# Supplementary material for: Robust assessment of asymmetric division in colon cancer cells
Source: eLife. 2026 Jan 23;14:RP104528. doi: 10.7554/eLife.104528 (PMC12829991; doi:10.7554/eLife.104528)
Supplement: Source data 1. [file elife-104528-data1.zip]

Archive with 110 entries (93 files):
- RawData_eLife/
- __MACOSX/._RawData_eLife
- RawData_eLife/.DS_Store
- __MACOSX/RawData_eLife/._.DS_Store
- RawData_eLife/CCD18Co_Raw_Data/
- __MACOSX/RawData_eLife/._CCD18Co_Raw_Data
- RawData_eLife/CaCO2_Raw_Data/
- __MACOSX/RawData_eLife/._CaCO2_Raw_Data
- RawData_eLife/READ ME - Raw Data.txt
- __MACOSX/RawData_eLife/._READ ME - Raw Data.txt
- RawData_eLife/HCT-116_Raw_Data/
- __MACOSX/RawData_eLife/._HCT-116_Raw_Data
- RawData_eLife/CCD18Co_Raw_Data/.DS_Store
- __MACOSX/RawData_eLife/CCD18Co_Raw_Data/._.DS_Store
- RawData_eLife/CCD18Co_Raw_Data/Microscopy_Exp/
- __MACOSX/RawData_eLife/CCD18Co_Raw_Data/._Microscopy_Exp
- RawData_eLife/CCD18Co_Raw_Data/Citofluorimetry_Exp/
- __MACOSX/RawData_eLife/CCD18Co_Raw_Data/._Citofluorimetry_Exp
- RawData_eLife/CaCO2_Raw_Data/.DS_Store
- __MACOSX/RawData_eLife/CaCO2_Raw_Data/._.DS_Store
- RawData_eLife/CaCO2_Raw_Data/Microscopy_Exp/
- __MACOSX/RawData_eLife/CaCO2_Raw_Data/._Microscopy_Exp
- RawData_eLife/CaCO2_Raw_Data/Citofluorimetry_Exp/
- __MACOSX/RawData_eLife/CaCO2_Raw_Data/._Citofluorimetry_Exp
- RawData_eLife/HCT-116_Raw_Data/.DS_Store
- __MACOSX/RawData_eLife/HCT-116_Raw_Data/._.DS_Store
- RawData_eLife/HCT-116_Raw_Data/Microscopy_Exp/
- __MACOSX/RawData_eLife/HCT-116_Raw_Data/._Microscopy_Exp
- RawData_eLife/HCT-116_Raw_Data/Citofluorimetry_Exp/
- __MACOSX/RawData_eLife/HCT-116_Raw_Data/._Citofluorimetry_Exp
- RawData_eLife/CCD18Co_Raw_Data/Microscopy_Exp/.DS_Store
- __MACOSX/RawData_eLife/CCD18Co_Raw_Data/Microscopy_Exp/._.DS_Store
- RawData_eLife/CCD18Co_Raw_Data/Microscopy_Exp/data_analysis_cito.csv
- __MACOSX/RawData_eLife/CCD18Co_Raw_Data/Microscopy_Exp/._data_analysis_cito.csv
- RawData_eLife/CCD18Co_Raw_Data/Citofluorimetry_Exp/Replica 2/
- __MACOSX/RawData_eLife/CCD18Co_Raw_Data/Citofluorimetry_Exp/._Replica 2
- RawData_eLife/CCD18Co_Raw_Data/Citofluorimetry_Exp/.DS_Store
- __MACOSX/RawData_eLife/CCD18Co_Raw_Data/Citofluorimetry_Exp/._.DS_Store
- RawData_eLife/CCD18Co_Raw_Data/Citofluorimetry_Exp/Replica 1/
- __MACOSX/RawData_eLife/CCD18Co_Raw_Data/Citofluorimetry_Exp/._Replica 1
- RawData_eLife/CaCO2_Raw_Data/Microscopy_Exp/.DS_Store
- __MACOSX/RawData_eLife/CaCO2_Raw_Data/Microscopy_Exp/._.DS_Store
- RawData_eLife/CaCO2_Raw_Data/Microscopy_Exp/data_analysis_cito.csv
- __MACOSX/RawData_eLife/CaCO2_Raw_Data/Microscopy_Exp/._data_analysis_cito.csv
- RawData_eLife/CaCO2_Raw_Data/Citofluorimetry_Exp/.DS_Store
- __MACOSX/RawData_eLife/CaCO2_Raw_Data/Citofluorimetry_Exp/._.DS_Store
- RawData_eLife/CaCO2_Raw_Data/Citofluorimetry_Exp/Replica1_all_data.txt
- __MACOSX/RawData_eLife/CaCO2_Raw_Data/Citofluorimetry_Exp/._Replica1_all_data.txt
- RawData_eLife/CaCO2_Raw_Data/Citofluorimetry_Exp/Replica3_all_data.txt
- __MACOSX/RawData_eLife/CaCO2_Raw_Data/Citofluorimetry_Exp/._Replica3_all_data.txt
- RawData_eLife/CaCO2_Raw_Data/Citofluorimetry_Exp/Replica2_all_data.txt
- __MACOSX/RawData_eLife/CaCO2_Raw_Data/Citofluorimetry_Exp/._Replica2_all_data.txt
- RawData_eLife/HCT-116_Raw_Data/Microscopy_Exp/.DS_Store
- __MACOSX/RawData_eLife/HCT-116_Raw_Data/Microscopy_Exp/._.DS_Store
- RawData_eLife/HCT-116_Raw_Data/Microscopy_Exp/data_analysis_cito.csv
- __MACOSX/RawData_eLife/HCT-116_Raw_Data/Microscopy_Exp/._data_analysis_cito.csv
- RawData_eLife/HCT-116_Raw_Data/Citofluorimetry_Exp/Replica 3/
- __MACOSX/RawData_eLife/HCT-116_Raw_Data/Citofluorimetry_Exp/._Replica 3
- RawData_eLife/HCT-116_Raw_Data/Citofluorimetry_Exp/Replica 2/
- __MACOSX/RawData_eLife/HCT-116_Raw_Data/Citofluorimetry_Exp/._Replica 2
- RawData_eLife/HCT-116_Raw_Data/Citofluorimetry_Exp/.DS_Store
- __MACOSX/RawData_eLife/HCT-116_Raw_Data/Citofluorimetry_Exp/._.DS_Store
- RawData_eLife/HCT-116_Raw_Data/Citofluorimetry_Exp/Replica 1/
- __MACOSX/RawData_eLife/HCT-116_Raw_Data/Citofluorimetry_Exp/._Replica 1
- RawData_eLife/CCD18Co_Raw_Data/Citofluorimetry_Exp/Replica 2/.DS_Store
- __MACOSX/RawData_eLife/CCD18Co_Raw_Data/Citofluorimetry_Exp/Replica 2/._.DS_Store
- RawData_eLife/CCD18Co_Raw_Data/Citofluorimetry_Exp/Replica 2/V450/
- __MACOSX/RawData_eLife/CCD18Co_Raw_Data/Citofluorimetry_Exp/Replica 2/._V450
- RawData_eLife/CCD18Co_Raw_Data/Citofluorimetry_Exp/Replica 1/.DS_Store
- __MACOSX/RawData_eLife/CCD18Co_Raw_Data/Citofluorimetry_Exp/Replica 1/._.DS_Store
- RawData_eLife/CCD18Co_Raw_Data/Citofluorimetry_Exp/Replica 1/DAPI/
- __MACOSX/RawData_eLife/CCD18Co_Raw_Data/Citofluorimetry_Exp/Replica 1/._DAPI
- RawData_eLife/HCT-116_Raw_Data/Citofluorimetry_Exp/Replica 3/.DS_Store
- __MACOSX/RawData_eLife/HCT-116_Raw_Data/Citofluorimetry_Exp/Replica 3/._.DS_Store
- RawData_eLife/HCT-116_Raw_Data/Citofluorimetry_Exp/Replica 3/20240513_all_data.txt
- __MACOSX/RawData_eLife/HCT-116_Raw_Data/Citofluorimetry_Exp/Replica 3/._20240513_all_data.txt
- RawData_eLife/HCT-116_Raw_Data/Citofluorimetry_Exp/Replica 3/20240513_all_data_weight.txt
- __MACOSX/RawData_eLife/HCT-116_Raw_Data/Citofluorimetry_Exp/Replica 3/._20240513_all_data_weight.txt
- RawData_eLife/HCT-116_Raw_Data/Citofluorimetry_Exp/Replica 3/20240513_fit_data.txt
- __MACOSX/RawData_eLife/HCT-116_Raw_Data/Citofluorimetry_Exp/Replica 3/._20240513_fit_data.txt
- RawData_eLife/HCT-116_Raw_Data/Citofluorimetry_Exp/Replica 2/20240408_all_data_weight.txt
- __MACOSX/RawData_eLife/HCT-116_Raw_Data/Citofluorimetry_Exp/Replica 2/._20240408_all_data_weight.txt
- RawData_eLife/HCT-116_Raw_Data/Citofluorimetry_Exp/Replica 2/.DS_Store
- __MACOSX/RawData_eLife/HCT-116_Raw_Data/Citofluorimetry_Exp/Replica 2/._.DS_Store
- RawData_eLife/HCT-116_Raw_Data/Citofluorimetry_Exp/Replica 2/20240408_fit_data.txt
- __MACOSX/RawData_eLife/HCT-116_Raw_Data/Citofluorimetry_Exp/Replica 2/._20240408_fit_data.txt
- RawData_eLife/HCT-116_Raw_Data/Citofluorimetry_Exp/Replica 2/20240408_all_data.txt
- __MACOSX/RawData_eLife/HCT-116_Raw_Data/Citofluorimetry_Exp/Replica 2/._20240408_all_data.txt
- RawData_eLife/HCT-116_Raw_Data/Citofluorimetry_Exp/Replica 1/.DS_Store
- __MACOSX/RawData_eLife/HCT-116_Raw_Data/Citofluorimetry_Exp/Replica 1/._.DS_Store
- RawData_eLife/HCT-116_Raw_Data/Citofluorimetry_Exp/Replica 1/20240311_fit_data.txt
- __MACOSX/RawData_eLife/HCT-116_Raw_Data/Citofluorimetry_Exp/Replica 1/._20240311_fit_data.txt
- RawData_eLife/HCT-116_Raw_Data/Citofluorimetry_Exp/Replica 1/20240311_all_data_weight.txt
- __MACOSX/RawData_eLife/HCT-116_Raw_Data/Citofluorimetry_Exp/Replica 1/._20240311_all_data_weight.txt
- RawData_eLife/HCT-116_Raw_Data/Citofluorimetry_Exp/Replica 1/20240311_all_data.txt
- __MACOSX/RawData_eLife/HCT-116_Raw_Data/Citofluorimetry_Exp/Replica 1/._20240311_all_data.txt
- RawData_eLife/CCD18Co_Raw_Data/Citofluorimetry_Exp/Replica 2/V450/.DS_Store
- __MACOSX/RawData_eLife/CCD18Co_Raw_Data/Citofluorimetry_Exp/Replica 2/V450/._.DS_Store
- RawData_eLife/CCD18Co_Raw_Data/Citofluorimetry_Exp/Replica 2/V450/20240115_all_data.txt
- __MACOSX/RawData_eLife/CCD18Co_Raw_Data/Citofluorimetry_Exp/Replica 2/V450/._20240115_all_data.txt
- RawData_eLife/CCD18Co_Raw_Data/Citofluorimetry_Exp/Replica 2/V450/20240115_fit_data.txt
- __MACOSX/RawData_eLife/CCD18Co_Raw_Data/Citofluorimetry_Exp/Replica 2/V450/._20240115_fit_data.txt
- RawData_eLife/CCD18Co_Raw_Data/Citofluorimetry_Exp/Replica 2/V450/20240115_all_data_weight.txt
- __MACOSX/RawData_eLife/CCD18Co_Raw_Data/Citofluorimetry_Exp/Replica 2/V450/._20240115_all_data_weight.txt
- RawData_eLife/CCD18Co_Raw_Data/Citofluorimetry_Exp/Replica 1/DAPI/20220204_all_data.txt
- __MACOSX/RawData_eLife/CCD18Co_Raw_Data/Citofluorimetry_Exp/Replica 1/DAPI/._20220204_all_data.txt
- RawData_eLife/CCD18Co_Raw_Data/Citofluorimetry_Exp/Replica 1/DAPI/20220204_fit_data.txt
- __MACOSX/RawData_eLife/CCD18Co_Raw_Data/Citofluorimetry_Exp/Replica 1/DAPI/._20220204_fit_data.txt
- RawData_eLife/CCD18Co_Raw_Data/Citofluorimetry_Exp/Replica 1/DAPI/20220204_all_data_weight.txt
- __MACOSX/RawData_eLife/CCD18Co_Raw_Data/Citofluorimetry_Exp/Replica 1/DAPI/._20220204_all_data_weight.txt
