# Supplementary material for: Robust assessment of asymmetric division in colon cancer cells
Source: eLife. 2026 Jan 23;14:RP104528. doi: 10.7554/eLife.104528 (PMC12829991; doi:10.7554/eLife.104528)
Supplement: Source data 1. [file elife-104528-data1.zip › RawData_eLife/READ ME - Raw Data.txt]

Read Me - Raw Data 

Citofluorimetry 

Each folder is a different experiment. For each replica of the experiment we have 3 files. 

all_data: full raw data. The column Exp indicates the time sequence of acquisition. The other columns are the values for the different channels of acquisition allowed with the flow citometer. 


Microscopy 

In data_analysis the different columns are: the value of the fluorescence intensity measured for the mother cell (CM) and the two daughter cells (C D1 and C D2); the correlation between the size and fluorescence intensity dynamic in the division process (Pearson); the computed inherited fraction (Prob); the date of the experiment in the format (year/month/day); the field of acquisition in which the division was identified and the number of mitosis observed in that field. 
