# Supplementary material for: Robust assessment of asymmetric division in colon cancer cells
Source: eLife. 2026 Jan 23;14:RP104528. doi: 10.7554/eLife.104528 (PMC12829991; doi:10.7554/eLife.104528)
Supplement: Source data 1. [file elife-104528-data1.zip › RawData_eLife/CCD18Co_Raw_Data/Microscopy_Exp/data_analysis_cito.csv]

Exp	Field	Mitosis	Prob	Pearson	C M	C D1	C D2
2.024011100000000000e+07	9.000000000000000000e+00	3.000000000000000000e+00	4.404103857455747284e-01	8.689769859262457263e-01	1.007488456612911250e+04	4.437083798111059878e+03	5.637800768018051713e+03
20240111.0	9.0	4.0	0.44609565786329197	0.8092825700859195	370.6951229240076	165.36548472749905	205.32963819650854
20240111.0	9.0	5.0	0.41416398128765075	0.22505017799709998	23831467.051098593	9870135.273808463	13961331.777290128
20240111.0	9.0	2.0	0.4761898211878873	-0.04237546345789492	2135489.438629393	1016898.3339295525	1118591.1046998405
20240111.0	9.0	1.0	0.3633979176071653	0.7732574284273526	15421.548309931739	5604.158542107493	9817.389767824247
20240111.0	9.0	6.0	0.44215402688439975	0.8774593838473654	1.3565270947459982e-08	5.997939175197388e-09	7.567331772262595e-09
20240111.0	7.0	3.0	0.3890800493990418	-0.8996645842424382	416125505291.1824	161906132154.89447	254219373136.28787
20240111.0	7.0	4.0	0.31506782737821487	-0.17320206397306323	145485.67118462606	45837.854334801494	99647.81684982455
20240111.0	7.0	5.0	0.4666315329534381	0.8897544834786386	48.65479258693226	22.703860450371778	25.95093213656048
20240111.0	7.0	2.0	0.38726264707568114	-0.5448381855676578	3023124925.720003	1170743361.1748004	1852381564.545203
20240111.0	7.0	7.0	0.43704247068033675	0.9181540698053988	2.6251242852459534e-05	1.1472908034668445e-05	1.477833481779109e-05
20240111.0	7.0	9.0	0.46774425378061424	0.9407804097208086	14098.066192681847	6594.289451045675	7503.776741636171
20240111.0	7.0	8.0	0.4146749377265881	0.7368182824598233	490571.31223245704	203427.62835044472	287143.6838820123
20240111.0	7.0	1.0	0.37790770404684215	0.6500698556825124	56678.158397728665	21419.112709688885	35259.045688039776
20240111.0	7.0	6.0	0.3777387034169534	-0.27472900004960316	19704.316599407444	7443.083003977321	12261.233595430125
20240111.0	1.0	3.0	0.14954820262678753	0.7840450461693731	62396.41330672899	9331.271460379488	53065.1418463495
20240111.0	1.0	2.0	0.43194659292139514	0.9800361400032254	3.341436729067262e-08	1.4433222105830148e-08	1.8981145184842477e-08
20240111.0	1.0	1.0	0.4515515701550641	0.8929250960358591	21.44515454802596	9.683593208379136	11.761561339646825
20240111.0	6.0	3.0	0.4299259160103192	0.7859977354119014	90.39958783779696	38.86512560812017	51.534462229676784
20240111.0	6.0	4.0	0.3317068370765146	0.9743936599690101	1041.6656603652514	345.52762149097646	696.1380388742749
20240111.0	6.0	5.0	0.4238928789846704	0.8575734059078202	0.012808850752725998	0.005429580622057986	0.007379270130668012
20240111.0	6.0	2.0	0.4444439957936115	0.9402554944338575	326.3689968842476	145.05274107838775	181.31625580585984
20240111.0	6.0	1.0	0.3924112986288511	0.9495600166785099	222.45537312278333	87.29400185407702	135.16137126870632
20240111.0	6.0	6.0	0.313667191642903	0.862141321001014	2249.1744502710358	705.492233331486	1543.6822169395498
20240111.0	12.0	3.0	0.4534995775861839	0.9706971217308702	0.0001328054003964481	6.022719298095323e-05	7.257820741549488e-05
20240111.0	12.0	4.0	0.397849073480408	0.0807453208664067	13821530048.960655	5498882924.060615	8322647124.900042
20240111.0	12.0	5.0	0.44585306223393295	0.8713033776691456	1829.3762783420389	815.6330156769137	1013.7432626651253
20240111.0	12.0	2.0	0.4215446379625559	0.8414562144277273	40950.005332182685	17262.255172319685	23687.750159863
20240111.0	12.0	1.0	0.4045094561347229	0.5636221615694033	221908.86374987898	89764.23378693787	132144.6299629411
20240111.0	3.0	3.0	0.29579062651477706	0.7481326718165598	28114.38456393301	8315.971424243122	19798.41313968989
20240111.0	3.0	4.0	0.40362239481944884	0.6224132696091365	2.051311516593548e-05	8.279552668482034e-06	1.2233562497453445e-05
20240111.0	3.0	5.0	0.44221672074467416	0.8581618853795906	9.425639637547752	4.168175451437386	5.257464186110366
20240111.0	3.0	2.0	0.4259596484557806	0.8185965690579073	0.011040723197349235	0.004702902571840462	0.0063378206255087725
20240111.0	3.0	1.0	0.46641999871014295	0.9667711768965201	336.63113548639774	157.0114937793596	179.61964170703817
20240111.0	3.0	6.0	0.3345260435666323	0.17049999090742946	4.607892213957008e-09	1.5414599515165279e-09	3.0664322624404796e-09
20240111.0	4.0	10.0	0.4273056460961125	0.9412174922450037	10.802672469322086	4.616042939068361	6.186629530253725
20240111.0	4.0	3.0	0.44313794601499407	0.8580107234466265	4723.8075026065035	2093.298354075265	2630.5091485312387
20240111.0	4.0	4.0	0.43218859406978943	0.9441778834545327	6.812740119194059	2.94438857387733	3.8683515453167283
20240111.0	4.0	5.0	0.39503362916110674	0.9155809179398148	36.95081894901323	14.596816109903688	22.354002839109544
20240111.0	4.0	2.0	0.44179932950289347	0.9036118640376027	4831.850235694825	2134.7081943883713	2697.1420413064534
20240111.0	4.0	7.0	0.45600351198279293	0.5695639521913896	1.5335733258452553	0.6993148224685685	0.8342585033766867
20240111.0	4.0	9.0	0.3688421900420325	0.8604583326169013	1.7406478309632982	0.6420243580644165	1.0986234728988817
20240111.0	4.0	8.0	0.29137057587436066	0.9426189094573584	2352.500433484217	685.4494060489794	1667.0510274352373
20240111.0	4.0	1.0	0.46602220548410905	0.902608540872772	21339.462983698264	9944.66360350957	11394.799380188693
20240111.0	4.0	6.0	0.2971626142524015	0.8525096476018138	2089.585287495055	620.9466267353865	1468.6386607596685
20240111.0	5.0	3.0	0.3307891021064435	0.18223548608624845	94844538.36133134	31373539.684244934	63470998.677086405
20240111.0	5.0	4.0	0.40671118167885795	-0.7339222942266289	107003.72827721422	43519.61277166922	63484.115505545
20240111.0	5.0	2.0	0.3920539612699723	0.9581716092716177	0.0006459025661215707	0.000253228659642402	0.00039267390647916865
20240111.0	5.0	1.0	0.41046844558315426	0.6968002896703189	55189.98863891473	22653.74884836727	32536.23979054746
20240111.0	2.0	3.0	0.41978932743827363	0.33147667041371354	694.2339872680396	291.4320186000414	402.80196866799827
20240111.0	2.0	4.0	0.37242821564885376	-0.3407890372442697	8608139003.584558	3205913849.162299	5402225154.422259
20240111.0	2.0	5.0	0.37714917438802237	0.5754289087114142	3810.5448056116693	1437.1438274050083	2373.400978206661
20240111.0	2.0	2.0	0.24780594371958592	-0.4807167954229873	550695.2461275765	136465.55516853373	414229.6909590427
20240111.0	2.0	1.0	0.37760252450692294	0.8682486284367391	1117.77435275477	422.07441742929296	695.699935325477
20240111.0	11.0	3.0	0.40553733561240796	0.9674791539869085	64.2844168990234	26.069731150627202	38.2146857483962
20240111.0	11.0	4.0	0.4181148849860929	0.8631975237731435	246.98475601297895	103.2680028536849	143.71675315929403
20240111.0	11.0	5.0	0.4454877625250471	0.9056146227289356	1.6745827873764465	0.7460061391112899	0.9285766482651566
20240111.0	11.0	2.0	0.40835456783776025	0.9634237666519911	619.3046266694224	252.89587318351744	366.408753485905
20240111.0	11.0	1.0	0.4411335387203817	-0.6593425692870927	2118027.012535343	934332.751145074	1183694.2613902688
20240111.0	11.0	6.0	0.3799177670348481	0.9245354294859832	270.6348047758936	102.81897071236953	167.81583406352408
20240111.0	10.0	11.0	0.2722293448328738	0.9447952065987103	0.06190167634905312	0.016851452796559332	0.04505022355249379
20240111.0	10.0	10.0	0.31438842938846634	0.8767308058337251	2.0742449022696565	0.6521185969915901	1.4221263052780664
20240111.0	10.0	3.0	0.4539156262032719	0.9326305459236652	2.0055843946391176	0.9103660963961251	1.0952182982429928
20240111.0	10.0	4.0	0.4115025114632625	0.9226765954399753	272.9727854498275	112.32898677372633	160.64379867610117
20240111.0	10.0	5.0	0.384337636496074	0.9610645601153737	0.002220424447154484	0.0008533926840374561	0.0013670317631170276
20240111.0	10.0	2.0	0.42330871032932244	0.9528193273295529	0.9621328261314175	0.40727920579519655	0.5548536203362209
20240111.0	10.0	12.0	0.44754049855825845	0.7557290684402048	3101.7491316395135	1388.1583527765931	1713.5907788629202
20240111.0	10.0	13.0	0.374310438137674	0.9332913463816185	4.0965230630720344e-05	1.5333713425795796e-05	2.563151720492455e-05
20240111.0	10.0	7.0	0.3632722878345462	0.9594150638754808	0.9913754868344131	0.3601392412054243	0.6312362456289888
20240111.0	10.0	9.0	0.4070828342488369	0.9681282791937963	0.00011241567626460471	4.576249210779499e-05	6.665318415680972e-05
20240111.0	10.0	8.0	0.45001421538993425	0.8659772810192573	2.437429257648053	1.0968778149489584	1.3405514426990948
20240111.0	10.0	1.0	0.43912934243042834	0.8610388644813017	45186.01590062229	19842.505449491146	25343.510451131144
20240111.0	10.0	6.0	0.4393332536689218	0.9224481892841981	2.0301648630206195	0.8919189347551697	1.1382459282654498
20240125.0	7.0	3.0	0.4704491968185518	-0.7562552116727316	21500945.761966497	10115102.664556384	11385843.09741011
20240125.0	7.0	4.0	0.41552891977757705	-0.6884917680332905	29213756.99956079	12139160.888672125	17074596.110888664
20240125.0	7.0	5.0	0.4714318095307638	-0.5568238179624692	1270309475.3637555	598864294.6348104	671445180.728945
20240125.0	7.0	2.0	0.4581628963618842	-0.8543074860144795	14689878.970913194	6730357.496519123	7959521.47439407
20240125.0	7.0	1.0	0.42948446218535213	-0.3980064097078489	15483728.780550517	6650020.927938597	8833707.85261192
20240125.0	7.0	6.0	0.4496925461834848	-0.3785831424201919	4789490629.3514595	2153798236.034999	2635692393.3164606
20240125.0	1.0	3.0	0.44201257238959907	-0.04515357439843187	4898649.321131386	2165264.587667847	2733384.7334635393
20240125.0	1.0	2.0	0.42020258099813307	0.3145516945875382	4553078.5241396595	1913215.3473306554	2639863.1768090036
20240125.0	1.0	1.0	0.40320694212690744	-0.31244998636568694	9952816.792542478	4013044.824470388	5939771.96807209
20240125.0	6.0	3.0	0.4621346961257589	-0.9552464469970827	24285059.7279401	11222968.697767504	13062091.030172598
20240125.0	6.0	4.0	0.41865839552921164	-0.5903978588424157	2671921.128058587	1118622.2124536093	1553298.9156049779
20240125.0	6.0	5.0	0.47053171880768385	-0.5125241769303241	1794224470213.2832	844239523896.2621	949984946317.0211
20240125.0	6.0	2.0	0.4745227147145133	-0.5248539820925465	11082858.453056984	5259068.079941291	5823790.373115693
20240125.0	6.0	7.0	0.43564326030621275	-0.8975258134633295	8.026297152326578e+25	3.4966022596260213e+25	4.529694892700557e+25
20240125.0	6.0	1.0	0.3114703766584935	-0.5941913204540334	5705189.033464089	1776997.3771609662	3928191.656303123
20240125.0	6.0	6.0	0.023293486412308002	-0.8934558431025701	5.799010134468934e+33	1.350791637720885e+32	5.663930970696845e+33
20240125.0	3.0	3.0	0.45973851752596745	0.14646800182402614	2406910216.8596644	1106549334.917167	1300360881.9424975
20240125.0	3.0	2.0	0.42898899441967187	-0.4309765384976242	486959030.2882284	208900064.72692564	278058965.5613028
20240125.0	3.0	1.0	0.4239312681839977	0.17988555120762947	117096816.67404227	49641001.99293582	67455814.68110645
20240125.0	4.0	10.0	0.40038676563669306	-0.3165463955451366	422707459.50264037	169246472.5207656	253460986.98187473
20240125.0	4.0	3.0	0.3951158430429028	0.4526823825876253	4717796.867841887	1864076.2867425135	2853720.5810993738
20240125.0	4.0	4.0	0.4535326362714542	-0.2933608678820346	8359868.93540688	3791473.3971589175	4568395.5382479625
20240125.0	4.0	5.0	0.4744147359078638	-0.2768333049733617	2453517.562347286	1163984.8863862935	1289532.6759609925
20240125.0	4.0	2.0	0.4423916120662513	0.007789818133143639	968222.968182747	428333.71973393625	539889.2484488108
20240125.0	4.0	7.0	0.385633003012732	0.2381127557632196	2269379518995631.5	875147638885874.6	1394231880109757.0
20240125.0	4.0	9.0	0.45314206569857846	-0.2503607553907278	6459516.912896575	2927078.8373248586	3532438.0755717168
20240125.0	4.0	8.0	0.4647745325730419	-0.9343849545360452	41312604.34349639	19201046.373123556	22111557.970372833
20240125.0	4.0	1.0	0.4639604333680181	-0.7849586144463817	7173936.271255374	3328422.5813661874	3845513.689889187
20240125.0	4.0	6.0	0.48552893282002985	-0.9159115854242619	76160616.32516566	36978182.767273426	39182433.557892226
20240125.0	5.0	11.0	0.41191648998422264	-0.16832740395833298	6.062927696447322e+17	2.497419895748709e+17	3.565507800698613e+17
20240125.0	5.0	10.0	0.3267151145073407	-0.25686469371874304	136914623520.8847	44732076901.355286	92182546619.52942
20240125.0	5.0	3.0	0.4580861244115679	-0.5829771555707752	25022177.067045506	11462312.116982888	13559864.950062618
20240125.0	5.0	4.0	0.45972224209597085	-0.7492012261708519	999380924.5574722	459437639.3455054	539943285.2119668
20240125.0	5.0	5.0	0.3535883825682143	-0.16567056221155113	1273195.492192573	450187.13477751333	823008.3574150596
20240125.0	5.0	2.0	0.43433614737373455	-0.3341852812783081	825937.8476944994	358734.6627377832	467203.18495671614
20240125.0	5.0	12.0	0.42352942227022883	-0.7593872484628824	119767748168.77344	50725165188.52687	69042582980.24657
20240125.0	5.0	13.0	0.42431808606346805	0.31617157465657886	38057449.787760764	16148464.254399186	21908985.53336158
20240125.0	5.0	7.0	0.3486735674299093	-0.39909376171607736	18523075.98910989	6458506.98489824	12064569.004211647
20240125.0	5.0	9.0	0.4399841510815761	-0.26031831005214046	12126408.85360898	5335427.705123256	6790981.148485724
20240125.0	5.0	8.0	0.39474343077531854	-0.8836573907479821	158212207.85989028	62453229.721150905	95758978.13873938
20240125.0	5.0	1.0	0.41161889684923	-0.8998954391809011	5592006.318737283	2301775.472092564	3290230.8466447187
20240125.0	5.0	6.0	0.34993560394137657	-0.183133421935097	6348077371.025913	2221418288.696539	4126659082.329375
20240125.0	2.0	3.0	0.41487819857605107	-0.49161132050207074	3.3878417577124782e+19	1.4055416855004754e+19	1.982300072212003e+19
20240125.0	2.0	4.0	0.28193956591098235	-0.8747723996455673	237362474.60413143	66921873.05344539	170440601.55068603
20240125.0	2.0	5.0	0.48270765264898874	0.02554521657496979	5416.439819810806	2614.5569511353856	2801.88286867542
20240125.0	2.0	2.0	0.40778255156712434	-0.6405034950516882	2084819.9825931275	850153.2120599532	1234666.7705331743
20240125.0	2.0	1.0	0.38598327934174065	-0.319266171860513	265698746.12450153	102555273.34612371	163143472.7783778
