# Supplementary material for: Robust assessment of asymmetric division in colon cancer cells
Source: eLife. 2026 Jan 23;14:RP104528. doi: 10.7554/eLife.104528 (PMC12829991; doi:10.7554/eLife.104528)
Supplement: Source data 1. [file elife-104528-data1.zip › RawData_eLife/CaCO2_Raw_Data/Microscopy_Exp/data_analysis_cito.csv]

Exp	Field	Mitosis	Prob	Pearson	C M	C D1	C D2
2.023062000000000000e+07	7.000000000000000000e+00	2.000000000000000000e+00	4.211395285512216646e-01	1.524510265382141849e-01	2.597043322809051722e+07	1.093717600594902225e+07	1.503325722214149684e+07
20230620.0	7.0	1.0	0.45410912841065126	0.9923962447388455	2373421.56561168	1077792.3985109634	1295629.1671007166
20230620.0	1.0	3.0	0.42213930299101105	0.04723759456683469	648438.2875986029	273731.286759559	374707.00083904393
20230620.0	1.0	2.0	0.3711694425908078	0.8709537468710473	1185885.0829871232	440164.30522908433	745720.777758039
20230620.0	1.0	1.0	0.45331474981510317	0.026219363308583307	2518346.9296860695	1141603.8083782739	1376743.1213077956
20230620.0	5.0	1.0	0.43374772925491223	0.30766677491699906	445666.296739734	193306.74421630552	252359.55252342846
20230620.0	2.0	1.0	0.45142958353891244	0.4976704899238151	3212062.369109366	1450019.9775880536	1762042.3915213123
20230908.0	7.0	2.0	0.4078212722028879	-0.8047413205733884	1044488068.0048873	425964452.69448966	618523615.3103976
20230908.0	7.0	1.0	0.45128489208062067	-0.7243600468902999	21222152.570133753	9577236.832331277	11644915.737802476
20230908.0	6.0	3.0	0.20915435459582407	-0.9183485612173777	130884379117411.83	27375037840977.426	103509341276434.4
20230908.0	6.0	4.0	0.3686518595239136	-0.5070818110851781	9728958208638.709	3586598534845.1035	6142359673793.605
20230908.0	6.0	2.0	0.2991183072317298	-0.8022807500714861	2.2365818273175113e+48	6.690025701724629e+47	1.5675792571450484e+48
20230908.0	6.0	1.0	0.23088412375089998	-0.2992645471791569	0.0025733544864050806	0.0005941466956940843	0.0019792077907109964
20230908.0	8.0	3.0	0.4136326982888975	-0.4737679549798284	42542905961687.88	17597136985983.78	24945768975704.1
20230908.0	8.0	4.0	0.44918292110027314	0.7567128359421164	894340.6439264705	401722.5428975913	492618.1010288793
20230908.0	8.0	5.0	0.3378463869587181	0.7326202664331819	377.1873295266457	127.43137648718466	249.75595303946105
20230908.0	8.0	2.0	0.19139356000842014	0.2535246189088329	345279142509.8434	66084204281.61356	279194938228.2298
20230908.0	8.0	1.0	0.3791557288303196	-0.8461534815375216	14714430050.21967	5579060450.013795	9135369600.205873
20230908.0	13.0	3.0	0.36959952530468065	0.38179637591289745	4922816753.664904	1819470735.3164773	3103346018.348426
20230908.0	13.0	4.0	0.17138378574911606	-0.5806926313914786	5014668.467518854	859432.8662400994	4155235.601278755
20230908.0	13.0	2.0	0.42731495533852265	0.6723400257923685	49887.578324938455	21317.708303868127	28569.870021070325
20230908.0	13.0	1.0	0.4805905348888707	-0.8889645376629324	12558779.740203481	6035630.672895904	6523149.067307578
20230908.0	14.0	3.0	0.47817249784566407	0.27408671565222636	292937.36848158273	140074.59319917412	152862.7752824086
20230908.0	14.0	4.0	0.42073177932895856	0.35673754919125117	14934745.839130782	6283522.190723254	8651223.648407528
20230908.0	14.0	5.0	0.3805217628834975	-0.3623692204451115	9494045.157886695	3612690.800374578	5881354.357512116
20230908.0	14.0	2.0	0.4359048376597572	-0.8338411616900699	2752364.7243865365	1199769.0983641555	1552595.6260223812
20230908.0	14.0	7.0	0.4523215748069563	-0.6891337186847836	11867132.676250298	5367760.140564624	6499372.535685672
20230908.0	14.0	8.0	0.45365637889579	-0.8837196054951262	37226580831.71948	16888075858.789288	20338504972.9302
20230908.0	14.0	1.0	0.46839487714956246	-0.5628321524532869	50717852.52774571	23755982.304023076	26961870.22372263
20230908.0	14.0	6.0	0.477749985970278	0.41798270544772864	11628578.353167472	5555553.145080038	6073025.208087434
20230908.0	3.0	10.0	0.5	0.4256321075464842	5.43656365691809	2.718281828459045	2.718281828459045
20230908.0	3.0	3.0	0.2924083034519356	0.37323874243204697	136143833436.65147	39809587360.65416	96334246075.99731
20230908.0	3.0	4.0	0.4681396105924844	-0.04737275406483523	10904220.289610557	5104697.440192954	5799522.849417604
20230908.0	3.0	5.0	0.4039226097097704	-0.22888991081510546	47705717.14078784	19269417.76558315	28436299.375204686
20230908.0	3.0	2.0	0.4335141115338465	0.04513107810119507	102945184.28582206	44628190.10235625	58316994.18346581
20230908.0	3.0	9.0	0.3565741654598004	-0.016132822047133767	202323650462.7575	72143386816.53812	130180263646.2194
20230908.0	3.0	1.0	0.2770599787208099	-0.9641187769979136	2.205299508525286e+16	6110002349050283.0	1.5942992736202576e+16
20230908.0	3.0	6.0	0.3811298036728267	-0.6651620526344855	155634822.48049122	59317069.33664485	96317753.14384636
20230908.0	4.0	1.0	0.4012513800607307	-0.9163476761274906	24723415.42508926	9920304.559131822	14803110.865957437
20230908.0	5.0	2.0	0.3304360838695983	-0.9272850685518232	878800552.0926273	290387412.93592864	588413139.1566987
20230908.0	5.0	1.0	0.22403893596568106	-0.846502854305736	422510287.8059088	94658755.31458947	327851532.49131936
20230908.0	2.0	2.0	0.4749358220725276	0.8326427133623868	84827084.77143157	40287421.23993584	44539663.531495735
20230908.0	2.0	1.0	0.47878530510055833	-0.3840243236417	3314279.951829753	1586828.537925472	1727451.4139042809
20230915.0	15.0	1.0	0.44875329545654125	-0.8904725502553766	23795517.542665623	10678316.914365137	13117200.628300488
20230915.0	16.0	10.0	0.38563244758536835	-0.3934291047359192	63002709.02239495	24295888.884814933	38706820.137580015
20230915.0	16.0	3.0	0.4082097361115333	0.1120868818468153	7065497.132558871	2884204.719978652	4181292.4125802186
20230915.0	16.0	4.0	0.4352530811965367	-0.6375751752305929	357181695.46630883	155464433.49871397	201717261.9675949
20230915.0	16.0	5.0	0.30358515983380513	-0.4951259088781739	81714084.76238564	24807183.483261943	56906901.27912369
20230915.0	16.0	2.0	0.4221166724789592	-0.8304911232533845	1874417.980164181	791223.0806216358	1083194.8995425452
20230915.0	16.0	7.0	0.3528045254793018	0.204342200387922	51355569.560149595	18118477.349387854	33237092.21076174
20230915.0	16.0	9.0	0.4752844599164165	-0.5799465695954416	1088958901.798057	517565243.5122636	571393658.2857934
20230915.0	16.0	8.0	0.2551298756696981	0.2874214693054652	180187.8900437121	45971.3139840375	134216.5760596746
20230915.0	16.0	1.0	0.2821121058200055	-0.7219227776442929	4814166.49298543	1358134.6471042305	3456031.8458812
20230915.0	16.0	6.0	0.3413830895239057	-0.7673443414306506	280703456514.70605	95827413225.02968	184876043289.67636
20231130.0	7.0	3.0	0.4316745026069297	0.9087140979531041	129.11305301986616	55.734812942412866	73.3782400774533
20231130.0	7.0	2.0	0.3913466593799961	0.12568266777410667	251676744.49149185	98492853.20037816	153183891.2911137
20231130.0	7.0	1.0	0.4258493411644046	-0.39390284749874405	42798345.017703846	18225647.02871606	24572697.98898778
20231130.0	1.0	11.0	0.466274424007714	-0.10291135993819042	21446045.016202994	9999742.287173556	11446302.729029438
20231130.0	1.0	16.0	0.32293115195299293	-0.6282997599981704	27312.555242147457	8820.074927126434	18492.48031502102
20231130.0	1.0	10.0	0.2777234510346081	-0.3759955803906042	25927000.511228852	7200536.056954525	18726464.454274327
20231130.0	1.0	3.0	0.40299497949070345	0.4477132437862251	8336092265.630033	3359403331.620187	4976688934.009846
20231130.0	1.0	4.0	0.3752033256285144	0.42592381846452715	758181472.3447552	284472209.85367566	473709262.49107945
20231130.0	1.0	5.0	0.4628257646425413	0.02633100283302267	192794.53193894826	89230.27666354459	103564.25527540367
20231130.0	1.0	2.0	0.4359902092904496	-0.6947839400179481	25037661.89100776	10916175.448003987	14121486.443003772
20231130.0	1.0	15.0	0.23976837461118902	-0.5688467443576956	1394.0464334195362	334.24824747352733	1059.798185946009
20231130.0	1.0	12.0	0.4882906149723936	-0.9585213298282877	12084003.69050112	5900505.593363466	6183498.097137654
20231130.0	1.0	13.0	0.33331085938234495	0.14555507236965698	497867773.87819856	165944735.57011735	331923038.3080812
20231130.0	1.0	14.0	0.4271555613377778	0.40112805870070334	1143936.2472046355	488638.72980932705	655297.5173953085
20231130.0	1.0	7.0	0.11188674136369776	-0.8220349549855552	43575178.91679068	4875484.7733398145	38699694.14345086
20231130.0	1.0	9.0	0.01732976200943152	-0.4194665923371945	50711397.96198203	878816.4578467191	49832581.50413531
20231130.0	1.0	8.0	0.23481559266679375	0.020344235468538804	6170385810.147461	1448902800.9925504	4721483009.15491
20231130.0	1.0	1.0	0.47232426831137325	-0.8299224790364312	3074252.6794051686	1452044.147404325	1622208.5320008434
20231130.0	1.0	6.0	0.3639600689128656	-0.8027960255424034	53198217.19796343	19362026.797412362	33836190.400551066
20231130.0	6.0	11.0	0.35097027269711967	-0.745952131912371	210943210.74932694	74034796.20029727	136908414.54902968
20231130.0	6.0	10.0	0.2035404939646642	-0.5092630719050478	210137202.65526152	42771430.028804675	167365772.62645683
20231130.0	6.0	3.0	0.37554806550786796	-0.6191385797863423	24364115.984380197	9149896.625743307	15214219.35863689
20231130.0	6.0	4.0	0.18287140947425343	-0.11218689627525331	471556796.2402769	86234255.97562276	385322540.2646541
20231130.0	6.0	5.0	0.38697739345731985	0.3161037803060179	5061871156.932839	1958829706.3266582	3103041450.606181
20231130.0	6.0	2.0	0.35170287365338604	0.5645689707838688	199901.5088447886	70305.93510835992	129595.57373642869
20231130.0	6.0	12.0	0.3677145475877126	-0.2769368710790101	4292440600.7299886	1578392853.544557	2714047747.1854315
20231130.0	6.0	13.0	0.4458757349269259	-0.0313752573359239	2.802762393371855e-07	1.2496837419702255e-07	1.553078651401629e-07
20231130.0	6.0	7.0	0.3791769794070932	0.14637598938350233	79471031.3939374	30133585.63431946	49337445.75961793
20231130.0	6.0	9.0	0.4127695109388265	-0.2269831678801389	24078836231.247498	9939009455.148127	14139826776.099373
20231130.0	6.0	8.0	0.364148773936438	-0.6397903674879384	400496764.079613	145840405.60510194	254656358.474511
20231130.0	6.0	1.0	0.4143525236655187	0.2094208189955085	389304.4726678873	161309.29072421306	227995.18194367422
20231130.0	6.0	6.0	0.46045981479846004	-0.4574207921753164	8.150918369176296e+22	3.7531703627082835e+22	4.397748006468012e+22
20231130.0	8.0	3.0	0.4497283542234007	-0.6007724537756469	15179884835.53786	6826824624.387199	8353060211.150662
20231130.0	8.0	4.0	0.4596517068223714	-0.80614890873712	2757269501435.7617	1267383632504.2168	1489885868931.545
20231130.0	8.0	5.0	0.435185653021284	-0.6757634280447932	6540910817.710066	2846510545.5591354	3694400272.1509304
20231130.0	8.0	2.0	0.4693525037524608	-0.9716180320233142	1739228370.1741161	816311190.1385331	922917180.035583
20231130.0	8.0	7.0	0.4355507971827558	-0.9388582487015444	5298110398.678916	2307596207.70685	2990514190.972066
20231130.0	8.0	1.0	0.40670126642732074	-0.7851965045887964	438940687422.80273	178517733461.3326	260422953961.47012
20231130.0	8.0	6.0	0.41847811797578316	-0.31787779921932185	119758290.66181263	50116224.088152155	69642066.57366048
20231130.0	3.0	1.0	0.31814639193354166	-0.16787705888670407	890651.8858391375	283357.6839485262	607294.2018906113
20231130.0	4.0	3.0	0.44661407627267535	0.8443517581568789	1193708409.6121874	533126978.69787145	660581430.914316
20231130.0	4.0	4.0	0.3263292214100342	0.9406449712475691	243988355.76181096	79620530.1688662	164367825.59294474
20231130.0	4.0	5.0	0.4218192948894456	-0.04103088428267448	932884.1097586025	393508.51739194186	539375.5923666606
20231130.0	4.0	2.0	0.47249232237616434	0.32297339364447175	26031280709.51394	12299580276.864088	13731700432.64985
20231130.0	4.0	1.0	0.4508636887968932	-0.7159003438067714	26896655.892001502	12126725.491768489	14769930.400233012
20231130.0	4.0	6.0	0.5	0.974235241948687	5.43656365691809	2.718281828459045	2.718281828459045
20230721.0	6.0	3.0	0.4121944142714024	0.9580583260929704	6.547839142520747e-09	2.6989827200947013e-09	3.848856422426046e-09
20230721.0	6.0	2.0	0.40284534690645196	0.6817242026963248	9104824.60652876	3667836.2271394785	5436988.379389282
20230721.0	6.0	1.0	0.41836760734313744	0.6426507667675825	584088928.2769215	244363887.39883307	339725040.8780884
20230721.0	8.0	1.0	0.3837994019588543	0.7687367758571038	2330.480268788872	894.4369334380791	1436.0433353507926
20230721.0	10.0	2.0	0.4828954070306464	0.5727473642252897	1330742.5458676931	642609.4633397782	688133.0825279148
20230721.0	10.0	1.0	0.24414096840931976	0.39818864655320035	6223980.422047604	1519528.6075993488	4704451.814448255
