# Supplementary material for: Robust assessment of asymmetric division in colon cancer cells
Source: eLife. 2026 Jan 23;14:RP104528. doi: 10.7554/eLife.104528 (PMC12829991; doi:10.7554/eLife.104528)
Supplement: Source data 1. [file elife-104528-data1.zip › RawData_eLife/CaCO2_Raw_Data/Citofluorimetry_Exp/Replica1_all_data.txt]

Exp  PE-A  SSC-W  FSC-H  FITC-A  APC-H7-A  FSC-W  SSC-A  FSC-A  DAPI-A  SSC-H  Time  Gate
0  835.94  196396.22  36211.0  844.44  11.7  217431.16  121560.92  120138.54  53961.99  40564.0  46.4  0  
0  510.58002  150232.98  34785.0  946.12  1e-10  205909.36  87460.92  109291.945  81794.055  38153.0  117.3  1  
0  751.66003  219285.23  36565.0  762.6  1e-10  240544.88  85805.52  134209.03  63358.918  25644.0  128.6  0  
0  333.2  76181.5  31664.0  267.84  1e-10  122257.74  38766.12  59069.35  41370.797  33349.0  152.8  1  
0  263.62  81380.375  31908.0  280.24  9.0  121995.33  33134.04  59396.773  32501.918  26683.0  221.0  1  
0  299.88  138682.2  30864.0  388.12  1e-10  152238.75  48069.84  71696.42  46427.688  22716.0  247.5  1  
0  492.94  146940.14  33989.0  421.6  6.2999997  175091.14  71752.6  90807.695  55301.29  32002.0  315.0  1  
0  585.06  162163.33  35288.0  507.16  1e-10  182740.86  56045.52  98397.2  54300.65  22650.0  322.1  1  
0  823.2  193175.17  37446.0  915.12  1e-10  211140.23  80077.96  120641.44  68883.086  27167.0  437.5  1  
0  814.38  174830.53  33793.0  864.28  8.099999  202831.78  98902.4  104588.23  80158.58  37074.0  527.3  1  
0  466.48  131039.97  31149.0  624.96  20.699999  140523.95  49583.88  66790.48  74125.234  24798.0  686.2  1  
0  666.4  159567.39  31458.0  881.64  3.6  187834.22  85841.484  90162.484  96394.195  35256.0  687.2  1  
0  404.74002  134331.0  32949.0  410.44  1.8  164540.95  50618.04  82724.914  44304.867  24695.0  764.2  1  
0  376.32  82709.83  30548.0  394.32  1e-10  116130.31  48186.4  54131.3  51869.848  38181.0  764.3  1  
0  243.04001  71104.58  30109.0  316.2  8.099999  96289.72  22215.84  44238.082  41261.06  20476.0  807.0  0  
0  553.7  160746.05  33066.0  472.44  1e-10  187046.97  59465.44  94374.01  63247.406  24244.0  836.4  1  
0  473.34  153164.69  33282.0  441.44  1e-10  178195.34  79826.24  90495.26  38574.79  34156.0  858.7  1  
0  775.18  234601.56  34654.0  913.88  1e-10  261478.97  66647.52  138264.34  73786.58  18618.0  870.4  1  
0  619.36  158837.62  31610.0  551.8  1e-10  193814.67  66049.84  93482.695  42437.52  27252.0  905.3  1  
0  779.10004  170667.22  31505.0  616.28  17.1  170522.23  96010.72  81974.84  55574.457  36868.0  907.7  1  
0  682.08  196288.89  34124.0  970.92  1e-10  195796.77  82003.68  101949.6  50229.06  27379.0  920.8  1  
0  517.44  102193.48  30299.0  354.64  7.2  154232.88  64737.92  71305.875  44768.61  41516.0  976.9  1  
0  631.12  192491.88  37025.0  1099.88  1e-10  225724.83  79829.96  127524.75  65799.16  27179.0  1024.1  1  
0  282.24  69170.18  31136.0  313.72  1e-10  116299.74  48635.28  55253.734  41915.367  46080.0  1037.1  1  
0  492.94  156917.12  34614.0  524.52  4.5  174137.84  66948.84  91973.99  40079.88  27961.0  1049.2  1  
0  955.5  191350.61  36004.0  855.60004  1e-10  218891.6  77534.72  120254.09  47274.34  26555.0  1083.2  1  
0  1636.6  226826.12  34180.0  1388.8  1e-10  236165.27  108276.805  123170.914  69897.3  31284.0  1101.3  0  
0  898.66003  154179.83  34511.0  492.28  1e-10  178772.2  93536.92  94140.74  54118.926  39759.0  1295.5  1  
0  666.4  149072.97  31473.0  750.2  1e-10  154540.02  131971.97  74216.27  75580.766  58018.0  1355.0  0  
0  661.5  151767.81  32136.0  739.04  43.199997  145608.44  80582.64  71400.03  31157.898  34797.0  1358.3  1  
0  750.68  174582.3  31360.0  657.2  1e-10  197050.25  78955.76  94291.62  68637.65  29639.0  1362.8  1  
0  837.9  195116.08  35929.0  1049.04  1e-10  262143.0  130932.84  163513.12  64748.367  43978.0  1535.8  0  
0  347.9  127666.56  30728.0  562.96  8.099999  165959.17  51665.84  77813.62  43962.08  26522.0  1537.5  1  
0  410.62  171055.69  32877.0  912.64  1e-10  193140.95  67515.52  96891.71  57421.156  25867.0  1553.2  1  
0  788.9  204305.92  34425.0  1836.4401  1e-10  239344.78  113017.32  125723.94  79819.914  36253.0  1593.0  0  
0  593.88  173144.9  33692.0  512.12  13.5  184520.67  67632.08  94861.92  52184.316  25599.0  1629.8  1  
0  286.16  100429.3  31405.0  398.04  1e-10  143134.14  40014.8  68590.21  59443.086  26112.0  1630.0  1  
0  690.9  202885.3  34073.0  1093.68  17.1  239078.16  102885.28  124299.766  108076.79  33234.0  1646.5  0  
0  651.7  177262.81  31844.0  527.0  1e-10  202522.31  59689.88  98405.766  41304.13  22068.0  1648.0  1  
0  1340.64  219355.12  31112.0  1135.84  9.0  194597.73  122717.84  92381.664  51776.04  36664.0  1667.1  1  
0  778.12  175101.16  33752.0  851.88  1e-10  194294.02  89479.64  100064.266  41018.566  33490.0  1699.0  1  
0  759.5  135381.98  30620.0  399.28  9.9  166833.08  73853.164  77948.44  49528.727  35751.0  1700.1  1  
0  997.64  200127.56  30954.0  1257.36  17.1  158132.45  136387.6  74689.21  62027.29  44663.0  1734.4  0  
0  494.90002  177719.83  33696.0  649.76  1e-10  188883.61  55881.84  97116.414  54222.77  20607.0  1769.7  1  
0  886.9  244332.52  38485.0  1021.76  1e-10  259955.36  127128.52  152654.77  238.35999  34099.0  1826.5  0  
0  632.10004  148024.27  30297.0  574.12  18.0  125651.58  102448.805  58088.164  66945.52  45358.0  1830.7  0  
0  1091.72  262143.0  34448.0  1088.72  15.299999  262143.0  110816.32  168591.34  69807.02  25162.0  1896.4  0  
0  1193.64  197174.53  34910.0  582.8  1e-10  207492.12  113323.6  110527.8  47431.867  37666.0  1901.6  1  
0  481.18002  185365.66  37076.0  946.12  1e-10  220788.1  73305.08  124907.52  73918.15  25917.0  1988.8  1  
0  752.64  161152.56  34415.0  529.48  2.6999998  180845.94  72719.8  94967.85  53213.867  29573.0  2024.0  1  
0  268.52002  61550.816  30061.0  275.28  20.699999  92095.3  27464.76  42243.6  27239.12  29243.0  2056.6  0  
0  939.82  200690.52  33177.0  763.84  7.2  242533.53  112288.2  122780.37  91426.4  36668.0  2101.0  0  
0  982.94  224639.5  34545.0  1279.68  1e-10  236940.19  130736.92  124894.69  72944.055  38141.0  2146.4  0  
0  874.16003  231020.98  36635.0  1197.84  15.299999  235058.81  107293.484  131399.22  69713.22  30437.0  2149.2  0  
0  339.08002  158388.11  33413.0  633.64  1e-10  191434.1  62745.242  97601.125  62489.848  25962.0  2149.7  1  
0  1126.02  242101.02  35877.0  814.68  1e-10  262143.0  116152.04  168169.77  51416.727  31442.0  2158.0  0  
0  232.26001  170337.3  32376.0  581.56  11.7  196523.92  53589.082  97086.45  44062.38  20618.0  2168.5  1  
0  511.56  189004.89  30949.0  825.84  1e-10  225367.73  76641.92  106428.625  47836.02  26575.0  2204.1  1  
0  700.7  185721.84  31680.0  554.28  1e-10  188067.4  93934.96  90911.484  48908.047  33147.0  2253.3  1  
0  429.24002  153368.72  30384.0  497.24  22.5  147874.69  42372.04  68558.12  48135.74  18106.0  2312.4  1  
0  852.60004  200698.12  34465.0  838.24  4.5  233270.34  96021.88  122675.51  56049.406  31355.0  2316.1  1  
0  621.32  160709.77  31352.0  510.88  5.3999996  172043.3  73709.32  82304.41  60503.906  30058.0  2343.9  1  
0  423.36002  117324.055  30238.0  393.08002  13.5  145863.81  50822.64  67300.87  55051.72  28389.0  2346.5  1  
0  686.0  178237.45  35153.0  739.04  1e-10  215299.77  58503.2  115485.11  55970.938  21511.0  2346.7  1  
0  522.34  148354.84  32894.0  617.52  23.4  170776.6  70043.88  85716.63  71913.914  30942.0  2353.5  1  
0  1568.0  169438.81  34268.0  943.64  11.7  174870.89  151035.72  91437.92  49286.24  58418.0  2409.5  0  
0  690.9  160542.8  33050.0  860.56  6.2999997  214892.0  88889.4  108370.67  66479.43  36286.0  2427.9  1  
0  197.96  66043.53  30136.0  215.76  37.8  101562.3  21747.121  46702.293  27388.979  21580.0  2435.7  0  
0  522.34  222187.55  33596.0  1098.64  16.199999  231410.14  68972.52  118628.766  53421.547  20344.0  2442.7  1  
0  1201.48  262143.0  38253.0  884.12  25.199999  262143.0  127183.08  171953.28  59258.418  28771.0  2455.4  0  
0  974.12  222772.58  30128.0  1194.12  14.4  247312.95  87057.92  113693.92  60386.496  25611.0  2461.6  1  
0  1004.5  227311.42  34725.0  1247.4401  1e-10  244496.34  95765.2  129549.19  74001.93  27610.0  2582.6  0  
0  444.92  150308.27  32261.0  540.64  6.2999997  168762.92  41955.4  83075.875  41493.52  18293.0  2595.3  1  
0  560.56  186321.48  37265.0  1088.72  1e-10  202866.14  85774.52  115353.49  63888.15  30170.0  2648.1  1  
0  624.26  105580.414  30868.0  448.88  37.8  145669.66  49803.36  68611.62  41461.066  30914.0  2699.8  1  
0  552.72003  161761.58  31449.0  808.48  1e-10  176823.92  57219.8  84853.14  42686.5  23182.0  2715.3  1  
0  394.94  129601.94  30349.0  405.48  14.4  163435.94  54980.36  75685.38  53356.06  27802.0  2751.9  1  
0  993.72003  206301.22  36165.0  1191.64  1e-10  229808.94  102174.76  126816.41  86329.38  32458.0  2823.0  0  
0  588.0  157438.05  31813.0  450.12  18.0  174906.55  56021.96  84904.51  34866.637  23320.0  2957.9  1  
0  866.32  150026.31  31305.0  869.24  1e-10  205601.58  79067.36  98211.02  72785.34  34539.0  2992.2  1  
0  169.54001  79100.45  33012.0  367.04  13.5  119020.086  26467.8  59953.17  36059.617  21929.0  3033.1  1  
0  643.86  160903.48  31092.0  598.92  25.199999  157164.48  79646.44  74562.95  53895.316  32440.0  3121.4  1  
0  185.22  129994.39  31161.0  566.68  1e-10  151143.31  47746.2  71865.484  49325.18  24071.0  3121.4  1  
0  581.14  169540.55  36266.0  491.04  1e-10  195945.98  66206.08  108431.664  48387.08  25592.0  3216.0  1  
0  496.86002  195101.06  36508.0  623.72003  1e-10  209654.12  71942.32  116791.58  56332.016  24166.0  3240.8  1  
0  1147.5801  218655.84  34050.0  1571.08  14.4  262143.0  126473.805  148458.23  82835.41  37907.0  3258.8  0  
0  729.12  165541.12  34032.0  766.32  4.5  191708.45  126699.484  99551.734  46363.97  50159.0  3267.2  1  
0  735.0  156121.53  35489.0  535.68  1e-10  207021.38  118189.36  112106.05  49649.68  49613.0  3296.2  1  
0  550.76  176369.34  32753.0  451.36002  10.799999  181752.1  59114.52  90834.445  46191.688  21966.0  3296.2  1  
0  618.38  188510.45  32818.0  784.92  15.299999  201278.77  69537.96  100792.94  58161.605  24175.0  3328.8  1  
0  206.78  63002.574  31616.0  401.76  35.1  117111.34  32328.041  56497.074  41338.938  33628.0  3341.5  1  
0  620.34  178773.67  32160.0  586.52  1e-10  194856.61  67427.484  95620.555  49728.74  24718.0  3358.9  1  
0  637.0  210062.73  37613.0  791.12  1.8  204999.39  60371.88  117655.06  59661.977  18835.0  3370.3  1  
0  958.44  201931.27  33304.0  1393.76  2.6999998  242204.53  89546.6  123083.18  75054.484  29062.0  3398.7  1  
0  657.58  185659.0  34696.0  923.8  1e-10  243581.05  55579.28  128956.41  68440.0  19619.0  3407.7  1  
0  808.5  176884.84  34800.0  892.8  1e-10  218765.25  78747.44  116165.625  64494.08  29176.0  3475.1  1  
0  1140.72  190647.03  35809.0  781.2  1e-10  218669.7  115881.72  119481.555  73070.32  39835.0  3477.0  0  
0  513.52  177935.25  34372.0  717.96  1e-10  214834.39  64762.72  112675.29  61602.49  23853.0  3480.2  1  
0  466.48  186817.17  30740.0  582.8  10.799999  208036.92  58485.84  97580.8  45691.957  20517.0  3513.7  1  
0  614.46  199913.45  37691.0  868.0  2.6999998  249498.42  107799.4  143491.28  55183.29  35339.0  3587.7  0  
0  753.62  210349.61  34144.0  1097.4  1.8  227437.3  91443.8  118493.945  65970.26  28490.0  3635.5  1  
0  893.76  250864.83  40034.0  1645.48  8.099999  262143.0  106771.44  164417.28  68917.305  27893.0  3650.7  0  
0  257.74  59724.17  30189.0  306.28  1e-10  99133.18  22275.36  45665.46  43906.617  24443.0  3670.3  0  
0  1921.78  224723.23  38592.0  1284.64  9.0  262143.0  178760.88  183620.56  106461.95  52132.0  3675.5  0  
0  109.76  89026.97  30080.0  317.44  1e-10  129164.36  28770.48  59284.42  19682.988  21179.0  3676.6  1  
0  571.34  179750.48  32850.0  846.92  17.1  199806.16  70577.08  100153.08  44277.137  25732.0  3694.6  1  
0  322.42  107853.805  32833.0  543.12  25.199999  144354.11  47521.76  72320.234  50748.258  28876.0  3711.5  1  
0  572.32  151464.7  36048.0  747.72003  9.9  207909.8  42809.76  114360.54  56462.996  18523.0  3757.3  1  
0  524.3  141977.31  33157.0  730.36  7.2  178088.83  76718.8  90101.49  87384.9  35413.0  3765.6  1  
0  425.32  156883.94  35144.0  627.44  6.2999997  173802.34  67782.12  93202.35  55495.4  28315.0  3771.2  1  
0  751.66003  173736.72  36129.0  613.8  9.0  197251.9  64721.8  108741.97  55048.176  24414.0  3827.4  1  
0  759.5  160651.94  31987.0  571.64  1e-10  220568.92  87329.484  107655.914  46208.797  35625.0  3853.9  1  
0  1646.4  222286.12  38996.0  1468.16  9.0  258145.77  134217.6  153604.92  92675.43  39571.0  3916.3  0  
0  465.5  138788.88  33044.0  564.2  1e-10  144223.92  42393.12  72719.34  62129.945  20018.0  3920.7  1  
0  407.68  121148.14  33509.0  649.76  1e-10  131801.02  52961.64  67390.74  65616.26  28650.0  4012.1  1  
0  276.36002  153915.27  32133.0  533.2  27.0  169825.81  38441.242  83267.41  47813.008  16368.0  4079.1  1  
0  326.34  68686.086  30193.0  257.92  0.9  99377.85  37694.76  45784.23  22135.62  35966.0  4166.9  1  
0  321.44  140340.89  30177.0  520.8  9.9  163551.84  59394.76  75309.81  66011.555  27736.0  4262.5  1  
0  637.0  182123.39  33480.0  700.6  1e-10  203211.61  83272.2  103813.55  59971.727  29965.0  4433.8  1  
0  748.72003  202416.33  35536.0  558.0  5.3999996  215094.67  79816.32  116632.15  47899.74  25842.0  4448.2  1  
0  1316.14  186706.36  32494.0  1175.52  51.3  218644.52  108369.805  108408.125  53339.54  38039.0  4460.5  1  
0  823.2  189693.14  33896.0  761.36  1e-10  202016.83  82921.28  104485.51  55611.04  28648.0  4573.0  1  
0  487.06  155063.86  30106.0  419.12  7.2  186260.83  67686.64  85564.695  62874.527  28607.0  4650.0  1  
0  890.82  241915.4  36916.0  1226.36  12.599999  247240.7  117211.0  139269.06  45559.207  31753.0  4757.8  0  
0  358.68  99987.89  32733.0  400.52  1e-10  144028.19  51274.0  71937.17  46628.88  33607.0  4769.3  1  
0  1006.46  253036.5  37926.0  1557.4401  8.099999  262143.0  111213.12  166325.1  98964.83  28804.0  4794.7  0  
0  602.7  174451.72  34199.0  752.68  2.6999998  223881.02  81103.44  116829.02  67039.336  30468.0  4908.7  1  
0  652.68  200401.3  33373.0  1004.4  16.199999  223101.78  87504.32  113610.47  79862.4  28616.0  4912.2  1  
0  395.92  144767.42  32600.0  589.0  1e-10  174962.48  67097.64  87032.734  60780.027  30375.0  5018.3  1  
0  666.4  177161.3  32917.0  651.0  0.9  218870.52  56136.04  109932.875  41934.25  20766.0  5043.8  1  
0  1064.28  174474.08  34106.0  1757.08  1e-10  262143.0  107025.64  140595.86  99838.62  40201.0  5072.8  0  
0  116.62  82514.66  30235.0  369.52  1e-10  104657.65  52058.92  48283.754  39056.816  41347.0  5203.4  1  
0  254.8  66377.86  30429.0  228.16  1e-10  102847.38  31570.4  47753.03  34196.99  31170.0  5267.6  1  
0  556.64  169963.06  31628.0  741.52  1e-10  187939.83  61918.16  90700.695  51805.54  23875.0  5273.7  1  
0  385.14  135854.27  30732.0  219.48  14.4  148475.14  39274.52  69624.91  25810.139  18946.0  5297.8  1  
0  896.7  200279.64  32664.0  903.96  1e-10  205467.25  105949.32  102407.56  76543.65  34669.0  5390.4  1  
0  1017.24  237390.83  33396.0  801.04  11.7  208594.17  114884.76  106295.945  49949.99  31716.0  5417.7  1  
0  400.82  177230.4  33489.0  731.6  20.699999  191862.36  55146.52  98041.96  57685.477  20392.0  5550.7  1  
0  687.96  164803.64  35496.0  497.24  8.099999  186885.45  53462.6  101222.01  42482.95  21260.0  5627.5  1  
0  122.5  71594.61  30445.0  293.88  1e-10  107434.445  27808.24  49909.082  25018.36  25455.0  5869.9  1  
0  547.82  132789.1  32845.0  613.8  9.0  176091.28  61322.96  88252.53  51512.31  30265.0  5893.2  1  
0  451.78  94672.34  32461.0  368.28  3.6  133943.47  45468.32  66344.28  41116.508  31475.0  6072.7  1  
0  617.4  152304.77  32109.0  834.52  23.4  190206.44  54711.28  93190.586  69996.414  23542.0  6137.1  1  
0  1339.66  200086.58  36460.0  1016.8  16.199999  262143.0  179765.28  166213.81  69650.086  58880.0  6152.6  0  
0  220.5  80821.61  31385.0  345.96  1e-10  133751.94  47730.082  64053.414  44798.7  38703.0  6266.2  1  
0  914.34  229855.97  33167.0  776.24  18.9  258218.3  130016.484  130681.25  82802.37  37070.0  7177.5  0  
0  316.54  196110.6  34684.0  887.84  9.9  219116.81  70683.72  115964.47  53776.727  23621.0  7302.9  1  
0  334.18  156602.52  31965.0  631.16003  6.2999997  171696.8  47803.242  83744.625  78262.32  20005.0  7318.9  1  
0  657.58  262143.0  35661.0  1243.72  13.5  262143.0  81594.484  169153.1  82977.59  18572.0  7319.7  0  
0  191.1  132124.6  30233.0  234.36  1e-10  147142.73  74791.84  67879.734  10091.359  37098.0  7341.4  1  
0  24.5  148189.02  33401.0  561.72003  1e-10  198185.4  39043.88  101006.94  26064.43  17267.0  7372.4  1  
0  441.98  198349.1  34320.0  1032.92  1e-10  230365.58  63040.36  120638.23  55014.547  20829.0  7383.2  1  
0  57.82  123149.055  30712.0  350.92  15.299999  155186.42  26465.32  72724.695  23905.62  14084.0  7386.0  1  
0  83.3  147456.62  32581.0  668.36  10.799999  162058.3  62680.76  80566.73  27699.318  27858.0  7392.8  1  
0  491.96002  197329.81  36571.0  1112.28  1e-10  216485.38  73342.28  120805.15  58665.47  24358.0  7394.4  1  
0  110.740005  175706.05  30843.0  344.72  1e-10  206269.06  54763.36  97075.76  21291.92  20426.0  7400.1  1  
0  30.380001  148486.27  31692.0  404.24  1e-10  178472.92  41025.4  86306.2  46477.246  18107.0  7404.0  1  
0  1e-10  79594.555  30205.0  269.08002  1e-10  116360.24  20270.28  53629.473  24674.389  16690.0  7404.4  1  
0  429.24002  228649.19  31729.0  775.0  17.1  256101.48  66927.76  123990.54  47525.086  19183.0  7406.4  1  
0  118.58  225017.77  34320.0  1289.6  1e-10  262143.0  67808.164  144024.14  42228.656  19749.0  7412.1  0  
1  1171.1  146963.22  33916.0  510.88  1e-10  186622.52  99440.56  96580.34  6797.9795  44344.0  1.1  1  
1  1957.06  214448.77  34434.0  928.76  1e-10  258883.16  224566.48  136022.69  12955.22  68628.0  3.7  1  
1  682.08  169337.89  37483.0  181.04001  1e-10  205358.69  83793.0  117453.91  9126.119  32429.0  6.6  1  
1  747.74  94928.92  30866.0  401.76  13.5  115290.56  54039.2  54299.293  4277.5  37307.0  8.7  1  
1  1186.78  131792.83  32552.0  623.72003  28.8  178113.58  109613.52  88469.74  13203.02  54507.0  10.4  1  
1  2870.4202  224693.03  31638.0  1365.24  3.6  262143.0  262143.0  177354.66  15337.64  76459.0  11.9  1  
1  748.72003  189571.62  34138.0  1398.72  40.5  216196.05  88786.484  112617.51  23606.488  30694.0  25.4  1  
1  684.04004  96507.234  30562.0  505.92  10.799999  186088.22  69834.32  86780.21  4161.86  47423.0  29.9  1  
1  319.48  90851.766  33738.0  181.04001  1e-10  123798.01  29423.96  63731.344  6140.13  21225.0  32.5  1  
1  1259.3  170785.86  31062.0  611.32  1e-10  247789.2  121269.52  117444.27  13411.289  46535.0  46.7  1  
1  1489.6  202661.52  31199.0  1175.52  1e-10  262143.0  127139.68  127288.27  14652.06  41114.0  54.3  1  
1  759.5  164403.78  32887.0  822.12  1e-10  183608.66  95269.2  92137.7  9354.449  37977.0  73.2  1  
1  1634.64  145641.17  31050.0  1542.56  14.4  194561.73  115715.56  92180.51  10069.529  52070.0  74.8  1  
1  1346.52  157562.4  30806.0  819.64  0.9  126231.9  98851.56  59336.85  8116.63  41116.0  78.7  1  
1  724.22003  155752.31  36330.0  406.72  1e-10  178362.38  84953.64  98875.49  28023.229  35746.0  82.2  1  
1  1954.12  231283.94  31099.0  827.08  5.3999996  217552.25  159833.52  103235.74  9037.029  45290.0  104.7  1  
1  3305.54  258615.12  40703.0  2765.2  18.0  262143.0  262143.0  240472.88  20865.94  66430.0  110.4  1  
1  435.12  82607.39  35534.0  186.0  1e-10  128803.19  44627.6  69837.836  4092.2397  35405.0  111.7  1  
1  273.42  64322.734  30353.0  164.92  22.5  99246.75  12989.0  45966.133  1700.3799  13234.0  119.6  1  
1  724.22003  202271.78  34515.0  2439.08  16.199999  262143.0  205342.77  138301.78  26781.87  66531.0  153.9  1  
1  1651.3  123970.87  35266.0  869.24  24.3  142525.8  89873.96  76695.46  14447.329  47511.0  171.9  1  
1  318.5  65935.97  31909.0  354.64  17.1  118018.22  43700.082  57462.21  5883.48  43435.0  178.2  1  
1  1724.8  190200.64  32143.0  655.96  1e-10  165195.97  152071.12  81022.55  7098.88  52398.0  185.4  1  
1  1007.44  196502.2  31122.0  669.6  13.5  241268.45  100748.76  114574.54  11357.499  33601.0  193.2  1  
1  1009.4  153234.69  31138.0  713.0  1e-10  200743.17  58038.2  95378.734  10025.279  24822.0  202.2  1  
1  753.62  130789.59  31962.0  357.12  1e-10  174633.1  90384.84  85168.8  16243.289  45290.0  219.6  1  
1  947.66003  158871.48  32786.0  545.6  19.8  184552.81  111323.484  92327.09  30723.658  45922.0  221.3  1  
1  689.92004  206048.72  33663.0  598.92  1e-10  245016.75  82257.88  125854.48  12331.59  26163.0  221.9  1  
1  225.40001  81481.61  30175.0  155.0  1e-10  106631.914  18161.041  49096.953  4980.78  14607.0  227.5  1  
1  2065.84  262143.0  32615.0  1502.88  51.3  262143.0  190082.08  162820.84  24665.54  43064.0  234.1  1  
1  1877.68  198365.33  32586.0  1085.0  7.2  262143.0  167134.64  140670.77  13349.34  55218.0  238.8  1  
1  2079.56  262143.0  37430.0  1675.24  7.2  262143.0  208735.4  210791.08  20636.43  43329.0  239.7  1  
1  241.08  95429.914  31707.0  124.0  1e-10  137831.98  27559.0  66684.55  6569.65  18926.0  245.1  1  
1  230.3  99566.51  31679.0  823.36  3.6  152720.5  72356.484  73822.516  16443.299  47626.0  251.6  1  
1  343.0  90149.055  34639.0  469.96  7.2  158748.12  41974.0  83906.195  26389.52  30514.0  252.9  1  
1  808.5  141136.52  31981.0  565.44  22.5  177162.72  42629.96  86453.87  2987.7598  19795.0  257.9  1  
1  521.36  90693.97  35951.0  400.52  8.099999  123025.81  66550.8  67488.12  7753.1895  48090.0  261.8  1  
1  1276.9401  181178.53  33547.0  732.84  3.6  256131.56  73352.2  131110.31  6467.5796  26533.0  263.2  1  
1  697.76  96927.766  32243.0  735.32  1e-10  186845.3  59300.52  91925.84  9799.31  40095.0  268.1  1  
1  1618.9601  262143.0  31558.0  1076.3201  13.5  262143.0  192018.97  173667.42  25478.559  42602.0  271.5  1  
1  865.34  122086.18  30151.0  420.36002  16.199999  152961.89  59603.082  70372.836  9710.22  31995.0  274.8  1  
1  850.64  151842.53  33091.0  576.6  5.3999996  183487.53  85520.32  92648.09  6285.86  36911.0  275.1  1  
1  538.02  90796.53  34858.0  218.24  1e-10  150003.77  45286.04  79785.625  3083.93  32687.0  275.3  1  
1  588.0  123778.875  30135.0  336.04  1e-10  168263.89  77969.96  77371.7  25462.629  41282.0  275.6  1  
1  3258.5  233319.81  38823.0  3458.36  31.5  260551.44  262143.0  154348.58  36480.29  73632.0  276.4  1  
1  1279.88  150940.4  34563.0  700.6  1e-10  193516.83  85355.4  102058.74  3360.64  37060.0  279.8  1  
1  850.64  166758.14  36394.0  576.6  14.4  199141.27  91633.52  110588.79  26976.568  36012.0  285.9  1  
1  345.94  88502.086  31650.0  354.64  4.5  127033.25  32070.121  61349.523  7862.34  23748.0  294.7  1  
1  1649.3401  190521.17  32275.0  1437.16  9.9  218539.88  90019.04  107625.95  13322.199  30965.0  327.5  1  
1  1161.3  177500.33  31983.0  891.56  1.8  186246.23  120671.84  90892.23  26719.918  44554.0  341.6  1  
1  330.26  95393.68  30574.0  310.0  1e-10  128384.73  37849.76  59894.324  22205.828  26003.0  362.4  1  
1  1603.28  110980.46  30487.0  1269.76  88.2  119888.766  73601.44  55771.613  3876.89  43463.0  367.9  1  
1  508.62  108191.49  31235.0  274.04  11.7  116368.91  47391.56  55462.383  11919.18  28707.0  368.8  1  
1  499.80002  199312.3  33880.0  398.04  1e-10  242329.77  71974.56  125276.68  4900.5396  23666.0  369.5  1  
1  826.14  120295.09  35283.0  436.48  1e-10  187188.84  77429.32  100777.95  14273.869  42183.0  370.3  1  
1  294.98  100434.375  30651.0  269.08002  1e-10  141187.34  38102.72  66032.914  4741.2397  24863.0  373.9  1  
1  972.16003  233011.47  30919.0  682.0  44.1  262143.0  99898.12  134810.38  9436.46  28097.0  377.2  1  
1  1055.46  174754.64  31594.0  2641.2  8.099999  205982.58  96920.88  99301.35  29754.29  36347.0  378.3  1  
1  501.76  118659.87  32686.0  714.24  14.4  146822.61  45567.52  73227.59  29247.479  25167.0  380.2  1  
1  1418.06  261248.75  33682.0  825.84  1e-10  262143.0  164898.92  148284.89  11126.81  41366.0  392.3  1  
1  1060.36  187969.45  31128.0  1112.28  32.399998  232062.27  94240.0  110223.914  24461.988  32857.0  394.5  1  
1  866.32  106374.93  35698.0  350.92  1e-10  186939.75  106857.0  101827.625  7959.0996  65833.0  397.4  1  
1  516.46  140944.75  30755.0  530.72003  1.8  175376.1  67310.92  82301.195  9947.399  31298.0  398.1  1  
1  1177.9601  218640.06  37551.0  907.68  21.599998  249713.4  88952.64  143081.48  14375.939  26663.0  398.8  1  
1  735.98004  123863.62  36749.0  488.56  32.399998  176926.0  74349.164  99210.41  14461.489  39338.0  399.5  1  
1  720.3  220652.22  34863.0  484.84  18.0  256755.52  75384.56  136585.5  11187.579  22390.0  412.4  1  
1  1154.4401  219962.64  30346.0  957.28  16.199999  250539.2  108729.4  116010.48  15805.51  32395.0  432.7  1  
1  334.18  49518.88  30295.0  381.92  4.5  118049.18  17934.121  54570.004  12168.749  23735.0  454.3  1  
1  864.36005  150576.84  31123.0  3659.24  71.1  191124.5  98087.72  90764.89  22757.479  42691.0  466.4  1  
1  1123.0801  185373.98  34147.0  913.88  1e-10  206214.12  57544.68  107446.195  5501.7495  20344.0  470.6  1  
1  2599.94  262143.0  33791.0  1351.6  1e-10  241588.02  206580.28  124565.125  28965.459  51358.0  474.8  1  
1  829.08  141344.03  30870.0  474.92  1e-10  168789.38  92666.44  79506.35  30067.578  42966.0  480.6  1  
1  951.58  92126.94  31779.0  736.56  15.299999  153910.3  83177.96  74632.5  21107.25  59170.0  510.6  1  
1  1454.3201  214509.12  34391.0  716.72003  28.8  262143.0  170459.08  155330.84  12083.199  52078.0  531.8  1  
1  802.62  138977.23  31463.0  779.96  29.699999  190657.16  74092.484  91532.086  21250.62  34939.0  534.9  1  
1  419.44  82086.55  31872.0  225.68001  1e-10  154297.28  48918.0  75039.1  4324.11  39055.0  536.7  1  
1  1055.46  193088.88  37155.0  482.36002  22.5  246478.86  91871.6  139738.8  6498.26  31182.0  536.9  1  
1  1185.8  224068.33  33438.0  818.4  26.099998  259267.05  147489.33  132284.11  17410.309  43138.0  541.9  1  
1  345.94  79603.28  31175.0  305.04  27.9  128046.58  36123.68  60910.824  14325.789  29740.0  547.1  1  
1  330.26  81358.16  31923.0  195.92  1e-10  150881.0  26968.76  73495.09  4518.2197  21724.0  549.8  1  
1  2090.34  190242.48  30982.0  1664.08  26.099998  262143.0  190111.84  146111.72  25482.1  65491.0  567.0  1  
1  3169.32  262143.0  35469.0  2487.44  34.2  262143.0  262143.0  238006.53  41455.168  64011.0  571.6  1  
1  823.2  151782.77  30359.0  608.84  45.899998  142150.33  62050.84  65849.945  3438.5198  26792.0  574.6  1  
1  784.0  178748.2  34444.0  1661.6  57.6  221545.48  73017.4  116438.48  10351.55  26771.0  585.5  1  
1  1002.54004  203038.8  31245.0  663.4  10.799999  256800.89  127109.92  122432.62  10440.64  41028.0  595.7  1  
1  3284.96  202723.5  35231.0  2563.08  13.5  242642.8  262143.0  130440.5  5629.19  84745.0  615.2  1  
1  379.26  71537.695  31883.0  239.32  11.7  121653.305  29602.52  59183.844  4702.8896  27119.0  615.2  1  
1  2234.4001  262143.0  40663.0  1676.48  32.399998  262143.0  219966.08  208589.02  21808.76  48322.0  620.7  1  
1  216.58  124345.9  32363.0  310.0  8.099999  141358.6  32236.28  69805.734  6969.67  16990.0  643.2  1  
1  321.44  92576.625  33675.0  285.2  23.4  147320.84  45625.8  75699.3  5862.2397  32299.0  671.5  1  
1  1620.92  237050.2  35250.0  1320.6  39.6  262143.0  121042.6  164836.72  14217.819  33464.0  686.8  1  
1  2545.06  262143.0  37188.0  1486.76  2.6999998  262143.0  130363.68  169710.56  11483.17  32199.0  696.7  1  
1  1512.14  185469.94  31058.0  901.48  4.5  225385.11  64692.04  106811.69  5590.2495  22859.0  701.7  1  
1  447.86002  103051.08  31770.0  132.68001  18.9  163047.69  43086.28  79040.91  4152.42  27401.0  703.3  1  
1  362.6  101715.42  33262.0  243.04001  1e-10  133903.44  33729.242  67961.055  2506.91  21732.0  716.8  1  
1  721.28  163493.39  31242.0  543.12  9.9  168669.52  71915.04  80407.3  21829.408  28827.0  731.0  1  
1  1098.5801  179693.17  31304.0  781.2  7.2  242202.12  114422.24  115690.55  19057.59  41731.0  734.0  1  
1  628.18  133747.7  30858.0  312.48  1e-10  179603.75  60233.0  84567.45  6548.4097  29514.0  740.6  1  
1  809.48004  144529.95  30359.0  507.16  11.7  223009.86  103790.484  103307.44  7371.4595  47063.0  765.4  1  
1  2751.84  207230.45  32378.0  1600.84  19.8  217838.16  246996.84  107622.74  24738.7  78112.0  767.4  1  
1  2891.98  174289.02  33050.0  1365.24  9.9  215023.56  211308.4  108437.016  16066.289  79456.0  773.0  1  
1  1054.48  210902.95  33314.0  587.76  7.2  227127.9  106886.76  115456.22  9491.92  33214.0  774.4  1  
1  3288.8801  223270.92  34730.0  1840.16  35.1  262143.0  262143.0  150125.28  40609.7  76946.0  774.6  1  
1  475.30002  114077.53  33834.0  167.4  0.9  133668.7  49296.2  69008.586  3057.38  28320.0  775.4  1  
1  913.36005  191484.53  36010.0  576.6  1e-10  227690.16  118739.92  125108.69  21511.398  40639.0  777.2  1  
1  557.62  119337.84  32158.0  403.0  1e-10  157140.12  61611.88  77107.414  5024.44  33835.0  792.2  1  
1  4456.06  262143.0  35227.0  3985.36  56.699997  262143.0  262143.0  262143.0  43188.0  49218.0  797.0  1  
1  639.94  127518.96  33270.0  673.32  30.599998  142023.84  46140.4  72099.81  15019.629  23713.0  828.2  1  
1  1278.9  183939.8  31123.0  776.24  12.599999  255155.62  130157.84  121173.23  29936.6  46374.0  830.7  1  
1  767.34  89328.98  32050.0  540.64  1e-10  177641.16  65257.48  86874.375  11661.939  47876.0  833.2  1  
1  3011.54  237954.19  31075.0  2305.16  81.9  262143.0  185382.48  139780.53  17782.01  51057.0  833.7  1  
1  1097.6  172865.42  33153.0  918.84  11.7  206783.28  112857.36  104606.414  34247.727  42786.0  835.1  1  
1  521.36  103921.04  33967.0  1049.04  1e-10  152763.88  75065.88  79176.8  17177.85  47339.0  863.6  1  
1  543.9  154633.16  36258.0  349.68  6.2999997  200675.36  75424.24  111024.27  20927.299  31966.0  864.1  1  
1  1105.4401  262143.0  36618.0  747.72003  15.299999  262143.0  112796.6  167671.14  9759.779  27287.0  873.0  1  
1  1013.32  145893.58  31362.0  24400.72  1e-10  213308.61  64465.12  102078.01  17902.959  28958.0  882.4  1  
1  571.34  131118.0  30822.0  1264.8  1e-10  178466.67  52226.32  83934.016  13985.949  26104.0  889.4  1  
1  751.66003  186656.61  32159.0  431.52  1e-10  210699.83  59409.64  103391.97  7289.4497  20859.0  889.5  1  
1  519.4  99544.37  32531.0  427.80002  1e-10  165327.38  50536.2  82065.8  11402.34  33271.0  898.4  1  
1  1217.16  231064.98  37318.0  1066.4  7.2  262143.0  93143.84  153836.05  21996.379  26418.0  968.3  1  
1  1111.3201  112587.37  32519.0  1098.64  34.2  151561.6  78279.96  75204.95  10943.909  45566.0  983.1  1  
1  717.36  110371.1  33174.0  7462.32  16.199999  169237.97  64488.68  85667.414  22988.76  38292.0  985.5  1  
1  1070.16  128774.47  31564.0  910.16003  1e-10  148569.28  121510.08  71555.18  21513.76  61839.0  993.0  1  
1  196.98001  131348.48  30034.0  262.88  1e-10  160543.5  20256.64  73574.27  2652.64  10107.0  996.3  1  
1  1825.74  233046.02  32747.0  1879.84  18.9  262143.0  185815.23  157786.48  28512.338  52254.0  998.7  1  
1  3408.4402  193585.77  38046.0  2023.68  1.8  262143.0  188047.23  152949.02  13425.449  63661.0  1004.6  1  
1  1407.28  202791.98  30731.0  858.08  12.599999  242670.16  136752.16  113792.37  9965.689  44194.0  1013.0  1  
1  532.14  110509.91  33590.0  264.12  1e-10  148401.34  30133.24  76062.02  1405.3799  17870.0  1014.9  1  
1  1752.24  194999.3  30791.0  1502.88  34.2  174847.64  103890.92  82149.26  17769.03  34916.0  1016.3  1  
1  780.08  155375.19  34170.0  341.0  27.0  174684.97  75055.96  91079.48  25490.36  31658.0  1029.1  1  
1  392.98  136606.6  32120.0  296.36002  7.2  182668.3  49995.56  89527.98  6978.5195  23985.0  1039.1  1  
1  358.68  110004.76  33623.0  388.12  1e-10  145352.55  28681.201  74572.586  5079.3096  17087.0  1053.9  1  
1  746.76  129888.08  34634.0  688.2  9.9  244729.77  99243.4  129333.05  7875.32  50074.0  1054.5  1  
1  470.40002  102547.15  31723.0  295.12  8.099999  132552.31  52930.64  64162.555  8123.1196  33827.0  1059.5  1  
1  987.84  176653.52  32819.0  962.24  18.0  225654.2  117680.96  113002.7  23168.709  43658.0  1079.1  1  
1  1492.54  175370.67  31815.0  4198.64  36.0  206255.53  101808.96  100128.47  42755.527  38046.0  1080.9  1  
1  907.48004  246119.05  34698.0  711.76  17.1  238583.27  109205.56  126317.79  27965.408  29079.0  1085.7  1  
1  801.64  117163.05  30994.0  711.76  12.599999  169141.27  101398.52  79992.13  27637.37  56718.0  1122.2  1  
1  1933.54  242267.78  37770.0  737.8  10.799999  262143.0  223614.16  219921.39  20615.19  60490.0  1124.0  1  
1  1028.02  219413.58  32415.0  881.64  1e-10  244622.19  85135.92  120993.47  18180.85  25429.0  1125.4  1  
1  1357.3  219456.56  34854.0  4960.0  21.599998  262143.0  113301.28  144129.0  24281.45  33835.0  1127.7  1  
1  1069.18  187337.61  39834.0  784.92  9.9  183299.25  135718.0  111412.69  10142.1  47478.0  1142.4  1  
1  3679.9001  119691.76  30907.0  2969.8  161.09999  129964.586  84364.64  61291.742  9872.47  46193.0  1159.9  1  
1  926.10004  201213.16  37883.0  590.24  27.9  251021.58  94502.88  145102.7  11516.8  30780.0  1162.5  1  
1  634.06  195775.28  30497.0  339.76  9.9  235824.47  98861.484  109740.27  9952.119  33094.0  1165.6  1  
1  594.86  144719.55  33515.0  365.8  7.2  184290.02  75248.164  94245.6  26542.328  34076.0  1170.6  1  
1  1209.3201  191134.8  31094.0  818.4  18.0  262143.0  100542.92  131613.22  8838.199  34474.0  1175.4  1  
1  504.7  115288.1  30598.0  329.84  17.1  137820.06  45403.84  64346.594  20231.69  25810.0  1178.7  1  
1  406.7  165930.62  35183.0  546.84  1e-10  193104.28  62125.242  103668.02  14913.43  24537.0  1180.6  1  
1  1132.88  134776.08  32310.0  1111.04  1e-10  176754.25  155312.48  87141.875  20272.398  75522.0  1193.3  1  
1  2373.56  252595.06  35689.0  2255.56  1e-10  262143.0  128224.68  151092.56  12378.199  33268.0  1193.9  1  
1  322.42  66809.14  31158.0  416.64  4.5  136031.73  39222.44  64674.01  11684.359  38475.0  1197.0  1  
1  5798.66  155428.19  35752.0  3953.12  380.69998  172719.78  115783.76  94224.2  18467.59  48820.0  1201.9  1  
1  804.58  73858.83  33517.0  617.52  18.9  174397.67  77612.84  89191.99  11393.489  68867.0  1204.5  1  
1  2219.7  221734.44  31459.0  1481.8  17.1  259349.38  103738.4  124494.51  6967.3096  30661.0  1204.9  1  
1  1492.54  165240.75  31027.0  832.04  21.599998  205642.5  176450.77  97358.234  28942.45  69982.0  1207.5  1  
1  770.28  178328.38  36070.0  648.52  1e-10  179204.77  129702.76  98631.53  21560.959  47666.0  1220.0  1  
1  731.08  238870.77  36244.0  469.96  9.0  262143.0  63533.88  152542.42  8300.71  17431.0  1231.4  1  
1  994.7  130729.55  36351.0  968.44  9.0  191340.33  118918.484  106131.164  14251.449  59615.0  1259.9  1  
1  327.32  125287.445  30866.0  461.28  1e-10  169227.02  43621.96  79702.164  7108.9097  22818.0  1272.7  1  
1  2097.2  138042.84  33227.0  1248.68  0.9  169774.2  97392.08  86076.16  15925.869  46237.0  1274.4  1  
1  858.48004  198717.88  33955.0  980.84  6.2999997  247521.28  101060.0  128243.79  8611.64  33329.0  1274.9  1  
1  478.24002  78310.91  35107.0  276.52  3.6  136991.25  43231.36  73384.88  23321.52  36179.0  1278.1  1  
1  1207.36  253754.92  32335.0  848.16003  1e-10  218440.16  103579.68  107776.83  6654.61  26751.0  1278.9  1  
1  1020.18  232205.3  35015.0  644.8  36.899998  259137.62  101696.12  138453.73  11578.749  28702.0  1281.6  1  
1  1021.16003  208962.27  37578.0  370.76  30.599998  235850.05  112254.72  135235.17  5952.51  35206.0  1288.2  1  
1  1064.28  213148.62  31271.0  941.16003  12.599999  262143.0  140038.16  125254.2  21279.53  43057.0  1305.8  1  
1  3344.74  179791.58  32239.0  2043.52  31.5  179625.31  262143.0  88362.74  47718.02  95554.0  1310.2  1  
1  1474.9  262143.0  36898.0  1925.72  1e-10  262143.0  182803.28  237627.75  35179.93  33030.0  1320.9  1  
1  1147.5801  193447.62  34562.0  706.8  24.3  209540.73  111813.28  110506.4  17596.75  37880.0  1337.4  1  
1  2309.86  262143.0  33117.0  1605.8  20.699999  262143.0  206783.64  140411.83  36117.438  50591.0  1338.8  1  
1  294.0  56149.895  30023.0  146.32  5.3999996  104719.33  18169.72  47973.453  3421.9998  21207.0  1346.2  1  
1  881.02  165494.9  30499.0  648.52  63.0  210490.12  106148.96  97957.44  6070.51  42035.0  1356.9  1  
1  1363.18  231803.83  33034.0  1140.8  4.5  231973.98  105552.52  116928.54  28517.059  29842.0  1374.6  1  
1  336.14  171272.05  32158.0  510.88  1e-10  195232.89  38939.72  95799.24  7898.9194  14900.0  1386.6  1  
1  586.04004  174842.0  34454.0  840.72003  9.0  220314.97  69957.08  115825.37  10644.189  26222.0  1389.4  1  
1  147.98  74664.875  31776.0  212.04001  7.2  123342.9  12807.96  59804.44  3167.1199  11242.0  1396.0  1  
1  1054.48  262143.0  31818.0  1032.92  1e-10  262143.0  148798.77  137971.16  20839.389  37043.0  1396.3  1  
1  794.78  160518.03  30335.0  918.84  1e-10  191976.88  75806.164  88861.37  14073.859  30950.0  1411.3  1  
1  270.48  56628.465  31159.0  217.0  1e-10  123480.77  42850.68  58708.76  18724.83  49591.0  1425.8  1  
1  1308.3  140705.7  34051.0  579.08  1e-10  167871.4  87039.32  87222.125  16144.76  40540.0  1427.0  1  
1  111.72  50127.336  30515.0  102.92  18.0  99820.6  13334.96  46478.664  2159.99  17434.0  1429.8  1  
1  750.68  188201.48  30303.0  742.76  1e-10  207142.44  52078.76  95779.984  8195.689  18135.0  1442.1  1  
1  319.48  85884.664  30198.0  262.88  1e-10  118063.79  28537.36  54402.01  2697.48  21776.0  1455.1  1  
1  569.38  202312.89  35808.0  432.76  1e-10  215936.11  60743.88  117984.625  6713.61  19677.0  1466.9  1  
1  531.16003  106370.39  30250.0  437.72  18.9  163122.39  41494.12  75293.766  3993.7097  25565.0  1470.1  1  
1  1573.88  218450.2  32614.0  1192.88  5.3999996  247038.48  211230.28  122938.73  37148.168  63370.0  1472.2  1  
1  1329.86  262143.0  35430.0  845.68  33.3  262143.0  122988.164  171981.11  15158.279  29954.0  1473.3  1  
1  230.3  89779.22  30978.0  137.64  23.4  118721.945  20710.48  56118.293  2486.8499  15118.0  1477.5  1  
1  4753.0  262143.0  34494.0  4757.88  76.5  262143.0  217482.36  202918.02  33083.66  38682.0  1478.1  1  
1  1081.92  142124.6  30874.0  601.4  1e-10  206952.28  59707.242  97495.195  3653.2798  27532.0  1490.3  1  
1  791.84  131173.14  34803.0  292.64  27.0  162406.6  66351.164  86246.28  21888.408  33150.0  1493.6  1  
1  1017.24  114433.89  30189.0  781.2  1.8  157937.61  37218.6  72753.586  8516.649  21315.0  1520.2  1  
1  701.68  151774.89  32799.0  1196.6  30.599998  162048.02  87656.84  81100.66  14240.239  37850.0  1534.9  1  
1  716.38  161392.89  35795.0  508.4  6.2999997  232470.4  64807.36  126972.625  8409.27  26316.0  1538.9  1  
1  1273.02  210278.44  35270.0  876.68  6.2999997  245470.12  133984.48  132106.48  22928.578  41758.0  1539.7  1  
1  662.48004  111667.92  31257.0  668.36  11.7  172310.45  86838.44  82182.42  18481.158  50964.0  1542.8  1  
1  1166.2001  262143.0  31602.0  1264.8  1e-10  262143.0  140323.36  164704.03  11497.329  31448.0  1546.8  1  
1  1609.16  261872.72  33403.0  959.76  43.199997  262143.0  137225.84  156515.33  9268.31  34342.0  1554.3  1  
1  1699.3201  207237.17  30587.0  1295.8  16.199999  244924.52  86539.6  114311.31  9165.06  27367.0  1559.1  1  
1  1353.38  251215.6  31087.0  756.4  54.899998  262143.0  130031.36  138504.02  24129.818  33922.0  1573.5  1  
1  439.04  101901.375  30695.0  186.0  2.6999998  144484.84  47299.8  67672.16  14249.09  30420.0  1582.0  1  
1  894.74  221215.55  39575.0  503.44  17.1  256194.05  93791.12  154707.03  9642.96  27786.0  1587.4  1  
1  943.74  111076.15  34983.0  638.6  11.7  227831.78  83754.56  121616.2  10822.96  49416.0  1591.6  1  
1  752.64  174066.2  34087.0  424.08002  13.5  182678.7  77604.164  95016.01  27101.059  29218.0  1593.7  1  
1  555.66003  209518.6  34766.0  379.44  1e-10  229667.34  65982.88  121835.555  3918.7798  20639.0  1594.8  1  
1  772.24  134616.6  31218.0  567.92  6.2999997  173824.03  79094.64  82800.88  27210.209  38506.0  1597.6  1  
1  790.86  165039.1  35818.0  577.84  9.0  252924.75  74690.164  138233.31  16848.04  29659.0  1605.4  1  
1  2665.6  262143.0  39075.0  1981.52  8.099999  262143.0  182836.77  196577.2  48086.77  45158.0  1611.9  1  
1  754.60004  158246.0  36027.0  406.72  11.7  177032.36  80170.96  97319.71  4659.82  33202.0  1635.7  1  
1  1588.5801  262143.0  35495.0  979.60004  1e-10  262143.0  170941.44  192929.56  17400.28  35183.0  1638.6  1  
1  677.18  89266.21  33548.0  937.44  1e-10  155472.39  80206.92  79586.6  13090.919  58885.0  1642.0  1  
1  719.32  96580.62  32611.0  582.8  1e-10  140330.9  50027.8  69829.27  11947.499  33947.0  1644.3  1  
1  35.28  48552.03  30018.0  55.8  1e-10  105117.54  18810.8  48147.863  5934.8096  25391.0  1646.7  1  
1  392.0  129928.9  30410.0  296.36002  1e-10  122159.28  58973.16  56684.324  15322.3  29746.0  1651.3  1  
1  834.96  120582.95  32112.0  571.64  4.5  162870.36  55814.88  79804.88  9066.529  30335.0  1654.6  1  
1  475.30002  131525.31  32531.0  297.6  21.599998  147854.12  65154.56  73392.375  16366.6  32465.0  1659.3  1  
1  1223.04  188595.4  32453.0  902.72003  1e-10  210258.2  75506.08  104118.49  8421.069  26238.0  1664.4  1  
1  1431.78  179522.94  34835.0  1140.8  1e-10  262143.0  77116.84  145890.23  6113.5796  28152.0  1676.2  1  
1  1061.34  218105.1  33970.0  1187.92  1e-10  262143.0  134189.08  140966.1  14941.159  40321.0  1681.2  1  
1  2252.04  235679.38  35411.0  1024.24  20.699999  241306.45  154574.69  130384.86  25057.889  42983.0  1689.6  1  
1  919.24  167556.88  34222.0  784.92  47.699997  221681.5  73477.44  115759.02  6588.53  28739.0  1695.9  1  
1  445.9  89950.305  30411.0  205.84  16.199999  108257.85  46075.92  50235.434  6306.51  33570.0  1706.7  1  
1  166.6  52017.953  30306.0  101.68  1e-10  93787.266  15041.2  43370.312  4076.3098  18950.0  1719.1  1  
1  1606.22  232684.88  36231.0  1247.4401  1e-10  255362.19  143471.72  141174.73  22047.709  40409.0  1722.8  1  
1  391.02002  61689.33  32155.0  240.56  1e-10  108126.09  46025.082  53051.67  4360.0996  48895.0  1724.4  1  
1  1078.0  188723.12  39381.0  715.48  10.799999  262143.0  109718.92  178538.06  5086.3896  38101.0  1725.2  1  
1  382.2  107459.03  31633.0  234.36  1e-10  155948.55  37368.64  75273.44  4315.8496  22790.0  1775.9  1  
1  1170.12  220679.2  38074.0  767.56  6.2999997  236440.81  108901.76  137363.39  12741.64  32341.0  1777.9  1  
1  2388.26  160643.12  32279.0  972.16003  15.299999  243940.98  220514.16  120150.305  12116.239  89961.0  1784.8  1  
1  329.28  83939.55  31898.0  334.8  1e-10  142768.58  35798.8  69489.016  8727.279  27950.0  1785.0  1  
1  2247.1401  245796.58  33139.0  1624.4  18.0  262143.0  237571.61  134538.6  11515.029  63343.0  1785.9  1  
1  1045.66  162910.0  34555.0  1210.24  9.9  194081.14  130529.84  102332.664  18936.639  52510.0  1797.0  1  
1  828.10004  180462.81  33286.0  539.4  20.699999  184456.08  83752.08  93685.99  13817.8  30415.0  1801.4  1  
1  901.60004  83730.96  32861.0  833.28  1e-10  150844.22  63862.48  75636.164  17434.5  49985.0  1803.4  1  
1  1181.88  139961.64  34142.0  575.36  1e-10  180256.61  39351.4  93907.484  4211.42  18426.0  1814.5  1  
1  1270.0801  122358.66  30434.0  654.72003  0.9  139816.19  101873.44  64928.67  7854.0796  54564.0  1821.6  1  
1  777.14  140696.81  33394.0  442.68  1e-10  146977.17  66301.56  74892.516  19367.34  30883.0  1825.2  1  
1  116.62  76685.0  30757.0  186.0  9.0  127604.89  9924.96  59886.832  2388.91  8482.0  1833.9  1  
1  639.94  136017.14  30161.0  407.96  18.9  136048.14  53870.56  62612.125  2382.42  25956.0  1837.0  1  
1  1370.04  262143.0  34722.0  930.0  53.1  262143.0  146127.8  192682.4  10594.63  32058.0  1839.9  1  
1  1178.9401  106964.88  34677.0  567.92  16.199999  152798.78  53482.44  80850.27  12506.819  32768.0  1865.4  1  
1  1073.1  185276.45  33438.0  1052.76  29.699999  198509.25  150972.48  101284.06  25810.729  53402.0  1866.1  1  
1  774.2  128056.77  32595.0  1666.56  9.9  175714.34  66869.484  87393.33  18033.94  34222.0  1872.5  1  
1  216.58  94613.26  34394.0  364.56  17.1  148165.88  35208.56  77759.05  5882.3  24388.0  1875.4  1  
1  5281.22  262143.0  35805.0  2606.48  64.799995  262143.0  262143.0  245395.95  28112.318  65274.0  1876.7  1  
1  2018.8  252180.12  34350.0  1520.24  26.099998  225026.08  148442.88  117945.04  13960.579  38577.0  1878.4  1  
1  1804.18  262143.0  38868.0  864.28  1e-10  262143.0  127729.92  174085.8  27570.7  31567.0  1880.0  1  
1  667.38  168762.11  32126.0  270.32  1.8  172789.9  63321.84  84702.27  8088.3096  24590.0  1881.7  1  
1  344.96002  97368.25  35239.0  369.52  1e-10  167845.55  36385.32  90251.3  10430.02  24490.0  1882.6  1  
1  2407.86  262143.0  33199.0  1094.92  28.8  262143.0  210981.05  183852.77  12812.439  43703.0  1884.0  1  
1  1674.8201  162249.44  35343.0  1264.8  1e-10  194890.73  130121.88  105102.9  14849.709  52559.0  1904.2  1  
1  1670.9  262143.0  33630.0  1299.52  1e-10  262143.0  214980.05  172014.28  12151.05  52207.0  1905.7  1  
1  278.32  54688.348  30195.0  161.2  25.199999  96737.72  21416.041  44570.85  5367.23  25664.0  1912.8  1  
1  1545.4601  190040.27  34178.0  1578.52  13.5  258333.53  128013.88  134724.78  26630.828  44146.0  1913.1  1  
1  1917.86  202214.58  31435.0  1119.72  8.099999  262143.0  181893.12  131216.25  12931.029  58950.0  1916.1  1  
1  2021.74  185532.25  34091.0  1392.52  1e-10  262143.0  232580.61  147079.0  33388.688  82155.0  1918.7  1  
1  667.38  224099.44  30250.0  504.68  29.699999  243577.84  50286.96  112430.26  3612.5698  14706.0  1935.9  1  
1  418.46002  123321.92  31943.0  5400.2  30.599998  160801.38  45126.082  78376.44  22835.36  23981.0  1948.9  1  
1  1546.4401  217360.47  35691.0  1123.4401  30.599998  262143.0  137080.77  155584.42  12821.88  41331.0  1954.8  1  
1  793.8  118579.766  35396.0  2861.92  11.7  186082.12  73249.28  100502.97  14162.949  40483.0  1956.3  1  
1  1207.36  195438.2  38011.0  577.84  18.9  226123.5  60606.242  131152.05  4570.73  20323.0  1971.3  1  
1  1067.22  170302.16  35160.0  2163.8  1e-10  235667.7  128342.484  126435.484  24369.95  49389.0  1976.7  1  
1  1077.02  182932.16  39039.0  961.0  16.199999  219023.06  111845.52  130469.38  9961.56  40069.0  1980.9  1  
1  1469.02  172304.19  30371.0  1507.84  45.0  255996.7  85310.76  118635.19  9579.829  32448.0  1987.9  1  
1  719.32  120773.68  30934.0  952.32  59.399998  135878.78  88660.0  64136.875  7251.6895  48110.0  1996.3  1  
1  259.7  71297.3  30916.0  230.64  1e-10  107403.58  17961.4  50666.64  11035.359  16510.0  2012.7  1  
1  789.88  112315.664  35198.0  631.16003  1e-10  153894.03  91786.04  82653.23  11237.7295  53557.0  2022.7  1  
1  1037.8201  204225.61  32190.0  517.08  1e-10  161745.94  143278.28  79446.44  16550.68  45978.0  2034.8  1  
1  565.46  183558.38  30386.0  350.92  1e-10  218978.52  52917.0  101530.164  8059.9897  18893.0  2048.4  1  
1  539.98  133506.6  32054.0  3317.0  23.4  168019.5  59961.44  82179.21  19228.69  29434.0  2051.1  1  
1  605.64  80179.59  34439.0  474.92  1e-10  150087.83  51495.96  78870.77  31890.088  42091.0  2083.0  1  
1  1666.0  206881.61  41731.0  1246.2  17.1  252089.11  130989.88  160521.4  16199.039  41495.0  2086.1  1  
1  643.86  133014.17  31235.0  2621.36  18.0  178899.75  69411.484  85265.09  31775.04  34199.0  2088.8  1  
1  5134.22  178610.48  31530.0  2809.84  41.399998  211209.03  111432.6  101614.695  30692.389  40887.0  2103.9  1  
1  449.82  92774.31  33311.0  644.8  9.0  142364.78  49685.56  72361.96  18849.908  35098.0  2106.4  1  
1  1179.92  221080.98  36451.0  979.60004  1e-10  250796.8  145718.6  139492.7  29662.248  43196.0  2108.2  1  
1  879.06  197004.16  35654.0  582.8  1e-10  239134.72  71808.4  130098.09  9245.89  23888.0  2110.7  1  
1  1246.56  153194.73  30210.0  512.12  10.799999  177490.75  79956.44  81817.555  9445.31  34205.0  2125.3  1  
1  1411.2001  208943.88  32362.0  912.64  9.9  181360.83  129203.04  89556.87  15077.449  40525.0  2126.1  1  
1  1641.5  243154.94  34155.0  979.60004  1e-10  262143.0  65589.8  141921.6  2292.74  17678.0  2142.3  1  
1  578.2  95268.95  32250.0  479.88  32.399998  148951.05  63232.56  73298.21  5773.7397  43498.0  2154.2  1  
1  1417.0801  173237.38  30551.0  949.84  36.0  204866.45  93784.92  95502.85  12233.06  35479.0  2156.6  1  
1  1067.22  198235.69  33822.0  565.44  1e-10  262143.0  124605.12  152876.25  9604.02  41194.0  2161.4  1  
1  1059.38  212778.78  37606.0  732.84  53.1  262143.0  147009.44  159688.95  12320.97  45279.0  2162.3  1  
1  1241.66  228861.4  31903.0  917.60004  25.199999  257913.83  90956.484  125552.734  24264.34  26046.0  2163.3  1  
1  1356.3201  190749.06  35402.0  455.08002  36.899998  248086.58  111342.08  134014.3  9166.83  38254.0  2164.0  1  
1  178.36  42113.27  30935.0  84.32  1e-10  104923.48  19376.24  49527.094  4377.8  30153.0  2164.0  1  
1  1803.2001  262143.0  34196.0  1532.64  10.799999  251762.62  178433.52  131367.11  32312.53  44386.0  2169.0  1  
1  1977.64  201095.73  33101.0  1434.68  9.9  239872.4  158726.2  121155.04  22780.488  51728.0  2177.2  1  
1  900.62  176667.25  34279.0  890.32  17.1  175735.33  93450.12  91919.42  20215.17  34666.0  2183.1  1  
1  1876.7001  262143.0  34950.0  1065.16  1e-10  262143.0  177749.05  145775.73  26093.338  43293.0  2183.7  1  
1  991.76  124971.266  31080.0  369.52  11.7  164415.75  88135.484  77973.05  9197.51  46219.0  2188.3  1  
1  520.38  77660.4  38499.0  269.08002  3.6  162942.16  45821.72  95720.06  4955.4097  38668.0  2199.7  1  
1  1496.4601  170761.03  32910.0  736.56  6.2999997  227109.84  169359.2  114047.02  11214.72  64998.0  2202.3  1  
1  775.18  177707.67  30466.0  559.24  1e-10  198164.67  77147.84  92121.66  14211.919  28451.0  2204.7  1  
1  1258.3201  262143.0  35802.0  1168.08  9.9  262143.0  86599.12  159966.08  9534.989  21593.0  2229.6  1  
1  1719.9  197973.95  36719.0  1272.24  45.899998  249967.0  186612.56  140053.38  40172.508  61775.0  2244.1  1  
1  1162.28  175277.83  31111.0  837.0  3.6  186268.8  111872.805  88424.805  5058.07  41829.0  2245.3  1  
1  962.36005  262143.0  37135.0  1220.16  1e-10  262143.0  81063.76  155864.77  10999.96  18581.0  2251.0  1  
1  860.44  103429.58  33946.0  677.04  43.199997  189808.22  50329.12  98315.88  9084.819  31890.0  2257.4  1  
1  182.28  64131.67  30607.0  116.56  1e-10  113473.31  24470.16  52994.96  4667.4897  25006.0  2271.3  1  
1  1029.98  156266.78  34223.0  890.32  17.1  178147.72  95639.96  93029.016  2313.39  40110.0  2279.4  1  
1  379.26  76831.57  31594.0  515.84  5.3999996  123753.8  37931.6  59659.992  14928.18  32355.0  2281.7  1  
1  897.68  210060.83  31744.0  793.6  17.1  257394.23  90629.12  124675.336  11830.09  28275.0  2322.3  1  
1  1302.42  194997.72  36417.0  739.04  42.3  262143.0  153805.88  187976.55  16759.54  51692.0  2341.8  1  
1  1457.26  148327.95  31019.0  1045.3201  9.0  229468.66  134797.92  108610.35  36473.797  59558.0  2343.2  1  
1  178.36  57137.246  30202.0  195.92  0.9  104535.18  19821.4  48174.613  4370.13  22735.0  2345.1  1  
1  994.7  221069.08  32279.0  902.72003  31.5  262143.0  164850.56  139570.81  27603.738  48870.0  2346.6  1  
1  1382.78  254024.98  35471.0  1099.88  53.1  262143.0  171580.05  162144.6  19582.1  44266.0  2347.5  1  
1  2332.4001  232383.17  37836.0  1241.24  1e-10  238708.34  120709.04  137813.86  7363.7896  34042.0  2348.1  1  
1  1174.04  213787.56  36183.0  1027.96  1e-10  245879.06  145471.84  135751.98  16287.539  44594.0  2352.7  1  
1  3106.6  177292.44  33139.0  1623.16  17.1  255480.36  99727.0  129186.45  9263.59  36864.0  2353.7  1  
1  1410.22  163868.12  36810.0  1070.12  21.599998  184167.12  106543.28  103442.26  8826.989  42610.0  2356.7  1  
1  467.46002  89903.76  33846.0  245.52  27.9  120734.45  27008.44  62353.184  4304.6396  19688.0  2358.0  1  
1  565.46  117891.05  33637.0  1757.08  1e-10  135827.45  45140.96  69714.78  12878.52  25094.0  2360.4  1  
1  817.32  157147.06  33354.0  1020.52  1e-10  198172.44  108976.164  100858.2  30015.068  45447.0  2364.8  1  
1  1965.88  222769.19  38469.0  1345.4  17.1  231632.39  134499.08  135965.98  9441.18  39568.0  2370.6  1  
1  824.18  116085.51  30547.0  2947.48  14.4  164626.27  93269.08  76733.984  19779.75  52655.0  2371.1  1  
1  482.16  132897.12  30983.0  641.08  33.3  151461.66  51347.16  71605.48  17505.299  25321.0  2384.7  1  
1  827.12  136807.89  35071.0  554.28  17.1  170081.2  96602.2  91017.414  26968.898  46276.0  2391.3  1  
1  661.5  166826.58  30706.0  275.28  1e-10  170972.08  57092.082  80106.625  3928.8098  22428.0  2394.0  1  
1  2101.12  190196.9  30673.0  1222.64  9.0  205697.66  131477.2  96273.26  7371.4595  45303.0  2398.2  1  
1  1185.8  196661.86  38779.0  789.88  14.4  262143.0  133209.48  158301.16  23989.398  44391.0  2400.8  1  
1  162.68001  131590.14  31667.0  106.64  1e-10  138971.55  11143.88  67151.06  3761.8398  5550.0  2401.8  1  
1  371.42  96474.28  33114.0  290.16  3.6  138760.47  33207.2  70112.82  2506.3198  22558.0  2408.3  1  
1  774.2  116708.09  31259.0  430.28  1e-10  155728.11  74034.2  74278.336  25647.299  41573.0  2409.1  1  
1  882.0  117845.35  36158.0  383.16  15.299999  140388.62  61601.96  77456.234  5525.94  34258.0  2417.7  1  
1  119.560005  101341.164  30594.0  52.08  1e-10  123870.22  9307.44  57826.01  4124.0996  6019.0  2424.8  1  
1  1773.8  262143.0  36226.0  2430.4  10.799999  262143.0  201336.33  185126.06  31935.52  46407.0  2429.1  1  
1  880.04004  196559.17  33756.0  606.36  9.0  252173.38  89206.84  129888.375  5778.46  29743.0  2463.0  1  
1  251.86  90902.555  31015.0  169.88  1e-10  137782.62  21425.96  65205.805  4094.0098  15447.0  2464.4  1  
1  1985.48  233635.6  34580.0  1076.3201  1e-10  259148.83  132100.92  136739.6  20414.0  37055.0  2465.5  1  
1  731.08  117546.25  34446.0  700.6  1e-10  162638.31  72196.52  85483.375  18308.29  40252.0  2467.1  1  
1  980.0  154186.83  35039.0  781.2  8.099999  240346.05  89127.484  128501.66  7825.1694  37883.0  2486.2  1  
1  1888.4601  262143.0  34011.0  1636.8  67.5  262143.0  134734.69  164661.23  14302.189  28664.0  2486.5  1  
1  1180.9  149715.3  35867.0  5312.16  221.4  219262.34  95054.68  119999.44  20644.1  41609.0  2502.8  1  
1  2196.18  222654.81  30243.0  1381.36  4.5  200778.25  162044.44  92653.445  15207.839  47696.0  2524.8  1  
1  444.92  130383.96  31389.0  236.84  5.3999996  149567.36  49148.64  71636.5  8920.8  24704.0  2525.8  1  
1  354.76  85858.45  30075.0  352.16  8.099999  136609.72  22503.52  62691.305  6144.8496  17177.0  2530.0  1  
1  218.54001  101260.0  32230.0  159.96  30.599998  118550.74  20157.44  58302.164  7417.4795  13046.0  2548.5  1  
1  1172.0801  118877.52  30763.0  11584.08  294.3  180849.06  77989.8  84891.664  9988.109  42995.0  2553.8  1  
1  1671.88  202830.69  36567.0  961.0  19.8  219130.5  107920.92  122267.836  5390.8296  34870.0  2557.4  1  
1  1152.48  251867.55  33450.0  827.08  0.9  262143.0  102820.805  138150.92  19919.58  26754.0  2558.2  1  
1  3652.46  243723.17  30834.0  1856.28  28.8  256141.69  262143.0  120511.97  27462.139  70489.0  2559.0  1  
1  903.56  123495.445  31559.0  456.32  1e-10  161380.31  68544.72  77713.03  8807.52  36375.0  2560.5  1  
1  1438.64  217274.95  31861.0  828.32  23.4  168621.33  144672.05  81976.984  17735.988  43637.0  2561.6  1  
1  2783.2  262143.0  40051.0  1581.0  1e-10  261408.02  212548.4  159754.22  16040.919  53002.0  2562.4  1  
1  988.82  148023.11  35610.0  906.44  18.0  169907.28  60861.68  92321.74  6772.0195  26946.0  2576.1  1  
1  1591.52  193122.38  31190.0  2395.68  103.5  210541.44  141797.72  100201.23  23949.87  48119.0  2582.6  1  
1  724.22003  102559.94  35358.0  2079.48  13.5  148064.98  64455.2  79884.06  16512.92  41187.0  2586.3  1  
1  291.06  95235.1  31032.0  372.0  1e-10  118018.23  44547.0  55882.895  26633.19  30655.0  2602.8  1  
1  1467.06  262143.0  33751.0  792.36  14.4  262143.0  130248.36  183007.45  9935.01  26649.0  2603.7  1  
1  4186.56  198163.72  37875.0  3808.04  76.5  262143.0  262143.0  206264.98  26413.12  86695.0  2609.7  1  
1  1490.5801  165826.53  32435.0  690.68  29.699999  221160.98  152165.36  109456.73  27078.049  60137.0  2617.1  1  
1  798.7  96306.75  30371.0  934.96  12.599999  170195.75  66100.68  78872.914  16898.78  44981.0  2618.3  1  
1  1201.48  219902.45  34386.0  1163.12  8.099999  229089.34  128033.72  120200.59  27915.85  38157.0  2639.5  1  
1  2025.66  219226.25  31767.0  2755.28  39.6  262143.0  201283.0  141553.52  34494.348  60172.0  2646.1  1  
1  1103.48  219848.75  31462.0  1016.8  38.7  262143.0  150803.84  133879.48  42412.74  44954.0  2647.0  1  
1  1299.48  126847.55  33888.0  1299.52  20.699999  188134.17  133316.12  97282.266  17960.19  68878.0  2648.5  1  
1  1249.5  189794.08  37917.0  763.84  4.5  220318.5  68864.64  127469.11  5542.46  23779.0  2648.7  1  
1  483.14  163418.42  34183.0  372.0  1.8  194798.28  50594.48  101605.06  18835.158  20290.0  2685.9  1  
1  630.14  85604.234  32494.0  310.0  4.5  129161.164  41289.52  64040.574  2927.5798  31610.0  2693.5  1  
1  1176.98  171526.3  38095.0  536.92  9.0  193643.64  129170.805  112561.87  17243.34  49353.0  2709.4  1  
1  2960.58  262143.0  37687.0  2617.6401  18.0  262143.0  158727.44  178565.89  23178.738  37841.0  2713.7  1  
1  1453.3401  124360.84  31090.0  949.84  22.5  129357.49  86839.68  61366.645  12725.709  45763.0  2719.5  1  
1  1023.12  243738.66  33762.0  1045.3201  55.8  262143.0  82033.44  166267.31  19710.129  22057.0  2723.5  1  
1  1294.5801  173404.31  34830.0  1027.96  24.3  239813.17  145423.48  127451.984  22491.389  54961.0  2726.0  1  
1  744.8  147795.88  31435.0  3501.76  14.4  191920.06  73837.04  92056.38  13794.199  32741.0  2762.2  1  
1  385.14  152985.6  34862.0  287.68  1e-10  147212.73  37746.84  78310.09  6419.1997  16170.0  2765.5  1  
1  1173.06  94581.445  33111.0  879.16003  26.099998  166304.84  142664.48  84022.82  17501.17  98853.0  2798.7  1  
1  2053.1  200886.67  30907.0  1528.92  1e-10  235756.8  183408.4  111183.7  30361.988  59834.0  2801.3  1  
1  602.7  147172.36  32171.0  231.88  22.5  165924.08  66072.164  81450.55  27184.838  29422.0  2802.4  1  
1  566.44  165309.39  30759.0  597.68  3.6  209301.36  45418.72  98234.56  7345.4995  18006.0  2809.4  1  
1  1788.5  230181.98  35095.0  1375.16  12.599999  224669.02  166911.44  120311.875  22253.62  47522.0  2810.9  1  
1  1718.92  146720.3  30244.0  3023.12  1e-10  194773.4  84424.164  89885.35  7487.0996  37710.0  2837.0  1  
1  1326.92  159651.95  33837.0  689.44  1e-10  206712.81  85521.56  106728.23  12634.85  35106.0  2850.8  1  
1  1079.96  202394.27  38473.0  690.68  21.599998  236529.53  83566.08  138854.98  12984.13  27059.0  2853.2  1  
1  559.58  157764.17  30547.0  442.68  3.6  209140.12  61458.12  97482.35  11153.359  25530.0  2854.4  1  
1  2308.8801  262143.0  37106.0  1598.36  28.8  262143.0  242358.0  238729.86  33455.95  53515.0  2854.6  1  
1  1035.86  209061.05  34384.0  1120.96  18.0  229072.08  143713.52  120184.55  21856.549  45051.0  2855.3  1  
1  1588.5801  229930.53  39192.0  835.76  35.1  253936.53  154491.6  151859.75  16112.31  44034.0  2856.7  1  
1  1557.22  231083.84  31119.0  1231.3201  20.699999  262143.0  154092.33  131299.7  42277.63  43701.0  2857.9  1  
1  3463.32  262143.0  31647.0  4095.72  75.6  262143.0  215614.92  177932.45  31879.469  44348.0  2858.7  1  
1  1385.72  207892.4  37967.0  943.64  7.2  260011.31  119036.28  150632.47  15057.39  37525.0  2860.3  1  
1  2160.9001  262143.0  38746.0  1519.0  2.6999998  250850.95  210773.97  148307.36  5071.6396  49888.0  2864.3  1  
1  1116.22  72210.38  31783.0  318.68  1e-10  122596.47  49624.8  59455.62  5209.6997  45038.0  2866.7  1  
1  1934.52  123414.4  34182.0  1173.04  1e-10  194508.56  91824.484  101450.984  17252.78  48761.0  2868.3  1  
1  406.7  69349.54  32627.0  189.72  10.799999  126233.95  30644.121  62845.383  3013.13  28959.0  2873.7  1  
1  1955.1001  262143.0  35238.0  1540.08  58.5  262143.0  162748.77  200025.81  23224.17  30183.0  2886.5  1  
1  491.96002  108499.375  34115.0  2296.48  1e-10  155675.66  79889.484  81037.52  26324.62  48255.0  2890.6  1  
1  179.34  78437.79  30946.0  215.76  1e-10  126959.266  23293.4  59949.965  3152.96  19462.0  2910.3  1  
1  703.64  156118.5  32403.0  1654.16  1e-10  187407.25  68185.12  92659.87  18489.42  28623.0  2910.8  1  
1  479.22  123401.086  31523.0  373.24  2.6999998  157102.23  51323.6  75566.62  10325.59  27257.0  2915.0  1  
1  2563.68  186481.61  33831.0  1922.0  3.6  262143.0  262143.0  141715.1  36987.098  92126.0  2915.8  1  
1  975.10004  223332.0  35382.0  843.2  27.0  257813.25  78835.484  139189.89  18023.91  23134.0  2916.7  1  
1  4089.54  210052.84  35488.0  1703.76  45.0  262143.0  262143.0  191489.34  13012.449  81788.0  2917.3  1  
1  419.44  91346.89  35222.0  251.72  1e-10  158226.9  21660.32  85038.26  4584.3  15540.0  2919.4  1  
1  1820.8401  239590.61  39403.0  1216.4401  28.8  262143.0  118885.0  170711.02  13578.85  32519.0  2920.9  1  
1  346.92  150845.23  33458.0  585.28  1e-10  205405.45  73944.92  104865.35  20366.209  32126.0  2935.8  1  
1  248.92  84715.9  30785.0  297.6  1e-10  143342.64  21336.68  67334.03  7389.7495  16506.0  2969.9  1  
1  2276.54  219334.66  33647.0  1517.76  39.6  262143.0  254636.48  153792.17  38125.797  76084.0  2975.8  1  
1  1413.16  238813.81  33102.0  803.52  32.399998  262143.0  142232.97  150767.28  13693.31  39032.0  3005.5  1  
1  318.5  80771.36  30949.0  319.92  5.3999996  131614.45  37765.44  62154.164  6576.7295  30642.0  3007.6  1  
1  455.7  164386.2  34798.0  507.16  1e-10  206767.47  46873.242  109788.42  9180.399  18687.0  3008.4  1  
1  328.30002  121915.85  34031.0  2261.76  18.9  133179.27  44023.72  69156.24  12850.789  23665.0  3027.8  1  
1  925.12  181283.77  36170.0  612.56  33.3  262143.0  127064.04  146472.31  18862.889  45935.0  3036.7  1  
1  1280.86  186144.75  31504.0  752.68  16.199999  172050.17  143034.0  82706.73  10784.609  50358.0  3054.0  1  
1  624.26  144934.8  31226.0  553.04  2.6999998  193256.27  61113.402  92080.99  22867.809  27634.0  3057.7  1  
1  2249.1  233731.2  39039.0  1103.6  1e-10  262143.0  181971.23  158840.44  13231.34  51023.0  3059.4  1  
1  2348.08  262143.0  36010.0  1334.24  1e-10  262143.0  251330.64  204191.31  35171.08  49638.0  3060.1  1  
1  4927.44  171552.72  31780.0  3940.72  61.199997  262143.0  262143.0  131781.2  7927.8296  100143.0  3060.9  1  
1  511.56  62393.13  30231.0  233.12  30.599998  102008.61  31235.6  47055.39  4404.94  32809.0  3062.3  1  
1  1270.0801  176874.14  30066.0  736.56  10.799999  231655.33  102347.12  106276.69  9383.949  37922.0  3063.5  1  
1  1040.76  247758.27  37606.0  576.6  10.799999  262143.0  79356.28  165630.66  7165.55  20991.0  3064.5  1  
1  1224.02  150152.33  33611.0  882.88  1e-10  194034.64  91327.24  99513.22  8975.08  39861.0  3069.1  1  
1  727.16003  129202.41  33035.0  1165.6  13.5  152628.78  72512.72  76936.21  31169.7  36781.0  3073.1  1  
1  81.340004  66895.01  31354.0  193.44  1e-10  125316.11  26929.08  59954.242  8142.59  26382.0  3074.6  1  
1  1669.92  262143.0  37351.0  1388.8  1e-10  262143.0  161353.77  185775.55  25414.248  35322.0  3122.2  1  
1  1157.38  117798.48  30561.0  618.76  3.6  173729.02  90507.6  81013.984  7783.8696  50353.0  3135.0  1  
1  810.46  173095.23  30749.0  758.88  1e-10  220758.33  90052.52  103578.15  19788.6  34095.0  3146.0  1  
1  1082.9  245775.42  36390.0  1014.32  28.8  262143.0  89821.88  162244.11  16125.879  23951.0  3153.5  1  
1  480.2  101793.7  32402.0  417.88  1e-10  143551.75  67142.28  70974.17  6101.19  43227.0  3159.5  1  
1  1111.3201  164966.39  30606.0  771.28  26.099998  148066.81  118096.36  69148.75  12210.05  46916.0  3170.7  1  
1  460.6  79537.27  33174.0  427.80002  17.1  149989.6  41337.88  75923.99  15321.119  34061.0  3170.7  1  
1  2963.52  206783.8  34945.0  1748.4  18.0  238331.69  262143.0  127082.836  31061.729  83081.0  3172.0  1  
1  1476.86  149487.58  30354.0  2300.2  2.6999998  214854.66  123356.44  99513.22  24808.318  54080.0  3173.1  1  
1  2545.06  262143.0  35199.0  2007.56  79.2  262143.0  262143.0  226849.64  34338.59  61079.0  3187.4  1  
1  1193.64  138609.44  30647.0  778.72003  61.199997  122823.13  108314.0  57436.53  1408.9199  51212.0  3192.6  1  
1  1225.0  155686.9  35723.0  694.4  13.5  258306.53  141832.44  140800.23  36555.22  59704.0  3196.5  1  
1  716.38  128756.08  33186.0  343.48  0.9  180196.28  51953.52  91247.46  10450.67  26444.0  3203.9  1  
1  529.2  107871.04  32375.0  684.48  17.1  159342.31  36367.96  78715.625  13531.06  22095.0  3211.6  1  
1  711.48004  175064.94  31734.0  363.32  7.2  161504.64  72004.32  78204.164  7236.9395  26955.0  3217.5  1  
1  1172.0801  214050.42  32742.0  636.12  15.299999  247484.11  81134.44  123643.86  13676.789  24841.0  3217.9  1  
1  710.5  87425.3  30258.0  730.36  1e-10  135076.67  35299.082  62364.953  10624.72  26461.0  3233.8  1  
1  1351.42  204280.81  32796.0  22297.68  69.299995  243544.33  119047.44  121876.22  47840.15  38192.0  3269.2  1  
1  370.44  90085.484  31174.0  755.16003  18.9  114084.0  41182.88  54267.19  9438.2295  29960.0  3295.4  1  
1  783.02  142329.98  35171.0  543.12  8.099999  166606.92  88343.8  89412.414  20739.09  40678.0  3303.6  1  
1  456.68002  104529.055  31271.0  386.88  5.3999996  153912.52  56811.84  73440.52  6253.9995  35619.0  3335.8  1  
1  1496.4601  155807.5  34435.0  868.0  27.9  160888.02  57312.8  84536.42  4458.63  24107.0  3339.2  1  
1  1745.38  142036.02  30115.0  1235.04  54.0  163876.9  88503.76  75304.46  13711.01  40836.0  3360.8  1  
1  455.7  102636.125  34538.0  276.52  11.7  146526.86  41786.76  77220.836  6645.76  26682.0  3361.3  1  
1  849.66003  182610.25  33758.0  467.48  0.9  191129.1  103256.04  98451.77  11765.779  37057.0  3362.4  1  
1  1762.04  243320.1  33203.0  1455.76  1e-10  262143.0  192934.08  185358.25  12447.819  51965.0  3368.4  1  
1  1354.36  172791.11  32597.0  903.96  12.599999  262143.0  127531.52  137546.36  5379.6196  48370.0  3385.8  1  
1  903.56  142370.27  32279.0  503.44  24.3  141509.22  94088.72  69698.734  8816.96  43311.0  3392.3  1  
1  979.02  144850.17  32802.0  887.84  8.099999  166879.53  97553.28  83526.34  8444.08  44137.0  3396.2  1  
1  815.36  128635.336  32383.0  651.0  37.8  158250.55  79702.24  78195.6  8677.72  40606.0  3406.0  1  
1  1655.2201  262143.0  32267.0  949.84  23.4  262143.0  140556.48  168654.48  9504.899  28818.0  3409.5  1  
1  535.08  110652.79  32870.0  468.72  1e-10  150775.16  47785.88  75622.25  6889.4297  28302.0  3436.7  1  
1  190.12001  206904.78  37978.0  203.36  1e-10  217647.33  31220.72  126126.26  5643.3496  9889.0  3440.4  1  
1  2404.9202  200604.44  36966.0  2186.12  37.8  209401.23  142363.16  118114.09  9034.67  46509.0  3441.5  1  
1  1646.4  200637.05  31998.0  1127.16  1.8  262143.0  147624.48  135770.17  21793.42  48220.0  3443.5  1  
1  621.32  117023.47  30231.0  1128.4  27.9  129124.62  41253.56  59563.69  27360.068  23103.0  3464.8  1  
1  447.86002  97952.74  31166.0  381.92  1e-10  138255.83  29084.201  65748.3  15252.089  19459.0  3465.7  1  
1  821.24  167643.61  30303.0  556.76  1e-10  202972.47  65562.52  93851.84  2871.5298  25630.0  3479.6  1  
1  1117.2001  208072.8  36022.0  892.8  8.099999  245309.69  111637.2  134834.98  25441.979  35162.0  3491.8  1  
1  1617.0  199011.08  30835.0  902.72003  50.399998  262143.0  181012.72  138715.88  14793.069  59609.0  3492.7  1  
1  1362.2001  237427.84  33163.0  1044.08  29.699999  197068.2  149562.6  99721.87  14466.209  41283.0  3493.2  1  
1  773.22003  106789.03  31652.0  695.64  1e-10  124508.47  54390.12  60134.004  24217.729  33379.0  3497.0  1  
1  1222.06  221648.17  32335.0  943.64  0.9  255578.4  103802.88  126100.58  11812.9795  30692.0  3511.4  1  
1  692.86  171472.12  31787.0  336.04  11.7  224209.1  63315.64  108748.38  10320.279  24199.0  3512.1  1  
1  1385.72  197116.33  33878.0  1025.48  27.9  232642.52  100838.04  120261.586  12856.1  33526.0  3525.2  1  
1  1282.8201  149674.39  30390.0  741.52  1e-10  143874.34  128943.88  66716.64  10234.7295  56459.0  3532.9  1  
1  607.60004  149843.98  34043.0  832.04  14.4  170430.05  77924.08  88530.734  14592.47  34081.0  3534.8  1  
1  1305.36  207316.03  32638.0  659.68  18.9  262143.0  157698.23  139624.31  11722.71  49851.0  3563.5  1  
1  1552.3201  152873.47  32500.0  1142.04  9.9  208452.44  127941.96  103373.77  42387.367  54848.0  3567.1  1  
1  2445.1  157744.56  32982.0  1380.12  26.099998  201421.77  126607.72  101368.59  23938.068  52600.0  3569.6  1  
1  3007.62  262143.0  34971.0  3050.4  37.8  250017.2  250545.72  133412.95  18554.318  58212.0  3572.1  1  
1  2591.12  262143.0  39979.0  1850.08  56.699997  262143.0  262143.0  192915.66  21996.379  62586.0  3606.3  1  
1  1154.4401  144107.17  31978.0  677.04  10.799999  237081.9  138262.48  115683.055  29428.61  62878.0  3610.0  1  
1  678.16003  115095.93  36716.0  887.84  1e-10  183792.55  78389.08  102968.24  15659.189  44635.0  3612.4  1  
1  323.4  114470.97  31261.0  317.44  1e-10  140143.86  47499.44  66849.32  8435.2295  27194.0  3615.5  1  
1  1432.76  152753.56  36315.0  491.04  10.799999  227326.5  87560.12  125966.83  7667.6396  37566.0  3630.4  1  
1  358.68  107337.61  30216.0  240.56  34.2  127369.25  44442.84  58724.812  10602.89  27135.0  3632.2  1  
1  417.48  95710.42  34915.0  231.88  1e-10  151960.08  41505.28  80958.34  5390.8296  28420.0  3634.8  1  
1  1666.0  262143.0  31710.0  1567.36  62.1  262143.0  145755.8  171362.64  18710.67  35806.0  3635.5  1  
1  694.82  190622.89  31974.0  717.96  1e-10  218011.48  99761.72  106364.42  28643.908  34298.0  3638.2  1  
1  762.44  147473.5  35075.0  1036.64  1e-10  191581.67  57924.12  102534.9  26948.838  25741.0  3642.8  1  
1  831.04004  150597.44  36478.0  417.88  24.3  189391.95  76734.92  105417.48  18726.6  33393.0  3646.9  1  
1  1341.62  256257.27  36067.0  732.84  56.699997  262143.0  114321.805  169235.48  11878.47  29237.0  3651.1  1  
1  1626.8  224629.47  35374.0  1376.4  13.5  262143.0  172317.84  148911.9  31465.879  50274.0  3653.2  1  
1  2467.6401  175008.33  30814.0  1724.84  2.6999998  223148.62  247598.23  104920.99  33326.74  92719.0  3655.6  1  
1  4141.48  207350.33  31282.0  2734.2  1e-10  262143.0  262143.0  165389.9  19383.86  82854.0  3656.3  1  
1  4979.38  140205.53  32343.0  5329.52  1e-10  224233.55  262143.0  110662.62  45421.74  122533.0  3658.3  1  
1  1345.54  216174.34  36357.0  792.36  1.8  236495.48  116531.484  131199.12  21399.889  35328.0  3659.5  1  
1  1227.9401  177872.92  32968.0  797.32  17.1  170084.88  129963.164  85561.484  16396.69  47884.0  3696.7  1  
1  2738.12  262143.0  35019.0  2196.04  26.099998  262143.0  262143.0  254229.88  25867.959  44278.0  3701.6  1  
1  2298.1  260765.66  33734.0  1723.6  1e-10  262143.0  146740.36  168222.2  8892.4795  36879.0  3702.8  1  
1  849.66003  159636.75  30044.0  559.24  14.4  155875.7  101010.4  71458.88  9991.649  41468.0  3715.2  1  
1  1260.28  197970.8  31067.0  812.2  1e-10  173601.25  129178.24  82294.77  18458.148  42763.0  3716.0  1  
1  1934.52  262143.0  34303.0  2349.8  11.7  262143.0  156067.64  207941.67  38506.348  28088.0  3727.0  1  
1  1650.3201  191032.62  31161.0  1032.92  21.599998  212807.73  95580.44  101185.625  17959.6  32790.0  3776.5  1  
1  239.12001  85572.09  34015.0  344.72  12.599999  151738.12  30718.52  78756.28  14637.899  23526.0  3777.8  1  
1  1985.48  199385.95  32352.0  1165.6  1e-10  245549.38  214357.56  121216.02  18401.51  70457.0  3779.1  1  
1  2871.4001  154948.52  34194.0  1365.24  27.9  197590.27  142034.56  103094.51  18239.26  60074.0  3789.1  1  
1  1703.24  93031.91  30210.0  911.4  36.899998  131096.88  91564.08  60431.465  13712.779  64502.0  3790.9  1  
1  382.2  61371.125  34049.0  308.76  1e-10  147148.4  30384.96  76450.44  11767.55  32447.0  3791.1  1  
1  898.66003  186416.25  32972.0  913.88  30.599998  246410.66  98251.4  123972.34  21817.61  34541.0  3795.7  1  
1  569.38  101131.555  31983.0  561.72003  38.7  139920.38  77393.36  68284.195  8559.13  50153.0  3797.7  1  
1  250.88  32877.164  30740.0  126.48  1e-10  103627.234  23671.6  48606.89  15354.749  47186.0  3799.9  1  
1  1615.04  222272.92  37570.0  985.8  26.099998  262143.0  112662.68  165221.92  13994.8  33218.0  3801.9  1  
1  2767.52  262143.0  31346.0  2244.4  17.1  262143.0  211164.56  143659.28  24908.03  44055.0  3802.7  1  
1  1936.48  262143.0  38097.0  1527.68  21.599998  262143.0  193814.48  233556.4  17987.92  35645.0  3807.7  1  
1  2538.2  189285.67  34548.0  3847.72  23.4  262143.0  106802.44  139108.56  9745.619  36978.0  3837.6  1  
1  1493.52  237169.75  32098.0  726.64  1e-10  262143.0  101091.0  142150.58  17750.738  27934.0  3842.0  1  
1  973.14  164961.1  35475.0  541.88  9.0  196966.56  89666.88  106619.086  8150.8496  35623.0  3848.7  1  
1  493.92  115822.4  34694.0  409.2  22.5  161865.81  60348.32  85689.88  4760.71  34147.0  3850.3  1  
1  662.48004  160999.4  31466.0  476.16  14.4  177822.64  94215.2  85378.516  7856.4395  38351.0  3851.1  1  
1  895.72003  166712.89  34795.0  751.44  12.599999  202450.3  84496.08  107486.85  9086.0  33216.0  3860.8  1  
1  362.6  131281.19  35082.0  235.6  23.4  149241.86  41598.28  79890.484  16555.99  20766.0  3866.6  1  
1  828.10004  141764.97  30218.0  452.6  18.0  161935.25  67955.72  74666.74  18968.5  31415.0  3894.3  1  
1  737.94  110613.41  37038.0  579.08  1e-10  161001.23  77280.52  90990.664  19242.26  45787.0  3904.1  1  
1  2039.38  257536.67  33594.0  1057.72  5.3999996  219427.73  189989.08  112479.48  8307.79  48347.0  3904.9  1  
1  847.7  147244.48  30122.0  569.16003  9.9  194442.53  99123.12  89370.69  10717.939  44118.0  3908.0  1  
1  589.96  184105.19  33406.0  546.84  12.599999  215442.06  68500.08  109818.38  6395.01  24384.0  3909.2  1  
1  201.88  59652.6  30483.0  40.920002  17.1  103721.08  20977.08  48244.164  2648.5098  23046.0  3912.2  1  
1  985.88  186627.52  30461.0  736.56  9.9  226409.16  106008.84  105234.51  9928.52  37226.0  3918.5  1  
1  1039.78  248957.23  32387.0  18508.24  26.099998  262143.0  99847.28  129947.23  30231.008  26284.0  3919.8  1  
1  2406.8801  262143.0  40235.0  2866.8801  28.8  262143.0  229091.23  211288.62  22781.67  45398.0  3920.6  1  
1  645.82  130708.29  30223.0  460.04  1e-10  140059.12  61768.12  64590.555  4600.82  30970.0  3931.6  1  
1  426.30002  93708.38  30214.0  277.76  1.8  150867.47  33298.96  69554.28  6595.61  23288.0  3965.5  1  
1  3237.9202  99278.66  30270.0  2339.8801  194.4  130913.46  46415.68  60466.773  28304.658  30640.0  3966.1  1  
1  1096.62  216728.72  34183.0  2617.6401  18.0  217866.45  85721.2  113637.22  33700.797  25921.0  3968.1  1  
1  1299.48  181833.94  36266.0  1636.8  32.399998  228293.02  121037.64  126331.695  21776.898  43624.0  3973.5  1  
1  1678.74  262143.0  31943.0  1512.8  22.5  262143.0  154373.8  145003.2  34849.527  32117.0  3978.3  1  
1  1966.86  208865.81  35770.0  1783.12  18.0  231799.7  196735.92  126517.875  21940.92  61730.0  3978.9  1  
1  637.98004  143407.97  33790.0  390.6  2.6999998  188534.55  49484.68  97207.37  6119.4795  22614.0  3986.9  1  
1  363.58002  76889.18  30231.0  308.76  9.0  113806.05  38612.36  52497.414  16453.33  32911.0  3992.9  1  
1  246.96  82274.03  30707.0  550.56  1e-10  128714.7  17081.0  60309.484  10781.069  13606.0  4004.2  1  
1  491.96002  111522.13  31183.0  468.72  10.799999  125470.36  47051.8  59700.652  2250.8499  27650.0  4012.1  1  
1  516.46  157405.0  31847.0  393.08002  31.5  205359.06  52030.402  99793.555  2037.8599  21663.0  4014.9  1  
1  464.52002  125296.76  30888.0  1316.88  1e-10  165285.64  66766.56  77901.35  19300.67  34922.0  4070.6  1  
1  817.32  170256.27  33876.0  724.16003  1e-10  165234.11  105272.28  85410.62  23172.84  40522.0  4092.2  1  
1  817.32  146072.7  34730.0  758.88  13.5  157421.56  89472.2  83423.625  16854.53  40142.0  4112.1  1  
1  2292.22  247031.33  32006.0  1349.12  21.599998  262143.0  247709.84  184890.66  13328.1  65716.0  4113.2  1  
1  507.64  127312.16  31282.0  354.64  1e-10  160410.77  40711.68  76568.13  6146.03  20957.0  4116.1  1  
1  462.56  80666.09  31843.0  229.40001  25.199999  122880.78  48129.36  59706.004  5882.8896  39102.0  4117.8  1  
1  828.10004  172627.48  35200.0  577.84  1e-10  216817.17  94753.36  116454.52  4402.5796  35972.0  4120.7  1  
1  242.06  97945.586  30887.0  265.36002  1e-10  133075.1  24573.08  62718.055  4545.9497  16442.0  4128.6  1  
1  827.12  186387.7  33471.0  471.2  12.599999  225362.77  67122.44  115098.836  4946.5596  23601.0  4136.8  1  
1  2373.56  216103.22  36351.0  1344.16  31.5  262143.0  243584.36  164259.98  38961.83  73870.0  4149.1  1  
1  1096.62  230941.52  32819.0  881.64  17.1  262143.0  102605.04  146237.98  25029.568  29117.0  4165.4  1  
1  1789.48  227515.55  32582.0  1564.88  1e-10  259589.6  186133.92  129058.055  40343.02  53616.0  4167.1  1  
1  262.64  62919.54  30315.0  636.12  12.599999  110902.27  23254.96  51300.082  13850.249  24222.0  4169.4  1  
1  273.42  77773.695  31278.0  318.68  6.2999997  158772.25  37073.52  75776.336  5450.42  31240.0  4169.5  1  
1  378.28  90416.44  31451.0  425.32  20.699999  150211.19  60457.44  72086.98  13471.47  43821.0  4169.9  1  
1  5876.08  126403.88  34734.0  2543.24  15.299999  262143.0  262143.0  153786.83  24846.078  135912.0  4171.5  1  
1  4191.46  262143.0  36327.0  2596.56  40.5  262143.0  245165.36  232438.25  22331.498  54137.0  4172.5  1  
1  1724.8  237882.52  36177.0  1257.36  1e-10  262143.0  111474.76  152299.53  3704.0198  30711.0  4174.6  1  
1  1723.8201  262143.0  30371.0  1147.0  41.399998  262143.0  78177.04  144930.44  7851.13  16629.0  4185.3  1  
1  963.34  214379.62  35326.0  899.0  7.2  262143.0  117559.44  149577.45  7953.7896  35938.0  4214.1  1  
1  474.32  112848.64  31778.0  540.64  1e-10  143570.28  47632.12  69616.34  17856.94  27662.0  4223.5  1  
1  2770.46  262143.0  39743.0  1798.0  65.7  258369.95  194546.08  156683.31  24500.34  48122.0  4226.9  1  
1  1110.34  212231.78  32110.0  768.8  8.099999  213329.69  113664.6  104522.95  5108.8096  35099.0  4229.8  1  
1  1097.6  126174.28  31826.0  815.92  27.9  154436.58  103991.36  74998.445  2768.8699  54014.0  4231.3  1  
1  1882.5801  188153.03  30903.0  1092.4401  25.199999  254736.95  113114.04  120119.27  16328.249  39399.0  4232.6  1  
1  1330.84  142111.5  30076.0  745.24  9.9  190358.95  142612.4  87360.16  18275.25  65767.0  4242.0  1  
1  1029.0  146174.67  30063.0  748.96  13.5  173497.58  109077.84  79587.67  8942.63  48904.0  4252.0  1  
1  1229.9  228241.69  31361.0  693.16003  12.599999  246084.12  110188.88  117758.86  24136.309  31639.0  4254.8  1  
1  512.54004  169081.05  34673.0  174.84  0.9  202964.45  57345.04  107381.99  3115.7898  22227.0  4262.1  1  
1  912.38  211167.39  34570.0  595.2  3.6  223462.22  98939.6  117875.484  6884.7095  30706.0  4266.3  1  
1  841.82  262143.0  34153.0  453.84  1e-10  262143.0  81663.92  173963.81  10805.26  19927.0  4268.1  1  
1  1419.04  184112.83  33650.0  1207.76  16.199999  164572.52  88491.36  84501.12  4194.9  31499.0  4276.7  1  
1  487.06  58017.98  30906.0  288.92  1e-10  123438.81  37916.72  58212.28  9854.18  42830.0  4331.2  1  
1  938.84  176349.83  35687.0  793.6  8.099999  220790.75  83716.12  120229.484  7205.0796  31111.0  4332.0  1  
1  614.46  192501.03  33594.0  455.08002  9.0  210126.34  62112.84  107711.555  11575.8  21146.0  4335.5  1  
1  1410.22  176596.64  33019.0  734.08  15.299999  212207.61  142215.6  106916.55  16454.51  52777.0  4337.3  1  
1  813.4  196821.97  36242.0  623.72003  9.0  225365.81  76571.24  124629.33  15388.97  25496.0  4346.6  1  
1  300.86002  100189.61  31438.0  515.84  14.4  138739.2  30853.68  66554.0  20026.959  20182.0  4348.0  1  
1  4729.48  165943.94  34301.0  2166.28  35.1  199699.03  112929.28  104520.81  10194.02  44599.0  4359.2  1  
1  2431.3801  124528.68  32290.0  1843.88  250.2  136453.12  88393.4  67231.31  6381.44  46519.0  4363.7  1  
1  637.98004  136092.98  33483.0  716.72003  6.2999997  151811.81  65922.12  77562.164  21150.908  31745.0  4409.3  1  
1  304.78  62883.848  31694.0  159.96  1e-10  115413.76  37913.0  55815.484  13200.659  39512.0  4449.2  1  
1  2187.36  262143.0  37079.0  1923.24  24.3  262143.0  238051.48  155169.27  14367.68  48386.0  4462.7  1  
1  2498.02  193814.64  33123.0  6604.24  42.3  262143.0  223219.84  145877.39  19855.27  75479.0  4464.9  1  
1  1260.28  238203.34  34492.0  838.24  18.9  233866.39  110000.4  123085.31  12650.189  30264.0  4469.5  1  
1  1563.1  244556.58  32931.0  1295.8  49.5  262143.0  156665.33  165112.78  16608.5  41983.0  4478.9  1  
1  397.88  95314.414  32927.0  214.52  1e-10  148454.78  46940.2  74587.56  6980.88  32275.0  4506.8  1  
1  674.24  203745.3  32193.0  456.32  18.0  230257.73  64062.12  113108.63  6195.59  20606.0  4507.7  1  
1  1400.42  130232.54  31695.0  1468.16  28.8  203018.6  152749.4  98185.34  29197.918  76867.0  4512.7  1  
1  160.72  42635.75  30878.0  259.16  36.0  120271.45  17772.92  56667.203  9720.84  27319.0  4538.1  1  
1  852.60004  152540.19  38092.0  559.24  0.9  188931.47  77655.0  109814.1  7048.7295  33363.0  4539.0  1  
1  2060.94  262143.0  33758.0  1965.4  1e-10  262143.0  231531.56  196055.05  41026.24  42919.0  4539.8  1  
1  679.14  118055.26  31598.0  298.84  9.9  173509.0  92347.76  83656.88  14787.169  51265.0  4541.0  1  
1  1198.54  123979.016  31079.0  799.8  1e-10  145486.17  99976.24  68993.6  12284.9795  52848.0  4543.3  1  
1  904.54004  99051.99  31895.0  781.2  1e-10  185946.61  86369.72  90496.33  9438.2295  57145.0  4544.2  1  
1  2329.46  262143.0  34928.0  1733.52  18.9  262143.0  262143.0  195674.12  15801.97  45928.0  4544.7  1  
1  1729.7001  262143.0  36138.0  1018.04  1e-10  262143.0  118043.04  177500.17  7500.6694  28790.0  4546.6  1  
1  1081.92  171209.61  31043.0  819.64  24.3  162971.75  102379.36  77196.23  7228.09  39189.0  4548.7  1  
1  424.34  68145.31  31882.0  352.16  11.7  145541.19  48770.44  70802.98  9102.52  46903.0  4577.5  1  
1  1784.5801  197714.75  30810.0  2152.6401  19.8  262143.0  208512.2  126831.38  16472.209  69115.0  4578.7  1  
1  1456.28  222342.86  30198.0  1180.48  3.6  252110.77  103914.484  116168.836  23603.54  30629.0  4583.5  1  
1  472.36002  118863.305  35182.0  374.48  1e-10  169106.1  66245.76  90782.016  19626.94  36525.0  4603.5  1  
1  283.22  55430.42  31542.0  119.04  1e-10  133884.31  14031.84  64437.543  8796.31  16590.0  4609.9  1  
1  680.12  137883.45  30509.0  5549.0  28.8  133634.39  90094.68  62210.875  13682.689  42822.0  4617.5  1  
1  251.86  81486.47  31743.0  353.4  1e-10  116808.48  39627.92  56577.324  3207.2397  31871.0  4630.6  1  
1  166.6  46413.94  30806.0  240.56  20.699999  101224.53  18236.68  47581.832  10709.68  25750.0  4631.3  1  
1  291.06  93149.766  33462.0  178.56  1e-10  149061.2  30263.44  76109.1  4185.46  21292.0  4646.0  1  
1  896.7  126663.04  32986.0  644.8  1e-10  166641.7  123017.92  83875.164  9434.1  63650.0  4647.5  1  
1  1984.5  253921.94  35218.0  1630.6  1e-10  262139.86  199058.44  140869.78  21409.328  51376.0  4668.8  1  
1  760.48004  171933.45  30429.0  824.60004  1e-10  232588.25  69530.52  107992.97  12424.81  26503.0  4671.2  1  
1  1094.66  208001.53  30303.0  773.76  6.2999997  262143.0  78603.6  123680.234  5499.98  24766.0  4712.7  1  
1  478.24002  132336.48  31150.0  535.68  9.0  161552.0  43218.96  76787.484  8127.84  21403.0  4739.8  1  
1  427.28  95455.25  33207.0  164.92  16.199999  137810.14  43757.12  69828.2  5355.4297  30042.0  4756.8  1  
1  688.94  152692.03  32217.0  556.76  21.599998  179980.89  79817.56  88477.234  9155.029  34258.0  4757.8  1  
1  547.82  75368.27  30510.0  373.24  1e-10  134422.97  66125.484  62580.023  21271.27  57499.0  4767.6  1  
1  970.2  172312.19  32947.0  488.56  26.099998  256626.52  110842.36  129014.19  9220.52  42157.0  4771.1  1  
1  758.52  133506.86  31223.0  484.84  10.799999  180417.1  54406.242  85955.24  6705.94  26707.0  4776.9  1  
1  1798.3  187179.52  35822.0  1222.64  9.9  207827.7  77558.28  113598.695  7140.7695  27155.0  4780.0  1  
1  702.66003  238095.11  37511.0  445.16  8.099999  262143.0  60406.6  160203.62  4307.0  16627.0  4783.4  1  
1  1362.2001  193202.78  34454.0  824.60004  24.3  195781.7  150748.05  102927.586  17694.1  51135.0  4788.4  1  
1  1976.66  262143.0  36378.0  972.16003  54.899998  262143.0  227490.4  166373.23  9697.829  56796.0  4789.6  1  
1  1811.04  176624.73  30902.0  1199.08  23.4  173429.88  196509.0  81776.89  19594.488  72914.0  4791.0  1  
1  325.36002  91729.305  30235.0  286.44  27.9  128632.07  40531.88  59344.344  12177.01  28958.0  4802.6  1  
1  523.32  230660.28  31430.0  365.8  1e-10  218246.36  61434.56  104667.41  10159.21  17455.0  4804.6  1  
1  71.54  71097.9  31414.0  567.92  8.099999  124177.164  21626.84  59523.03  2561.7798  19935.0  4806.2  1  
1  894.74  168515.62  32483.0  1807.92  13.5  184653.08  90686.164  91523.52  27394.879  35268.0  4847.8  1  
1  1368.0801  212188.25  39754.0  822.12  8.099999  262143.0  95519.68  160118.02  7703.0396  29502.0  4853.3  1  
1  308.7  94348.86  31907.0  405.48  1e-10  144101.89  41551.16  70157.766  10037.67  28862.0  4862.6  1  
1  405.72  121388.625  33879.0  610.08  10.799999  163433.2  58777.242  84487.2  18738.988  31733.0  4881.7  1  
1  540.96  161815.56  33119.0  174.84  11.7  196233.22  53977.2  99167.6  7165.55  21861.0  4883.3  1  
1  2059.96  210596.42  35891.0  1933.16  3.6  262143.0  228199.69  170356.84  36237.207  71014.0  4883.6  1  
1  569.38  133713.1  34025.0  592.72003  2.6999998  159339.6  54149.56  82725.984  9058.27  26540.0  4888.8  1  
1  543.9  113579.805  33662.0  189.72  22.5  140915.75  46084.6  72380.16  3429.67  26591.0  4890.1  1  
1  806.54004  93267.266  35461.0  344.72  21.599998  175867.45  73875.484  95160.45  6813.9097  51910.0  4908.4  1  
1  1283.8  262143.0  33389.0  1309.4401  3.6  256602.25  160453.52  130732.61  16847.45  38863.0  4910.7  1  
1  147.0  61790.633  30435.0  453.84  26.099998  105354.64  17968.84  48926.824  6206.8  19058.0  4913.3  1  
1  2023.7001  210623.39  36287.0  1320.6  31.5  195324.36  160866.44  108150.26  12755.8  50054.0  4924.6  1  
1  549.78  95537.055  31295.0  582.8  27.9  169159.14  44921.48  80777.516  17478.16  30815.0  4928.1  1  
1  507.64  94640.07  32530.0  241.8  1e-10  135187.72  32235.041  67102.914  19894.209  22322.0  4934.9  1  
1  416.5  167427.33  32849.0  477.4  1e-10  190690.53  43657.92  95580.96  18078.78  17089.0  4941.4  1  
1  596.82  133938.95  30499.0  476.16  1e-10  156290.9  70946.6  72734.32  19543.158  34714.0  4943.1  1  
1  258.72  180266.62  32335.0  2127.84  1e-10  248519.42  136671.56  122617.73  47385.258  49687.0  4944.3  1  
1  1489.6  262143.0  39223.0  1656.64  41.399998  262143.0  123752.0  217030.25  8544.97  24935.0  4946.3  1  
1  3004.6802  262143.0  31359.0  3650.56  1e-10  262143.0  262143.0  193925.73  34696.13  50143.0  4954.1  1  
1  3614.24  202365.31  42751.0  2302.68  5.3999996  262143.0  262143.0  206589.19  26509.879  84895.0  4955.9  1  
1  3627.96  232943.34  34679.0  3407.52  1e-10  262143.0  262143.0  248396.23  46712.656  73751.0  4956.9  1  
1  1043.7001  181517.28  32190.0  1161.88  1e-10  232305.12  124050.84  114103.734  42517.758  44788.0  4973.5  1  
1  944.72003  135016.31  32167.0  593.96  1e-10  154438.75  126388.24  75803.086  10766.319  61348.0  4979.6  1  
1  841.82  151134.55  35191.0  472.44  9.9  151684.89  70639.08  81450.55  9618.77  30631.0  4981.8  1  
1  172.48001  66228.07  30256.0  153.76  3.6  103539.75  16635.84  47801.184  2519.2998  16462.0  5024.3  1  
1  783.02  206954.17  37916.0  646.04  17.1  224110.1  74431.0  129659.4  10358.039  23570.0  5042.9  1  
1  326.34  75006.914  32419.0  229.40001  9.0  127320.74  30350.24  62982.344  11939.239  26518.0  5046.5  1  
1  1554.28  158177.22  30346.0  819.64  1e-10  229536.33  117312.68  106285.24  6957.28  48605.0  5048.5  1  
1  399.84  46721.76  34146.0  936.2  1e-10  121427.51  24351.121  63266.965  13636.669  34157.0  5052.8  1  
1  1945.3  245916.55  36929.0  1058.96  17.1  262143.0  223965.08  155311.58  20568.578  59686.0  5054.1  1  
1  691.88  137188.34  31198.0  448.88  1e-10  194306.31  58382.92  92498.3  7769.1196  27890.0  5055.9  1  
1  2429.4202  262143.0  35434.0  1831.48  36.899998  262143.0  189424.88  159649.36  25184.148  39751.0  5059.8  1  
1  1344.56  114049.375  30376.0  928.76  17.1  175105.66  111054.4  81161.64  25028.389  63815.0  5060.8  1  
1  3269.28  262143.0  33283.0  1696.3201  1e-10  262143.0  198884.84  181950.3  6298.2495  38863.0  5061.5  1  
1  225.40001  69597.51  31059.0  187.24  9.9  111140.12  29173.48  52671.824  5095.2397  27471.0  5063.0  1  
1  843.78  211156.66  34105.0  430.28  13.5  224539.19  70935.44  116850.42  14334.64  22016.0  5069.0  1  
1  346.92  77310.69  32908.0  186.0  1e-10  129287.85  40441.36  64920.113  3228.4797  34282.0  5073.1  1  
1  1455.3  262143.0  36890.0  1088.72  3.6  262143.0  162823.16  197754.2  15312.27  36478.0  5073.7  1  
1  926.10004  211965.33  34178.0  467.48  19.8  258300.7  80877.76  134707.66  6454.5996  25006.0  5086.1  1  
1  241.08  66990.7  30266.0  136.4  1e-10  110581.37  23598.44  51068.96  10310.84  23086.0  5086.8  1  
1  822.22003  185758.53  34636.0  760.12  1e-10  219167.42  88638.92  115830.72  14525.8  31272.0  5090.3  1  
1  1007.44  172923.14  34143.0  850.64  6.2999997  210389.06  93329.84  109608.664  32544.988  35371.0  5096.8  1  
1  525.28  146981.53  30346.0  492.28  20.699999  146955.31  61460.6  68046.66  8184.4795  27404.0  5099.5  1  
1  601.72003  169254.28  30339.0  435.24  5.3999996  203693.12  58359.36  94296.96  6674.67  22597.0  5124.9  1  
1  2524.48  234096.2  35883.0  1372.68  1e-10  260207.28  116498.0  142471.58  20755.02  32614.0  5137.8  1  
1  1140.72  137288.72  34531.0  793.6  2.6999998  202111.55  123096.04  106492.83  28230.908  58761.0  5143.9  1  
1  1069.18  178374.88  38010.0  658.44  18.9  215023.34  74065.2  124710.65  7212.1597  27212.0  5158.9  1  
1  537.04004  136216.02  31678.0  2222.08  26.099998  152344.56  61174.16  73638.48  19948.488  29432.0  5175.3  1  
1  1328.88  252330.9  33646.0  1008.12  7.2  262143.0  146494.84  153004.66  22022.34  38048.0  5175.5  1  
1  1251.4601  262143.0  35034.0  928.76  18.0  262143.0  124234.36  187653.4  14447.329  27259.0  5224.5  1  
1  1118.18  172349.48  30743.0  778.72003  17.1  196000.53  73209.6  91944.03  8497.77  27838.0  5225.6  1  
1  957.46  226186.47  36427.0  819.64  24.3  262143.0  86925.24  150064.3  5252.1797  25186.0  5225.9  1  
1  1296.54  235694.19  30547.0  1612.0  28.8  222573.94  77578.12  103743.99  4619.11  21571.0  5228.3  1  
1  983.92004  191511.62  32910.0  602.64  0.9  241842.0  94113.52  121445.01  9602.84  32206.0  5254.2  1  
1  786.94  199950.6  30054.0  479.88  13.5  242009.47  68528.6  110982.55  7598.0195  22461.0  5257.1  1  
1  358.68  131303.23  32406.0  194.68001  1e-10  167449.52  49513.2  82799.81  9661.25  24713.0  5258.8  1  
1  542.92  177375.78  32395.0  323.64  1.8  224432.08  56236.48  110938.67  6606.2295  20778.0  5260.3  1  
1  1507.24  203064.72  32858.0  1024.24  27.9  225070.52  126057.164  112844.34  21910.828  40683.0  5262.3  1  
1  1332.8  239459.89  31739.0  727.88  6.2999997  255693.81  115031.08  123832.18  10915.59  31482.0  5265.1  1  
1  1410.22  167948.38  34497.0  1593.4  17.1  185373.94  114713.64  97577.586  25244.918  44763.0  5266.0  1  
1  3487.82  188380.33  30615.0  2519.68  5.3999996  226339.9  245076.08  105734.195  21704.328  85260.0  5266.8  1  
1  2303.0  262143.0  35499.0  2261.76  1e-10  262143.0  219043.52  215410.27  11609.43  36634.0  5267.6  1  
1  2197.1602  240766.05  34405.0  1991.4401  16.199999  262143.0  237529.44  146717.34  58571.656  64655.0  5269.0  1  
1  3236.94  172231.89  33451.0  1598.36  27.0  230845.19  75609.0  117828.41  12575.85  28770.0  5277.3  1  
1  787.92004  181511.3  34195.0  571.64  3.6  203176.73  81779.24  106012.4  24395.908  29527.0  5278.2  1  
1  1031.9401  157162.95  30175.0  638.6  1e-10  149607.69  113450.08  68884.46  7094.1597  47308.0  5284.5  1  
1  472.36002  101458.05  30232.0  364.56  34.2  146375.2  34589.8  67523.42  8495.409  22343.0  5289.9  1  
1  594.86  128042.28  30254.0  477.4  1e-10  151416.64  67174.52  69899.89  5397.32  34382.0  5333.8  1  
1  912.38  172354.98  36530.0  440.2  27.0  262143.0  101512.6  159234.2  7213.34  38599.0  5340.5  1  
1  1358.28  199233.39  31131.0  1612.0  17.1  251012.97  141064.88  119236.52  20653.54  46402.0  5342.4  1  
1  429.24002  52382.953  31091.0  530.72003  5.3999996  129520.234  48072.32  61445.824  10694.34  60143.0  5345.2  1  
1  578.2  87464.29  34834.0  493.52  13.5  160812.66  73911.44  85475.88  7304.1997  55381.0  5347.6  1  
1  943.74  127186.77  36145.0  509.64  12.599999  168261.53  53874.28  92801.1  5144.8  27760.0  5364.9  1  
1  640.92  149996.47  31874.0  1821.56  8.099999  194600.78  73016.164  94645.78  18195.6  31902.0  5382.2  1  
1  1270.0801  143767.12  32023.0  858.08  4.5  226800.53  67081.52  110822.05  14298.06  30579.0  5387.0  1  
1  1127.0  95830.29  30483.0  1227.6  44.1  190506.5  125106.08  88610.984  25284.45  85557.0  5390.3  1  
1  1097.6  154698.8  32419.0  1045.3201  18.9  158299.77  99288.04  78306.88  20700.148  42062.0  5391.0  1  
1  1331.8201  246335.17  32963.0  823.36  1e-10  262143.0  186668.36  145466.5  15680.43  49662.0  5398.7  1  
1  1736.56  220793.5  32275.0  861.8  18.9  208588.97  222451.05  102725.35  24274.37  66028.0  5412.2  1  
1  617.4  227570.88  33266.0  3872.52  23.4  262143.0  73682.04  161703.77  14069.7295  21219.0  5421.8  1  
1  1390.62  163905.83  33808.0  587.76  1.8  196724.61  86374.68  101484.16  6782.6396  34536.0  5435.4  1  
1  673.26  152885.31  35094.0  421.6  12.599999  184336.5  72182.88  98710.71  17259.27  30942.0  5436.1  1  
1  2186.3801  199068.05  30479.0  5081.52  24.3  221736.12  191395.23  103123.4  32880.7  63010.0  5438.4  1  
1  953.54004  176592.27  31490.0  649.76  34.2  207978.95  110429.44  99933.73  17379.04  40982.0  5441.5  1  
1  3300.6401  258945.8  35151.0  1729.8  1e-10  262143.0  210962.44  168198.66  26374.18  53392.0  5455.7  1  
1  2352.0  208788.05  33175.0  1904.64  48.6  260081.64  217762.61  131656.02  35320.938  68353.0  5457.7  1  
1  2306.9202  247605.31  39058.0  1556.2  37.8  262143.0  236996.23  184800.78  14905.76  62728.0  5458.8  1  
1  1522.92  232333.39  37131.0  1070.12  13.5  250906.28  88560.8  142157.0  8811.649  24981.0  5460.5  1  
1  1585.64  150936.64  30152.0  884.12  45.899998  262143.0  162820.69  122446.52  21737.37  70696.0  5461.1  1  
1  548.8  106620.04  32004.0  713.0  1e-10  145744.5  57299.16  71173.195  14735.249  35220.0  5463.8  1  
1  1470.0  157019.44  30827.0  763.84  9.9  220272.53  123752.0  103612.38  3753.5798  51651.0  5465.9  1  
1  1736.56  229054.66  33635.0  1216.4401  30.599998  234742.33  94346.64  120476.66  7735.4897  26994.0  5469.4  1  
1  1795.36  252055.64  36251.0  1109.8  22.5  226615.58  196191.56  125351.58  29204.408  51011.0  5476.4  1  
1  1314.18  224604.1  37804.0  877.92  22.5  262143.0  88400.84  151831.94  7942.5796  25794.0  5499.0  1  
1  500.78  87884.21  36948.0  865.52  1e-10  152194.31  85639.36  85804.375  23506.19  63862.0  5499.9  1  
1  1089.76  262143.0  36806.0  1019.28  31.5  262143.0  85811.72  187405.16  22414.69  20108.0  5527.9  1  
1  1299.48  200676.36  34745.0  1284.64  35.1  195873.6  140227.88  103845.65  8413.399  45795.0  5548.8  1  
1  1649.3401  176174.48  32967.0  830.8  3.6  199713.9  149114.97  100463.375  7876.4995  55470.0  5551.3  1  
1  169.54001  76405.04  32566.0  291.4  25.199999  133304.9  19671.36  66241.56  8024.59  16873.0  5553.6  1  
1  919.24  220863.42  35139.0  624.96  28.8  262143.0  106930.164  141192.92  10384.0  31729.0  5554.6  1  
1  2658.74  185938.64  30991.0  1288.36  15.299999  183394.6  96453.4  86724.58  7747.88  33996.0  5556.0  1  
1  1305.36  173376.53  34407.0  1256.12  3.6  192431.6  138974.23  101028.336  23447.78  52532.0  5563.1  1  
1  1079.96  223385.78  38802.0  797.32  15.299999  262143.0  124205.84  155417.5  8694.83  36439.0  5574.4  1  
1  2915.5  262143.0  40723.0  2062.12  16.199999  262143.0  262143.0  262143.0  32004.549  51477.0  5576.1  1  
1  983.92004  164206.0  34761.0  375.72  1e-10  217998.0  102007.36  115628.484  17928.92  40712.0  5580.9  1  
1  456.68002  130564.78  33510.0  2897.8801  83.7  171864.36  52934.36  87878.03  17317.68  26570.0  5622.6  1  
1  694.82  153675.58  31139.0  1853.8  28.8  189976.9  77245.8  90266.27  23522.709  32942.0  5624.7  1  
1  651.7  181493.08  39091.0  491.04  1e-10  257396.44  80461.12  153532.17  11343.34  29054.0  5626.4  1  
1  357.7  70664.32  31180.0  288.92  1.8  184394.73  32692.6  87729.305  11220.029  30320.0  5628.8  1  
1  1807.12  262143.0  36818.0  1541.3201  18.9  262143.0  167130.92  186373.67  30980.898  35391.0  5639.0  1  
1  352.80002  75588.086  30030.0  390.6  9.9  114028.37  16676.76  52250.242  10786.97  14459.0  5647.8  1  
1  196.0  47076.633  30866.0  140.12  8.099999  100950.516  24208.52  47545.453  2869.7598  33701.0  5653.1  1  
1  604.66003  193735.06  34015.0  395.56  9.9  254504.17  84150.12  132094.72  4843.3096  28466.0  5656.6  1  
1  447.86002  101311.9  31394.0  349.68  1e-10  134817.03  39942.88  64581.992  3978.9597  25838.0  5657.9  1  
1  1305.36  183165.08  35901.0  734.08  2.6999998  251888.8  106057.2  137986.14  9914.949  37947.0  5669.1  1  
1  2298.1  262143.0  33650.0  2337.4  29.699999  262143.0  194120.77  134753.67  13598.909  47510.0  5672.7  1  
1  1494.5  226877.0  32658.0  1404.92  12.599999  255322.36  175745.2  127232.63  8583.909  50766.0  5676.0  1  
1  1617.0  125410.64  31901.0  918.84  63.0  128394.555  85374.0  62498.703  7887.1196  44614.0  5676.4  1  
1  766.36  222459.88  31126.0  529.48  1e-10  240045.69  93225.68  114008.51  11623.59  27464.0  5676.7  1  
1  1295.56  262143.0  34531.0  1065.16  13.5  262143.0  174940.44  184431.62  26172.988  43310.0  5677.6  1  
1  925.12  183830.27  31169.0  823.36  1e-10  151943.69  83385.04  72264.59  16886.979  29727.0  5679.3  1  
1  3793.58  237848.6  39042.0  2651.12  5.3999996  262143.0  262143.0  215333.23  31967.379  72230.0  5680.3  1  
1  2442.1602  249511.34  32406.0  1590.92  28.8  262143.0  105414.88  155870.12  8727.869  27688.0  5697.0  1  
1  1608.18  148417.81  33071.0  1618.2001  22.5  158904.39  151701.6  80186.875  14771.239  66986.0  5702.5  1  
1  1884.54  222113.27  36446.0  1082.52  9.9  242525.1  107179.4  134873.5  5282.2695  31624.0  5705.5  1  
1  4274.7603  143368.14  32442.0  2746.6  3.6  208161.5  262143.0  103045.28  48057.27  119830.0  5707.2  1  
1  1175.02  122095.766  30178.0  726.64  1e-10  141441.4  90625.4  65130.902  7304.1997  48644.0  5711.2  1  
1  679.14  103481.805  35580.0  1310.68  1e-10  167299.19  60834.402  90828.02  16996.129  38527.0  5712.5  1  
1  694.82  127258.945  30587.0  468.72  27.9  159493.38  72014.24  74438.836  8556.77  37086.0  5721.6  1  
1  740.88  182729.03  32510.0  574.12  9.0  219721.1  69580.12  108995.555  8377.409  24955.0  5729.4  1  
1  1584.66  262143.0  34810.0  1303.24  1e-10  262143.0  124463.76  201493.84  15541.189  27630.0  5731.5  1  
1  1e-10  121284.33  30299.0  488.56  1e-10  134039.88  74137.12  61970.12  17177.85  40060.0  5746.7  1  
1  7539.14  257383.03  35936.0  5092.68  331.19998  262143.0  189086.36  157249.34  47345.137  48146.0  5748.4  1  
1  21755.02  70108.195  37063.0  1180.48  55.8  262143.0  262143.0  194915.48  114.45999  245047.0  5759.3  1  
1  446.88  143300.38  30731.0  453.84  2.6999998  184079.11  49152.36  86317.98  26197.77  22479.0  5765.3  1  
1  752.64  197200.89  31639.0  447.64  1e-10  262143.0  87954.44  130940.19  6519.4995  29230.0  5791.6  1  
1  580.16003  154537.97  32927.0  379.44  8.099999  198501.95  74288.4  99732.56  29308.838  31504.0  5791.9  1  
1  1611.12  209939.31  31315.0  1755.84  28.8  232223.88  99901.84  110963.29  3228.4797  31186.0  5821.3  1  
1  1216.18  181757.86  32467.0  1568.6  3.6  258679.73  164903.88  128151.766  27965.408  59459.0  5822.3  1  
1  953.54004  190716.84  33258.0  647.28  1e-10  222409.92  84468.8  112867.88  16492.27  29026.0  5827.4  1  
1  368.48  79251.79  31862.0  228.16  0.9  117184.33  32222.64  56972.152  2073.26  26646.0  5830.2  1  
1  1892.38  252342.36  31367.0  1145.76  31.5  262143.0  198062.72  126806.77  11873.159  51439.0  5832.3  1  
1  588.0  148739.95  32267.0  498.48  3.6  176213.95  61299.402  86759.88  23246.59  27009.0  5838.3  1  
1  543.9  124913.71  32379.0  385.64  14.4  186554.27  51575.32  92169.805  6674.67  27059.0  5846.5  1  
1  2875.32  262143.0  38632.0  2063.36  51.3  262143.0  262143.0  262143.0  35033.02  43730.0  5848.6  1  
1  878.08  250727.75  36801.0  756.4  1.8  259493.81  73669.64  145715.81  10244.76  19256.0  5866.4  1  
1  606.62  168051.47  35335.0  342.24  14.4  200052.97  52490.44  107862.42  4306.4097  20470.0  5874.5  1  
1  1364.16  186520.7  42014.0  1088.72  18.9  209517.69  118451.0  134318.17  32732.018  41619.0  5881.2  1  
1  1050.56  178871.94  38435.0  603.88  34.2  240135.0  74170.6  140832.34  5891.15  27175.0  5887.0  1  
1  1156.4  165166.23  32896.0  638.6  26.099998  148121.44  83414.8  74350.02  3620.2397  33098.0  5892.4  1  
1  5648.72  225040.45  32315.0  3199.2  355.5  248820.78  200849.0  122690.484  13745.819  58491.0  5894.2  1  
1  151.90001  48333.035  30350.0  1109.8  33.3  114572.83  22410.52  53059.164  23784.078  30387.0  5897.6  1  
1  2484.3  209985.73  33862.0  2332.44  1e-10  262143.0  139155.28  138459.08  39534.72  43430.0  5898.1  1  
1  387.1  161770.6  30465.0  761.36  1e-10  161140.23  49442.52  74907.49  16360.699  20030.0  5898.5  1  
1  614.46  158293.98  30603.0  463.76  1.8  201124.83  65531.52  93918.19  8856.489  27131.0  5936.0  1  
1  311.64  126966.484  31001.0  208.32  18.0  137412.8  43385.12  65001.434  5279.9097  22394.0  5953.7  1  
1  1655.2201  175636.48  33187.0  791.12  19.8  262143.0  168652.4  152135.81  10529.7295  62930.0  5958.1  1  
1  901.60004  225662.86  30196.0  2240.68  21.599998  230418.8  91627.32  106166.48  24431.898  26610.0  5958.2  1  
1  2046.24  191026.34  33135.0  1375.16  8.099999  226729.56  76164.52  114634.45  4760.1196  26130.0  5958.6  1  
1  698.74  107260.41  30567.0  474.92  32.399998  143798.31  63795.52  67069.74  30823.959  38979.0  5961.5  1  
1  814.38  166724.86  31558.0  522.04  1e-10  218916.6  74061.484  105416.41  7793.3096  29112.0  5964.3  1  
1  6328.8403  109031.75  30541.0  4657.44  203.4  121185.28  92005.52  56474.6  9351.5  55302.0  5964.6  1  
1  448.84  143500.56  36174.0  5800.72  1e-10  210196.11  71732.76  116022.24  10318.51  32760.0  5985.2  1  
1  835.94  197172.55  38079.0  596.44  22.5  245921.27  102446.32  142889.95  9903.149  34051.0  5993.9  1  
1  1282.8201  164911.14  33595.0  834.52  45.0  252603.33  129981.76  129489.266  7110.6797  51655.0  6006.1  1  
1  319.48  100240.51  32366.0  264.12  1e-10  121269.97  19081.121  59891.113  1414.23  12475.0  6022.5  1  
1  848.68  157374.02  33299.0  364.56  20.699999  196210.67  71845.6  99695.12  5204.3896  29919.0  6029.5  1  
1  1626.8  227817.86  35791.0  815.92  23.4  262143.0  173039.52  169635.67  11230.06  49778.0  6034.6  1  
1  553.7  119968.33  33622.0  438.96  23.4  153899.67  62477.402  78955.305  9405.779  34130.0  6065.3  1  
1  1364.16  262143.0  34019.0  1538.84  9.9  262143.0  131630.97  166275.88  22132.078  28874.0  6068.5  1  
1  1545.4601  231413.5  37342.0  1189.16  35.1  262143.0  110883.28  158523.72  13062.01  31402.0  6088.7  1  
1  240.1  87383.914  33018.0  312.48  1e-10  122865.9  30722.24  61901.645  3729.39  23041.0  6097.0  1  
1  2314.76  230574.42  31934.0  1739.72  3.6  262143.0  189224.0  127748.375  36320.99  53783.0  6107.6  1  
1  220.5  69685.12  31210.0  158.72  8.099999  130354.25  28252.16  62078.19  10120.27  26570.0  6108.9  1  
1  1764.98  217415.2  37493.0  1393.76  29.699999  261237.4  166936.23  149453.33  6001.4795  50320.0  6109.6  1  
1  729.12  91775.16  30372.0  602.64  3.6  112767.45  70150.52  52260.94  3266.2397  50094.0  6112.4  1  
1  580.16003  85813.59  30343.0  370.76  4.5  125694.51  67813.12  58196.234  9827.04  51789.0  6112.4  1  
1  755.58  261885.39  34241.0  575.36  3.6  259312.3  120425.08  135484.48  15148.839  30136.0  6116.1  1  
1  147.0  47915.316  30506.0  188.48  8.099999  102534.91  21202.76  47728.42  10376.329  29000.0  6116.4  1  
1  4530.54  262143.0  37505.0  2391.96  31.5  262143.0  262143.0  204859.0  15266.839  64945.0  6116.8  1  
1  3381.98  245170.1  32690.0  2209.68  72.0  262143.0  262143.0  138703.03  16384.299  70073.0  6117.9  1  
1  617.4  108742.26  32199.0  252.96  5.3999996  136403.2  73295.164  67017.31  22403.479  44173.0  6147.4  1  
1  944.72003  180957.17  35186.0  536.92  17.1  246291.31  90994.92  132232.75  9262.409  32955.0  6157.7  1  
1  1751.26  262143.0  32610.0  1160.64  43.199997  262143.0  166752.72  145236.45  10172.189  39347.0  6170.5  1  
1  409.64  107129.62  32814.0  369.52  9.0  143589.31  37538.52  71895.445  10646.55  22964.0  6172.5  1  
1  164.64  57931.863  30035.0  188.48  1e-10  122391.06  16788.36  56091.543  4767.1997  18992.0  6177.7  1  
1  3078.1802  169240.81  33150.0  1717.4  53.1  262143.0  262143.0  156598.78  26680.979  101511.0  6179.1  1  
1  1643.4601  202035.27  30175.0  1099.88  31.5  230837.11  197287.72  106285.24  23428.309  63996.0  6182.9  1  
1  443.94  98621.266  32135.0  352.16  7.2  142479.4  40442.6  69863.516  6808.01  26875.0  6186.0  1  
1  794.78  191735.19  33563.0  560.48  1e-10  227599.03  89179.56  116560.45  9187.4795  30482.0  6205.5  1  
1  2128.56  203462.97  36899.0  1871.16  17.1  262143.0  262143.0  206017.81  21756.84  84437.0  6207.5  1  
1  158.76001  94804.63  35811.0  79.36  0.9  133103.69  14256.28  72732.18  6675.26  9855.0  6219.5  1  
1  927.08  149730.33  32383.0  518.32  31.5  190405.2  93478.64  94084.03  16842.729  40915.0  6222.2  1  
1  1772.8201  203367.83  37603.0  1005.64  9.9  224127.5  173046.97  128599.02  10707.909  55765.0  6223.4  1  
1  2116.8  262143.0  37482.0  1597.12  1.8  262143.0  236724.69  211604.28  25077.36  52116.0  6225.0  1  
1  1209.3201  192197.48  39790.0  988.28  4.5  199717.22  87816.8  121257.76  16423.24  29944.0  6225.4  1  
1  158.76001  73460.45  32646.0  130.2  1e-10  131057.92  16761.08  65284.984  2145.24  14953.0  6239.7  1  
1  1265.18  262143.0  34550.0  822.12  1e-10  262143.0  164228.08  152266.36  11549.84  38522.0  6247.5  1  
1  1423.9401  202192.53  32643.0  1106.08  14.4  220391.89  121727.08  109775.586  25772.969  39455.0  6249.0  1  
1  5943.7  205352.67  32610.0  3449.68  40.5  262143.0  262143.0  163311.97  12264.92  83660.0  6249.8  1  
1  189.14  81623.24  30094.0  338.52  1e-10  101529.28  28789.08  46622.043  6398.55  23115.0  6285.4  1  
1  903.56  158016.03  31057.0  946.12  9.9  191751.94  75106.8  90869.76  9621.13  31150.0  6301.1  1  
1  2567.6  146002.34  34674.0  1912.08  64.799995  220894.97  262143.0  116871.83  9556.2295  117668.0  6302.7  1  
1  317.52002  85860.51  30757.0  231.88  9.0  121740.94  22517.16  57134.793  2812.5298  17187.0  6328.3  1  
1  530.18  179940.44  32799.0  530.72003  8.099999  179983.5  71085.484  90076.88  7032.2095  25890.0  6334.7  1  
1  1698.3401  178291.84  30403.0  1006.88  1e-10  166197.11  161226.05  77100.99  19431.648  59263.0  6338.1  1  
1  1286.74  232089.25  33518.0  607.6  1e-10  262143.0  124930.0  136675.39  11351.01  35277.0  6341.2  1  
1  5766.3203  218828.33  32607.0  2404.36  41.399998  262143.0  165760.72  138108.11  14520.489  49643.0  6363.1  1  
1  259.7  65079.734  31215.0  158.72  1e-10  107462.08  12814.16  51184.523  3119.3298  12904.0  6364.9  1  
1  1175.02  63078.637  30171.0  1535.12  1e-10  97993.05  27126.24  45113.344  6997.9897  28183.0  6366.1  1  
1  562.52  68967.984  30567.0  6511.24  41.399998  141114.23  26462.84  65817.84  20474.18  25146.0  6367.6  1  
1  757.54004  218895.97  31467.0  384.4  4.5  245861.31  68201.24  118049.9  18556.09  20419.0  6371.8  1  
1  464.52002  205572.33  37060.0  622.48  0.9  220614.72  44463.92  124755.586  5926.55  14175.0  6397.8  1  
1  1254.4  164293.5  34130.0  819.64  9.9  208860.45  128294.12  108770.85  7225.1396  51176.0  6403.4  1  
1  1118.18  193437.8  32898.0  522.04  1e-10  194737.83  86163.88  97755.2  7023.36  29192.0  6419.8  1  
1  2456.86  176514.28  34279.0  1269.76  6.2999997  262143.0  163410.92  139872.55  5770.1997  60671.0  6429.3  1  
1  667.38  102770.055  30872.0  435.24  1e-10  176564.9  76026.88  83174.31  13229.569  48482.0  6457.2  1  
1  771.26  233472.31  37967.0  784.92  33.3  227665.52  99572.0  131893.56  12646.06  27950.0  6460.4  1  
1  1091.72  262143.0  33085.0  1740.96  17.1  262143.0  134543.72  169196.97  24490.309  33605.0  6466.0  1  
1  647.78  174937.19  37672.0  698.12  9.9  199736.25  103636.72  114814.22  16105.819  38825.0  6468.7  1  
1  973.14  221549.45  34389.0  564.2  1.8  262143.0  87475.8  138921.31  10805.85  25876.0  6469.5  1  
1  427.28  77456.516  30826.0  345.96  18.0  155643.02  40606.28  73209.41  10042.39  34357.0  6475.7  1  
1  852.60004  197361.88  33367.0  1156.92  4.5  219863.42  121758.08  111941.266  22394.04  40431.0  6490.4  1  
1  1244.6  208666.48  33542.0  541.88  18.0  262143.0  133676.97  134509.7  8529.04  41984.0  6507.7  1  
1  259.7  101740.87  31431.0  179.8  1e-10  130042.32  33892.92  62368.164  4109.94  21832.0  6510.4  1  
1  1348.48  167906.28  33298.0  942.4  1e-10  201395.06  86697.08  102326.24  18049.87  33839.0  6513.6  1  
1  257.74  68052.03  31287.0  256.68  1e-10  109682.45  23419.88  52362.594  7839.9194  22554.0  6574.9  1  
1  698.74  219874.98  33755.0  323.64  1.8  208212.16  62054.56  107241.83  10182.81  18496.0  6579.6  1  
1  885.92004  92524.95  30483.0  492.28  4.5  134226.86  59890.76  62433.434  5149.5195  42421.0  6580.3  1  
1  365.54  86236.28  30438.0  1000.68  9.9  136954.89  47792.082  63608.293  26857.979  36320.0  6603.7  1  
1  1061.34  196199.11  33674.0  1015.56  1e-10  226634.28  112322.92  116450.24  19848.19  37519.0  6607.9  1  
1  2268.7  262143.0  36246.0  1373.92  10.799999  262143.0  210084.52  198514.97  24354.61  41738.0  6616.5  1  
1  226.38  85414.055  30082.0  188.48  26.099998  118996.94  18250.32  54621.363  2699.8398  14003.0  6618.7  1  
1  3642.6602  246239.67  33422.0  2124.12  36.899998  262143.0  178777.0  162419.6  20831.129  47581.0  6630.7  1  
1  890.82  208818.3  31023.0  8909.4  4.5  173522.0  53259.242  82140.695  6751.9595  16715.0  6640.9  1  
1  310.66  56395.082  30750.0  186.0  21.599998  112462.164  12397.5205  52768.12  11875.52  14407.0  6643.4  1  
1  793.8  187848.98  34019.0  380.68  9.9  198357.3  68445.52  102965.03  18515.969  23879.0  6660.1  1  
1  906.5  168671.4  34423.0  374.48  2.6999998  237757.53  104063.28  124882.914  4967.21  40433.0  6660.6  1  
1  1297.52  129672.734  33327.0  585.28  1.8  161563.75  154336.6  82159.95  8035.8  78001.0  6662.0  1  
1  1662.0801  262143.0  31683.0  1271.0  1e-10  262143.0  159729.36  182779.55  18781.469  30270.0  6666.0  1  
1  2793.98  262143.0  36816.0  4471.44  56.699997  262143.0  238946.77  179461.48  31866.488  48571.0  6681.9  1  
1  1908.06  154684.36  35886.0  1087.48  3.6  215820.47  138632.0  118178.3  8453.52  58735.0  6683.7  1  
1  1019.2  130354.33  32483.0  1156.92  1e-10  157182.66  74346.68  77907.77  13916.329  37378.0  6694.5  1  
1  336.14  48012.79  30083.0  91.76  1e-10  99041.93  23591.0  45463.23  2231.38  32201.0  6710.3  1  
1  2682.26  262143.0  34355.0  1805.4401  1e-10  262143.0  169345.56  180638.48  39979.58  34867.0  6711.2  1  
1  505.68002  135509.52  34727.0  350.92  12.599999  170990.58  47468.44  90606.53  9571.569  22957.0  6712.3  1  
1  317.52002  50744.07  30231.0  142.6  1e-10  110885.68  17825.0  51150.28  4913.52  23021.0  6726.4  1  
1  1087.8  178806.72  33851.0  674.56  1e-10  199047.58  106764.0  102813.09  7046.9595  39131.0  6734.8  1  
1  536.06  179562.06  31974.0  770.04  7.2  202043.23  71949.76  98573.76  16622.66  26260.0  6735.6  1  
1  725.2  143698.3  32526.0  686.96  29.699999  217922.77  63407.402  108156.67  7749.6494  28918.0  6736.1  1  
1  1965.88  145265.95  30511.0  1181.72  14.4  192986.22  169504.28  89846.836  21528.51  76471.0  6743.5  1  
1  1250.48  148339.06  30134.0  783.68  25.199999  152371.02  91903.84  70061.46  13053.749  40603.0  6749.5  1  
1  366.52002  73363.8  32007.0  327.36002  1e-10  134960.44  41047.72  65913.07  3850.93  36668.0  6749.5  1  
1  1528.8  225533.17  35272.0  957.28  33.3  262143.0  154327.92  168260.72  13336.359  44845.0  6772.3  1  
1  465.5  167973.33  34539.0  1762.04  6.2999997  227587.28  66801.28  119943.8  22047.709  26063.0  6775.5  1  
1  951.58  186091.81  31446.0  539.4  3.6  194562.34  40622.4  93356.44  4576.63  14306.0  6781.6  1  
1  972.16003  175785.89  35942.0  367.04  7.2  231441.6  108423.12  126929.83  6105.32  40422.0  6788.2  1  
1  2456.86  262143.0  38535.0  2274.16  84.6  262143.0  262143.0  174732.08  49039.617  62893.0  6789.7  1  
1  975.10004  148124.19  33679.0  659.68  9.9  156962.27  112639.12  80663.02  20999.87  49836.0  6821.9  1  
1  1240.68  233931.75  31122.0  973.4  27.0  230784.4  158682.8  109595.83  16606.729  44455.0  6823.1  1  
1  1637.5801  226072.48  37266.0  1093.68  31.5  197672.86  174021.6  112403.51  26865.648  50447.0  6832.2  1  
1  247.94  95477.99  30587.0  317.44  1e-10  129247.19  27862.8  60322.324  21419.95  19125.0  6838.9  1  
1  767.34  162315.17  33638.0  603.88  18.9  196845.36  99646.4  101035.83  7375.59  40233.0  6843.0  1  
1  7385.2803  160134.67  33499.0  4157.72  60.3  145727.33  151914.88  74489.125  7567.9297  62172.0  6849.6  1  
1  1601.3201  198543.72  35270.0  744.0  1.8  245386.61  142079.2  132061.55  9559.18  46898.0  6850.4  1  
1  1525.86  258985.84  35967.0  1243.72  5.3999996  262143.0  121676.24  174338.31  12431.89  30790.0  6854.2  1  
1  157.78  108366.26  30082.0  5330.7603  1e-10  146065.42  30091.08  67046.2  19931.379  18198.0  6863.4  1  
1  522.34  150870.4  32642.0  393.08002  1e-10  204157.8  51668.32  101686.38  3493.9797  22444.0  6875.5  1  
1  882.98004  196021.16  30477.0  809.72003  33.3  193576.55  91603.76  90021.24  26429.049  30626.0  6875.8  1  
1  1237.74  182893.77  32899.0  624.96  1e-10  229649.81  127879.96  115283.945  17509.43  45823.0  6878.3  1  
1  1344.56  182116.62  36963.0  577.84  18.9  217685.89  98147.24  122777.16  4774.28  35319.0  6881.6  1  
1  637.98004  118612.45  30295.0  239.32  27.9  141908.98  54877.44  65599.56  5438.6196  30321.0  6886.6  1  
1  416.5  88360.08  30250.0  327.36002  1e-10  137411.97  31115.32  63426.395  19730.78  23078.0  6887.0  1  
1  3307.5  207460.48  32959.0  1543.8  1e-10  262143.0  262143.0  173250.12  26916.979  82810.0  6892.0  1  
1  1141.7001  198022.75  38326.0  1158.16  21.599998  211889.19  110856.0  123914.56  10800.539  36688.0  6896.1  1  
1  595.84  196334.11  37695.0  586.52  7.2  245183.98  78304.76  141024.94  12342.209  26138.0  6911.8  1  
1  1030.96  156431.0  33474.0  252.96  1e-10  205338.7  132862.28  104881.41  6396.78  55662.0  6913.4  1  
1  855.54004  133525.73  30363.0  802.28  13.5  163265.9  78117.52  75641.516  33020.527  38341.0  6915.9  1  
1  1297.52  236272.05  32870.0  3205.4001  18.0  239215.72  142128.8  119980.18  24896.818  39423.0  6917.9  1  
1  327.32  71385.57  30750.0  128.96  1e-10  107766.734  17965.121  50564.992  2190.0798  16493.0  6918.4  1  
1  810.46  168751.36  31662.0  525.76  7.2  198264.73  68135.52  95786.41  5237.4297  26461.0  6920.6  1  
1  1033.9  206494.9  32932.0  1158.16  17.1  233301.47  112344.0  117234.555  21658.309  35655.0  6920.8  1  
1  709.52  203446.78  34315.0  533.2  1e-10  229765.67  73424.12  120306.52  8279.47  23652.0  6939.0  1  
1  488.04  172094.48  31125.0  462.52  9.0  206306.23  38015.92  97980.98  3008.41  14477.0  6948.1  1  
1  744.8  125892.695  30214.0  581.56  21.599998  137956.33  65908.484  63601.875  15198.399  34310.0  6958.6  1  
1  572.32  226623.9  38799.0  751.44  1e-10  262143.0  79606.76  168942.31  8311.33  23021.0  6959.8  1  
1  309.68  59263.21  30386.0  229.40001  16.199999  97657.38  19960.28  45279.19  4333.55  22073.0  6964.3  1  
1  1500.38  195858.06  35801.0  1427.24  4.5  212979.56  155473.69  116346.45  24618.93  52023.0  6999.7  1  
1  1630.72  186400.86  32930.0  931.24  36.0  208204.92  181150.36  104617.12  18556.68  63690.0  7012.1  1  
1  2816.52  262143.0  36291.0  1721.12  11.7  262143.0  211147.2  215194.12  31186.219  39433.0  7018.2  1  
1  993.72003  212890.52  32675.0  744.0  18.9  215506.19  108793.88  107447.266  7422.1997  33491.0  7029.2  1  
1  689.92004  208903.5  31499.0  787.4  9.9  242888.89  80821.96  116741.29  7296.53  25355.0  7029.5  1  
1  1978.62  159459.34  36417.0  860.56  1e-10  225794.38  146013.72  125469.27  10552.149  60010.0  7037.2  1  
1  1631.7001  210120.7  36002.0  679.52  31.5  246860.08  146596.52  135611.81  11966.38  45723.0  7040.2  1  
1  489.02002  153131.3  35959.0  524.52  11.7  195230.03  57643.88  107120.914  22445.37  24670.0  7048.5  1  
1  482.16  92304.93  31946.0  337.28  13.5  142073.34  44890.48  69254.68  4438.57  31872.0  7053.4  1  
1  217.56  94087.0  30703.0  266.6  14.4  133963.95  25540.28  62760.85  19567.94  17790.0  7064.4  1  
1  681.10004  136853.67  32331.0  381.92  1e-10  165404.42  75082.0  81599.27  11896.17  35955.0  7065.2  1  
1  1057.42  193249.62  35375.0  533.2  7.2  254775.86  132192.69  137522.83  12395.899  44830.0  7069.2  1  
1  1156.4  181746.5  33754.0  518.32  7.2  190002.88  56548.96  97860.06  5973.7495  20391.0  7069.8  1  
1  1379.8401  191237.31  34999.0  751.44  9.0  246849.86  140638.33  131828.28  4234.4297  48196.0  7073.3  1  
1  778.12  224473.25  36507.0  806.0  1e-10  236718.52  89335.8  131864.67  8913.72  26082.0  7080.8  1  
1  1999.2001  205963.9  33951.0  1367.72  31.5  238377.84  239874.28  123491.914  37383.58  76326.0  7081.4  1  
1  99.96  66456.49  30063.0  231.88  1e-10  101557.0  15776.5205  46586.73  4131.1797  15558.0  7104.5  1  
1  1098.5801  245728.73  35331.0  1018.04  1e-10  203932.03  157483.72  109941.44  16886.389  42001.0  7106.6  1  
1  2257.92  261695.77  44320.0  2181.16  12.599999  262143.0  262143.0  187431.9  39512.887  65648.0  7108.9  1  
1  1469.02  190802.6  31654.0  1065.16  19.8  184218.8  89438.72  88977.99  11771.68  30720.0  7119.8  1  
1  450.80002  63945.562  35229.0  411.68  13.5  159600.73  30656.52  85793.67  7097.11  31419.0  7138.6  1  
1  989.80005  199455.25  35838.0  962.24  1e-10  231506.64  84546.92  126598.125  20673.01  27780.0  7141.0  1  
1  1404.3401  142104.11  30721.0  2858.2  27.0  142483.98  96183.08  66791.55  9397.52  44358.0  7157.8  1  
1  1754.2001  154466.22  30302.0  2980.96  10.799999  208484.55  108465.28  96397.375  28732.408  46019.0  7179.3  1  
1  1594.4601  262143.0  30590.0  1058.96  17.1  262143.0  142947.2  140620.48  27808.469  35114.0  7196.4  1  
1  3812.2002  141151.94  31835.0  2682.12  1.8  163139.89  179242.0  79247.414  37502.168  83221.0  7198.1  1  
1  1676.78  219821.83  34624.0  1093.68  40.5  202338.28  178564.97  106899.42  16403.77  53236.0  7199.8  1  
1  684.04004  193579.22  33534.0  383.16  19.8  214004.94  66244.52  109503.805  4827.9697  22427.0  7201.9  1  
1  312.62  110307.86  32987.0  293.88  1.8  161681.42  44147.72  81380.99  8824.63  26229.0  7204.6  1  
1  471.38  81545.13  32778.0  269.08002  32.399998  130309.79  51550.52  65174.773  7522.4995  41430.0  7206.5  1  
1  308.7  58901.117  30511.0  179.8  1e-10  106829.73  23419.88  49735.742  2434.93  26058.0  7208.3  1  
1  768.32  207382.28  30781.0  538.16003  1e-10  227196.94  75702.0  106710.04  17754.28  23923.0  7209.4  1  
1  2270.6602  260107.17  35740.0  1357.8  57.6  262143.0  177486.16  156336.64  25426.639  44719.0  7210.3  1  
1  4909.8003  262143.0  42191.0  3808.04  21.599998  262143.0  262143.0  262143.0  51950.086  52904.0  7212.0  1  
1  909.44  157266.94  31232.0  8303.04  33.3  182457.69  61367.6  86952.484  22435.93  25573.0  7221.6  1  
1  382.2  77579.21  31254.0  226.92  9.9  113704.48  34298.4  54225.46  5301.7397  28974.0  7228.2  1  
1  1478.8201  170051.05  30639.0  1220.16  30.599998  159053.31  133833.2  74359.66  16134.14  51578.0  7246.9  1  
1  2542.12  262143.0  33050.0  1037.88  18.9  262143.0  208152.61  138858.19  14202.4795  49098.0  7250.1  1  
1  780.08  134033.1  32487.0  474.92  1e-10  212930.58  64372.12  105552.3  5356.0195  31475.0  7251.3  1  
1  166.6  84297.98  31511.0  251.72  1e-10  127996.414  21227.56  61543.19  3296.3298  16503.0  7258.2  1  
1  2010.9601  160708.7  30542.0  1173.04  8.099999  146852.55  191116.23  68438.27  16062.749  77936.0  7268.4  1  
1  218.54001  91767.16  33770.0  328.6  1e-10  130267.37  61530.04  67125.38  10607.609  43942.0  7272.8  1  
1  2309.86  214876.81  36739.0  1878.6  15.299999  249809.92  116015.64  140041.61  5558.3896  35384.0  7286.7  1  
1  894.74  195567.44  35343.0  900.24  38.7  212378.45  101227.4  114533.875  20104.25  33922.0  7293.2  1  
1  1258.3201  132247.39  30042.0  1058.96  1e-10  153789.97  84517.164  70498.02  11982.31  41883.0  7325.1  1  
1  594.86  110455.89  30290.0  486.08002  1e-10  213546.86  67015.8  98698.945  6646.3496  39762.0  7332.2  1  
1  244.02  78508.91  31601.0  254.2  3.6  124736.05  21372.64  60146.844  4314.67  17841.0  7334.1  1  
1  382.2  160073.66  30878.0  358.36002  5.3999996  205247.22  57228.48  96704.46  5324.1597  23430.0  7335.3  1  
1  4105.22  248669.12  35186.0  2569.28  79.2  262143.0  262143.0  224979.28  14144.069  69087.0  7335.9  1  
1  713.44  189452.22  30417.0  695.64  7.2  191005.17  72964.08  88650.58  15846.22  25240.0  7340.3  1  
1  1893.36  188229.97  36895.0  1651.68  1.8  230332.84  96220.28  129671.164  23434.799  33501.0  7342.9  1  
1  1110.34  188272.4  31463.0  395.56  14.4  203822.47  91004.84  97852.58  1902.7499  31678.0  7364.8  1  
1  1517.04  196201.28  39211.0  806.0  2.6999998  165071.33  179418.08  98764.21  10702.6  59930.0  7366.5  1  
1  1396.5  192523.1  32331.0  1598.36  9.0  209210.19  153916.23  103210.06  24418.328  52394.0  7367.4  1  
1  477.26  168603.23  30299.0  882.88  1e-10  191318.56  55554.48  88451.555  11736.279  21594.0  7372.0  1  
1  1963.92  234203.3  35055.0  1581.0  9.0  262143.0  153917.48  146224.06  14811.949  43070.0  7372.6  1  
1  675.22003  184270.4  33673.0  311.24  1e-10  210041.53  50751.96  107921.27  7768.53  18050.0  7379.6  1  
1  860.44  122984.16  31832.0  1014.32  1e-10  170283.95  85214.04  82709.94  17308.83  45409.0  7384.5  1  
1  668.36  184637.44  30575.0  543.12  21.599998  226117.67  82598.88  105492.375  8180.3496  29318.0  7387.9  1  
1  1737.54  191811.98  31503.0  1080.04  22.5  227810.75  165104.77  109508.086  8238.17  56411.0  7396.4  1  
1  2939.02  195656.38  31298.0  2005.08  7.2  262143.0  135284.0  125949.7  6911.8496  45314.0  7414.3  1  
1  784.0  219404.81  31563.0  440.2  27.0  252867.25  72775.6  121784.195  7367.9194  21738.0  7417.8  1  
1  602.7  99837.92  30563.0  556.76  5.3999996  154155.66  80105.24  71891.164  13174.699  52583.0  7438.7  1  
1  1901.2001  255761.31  34198.0  1419.8  58.5  262143.0  88803.84  150006.52  10152.13  22755.0  7439.2  1  
1  318.5  95330.16  32398.0  203.36  1e-10  145080.23  33062.12  71721.03  3355.92  22729.0  7449.0  1  
1  971.18  170872.12  38246.0  383.16  1e-10  215731.7  73447.68  125898.34  5887.61  28170.0  7451.9  1  
1  754.60004  133819.84  31727.0  765.08  27.9  158786.34  84646.12  76870.945  10175.14  41454.0  7455.7  1  
1  1028.02  194075.83  34302.0  524.52  4.5  200279.9  65224.0  104827.91  4337.09  22025.0  7466.2  1  
1  649.74  150722.61  35038.0  453.84  36.899998  202543.27  68558.36  108287.22  10333.26  29810.0  7494.5  1  
1  692.86  134688.08  31793.0  349.68  1e-10  181940.03  60551.68  88263.234  5760.76  29463.0  7494.8  1  
1  870.24  138702.45  32557.0  5199.32  3.6  189962.66  86187.44  94369.73  12745.77  40723.0  7515.5  1  
1  1775.76  177642.89  32267.0  1166.84  10.799999  199208.88  183904.4  98081.555  39741.81  67846.0  7524.0  1  
1  370.44  70470.99  30079.0  363.32  19.8  118750.02  29938.56  54502.594  10382.819  27842.0  7525.0  1  
1  361.62  105870.195  30163.0  172.36  6.2999997  137082.98  34653.04  63092.555  6599.7397  21451.0  7526.1  1  
1  729.12  200400.36  36483.0  536.92  18.0  232272.75  65426.12  129303.086  5312.9497  21396.0  7527.5  1  
1  817.32  132149.52  31722.0  446.4  27.9  143478.9  83686.36  69449.42  5200.8496  41502.0  7527.7  1  
1  986.86005  185681.6  35846.0  674.56  3.6  262143.0  106389.52  152461.1  8235.81  37550.0  7532.1  1  
1  2135.42  262143.0  37179.0  1382.6  1e-10  262143.0  112956.56  217312.73  5884.07  18955.0  7537.8  1  
1  536.06  120353.6  33521.0  700.6  13.5  134774.56  56615.92  68935.82  4491.67  30829.0  7540.1  1  
1  1373.9601  203672.19  32136.0  2229.52  19.8  262143.0  156800.48  141295.64  30055.19  50454.0  7541.5  1  
1  1419.04  206540.95  39647.0  839.48  35.1  254418.19  151990.52  153914.16  5400.2695  48227.0  7543.1  1  
1  696.78  137529.66  31123.0  772.52  15.299999  172932.89  66981.08  82125.71  17592.03  31918.0  7578.2  1  
1  1017.24  197352.84  35687.0  589.0  2.6999998  262143.0  134770.64  142813.98  20294.818  44754.0  7583.3  1  
1  1359.26  201934.39  35849.0  626.2  1e-10  255827.94  87837.88  139941.03  6944.8896  28507.0  7588.0  1  
1  1197.56  233019.89  36741.0  1072.6  1e-10  262143.0  121729.56  155495.62  21310.209  34236.0  7591.6  1  
1  761.46  165650.36  35680.0  730.36  1e-10  187969.58  87860.2  102336.945  10155.079  34760.0  7592.5  1  
1  3392.76  252225.03  37194.0  2291.52  21.599998  262143.0  262143.0  173362.48  32671.838  68113.0  7593.6  1  
1  810.46  175783.73  31202.0  556.76  20.699999  150360.38  63840.16  71587.28  2121.64  23801.0  7599.3  1  
1  1024.1  54636.668  30714.0  8533.68  70.2  100032.3  26987.36  46880.98  9708.449  32371.0  7676.5  1  
1  133.28  81110.96  34430.0  345.96  1e-10  145247.14  33379.56  76307.055  6615.67  26970.0  7676.9  1  
1  940.80005  140826.94  35459.0  593.96  18.9  230340.34  106606.52  124628.26  7386.2095  49611.0  7679.5  1  
1  1032.92  155377.19  30718.0  1173.04  1e-10  151955.62  97248.24  71224.555  8648.22  41018.0  7683.4  1  
1  1683.64  262143.0  36492.0  1119.72  54.0  262143.0  143118.33  201696.08  14296.879  30855.0  7694.3  1  
1  890.82  168953.89  33015.0  699.36  22.5  246833.11  85567.44  124346.84  8394.52  33191.0  7695.3  1  
1  391.02002  148577.72  33771.0  225.68001  1e-10  159611.95  47552.76  82248.766  5121.7896  20975.0  7704.4  1  
1  722.26  166153.78  32654.0  673.32  1.8  194466.4  80206.92  96894.92  3740.0098  31636.0  7710.8  1  
1  1372.0  216258.28  31195.0  1083.76  18.9  188862.58  153228.05  89898.195  13531.06  46435.0  7729.1  1  
1  1124.06  196437.17  30866.0  691.92  1e-10  178096.39  42218.28  83879.445  2729.3398  14085.0  7744.0  1  
1  1203.4401  262143.0  31596.0  952.32  1e-10  262143.0  119920.4  155478.5  7549.05  28667.0  7744.1  1  
1  355.74002  68542.305  32387.0  321.16  1e-10  131885.16  33182.4  65175.844  8564.439  31727.0  7757.7  1  
1  796.74  200674.39  33329.0  422.84  13.5  248833.4  84138.96  126546.766  6479.9697  27478.0  7759.4  1  
1  716.38  144022.08  35783.0  1619.4401  2.6999998  184581.08  56865.16  100782.234  13995.9795  25876.0  7760.7  1  
1  1254.4  197263.22  35154.0  8098.44  2.6999998  247929.77  106951.24  132991.38  13603.63  35532.0  7762.3  1  
1  1980.5801  262143.0  35339.0  1471.88  1e-10  262143.0  219863.16  168088.45  32212.818  53910.0  7764.0  1  
1  2122.68  262143.0  37395.0  1323.08  53.1  262143.0  160680.44  188331.78  27270.979  34391.0  7765.9  1  
1  506.66  133885.8  31568.0  391.84  2.6999998  142757.19  47110.082  68764.625  2968.88  23060.0  7768.3  1  
1  325.36002  108601.73  31382.0  295.12  21.599998  134073.11  34630.72  64201.074  14478.01  20898.0  7777.7  1  
1  1489.6  181400.52  31879.0  644.8  9.0  214591.75  141544.77  104384.92  24762.889  51137.0  7781.4  1  
1  2749.8801  262143.0  34503.0  1770.72  23.4  262143.0  188554.4  156344.12  20891.898  43544.0  7800.0  1  
1  2240.28  262143.0  36919.0  2157.6  55.8  262143.0  173128.8  219175.6  22004.049  27528.0  7801.4  1  
1  641.9  164668.28  31951.0  745.24  14.4  216278.75  49353.242  105443.16  11708.55  19642.0  7801.7  1  
1  1694.42  192974.5  33811.0  1690.12  30.599998  178362.78  142228.0  92020.01  23158.09  48302.0  7802.0  1  
1  331.24002  138634.64  33787.0  1044.08  1e-10  160252.39  84476.24  82617.914  22351.559  39934.0  7802.0  1  
1  1039.78  262143.0  36636.0  830.8  19.8  262143.0  123936.76  207568.23  21110.79  26346.0  7804.5  1  
1  434.14  154496.53  35162.0  420.36002  1e-10  173258.69  61340.32  92958.4  15039.1  26020.0  7807.1  1  
1  640.92  70657.14  30044.0  708.04  30.599998  97002.19  36772.2  44469.203  4001.38  34107.0  7811.4  1  
1  823.2  160316.45  40138.0  524.52  1e-10  196278.8  78785.88  120212.37  7292.4  32207.0  7815.5  1  
1  958.44  170805.2  34804.0  670.84  30.599998  201231.4  96072.72  106867.33  5351.3  36862.0  7823.1  1  
1  1176.98  149542.44  30362.0  850.64  1e-10  162954.84  72820.24  75494.92  2163.5298  31913.0  7826.1  1  
1  702.66003  143723.69  32870.0  395.56  1e-10  187678.03  72706.164  94131.12  20258.238  33153.0  7843.5  1  
1  1376.9  199489.66  31089.0  544.36  38.7  258184.23  99601.76  122477.555  5249.82  32721.0  7848.8  1  
1  758.52  126501.86  30461.0  494.76  1e-10  141701.97  70529.96  65862.78  20876.559  36539.0  7851.8  1  
1  551.74  114153.74  32611.0  393.08002  1e-10  148805.25  58653.242  74046.14  15957.7295  33673.0  7866.8  1  
1  750.68  237358.77  34394.0  500.96  23.4  260421.81  67416.32  136672.17  10815.289  18614.0  7871.4  1  
1  1269.1  150073.23  37027.0  773.76  28.8  159785.89  74967.92  90276.98  13256.119  32738.0  7872.7  1  
1  2965.48  262143.0  40319.0  1829.0  1e-10  262143.0  255258.97  229845.64  36695.637  51729.0  7877.3  1  
1  2112.8801  164743.77  35159.0  2832.16  81.9  213667.44  173149.88  114629.11  14007.189  68880.0  7880.2  1  
1  1078.98  237860.17  34238.0  880.4  60.3  262143.0  134257.28  147499.5  14016.629  36991.0  7893.3  1  
1  1981.56  218918.27  31367.0  1252.4  1e-10  253693.92  169844.05  121423.61  10425.3  50845.0  7896.6  1  
1  353.78  82500.43  30155.0  249.24  1e-10  120120.4  22682.08  55270.85  4417.3296  18018.0  7898.1  1  
1  812.42004  177641.92  32815.0  595.2  5.3999996  190629.56  67456.0  95451.49  22495.52  24886.0  7916.7  1  
1  1312.22  181596.94  33958.0  515.84  1e-10  218892.88  122736.44  113421.08  11960.4795  44294.0  7918.4  1  
1  2304.96  199507.66  32175.0  1330.52  19.8  262143.0  262143.0  134545.02  22573.398  86111.0  7918.9  1  
1  505.68002  159608.56  31590.0  1324.3201  17.1  190967.28  47568.88  92051.03  14047.31  19532.0  7945.8  1  
1  872.2  191772.55  30218.0  528.24  1e-10  228879.58  91953.44  105534.1  12703.289  31424.0  7952.5  1  
1  1202.4601  180409.11  31163.0  658.44  18.9  190276.12  122076.76  90478.13  13123.369  44346.0  7954.0  1  
1  207.76001  71357.06  30599.0  300.08002  21.599998  121647.664  26756.72  56797.742  16994.36  24574.0  7959.5  1  
1  98.0  63333.875  30738.0  141.36  3.6  107603.49  22148.88  50468.69  5201.44  22919.0  7963.7  1  
1  560.56  175394.61  33571.0  405.48  9.0  198994.89  46032.52  101935.695  6064.0195  17200.0  7967.5  1  
1  275.38  48276.582  30235.0  259.16  27.9  94074.76  23289.68  43401.344  8803.9795  31616.0  7973.1  1  
1  330.26  82137.32  30319.0  434.0  20.699999  126083.12  41548.68  58329.984  11077.249  33151.0  7974.6  1  
1  1367.1  188263.06  32241.0  1422.28  20.699999  190369.47  151903.72  93653.9  27135.87  52879.0  7977.5  1  
1  2436.28  262143.0  31918.0  1243.72  22.5  262143.0  165881.0  159504.9  10024.1  40811.0  7978.5  1  
1  1986.4601  262143.0  39235.0  1692.6  53.1  262143.0  161502.56  209873.02  25739.93  30544.0  7979.4  1  
1  201.88  66872.27  30631.0  33.48  1e-10  100117.92  20153.72  46794.312  2354.69  19751.0  7995.5  1  
1  927.08  191309.86  32371.0  675.8  28.8  238975.84  116483.12  118040.266  10178.09  39903.0  8017.7  1  
1  1774.78  217811.84  36868.0  1127.16  51.3  262143.0  168151.44  172545.0  13558.199  50594.0  8021.7  1  
1  913.36005  141970.89  30421.0  853.12  12.599999  191279.7  87215.4  88789.67  24325.11  40260.0  8023.3  1  
1  1816.92  262143.0  33670.0  1517.76  57.6  262143.0  165231.23  192157.03  13377.659  38137.0  8024.8  1  
1  310.66  87799.09  30319.0  323.64  19.8  138729.81  30356.44  64180.742  8127.84  22659.0  8041.8  1  
1  133.28  61797.645  30016.0  136.4  1e-10  95046.16  15611.601  43531.883  1715.72  16556.0  8042.2  1  
1  1679.7201  232797.66  32736.0  2873.08  52.199997  231890.03  165437.08  115831.79  31168.52  46573.0  8044.0  1  
1  664.44  143226.86  31951.0  553.04  1e-10  182592.0  78926.0  89019.73  9010.4795  36114.0  8046.9  1  
1  832.02  133756.58  31192.0  437.72  16.199999  167152.62  96853.92  79556.64  9047.649  47455.0  8046.9  1  
1  99.96  96745.32  30687.0  265.36002  1e-10  115755.12  23457.08  54201.92  4610.8496  15890.0  8049.8  1  
1  116.62  70470.07  30075.0  257.92  10.799999  106081.79  15170.16  48681.793  6506.5195  14108.0  8050.0  1  
1  1535.66  146793.78  31691.0  1345.4  1e-10  134266.03  99482.72  64926.53  10291.369  44414.0  8051.2  1  
1  286.16  83061.87  30447.0  467.48  9.0  119988.68  33067.082  55744.863  10017.02  26090.0  8054.4  1  
1  859.46  188024.98  34676.0  900.24  21.599998  226702.27  90185.2  119951.29  5765.48  31434.0  8057.5  1  
1  720.3  159932.48  32718.0  709.28  6.2999997  179346.73  70641.56  89536.53  17948.389  28947.0  8059.9  1  
1  918.26  128521.164  33231.0  658.44  1e-10  155121.72  48777.88  78656.77  6029.8  24873.0  8097.8  1  
1  925.12  168682.45  30989.0  999.44  28.8  159112.45  114489.2  75237.055  11359.27  44481.0  8103.4  1  
1  757.54004  149786.14  32726.0  791.12  9.9  171708.98  106166.32  85744.45  8169.1396  46451.0  8104.5  1  
1  2892.96  133063.38  34234.0  1954.24  2.6999998  201048.5  57805.082  105021.58  14906.35  28470.0  8108.6  1  
1  244.02  57496.43  32723.0  89.28  1e-10  120692.69  18267.68  60263.473  2639.0698  20822.0  8124.0  1  
1  2286.34  262143.0  38765.0  1479.3201  50.399998  262143.0  262143.0  203155.56  21174.51  62456.0  8130.5  1  
1  338.1  65289.965  31599.0  378.2  1e-10  122271.79  27640.84  58954.863  6486.4595  27745.0  8147.6  1  
1  774.2  225899.67  35595.0  602.64  1e-10  262143.0  95504.8  146181.27  10059.5  27707.0  8161.3  1  
1  807.52  103322.57  33813.0  519.56  17.1  165033.84  84186.08  85148.46  7644.63  53398.0  8167.3  1  
1  462.56  145964.22  37097.0  1114.76  1e-10  159363.39  57986.12  90208.49  25250.818  26035.0  8171.7  1  
1  1150.52  159400.62  32946.0  606.36  1e-10  181068.39  103293.24  91025.98  21743.27  42468.0  8188.6  1  
1  2151.1  183736.45  35378.0  3638.16  35.1  244772.3  89942.164  132134.31  28432.1  32081.0  8189.9  1  
1  850.64  178741.34  30818.0  607.6  14.4  169169.77  86798.76  79551.3  7970.8994  31825.0  8193.0  1  
1  517.44  129064.82  31202.0  429.04  1e-10  157482.42  62941.16  74978.12  22503.19  31960.0  8193.1  1  
1  374.36002  143941.92  31514.0  275.28  3.6  169318.7  30017.92  81419.516  3255.6199  13667.0  8205.1  1  
1  743.82  211913.0  32818.0  437.72  0.9  176464.8  71732.76  88367.02  5369.0  22184.0  8209.2  1  
1  1416.1  198161.77  39617.0  869.24  1e-10  236457.38  168103.08  142940.23  17369.01  55595.0  8212.7  1  
1  1601.3201  238878.9  36999.0  750.2  28.8  262143.0  151570.16  175768.9  18008.568  41583.0  8275.9  1  
1  444.92  93755.52  38430.0  837.0  1e-10  141309.03  44814.84  82862.945  12719.81  31326.0  8280.7  1  
1  976.08  262143.0  32468.0  849.4  23.4  262143.0  104432.805  150215.17  14750.589  25118.0  8283.3  1  
1  1372.0  154170.2  31471.0  590.24  13.5  177533.67  137333.72  85253.32  5398.5  58379.0  8285.4  1  
1  1157.38  151505.39  33430.0  629.92  21.599998  229809.23  127097.52  117225.99  15491.039  54978.0  8286.3  1  
1  1127.0  111037.64  35839.0  915.12  1e-10  141724.3  95302.68  77503.31  11921.539  56249.0  8286.8  1  
1  2578.3801  255676.45  35937.0  1574.8  32.399998  262143.0  241943.84  191799.66  21720.26  62016.0  8287.3  1  
1  875.14  247109.1  31923.0  698.12  18.0  248324.2  75328.76  120960.3  11208.2295  19978.0  8288.7  1  
1  1512.14  262143.0  31564.0  1221.4  6.2999997  262143.0  161123.12  141459.36  19596.26  35175.0  8289.6  1  
1  1032.92  250761.3  34018.0  984.56  1e-10  262143.0  92068.76  145691.2  10739.77  24062.0  8290.1  1  
1  1348.48  216752.19  34871.0  891.56  43.199997  258615.06  113753.88  137606.28  12277.31  34394.0  8292.5  1  
1  1155.42  136026.8  30099.0  726.64  16.199999  127114.18  102613.72  58380.273  6468.17  49438.0  8294.9  1  
1  1351.42  189020.69  33183.0  837.0  0.9  210245.9  74355.36  106454.305  4638.5796  25780.0  8308.0  1  
1  859.46  165505.0  30926.0  331.08002  2.6999998  198863.2  60897.64  93842.21  9933.829  24114.0  8311.8  1  
1  1784.5801  228626.86  34914.0  999.44  5.3999996  244430.11  190692.16  130219.01  20886.0  54662.0  8315.5  1  
1  1485.68  258627.75  37531.0  726.64  8.099999  262143.0  144179.77  182515.27  10408.779  36535.0  8319.4  1  
1  844.76  103241.336  32483.0  341.0  16.199999  143705.42  59941.6  71227.766  7298.3  38050.0  8319.5  1  
1  300.86002  134912.44  31038.0  395.56  24.3  145655.78  42300.12  68982.91  11540.399  20548.0  8319.8  1  
1  571.34  135491.66  35023.0  388.12  11.7  220189.42  100746.28  117671.12  7799.2095  48730.0  8330.0  1  
1  271.46  75628.53  30627.0  959.76  1e-10  112245.26  37288.04  52455.684  18816.87  32312.0  8332.6  1  
1  587.02  123684.63  33471.0  903.96  32.399998  157191.83  81760.64  80282.1  18828.08  43322.0  8347.1  1  
1  451.78  167415.36  35979.0  963.48  25.199999  253587.97  82977.08  139218.78  17312.37  32482.0  8354.4  1  
1  403.76  110353.7  33326.0  305.04  13.5  143731.55  44294.04  73089.56  4276.9097  26305.0  8355.2  1  
1  2428.44  127875.84  30243.0  1552.48  30.599998  157704.33  165995.08  72776.055  18951.389  85072.0  8355.5  1  
1  1047.62  182237.02  32475.0  677.04  1e-10  181418.58  128318.92  89898.195  3697.5298  46146.0  8359.4  1  
1  280.28  110166.21  33784.0  172.36  17.1  149417.25  15016.4  77025.02  3384.2397  8933.0  8368.3  1  
1  740.88  124705.75  34799.0  600.16003  7.2  158659.03  66010.164  84246.45  9483.069  34690.0  8380.4  1  
1  530.18  142024.06  33290.0  193.44  1e-10  145580.56  49366.88  73949.84  3230.2498  22780.0  8388.0  1  
1  106.82  89733.555  31559.0  306.28  1e-10  176003.19  37366.16  84754.7  5482.28  27290.0  8388.5  1  
1  724.22003  138302.72  34404.0  373.24  4.5  179695.08  51958.48  94333.34  7114.2197  24621.0  8395.0  1  
1  120.54  83822.56  32319.0  47.12  1e-10  111912.53  10768.16  55189.53  1428.3899  8419.0  8395.4  1  
1  811.44  201706.28  32242.0  605.12  1e-10  231767.36  67456.0  114023.484  13177.649  21917.0  8413.2  1  
1  933.94  180362.8  30251.0  1186.68  1e-10  233201.11  100039.484  107644.15  25238.43  36350.0  8414.3  1  
1  1377.88  256436.08  31939.0  2600.28  19.8  255884.23  158410.0  124705.3  38778.93  40484.0  8415.2  1  
1  1406.3  206181.73  33826.0  734.08  1e-10  262143.0  154450.69  139816.9  10655.989  49093.0  8421.3  1  
1  1164.24  191759.19  30566.0  871.72003  9.0  214761.61  108397.08  100164.84  14689.2295  37046.0  8423.2  1  
1  3074.26  242741.48  36803.0  2608.96  1e-10  262143.0  189045.44  161527.2  44467.707  51039.0  8428.3  1  
1  370.44  92861.586  33515.0  348.44  1e-10  137951.78  45505.52  70548.31  4774.28  32115.0  8433.6  1  
1  1867.88  207202.06  33845.0  1228.84  33.3  262143.0  137130.36  159166.78  7507.1597  43373.0  8445.8  1  
1  644.84  125117.586  32818.0  317.44  5.3999996  170080.23  54362.84  85169.87  4724.13  28475.0  8446.3  1  
1  1016.26  173948.38  34006.0  574.12  4.5  222629.7  79409.6  115520.414  5870.4995  29918.0  8451.0  1  
1  180.32  60701.793  30684.0  214.52  1e-10  113627.34  19909.44  53200.402  4932.4  21495.0  8458.2  1  
1  1342.6  212043.08  34158.0  1230.08  2.6999998  262143.0  149888.72  150083.56  31895.988  46326.0  8460.1  1  
1  823.2  195808.0  33571.0  10176.68  15.299999  260575.17  79672.484  133480.36  43351.43  26666.0  8465.3  1  
1  1070.16  178337.42  33430.0  664.64  1e-10  256260.27  120710.28  130718.695  10464.829  44359.0  8466.7  1  
1  1298.5  210188.23  36989.0  829.56  13.5  262143.0  139151.56  179296.7  6416.84  43387.0  8468.7  1  
1  1326.92  193894.14  36211.0  1745.92  17.1  198641.03  94991.44  109756.33  14781.27  32107.0  8471.0  1  
1  990.78  183431.72  37158.0  652.24  24.3  202629.39  75943.8  114888.05  9351.5  27133.0  8505.9  1  
1  223.44  56960.715  30179.0  121.520004  13.5  99702.78  14882.48  45912.633  2807.8098  17123.0  8515.1  1  
1  1086.8201  91428.08  31442.0  595.2  7.2  161336.3  118898.64  77403.805  19910.729  85227.0  8515.7  1  
1  788.9  183613.6  34950.0  479.88  23.4  230938.12  61206.402  123158.08  6901.82  21846.0  8520.0  1  
1  310.66  64142.492  32106.0  286.44  17.1  116623.55  22143.92  57133.723  4403.76  22625.0  8521.1  1  
1  2805.74  262143.0  30527.0  1609.52  1e-10  262143.0  249742.2  129411.16  16331.789  57687.0  8522.5  1  
1  168.56  53462.9  31025.0  457.56  1e-10  116297.69  27965.72  55055.78  20570.94  34281.0  8523.0  1  
1  1210.3  262143.0  31418.0  1143.28  35.1  262143.0  128999.68  145663.39  14452.05  31425.0  8526.8  1  
1  308.7  114127.266  30667.0  380.68  21.599998  141051.94  37603.0  66004.02  8084.7695  21593.0  8527.4  1  
1  1078.98  226705.89  34627.0  605.12  51.3  262143.0  120914.88  139156.72  4901.13  34954.0  8529.2  1  
1  1142.68  122479.83  30915.0  812.2  113.399994  143250.22  50549.84  67574.78  10617.05  27048.0  8549.5  1  
1  1536.64  209002.17  32820.0  1094.92  17.1  200578.5  114371.4  100448.4  14540.55  35863.0  8554.3  1  
1  713.44  206844.05  37659.0  569.16003  1e-10  221695.66  69546.64  127393.13  4707.02  22035.0  8557.1  1  
1  1149.54  254107.97  34530.0  965.96  29.699999  247798.2  134572.23  130561.41  27327.62  34707.0  8561.8  1  
1  1116.22  173516.83  35103.0  1015.56  36.899998  230546.83  80737.64  123487.63  8811.649  30494.0  8562.2  1  
1  1172.0801  262143.0  39542.0  901.48  21.599998  262143.0  110130.6  190843.06  6984.42  23817.0  8567.6  1  
1  1223.04  193940.12  31749.0  770.04  1e-10  237497.66  86659.88  115056.04  7610.9995  29284.0  8582.2  1  
1  2139.34  262143.0  37278.0  1475.6  14.4  262143.0  183830.0  262143.0  8694.83  34513.0  8603.0  1  
1  2141.3  262143.0  35485.0  1924.48  47.699997  249006.2  218273.48  134826.42  43910.156  51665.0  8604.5  1  
1  1318.1  210620.16  35571.0  1310.68  1e-10  252135.98  130136.76  136851.94  14322.249  40493.0  8621.2  1  
1  1428.8401  110136.94  31829.0  2178.68  14.4  162221.1  84101.76  78786.24  10245.35  50044.0  8626.4  1  
1  797.72003  160585.53  34199.0  545.6  20.699999  189929.58  73145.12  99111.97  3850.93  29851.0  8629.3  1  
1  2095.24  262143.0  31398.0  2028.64  11.7  262143.0  200655.56  169114.58  29597.94  40122.0  8639.3  1  
1  1053.5  219952.84  35807.0  943.64  2.6999998  262143.0  99001.6  150131.7  12440.149  29498.0  8641.4  1  
1  293.02002  82640.72  30906.0  197.16  4.5  139235.11  28223.64  65661.625  3529.38  22382.0  8676.7  1  
1  1544.48  207165.38  30551.0  791.12  42.3  262143.0  116868.76  125153.625  12649.01  36971.0  8680.7  1  
1  1042.72  155519.17  33132.0  748.96  15.299999  201523.66  142911.23  101881.125  6075.2295  60223.0  8683.8  1  
1  1497.4401  185536.9  36382.0  1049.04  1e-10  205794.89  107405.08  114246.05  7657.0195  37938.0  8695.2  1  
1  458.64  109837.53  31258.0  326.12  1e-10  149397.8  36908.6  71256.66  5892.92  22022.0  8695.9  1  
1  1299.48  150169.39  32814.0  8404.72  37.8  170898.06  115101.76  85568.98  13068.499  50232.0  8731.8  1  
1  2288.3  233666.56  35319.0  2439.08  0.9  262143.0  177927.6  146286.12  14894.55  49903.0  8732.8  1  
1  263.62  65237.203  31691.0  245.52  12.599999  115278.64  26977.44  55744.863  9578.649  27101.0  8757.3  1  
1  655.62  200009.9  33226.0  548.08  18.0  235538.31  69327.164  119415.22  5094.0596  22716.0  8762.1  1  
1  392.98  94361.734  33480.0  276.52  1e-10  148738.11  34726.2  75984.984  8467.68  24118.0  8780.5  1  
1  349.86002  51298.7  30654.0  510.88  16.199999  108982.68  32412.36  50975.87  9136.739  41408.0  8781.9  1  
1  236.18001  57847.266  30511.0  283.96  9.0  106301.12  25038.08  49489.64  6282.9097  28366.0  8783.1  1  
1  1287.72  248850.75  37798.0  719.2  18.0  262143.0  131074.2  171761.77  11185.22  34519.0  8784.5  1  
1  903.56  248711.89  31287.0  582.8  8.099999  262143.0  93688.2  125933.66  15701.079  24687.0  8785.5  1  
1  2306.9202  248123.25  31486.0  1341.68  12.599999  235706.44  262143.0  113242.38  36587.668  69239.0  8785.8  1  
1  692.86  194827.53  37099.0  483.6  9.9  233084.77  76571.24  131945.98  6284.6797  25757.0  8787.5  1  
1  1755.18  144578.03  32157.0  1032.92  1e-10  165069.53  137249.4  80995.8  7780.3296  62214.0  8790.8  1  
1  862.4  120952.516  32762.0  460.04  6.2999997  149026.94  77575.64  74499.82  16286.949  42033.0  8792.9  1  
1  389.06  154118.14  30162.0  616.28  16.199999  141200.25  59210.0  64985.383  16386.66  25178.0  8794.0  1  
1  1169.14  226678.16  33652.0  1253.64  11.7  205115.27  113494.72  105324.38  32417.549  32813.0  8795.0  1  
1  1444.52  185775.38  36207.0  4953.8  7.2  214067.83  162003.52  118267.11  18159.02  57150.0  8848.0  1  
1  345.94  173065.75  30685.0  245.52  8.099999  148275.2  56927.16  69424.81  6307.69  21557.0  8851.3  1  
1  553.7  81700.82  30698.0  368.28  6.2999997  111729.81  50866.04  52335.844  2557.65  40802.0  8892.9  1  
1  1520.9601  160525.4  36811.0  1350.36  5.3999996  234876.02  98836.68  131927.8  4776.05  40351.0  8894.7  1  
1  470.40002  90532.08  31584.0  360.84  5.3999996  165770.73  51457.52  79890.484  7190.92  37250.0  8896.2  1  
1  1108.38  173051.58  32802.0  696.88  1e-10  182701.27  98682.92  91445.414  17489.959  37372.0  8896.3  1  
1  404.74002  89621.75  32643.0  388.12  4.5  145774.36  45917.2  72609.13  8961.51  33577.0  8897.6  1  
1  793.8  162825.83  32179.0  794.84  5.3999996  184922.22  76938.28  90799.13  4157.73  30967.0  8900.7  1  
1  2257.92  262143.0  32398.0  1437.16  37.8  262143.0  240068.97  181666.75  30999.19  54129.0  8907.9  1  
1  1335.74  202994.16  33623.0  789.88  23.4  221626.45  124758.88  113704.625  17582.0  40278.0  8912.5  1  
1  2179.52  214680.02  33454.0  2127.84  1e-10  212542.16  200535.28  108495.87  16323.529  61218.0  8915.6  1  
1  548.8  96612.805  32804.0  1223.88  0.9  130770.836  43086.28  65457.254  14031.379  29227.0  8919.1  1  
1  2804.76  257947.38  37734.0  2141.48  27.9  250607.88  214781.64  144293.78  22051.84  54569.0  8923.5  1  
1  1739.5  216609.81  31519.0  1113.52  26.099998  262143.0  197928.8  129196.086  30383.818  59884.0  8925.7  1  
1  377.30002  55848.082  31327.0  4938.92  11.7  111557.0  39314.2  53325.594  14360.01  46134.0  8930.0  1  
1  711.48004  142473.39  31193.0  877.92  0.9  207245.78  87224.08  98642.234  14252.039  40122.0  8941.0  1  
1  1990.38  251327.14  37546.0  1631.84  1e-10  262143.0  188852.0  191087.03  23712.1  49245.0  8944.0  1  
1  811.44  173088.67  31887.0  345.96  3.6  191682.4  72604.484  93264.414  3953.5898  27490.0  8963.7  1  
1  2303.0  175057.55  34210.0  1272.24  76.5  262143.0  119379.76  148089.08  17332.43  44692.0  8971.0  1  
1  900.62  104690.445  31928.0  452.6  16.199999  178377.06  95703.2  86902.195  6963.1797  59910.0  8972.1  1  
1  425.32  124769.266  35341.0  322.4  15.299999  160239.83  54133.44  86411.06  4650.38  28434.0  8972.8  1  
1  1880.62  222206.12  32787.0  905.2  3.6  198196.77  152651.44  99155.836  12149.279  45022.0  8975.2  1  
1  1217.16  252444.98  36366.0  782.44  1e-10  262143.0  109674.28  158857.56  8782.149  28472.0  8980.0  1  
1  1433.74  231675.02  39590.0  1091.2  30.599998  258178.22  112645.32  155964.28  13947.6  31865.0  8982.7  1  
1  1878.66  160060.34  30353.0  3054.12  33.3  204209.08  79182.68  94579.445  22323.238  32421.0  8993.2  1  
1  1729.7001  230576.11  30087.0  1696.3201  13.5  255033.62  95652.36  117083.69  15606.089  27187.0  8994.2  1  
1  705.60004  177691.45  31651.0  611.32  1e-10  208097.45  85971.68  100501.9  11372.249  31708.0  9027.7  1  
1  1563.1  215665.08  32070.0  1080.04  7.2  262143.0  169008.28  151923.95  24695.04  51358.0  9058.1  1  
1  263.62  63862.703  32290.0  264.12  13.5  121453.34  21378.84  59840.824  2449.68  21939.0  9066.7  1  
1  687.96  133707.44  30458.0  400.52  1e-10  114620.12  88749.28  53269.953  4311.13  43500.0  9068.5  1  
1  577.22003  154050.23  30495.0  326.12  1e-10  134180.94  66910.4  62436.645  18316.549  28465.0  9079.9  1  
1  1201.48  171545.86  31733.0  1093.68  7.2  168342.4  114184.164  81512.6  34360.418  43622.0  9090.0  1  
1  2197.1602  209474.55  32695.0  1030.4401  20.699999  262143.0  217248.0  136214.22  16283.409  67968.0  9106.7  1  
1  918.26  218079.3  36250.0  555.52  1e-10  240927.0  108936.484  133264.22  9475.989  32737.0  9108.4  1  
1  845.74  181523.2  33975.0  701.84  26.099998  182071.42  105161.92  94388.984  18654.62  37967.0  9110.1  1  
1  1121.12  243179.62  35562.0  943.64  10.799999  262143.0  83448.28  165893.88  11434.789  22489.0  9128.4  1  
1  1713.04  189486.5  35762.0  879.16003  8.099999  256928.73  139292.92  140202.11  8943.81  48176.0  9131.0  1  
1  934.92004  172322.02  30491.0  745.24  5.3999996  207610.81  81367.56  96592.12  6477.0195  30945.0  9147.0  1  
1  382.2  83449.234  31958.0  199.64  19.8  112055.45  29272.68  54642.76  1954.6699  22989.0  9148.8  1  
1  760.48004  157197.3  30783.0  903.96  1e-10  166667.23  91028.4  78285.484  31446.998  37950.0  9151.0  1  
1  2779.28  242116.12  31242.0  2699.48  28.8  248478.19  208641.16  118453.29  25479.148  56475.0  9152.3  1  
1  342.02002  100203.34  31822.0  316.2  10.799999  140831.02  28211.24  68382.63  16153.02  18451.0  9160.8  1  
1  977.06  206139.17  36486.0  566.68  1e-10  241121.44  95932.6  134240.06  6390.88  30499.0  9185.3  1  
1  1302.42  169932.19  35640.0  779.96  5.3999996  215972.2  143572.16  117450.695  16977.25  55370.0  9187.6  1  
1  648.76  101602.33  32091.0  636.12  1e-10  157313.03  64394.44  77031.445  7627.5195  41536.0  9190.6  1  
1  952.56  170235.12  31423.0  855.60004  41.399998  140702.3  77332.6  67463.5  23471.379  29771.0  9199.3  1  
1  905.52  192222.23  32664.0  793.6  11.7  246321.11  88397.12  122769.664  17605.6  30138.0  9205.4  1  
1  1110.34  245989.34  31566.0  891.56  47.699997  262143.0  139495.05  141814.6  25391.238  37164.0  9207.2  1  
1  476.28  64240.945  30255.0  283.96  1e-10  106690.66  39376.2  49254.242  5813.86  40170.0  9207.9  1  
1  723.24  117895.875  33961.0  269.08002  1e-10  165122.0  69385.44  85566.836  6441.03  38570.0  9214.6  1  
1  2044.28  262143.0  34819.0  2043.52  5.3999996  262143.0  170176.36  163352.62  24855.52  41214.0  9238.6  1  
1  2624.44  262143.0  31251.0  3485.6401  23.4  250374.48  131213.08  119391.68  3262.7  28860.0  9239.3  1  
1  2320.6401  262143.0  38211.0  2048.48  23.4  262143.0  228729.16  221052.38  46021.18  40760.0  9242.2  1  
1  831.04004  171595.44  30507.0  349.68  1e-10  143175.47  90028.96  66648.164  4717.6396  34384.0  9244.5  1  
1  2219.7  203447.19  31255.0  10831.4  380.69998  262143.0  140897.48  132497.03  23327.42  45387.0  9287.9  1  
1  1255.38  217534.89  36051.0  624.96  1e-10  262038.78  120258.92  144146.12  9334.39  36230.0  9291.1  1  
1  1603.28  209326.81  38338.0  863.04  1e-10  262143.0  174406.0  156330.22  17654.568  54603.0  9294.4  1  
1  2374.54  262143.0  31445.0  1612.0  18.9  252861.69  151235.36  121326.234  16134.14  33616.0  9294.8  1  
1  651.7  191967.1  34219.0  585.28  1e-10  204052.72  61293.2  106544.19  6790.9  20925.0  9295.5  1  
1  368.48  175308.48  33125.0  275.28  1e-10  218573.72  60864.16  110477.51  6068.7397  22753.0  9296.5  1  
1  868.28  99178.25  34872.0  508.4  11.7  184796.16  98433.68  98330.87  13094.459  65044.0  9303.0  1  
1  1184.8201  221950.28  36307.0  1191.64  58.5  255281.55  108557.04  141426.19  9522.01  32054.0  9304.5  1  
1  988.82  165840.83  32078.0  760.12  1e-10  189382.47  50610.6  92697.31  4799.65  20000.0  9342.0  1  
1  1254.4  139940.64  30799.0  752.68  1e-10  195785.31  103791.72  92010.375  7773.84  48607.0  9343.4  1  
1  137.2  63207.977  32002.0  132.68001  1e-10  108040.445  20344.68  52757.42  3927.63  21094.0  9353.2  1  
1  836.92004  232524.8  34175.0  587.76  21.599998  219663.61  65883.68  114547.79  12091.459  18569.0  9353.9  1  
1  1057.42  160229.75  34074.0  40970.84  36.899998  196226.1  83205.24  102023.44  33629.41  34032.0  9356.4  1  
1  826.14  197802.88  33962.0  886.60004  14.4  217838.83  75202.28  112888.22  21132.03  24916.0  9357.2  1  
1  2931.1802  199993.45  31807.0  1900.92  25.199999  205888.52  239173.69  99925.164  34057.16  78375.0  9358.4  1  
1  883.96  124349.66  31194.0  559.24  9.0  158957.02  78458.52  75660.77  13095.05  41350.0  9367.9  1  
1  2787.12  148867.92  35090.0  2027.4  86.399994  185358.7  77668.64  99246.78  4445.0596  34192.0  9369.5  1  
1  1526.8401  156648.48  33436.0  1376.4  1e-10  164254.23  76134.76  83801.336  17780.238  31852.0  9372.2  1  
1  1131.9  232260.28  34242.0  1045.3201  43.199997  262143.0  129572.56  148595.19  13725.76  36561.0  9376.2  1  
1  795.76  165813.0  34895.0  843.2  8.099999  233701.53  119719.52  124435.66  25576.498  47318.0  9377.2  1  
1  335.16  115114.36  32872.0  359.6  18.9  183389.5  43974.12  91985.766  12672.02  25035.0  9407.3  1  
1  660.52  178043.03  30338.0  218.24  3.6  206346.4  71680.68  95522.12  8072.38  26385.0  9415.2  1  
1  1675.8  262143.0  36647.0  1268.52  29.699999  262143.0  135131.48  160804.95  14856.789  32814.0  9418.3  1  
1  816.34  143011.4  30607.0  507.16  29.699999  135898.56  57812.52  63468.125  4334.1396  26493.0  9425.6  1  
1  335.16  113755.89  33123.0  209.56  15.299999  142870.1  32842.64  72208.95  2478.0  18921.0  9426.0  1  
1  1288.7001  194234.89  31614.0  463.76  11.7  220088.14  117259.36  106168.62  8222.83  39564.0  9439.4  1  
1  503.72  110639.37  30531.0  312.48  9.9  150506.83  60360.72  70116.03  23185.818  35754.0  9449.9  1  
1  721.28  178731.75  32087.0  869.24  1e-10  241532.47  71142.52  118256.41  13400.669  26086.0  9479.5  1  
1  3037.02  262143.0  33263.0  1480.56  62.1  262143.0  262143.0  183338.1  12852.56  63614.0  9480.7  1  
1  526.26  119509.64  33025.0  323.64  3.6  172135.47  43328.082  86742.766  4851.57  23760.0  9481.9  1  
1  1745.38  181268.58  33383.0  1171.8  31.5  222327.03  211359.23  113249.875  27861.568  76415.0  9485.1  1  
1  1481.76  242510.94  38076.0  1354.08  29.699999  262143.0  103363.92  180451.23  20622.27  27933.0  9505.7  1  
1  261.66  87167.76  32258.0  333.56  0.9  135340.7  45775.84  66617.13  8704.859  34416.0  9514.1  1  
1  387.1  79841.68  30105.0  136.4  26.099998  111512.83  29291.28  51225.184  3540.5898  24043.0  9517.1  1  
1  992.74  163563.14  30326.0  478.64  1e-10  193425.89  88672.4  89505.51  26098.059  35529.0  9533.0  1  
1  1520.9601  135412.73  30310.0  1217.68  35.1  153547.62  88870.8  71014.836  7364.9697  43011.0  9534.1  1  
1  287.14  58096.195  31331.0  205.84  1e-10  111386.086  23248.76  53250.69  3858.0098  26226.0  9549.3  1  
1  313.6  95852.36  32826.0  186.0  34.2  131834.64  27694.16  66033.984  3676.88  18935.0  9553.9  1  
1  1013.32  155835.1  35018.0  623.72003  13.5  201920.03  82499.68  107892.38  7202.13  34695.0  9558.3  1  
1  1118.18  163466.86  33766.0  721.68  1e-10  171360.92  84532.04  88289.984  4636.2197  33890.0  9560.3  1  
1  764.4  120985.13  31365.0  550.56  1e-10  144535.17  80701.68  69173.37  16843.91  43715.0  9561.2  1  
1  1365.14  223138.16  33283.0  1148.24  14.4  183246.5  126077.0  93063.26  12753.439  37029.0  9561.3  1  
1  4228.7  235597.97  32254.0  4168.88  46.8  262143.0  262143.0  145408.73  27436.77  72920.0  9563.0  1  
1  1005.48004  160699.2  34027.0  466.24  1e-10  138528.33  82316.164  71925.41  8409.859  33570.0  9591.8  1  
1  273.42  63811.625  30319.0  239.32  9.9  111516.73  40259.082  51591.12  20795.729  41347.0  9596.7  1  
1  1717.9401  199469.8  33042.0  770.04  38.7  262143.0  199016.28  152932.97  14230.8  65387.0  9602.4  1  
1  3560.34  187693.83  34215.0  1979.04  75.6  262143.0  262143.0  176813.23  29514.158  91531.0  9606.5  1  
1  946.68  146689.94  30323.0  758.88  7.2  128113.086  83475.56  59276.934  10875.47  37294.0  9618.9  1  
1  620.34  84438.53  32639.0  416.64  10.799999  136195.05  41170.48  67829.445  7264.0796  31954.0  9618.9  1  
1  1087.8  205166.03  32700.0  779.96  1e-10  262143.0  136884.84  143967.44  9635.29  43725.0  9624.8  1  
1  765.38  175297.33  38079.0  528.24  7.2  197592.22  83794.24  114808.87  9404.01  31327.0  9628.5  1  
1  801.64  145040.16  31302.0  654.72003  11.7  184641.6  88222.28  88190.48  13315.709  39863.0  9649.1  1  
1  516.46  155281.06  33938.0  362.08002  21.599998  196969.05  58363.082  102000.97  8298.35  24632.0  9650.5  1  
1  299.88  66259.11  30938.0  312.48  1e-10  99765.89  31708.041  47097.12  3603.13  31362.0  9651.8  1  
1  948.64  212613.0  30030.0  515.84  15.299999  225259.27  78996.68  103218.625  5547.1797  24350.0  9652.2  1  
1  869.26  125295.58  33619.0  668.36  1e-10  168432.88  75497.4  86403.58  14053.209  39489.0  9654.2  1  
1  531.16003  181486.58  34268.0  558.0  1e-10  199224.23  50677.56  104171.99  20921.988  18300.0  9662.4  1  
1  4068.96  241526.84  33736.0  2577.96  12.599999  262143.0  262143.0  199127.02  42749.04  71130.0  9667.7  1  
1  1474.9  262143.0  32117.0  1201.56  54.0  262143.0  164003.64  171908.34  25235.479  39555.0  9669.2  1  
1  1822.8  262143.0  39575.0  1837.68  59.399998  262143.0  173631.0  170663.94  19247.568  35711.0  9670.8  1  
1  205.8  140659.16  35707.0  127.72  1e-10  136232.92  14450.96  74225.91  1203.0099  6733.0  9679.9  1  
1  772.24  135948.45  33794.0  316.2  1e-10  191149.58  71100.36  98567.336  18441.629  34275.0  9687.6  1  
1  736.96  100196.36  30575.0  623.72003  1e-10  150767.3  92659.0  70338.59  25348.168  60606.0  9689.9  1  
1  978.04004  147510.58  30511.0  648.52  24.3  141377.83  82281.44  65819.984  4278.6797  36556.0  9694.9  1  
1  445.9  115077.16  36436.0  357.12  1e-10  135462.58  40340.92  75313.02  12919.819  22974.0  9709.6  1  
1  210.7  82940.25  30726.0  256.68  17.1  113337.38  18229.24  53137.273  2608.98  14404.0  9725.8  1  
1  367.5  126072.945  31238.0  329.84  1e-10  188270.38  27590.0  89739.836  5716.51  14342.0  9736.4  1  
1  1144.64  117547.24  31522.0  781.2  30.599998  191975.45  150576.92  92337.8  18724.238  83951.0  9741.8  1  
1  1377.88  175017.14  33210.0  709.28  18.0  197929.52  129922.24  100299.664  5026.8  48650.0  9761.8  1  
1  1021.16003  159226.25  31567.0  2698.24  5.3999996  196255.67  113812.164  94531.3  27745.93  46844.0  9763.7  1  
1  369.46002  62157.69  30354.0  245.52  30.599998  94743.22  52602.04  43881.773  10788.739  55461.0  9766.9  1  
1  459.62  128459.33  33546.0  520.8  1e-10  166370.39  59821.32  85160.234  20241.719  30519.0  9777.4  1  
1  3350.62  262143.0  42349.0  2785.04  36.0  262143.0  262143.0  262143.0  22151.549  37628.0  9804.1  1  
1  701.68  67508.23  30018.0  735.32  1e-10  118164.375  34959.32  54123.812  7999.2197  33938.0  9812.5  1  
1  799.68  183827.47  31012.0  680.76  11.7  216532.27  81532.484  102464.27  10425.89  29067.0  9818.0  1  
1  1295.56  149200.25  31820.0  551.8  19.8  201396.88  117134.12  97785.164  13230.749  51451.0  9821.4  1  
1  1331.8201  157751.86  37106.0  633.64  3.6  220082.36  137043.56  124609.0  12410.649  56933.0  9828.3  1  
1  2437.26  174646.8  36083.0  1786.84  13.5  233769.03  198860.05  128709.234  19648.18  74622.0  9831.5  1  
1  1845.3401  262143.0  31327.0  1469.4  64.799995  262143.0  160618.44  154738.06  9549.739  39594.0  9834.5  1  
1  962.36005  202825.8  34475.0  4227.16  138.59999  235586.56  89126.24  123929.55  19576.2  28798.0  9836.9  1  
1  219.52  124132.266  33407.0  69.44  0.9  132222.31  22104.24  67400.375  3317.5698  11670.0  9855.5  1  
1  860.44  188580.69  31603.0  4116.8  32.399998  220728.36  101340.24  106440.4  25562.93  35218.0  9880.4  1  
1  434.14  120585.766  33735.0  375.72  1e-10  184634.7  59470.402  95041.69  13706.879  32321.0  9907.0  1  
1  817.32  167881.69  30354.0  498.48  12.599999  175089.34  87237.72  81095.305  4933.5796  34055.0  9919.6  1  
1  1179.92  163562.22  30201.0  653.48  1e-10  149516.06  148243.23  68901.586  21304.309  59398.0  9921.8  1  
1  1299.48  187732.0  35086.0  1058.96  1e-10  240249.9  137496.16  128622.56  21208.729  47999.0  9925.2  1  
1  509.6  123616.23  32166.0  3732.4001  27.9  169230.81  49259.0  83060.89  27718.2  26115.0  9957.9  1  
1  593.88  204040.12  34031.0  420.36002  4.5  262143.0  80783.52  139837.23  8769.17  25947.0  9960.6  1  
1  486.08002  127915.516  31958.0  1654.16  25.199999  169476.52  63342.92  82643.59  22823.559  32453.0  9966.2  1  
1  908.46  209815.98  33894.0  575.36  9.9  257409.23  100422.64  133127.27  9213.439  31367.0  9968.9  1  
1  1540.56  262143.0  34895.0  1660.36  1e-10  262143.0  171245.23  188018.27  35158.098  38169.0  9969.5  1  
1  2542.12  221353.94  37434.0  1954.24  44.1  262143.0  170754.2  151929.31  11279.029  50555.0  9971.6  1  
1  1331.8201  220875.25  32274.0  731.6  15.299999  217427.7  96582.36  107074.91  10411.14  28657.0  9989.2  1  
1  1925.7001  204604.86  31367.0  1142.04  1e-10  221579.77  220789.44  106053.055  35427.137  70720.0  9996.5  1  
1  2051.1401  255598.6  33478.0  1665.3201  6.2999997  262143.0  262143.0  137813.86  32381.559  67214.0  9997.2  1  
1  690.9  144614.66  34021.0  465.0  6.2999997  177585.39  84022.4  92187.99  6883.53  38077.0  10000.4  1  
1  1158.36  262143.0  36282.0  1112.28  31.5  262143.0  133245.44  219117.83  23567.549  32218.0  10002.9  1  
1  3130.12  207095.92  38218.0  1910.84  51.3  262143.0  195324.8  164839.92  15406.669  61811.0  10006.4  1  
1  312.62  95731.14  30495.0  400.52  0.9  113572.74  41504.04  52847.3  15807.279  28413.0  10007.6  1  
1  695.8  141098.72  31223.0  359.6  12.599999  114080.16  94671.52  54350.652  11834.81  43972.0  10008.2  1  
1  1255.38  262143.0  36819.0  1517.76  1e-10  262143.0  112308.04  194589.14  24594.148  22329.0  10011.2  1  
1  2773.4001  218577.92  36741.0  1004.4  23.4  256421.05  122813.32  143755.58  8161.4697  36823.0  10028.6  1  
1  744.8  116228.625  33264.0  623.72003  27.9  162814.17  86715.68  82639.31  4201.3896  48895.0  10033.2  1  
1  307.72  79534.484  32071.0  350.92  17.1  118550.33  33745.36  58014.332  9629.9795  27806.0  10064.6  1  
1  416.5  132455.62  31523.0  313.72  12.599999  147247.62  44690.84  70826.516  4548.9  22112.0  10072.0  1  
1  346.92  56373.055  34216.0  357.12  1e-10  128284.49  20143.8  66976.66  9828.22  23418.0  10075.6  1  
1  430.22  63390.766  30910.0  328.6  1e-10  120641.5  37970.04  56900.46  4633.27  39255.0  10078.9  1  
1  589.96  110701.664  32135.0  543.12  2.6999998  170201.48  41357.72  83456.8  21939.738  24484.0  10089.3  1  
1  1846.3201  233733.19  34618.0  1755.84  1e-10  249775.3  128771.52  131938.5  9202.819  36106.0  10114.5  1  
1  1030.96  183494.47  30398.0  786.16003  0.9  160404.27  104296.4  74401.38  11048.93  37250.0  10115.1  1  
1  635.04004  192200.55  30718.0  483.6  12.599999  225336.72  56467.12  105619.7  5171.94  19254.0  10116.0  1  
1  986.86005  156239.3  37374.0  453.84  25.199999  185830.92  64034.84  105976.016  8257.64  26860.0  10128.2  1  
1  1377.88  181595.8  35147.0  5787.08  1e-10  226932.31  156496.69  121703.945  19473.54  56478.0  10151.8  1  
1  1005.48004  100387.88  31238.0  917.60004  4.5  127956.69  54522.8  60991.074  24271.418  35594.0  10158.2  1  
1  6170.08  252714.78  33171.0  4824.84  18.0  262143.0  262143.0  225741.12  53749.586  67981.0  10170.4  1  
1  706.58  156790.19  32762.0  514.6  1.8  160719.9  108302.84  80345.234  21293.1  45269.0  10170.8  1  
1  1211.28  230552.2  34453.0  1072.6  1e-10  223506.66  92490.36  117499.914  7261.7197  26291.0  10174.9  1  
1  1262.24  174140.48  33498.0  579.08  9.9  250286.86  126088.164  127931.34  12797.689  47452.0  10175.8  1  
1  503.72  110601.89  31861.0  569.16003  20.699999  168867.81  71936.12  82096.82  19290.049  42625.0  10176.7  1  
1  249.90001  119692.266  31567.0  368.28  1e-10  135930.83  29519.44  65474.375  4453.32  16163.0  10178.2  1  
1  642.88  123125.22  32798.0  437.72  20.699999  152962.0  47483.32  76551.016  7803.9297  25274.0  10184.9  1  
1  1635.62  184184.47  30087.0  1063.92  22.5  221418.06  174229.92  101651.08  19657.62  61994.0  10185.8  1  
1  2800.84  183478.27  33806.0  1458.24  33.3  225324.14  262143.0  116230.9  36539.29  93634.0  10196.2  1  
1  1787.52  262143.0  32186.0  1641.76  41.399998  262143.0  176221.36  188398.12  27532.35  33022.0  10198.5  1  
1  866.32  245282.9  31186.0  641.08  13.5  262143.0  94574.8  135152.78  7540.7896  25269.0  10199.3  1  
1  3274.1802  131870.34  30889.0  3145.8801  50.399998  262143.0  262143.0  128467.414  32690.719  130278.0  10201.3  1  
1  2204.02  250822.61  31095.0  2170.0  55.8  262143.0  156733.52  135699.55  10047.699  40952.0  10202.9  1  
1  1502.3401  112560.22  33943.0  1018.04  1e-10  205511.53  132761.84  106440.4  12914.51  77298.0  10203.5  1  
1  663.46  125740.63  31079.0  1731.04  18.0  187405.95  54965.48  88873.13  21853.01  28648.0  10213.4  1  
1  2540.1602  262143.0  39000.0  1858.76  24.3  262143.0  220592.28  262143.0  32136.12  40925.0  10213.7  1  
1  850.64  132267.89  30164.0  570.4  1e-10  150227.17  42383.2  69144.48  1896.85  21000.0  10237.9  1  
1  500.78  104752.47  36974.0  554.28  1e-10  153530.58  49738.88  86618.64  14146.43  31118.0  10243.4  1  
1  135.24  70975.836  30572.0  326.12  1.8  113529.83  21376.36  52960.723  3381.88  19738.0  10251.3  1  
1  955.5  163230.5  36179.0  853.12  25.199999  183025.9  63791.8  101039.03  15463.31  25612.0  10299.4  1  
1  3095.82  167794.47  35135.0  1763.28  28.8  188065.16  262143.0  100825.03  12120.959  102386.0  10311.4  1  
1  3855.32  262143.0  36807.0  2494.8801  26.099998  262143.0  199600.33  183892.34  14181.829  45152.0  10312.6  1  
1  1125.04  155939.44  30690.0  567.92  5.3999996  158137.8  121508.84  74054.7  7904.2295  51066.0  10313.7  1  
1  847.7  136726.27  32064.0  580.32  19.8  193473.94  72907.04  94658.625  6024.4897  34946.0  10323.2  1  
1  1470.98  155445.69  31290.0  1421.04  32.399998  209099.89  133116.48  99834.22  24943.43  56122.0  10328.8  1  
1  2619.54  216421.77  35919.0  2294.0  4.5  215997.0  181466.56  118383.734  9618.77  54951.0  10332.0  1  
1  722.26  186457.42  34446.0  517.08  6.2999997  210637.27  69068.0  110711.836  14273.279  24276.0  10338.4  1  
1  903.56  195546.81  36031.0  854.36  1.8  213671.33  78381.64  117474.234  10340.93  26269.0  10340.1  1  
1  314.58002  81652.875  31077.0  194.68001  1e-10  119438.11  45639.44  56637.242  2521.0698  36631.0  10346.7  1  
1  1188.74  177437.92  35511.0  894.04  2.6999998  225196.61  123997.52  122023.875  12208.869  45798.0  10349.4  1  
1  845.74  146921.95  36942.0  577.84  18.9  161674.0  78337.0  91134.05  6564.9297  34943.0  10370.3  1  
1  807.52  135103.98  32820.0  540.64  25.199999  188057.94  101554.76  94178.195  30263.459  49262.0  10372.0  1  
1  787.92004  202944.84  31963.0  362.08002  1.8  233849.66  71394.24  114052.375  5334.78  23055.0  10388.8  1  
1  758.52  90311.74  31230.0  641.08  9.9  128317.3  70332.8  61147.293  15987.819  51038.0  10392.1  1  
1  2482.34  262143.0  38992.0  1691.36  28.8  262143.0  191070.36  184928.11  26965.95  43722.0  10393.3  1  
1  836.92004  178217.44  35642.0  550.56  1e-10  210059.72  99154.12  114241.766  11010.579  36462.0  10407.8  1  
1  1582.7001  227570.52  33758.0  5640.7603  1e-10  262143.0  116660.44  143702.08  30953.168  33596.0  10418.8  1  
1  329.28  82914.15  36545.0  270.32  13.5  165677.28  37709.64  92387.016  6740.7495  29806.0  10430.3  1  
1  1676.78  258187.98  36179.0  1564.88  16.199999  262143.0  106850.805  161896.36  18733.09  27122.0  10454.1  1  
1  1204.42  201163.89  34810.0  665.88  3.6  206089.84  58999.2  109466.35  5696.4497  19221.0  10461.8  1  
1  514.5  159903.17  30394.0  420.36002  1e-10  185813.27  65536.484  86175.664  20135.52  26860.0  10466.4  1  
1  1647.38  259369.42  32475.0  1543.8  12.599999  262143.0  121828.76  146105.3  18208.58  30783.0  10483.5  1  
1  407.68  95359.375  31166.0  279.0  22.5  132691.56  59665.082  63102.184  3476.8699  41005.0  10486.8  1  
1  893.76  162161.47  31011.0  489.80002  11.7  215401.83  83644.2  101926.06  8929.06  33804.0  10495.1  1  
1  629.16003  156207.25  31241.0  2099.32  25.199999  216094.3  69763.64  103012.12  20582.148  29269.0  10514.6  1  
1  1525.86  254190.25  32030.0  980.84  35.1  262143.0  169174.44  150559.7  22779.309  43617.0  10526.3  1  
1  724.22003  146984.64  32527.0  467.48  9.0  207604.62  68860.92  103038.87  3867.4497  30703.0  10527.0  1  
1  889.84  220547.06  33042.0  859.32  1e-10  255177.72  94948.04  128655.734  12751.079  28214.0  10528.3  1  
1  465.5  131561.06  34486.0  414.16  7.2  187557.95  54448.402  98695.734  5537.15  27123.0  10531.2  1  
1  536.06  124102.09  32372.0  623.72003  11.7  175980.33  72367.64  86926.805  25689.78  38216.0  10540.5  1  
1  2864.54  221726.4  37110.0  1259.84  1e-10  262143.0  262143.0  157469.77  23839.54  77482.0  10545.7  1  
1  584.08  127064.24  33403.0  2006.3201  27.9  162844.11  45981.68  82999.91  19157.889  23716.0  10577.0  1  
1  1290.66  234669.53  33630.0  799.8  24.3  252348.77  112003.0  129493.55  10345.06  31279.0  10584.4  1  
1  360.64  72883.15  32598.0  379.44  13.5  129306.24  52339.16  64317.703  5688.78  47063.0  10603.0  1  
1  941.78  202783.9  34954.0  772.52  35.1  243526.47  84884.2  129886.234  7420.4297  27433.0  10611.6  1  
1  843.78  135705.45  33095.0  868.0  3.6  174629.72  55587.96  88186.195  20060.59  26845.0  10613.2  1  
1  948.64  164847.02  30153.0  662.16003  27.9  133554.02  79815.08  61447.965  10149.77  31731.0  10613.6  1  
1  1213.24  248481.39  32199.0  668.36  26.099998  262143.0  147831.56  133469.67  9511.39  38990.0  10630.7  1  
1  616.42  199986.55  30875.0  358.36002  26.099998  174069.88  48931.64  82006.945  6841.6396  16035.0  10643.5  1  
1  838.88  198091.75  35956.0  400.52  1e-10  200658.28  82049.56  110090.164  9651.81  27145.0  10649.3  1  
1  914.34  168697.72  35927.0  803.52  1e-10  207649.7  97667.36  113834.09  8791.0  37942.0  10654.6  1  
1  846.72003  144151.27  35722.0  354.64  1e-10  177731.19  67947.04  96876.734  4340.63  30891.0  10654.7  1  
1  1604.26  181329.77  35209.0  1853.8  25.199999  163208.62  89231.64  87683.3  2842.0298  32250.0  10687.4  1  
1  2941.96  133332.55  32791.0  2150.16  190.79999  146254.08  92290.72  73178.375  12145.149  45363.0  10687.6  1  
1  3118.36  172455.88  33771.0  3400.08  33.3  215354.03  140307.23  110972.914  21220.53  53319.0  10708.8  1  
1  1220.1  253467.77  33329.0  983.32  19.8  262143.0  111797.164  150134.92  17315.318  28906.0  10724.8  1  
1  1196.5801  155850.56  32970.0  952.32  1e-10  197413.56  137184.92  99315.266  21369.799  57687.0  10726.8  1  
1  802.62  191717.12  35773.0  591.48  5.3999996  209727.61  79672.484  114480.375  17336.559  27235.0  10742.1  1  
1  1068.2001  237577.55  31966.0  1656.64  66.6  262143.0  94496.68  148933.31  11170.47  26067.0  10768.2  1  
1  591.92  237542.81  35207.0  539.4  50.399998  237374.72  70491.52  127521.54  4176.02  19448.0  10772.2  1  
1  597.8  208953.69  33082.0  693.16003  12.599999  243469.5  67995.4  122901.27  14515.18  21326.0  10778.6  1  
1  1256.36  217866.39  32571.0  1144.52  23.4  262143.0  101403.484  158698.12  7221.01  30503.0  10791.1  1  
1  816.34  183664.23  31306.0  806.0  25.199999  262143.0  71830.72  131393.86  12832.499  25631.0  10798.1  1  
1  1159.34  186214.97  36554.0  1416.08  27.0  195557.05  146290.23  109075.805  25167.629  51485.0  10804.9  1  
1  1154.4401  152797.4  32059.0  677.04  2.6999998  177978.44  104353.44  87063.766  7639.9097  44758.0  10810.6  1  
1  1867.88  193665.64  35705.0  1557.4401  1e-10  257920.23  163393.56  140518.83  19308.93  55292.0  10814.9  1  
1  471.38  86128.4  31975.0  236.84  1e-10  115542.08  31531.96  56372.953  3534.0999  23993.0  10850.3  1  
1  782.04004  172971.84  34156.0  779.96  14.4  198356.19  76057.88  103379.125  25351.12  28817.0  10878.5  1  
1  604.66003  115027.12  32342.0  3325.68  24.3  184569.14  71100.36  91084.83  22178.69  40509.0  10890.9  1  
1  934.92004  160423.78  33571.0  368.28  9.0  215492.33  106950.0  110386.555  19557.318  43691.0  10902.4  1  
1  1411.2001  182154.56  32395.0  1112.28  1e-10  214561.31  115897.84  106059.48  28248.61  41698.0  10905.4  1  
1  1916.88  262143.0  32783.0  1562.4  38.7  262143.0  210601.61  150744.81  59159.887  46464.0  10907.2  1  
1  1127.0  230559.56  34276.0  885.36  1e-10  262143.0  109221.68  143570.47  9828.22  31046.0  10911.0  1  
1  1584.66  221082.75  38931.0  979.60004  27.0  231949.25  123907.0  137787.11  8062.3496  36730.0  10918.8  1  
1  2061.92  262143.0  36387.0  1520.24  29.699999  262143.0  190220.97  262143.0  15302.829  30211.0  10925.5  1  
1  3979.78  226383.67  39992.0  2946.24  45.899998  262143.0  262143.0  214507.19  57256.547  75888.0  10935.5  1  
1  507.64  94322.31  31475.0  281.48  1.8  170299.38  55301.52  81789.734  13280.31  38424.0  10938.3  1  
1  2561.72  197541.58  33207.0  2224.56  7.2  245084.95  169460.88  124184.2  12101.489  56220.0  10939.9  1  
1  1480.78  144455.4  30432.0  939.92  6.2999997  128223.37  109741.24  59541.223  5184.92  49787.0  10959.0  1  
1  442.96002  100424.88  30579.0  391.84  21.599998  150321.03  33126.6  70139.57  6933.6797  21618.0  10969.5  1  
1  1482.74  221119.7  36521.0  874.2  1e-10  262143.0  120260.164  153157.67  14706.93  35643.0  10975.1  1  
1  3774.96  175666.2  34322.0  1820.3201  55.8  262143.0  262143.0  167982.52  26261.488  97798.0  10977.2  1  
1  4439.4  262143.0  39518.0  2683.36  62.1  262143.0  262143.0  262143.0  30374.379  58911.0  10978.5  1  
1  733.04004  199211.12  36445.0  385.64  25.199999  205746.97  59590.68  114417.24  3769.5098  19604.0  10982.4  1  
1  279.30002  68767.64  30535.0  208.32  10.799999  106357.65  18716.56  49554.914  5105.2695  17837.0  10987.3  1  
1  1060.36  233174.5  31455.0  492.28  20.699999  254192.5  107955.64  122003.55  5140.0796  30342.0  11010.3  1  
1  802.62  106524.3  30558.0  400.52  1e-10  117946.5  76619.6  54995.863  3320.5198  47138.0  11016.9  1  
1  1666.0  245547.05  36110.0  1424.76  29.699999  235598.33  107853.96  129813.48  10371.609  28786.0  11021.6  1  
1  801.64  192345.44  34872.0  437.72  1e-10  242759.86  69449.92  129173.62  6648.7095  23663.0  11038.3  1  
1  1438.64  169322.53  33067.0  2802.4  25.199999  205119.84  134569.77  103495.76  14051.439  52085.0  11045.5  1  
1  1380.8201  219105.06  35975.0  1153.2  22.5  262143.0  134409.8  149717.62  33146.2  40203.0  11062.0  1  
1  883.96  175855.52  32831.0  1134.6  28.8  251035.88  113757.6  125759.25  27976.03  42394.0  11067.3  1  
1  473.34  131418.38  30991.0  419.12  1e-10  186066.84  60116.44  87988.24  12908.609  29979.0  11087.7  1  
1  1356.3201  202871.47  32567.0  1189.16  22.5  235050.62  124420.36  116804.414  12379.97  40193.0  11101.4  1  
1  641.9  151055.05  33959.0  1173.04  105.299995  175421.34  62440.2  90898.64  14143.4795  27090.0  11136.7  1  
1  1139.74  241224.39  32895.0  1138.3201  1e-10  262143.0  112451.88  148628.36  33260.07  30551.0  11136.9  1  
1  1868.86  205687.97  38867.0  1360.28  52.199997  262143.0  119936.52  165318.22  5904.7197  38214.0  11137.7  1  
1  940.80005  196488.33  34126.0  2313.84  18.9  230916.94  99053.68  120243.4  33477.777  33038.0  11137.9  1  
1  308.7  82792.71  32214.0  311.24  1e-10  153070.6  31845.68  75241.336  7114.2197  25208.0  11138.4  1  
1  1471.9601  213202.86  35930.0  809.72003  17.1  262143.0  151046.88  145771.45  15367.7295  46430.0  11139.1  1  
1  630.14  232039.3  37031.0  488.56  53.1  262143.0  93848.164  157986.58  9071.25  26506.0  11140.3  1  
1  2075.6401  228720.8  32596.0  1329.28  1e-10  262143.0  188083.2  176067.44  27999.04  53892.0  11140.6  1  
1  1344.56  262143.0  31653.0  903.96  52.199997  262143.0  127706.36  142302.52  21098.988  29978.0  11141.7  1  
1  1968.8201  224137.05  36579.0  1364.0  35.1  249855.92  170206.12  139457.39  27669.229  49767.0  11143.1  1  
1  774.2  126616.93  32678.0  623.72003  6.2999997  129459.64  43342.96  64552.03  4682.2397  22434.0  11147.0  1  
1  1920.8  134800.17  32847.0  2054.68  65.7  199273.62  141273.2  99877.016  22084.29  68683.0  11148.0  1  
1  1062.3201  223354.61  35681.0  713.0  16.199999  242420.55  107386.484  131985.58  16776.648  31509.0  11148.7  1  
1  2225.58  248653.28  35177.0  1719.88  4.5  262143.0  197269.12  147318.67  20609.879  51993.0  11149.8  1  
1  810.46  158109.58  36362.0  2328.72  1e-10  207527.98  97590.484  115144.84  22607.62  40451.0  11174.1  1  
1  2960.58  262143.0  35486.0  1640.52  1e-10  262143.0  222604.8  234688.47  10500.2295  43887.0  11180.6  1  
1  440.02002  115860.016  31798.0  207.08  9.9  157088.78  24999.64  76219.31  4047.9897  14141.0  11182.6  1  
1  1426.88  262143.0  32413.0  813.44  1e-10  262143.0  159559.48  169962.02  28695.238  36872.0  11187.1  1  
1  1611.12  262143.0  32862.0  1062.68  1e-10  262143.0  144673.28  172335.28  18867.61  35983.0  11187.8  1  
1  601.72003  139680.8  30815.0  651.0  1e-10  168460.31  93498.484  79209.96  8403.369  43868.0  11189.4  1  
1  2368.6602  148121.52  30070.0  1149.48  1e-10  134797.14  143122.05  61849.215  17877.59  63324.0  11189.9  1  
1  517.44  114379.14  31110.0  353.4  19.8  200405.42  73869.28  95132.63  6613.9  42325.0  11208.7  1  
1  540.96  92464.89  31893.0  269.08002  1e-10  132789.02  57470.28  64621.582  7979.1597  40733.0  11252.9  1  
1  637.0  164558.88  33886.0  456.32  0.9  206695.33  55095.68  106873.74  5977.2896  21942.0  11259.0  1  
1  1157.38  169860.31  32703.0  4335.04  15.299999  216282.27  97656.2  107926.625  17285.818  37678.0  11260.0  1  
1  441.98  122996.05  30478.0  432.76  1e-10  157677.83  49192.04  73329.24  3515.8098  26211.0  11262.6  1  
1  659.54004  165307.67  34648.0  3129.76  15.299999  199793.77  71416.56  105628.266  18569.068  28313.0  11280.5  1  
1  2326.52  259611.56  38167.0  1982.76  43.199997  219406.34  114194.08  127778.336  8376.2295  28827.0  11284.8  1  
1  231.28  173656.19  33122.0  393.08002  2.6999998  203602.11  38840.52  102900.836  4031.4697  14658.0  11284.8  1  
1  403.76  194082.02  36112.0  425.32  1e-10  212632.83  53276.6  117166.08  5744.2397  17990.0  11296.8  1  
1  43.120003  69801.9  30170.0  202.12  1e-10  120269.85  13757.8  55367.152  9788.1  12917.0  11323.7  1  
1  907.48004  144900.12  30049.0  658.44  17.1  148377.44  121600.6  68032.74  28417.35  54998.0  11333.2  1  
1  880.04004  110411.57  30991.0  546.84  1e-10  156119.95  94677.72  73826.8  7291.8096  56197.0  11336.3  1  
1  306.74002  94591.195  30766.0  54.56  1e-10  112225.91  29203.24  52684.664  1248.44  20233.0  11336.8  1  
1  1896.3  169975.11  34654.0  840.72003  9.0  222216.33  233080.33  117503.125  19767.95  89867.0  11339.1  1  
1  1591.52  262143.0  33615.0  2188.6  1e-10  262143.0  166533.23  186314.83  31335.488  39116.0  11358.3  1  
1  1264.2001  224751.8  36638.0  680.76  24.3  261178.44  129115.0  146012.2  10083.1  37649.0  11358.6  1  
1  2052.12  221260.03  38383.0  1427.24  12.599999  237034.81  223457.92  138826.1  13044.899  66187.0  11363.3  1  
1  463.54  149335.55  37595.0  1532.64  4.5  174244.7  44659.84  99956.195  10904.38  19599.0  11364.6  1  
1  162.68001  56594.645  30317.0  141.36  9.0  106046.88  16783.4  49057.363  3733.5198  19435.0  11373.0  1  
1  3703.4202  262143.0  33234.0  1812.88  56.699997  262143.0  262143.0  209675.06  19379.139  53030.0  11388.5  1  
1  1028.02  148899.53  32698.0  858.08  1e-10  171442.14  70062.484  85537.945  21086.01  30837.0  11389.9  1  
1  2988.02  164993.69  35713.0  1383.84  29.699999  262143.0  262143.0  173922.1  24020.078  104124.0  11390.3  1  
1  1318.1  113744.945  37351.0  1196.6  1e-10  180333.72  73964.76  102777.78  16600.83  42616.0  11391.2  1  
1  566.44  177607.72  36135.0  613.8  5.3999996  189066.7  44664.8  104246.9  7260.5396  16481.0  11392.0  1  
1  618.38  133385.47  34319.0  3033.04  4.5  165260.94  62921.32  86541.6  23186.408  30915.0  11412.0  1  
1  431.2  138576.34  34130.0  777.48  4.5  165296.75  44485.0  86083.64  14544.089  21038.0  11415.6  1  
1  3075.24  188086.1  31228.0  2399.4  4.5  183781.22  131785.97  87572.016  5967.8496  45919.0  11429.3  1  
1  1298.5  231425.0  37923.0  691.92  26.099998  258493.48  138577.44  149579.6  13623.1  39243.0  11430.6  1  
1  888.86005  142511.08  30936.0  504.68  1e-10  136812.97  107644.4  64581.992  10211.13  49502.0  11441.5  1  
1  931.0  147999.17  30455.0  690.68  4.5  230031.89  95636.24  106897.29  13495.069  42349.0  11463.8  1  
1  2046.24  178366.58  36059.0  984.56  49.5  260218.77  207638.0  143176.7  11203.51  76291.0  11517.9  1  
1  131.32  113339.05  30468.0  264.12  6.2999997  154355.55  21759.52  71760.625  2844.39  12582.0  11522.7  1  
1  675.22003  165073.28  30737.0  466.24  1e-10  244687.45  75713.164  114760.72  14591.879  30059.0  11524.6  1  
1  996.66003  159618.55  31633.0  472.44  19.8  188947.58  61267.16  91201.45  5508.2397  25155.0  11524.9  1  
1  600.74  175365.06  32708.0  499.72  9.0  236528.61  76133.52  118047.76  21937.379  28452.0  11525.5  1  
1  4456.06  219317.56  36927.0  3289.72  14.4  262143.0  262143.0  148152.2  30769.088  78333.0  11530.9  1  
1  404.74002  147518.33  35098.0  10320.5205  9.0  190405.2  73200.92  101972.08  26305.148  32520.0  11532.7  1  
1  1550.36  151106.36  33515.0  1148.24  15.299999  217373.52  130601.76  111164.445  16085.169  56643.0  11534.2  1  
1  1302.42  259444.48  34338.0  979.60004  48.6  262143.0  138649.36  166611.84  19462.92  35023.0  11535.0  1  
1  2131.5  262143.0  32291.0  1393.76  7.2  262143.0  163925.52  171411.88  14106.899  38354.0  11537.8  1  
1  1251.4601  168975.28  32256.0  824.60004  8.099999  239936.55  103464.36  118093.766  12953.449  40128.0  11545.9  1  
1  1433.74  176205.52  34422.0  995.72003  18.0  202780.06  129263.805  106507.805  6636.9097  48077.0  11547.2  1  
1  818.3  229256.1  35613.0  700.6  12.599999  262143.0  92257.24  144059.45  9895.4795  26373.0  11562.9  1  
1  395.92  91941.39  30376.0  1344.16  1e-10  124923.12  32504.121  57901.984  19231.049  23169.0  11571.0  1  
1  1019.2  203624.03  30978.0  507.16  9.0  234560.0  68796.44  110873.41  4377.21  22142.0  11587.8  1  
1  1306.34  140940.73  34093.0  951.08  1e-10  212433.56  116783.2  110511.74  11139.199  54303.0  11598.5  1  
1  3069.36  262143.0  41218.0  2124.12  13.5  262143.0  262143.0  191419.8  38815.508  52790.0  11602.6  1  
1  642.88  70719.05  31847.0  515.84  36.899998  114055.586  23591.0  55424.934  13623.689  21862.0  11619.1  1  
1  780.08  213716.48  32470.0  483.6  39.6  243408.77  68204.96  120597.56  2820.2  20915.0  11636.6  1  
1  1232.84  238730.02  33355.0  758.88  0.9  262143.0  88095.8  143427.1  22629.45  24184.0  11639.2  1  
1  205.8  56094.086  30852.0  138.88  7.2  104519.32  20783.64  49203.953  2571.22  24282.0  11644.7  1  
1  1042.72  171446.61  32161.0  5076.56  3.6  236990.97  72284.56  116300.445  25557.62  27631.0  11654.8  1  
1  200.90001  89237.5  33022.0  447.64  27.0  130824.9  45023.16  65919.49  10043.569  33065.0  11657.2  1  
1  871.22003  99553.97  34008.0  344.72  26.099998  157705.77  58850.402  81836.81  8338.47  38741.0  11665.9  1  
1  1789.48  212452.84  37628.0  624.96  5.3999996  262143.0  178090.05  171487.84  8454.699  54936.0  11667.3  1  
1  549.78  183119.16  37255.0  355.88  1e-10  214586.84  70932.96  121985.36  4163.63  25386.0  11675.2  1  
1  701.68  104829.26  30898.0  486.08002  1e-10  197727.1  107131.04  93221.62  14184.189  66975.0  11677.4  1  
1  3765.1602  262143.0  36533.0  4230.88  76.5  262143.0  262143.0  244423.33  27383.668  60051.0  11681.2  1  
1  2303.0  262143.0  32030.0  1273.48  54.0  262143.0  222717.64  174406.8  21199.879  42819.0  11690.5  1  
1  434.14  83672.26  31315.0  288.92  1e-10  127288.25  44343.64  60822.01  20340.84  34732.0  11695.0  1  
1  2732.24  161279.1  31090.0  2455.2  45.899998  173912.64  170682.28  82503.42  12418.319  69357.0  11703.0  1  
1  491.96002  89190.766  31898.0  398.04  16.199999  170371.28  39139.36  82923.94  24167.578  28759.0  11714.8  1  
1  517.44  92926.08  31146.0  8356.36  9.9  152936.19  50136.92  72682.96  14275.05  35359.0  11717.9  1  
1  528.22003  92199.13  31856.0  711.76  24.3  168909.73  67992.92  82104.31  21588.1  48330.0  11719.5  1  
1  1804.18  237750.05  35702.0  928.76  60.3  262143.0  170480.16  168960.5  11774.039  46993.0  11721.3  1  
1  2478.4202  262143.0  36063.0  1707.48  38.7  262143.0  251522.84  219210.9  31870.62  46695.0  11722.3  1  
1  1140.72  192799.62  34086.0  638.6  16.199999  251507.42  121058.72  130811.79  11985.85  41150.0  11723.9  1  
1  911.4  185272.72  33058.0  779.96  18.9  223957.03  106053.484  112969.54  13908.069  37514.0  11738.0  1  
1  245.0  72947.55  30448.0  538.16003  39.6  106369.055  24579.28  49419.023  12195.89  22082.0  11738.2  1  
1  279.30002  159900.16  33839.0  205.84  1e-10  193235.0  44117.96  99775.37  8110.1396  18082.0  11738.8  1  
1  850.64  211915.08  36846.0  730.36  16.199999  184327.84  129248.92  103633.78  23410.61  39971.0  11745.8  1  
1  900.62  151488.69  30123.0  894.04  17.1  195774.6  115713.08  89985.94  22805.86  50059.0  11780.2  1  
1  1755.18  171003.73  33558.0  1106.08  3.6  209497.1  164467.4  107273.92  22735.648  63031.0  11782.1  1  
1  1533.7001  262143.0  37854.0  1240.0  46.8  257882.8  140089.0  148954.7  31510.129  34943.0  11784.2  1  
1  603.68  154838.67  35998.0  343.48  5.3999996  174175.1  75420.52  95671.914  24231.299  31922.0  11788.5  1  
1  371.42  60502.477  30294.0  171.12  1e-10  97217.87  21489.2  44938.934  5570.19  23277.0  11808.4  1  
1  822.22003  175684.38  36390.0  773.76  29.699999  226946.62  84936.28  126016.05  4812.63  31684.0  11816.8  1  
1  2008.02  231806.8  32844.0  1619.4401  18.9  242387.75  147135.92  121474.97  12288.52  41598.0  11825.2  1  
1  1037.8201  149880.66  31850.0  1457.0  34.2  144696.66  74716.2  70321.48  11162.8  32670.0  11860.9  1  
1  819.28  262143.0  35351.0  1191.64  2.6999998  262143.0  91896.4  171032.02  22372.209  19819.0  11866.1  1  
1  1019.2  96113.24  34821.0  551.8  1e-10  142482.39  111293.72  75704.64  8447.619  75887.0  11867.1  1  
1  302.82  78084.9  30283.0  435.24  1e-10  106557.28  33952.44  49238.19  14886.879  28496.0  11891.6  1  
1  553.7  142569.89  32719.0  460.04  1.8  152446.17  78050.56  76109.1  4083.9797  35878.0  11902.4  1  
1  957.46  242989.83  36803.0  801.04  1e-10  260491.47  94802.96  146283.98  11299.09  25569.0  11908.4  1  
1  1636.6  242874.9  39946.0  1102.36  1e-10  262143.0  115678.36  163077.64  9251.199  31214.0  11908.9  1  
1  1625.8201  216561.88  37590.0  1125.92  65.7  262143.0  179826.05  181824.03  15154.149  54419.0  11911.1  1  
1  880.04004  174836.89  33228.0  363.32  1e-10  218349.89  84481.2  110707.555  1139.88  31667.0  11938.1  1  
1  1304.38  209419.06  30223.0  796.08  1e-10  175500.22  142467.33  80934.805  18455.2  44584.0  11940.0  1  
1  733.04004  158584.5  34779.0  1019.28  16.199999  183399.06  76369.12  97327.2  30064.04  31560.0  11943.6  1  
1  1500.38  179389.36  30977.0  1263.56  8.099999  206696.55  101998.68  97699.56  14737.02  37263.0  11944.6  1  
1  1025.0801  185123.72  34478.0  585.28  17.1  199733.45  95643.68  105078.28  12174.649  33859.0  11946.7  1  
1  725.2  118377.914  33006.0  328.6  1e-10  159697.5  74811.68  80428.695  6852.8496  41417.0  11947.3  1  
1  1058.4  158306.81  31181.0  461.28  1e-10  191369.48  123150.6  91050.586  26242.02  50982.0  11952.6  1  
1  1687.56  262143.0  30286.0  1706.24  27.0  262143.0  262143.0  227869.34  17868.148  50003.0  11955.3  1  
1  4047.4001  147487.89  31380.0  2864.4  189.0  171273.02  77256.96  82009.086  23796.469  34329.0  11966.7  1  
1  926.10004  141495.69  32906.0  401.76  2.6999998  140860.78  79604.28  70727.0  6416.2495  36870.0  11995.0  1  
1  1696.38  230148.2  33661.0  727.88  37.8  262143.0  183016.56  153039.97  8604.56  52115.0  12005.7  1  
1  965.30005  183485.23  38902.0  794.84  25.199999  195557.06  95130.32  116082.164  8156.1597  33978.0  12022.1  1  
1  594.86  228328.6  32562.0  622.48  59.399998  262143.0  73045.92  142077.81  6306.51  20966.0  12024.4  1  
1  1399.4401  197439.39  34366.0  920.08  2.6999998  201306.7  86168.84  105561.92  12434.84  28602.0  12028.7  1  
1  691.88  172178.83  33739.0  442.68  18.9  191926.75  68169.0  98807.016  4014.3599  25947.0  12033.4  1  
1  334.18  104681.08  31683.0  225.68001  27.9  120141.56  43836.48  58081.742  16679.299  27444.0  12034.4  1  
1  885.92004  144678.23  30806.0  491.04  26.099998  164578.38  76087.64  77362.07  7692.4194  34466.0  12059.9  1  
1  645.82  188959.64  34893.0  336.04  24.3  210734.33  67198.08  112200.2  4483.4097  23306.0  12074.5  1  
1  698.74  173273.52  30610.0  445.16  1e-10  191232.66  53013.72  89319.33  7022.1797  20051.0  12075.6  1  
1  902.58  210935.05  36938.0  401.76  7.2  245331.73  100169.68  138276.11  7074.0996  31122.0  12090.6  1  
1  1733.62  262143.0  34611.0  1588.4401  63.0  262143.0  160764.77  205795.25  29895.299  33067.0  12093.2  1  
1  698.74  127118.375  33174.0  6100.8  7.2  175093.2  63244.96  88631.31  18894.75  32606.0  12114.0  1  
1  2430.4001  262143.0  33964.0  1662.84  19.8  262143.0  235944.72  262143.0  18707.129  41134.0  12115.5  1  
1  1728.7201  262143.0  38053.0  1021.76  47.699997  262143.0  197610.12  174360.78  16213.199  41382.0  12118.5  1  
1  1180.9  224163.73  32674.0  1068.88  1e-10  262143.0  112954.08  132764.53  14650.879  33023.0  12121.7  1  
1  182.28  74939.0  31107.0  398.04  1e-10  114674.63  25707.68  54430.902  11892.63  22482.0  12125.2  1  
1  3270.26  191537.94  31870.0  3181.84  36.0  262143.0  262143.0  156445.78  35138.63  89694.0  12139.9  1  
1  855.54004  173729.69  30607.0  415.4  1.8  238333.38  107343.08  111307.83  8098.9297  40493.0  12145.6  1  
1  844.76  225505.31  34221.0  793.6  66.6  262143.0  70164.164  142296.1  8229.319  20391.0  12161.8  1  
1  903.56  150830.83  33655.0  1019.28  5.3999996  149756.61  70377.44  76905.19  9495.46  30579.0  12193.8  1  
1  2672.46  262143.0  34845.0  1303.24  21.599998  262143.0  153903.84  187855.62  10301.989  38175.0  12195.4  1  
1  870.24  204911.72  35709.0  491.04  1e-10  223977.4  60251.6  122039.93  5451.5996  19270.0  12196.8  1  
1  563.5  67332.875  33910.0  396.8  5.3999996  154906.61  66480.12  80152.63  7399.78  64706.0  12218.9  1  
1  705.60004  127750.19  31226.0  345.96  4.5  164008.56  36319.6  78145.31  1565.2699  18632.0  12224.0  1  
1  952.56  164692.7  33111.0  1798.0  38.7  262143.0  43233.84  139686.36  12382.92  17204.0  12250.4  1  
1  2178.54  184953.8  33164.0  6913.0  9.9  217830.36  108941.44  110231.41  24378.209  38602.0  12255.6  1  
1  831.04004  172326.22  32062.0  1903.4  1e-10  220252.0  100812.0  107753.29  16839.19  38339.0  12270.7  1  
1  977.06  174367.81  36546.0  390.6  19.8  200669.25  107774.6  111902.74  7353.1694  40507.0  12270.7  1  
1  2376.5  73591.68  30860.0  1537.6  101.7  117303.53  83547.484  55236.613  15151.789  74402.0  12284.2  1  
1  1558.2001  262143.0  34926.0  1416.08  30.599998  262143.0  195746.4  150684.89  30515.389  41698.0  12284.8  1  
1  776.16003  147498.22  31314.0  503.44  1e-10  170565.84  79992.4  81498.695  16074.549  35542.0  12289.9  1  
1  636.02  64664.06  33285.0  437.72  8.099999  144140.33  57522.36  73207.266  8623.439  58298.0  12293.8  1  
1  4128.74  118904.695  30271.0  2814.8  1.8  162193.81  75217.164  74917.125  17107.639  41457.0  12295.2  1  
1  1314.18  180640.48  32915.0  1226.36  1e-10  229738.45  167669.08  115384.52  25758.809  60830.0  12297.6  1  
1  1082.9  219735.22  31768.0  761.36  25.199999  226912.55  85562.484  109993.87  6684.6997  25519.0  12299.0  1  
1  442.96002  92091.74  32451.0  323.64  27.9  137105.1  54876.2  67889.37  4780.1797  39052.0  12300.3  1  
1  2910.6  235244.53  40099.0  2591.6  38.7  234727.31  138628.28  143620.75  20922.578  38620.0  12300.9  1  
1  1199.52  183625.52  37760.0  1212.72  3.6  230822.64  120916.12  132993.52  17557.809  43155.0  12301.3  1  
1  829.08  189286.48  37603.0  456.32  44.1  214626.14  98325.8  123147.375  8680.08  34043.0  12306.6  1  
1  196.0  108380.68  30886.0  127.72  17.1  120344.734  4827.32  56716.42  2511.63  2919.0  12323.4  1  
1  1827.7001  250221.2  33677.0  1528.92  14.4  244513.03  250400.64  125647.97  23693.219  65583.0  12325.6  1  
1  1821.8201  173412.2  36183.0  1368.96  3.6  175166.34  85179.32  96710.88  21172.148  32191.0  12335.7  1  
1  3674.02  262143.0  36211.0  1900.92  44.1  262143.0  262143.0  243707.48  27801.389  54809.0  12351.3  1  
1  319.48  59915.652  30786.0  212.04001  1e-10  107622.51  26399.6  50556.434  4058.0198  28876.0  12354.5  1  
1  2154.04  262143.0  36630.0  2236.96  1e-10  262143.0  171474.64  230767.98  32856.508  26765.0  12360.5  1  
1  897.68  253601.11  34503.0  727.88  1e-10  208878.78  73716.76  109969.26  6836.3296  19050.0  12363.7  1  
1  356.72  75539.14  30167.0  251.72  18.0  114372.914  38053.12  52647.21  3102.22  33014.0  12396.2  1  
1  1188.74  213984.94  33097.0  685.72003  27.9  262143.0  137508.56  147933.92  8218.109  42114.0  12398.7  1  
1  484.12  117478.06  31147.0  757.64  19.8  155148.89  53899.082  73736.914  23197.03  30068.0  12401.5  1  
1  823.2  151687.19  31345.0  548.08  22.5  204390.66  86238.28  97757.34  6244.5596  37259.0  12403.0  1  
1  741.86  154435.78  34449.0  1283.4  7.2  173567.38  90100.88  91235.695  11715.63  38235.0  12424.3  1  
1  2576.4202  162226.77  31143.0  1106.08  15.299999  214189.39  136321.88  101783.76  8088.3096  55071.0  12425.9  1  
1  1007.44  190141.6  33330.0  437.72  6.2999997  214990.78  87872.6  109339.02  7259.9497  30287.0  12429.6  1  
1  3798.48  196590.0  35983.0  2041.04  1e-10  262143.0  262143.0  164711.53  29384.36  87389.0  12431.6  1  
1  824.18  120795.36  34327.0  317.44  1e-10  190722.84  43714.96  99898.414  6677.03  23717.0  12480.7  1  
1  670.32  130889.35  30187.0  580.32  19.8  120998.93  46782.72  55734.164  3372.44  23424.0  12487.0  1  
1  839.86005  123304.6  31098.0  866.76  1e-10  162361.05  82497.2  77043.21  7891.84  43847.0  12489.0  1  
1  1472.9401  199029.45  32243.0  1470.64  1e-10  200686.02  120138.64  98735.33  16430.318  39559.0  12509.8  1  
1  466.48  87039.75  34463.0  328.6  17.1  143350.05  42591.52  75382.57  5196.7197  32069.0  12523.0  1  
1  1537.62  185339.03  30217.0  943.64  1e-10  180540.77  149007.08  83242.8  20242.898  52689.0  12539.4  1  
1  1090.74  191627.94  33500.0  1049.04  51.3  227407.45  93688.2  116243.734  8248.79  32041.0  12556.9  1  
1  686.0  111731.05  31908.0  927.52  16.199999  141888.72  66330.08  69082.414  12111.52  38906.0  12567.7  1  
1  1291.64  204700.53  31602.0  1003.16003  2.6999998  202431.14  150920.4  97613.96  24309.77  48318.0  12567.8  1  
1  2206.96  262143.0  36442.0  1502.88  26.099998  262143.0  193184.56  173489.81  9708.449  42725.0  12569.6  1  
1  574.28  107315.58  30086.0  415.4  17.1  137986.2  53752.76  63346.145  5868.1396  32826.0  12575.1  1  
1  1788.5  195409.78  34314.0  745.24  1e-10  262143.0  181610.4  147061.88  9922.619  60908.0  12578.3  1  
1  1605.24  213896.97  37570.0  621.24  33.3  257032.5  106077.04  147349.7  4735.34  32501.0  12615.3  1  
1  446.88  132417.78  31511.0  484.84  0.9  177050.17  52228.8  85129.2  9221.109  25849.0  12618.2  1  
1  1574.86  212566.95  31705.0  1536.36  34.2  183639.36  159853.36  88841.03  19976.219  49284.0  12619.2  1  
1  3458.4202  257475.52  32662.0  2228.28  63.0  262143.0  164517.0  143308.31  13338.72  41875.0  12621.0  1  
1  781.06  162700.75  31093.0  796.08  22.5  221089.92  67067.88  104894.24  11799.409  27015.0  12635.0  1  
1  1135.8201  222002.03  34127.0  985.8  3.6  262143.0  101197.64  140603.36  11073.119  29874.0  12636.9  1  
1  1215.2001  153244.88  34400.0  832.04  30.599998  200675.6  72453.2  105335.086  3703.43  30985.0  12640.3  1  
1  320.46  78615.336  33106.0  1112.28  1e-10  125521.66  41873.56  63408.203  20486.568  34907.0  12674.0  1  
1  1215.2001  212377.0  37042.0  695.64  3.6  244391.16  126724.28  138133.8  14290.9795  39105.0  12679.0  1  
1  1139.74  212037.78  33728.0  621.24  11.7  214316.67  77504.96  110297.74  4198.44  23955.0  12694.8  1  
1  1961.9601  262143.0  30865.0  2021.2001  44.1  262143.0  101668.84  194613.75  4108.17  16754.0  12698.7  1  
1  508.62  111019.18  30998.0  279.0  1e-10  135152.58  38877.72  63926.082  3911.1099  22950.0  12730.1  1  
1  2261.84  184102.94  37250.0  1473.12  26.099998  262143.0  206916.33  167555.6  41849.29  73657.0  12744.1  1  
1  4856.88  232084.23  39691.0  3076.44  34.2  262143.0  262143.0  199286.44  19466.459  74024.0  12745.5  1  
1  831.04004  63581.44  30194.0  564.2  7.2  104920.53  26867.08  48339.39  12936.93  27693.0  12747.1  1  
1  1576.8201  204094.84  31563.0  1013.08  9.0  224222.86  139795.12  107988.69  7785.6396  44889.0  12796.5  1  
1  720.3  172393.52  34058.0  1830.24  16.199999  203277.52  80204.44  105640.04  35080.81  30490.0  12817.5  1  
1  972.16003  165456.89  32167.0  709.28  15.299999  206819.39  93347.2  101513.05  19958.52  36974.0  12820.4  1  
1  2141.3  158603.75  31735.0  1263.56  1e-10  148155.42  191231.56  71742.43  12066.09  79018.0  12826.4  1  
1  1139.74  181575.8  38428.0  1015.56  9.0  262143.0  98908.6  170806.25  11558.1  35699.0  12834.4  1  
1  765.38  174737.84  36019.0  380.68  1e-10  225832.45  88987.36  124118.94  5475.1997  33375.0  12835.8  1  
1  580.16003  71164.305  31380.0  219.48  24.3  107337.26  47571.36  51395.312  5223.2695  43809.0  12841.7  1  
1  1151.5  157775.7  30457.0  1008.12  1e-10  176005.28  105196.64  81796.16  33969.84  43696.0  12858.8  1  
1  519.4  157995.33  31983.0  441.44  12.599999  210572.3  62179.8  102763.875  11494.97  25792.0  12862.8  1  
1  445.9  111188.625  31595.0  861.8  1e-10  154713.42  49737.64  74587.56  15100.459  29316.0  12867.1  1  
1  3235.96  173263.86  37620.0  1375.16  10.799999  262143.0  262143.0  170648.95  32763.29  99154.0  12877.1  1  
1  205.8  107095.1  31386.0  219.48  0.9  141067.0  34419.92  67558.734  7052.86  21063.0  12882.2  1  
1  2232.44  164934.52  33600.0  1577.28  19.8  166603.89  86390.8  85417.03  18867.02  34327.0  12884.0  1  
1  637.0  207567.88  32398.0  400.52  7.2  262143.0  96264.92  134066.73  9985.75  30394.0  12887.2  1  
1  4584.44  172004.44  34085.0  2135.28  1e-10  262143.0  262143.0  156154.73  15159.459  99880.0  12902.1  1  
1  1257.34  237368.34  35840.0  669.6  2.6999998  262143.0  115891.64  145559.6  9711.399  31997.0  12903.7  1  
1  1728.7201  165525.14  34947.0  1044.08  26.099998  241382.06  234242.2  128716.73  19368.52  92743.0  12905.7  1  
1  997.64  241647.03  38054.0  652.24  1e-10  262143.0  97280.484  159081.19  10247.119  26383.0  12907.2  1  
1  272.44  68913.73  31797.0  262.88  1e-10  108148.18  29231.76  52471.734  7418.6597  27799.0  12917.7  1  
1  313.6  70974.234  30110.0  500.96  1e-10  101500.945  18704.16  46633.812  7358.4795  17271.0  12941.5  1  
1  969.22003  191998.67  35854.0  339.76  21.599998  251939.3  90684.92  137833.12  8609.279  30954.0  12965.0  1  
1  1382.78  126649.8  34190.0  586.52  9.9  166286.5  166633.69  86751.33  14035.51  86226.0  12986.2  1  
1  1338.68  227603.34  34002.0  613.8  23.4  234151.38  114979.0  121484.59  7635.1895  33107.0  12990.1  1  
1  262.64  46861.2  31334.0  272.8  22.5  107179.29  23205.36  51244.44  7085.3096  32453.0  12992.9  1  
1  1069.18  178201.52  32858.0  5456.0  45.0  189152.95  74811.68  94836.24  21619.37  27513.0  12994.6  1  
1  499.80002  77648.85  31216.0  254.2  1e-10  130055.15  52485.48  61947.652  5582.5796  44298.0  13004.2  1  
1  2380.4202  226719.8  31794.0  1855.04  34.2  226960.78  180757.28  110107.29  22829.459  52250.0  13029.4  1  
1  384.16  68182.36  30390.0  323.64  27.0  108662.62  34478.2  50388.44  4815.5796  33140.0  13045.1  1  
1  995.68  173393.75  30199.0  688.2  1e-10  145144.25  100256.484  66882.49  10775.76  37893.0  13049.1  1  
1  2367.68  185709.6  31718.0  2074.52  54.0  224433.73  178429.8  108621.055  17574.33  62967.0  13073.8  1  
1  1756.16  262143.0  33603.0  1082.52  36.899998  262143.0  179552.0  179706.52  16825.03  40418.0  13076.3  1  
1  2066.82  131602.88  31347.0  1426.0  1e-10  213323.42  128612.805  102036.27  14072.09  64047.0  13076.8  1  
1  375.34  108852.766  31327.0  359.6  21.599998  135727.64  25920.96  64879.453  5296.4297  15606.0  13078.2  1  
1  6677.72  187745.11  40731.0  4836.0  29.699999  262143.0  262143.0  233801.44  41125.36  91506.0  13080.6  1  
1  1033.9  141939.69  31327.0  841.96  27.9  144804.52  104280.28  69218.305  8264.72  48148.0  13083.7  1  
1  1558.2001  210807.14  32875.0  596.44  29.699999  243893.38  112399.805  122344.875  8319.59  34943.0  13110.8  1  
1  737.94  97394.016  33128.0  874.2  1e-10  131155.62  41637.96  66298.27  18474.67  28018.0  13112.7  1  
1  593.88  123053.72  31406.0  310.0  4.5  176190.77  65954.36  84433.7  5789.67  35126.0  13116.3  1  
1  752.64  237642.84  34334.0  458.80002  1e-10  261538.64  80435.08  137018.86  4459.2197  22182.0  13127.1  1  
1  1562.12  173212.84  31579.0  1422.28  20.699999  169400.98  163084.8  81627.09  8602.79  61704.0  13131.2  1  
1  514.5  69483.0  30765.0  374.48  13.5  119751.33  29412.8  56215.664  17842.19  27742.0  13146.6  1  
1  677.18  156350.77  34911.0  262.88  1e-10  205588.02  67997.88  109516.65  4128.23  28502.0  13153.5  1  
1  2293.2  221132.42  32452.0  1407.4  1e-10  262143.0  138133.52  140214.95  5260.44  40938.0  13155.3  1  
1  2340.24  242108.42  30458.0  1484.28  33.3  232914.72  244731.36  108247.625  28676.36  66246.0  13192.6  1  
1  628.18  58699.566  32975.0  393.08002  1e-10  131574.92  28756.84  66203.05  4729.44  32106.0  13202.8  1  
1  1386.7001  149583.88  33369.0  463.76  2.6999998  208023.23  172310.4  105919.305  7457.01  75493.0  13202.9  1  
1  4785.3403  201076.83  34906.0  2271.68  27.0  262143.0  262143.0  196029.36  4626.19  85439.0  13206.8  1  
1  2297.12  262143.0  30795.0  1273.48  24.3  262143.0  230808.64  192971.3  31541.988  53797.0  13227.8  1  
1  300.86002  77311.96  31354.0  161.2  3.6  132508.73  33518.44  63395.363  5889.38  28413.0  13234.6  1  
1  511.56  108853.58  30455.0  616.28  1e-10  117092.82  35313.96  54413.78  12479.68  21261.0  13237.7  1  
1  706.58  187171.83  33919.0  777.48  1e-10  239530.98  101954.04  123972.34  23785.85  35698.0  13265.1  1  
1  101.92  67162.44  31005.0  2148.92  1e-10  114536.22  25293.52  54186.94  18210.35  24681.0  13292.7  1  
1  682.08  130602.2  34226.0  1080.04  1e-10  172088.05  85901.0  89872.516  9650.63  43105.0  13311.3  1  
1  2272.62  262143.0  34111.0  1517.76  15.299999  262143.0  203403.4  186947.2  25634.318  50224.0  13314.5  1  
1  541.94  102136.17  31951.0  318.68  1e-10  151128.5  49769.88  73680.2  13488.579  31935.0  13314.8  1  
1  774.2  126732.23  30313.0  443.92  1e-10  146701.2  66560.72  67855.125  3109.2998  34420.0  13317.8  1  
1  853.58  169202.3  30429.0  634.88  25.199999  143814.4  60556.64  66774.42  9568.029  23455.0  13320.8  1  
1  1839.4601  183028.83  31466.0  5921.0  244.79999  185618.08  139553.33  89121.375  15744.739  49969.0  13322.8  1  
1  1049.5801  180646.08  33204.0  611.32  32.399998  217341.97  117609.04  110116.914  8294.81  42667.0  13323.7  1  
1  3718.12  153134.08  35206.0  2659.8  72.0  257859.2  262143.0  138522.2  25386.52  112188.0  13351.7  1  
1  1159.34  178810.25  32352.0  1004.4  29.699999  197319.94  93383.164  97407.45  15481.6  34226.0  13356.0  1  
1  541.94  222358.52  35826.0  626.2  18.9  262143.0  99585.64  144239.22  18685.299  29351.0  13366.5  1  
1  569.38  127908.3  31326.0  533.2  2.6999998  172853.19  68942.76  82623.266  14427.859  35324.0  13370.9  1  
1  494.90002  111857.24  30539.0  1492.96  20.699999  158827.86  61229.96  74011.91  19224.559  35874.0  13371.7  1  
1  1301.4401  145691.98  31283.0  616.28  1e-10  157130.67  94292.08  75004.87  14808.999  42415.0  13374.3  1  
1  295.96  109416.79  32902.0  334.8  1e-10  145888.55  66185.0  73242.57  14615.4795  39642.0  13374.3  1  
1  394.94  121788.39  32002.0  266.6  6.2999997  126696.516  27819.4  61867.402  6033.34  14970.0  13378.3  1  
1  1055.46  222322.42  35446.0  791.12  9.9  229999.47  97951.32  124398.2  14612.529  28874.0  13391.2  1  
1  984.9  199931.94  37618.0  828.32  0.9  244295.23  107159.56  140226.72  15355.93  35126.0  13402.5  1  
1  1414.14  202833.8  32974.0  4512.36  6.2999997  230260.94  95907.8  115854.26  25281.498  30988.0  13403.1  1  
1  990.78  182812.33  33098.0  1577.28  1e-10  236415.3  123217.56  119398.09  10251.84  44172.0  13413.8  1  
1  1844.36  221646.69  31139.0  1320.6  15.299999  246922.0  176628.08  117323.37  15646.799  52225.0  13439.5  1  
1  729.12  152325.2  37047.0  3407.52  31.5  189170.9  61584.6  106936.875  20434.648  26496.0  13454.7  1  
1  1528.8  156683.31  34018.0  13678.44  13.5  179959.27  62746.48  93412.08  14394.2295  26245.0  13465.8  1  
1  3767.12  225716.67  32222.0  5704.0  35.1  231715.34  195580.23  113927.19  18135.42  56786.0  13468.1  1  
1  595.84  112581.29  34239.0  515.84  1.8  169425.78  42236.88  88515.76  20022.238  24587.0  13468.7  1  
1  766.36  152711.48  33663.0  379.44  4.5  180573.84  94258.6  92752.95  5594.38  40451.0  13470.0  1  
1  907.48004  55162.96  34570.0  5467.16  10.799999  149667.19  30946.68  78948.88  16514.1  36766.0  13484.1  1  
1  884.94  177986.12  31070.0  427.80002  25.199999  221233.28  79289.32  104884.62  13682.1  29195.0  13488.4  1  
1  726.18  237379.8  39430.0  539.4  1e-10  262143.0  66817.4  174466.72  8220.47  18447.0  13494.9  1  
1  804.58  134497.77  30511.0  471.2  12.599999  176962.45  71603.8  82386.8  11815.34  34890.0  13494.9  1  
1  1470.0  167813.05  31619.0  1212.72  1e-10  233921.02  181474.0  112859.33  21452.398  70871.0  13495.3  1  
1  377.30002  99175.54  33567.0  153.76  1e-10  134746.55  63003.16  69016.07  8653.529  41633.0  13496.0  1  
1  1022.14  136373.23  33403.0  1045.3201  39.6  257750.1  119004.04  131372.47  10223.52  57189.0  13496.0  1  
1  3070.34  262143.0  35927.0  2363.44  8.099999  262143.0  236765.61  250869.0  35907.4  33992.0  13498.3  1  
1  6283.7603  181334.44  36435.0  4285.44  74.7  262143.0  262143.0  229745.06  48074.97  94741.0  13498.9  1  
1  521.36  97427.555  32654.0  381.92  0.9  150698.78  51805.96  75087.25  14044.359  34848.0  13532.1  1  
1  255.78  124255.41  35885.0  200.88  3.6  164507.44  42595.242  90077.95  11165.749  22466.0  13535.6  1  
1  1932.56  262143.0  34806.0  1559.92  10.799999  262143.0  153494.64  156650.14  19564.988  37066.0  13549.1  1  
1  265.58002  172853.56  33722.0  297.6  1e-10  196577.5  36434.92  101150.31  6828.6597  13814.0  13560.0  1  
1  1606.22  223593.33  33622.0  1098.64  15.299999  256233.86  145747.12  131455.92  24967.62  42719.0  13566.4  1  
1  280.28  45642.113  30255.0  186.0  8.099999  101190.65  14251.32  46715.133  2837.3098  20463.0  13568.6  1  
1  664.44  201284.11  31758.0  649.76  1.8  200871.52  71654.64  97340.05  5839.23  23330.0  13572.8  1  
1  1631.7001  181877.6  31255.0  772.52  9.9  161828.17  163350.16  77178.03  7373.82  58860.0  13575.9  1  
1  1585.64  169194.3  30746.0  753.92  40.5  160602.64  110236.0  75346.195  11340.39  42699.0  13583.8  1  
1  1016.26  262143.0  33834.0  958.52  1e-10  262143.0  88004.04  186288.08  20657.078  17171.0  13607.2  1  
1  1900.2201  211374.58  33322.0  1412.36  23.4  262143.0  201166.44  155018.39  23795.29  62371.0  13612.4  1  
1  842.8  167778.86  31324.0  1644.24  3.6  190200.33  86237.04  90909.34  17560.76  33685.0  13624.5  1  
1  1007.44  206850.38  35055.0  669.6  12.599999  250742.36  73080.64  134121.3  9480.119  23154.0  13626.7  1  
1  1593.48  123403.56  35582.0  899.0  1e-10  229092.77  127467.04  124383.23  26145.26  67694.0  13628.4  1  
1  2711.6602  262143.0  35601.0  1977.8  1e-10  262143.0  262143.0  230871.77  37572.97  44307.0  13631.2  1  
1  547.82  77932.055  30664.0  285.2  20.699999  124685.13  51469.92  58339.613  9451.21  43283.0  13631.4  1  
1  261.66  87236.375  30278.0  223.2  1e-10  125392.29  17661.32  57931.94  5407.3496  13268.0  13639.3  1  
1  1226.9601  140279.12  34014.0  663.4  10.799999  181330.75  39956.52  94112.92  3386.5999  18667.0  13666.9  1  
1  398.86002  141948.05  31266.0  281.48  1e-10  193975.69  43821.6  92542.164  9264.77  20232.0  13671.9  1  
1  683.06  163076.52  35035.0  794.84  13.5  204428.03  75013.8  109285.52  8658.25  30146.0  13674.7  1  
1  1236.76  163706.45  31260.0  755.16003  1e-10  184696.75  139508.69  88098.45  6951.9697  55849.0  13690.6  1  
1  1083.88  152578.77  30431.0  751.44  1.8  181112.31  76911.0  84097.73  8702.5  33035.0  13693.1  1  
1  925.12  202593.16  33876.0  566.68  3.6  221585.86  71149.96  114539.23  11558.689  23016.0  13699.1  1  
1  2099.1602  254287.4  37055.0  1218.92  1e-10  262143.0  133146.23  161109.9  8121.9395  34315.0  13721.4  1  
1  1690.5  190705.23  32542.0  4678.52  9.0  219293.86  100872.76  108890.695  27942.398  34665.0  13723.0  1  
1  1617.98  262143.0  37093.0  793.6  23.4  262143.0  96922.12  195789.67  5979.0596  22208.0  13724.1  1  
1  691.88  234728.77  36382.0  312.48  1e-10  219419.84  68775.36  121809.875  11226.52  19202.0  13762.4  1  
1  146.02  81833.086  32588.0  91.76  25.199999  127331.82  26955.121  63316.184  3559.4697  21587.0  13781.2  1  
1  1080.9401  250873.02  34607.0  1018.04  25.199999  262143.0  104102.96  150232.28  7416.3  27195.0  13781.8  1  
1  1414.14  243275.0  34454.0  773.76  1e-10  262143.0  124982.08  139903.58  10078.97  33669.0  13787.6  1  
1  1548.4  158097.27  35658.0  835.76  1e-10  227703.81  154903.28  123893.164  11813.569  64212.0  13789.4  1  
1  934.92004  201810.47  37170.0  554.28  1e-10  262143.0  103254.805  161140.94  13250.22  33531.0  13810.7  1  
1  881.02  144566.95  31649.0  544.36  1e-10  121821.586  80308.6  58830.742  4640.3496  36406.0  13830.0  1  
1  363.58002  75627.445  31251.0  225.68001  8.099999  121497.18  35051.082  57936.223  16033.249  30374.0  13832.9  1  
1  1619.9401  246057.48  34906.0  1934.4  17.1  262143.0  236427.08  193271.97  40418.54  62971.0  13841.0  1  
1  646.8  167723.52  33755.0  404.24  14.4  220240.44  71431.44  113437.125  5922.42  27911.0  13858.9  1  
1  537.04004  90303.04  32731.0  375.72  24.3  144906.81  41515.2  72371.59  9274.21  30129.0  13884.0  1  
1  3069.36  262143.0  34686.0  2202.24  1e-10  262143.0  159620.23  163231.72  22217.04  39871.0  13901.8  1  
1  1145.62  180813.75  32099.0  1180.48  15.299999  184535.47  151022.08  90383.98  27964.229  54738.0  13918.4  1  
1  1462.16  235384.38  43143.0  1010.60004  31.5  253033.39  140531.69  166574.39  8414.58  39127.0  13918.6  1  
1  1330.84  167555.98  30986.0  841.96  19.8  185255.0  97752.92  87590.2  16279.869  38234.0  13920.8  1  
1  406.7  50460.594  30195.0  230.64  0.9  91719.12  29833.16  42258.582  5703.53  38746.0  13921.5  1  
1  997.64  186839.56  32451.0  776.24  47.699997  230505.89  100247.8  114137.98  15614.35  35163.0  13923.5  1  
1  1295.56  234083.53  35866.0  1677.72  20.699999  262143.0  162821.92  147932.86  9180.989  45585.0  13930.6  1  
1  600.74  114539.06  31932.0  518.32  36.899998  146402.52  55698.32  71333.695  6130.69  31869.0  13937.3  1  
1  985.88  170966.8  32563.0  786.16003  5.3999996  182338.81  90100.88  90599.05  11722.71  34538.0  13939.6  1  
1  133.28  93544.336  31720.0  26.04  1e-10  122851.016  10504.04  59460.973  1882.1  7359.0  13974.2  1  
1  716.38  260944.81  33787.0  456.32  13.5  262143.0  87274.92  147734.9  12237.779  21919.0  13981.5  1  
1  2472.54  209787.86  33734.0  1194.12  27.0  262143.0  191816.84  138034.28  10047.699  59922.0  13994.0  1  
1  1133.86  114950.59  33518.0  476.16  1e-10  192148.25  85178.08  98273.086  9809.34  48562.0  14005.5  1  
1  257.74  58108.906  30735.0  156.24  1e-10  110128.266  25762.24  51647.832  4857.4697  29055.0  14015.9  1  
1  1585.64  196068.14  31335.0  1140.8  5.3999996  164033.34  136789.36  78429.94  20713.719  45722.0  14018.2  1  
1  1192.66  139566.95  34795.0  814.68  1e-10  200277.78  142559.08  106333.4  21458.299  66941.0  14027.5  1  
1  537.04004  116356.32  32865.0  347.2  1e-10  176999.75  53409.28  88761.85  29612.69  30082.0  14030.9  1  
1  380.24002  73002.61  30179.0  148.8  23.4  103782.99  46609.12  47791.55  12995.93  41842.0  14061.9  1  
1  673.26  135652.42  31177.0  453.84  19.8  151981.17  53585.36  72300.98  3109.89  25888.0  14066.6  1  
1  322.42  96735.305  31759.0  224.44  1e-10  137469.39  32324.32  66618.2  8113.6797  21899.0  14073.3  1  
1  340.06  71724.4  33011.0  290.16  1e-10  112141.14  31202.121  56486.37  7388.57  28510.0  14074.1  1  
1  1351.42  173268.62  35330.0  1287.12  18.9  221374.39  78824.32  119341.38  9276.569  29814.0  14075.2  1  
1  1904.14  79103.625  30736.0  1375.16  111.6  100613.2  63409.88  47187.004  19436.959  52534.0  14076.6  1  
1  814.38  133312.7  30394.0  574.12  1e-10  188724.89  102030.92  87526.01  12247.22  50158.0  14077.3  1  
1  2677.36  262143.0  31707.0  1987.72  16.199999  262143.0  262143.0  142002.92  23443.059  64863.0  14088.3  1  
1  1986.4601  205072.64  30550.0  872.96  8.099999  246492.78  233660.64  114904.09  18015.648  74672.0  14090.5  1  
1  515.48  160956.66  32430.0  586.52  24.3  203900.97  70816.4  100898.87  11254.84  28834.0  14093.9  1  
1  1014.30005  100594.805  30047.0  1171.8  1e-10  183753.64  99847.28  84247.52  8595.119  65049.0  14103.4  1  
1  2177.56  215368.58  34231.0  1176.76  32.399998  255467.12  239667.2  133436.5  23178.738  72930.0  14106.3  1  
1  1862.98  188498.9  34135.0  1375.16  38.7  153930.73  184932.36  80176.17  24888.559  64296.0  14107.3  1  
1  686.98004  171531.4  38298.0  1442.12  1e-10  196947.52  64928.88  115092.414  20669.469  24807.0  14131.7  1  
1  2114.84  217980.78  33770.0  1727.3201  36.0  176737.44  215875.33  91070.914  16583.129  64903.0  14162.3  1  
1  992.74  108417.336  32408.0  1773.2001  10.799999  167540.86  112589.52  82850.1  41842.207  68058.0  14188.0  1  
1  560.56  99726.58  33954.0  416.64  8.099999  164267.98  66191.2  85106.734  6586.76  43498.0  14189.3  1  
1  647.78  130642.53  34957.0  589.0  11.7  240073.31  65572.44  128055.47  16396.69  32894.0  14190.5  1  
1  2024.68  218390.92  33091.0  1130.88  28.8  239158.69  173390.44  120758.06  16836.83  52032.0  14193.1  1  
1  1207.36  170015.86  36840.0  706.8  8.099999  253552.48  82789.84  142530.42  5197.9  31913.0  14195.8  1  
1  1562.12  255510.9  35957.0  907.68  26.099998  201235.81  169733.69  110410.09  15983.689  43535.0  14240.6  1  
1  1843.38  148479.39  31743.0  1036.64  19.8  217417.6  202213.0  105308.336  22929.17  89253.0  14242.8  1  
1  689.92004  191297.17  32343.0  517.08  17.1  247462.77  61809.04  122126.59  8116.0396  21175.0  14250.5  1  
1  4010.1602  186081.66  39950.0  2235.72  45.0  262143.0  262143.0  208424.23  27236.168  92324.0  14262.8  1  
1  737.94  131882.33  32578.0  376.96  1e-10  159023.16  89592.484  79050.53  5164.2695  44521.0  14274.6  1  
1  306.74002  95167.75  32327.0  302.56  22.5  137817.56  34350.48  67981.38  4840.36  23655.0  14275.6  1  
1  1227.9401  111802.32  30335.0  993.24  13.5  168349.62  126197.28  77924.89  17161.92  73974.0  14297.7  1  
1  1215.2001  160490.45  30303.0  551.8  36.0  204198.92  78087.76  94418.945  8806.34  31887.0  14299.5  1  
1  505.68002  117938.61  33594.0  524.52  26.099998  159304.86  65393.88  81660.266  16858.66  36338.0  14314.6  1  
1  480.2  71782.69  31113.0  292.64  9.0  121001.57  51095.44  57445.094  6690.01  46649.0  14345.1  1  
1  383.18  79243.414  32243.0  265.36002  17.1  126819.56  24356.08  62393.844  5071.6396  20143.0  14351.1  1  
1  373.38  75732.38  34309.0  448.88  43.199997  135472.55  55388.32  70921.74  10379.279  47931.0  14385.7  1  
1  540.96  123347.52  31878.0  642.32  17.1  149202.22  50559.76  72574.89  10896.71  26863.0  14387.7  1  
1  931.0  148109.62  32106.0  896.52  15.299999  181898.31  119353.72  89111.74  24182.918  52812.0  14388.6  1  
1  1664.04  180388.7  33702.0  911.4  6.2999997  214962.66  132384.88  110544.914  9570.39  48096.0  14441.1  1  
1  236.18001  54584.215  30422.0  193.44  16.199999  103387.37  22296.44  47992.71  5251.59  26770.0  14442.3  1  
1  466.48  72214.97  32699.0  292.64  1e-10  115434.99  27983.08  57595.96  8240.529  25395.0  14445.5  1  
1  1470.98  160332.67  33631.0  620.0  1e-10  246163.17  140469.69  126323.13  12194.119  57417.0  14469.6  1  
1  117.600006  60342.36  30595.0  209.56  1e-10  101514.664  20832.0  47391.37  5931.2695  22625.0  14475.0  1  
1  332.22  101162.93  30271.0  477.4  14.4  151704.6  48705.96  70072.164  14119.879  31553.0  14476.8  1  
1  694.82  162850.03  33830.0  677.04  17.1  199575.31  65474.48  103021.74  9498.409  26349.0  14477.4  1  
1  1666.98  239658.06  35673.0  1187.92  34.2  262143.0  154843.77  192619.27  7916.6196  42343.0  14479.3  1  
1  1899.24  262143.0  34424.0  1391.28  13.5  262143.0  187083.77  200942.8  22291.379  44129.0  14488.1  1  
1  1477.8401  228818.56  33410.0  1083.76  1e-10  227833.25  143692.44  116148.51  7718.9697  41155.0  14491.4  1  
1  187.18001  102519.08  35351.0  348.44  6.2999997  160460.31  47961.96  86554.445  8871.83  30660.0  14491.4  1  
1  786.94  193867.56  30672.0  499.72  1e-10  226111.33  102906.36  105824.08  10607.609  34787.0  14509.6  1  
1  2620.52  205532.8  33729.0  1624.4  1e-10  262143.0  254033.84  142048.92  19352.59  81001.0  14546.8  1  
1  2906.6802  121230.74  30191.0  1590.92  166.5  149523.77  128389.6  68882.32  8169.7295  69406.0  14551.5  1  
1  375.34  178296.52  35078.0  324.88  11.7  192836.69  56536.56  103215.414  5771.9697  20781.0  14553.5  1  
1  1553.3  262143.0  38471.0  1070.12  1e-10  262143.0  133519.48  164909.48  14993.079  31814.0  14589.0  1  
1  2430.4001  175978.12  32570.0  1256.12  35.1  215154.55  155374.48  106927.24  15069.779  57863.0  14594.0  1  
1  798.7  209800.84  30408.0  353.4  0.9  226146.52  83227.56  104929.555  7800.3896  25998.0  14599.9  1  
1  1427.86  206692.52  34587.0  734.08  6.2999997  262143.0  141000.4  163970.02  27649.758  44707.0  14604.7  1  
1  1272.04  224704.5  38215.0  1202.8  4.5  262143.0  108230.92  171943.66  26176.53  31566.0  14607.4  1  
1  791.84  220834.05  34175.0  426.56  14.4  249576.14  75793.76  130146.25  10390.489  22493.0  14613.8  1  
1  1508.22  262143.0  35418.0  1330.52  30.599998  262143.0  149312.12  196599.67  14157.64  32968.0  14614.5  1  
1  1012.34  168238.25  32718.0  647.28  0.9  129271.37  77578.12  64537.055  7629.88  30220.0  14616.8  1  
1  1003.52  201455.58  33551.0  953.56  36.899998  216289.61  76360.44  110728.95  8529.63  24841.0  14621.6  1  
1  1626.8  262143.0  37766.0  1004.4  20.699999  262143.0  194892.05  193573.7  26667.998  42611.0  14624.1  1  
1  2168.74  262143.0  33999.0  1531.4  65.7  262143.0  208329.92  227305.47  31002.729  34933.0  14625.0  1  
1  1920.8  198350.31  32864.0  1802.96  10.799999  212946.02  135902.77  106784.94  4545.9497  44903.0  14633.2  1  
1  1008.42004  178089.19  30947.0  636.12  25.199999  168917.77  126311.36  79765.3  12590.01  46482.0  14644.1  1  
1  1041.74  174896.14  35866.0  678.28  1e-10  235412.19  103623.08  128834.43  15034.97  38829.0  14678.6  1  
1  849.66003  239197.52  33394.0  990.76  27.0  236276.83  109313.44  120395.336  30801.54  29950.0  14683.3  1  
1  1664.04  194782.88  33535.0  1106.08  1e-10  262143.0  116041.68  134670.2  15208.43  39043.0  14684.7  1  
1  250.88  40037.54  30982.0  156.24  1e-10  105558.74  20575.32  49902.664  12067.859  33679.0  14694.4  1  
1  1534.68  208070.7  31001.0  1336.72  0.9  262143.0  127424.88  128881.51  13504.51  40135.0  14699.9  1  
1  1525.86  85700.69  32611.0  933.72003  4.5  133030.64  58236.6  66196.625  10939.189  44534.0  14706.5  1  
1  688.94  79405.02  33031.0  414.16  1e-10  122087.234  50406.0  61533.562  6134.82  41602.0  14707.4  1  
1  922.18  218333.2  38255.0  644.8  0.9  226761.77  115169.96  132366.5  12921.59  34570.0  14708.1  1  
1  816.34  120989.83  30578.0  618.76  5.3999996  175441.81  58794.6  81858.21  14331.689  31847.0  14710.9  1  
1  694.82  188920.44  36339.0  417.88  1e-10  197269.81  51306.242  109383.97  3937.66  17798.0  14724.3  1  
1  1533.7001  262143.0  35371.0  1484.28  3.6  262143.0  196714.84  161217.98  24001.79  46278.0  14727.7  1  
1  471.38  103487.945  30714.0  354.64  1e-10  133651.14  34871.28  62636.734  4562.4697  22083.0  14729.8  1  
1  5752.6  262143.0  37748.0  4410.68  18.0  262143.0  262143.0  262143.0  27384.85  47781.0  14731.7  1  
1  200.90001  76614.305  33393.0  190.96  1e-10  122004.81  22880.48  62165.934  11677.869  19572.0  14745.4  1  
1  2107.98  262143.0  34916.0  1691.36  8.099999  262143.0  236021.61  212353.28  47507.977  55711.0  14761.1  1  
1  1787.52  235487.84  33438.0  1744.68  1e-10  253267.16  209702.61  129222.836  17131.83  58360.0  14765.8  1  
1  580.16003  140670.92  33847.0  440.2  3.6  197011.75  56722.56  101749.516  9699.01  26426.0  14778.3  1  
1  333.2  149383.88  33495.0  469.96  1e-10  158917.34  63185.44  81221.56  19587.408  27720.0  14780.7  1  
1  1271.06  230492.73  35560.0  628.68  37.8  247585.73  111778.56  134340.64  16145.939  31782.0  14786.6  1  
1  1901.2001  262143.0  34521.0  1483.04  27.0  262143.0  209107.4  228041.62  42767.918  45418.0  14787.9  1  
1  1680.7001  262143.0  35067.0  1306.96  1e-10  262143.0  164975.8  161123.81  22339.76  41121.0  14790.2  1  
1  1403.36  180617.34  36675.0  1324.3201  28.8  202873.55  97854.6  113531.29  7970.3096  35506.0  14796.4  1  
1  1128.96  131744.6  30358.0  964.72003  25.199999  142693.2  130049.96  66099.25  4448.01  64693.0  14846.7  1  
1  446.88  104236.984  30538.0  2339.8801  1e-10  147964.81  43138.36  68947.59  12781.169  27122.0  14849.0  1  
1  1983.52  235538.67  32733.0  1356.56  35.1  262143.0  211606.0  132944.3  24264.93  58877.0  14906.8  1  
1  720.3  142534.8  32510.0  404.24  1e-10  176247.1  94919.52  87429.7  19956.75  43643.0  14936.7  1  
1  387.1  76596.68  30416.0  353.4  4.5  127368.625  24823.56  59113.223  17354.26  21239.0  14954.4  1  
1  167.58  60959.676  30534.0  54.56  17.1  111413.586  16886.32  51908.914  8401.01  18154.0  14983.3  1  
1  1090.74  150657.0  32615.0  1016.8  20.699999  230077.83  95670.96  114501.77  26417.838  41617.0  14992.5  1  
1  795.76  184979.05  32790.0  421.6  1e-10  242440.48  87428.68  121301.625  8161.4697  30975.0  15003.7  1  
1  1034.88  191979.67  33250.0  860.56  24.3  217319.66  97855.84  110258.16  9572.159  33405.0  15004.1  1  
1  703.64  122824.49  31786.0  589.0  15.299999  162561.88  92939.24  78845.09  20946.18  49590.0  15006.6  1  
1  817.32  161867.62  34126.0  876.68  24.3  218696.78  85241.32  113880.11  9309.02  34512.0  15015.3  1  
1  1194.62  176320.97  34483.0  654.72003  25.199999  228375.78  103027.88  120164.22  7964.4097  38294.0  15027.5  1  
1  607.60004  163351.84  30139.0  672.08  12.599999  201973.61  93575.36  92884.56  16324.119  37542.0  15043.7  1  
1  76321.42  206406.17  30510.0  82745.2  949.5  184118.5  262143.0  85715.56  11338.029  83233.0  15044.9  1  
1  1703.24  262143.0  36976.0  1669.04  36.0  262143.0  166191.0  200920.33  14847.35  32721.0  15053.0  1  
1  1727.74  233371.2  33539.0  6092.12  108.0  262143.0  170445.44  172218.66  57155.066  47865.0  15058.8  1  
1  966.28  218222.56  33574.0  1559.92  1e-10  193527.89  101089.76  99144.06  21730.29  30359.0  15060.8  1  
1  939.82  135120.39  30122.0  565.44  1e-10  127480.39  71753.84  58593.203  7554.9497  34802.0  15078.6  1  
1  301.84  68592.54  32039.0  213.28  8.099999  121299.54  26270.64  59300.473  6731.3096  25100.0  15078.6  1  
1  396.9  64346.117  30544.0  380.68  1e-10  121871.31  31791.121  56799.883  11280.21  32379.0  15132.8  1  
1  2270.6602  262143.0  31762.0  1455.76  41.399998  262143.0  159760.36  157836.78  10369.25  36114.0  15133.8  1  
1  1274.0  219114.2  39506.0  896.52  1e-10  242113.06  153422.72  145949.08  21118.459  45888.0  15140.6  1  
1  497.84  82982.99  30810.0  472.44  1e-10  124954.61  62097.96  58744.074  13395.359  49042.0  15159.0  1  
1  180.32  89450.89  30455.0  238.08  16.199999  121960.36  22261.72  56675.76  14478.01  16310.0  15160.7  1  
1  2054.08  262143.0  33230.0  1366.48  37.8  262143.0  205575.88  200863.62  17295.26  42931.0  15167.1  1  
1  1621.9  218158.23  37242.0  796.08  63.0  262143.0  185119.6  169920.28  23169.889  55611.0  15189.6  1  
1  954.52  177995.58  32267.0  498.48  4.5  234293.44  71267.76  115355.63  4993.17  26240.0  15190.8  1  
1  849.66003  181927.33  33058.0  987.04  6.2999997  194790.16  97792.6  98257.03  10367.4795  35228.0  15191.5  1  
1  2132.48  262143.0  33775.0  1279.68  19.8  262143.0  207398.69  182355.83  15905.22  46596.0  15195.2  1  
1  419.44  79291.57  31695.0  173.6  1e-10  122832.87  32838.92  59405.332  4536.51  27142.0  15195.9  1  
1  4619.72  195253.9  37079.0  5343.16  81.0  262143.0  262143.0  189919.66  27235.578  87987.0  15197.0  1  
1  233.24  79311.46  30238.0  246.76  1e-10  116931.3  33635.0  53951.543  5246.28  27793.0  15212.2  1  
1  3268.3  209117.08  34455.0  3039.24  58.5  262143.0  262143.0  163333.38  17666.37  82154.0  15218.2  1  
1  1926.68  203934.94  41384.0  1871.16  1e-10  257805.28  189987.84  162796.23  32792.79  61054.0  15254.4  1  
1  1053.5  188165.38  35927.0  569.16003  1e-10  245564.08  103210.164  134618.84  10539.76  35947.0  15266.5  1  
1  1212.26  142315.62  33314.0  1210.24  21.599998  179876.48  92969.0  91436.85  7351.9897  42812.0  15270.2  1  
1  591.92  107321.57  30959.0  473.68  1e-10  135621.84  61853.68  64067.324  6967.3096  37771.0  15275.1  1  
1  2023.7001  262143.0  35710.0  1113.52  6.2999997  262143.0  183708.48  176201.19  21191.62  42594.0  15275.3  1  
1  3055.6401  138232.88  33246.0  2270.44  162.0  137283.58  63014.32  69643.09  11938.06  29875.0  15276.7  1  
1  461.58002  57381.707  33242.0  395.56  19.8  131334.48  53373.32  66617.13  21536.18  60958.0  15278.0  1  
1  1040.76  212410.1  37558.0  685.72003  6.2999997  231580.53  104788.68  132716.39  12608.3  32331.0  15293.6  1  
1  876.12  174697.97  36313.0  1014.32  19.8  207491.33  64994.6  114969.37  17584.36  24382.0  15297.8  1  
1  701.68  177632.73  34283.0  1501.64  7.2  188670.6  86189.92  98696.805  29531.86  31799.0  15309.1  1  
1  1597.4  175405.67  30375.0  1341.68  2.6999998  262143.0  186111.6  126943.734  24587.658  69536.0  15322.4  1  
1  422.38  133692.14  36850.0  2569.28  6.2999997  141971.11  45150.88  79828.42  13835.499  22133.0  15338.8  1  
1  517.44  131013.516  32003.0  731.6  1e-10  178274.55  51259.12  87056.27  25123.379  25641.0  15339.7  1  
1  577.22003  182651.92  30985.0  389.36002  29.699999  207926.38  78123.72  98306.26  7468.8096  28031.0  15344.9  1  
1  817.32  132532.1  31137.0  2053.44  27.0  171954.31  82895.24  81697.71  16842.729  40991.0  15347.2  1  
1  1129.9401  262143.0  30243.0  1458.24  19.8  262143.0  130950.2  141648.75  17664.01  29245.0  15354.0  1  
1  297.92  75886.32  30570.0  257.92  1e-10  128663.016  29673.201  60016.305  15987.2295  25626.0  15362.5  1  
1  687.96  126220.43  31421.0  546.84  1e-10  165155.5  55930.2  79183.21  31566.178  29040.0  15375.1  1  
1  1784.5801  262143.0  36418.0  1380.12  20.699999  262143.0  150562.05  201949.67  19537.26  33318.0  15377.0  1  
1  1616.02  262143.0  36230.0  2016.24  87.299995  262143.0  147946.88  201749.58  23405.889  29239.0  15382.4  1  
1  1074.0801  184351.06  33748.0  484.84  1e-10  229580.36  73067.0  118223.234  4083.9797  25975.0  15383.8  1  
1  994.7  172398.75  30223.0  1204.04  6.2999997  184727.67  93138.88  85190.195  23456.629  35406.0  15384.5  1  
1  4751.04  241157.27  37787.0  3724.96  0.9  262143.0  262143.0  262143.0  37214.25  71239.0  15388.1  1  
1  1244.6  240650.6  44356.0  748.96  33.3  242569.28  113065.68  164175.45  15407.26  30791.0  15388.6  1  
1  846.72003  149331.88  30255.0  727.88  32.399998  139642.11  73886.64  64466.434  19100.658  32426.0  15393.5  1  
1  454.72  90226.336  32916.0  372.0  1e-10  133904.9  51585.242  67254.85  9198.689  37469.0  15394.8  1  
1  318.5  92646.76  31358.0  328.6  1e-10  137623.95  30350.24  65851.016  5223.86  21469.0  15396.0  1  
1  2122.68  262143.0  38891.0  2282.84  45.899998  262143.0  173714.08  262143.0  20473.59  21562.0  15396.4  1  
1  334.18  71295.96  32565.0  270.32  1e-10  136564.84  29815.8  67859.41  4318.8  27407.0  15445.2  1  
1  215.6  93464.01  30951.0  256.68  1e-10  141343.61  41914.48  66753.02  8435.2295  29390.0  15452.0  1  
1  1455.3  262143.0  37795.0  1542.56  15.299999  262143.0  158438.52  162512.67  12933.39  33841.0  15453.0  1  
1  599.76  48311.54  30891.0  323.64  0.9  115070.13  33486.2  54239.37  8950.89  45425.0  15460.3  1  
1  98.98  114503.81  34556.0  94.24  15.299999  147895.36  13011.32  77982.67  2653.8198  7447.0  15479.2  1  
1  1159.34  197839.9  33540.0  2225.8  19.8  181944.84  122714.12  93115.69  12600.63  40650.0  15481.1  1  
1  4523.68  193491.17  37471.0  3216.56  1e-10  262143.0  229522.77  157788.62  17053.95  77740.0  15497.6  1  
1  1582.7001  230478.47  34927.0  1153.2  4.5  222352.62  80208.164  118501.44  6725.9995  22807.0  15499.9  1  
1  1422.9601  188315.6  32214.0  719.2  2.6999998  195352.81  140978.08  96025.016  8186.2495  49062.0  15501.0  1  
1  798.7  84079.234  35922.0  477.4  7.2  185623.73  94494.2  101745.234  11049.52  73654.0  15523.8  1  
1  1702.26  177096.42  31742.0  1362.76  2.6999998  215615.16  132870.97  104432.01  5155.42  49170.0  15524.5  1  
1  1277.92  187180.56  31692.0  796.08  31.5  212510.23  106197.32  102766.016  6238.6597  37182.0  15527.0  1  
1  1671.88  157850.52  32585.0  3556.32  1.8  190995.95  138179.4  94964.65  23445.42  57369.0  15550.5  1  
1  674.24  262143.0  33714.0  1054.0  24.3  262143.0  75791.28  153135.2  29009.12  17511.0  15565.5  1  
1  294.0  62878.73  30118.0  146.32  11.7  105129.41  26881.96  48313.71  5944.2495  28018.0  15565.6  1  
1  731.08  122652.414  31826.0  1969.12  24.3  156404.16  75093.164  75953.95  17095.84  40124.0  15566.9  1  
1  1208.34  246317.66  37922.0  672.08  1e-10  262143.0  94398.72  181082.53  16918.25  25116.0  15570.5  1  
1  452.76  182018.05  37262.0  290.16  9.9  220794.44  59330.28  125537.76  9199.279  21362.0  15572.9  1  
1  945.7  127826.43  32408.0  657.2  24.3  200767.73  100484.64  99281.02  10234.7295  51518.0  15581.6  1  
1  3225.1802  262143.0  41323.0  2796.2  63.899998  262143.0  262143.0  214650.58  27803.158  47922.0  15582.4  1  
1  651.7  149363.81  35127.0  525.76  19.8  167145.02  61308.082  89588.96  5266.34  26900.0  15582.4  1  
1  671.3  140590.38  34364.0  420.36002  1e-10  156992.3  49981.92  82319.38  16940.67  23299.0  15603.1  1  
1  840.84  169090.88  33422.0  462.52  33.3  217483.22  98132.36  110911.92  14633.18  38034.0  15611.5  1  
1  619.36  157099.11  32755.0  357.12  1e-10  192276.12  54959.28  96099.914  16794.35  22927.0  15615.7  1  
1  733.04004  194861.1  36264.0  277.76  1e-10  188357.38  77461.56  104226.56  4757.17  26052.0  15637.3  1  
1  181.3  52749.754  30541.0  370.76  1e-10  109829.05  21089.92  51182.383  9915.54  26202.0  15645.7  1  
1  149.94  79161.82  30293.0  133.92  1e-10  117098.62  12510.36  54127.023  9001.63  10357.0  15649.9  1  
1  508.62  179117.67  32439.0  624.96  36.899998  217690.11  63558.68  107752.22  13166.439  23255.0  15650.5  1  
1  915.32  207522.56  31759.0  804.76  3.6  235669.7  87596.08  114206.45  17062.209  27663.0  15663.7  1  
1  991.76  168929.02  32263.0  750.2  6.2999997  209742.44  115050.92  103255.01  6973.2095  44634.0  15664.2  1  
1  294.98  86062.04  32254.0  126.48  1e-10  146421.52  31164.92  72062.37  8090.6694  23732.0  15665.9  1  
1  823.2  211433.66  37317.0  678.28  2.6999998  242811.89  88601.72  138260.06  11208.2295  27463.0  15670.6  1  
1  802.62  216681.4  31291.0  807.24  33.3  238401.16  73631.2  113827.67  8411.63  22270.0  15685.7  1  
1  557.62  134806.94  34002.0  372.0  11.7  144103.62  57289.242  74765.19  4950.0996  27851.0  15688.8  1  
1  2106.02  199905.77  30746.0  1475.6  27.0  167406.06  168752.84  78538.0  22448.908  55323.0  15690.7  1  
1  1055.46  180204.95  30821.0  593.96  1e-10  225885.08  94612.0  106231.74  9026.409  34408.0  15692.3  1  
1  552.72003  164503.36  32138.0  448.88  6.2999997  188946.02  63342.92  92656.66  8443.489  25235.0  15723.5  1  
1  138.18001  47348.59  30276.0  422.84  18.0  119181.74  22540.72  55058.992  12032.459  31199.0  15724.6  1  
1  1413.16  216090.12  36551.0  2048.48  31.5  222390.05  111286.28  124032.266  25647.889  33751.0  15726.1  1  
1  1886.5  169291.25  30162.0  1505.36  1e-10  214078.78  116168.164  98526.67  29296.45  44971.0  15736.9  1  
1  404.74002  120776.23  31423.0  735.32  21.599998  153665.66  42160.0  73679.13  15287.489  22877.0  15752.6  1  
1  530.18  150118.42  31523.0  1113.52  1e-10  187175.53  57819.96  90031.945  8208.08  25242.0  15766.9  1  
1  248.92  59485.09  30306.0  259.16  1e-10  112628.945  26033.8  52083.324  10124.399  28682.0  15806.5  1  
1  1825.74  190057.6  33049.0  672.08  14.4  203958.47  186528.23  102853.76  13911.609  64319.0  15814.1  1  
1  240.1  57273.473  30626.0  230.64  36.0  103422.24  26049.92  48330.832  9190.43  29808.0  15819.3  1  
1  915.32  137305.34  32646.0  321.16  13.5  208411.61  86304.0  103817.83  12428.939  41193.0  15824.4  1  
1  935.9  223331.34  35198.0  2023.68  11.7  262143.0  80375.56  146362.1  17324.76  23586.0  15830.1  1  
1  402.78  134842.72  31303.0  290.16  1e-10  169456.4  49183.36  80940.16  2607.7998  23904.0  15834.5  1  
1  619.36  144749.14  33618.0  3886.16  1e-10  172194.55  49596.28  88330.64  34992.9  22455.0  15851.0  1  
1  679.14  136229.92  32598.0  396.8  1e-10  178879.72  71309.92  88975.85  10421.76  34305.0  15853.6  1  
1  904.54004  129699.26  30638.0  539.4  1e-10  150498.48  96643.12  70357.85  12767.01  48833.0  15857.1  1  
1  1092.7001  148370.9  30424.0  1277.2  13.5  141175.92  80916.2  65538.57  8041.6997  35741.0  15858.2  1  
1  804.58  222487.12  34486.0  734.08  31.5  260965.4  91970.8  137323.81  29028.588  27091.0  15862.9  1  
1  684.04004  136290.0  30678.0  913.88  14.4  148896.48  57135.48  69699.805  8740.26  27474.0  15869.4  1  
1  529.2  103864.49  31126.0  310.0  1e-10  160921.84  60287.56  76429.03  26613.129  38040.0  15881.9  1  
1  552.72003  180825.95  34595.0  452.6  10.799999  202299.12  52267.242  106789.22  2324.01  18943.0  15881.9  1  
1  925.12  212015.58  37682.0  1102.36  1e-10  228179.64  78923.52  131199.12  5518.86  24396.0  15891.7  1  
1  805.56  182178.66  30251.0  651.0  17.1  232025.88  94778.164  107101.66  14737.02  34095.0  15894.7  1  
1  641.9  92374.28  37771.0  483.6  1e-10  139480.3  58758.64  80388.03  15044.409  41687.0  15896.0  1  
1  900.62  215363.75  30095.0  562.96  22.5  237548.53  87028.164  109085.44  11768.14  26483.0  15915.7  1  
1  745.78  124405.69  31050.0  415.4  1e-10  163560.58  40706.72  77492.62  2751.7598  21444.0  15917.9  1  
1  569.38  205810.9  37791.0  596.44  1e-10  210459.64  59724.6  121360.48  23715.639  19018.0  15933.2  1  
1  931.98004  211397.16  32859.0  581.56  1e-10  262143.0  82183.484  134958.03  6081.13  25478.0  15946.6  1  
1  829.08  161111.06  35483.0  395.56  1.8  187305.69  72686.32  101412.47  14569.459  29567.0  15954.6  1  
1  1999.2001  166467.31  30114.0  1108.56  18.9  184208.72  152166.6  84644.49  7012.15  59906.0  15989.1  1  
1  1441.5801  154911.34  30023.0  1860.0  4.5  158705.77  172474.08  72705.43  16490.5  72966.0  15999.7  1  
1  2845.9202  231792.38  35758.0  1796.76  44.1  210001.89  259341.05  114582.02  15193.68  73325.0  16004.0  1  
1  1644.4401  249596.19  37651.0  3282.28  88.2  262143.0  84012.484  153172.64  12388.819  22059.0  16013.5  1  
1  223.44  50056.72  30352.0  86.8  23.4  117222.18  14911.0  54289.664  3176.5598  19522.0  16021.8  1  
1  2048.2  260171.36  38452.0  1707.48  1e-10  262143.0  196926.88  199557.16  8376.819  49605.0  16034.1  1  
1  1600.3401  156845.08  32618.0  3269.8801  1e-10  204460.64  185722.23  101762.35  22589.328  77602.0  16047.3  1  
1  450.80002  122755.04  30579.0  1195.36  1e-10  168547.33  51266.56  78643.94  26073.87  27370.0  16051.5  1  
1  130.34  62725.547  30199.0  290.16  25.199999  104443.4  27530.48  48127.53  16665.729  28764.0  16065.7  1  
1  1475.88  228453.9  34003.0  1258.6  43.199997  262143.0  144854.33  142533.64  12451.949  41554.0  16072.4  1  
1  1409.24  156311.83  31755.0  3288.48  17.1  210496.45  85449.64  101994.55  25408.94  35826.0  16074.1  1  
1  1144.64  201985.44  36211.0  669.6  27.9  221253.83  107113.68  122250.72  13108.619  34754.0  16076.2  1  
1  777.14  230801.12  37223.0  445.16  15.299999  235452.52  95949.96  133731.81  9294.859  27245.0  16105.5  1  
1  966.28  262143.0  37018.0  877.92  31.5  262143.0  96171.92  184811.48  9513.75  22522.0  16110.1  1  
1  656.60004  133718.6  31238.0  820.88  1e-10  159599.61  58720.2  76073.8  26659.738  28779.0  16118.0  1  
1  438.06  123026.14  33808.0  727.88  17.1  151822.98  50257.2  78320.8  14973.609  26772.0  16126.8  1  
1  982.94  176168.78  34850.0  813.44  32.399998  184617.02  82834.484  98173.58  11340.9795  30815.0  16128.7  1  
1  168.56  65194.61  30957.0  155.0  7.2  113291.27  19448.16  53514.984  9878.369  19550.0  16132.9  1  
1  760.48004  134161.61  34131.0  277.76  19.8  190482.61  93660.92  99202.914  23759.889  45752.0  16134.0  1  
1  1330.84  245513.73  36514.0  717.96  27.0  262143.0  152056.23  168712.27  13552.3  40589.0  16135.5  1  
1  486.08002  132550.9  32358.0  1976.56  12.599999  216284.64  57798.88  106789.22  37570.02  28577.0  16136.4  1  
1  475.30002  124600.54  31950.0  859.32  1e-10  143640.22  51004.92  70027.23  14349.9795  26827.0  16142.7  1  
1  847.7  217491.94  35251.0  2308.8801  1e-10  256694.56  124171.12  138072.81  22605.85  37416.0  16144.2  1  
1  2335.34  237437.89  31083.0  2006.3201  1e-10  261004.45  229293.36  123791.516  22881.379  63288.0  16146.5  1  
1  2099.1602  262143.0  38203.0  1217.68  10.799999  262143.0  122958.4  176758.66  14086.249  29223.0  16151.3  1  
1  784.0  185141.17  30799.0  489.80002  9.9  173659.27  80451.2  81612.12  6551.9497  28478.0  16151.8  1  
1  728.14  201582.86  35146.0  275.28  1e-10  231753.2  69586.32  124285.86  6927.1895  22623.0  16159.9  1  
1  373.38  175589.44  36382.0  245.52  19.8  181364.8  49113.92  100683.8  7703.63  18331.0  16207.8  1  
1  1412.18  149290.98  36975.0  752.68  13.5  169988.14  105227.64  95906.24  9271.26  46193.0  16209.9  1  
1  558.60004  99818.11  30310.0  362.08002  1e-10  123897.234  72202.72  57301.71  24933.398  47405.0  16211.9  1  
1  1802.2201  133718.0  30517.0  1044.08  1e-10  194524.6  137896.69  90580.85  14769.47  67584.0  16218.1  1  
1  486.08002  262143.0  31875.0  332.32  1e-10  262143.0  57750.52  136902.23  9847.1  13684.0  16219.1  1  
1  1139.74  182341.77  34451.0  1182.96  1e-10  187378.03  60826.96  98500.99  15521.72  21862.0  16224.2  1  
1  743.82  119692.81  30967.0  527.0  19.8  172454.45  88445.484  81487.99  13909.84  48427.0  16230.6  1  
1  3047.8  262143.0  40658.0  1868.68  29.699999  262143.0  262143.0  223855.78  27624.979  64344.0  16231.7  1  
1  1617.0  213509.9  33385.0  3352.96  49.5  241889.9  112557.28  123222.27  14346.439  34549.0  16236.9  1  
1  560.56  174740.5  32403.0  354.64  2.6999998  204187.75  49879.0  100956.65  12520.9795  18707.0  16242.5  1  
1  969.22003  159541.27  35531.0  615.04  12.599999  198647.47  77331.36  107698.72  13382.38  31766.0  16269.6  1  
1  690.9  163665.25  32483.0  365.8  16.199999  185061.1  81645.32  91725.76  6506.5195  32693.0  16274.4  1  
1  3138.94  261528.45  34673.0  2031.12  20.699999  262143.0  262143.0  144343.0  26698.088  65690.0  16278.1  1  
1  1310.26  247604.64  35087.0  936.2  28.8  262143.0  122143.72  170277.67  20344.379  32329.0  16296.6  1  
1  843.78  161524.44  30675.0  569.16003  32.399998  235909.95  65777.04  110420.8  11497.329  26688.0  16312.4  1  
1  407.68  126916.1  30674.0  280.24  1e-10  161096.2  43677.76  75400.766  5353.07  22554.0  16317.3  1  
1  541.94  102307.83  34788.0  603.88  1e-10  195167.88  53045.96  103599.55  8278.88  33980.0  16322.3  1  
1  2374.54  228065.05  31979.0  1584.72  18.9  212313.39  234635.28  103600.62  27645.04  67424.0  16325.8  1  
1  1510.18  205332.94  37119.0  1024.24  22.5  254308.53  123417.2  144038.06  9057.68  39391.0  16350.7  1  
1  1429.8201  115880.2  30278.0  927.52  1e-10  159529.95  131410.23  73703.74  20785.11  74319.0  16379.3  1  
1  678.16003  201195.44  32086.0  731.6  5.3999996  191385.25  64902.84  93700.98  6685.88  21141.0  16412.8  1  
1  1119.16  230477.92  32107.0  688.2  1e-10  242146.44  121734.52  118630.91  13696.85  34615.0  16416.3  1  
1  1149.54  114815.27  31507.0  434.0  27.0  156627.83  90810.164  75300.19  14164.72  51834.0  16419.9  1  
1  1450.4  218354.77  33434.0  996.96  34.2  257569.8  105465.72  131402.42  24243.69  31654.0  16431.1  1  
1  974.12  182136.22  31699.0  576.6  1e-10  209563.12  96170.68  101363.24  13760.569  34604.0  16431.6  1  
1  2398.06  239290.98  35156.0  985.8  56.699997  262143.0  237023.52  152799.22  7191.51  64915.0  16445.6  1  
1  2731.26  250481.92  33870.0  2034.84  44.1  248453.02  262143.0  128404.29  30668.2  68587.0  16452.6  1  
1  1898.26  176714.97  31612.0  994.48  13.5  203056.98  90735.76  97946.734  22515.578  33650.0  16453.0  1  
1  3975.86  214825.44  33678.0  2065.84  20.699999  262143.0  262143.0  175502.48  14283.31  79971.0  16453.4  1  
1  294.98  89175.22  30351.0  384.4  17.1  140196.22  34009.48  64927.6  6842.2295  24994.0  16460.7  1  
1  832.02  209965.7  35479.0  670.84  5.3999996  241897.42  83283.36  130955.164  11243.63  25995.0  16484.5  1  
1  1210.3  221035.6  40472.0  654.72003  1e-10  259173.92  144916.33  160053.81  14311.039  42967.0  16497.7  1  
1  1305.36  176324.52  30108.0  1387.56  19.8  208681.98  103320.52  95870.94  20247.03  38402.0  16532.7  1  
1  676.2  125297.85  32330.0  10084.92  1e-10  193771.27  56215.402  95590.59  24928.68  29403.0  16535.9  1  
1  739.9  112792.92  32134.0  4180.04  29.699999  140175.03  69962.04  68731.45  16439.76  40650.0  16539.6  1  
1  1465.1  120565.664  33386.0  1940.6  46.8  168625.38  87199.28  85902.81  11030.05  47399.0  16554.2  1  
1  1186.78  230711.45  31707.0  576.6  6.2999997  250491.39  104636.164  121190.34  10749.21  29723.0  16564.7  1  
1  634.06  144927.06  32118.0  581.56  1e-10  171494.58  65207.88  84046.37  27056.809  29487.0  16565.3  1  
1  2683.24  233667.48  31594.0  2565.56  12.599999  262143.0  212823.69  128428.9  23193.488  59690.0  16566.2  1  
1  795.76  144103.14  31718.0  560.48  28.8  166987.19  89178.32  80818.17  13570.59  40557.0  16569.5  1  
1  626.22003  126397.8  31755.0  472.44  1e-10  163603.89  62734.082  79273.09  6302.38  32527.0  16569.9  1  
1  4459.98  262143.0  40334.0  2602.76  22.5  262143.0  262143.0  262143.0  39974.86  62726.0  16573.6  1  
1  1558.2001  174821.78  36512.0  1132.12  2.6999998  171907.5  129582.484  95774.63  10040.029  48577.0  16575.8  1  
1  1272.04  202840.08  37118.0  1550.0  20.699999  186542.03  155670.84  105652.875  36214.79  50296.0  16594.0  1  
1  1029.0  123851.586  32359.0  703.08  1e-10  139232.88  65527.8  68747.5  9838.84  34674.0  16601.5  1  
1  1066.24  212637.11  30655.0  668.36  11.7  220012.39  102846.84  102912.6  7531.3496  31698.0  16602.4  1  
1  1995.28  192273.2  35469.0  1019.28  12.599999  262143.0  150254.52  154815.1  15813.77  51214.0  16605.5  1  
1  1375.92  96154.67  30882.0  3273.6  7.2  124874.46  29499.6  58843.582  4174.84  20106.0  16609.4  1  
1  620.34  122196.625  30422.0  543.12  16.199999  172035.7  51322.36  79859.45  11088.46  27525.0  16646.9  1  
1  2062.9001  262143.0  34258.0  2165.04  15.299999  262143.0  262143.0  192279.02  48395.93  51935.0  16646.9  1  
1  2114.84  213528.42  30733.0  1175.52  4.5  211385.94  142056.88  99129.086  7101.2397  43600.0  16648.1  1  
1  2065.84  192059.11  30663.0  1029.2  82.799995  163928.0  226323.56  76698.67  4911.75  77228.0  16648.4  1  
1  4188.52  262143.0  40046.0  2940.04  33.3  262143.0  239870.56  225452.22  18847.549  45999.0  16648.9  1  
1  1589.56  210824.83  41430.0  1066.4  18.0  209707.06  184198.28  132570.86  12926.31  57259.0  16649.4  1  
1  181.3  56763.734  30555.0  254.2  14.4  106446.38  21954.2  49628.742  12162.85  25347.0  16654.4  1  
1  532.14  139148.03  33880.0  406.72  3.6  183366.39  55575.56  94794.516  5049.8096  26175.0  16670.4  1  
1  1894.3401  165250.7  32662.0  720.44  27.0  187228.66  138469.56  93311.49  14377.709  54915.0  16674.2  1  
1  1436.68  181634.5  32711.0  734.08  16.199999  244149.31  144329.8  121862.305  14729.939  52076.0  16684.6  1  
1  1047.62  216624.67  30151.0  735.32  20.699999  262143.0  102742.68  122861.69  13598.319  31083.0  16700.6  1  
1  818.3  210499.0  32007.0  380.68  6.2999997  201859.02  92954.12  98585.52  22655.408  28940.0  16703.2  1  
1  1489.6  222691.11  36830.0  1026.72  1e-10  258636.42  158135.97  145348.81  26142.898  46538.0  16763.8  1  
1  2218.72  228500.48  33430.0  1674.0  25.199999  233165.42  181730.69  118937.99  34328.56  52122.0  16768.9  1  
1  188.16  68178.03  30800.0  240.56  18.0  123355.93  17616.68  57973.67  7051.6797  16934.0  16772.4  1  
1  1266.16  140368.73  32099.0  5535.36  18.0  182280.95  136744.72  89279.734  13284.439  63844.0  16786.2  1  
1  1922.76  212816.61  34754.0  1282.16  27.0  237563.25  196573.48  125980.734  21768.049  60534.0  16791.0  1  
1  1870.8201  262143.0  38970.0  1419.8  26.099998  262143.0  197044.69  180166.61  19572.658  44791.0  16793.0  1  
1  957.46  128979.74  33174.0  560.48  11.7  183326.48  108218.52  92798.96  9559.77  54987.0  16796.3  1  
1  182.28  70181.74  31654.0  161.2  1.8  116018.17  20266.56  56036.973  10871.34  18925.0  16796.7  1  
1  734.02  140042.0  34159.0  440.2  8.099999  221531.94  107617.12  115467.984  9456.52  50362.0  16822.2  1  
1  1159.34  202128.67  34446.0  845.68  1e-10  262143.0  123024.12  140607.64  9617.59  39888.0  16830.9  1  
1  1843.38  191835.7  35822.0  1898.4401  21.599998  236255.3  87256.32  129137.234  22351.559  29809.0  16840.5  1  
1  482.16  123627.04  38266.0  491.04  23.4  172911.88  55601.6  100961.99  8759.14  29475.0  16855.3  1  
1  1125.04  100895.92  35319.0  815.92  27.0  152419.75  163952.8  82142.836  9222.29  106494.0  16859.0  1  
1  1733.62  180781.72  31963.0  899.0  1e-10  195651.72  98277.44  95422.6  6177.8896  35627.0  16863.0  1  
1  694.82  90527.49  33827.0  3321.96  5.3999996  156634.14  62617.52  80848.13  14545.27  45331.0  16869.2  1  
1  1219.12  262143.0  38261.0  1335.48  1.8  262143.0  111707.88  251295.94  9922.029  20173.0  16870.4  1  
1  490.98  162329.77  30949.0  724.16003  4.5  174485.19  55486.28  82399.63  21516.12  22401.0  16870.4  1  
1  563.5  80116.5  31167.0  598.92  12.599999  147473.81  77873.24  70134.23  23135.67  63701.0  16870.8  1  
1  1375.92  261182.7  37698.0  1169.3201  5.3999996  262143.0  109775.96  166031.9  16406.719  27545.0  16871.1  1  
1  1493.52  135250.73  35263.0  1424.76  0.9  214490.92  116014.4  115411.27  16937.129  56215.0  16874.0  1  
1  1176.0  177480.47  32239.0  724.16003  54.899998  224278.27  120303.56  110328.77  12927.489  44423.0  16876.6  1  
1  1683.64  222296.55  32743.0  1235.04  17.1  183272.48  119363.64  91566.33  12650.779  35190.0  16880.2  1  
1  1608.18  262143.0  33522.0  1283.4  1e-10  262143.0  127297.164  147696.39  16980.79  28752.0  16881.1  1  
1  2432.36  220517.36  32218.0  1413.6  1e-10  262143.0  163348.92  128942.5  29040.979  48546.0  16909.7  1  
1  449.82  83919.26  32462.0  7523.08  4.5  151328.73  49587.6  74957.78  18750.2  38725.0  16916.2  1  
1  718.34  128699.15  31425.0  318.68  1e-10  135456.11  80741.36  64952.215  4706.4297  41115.0  16935.6  1  
1  1146.6  132497.73  30127.0  762.6  22.5  140805.67  93758.88  64728.582  14738.789  46375.0  16974.9  1  
1  1280.86  170245.19  39279.0  2054.68  1e-10  181342.12  76305.88  108687.4  15887.52  29374.0  16976.8  1  
1  1603.28  174365.22  31361.0  683.24  1e-10  262143.0  154506.48  133542.42  15588.39  58072.0  16979.2  1  
1  861.42004  109125.79  30579.0  830.8  1e-10  120163.27  68335.164  56068.004  8734.359  41039.0  16980.2  1  
1  252.84001  120078.9  30346.0  246.76  16.199999  139604.66  28951.52  64642.984  6375.5396  15801.0  17000.6  1  
1  373.38  88190.55  30394.0  2993.36  18.0  108509.89  37910.52  50324.242  8866.52  28172.0  17002.3  1  
1  147.98  144715.7  32262.0  321.16  1e-10  171089.92  22766.4  84223.984  11141.56  10310.0  17020.7  1  
1  1784.5801  145945.28  31841.0  1316.88  62.1  176774.45  124740.28  85886.766  10160.9795  56014.0  17036.9  1  
1  1392.5801  262143.0  38423.0  1235.04  50.399998  262143.0  114263.52  171143.3  10677.819  27729.0  17038.9  1  
1  919.24  152440.19  31095.0  3372.8  7.2  182618.83  75710.68  86647.53  20112.51  32549.0  17059.4  1  
1  622.3  146623.0  31811.0  554.28  1e-10  185990.12  57482.68  90279.12  4971.34  25693.0  17060.1  1  
1  469.42  96145.625  30546.0  318.68  28.8  132609.36  36028.2  61808.555  7327.2095  24558.0  17060.3  1  
1  350.84  117664.96  30180.0  391.84  1e-10  180427.48  59868.44  83088.71  7337.8296  33345.0  17080.0  1  
1  1021.16003  104703.43  31627.0  724.16003  6.2999997  157592.23  55392.04  76052.39  16576.049  34671.0  17080.6  1  
1  1930.6001  169203.1  30394.0  927.52  1e-10  154491.39  182246.52  71649.34  18760.818  70588.0  17081.6  1  
1  663.46  157769.08  32835.0  452.6  4.5  170278.33  40152.44  85313.24  12651.369  16679.0  17082.4  1  
1  435.12  116329.86  31630.0  286.44  5.3999996  149312.33  33230.76  72063.43  24649.61  18721.0  17084.0  1  
1  1617.0  180140.98  30322.0  927.52  18.9  176497.5  176589.64  81661.336  17848.68  64244.0  17084.9  1  
1  2447.06  238008.52  36270.0  1784.36  21.599998  237283.17  184411.56  131321.11  19311.879  50778.0  17088.3  1  
1  2093.28  262143.0  37811.0  1315.64  1e-10  262143.0  142643.4  162682.81  10999.96  35111.0  17091.3  1  
1  353.78  102503.04  31594.0  235.6  0.9  132301.17  40312.4  63780.562  4762.48  25774.0  17121.2  1  
1  1073.1  166080.22  30435.0  755.16003  1e-10  221724.89  77888.12  102969.31  11179.319  30735.0  17121.6  1  
1  698.74  111874.69  31210.0  1970.36  1e-10  144931.67  70993.72  69020.35  19337.84  41588.0  17123.3  1  
1  1701.28  262143.0  31834.0  959.76  40.5  262143.0  169511.72  170463.84  12317.43  37259.0  17124.3  1  
1  640.92  178108.3  33483.0  465.0  1.8  220741.58  70329.08  112779.08  6092.9297  25878.0  17126.3  1  
1  1653.26  220418.27  37811.0  1631.84  4.5  262143.0  173352.0  159157.16  5829.7896  51542.0  17128.7  1  
1  1028.02  202472.19  33415.0  616.28  23.4  233093.83  92681.32  118848.12  5485.82  29999.0  17171.1  1  
1  302.82  64495.09  31530.0  474.92  1e-10  122123.47  28885.8  58754.773  18109.459  29352.0  17174.4  1  
1  525.28  187635.86  33239.0  477.4  1e-10  243281.53  73461.32  123389.195  9537.939  25658.0  17178.7  1  
1  3444.7  175048.7  36164.0  10914.48  63.0  262143.0  262143.0  146719.48  11168.109  98143.0  17180.1  1  
1  635.04004  208470.8  34821.0  364.56  2.6999998  245705.2  72158.08  130549.63  3973.65  22684.0  17180.1  1  
1  241.08  50979.934  30928.0  215.76  12.599999  118084.04  20804.72  55726.67  12893.859  26745.0  17183.8  1  
1  165.62001  61498.65  30306.0  71.92  6.2999997  103054.234  17291.8  47655.664  3263.88  18427.0  17203.4  1  
1  441.98  152108.64  34061.0  1443.36  19.8  171532.02  46426.84  89150.266  26099.238  20003.0  17212.7  1  
1  1096.62  192557.53  30727.0  665.88  21.599998  156909.0  110288.08  73567.85  7063.4795  37536.0  17235.5  1  
1  1768.9  245886.88  32055.0  1426.0  18.0  228219.22  157480.0  111626.69  25337.549  41973.0  17238.3  1  
1  687.96  141763.5  32454.0  1562.4  1e-10  215986.23  76728.72  106958.27  12200.609  35471.0  17243.3  1  
1  382.2  118900.12  32216.0  156.24  8.099999  143418.45  31190.96  70501.234  5151.2896  17192.0  17263.8  1  
1  1901.2001  228078.69  35922.0  5432.44  0.9  228870.67  209135.92  125450.016  21266.549  60093.0  17276.4  1  
1  799.68  202545.77  31586.0  1088.72  1e-10  233366.19  108279.28  112474.125  33039.41  35035.0  17276.6  1  
1  1058.4  199553.44  31223.0  618.76  1e-10  226529.78  109246.484  107924.484  8816.96  35878.0  17284.2  1  
1  424.34  177622.08  30139.0  499.72  2.6999998  200328.67  55512.32  92128.08  4332.3696  20482.0  17284.3  1  
1  1058.4  177325.8  32103.0  636.12  18.0  183900.88  154237.4  90084.375  15223.18  57003.0  17298.6  1  
1  279.30002  79665.0  30491.0  338.52  25.199999  118472.445  24022.52  55119.984  17807.379  19762.0  17299.7  1  
1  578.2  190377.84  38027.0  548.08  9.9  210781.78  57540.96  122305.29  6217.42  19808.0  17300.1  1  
1  1167.18  262143.0  33766.0  1016.8  1e-10  262143.0  107302.164  146460.53  5794.98  24386.0  17320.0  1  
1  1689.52  152121.66  31342.0  419.12  5.3999996  197176.81  193513.16  94298.03  28331.209  83368.0  17320.9  1  
1  718.34  184079.25  33215.0  450.12  9.9  228482.56  68636.484  115799.69  6820.9897  24436.0  17326.3  1  
1  190.12001  77030.484  30638.0  213.28  1e-10  122792.836  20731.56  57405.504  3494.5698  17638.0  17329.7  1  
1  1235.78  247965.16  38931.0  720.44  9.0  262143.0  93248.0  161721.95  6110.63  24645.0  17340.9  1  
1  1826.7201  210355.47  35663.0  1178.0  1e-10  262143.0  195670.77  154035.06  30367.299  60961.0  17346.3  1  
1  1572.9  195781.73  35800.0  2142.72  1e-10  254834.34  117126.68  139207.0  24686.19  39207.0  17348.8  1  
1  2205.98  262143.0  37563.0  1292.08  1.8  262143.0  189013.2  153306.39  9888.399  34474.0  17352.6  1  
1  930.02  120233.305  30866.0  990.76  5.3999996  184046.42  59056.242  86681.77  21095.45  32190.0  17358.5  1  
1  864.36005  131457.52  30059.0  689.44  1e-10  146254.17  75770.2  67081.516  6886.4795  37774.0  17365.7  1  
1  3577.0  221951.11  34599.0  2279.12  12.599999  262143.0  223901.84  163499.22  19133.11  66112.0  17370.0  1  
1  445.9  47730.734  31783.0  152.52  1e-10  117093.91  33172.48  56787.043  4619.11  45547.0  17371.8  1  
1  528.22003  82281.64  31987.0  410.44  5.3999996  147913.36  43439.68  72193.98  7016.8696  34599.0  17372.2  1  
1  1723.8201  205834.53  34774.0  773.76  36.0  235067.25  128002.72  124728.836  6294.1196  40755.0  17373.3  1  
1  1661.1  162438.11  32006.0  784.92  36.0  206106.98  170111.88  100657.05  53577.31  68632.0  17382.5  1  
1  2121.7  205651.9  34060.0  1697.56  1e-10  230792.05  131174.64  119945.94  13532.239  41802.0  17389.5  1  
1  154.84  78646.55  30271.0  337.28  1e-10  104933.945  22535.76  48468.863  6959.05  18779.0  17394.3  1  
1  348.88  121114.0  32732.0  2400.6401  19.8  147852.39  36828.0  73844.984  15695.18  19928.0  17395.5  1  
1  1730.68  252537.12  32307.0  978.36  25.199999  262143.0  136530.2  146035.75  12019.4795  35431.0  17399.2  1  
1  1558.2001  167081.11  30051.0  827.08  1e-10  207022.02  168682.16  94928.266  15032.02  66164.0  17402.6  1  
1  535.08  53700.43  30612.0  484.84  5.3999996  100331.25  35905.44  46864.934  8385.08  43819.0  17405.1  1  
1  1713.04  262143.0  35008.0  1347.88  27.9  262143.0  183949.05  193313.7  30235.139  44087.0  17408.5  1  
1  1144.64  262143.0  38987.0  920.08  13.5  262143.0  122910.04  167903.34  12388.819  29493.0  17418.7  1  
1  1979.6001  192306.52  34951.0  1407.4  11.7  205892.42  166865.56  109804.48  11277.85  56866.0  17434.6  1  
1  1466.0801  201010.73  31091.0  737.8  34.2  222049.19  143580.84  105342.58  9941.5  46812.0  17439.9  1  
1  1829.66  262143.0  36624.0  1202.8  1e-10  262143.0  136597.16  177889.66  14711.06  33338.0  17443.0  1  
1  1059.38  238649.67  32002.0  732.84  24.3  262143.0  126786.28  136643.28  14820.8  34817.0  17443.4  1  
1  2918.44  262143.0  40315.0  3272.36  18.9  262143.0  262143.0  262143.0  56034.066  46843.0  17443.5  1  
1  971.18  179870.52  34124.0  688.2  32.399998  223216.14  91485.96  116226.62  15043.2295  33333.0  17460.7  1  
1  689.92004  149857.8  32486.0  868.0  1e-10  211756.38  70024.04  104967.01  14030.789  30623.0  17466.9  1  
1  1529.78  243668.86  32283.0  791.12  43.199997  254836.66  140108.84  125532.41  13231.34  37683.0  17476.7  1  
1  2433.34  262143.0  35805.0  2290.28  39.6  262143.0  222739.97  204382.84  9288.369  54798.0  17489.3  1  
1  1313.2001  197906.42  39405.0  994.48  9.0  227427.66  105092.484  136746.0  10624.13  34801.0  17504.7  1  
1  729.12  157129.17  31171.0  457.56  1e-10  125979.83  55600.36  59920.004  2820.2  23190.0  17519.8  1  
1  1295.56  211680.81  33458.0  809.72003  18.9  188146.0  168689.6  96053.91  7489.4595  52226.0  17522.9  1  
1  320.46  47642.492  30311.0  169.88  1e-10  109186.42  25699.0  50499.723  17466.36  35351.0  17568.0  1  
1  931.0  137462.47  33391.0  554.28  8.099999  206678.64  85223.96  105304.055  6452.8296  40631.0  17568.9  1  
1  1090.74  262143.0  37167.0  1346.64  32.399998  262143.0  92334.12  163095.83  11795.869  22686.0  17569.2  1  
1  2608.76  262143.0  38077.0  1742.2001  36.0  262143.0  229223.92  155353.31  21989.299  55244.0  17572.1  1  
1  1125.04  195954.1  35126.0  1041.6  1e-10  198797.78  94765.76  106551.67  11096.13  31694.0  17573.5  1  
1  898.66003  155566.75  30978.0  486.08002  1e-10  209689.2  69790.92  99117.31  28191.379  29401.0  17615.7  1  
1  881.02  124598.18  31098.0  1382.6  1e-10  141859.33  71611.24  67314.77  19549.059  37666.0  17625.6  1  
1  882.0  125412.48  32919.0  476.16  3.6  176330.23  74360.32  88571.39  6255.1797  38858.0  17626.7  1  
1  742.84  188441.86  30603.0  566.68  25.199999  226435.55  60489.68  105737.41  16675.17  21037.0  17634.7  1  
1  651.7  106795.44  30799.0  334.8  1e-10  147236.86  36930.92  69194.766  8546.739  22663.0  17642.3  1  
1  8555.4  244063.12  33635.0  10487.92  75.6  258657.5  246215.64  132750.62  29602.658  66114.0  17643.4  1  
1  1420.02  126423.45  33491.0  1153.2  23.4  177648.66  113838.2  90784.16  19416.898  59012.0  17644.4  1  
1  3113.46  223232.36  36239.0  1502.88  28.8  262143.0  259999.48  155000.2  22828.87  76330.0  17649.6  1  
1  1602.3  174127.05  31246.0  993.24  18.9  141936.97  126243.164  67672.16  10083.689  47514.0  17657.6  1  
1  508.62  102579.22  33371.0  378.2  3.6  157952.86  62266.6  80429.766  7131.3296  39781.0  17657.6  1  
1  1110.34  242969.62  34565.0  1190.4  1e-10  233494.19  120613.56  123149.516  7317.7695  32533.0  17680.6  1  
1  1174.04  222950.58  35567.0  860.56  1e-10  262143.0  108549.6  147126.08  13711.6  31908.0  17704.0  1  
1  274.4  70160.18  34283.0  184.76  20.699999  122580.664  25015.76  64124.03  6511.8296  23367.0  17708.3  1  
1  675.22003  159601.53  32814.0  357.12  27.9  191938.95  62458.8  96104.195  5266.34  25647.0  17710.5  1  
1  1908.06  182441.8  34114.0  1091.2  5.3999996  225503.66  209475.69  117383.29  10614.1  75247.0  17712.7  1  
1  929.04004  148180.2  33850.0  494.76  42.3  246086.95  129653.164  127106.375  10395.21  57342.0  17713.3  1  
1  932.96  235874.22  37636.0  1352.84  24.3  254636.53  86714.44  146232.62  23805.908  24093.0  17734.2  1  
1  2225.58  192348.97  31106.0  1629.36  29.699999  185926.77  210384.61  88248.26  21220.53  71681.0  17740.9  1  
1  854.56  192812.86  32275.0  680.76  16.199999  230672.19  82928.72  113600.836  14155.869  28187.0  17742.5  1  
1  284.2  103215.72  32023.0  249.24  11.7  126429.49  32546.28  61777.523  13396.539  20665.0  17751.6  1  
1  443.94  92385.22  30740.0  505.92  32.399998  143949.4  38949.64  67520.21  10148.59  27630.0  17754.6  1  
1  1059.38  218531.45  31750.0  926.28  17.1  177585.89  98501.88  86034.42  19558.5  29540.0  17758.7  1  
1  685.02  116634.24  31894.0  570.4  1e-10  188507.27  68895.64  91739.664  4087.5198  38712.0  17760.1  1  
1  436.1  67062.695  30291.0  277.76  1e-10  106834.73  42199.68  49379.434  4319.98  41239.0  17767.7  1  
1  1327.9  209000.22  32686.0  925.04  34.2  198242.8  139331.36  98873.35  15407.85  43690.0  17771.6  1  
1  1074.0801  232487.55  34222.0  19232.4  25.199999  261488.92  81592.0  136545.92  38865.066  23000.0  17781.6  1  
1  699.72003  132785.14  30410.0  288.92  18.0  141974.2  74930.72  65878.836  8630.52  36982.0  17789.5  1  
1  2300.06  262143.0  32018.0  1176.76  10.799999  262143.0  262143.0  173163.45  31214.54  62299.0  17791.6  1  
1  1716.9601  190702.44  32059.0  4573.12  18.0  226933.0  107016.96  111011.44  19789.78  36777.0  17830.7  1  
1  160.72  108136.33  36480.0  477.4  6.2999997  150527.23  37569.52  83789.56  11650.7295  22769.0  17832.7  1  
1  518.42  118058.72  32630.0  250.48  2.6999998  151645.61  49125.082  75503.484  4205.52  27270.0  17840.8  1  
1  983.92004  108631.23  32003.0  992.0  10.799999  152153.78  95972.28  74300.805  28581.37  57899.0  17869.2  1  
1  1864.9401  167153.94  34475.0  1545.04  13.5  193520.58  161705.92  101800.875  21241.77  63400.0  17879.6  1  
1  145.04001  59572.31  30159.0  478.64  1e-10  149108.11  38473.48  68618.03  14227.85  42325.0  17880.6  1  
1  1510.18  218146.72  35443.0  1071.36  6.2999997  262143.0  87350.56  146125.62  9043.52  26242.0  17883.0  1  
1  1022.14  137874.44  33045.0  334.8  18.9  168406.81  96629.484  84915.2  32927.31  45931.0  17905.4  1  
1  1161.3  188767.11  33365.0  757.64  35.1  235227.48  121202.56  119756.55  13202.43  42079.0  17907.4  1  
1  1799.28  205413.73  30267.0  1109.8  31.5  230999.64  163823.84  106684.35  22555.7  52267.0  17909.1  1  
1  1498.42  211990.44  33671.0  1151.96  1.8  254865.5  122831.92  130944.47  10393.439  37973.0  17911.3  1  
1  893.76  178033.6  32318.0  653.48  34.2  219412.12  64757.76  108199.48  9713.76  23838.0  17913.0  1  
1  932.96  189402.69  32988.0  760.12  17.1  200396.66  71794.76  100871.05  9752.109  24842.0  17916.1  1  
1  3363.36  262143.0  35472.0  2456.44  21.599998  256182.58  219767.69  138661.31  18188.52  53946.0  17920.1  1  
1  773.22003  101100.42  30090.0  613.8  22.5  107511.086  58783.44  49362.312  9273.619  38105.0  17925.8  1  
1  1631.7001  165812.64  33391.0  1231.3201  39.6  171181.1  113907.64  87217.84  6459.32  45021.0  17926.6  1  
1  1785.56  122420.46  30023.0  1585.96  6.2999997  153270.7  197033.52  70215.55  5784.9497  105479.0  17928.1  1  
1  397.88  70637.18  33015.0  302.56  1e-10  126712.99  36527.92  63834.062  15675.709  33890.0  17956.1  1  
1  670.32  103186.78  30547.0  627.44  9.0  162787.48  58319.68  75876.914  12875.569  37040.0  17972.2  1  
1  739.9  240848.9  33886.0  437.72  1e-10  257623.17  107087.64  133206.45  8001.5796  29139.0  17973.6  1  
1  2316.72  234787.42  34334.0  3832.84  72.0  262143.0  172260.8  205744.95  18583.229  48083.0  17978.7  1  
1  686.0  125833.14  31023.0  390.6  1e-10  145484.34  59005.402  68868.414  8930.83  30731.0  17981.0  1  
1  846.72003  194724.0  34763.0  396.8  7.2  206132.47  76979.2  109341.164  4043.2698  25908.0  17998.2  1  
1  308.7  67881.9  31802.0  264.12  1.8  113637.06  20605.08  55143.523  4426.1797  19893.0  18014.0  1  
1  1493.52  154565.19  33886.0  910.16003  1e-10  181732.23  129376.64  93966.336  14331.689  54856.0  18061.4  1  
1  259.7  85391.38  32634.0  393.08002  1e-10  135130.8  34176.88  67289.09  16360.699  26230.0  18083.5  1  
1  266.56  99729.82  31557.0  306.28  2.6999998  139595.97  30499.041  67218.48  21827.049  20042.0  18089.1  1  
1  1146.6  193097.92  31634.0  850.64  19.8  166492.95  90994.92  80365.56  7503.6196  30883.0  18102.3  1  
1  233.24  55556.69  30107.0  135.16  1e-10  101094.15  17319.08  46442.28  4255.67  20430.0  18150.1  1  
1  1011.36005  190160.92  34266.0  701.84  18.9  217142.27  84611.4  113534.49  9261.819  29160.0  18162.4  1  
1  221.48001  60775.75  30184.0  600.16003  9.0  104604.49  25522.92  48177.824  19350.818  27522.0  18162.6  1  
1  1866.9  211583.38  38678.0  866.76  19.8  219771.02  170048.64  129704.336  14298.649  52671.0  18164.3  1  
1  1992.3401  197410.58  36250.0  1829.0  1e-10  262143.0  180090.16  165055.0  25946.43  59786.0  18166.5  1  
1  1282.8201  201770.5  33479.0  559.24  5.3999996  170322.75  127695.2  87009.195  10201.1  41476.0  18169.4  1  
1  1379.8401  255249.56  35834.0  1257.36  12.599999  244001.84  158397.6  133416.17  38144.68  40669.0  18170.7  1  
1  1765.9601  262143.0  35026.0  1468.16  127.799995  255562.66  114926.92  136586.58  19582.1  26455.0  18171.4  1  
1  2677.36  204206.84  31238.0  2781.32  1e-10  250283.39  149350.56  119298.586  40012.617  47931.0  18171.4  1  
1  573.3  138427.72  30528.0  474.92  1e-10  214746.39  61227.48  100033.234  9196.92  28987.0  18175.8  1  
1  619.36  121473.945  33039.0  543.12  1e-10  163566.38  73352.2  82459.555  6747.8296  39574.0  18186.6  1  
1  787.92004  163590.62  33650.0  417.88  1e-10  156145.19  54090.04  80174.03  17258.09  21669.0  18186.9  1  
1  1306.34  182573.34  31934.0  806.0  1e-10  175060.67  137489.97  85302.55  12886.779  49353.0  18214.6  1  
1  2058.0  153670.08  30041.0  2140.24  0.9  160340.38  229004.44  73498.305  52224.438  97664.0  18236.0  1  
1  395.92  105267.484  30414.0  493.52  1e-10  111306.74  68705.92  51655.324  11512.67  42774.0  18255.3  1  
1  1845.3401  228057.47  32227.0  1145.76  33.3  255977.95  212878.23  125875.875  24502.11  61174.0  18283.0  1  
1  1103.48  151389.36  35574.0  786.16003  4.5  195732.44  83313.12  106246.73  20602.799  36066.0  18285.8  1  
1  2402.96  182879.94  32786.0  1390.04  15.299999  262143.0  239912.72  131153.11  9077.149  85974.0  18287.1  1  
1  1261.26  220197.14  33310.0  1013.08  1e-10  252457.33  112900.76  128316.55  25231.94  33602.0  18294.8  1  
1  2208.92  262143.0  33274.0  1635.56  9.0  262143.0  195984.48  241439.1  19783.29  47557.0  18297.6  1  
1  2573.48  203501.88  34866.0  1294.56  18.0  262143.0  218027.97  161706.97  8885.399  70214.0  18300.2  1  
1  1241.66  222237.58  34901.0  855.60004  18.9  262143.0  119989.84  179257.11  9241.17  35384.0  18337.8  1  
1  1779.68  186544.81  32842.0  1023.0  1e-10  250134.02  159119.28  125349.44  25231.94  55901.0  18365.2  1  
1  360.64  153649.2  33434.0  365.8  8.099999  155008.33  29629.8  79079.42  15961.859  12638.0  18366.1  1  
1  772.24  151323.22  31779.0  652.24  1e-10  171364.52  74597.164  83096.2  16787.86  32307.0  18369.1  1  
1  702.66003  142554.12  31786.0  525.76  2.6999998  153280.75  78015.84  74343.6  19247.568  35866.0  18386.9  1  
1  2492.1401  262143.0  41463.0  1764.52  1e-10  262143.0  209302.08  262143.0  26876.86  34074.0  18429.5  1  
1  2902.76  262143.0  35485.0  1724.84  77.4  262143.0  262143.0  153094.53  30983.848  65319.0  18445.1  1  
1  1092.7001  126757.33  36378.0  517.08  3.6  205840.62  108222.24  114258.88  8714.89  55953.0  18455.3  1  
1  631.12  168170.5  38061.0  562.96  11.7  176791.03  76112.44  102673.99  5628.01  29661.0  18456.5  1  
1  342.02002  131103.64  30175.0  290.16  8.099999  154090.48  37142.96  70948.49  6113.5796  18567.0  18457.5  1  
1  751.66003  180871.28  34272.0  598.92  9.9  225697.83  71544.28  118028.49  7915.4395  25923.0  18464.9  1  
1  2700.8801  262143.0  31778.0  1568.6  18.0  262143.0  237053.28  165606.05  9859.489  56783.0  18467.0  1  
1  1843.38  262143.0  32281.0  1497.92  1e-10  262143.0  176088.69  160624.12  45440.617  41587.0  18471.3  1  
1  589.96  120168.5  31567.0  493.52  1e-10  127791.555  82846.88  61553.895  5213.8296  45182.0  18502.1  1  
1  1088.78  212529.92  31757.0  2648.6401  14.4  168972.6  118711.4  81879.62  25310.408  36606.0  18508.3  1  
1  2045.26  262143.0  36813.0  1655.4  53.1  262143.0  200975.48  149954.1  16603.78  48118.0  18509.9  1  
1  3338.86  185902.45  36123.0  1807.92  35.1  262143.0  262143.0  181365.02  34747.457  92413.0  18511.4  1  
1  524.3  141702.97  31807.0  486.08002  27.9  158140.05  44775.16  76751.1  22540.95  20708.0  18517.6  1  
1  96.04  53665.707  30142.0  140.12  1e-10  95719.01  13420.5205  44024.082  1523.3799  16389.0  18541.0  1  
1  1744.4  227129.7  36295.0  885.36  1e-10  250275.0  193110.16  138606.73  10373.97  55720.0  18542.9  1  
1  380.24002  163694.34  37266.0  390.6  1e-10  184751.2  49828.16  105055.81  3238.5098  19949.0  18545.1  1  
1  2756.74  262143.0  45367.0  2591.6  3.6  262143.0  262143.0  262143.0  41912.418  49864.0  18549.6  1  
1  1029.0  195030.9  30274.0  808.48  1e-10  243975.39  137312.64  112703.11  10027.64  46141.0  18603.0  1  
1  568.4  174444.14  30698.0  579.08  1e-10  188893.56  87360.484  88480.445  8458.239  32820.0  18603.4  1  
1  978.04004  168018.4  33130.0  840.72003  1.8  182215.33  101227.4  92114.164  13041.949  39484.0  18606.3  1  
1  2800.84  262143.0  33735.0  2181.16  15.299999  262143.0  208626.28  178388.27  12922.18  46136.0  18612.6  1  
1  926.10004  99440.73  31037.0  1546.28  14.4  165402.67  83531.36  78332.56  10912.05  55051.0  18634.8  1  
1  1939.42  235002.81  36438.0  2233.24  38.7  248032.3  212508.72  137905.89  30855.818  59263.0  18655.8  1  
1  1554.28  207279.7  33670.0  1215.2  6.2999997  227848.38  154536.23  117060.15  25974.158  48860.0  18658.6  1  
1  847.7  262143.0  33486.0  2360.96  1e-10  257448.36  75612.72  131544.73  46974.027  17688.0  18659.9  1  
1  1890.42  237435.92  34446.0  1506.6  39.6  247181.06  220375.28  129919.41  36892.7  60827.0  18664.2  1  
1  1029.98  234830.52  34169.0  902.72003  3.6  255791.08  104931.28  133363.73  8483.02  29284.0  18675.9  1  
1  989.80005  163340.1  34190.0  510.88  1e-10  238594.33  117156.44  124474.18  7233.4  47006.0  18680.5  1  
1  1224.02  197412.05  34695.0  934.96  9.9  206170.64  67950.76  109147.49  8789.2295  22558.0  18687.8  1  
1  756.56  61342.21  30315.0  401.76  9.0  181185.39  18208.16  83810.96  4956.0  19453.0  18688.6  1  
1  2949.8  262143.0  35831.0  2075.76  21.599998  262143.0  262143.0  244348.42  42422.18  39665.0  18689.6  1  
1  2355.9202  257716.6  36802.0  1190.4  31.5  258442.58  166295.16  145129.45  9582.189  42288.0  18694.9  1  
1  1011.36005  184056.66  31554.0  634.88  15.299999  246547.94  95724.28  118706.875  6049.86  34084.0  18695.2  1  
1  2446.08  199529.9  32818.0  1970.36  1e-10  256904.52  154887.16  128648.25  8555.59  50873.0  18695.6  1  
1  1580.74  262143.0  34631.0  933.72003  35.1  262143.0  164861.72  171779.95  17854.58  40060.0  18701.1  1  
1  2320.6401  262143.0  32143.0  1754.6  12.599999  262143.0  244742.52  187948.72  36637.82  47562.0  18702.3  1  
1  842.8  153148.28  31503.0  412.92  14.4  198586.5  95002.6  95460.055  17973.17  40654.0  18704.9  1  
1  961.38  174930.83  31815.0  639.84  1e-10  178743.92  75718.12  86772.73  6603.8696  28367.0  18731.7  1  
1  586.04004  121463.35  33603.0  334.8  18.0  156094.39  60959.64  80036.01  6209.7495  32891.0  18741.6  1  
1  566.44  137283.73  35398.0  1107.3201  6.2999997  191937.33  66978.6  103671.234  21139.7  31974.0  18745.0  1  
1  320.46  99488.51  31586.0  305.04  13.5  166468.44  48746.88  80231.81  11393.489  32111.0  18753.4  1  
1  462.56  87768.93  33228.0  3765.8801  3.6  155735.1  65641.88  78960.66  20530.229  49014.0  18763.8  1  
1  905.52  202700.55  39896.0  673.32  1e-10  225948.7  104672.12  137549.58  13411.289  33842.0  18764.4  1  
1  1054.48  188566.1  32099.0  1519.0  11.7  248878.55  110010.32  121898.69  23928.04  38234.0  18808.5  1  
1  602.7  116167.05  34034.0  519.56  27.0  147631.48  64457.68  76667.64  20329.04  36364.0  18810.6  1  
1  419.44  160393.14  31772.0  612.56  3.6  196218.73  65453.402  95127.28  12358.14  26744.0  18828.0  1  
1  1978.62  257577.95  32842.0  1020.52  20.699999  250595.2  193041.97  125580.555  21173.92  49116.0  18831.7  1  
1  706.58  161173.62  32001.0  355.88  16.199999  130270.1  75333.72  63610.434  4699.94  30632.0  18832.7  1  
1  839.86005  194947.56  31891.0  466.24  12.599999  211531.56  77826.12  102935.08  7392.6997  26163.0  18833.9  1  
1  784.0  207851.62  31391.0  575.36  1e-10  202451.5  73995.76  96971.96  8655.89  23331.0  18838.7  1  
1  508.62  102729.14  32306.0  1023.0  27.9  179940.89  36966.88  88701.94  6572.01  23583.0  18848.0  1  
1  1092.7001  214041.12  30787.0  746.48  20.699999  225861.2  68795.2  106103.34  12914.51  21064.0  18853.9  1  
1  746.76  220986.9  34866.0  589.0  1e-10  262143.0  78493.24  152739.3  13266.149  23278.0  18855.8  1  
1  4211.06  234395.8  34591.0  3276.08  50.399998  262143.0  262143.0  217086.95  33491.348  73294.0  18857.5  1  
1  2319.6602  179096.2  34395.0  1599.6  1e-10  262143.0  262143.0  197361.52  20390.988  95925.0  18857.5  1  
1  1114.26  219663.23  34062.0  582.8  23.4  251062.89  116535.2  130488.65  8941.449  34768.0  18867.7  1  
1  3677.9402  224086.36  33983.0  2311.36  46.8  262143.0  262143.0  157742.62  32639.979  76666.0  18875.3  1  
1  1876.7001  164796.16  33770.0  1633.08  10.799999  198370.44  190477.64  102218.17  38710.49  75749.0  18884.0  1  
1  1332.8  239440.97  33343.0  1554.96  3.6  262143.0  152989.97  154572.2  15103.409  41874.0  18890.2  1  
1  1564.0801  183603.53  35137.0  623.72003  33.3  181720.05  177636.2  97428.85  14195.399  63406.0  18894.8  1  
1  1368.0801  212702.62  35868.0  804.76  25.199999  254581.94  137155.16  139333.27  11159.85  42259.0  18899.1  1  
1  1064.28  259674.77  40320.0  980.84  1e-10  262143.0  112672.6  177793.34  14127.55  28436.0  18919.8  1  
1  192.08  101759.55  31529.0  488.56  24.3  125534.65  26824.92  60394.01  11716.22  17276.0  18921.4  1  
1  985.88  155224.98  31296.0  482.36002  3.6  234074.45  91492.164  111779.695  8138.4595  38628.0  18923.8  1  
1  1022.14  133820.8  31214.0  319.92  19.8  191353.6  99614.164  91139.39  9656.529  48784.0  18945.8  1  
1  826.14  110605.586  36181.0  411.68  18.9  184450.03  78193.164  101830.836  14519.31  46331.0  18949.0  1  
1  1561.14  200277.1  33070.0  565.44  29.699999  262143.0  112310.52  136899.02  10658.35  36751.0  18949.7  1  
1  991.76  139927.33  34068.0  515.84  1e-10  146370.61  109839.2  76088.77  10245.939  51444.0  18951.2  1  
1  1543.5  222461.86  38419.0  1083.76  9.0  262143.0  177107.97  187626.66  12322.739  52175.0  18958.0  1  
1  856.52  172530.73  32043.0  515.84  1e-10  234576.7  104322.44  114693.305  5692.32  39627.0  18959.3  1  
1  485.1  133864.69  32527.0  314.96  26.099998  134753.92  63635.56  66881.42  19328.988  31154.0  18960.7  1  
1  1831.62  262143.0  33973.0  1035.4  7.2  262143.0  214939.12  195552.14  11507.359  52243.0  18997.3  1  
1  649.74  70508.18  31812.0  481.12  27.9  117699.164  30610.64  57132.652  7311.8696  28452.0  19022.0  1  
1  199.92  60936.277  30146.0  209.56  1e-10  109998.055  21670.24  50598.164  5217.96  23306.0  19028.0  1  
1  2327.5  211640.55  33407.0  1521.48  1e-10  247927.06  169458.4  126380.914  6395.5996  52474.0  19031.0  1  
1  3620.12  262143.0  45555.0  2416.76  10.799999  262143.0  262143.0  236161.86  41301.18  49474.0  19038.3  1  
1  192.08  57772.555  30254.0  254.2  1e-10  103745.914  13539.561  47893.203  3227.89  15359.0  19061.5  1  
1  996.66003  84292.02  31178.0  498.48  3.6  135334.94  58797.082  64384.043  13182.959  45714.0  19114.7  1  
1  731.08  208521.11  34275.0  572.88  32.399998  249680.66  79916.76  130581.734  6102.3696  25117.0  19116.7  1  
1  1e-10  93842.86  32101.0  5809.4  1e-10  135830.06  15199.92  66532.6  7617.4897  10615.0  19131.7  1  
1  528.22003  160793.72  30700.0  613.8  2.6999998  202428.58  59164.12  94826.62  16395.51  24114.0  19138.3  1  
1  937.86005  125694.695  30343.0  726.64  27.0  150628.17  59467.92  69740.46  11452.489  31006.0  19147.0  1  
1  245.98001  70022.34  30518.0  174.84  1e-10  108512.48  28429.48  50530.754  3548.8499  26608.0  19149.5  1  
1  907.48004  196216.33  35914.0  576.6  1e-10  205293.98  125940.6  112501.945  31035.77  42064.0  19174.9  1  
1  669.34  112377.55  30806.0  281.48  1e-10  125369.19  54520.32  58931.324  12157.539  31795.0  19185.3  1  
1  704.62  181098.2  32230.0  412.92  16.199999  217522.17  82126.44  106975.4  5498.8  29720.0  19207.8  1  
1  1175.02  178849.11  31606.0  957.28  1e-10  200135.81  115358.44  96519.35  12746.359  42271.0  19215.3  1  
1  1291.64  233519.86  36027.0  882.88  67.5  255607.25  97685.96  140514.55  11966.38  27415.0  19217.4  1  
1  1358.28  157259.5  36422.0  1081.28  1e-10  185820.98  87217.88  103271.055  28517.648  36347.0  19217.9  1  
1  2038.4  253457.67  33634.0  1160.64  26.099998  262143.0  139553.33  165579.3  6190.8696  36084.0  19218.8  1  
1  2035.4601  131158.53  33297.0  1461.96  19.8  230383.9  119524.84  117051.586  8111.32  59723.0  19221.6  1  
1  1641.5  184508.92  35939.0  1574.8  9.9  222659.1  136641.8  122103.055  31056.418  48534.0  19275.6  1  
1  768.32  162947.27  31862.0  417.88  27.0  208101.48  81210.08  101173.85  5788.4897  32662.0  19306.0  1  
1  1228.92  170694.9  33522.0  1979.04  40.5  155519.77  124861.805  79549.16  14906.35  47939.0  19308.1  1  
1  718.34  189331.5  31810.0  584.04  8.099999  213772.02  73062.04  103761.12  13991.85  25290.0  19309.3  1  
1  1242.64  175477.23  35683.0  891.56  1e-10  186542.77  137482.52  101568.69  10752.159  51346.0  19310.3  1  
1  16.66  101368.69  30802.0  277.76  1e-10  144014.8  50812.72  67687.13  7452.88  32851.0  19339.3  1  
1  3054.6602  142469.22  32530.0  2167.52  224.09999  146567.42  102438.88  72751.445  6880.5796  47122.0  19341.9  1  
1  841.82  182426.42  31863.0  507.16  1.8  192852.34  99739.4  93763.03  25011.28  35831.0  19353.3  1  
1  3920.98  188141.94  30643.0  2316.32  46.8  251925.66  262143.0  117794.164  37189.47  91313.0  19362.1  1  
1  2032.52  258266.89  37154.0  1304.48  69.299995  262143.0  202622.2  165685.23  17302.34  51416.0  19388.2  1  
1  1279.88  166710.69  31947.0  758.88  1e-10  173325.62  133829.48  84491.484  9250.02  52610.0  19395.1  1  
1  2245.18  262143.0  37782.0  1401.2  5.3999996  262143.0  217817.16  175549.56  19108.33  50734.0  19396.3  1  
1  824.18  165675.94  31080.0  740.28  7.2  167278.89  64047.242  79330.875  8458.239  25335.0  19402.3  1  
1  1990.38  231759.66  30331.0  1538.84  51.3  262143.0  221299.08  144262.75  28387.258  62578.0  19407.4  1  
1  1519.98  133139.5  33366.0  1333.0  1e-10  173352.17  191377.88  88257.88  25091.52  94203.0  19409.2  1  
1  1200.5  147072.94  31294.0  815.92  22.5  142288.42  116303.32  67943.93  9569.8  51825.0  19409.9  1  
1  538.02  63154.406  31111.0  212.04001  1e-10  106514.01  32988.96  50563.92  6476.4297  34233.0  19416.3  1  
1  2172.6602  227483.44  37886.0  1160.64  5.3999996  249221.12  187142.05  144073.36  17784.959  53914.0  19429.3  1  
1  1224.02  233683.08  45399.0  1298.28  1e-10  231618.16  114235.0  160449.72  16387.84  32037.0  19431.9  1  
1  2020.76  232654.55  32603.0  1304.48  12.599999  262143.0  111751.28  131097.47  6767.3  31479.0  19436.9  1  
1  316.54  97490.34  31140.0  729.12  9.9  141751.31  58612.32  67354.37  24822.479  39401.0  19457.1  1  
1  1289.68  106951.0  30408.0  808.48  37.8  197094.42  130867.12  91449.695  15162.409  80191.0  19483.8  1  
1  581.14  142514.95  32383.0  3596.0  18.9  162618.25  50937.96  80353.8  12735.739  23424.0  19485.1  1  
1  2391.2  210645.22  37506.0  1269.76  12.599999  229027.94  262143.0  131071.8  16655.11  81558.0  19488.6  1  
1  688.94  155793.97  34286.0  8198.88  4.5  223466.33  85416.164  116909.27  28745.979  35931.0  19496.3  1  
1  778.12  157810.08  32871.0  855.60004  1.8  183194.56  104244.32  91885.19  19051.69  43291.0  19498.6  1  
1  936.88  161083.06  32031.0  536.92  12.599999  212489.77  100962.04  103855.27  9865.39  41076.0  19500.6  1  
1  247.94  62640.188  32219.0  310.0  1e-10  128718.31  23588.52  63280.875  6513.01  24679.0  19524.5  1  
1  530.18  135096.0  31039.0  828.32  19.8  158747.7  63592.16  75185.695  16761.898  30849.0  19525.6  1  
1  2003.12  262143.0  34014.0  1744.68  39.6  262143.0  254020.2  248260.34  32441.738  49449.0  19547.3  1  
1  1274.0  161476.16  30023.0  739.04  6.2999997  165203.58  117310.2  75682.17  9805.21  47611.0  19548.2  1  
1  883.96  167203.12  32027.0  5818.08  1.8  192110.05  77452.88  93882.875  21714.95  30358.0  19549.1  1  
1  1407.28  165091.53  33956.0  880.4  13.5  214228.23  115130.28  110997.52  14434.939  45703.0  19556.5  1  
1  2840.04  262143.0  39962.0  3204.16  1e-10  262143.0  256653.97  223090.73  26836.738  46042.0  19558.4  1  
1  584.08  154589.7  30527.0  653.48  24.3  190385.81  87810.6  88682.67  15926.459  37226.0  19598.3  1  
1  2767.52  214463.12  30871.0  1561.16  30.599998  262143.0  211871.36  140140.05  21809.94  64744.0  19601.8  1  
1  873.18  199165.98  35139.0  654.72003  34.2  234128.23  83473.08  125534.55  6513.01  27467.0  19604.4  1  
1  816.34  149181.0  36182.0  331.08002  1e-10  195928.03  61239.88  108170.586  8199.819  26903.0  19606.2  1  
1  1460.2001  157094.05  32971.0  1109.8  1e-10  210123.88  120277.52  105712.8  18593.26  50177.0  19620.8  1  
1  332.22  77212.14  30059.0  586.52  1e-10  118357.8  58875.2  54286.453  20288.328  49972.0  19649.4  1  
1  1086.8201  155143.81  36591.0  739.04  1e-10  202469.19  78327.08  113045.51  12967.02  33087.0  19665.4  1  
1  1331.8201  262143.0  33675.0  1004.4  41.399998  262143.0  126060.88  183782.14  13751.129  26075.0  19669.5  1  
1  1649.3401  187344.97  38099.0  920.08  26.099998  262143.0  159198.64  163902.61  8979.8  55690.0  19670.5  1  
1  1021.16003  217053.0  31471.0  864.28  1e-10  262143.0  104625.0  127601.79  12344.569  31590.0  19671.7  1  
1  2807.7  175837.02  32022.0  2646.16  1e-10  175786.19  262143.0  85892.12  23713.28  97703.0  19710.7  1  
1  2622.48  209427.94  33106.0  2699.48  22.5  225223.05  176605.77  113773.11  8023.9995  55265.0  19735.3  1  
1  948.64  169949.83  30970.0  446.4  1.8  237600.33  85737.32  112281.52  5106.4497  33062.0  19736.3  1  
1  909.44  150515.77  32367.0  528.24  1e-10  198530.58  78875.164  98050.52  9264.18  34343.0  19737.5  1  
1  1237.74  262143.0  33730.0  703.08  23.4  262143.0  76410.04  174644.34  4418.51  18463.0  19762.6  1  
1  987.84  202291.97  31074.0  658.44  1e-10  217233.08  83215.164  103001.414  7174.9897  26959.0  19765.7  1  
1  634.06  217222.03  30023.0  767.56  6.2999997  262143.0  83122.164  140262.03  33182.777  25078.0  19766.3  1  
1  2599.94  262143.0  40398.0  1830.24  17.1  262143.0  262143.0  262143.0  29221.52  46833.0  19767.7  1  
1  962.36005  160499.66  30836.0  416.64  10.799999  194229.16  102567.84  91388.7  23736.879  41881.0  19771.7  1  
1  572.32  163530.98  35538.0  373.24  0.9  176236.2  38260.2  95567.055  8131.9697  15333.0  19773.2  1  
1  203.84  123904.95  30619.0  110.36  21.599998  145274.03  13007.601  67873.31  5534.1997  6880.0  19775.8  1  
1  517.44  128764.33  31766.0  364.56  28.8  160942.38  63380.12  78010.49  18157.25  32258.0  19792.5  1  
1  1853.18  219289.81  35947.0  1134.6  1e-10  262143.0  166575.4  146035.75  13965.3  49782.0  19827.5  1  
1  761.46  180242.47  32362.0  512.12  12.599999  251367.36  92109.68  124126.43  8559.13  33491.0  19855.4  1  
1  138.18001  50688.902  30450.0  172.36  1e-10  95720.33  16875.16  44474.55  4321.1597  21818.0  19867.7  1  
1  553.7  51695.58  31243.0  288.92  11.7  120107.55  36010.84  57258.914  3860.9597  45652.0  19870.6  1  
1  484.12  89936.266  32095.0  270.32  2.6999998  142519.3  38928.56  69796.1  5359.5596  28367.0  19871.1  1  
1  1158.36  237615.28  35761.0  802.28  1e-10  262143.0  127897.32  161099.2  17039.2  35275.0  19872.5  1  
1  1046.64  127053.984  30127.0  1119.72  17.1  180230.52  84486.164  82852.24  16660.42  43579.0  19881.2  1  
1  4648.14  164908.19  37414.0  3014.44  56.699997  262143.0  262143.0  166816.22  20248.209  104178.0  19888.6  1  
1  1273.02  236974.89  34274.0  7041.96  18.0  203940.1  102128.88  106656.54  13109.8  28244.0  19891.2  1  
1  1843.38  262143.0  38094.0  1381.36  11.7  262143.0  176972.8  189181.36  19409.229  35930.0  19893.8  1  
1  702.66003  197800.97  31043.0  1143.28  31.5  230967.38  75449.04  109404.3  22382.238  24998.0  19899.1  1  
1  5712.42  129369.35  31817.0  4018.84  21.599998  201924.98  35218.48  98032.336  12096.18  17841.0  19910.8  1  
1  877.10004  182599.0  38630.0  746.48  6.2999997  199722.27  85211.56  117725.69  13197.119  30583.0  19912.7  1  
1  546.84  73110.695  31803.0  403.0  1e-10  123348.43  32331.76  59857.94  7276.4697  28982.0  19918.8  1  
1  2099.1602  164771.88  33865.0  1325.56  54.0  233628.44  251185.56  120724.9  33915.56  99906.0  19927.1  1  
1  542.92  114794.46  33507.0  456.32  22.5  155591.5  43039.16  79550.23  8001.5796  24571.0  19936.0  1  
1  343.0  75789.75  32682.0  407.96  1e-10  134857.22  36545.28  67251.64  19711.309  31601.0  19937.8  1  
1  571.34  77719.51  31074.0  1020.52  1e-10  156095.6  45832.88  74012.98  13159.359  38648.0  19954.8  1  
1  667.38  190198.66  33815.0  436.48  1e-10  239450.62  83464.4  123550.766  10204.05  28759.0  19957.5  1  
1  199.92  57742.84  30242.0  241.8  18.9  104408.5  26066.041  48179.96  8116.63  29584.0  19959.8  1  
1  1008.42004  149240.97  30214.0  486.08002  23.4  104544.72  62460.04  48198.152  10943.319  27428.0  19961.5  1  
1  715.4  85781.1  34703.0  577.84  1e-10  134079.95  64365.92  70998.78  15901.68  49175.0  19961.9  1  
1  3391.78  246604.7  30587.0  3023.12  22.5  262143.0  209641.84  146972.0  27504.62  55713.0  19962.7  1  
1  829.08  137851.69  33090.0  527.0  10.799999  150609.83  89133.68  76044.91  12430.709  42375.0  19997.3  1  
1  467.46002  99503.445  33708.0  145.08  16.199999  135967.84  49431.36  69934.13  6127.15  32557.0  20002.0  1  
1  972.16003  211788.69  35674.0  999.44  1.8  249821.69  146041.0  135988.45  12418.909  45191.0  20017.0  1  
1  563.5  179279.39  32362.0  1071.36  12.599999  216916.62  110887.0  107114.49  14102.77  40535.0  20022.0  1  
1  1087.8  214357.1  32670.0  830.8  1e-10  252549.86  84616.36  125897.27  12729.84  25870.0  20030.1  1  
1  995.68  248543.44  33745.0  906.44  49.5  262143.0  97853.36  160772.86  14104.539  25802.0  20031.4  1  
1  941.78  198379.67  32167.0  576.6  26.099998  236220.81  104838.28  115944.13  9660.659  34634.0  20034.2  1  
1  1717.9401  262143.0  36202.0  1057.72  1e-10  262143.0  169565.05  165128.83  21981.629  40796.0  20042.0  1  
1  880.04004  155863.34  37583.0  602.64  26.099998  216218.08  101854.84  123994.81  13021.3  42827.0  20042.0  1  
1  1090.74  218958.77  31690.0  874.2  1e-10  207573.6  108898.04  100372.42  8962.1  32594.0  20044.3  1  
1  2593.08  235462.34  32182.0  1249.92  8.099999  262143.0  262143.0  149504.69  7690.6494  72962.0  20056.2  1  
1  1158.36  221204.8  34179.0  1336.72  18.0  262143.0  103358.96  143601.5  7529.5796  30622.0  20062.3  1  
1  629.16003  167863.22  32802.0  706.8  1.8  187145.72  71608.76  93669.945  13400.669  27957.0  20091.9  1  
1  791.84  96992.47  32114.0  270.32  8.099999  155837.81  91481.0  76363.766  8770.35  61812.0  20093.8  1  
1  1996.26  205683.6  34614.0  1540.08  67.5  259380.45  156346.64  136996.39  13604.81  49816.0  20094.0  1  
1  1571.92  164617.02  30474.0  975.88  13.5  179577.33  118795.72  83502.805  5874.63  47294.0  20095.2  1  
1  305.76  54918.43  30479.0  93.0  1e-10  99121.76  18049.44  46098.812  2018.3899  21539.0  20095.2  1  
1  2007.04  262143.0  35816.0  963.48  18.0  225305.31  221762.84  123131.33  13857.329  55153.0  20103.3  1  
1  915.32  109888.44  30151.0  669.6  13.5  119838.64  98379.12  55133.895  11528.01  58672.0  20107.6  1  
1  2770.46  262143.0  35646.0  2290.28  3.6  262143.0  261327.52  244637.33  25472.658  45362.0  20109.3  1  
1  738.92004  126713.55  32302.0  623.72003  3.6  150521.8  67950.76  74190.59  8225.779  35144.0  20150.1  1  
1  288.12  107738.68  33354.0  212.04001  1e-10  140146.14  35021.32  71326.2  5698.2197  21303.0  20167.5  1  
1  984.9  213388.55  33219.0  689.44  1e-10  260060.11  102314.88  131819.72  30110.648  31423.0  20169.5  1  
1  2175.6  175373.05  31599.0  1383.84  26.099998  259902.44  182113.84  125315.195  32410.469  68055.0  20170.4  1  
1  992.74  133640.92  30934.0  923.8  7.2  121812.81  77142.88  57497.523  12450.18  37830.0  20172.6  1  
1  598.78  103593.13  30406.0  245.52  9.0  145627.53  52806.64  67565.16  4223.2197  33407.0  20174.0  1  
1  1172.0801  208356.66  30630.0  861.8  27.0  227994.16  81561.0  106559.164  11461.34  25654.0  20174.5  1  
1  2990.96  230415.83  39679.0  1282.16  28.8  230310.67  262143.0  139442.4  22402.299  74560.0  20175.5  1  
1  383.18  99300.82  31326.0  202.12  14.4  119142.4  30823.92  56949.684  2004.82  20343.0  20177.0  1  
1  423.36002  111208.48  32609.0  565.44  1e-10  135305.34  46439.242  67324.41  12185.27  27367.0  20178.2  1  
1  507.64  156616.05  31662.0  451.36002  1e-10  196375.55  29886.48  94873.695  8412.22  12506.0  20182.7  1  
1  1460.2001  207299.9  36354.0  2600.28  18.9  262143.0  133548.0  163604.08  14053.8  42220.0  20207.1  1  
1  1671.88  190619.6  33206.0  1652.92  0.9  205401.56  151428.8  104073.555  21486.03  52062.0  20233.9  1  
1  756.56  97075.07  31659.0  496.0  1e-10  136692.05  39498.96  66032.914  4185.46  26666.0  20235.2  1  
1  130.34  137576.11  33782.0  132.68001  9.0  157197.75  25302.2  81031.1  3241.46  12053.0  20235.4  1  
1  1608.18  111781.195  32599.0  1243.72  5.3999996  176918.9  115873.04  88003.23  10594.039  67935.0  20237.4  1  
1  2501.94  237881.52  33206.0  1501.64  35.1  262143.0  262143.0  179276.38  11520.34  72220.0  20240.2  1  
1  1286.74  232884.08  37816.0  653.48  30.599998  262143.0  105877.4  156290.62  4158.9097  29795.0  20241.5  1  
1  1378.86  262143.0  40802.0  917.60004  11.7  262143.0  170490.08  186227.1  23427.129  40498.0  20242.8  1  
1  2580.34  255764.31  36683.0  1600.84  17.1  262143.0  242132.33  173843.98  13997.159  62043.0  20242.9  1  
1  3918.04  148125.97  31470.0  2103.04  26.099998  198674.39  101827.56  95402.27  23473.148  45052.0  20243.4  1  
1  5191.06  250467.31  34333.0  4332.56  54.0  262143.0  262143.0  228024.5  31534.908  68591.0  20246.9  1  
1  1483.72  195845.55  39138.0  684.48  1e-10  254557.45  108776.52  152021.33  7586.2197  36400.0  20257.3  1  
1  2816.52  234184.89  41682.0  1507.84  26.099998  262143.0  262143.0  167128.66  18890.03  73360.0  20261.2  1  
1  3600.52  262143.0  33995.0  2626.32  33.3  262143.0  226911.33  251462.86  24103.27  33737.0  20265.4  1  
1  1070.16  137182.89  31171.0  8997.44  65.7  219481.6  82327.32  104392.414  25369.408  39330.0  20288.9  1  
1  465.5  160047.23  35085.0  438.96  3.6  162692.19  61167.96  87098.01  12645.47  25047.0  20289.5  1  
1  1210.3  227440.02  36150.0  719.2  37.8  228542.56  108920.36  126065.266  4990.8096  31385.0  20306.6  1  
1  5841.7803  210665.89  41222.0  4692.16  49.5  262143.0  262143.0  246090.38  45471.887  81550.0  20317.1  1  
1  1713.04  203973.5  30597.0  963.48  21.599998  262143.0  133487.23  125379.4  21830.59  42889.0  20343.7  1  
1  1960.98  227151.16  36663.0  1391.28  18.9  219528.34  228461.33  122811.4  29735.408  65914.0  20346.7  1  
1  2126.6  231715.34  34225.0  892.8  29.699999  262143.0  220563.77  155962.14  17262.809  62382.0  20346.9  1  
1  1576.8201  186306.86  31430.0  951.08  8.099999  203313.6  105369.0  97505.9  26445.568  37065.0  20349.1  1  
1  1811.04  158035.52  34058.0  1242.48  29.699999  223455.16  253885.05  116126.04  37397.15  105284.0  20349.6  1  
1  1018.22003  234682.25  35594.0  886.60004  1e-10  262143.0  120277.52  149681.23  15412.569  33588.0  20392.8  1  
1  1757.14  163537.52  30058.0  1398.72  8.099999  135340.88  162110.16  62073.914  7121.8896  64964.0  20406.5  1  
1  1790.4601  262143.0  35591.0  2062.12  21.599998  262143.0  190986.05  166013.72  24757.578  36371.0  20410.6  1  
1  1916.88  184796.22  32270.0  1101.12  30.599998  215559.77  189178.12  106141.87  13679.739  67090.0  20414.6  1  
1  1019.2  199493.16  33231.0  598.92  49.5  189051.39  82368.24  95861.305  7564.9795  27059.0  20419.4  1  
1  573.3  132511.83  34778.0  497.24  4.5  170314.42  74550.04  90380.766  28292.27  36870.0  20439.2  1  
1  2258.9001  262143.0  35301.0  1659.12  45.899998  262143.0  105865.0  169690.23  8340.239  24194.0  20439.7  1  
1  336.14  144847.2  33591.0  172.36  14.4  173758.78  37878.28  89061.45  2144.0598  17138.0  20440.6  1  
1  578.2  153469.03  32096.0  553.04  9.9  174858.75  71959.68  85636.38  11391.72  30729.0  20442.1  1  
1  1364.16  138412.23  30147.0  881.64  1e-10  117207.49  80794.68  53916.234  16171.31  38255.0  20484.2  1  
1  232.26001  51070.86  30822.0  182.28  1e-10  102254.94  21846.32  48091.152  8477.71  28034.0  20486.2  1  
1  1465.1  244690.11  33522.0  864.28  2.6999998  262143.0  169956.88  134591.03  11394.079  45520.0  20487.1  1  
1  2102.1  151555.17  32006.0  1190.4  22.5  171104.38  171829.28  83562.73  22568.09  74303.0  20488.2  1  
1  1506.26  146141.5  34274.0  1000.68  5.3999996  179343.45  104553.08  93792.99  9894.89  46886.0  20490.3  1  
1  1508.22  203099.83  35323.0  979.60004  24.3  206132.16  99873.32  111102.38  18151.94  32227.0  20491.4  1  
1  874.16003  106703.3  30062.0  902.72003  1e-10  128220.0  89835.52  58815.76  15004.879  55176.0  20491.7  1  
1  349.86002  65621.65  31099.0  184.76  9.0  119026.68  46186.28  56482.094  8342.01  46126.0  20512.9  1  
1  729.12  179528.75  35868.0  412.92  5.3999996  191705.77  70257.164  104920.99  8798.08  25647.0  20522.7  1  
1  681.10004  184682.89  33641.0  567.92  8.099999  204106.75  89985.56  104772.266  32986.31  31932.0  20531.7  1  
1  509.6  100013.664  31949.0  343.48  25.199999  130747.695  39370.0  63739.902  5423.28  25798.0  20533.9  1  
1  374.36002  91552.75  31013.0  453.84  1e-10  136052.7  39945.36  64382.973  14034.919  28594.0  20574.3  1  
1  954.52  176304.97  32337.0  655.96  19.8  201878.62  112025.32  99611.66  22866.04  41642.0  20584.9  1  
1  1220.1  197156.38  30838.0  10894.64  27.9  256274.45  135442.72  120590.08  24115.068  45022.0  20597.3  1  
1  1496.4601  193051.52  32294.0  1149.48  39.6  255892.03  163305.52  126095.23  31177.959  55438.0  20598.9  1  
1  3220.28  187806.67  31605.0  2561.84  1e-10  262143.0  262143.0  210674.45  29103.52  91476.0  20600.6  1  
1  1703.24  196719.61  31118.0  1566.12  6.2999997  190017.22  154284.52  90224.55  7995.6797  51399.0  20605.4  1  
1  1802.2201  219772.66  30423.0  1341.68  5.3999996  262143.0  90100.88  128649.31  4761.3  26868.0  20607.6  1  
1  1163.26  129046.64  31886.0  1949.28  5.3999996  181057.5  89904.96  88092.03  7565.57  45658.0  20613.5  1  
1  1965.88  205578.11  30798.0  1040.36  44.1  240466.44  207130.84  113004.84  23180.51  66031.0  20615.4  1  
1  1229.9  216159.81  30958.0  860.56  20.699999  262143.0  125366.484  132980.67  11125.039  38009.0  20616.3  1  
1  1132.88  129874.8  32681.0  765.08  1.8  154189.78  104011.2  76890.2  7301.2495  52485.0  20628.1  1  
1  1613.0801  258161.75  36670.0  1351.6  17.1  238716.39  113741.484  133571.31  12161.67  28874.0  20637.6  1  
1  1298.5  179614.3  30883.0  832.04  5.3999996  230390.61  56263.76  108568.625  11349.239  20529.0  20641.7  1  
1  888.86005  203823.48  38406.0  450.12  1e-10  262143.0  101000.484  158496.97  6517.1396  32475.0  20644.5  1  
1  1839.4601  250110.33  36582.0  1144.52  33.3  257861.45  162619.8  143937.48  16771.93  42611.0  20647.7  1  
1  444.92  113126.875  31067.0  256.68  2.6999998  163019.64  35612.8  77278.62  5882.8896  20631.0  20671.2  1  
1  833.0  177277.48  32242.0  556.76  6.2999997  222813.27  108777.76  109618.3  15609.629  40213.0  20681.0  1  
1  1820.8401  262143.0  37354.0  1163.12  38.7  262143.0  173830.64  230517.6  19506.58  41246.0  20694.5  1  
1  1057.42  136774.6  30447.0  809.72003  2.6999998  182000.56  100727.68  84554.62  22647.738  48264.0  20736.4  1  
1  3878.84  174956.0  35538.0  3624.52  24.3  262143.0  262143.0  152691.14  29187.889  98195.0  20754.4  1  
1  1493.52  220703.25  33587.0  824.60004  8.099999  236213.58  69144.88  121058.734  2979.4998  20532.0  20756.2  1  
1  525.28  95414.65  34707.0  365.8  1e-10  144134.38  64081.96  76331.664  8432.279  44015.0  20761.4  1  
1  1053.5  149746.19  32366.0  5558.92  37.8  187751.47  60674.44  92724.06  21423.488  26554.0  20770.7  1  
1  463.54  138001.17  32783.0  246.76  1e-10  156824.48  58107.64  78448.125  6279.96  27595.0  20810.0  1  
1  1644.4401  159521.06  35230.0  889.08  1.8  236236.48  102774.92  126992.95  5512.96  42223.0  20813.7  1  
1  824.18  103330.51  30459.0  519.56  1.8  133814.62  58473.44  62192.684  10727.97  37086.0  20822.2  1  
1  1150.52  205642.08  34079.0  784.92  1e-10  262143.0  141454.23  151752.75  29274.62  45080.0  20823.8  1  
1  1144.64  225208.94  33021.0  545.6  1e-10  262143.0  145662.8  135593.61  12102.67  42388.0  20827.7  1  
1  1158.36  152793.89  35998.0  1284.64  8.099999  219537.81  161257.05  120589.01  35885.57  69166.0  20830.6  1  
1  756.56  208757.61  32314.0  503.44  1e-10  171665.25  59741.96  84643.42  3623.7798  18755.0  20833.6  1  
1  520.38  143180.55  30430.0  755.16003  1e-10  136115.2  65103.72  63201.69  5357.1997  29799.0  20841.1  1  
1  664.44  132427.6  31991.0  7869.04  56.699997  182585.08  69149.84  89127.8  25464.988  34221.0  20869.1  1  
1  1128.96  127417.91  33588.0  637.36  19.8  175826.58  109964.44  90113.266  7067.0195  56559.0  20888.4  1  
1  389.06  105933.81  32247.0  285.2  1e-10  158333.0  36490.72  77907.77  4838.0  22575.0  20898.5  1  
1  764.4  145101.48  30433.0  778.72003  1e-10  172846.77  66280.484  80264.984  9904.92  29936.0  20902.1  1  
1  612.5  121508.234  31074.0  515.84  0.9  158790.05  58334.56  75290.555  19819.28  31463.0  20907.7  1  
1  521.36  117658.555  31367.0  1468.16  10.799999  157224.05  41892.16  75250.96  16706.44  23334.0  20914.1  1  
1  3050.74  184937.86  32643.0  1428.48  10.799999  262143.0  262143.0  130858.87  26872.729  92895.0  20931.0  1  
1  2674.4202  262143.0  33007.0  1754.6  45.899998  262143.0  262143.0  210845.66  22487.26  58596.0  20939.1  1  
1  1291.64  190347.14  38175.0  487.32  28.8  208210.39  112356.4  121283.44  6296.4795  38684.0  20939.8  1  
1  1062.3201  245706.39  33432.0  794.84  15.299999  262143.0  118526.64  149765.77  6314.1797  31614.0  20943.5  1  
1  3156.58  262143.0  34511.0  2373.36  14.4  262143.0  262143.0  232559.16  41055.74  56634.0  20943.9  1  
1  4964.68  236832.14  38570.0  3263.68  102.6  262143.0  262143.0  230393.48  31983.898  72540.0  20952.6  1  
1  1008.42004  190860.6  33266.0  452.6  1.8  254370.11  119054.88  129117.98  9848.279  40880.0  20971.8  1  
1  676.2  103003.92  34778.0  357.12  20.699999  194850.98  68412.04  103401.59  6903.59  43527.0  20984.4  1  
1  955.5  139900.89  34283.0  456.32  1e-10  163614.06  79546.0  85589.305  15280.999  37263.0  20991.7  1  
1  1479.8  219196.97  39107.0  1541.3201  4.5  162042.42  146162.52  96694.836  15242.06  43700.0  20993.2  1  
1  1179.92  152215.45  31785.0  1922.0  1e-10  188648.5  79972.56  91494.63  23694.988  34432.0  21004.1  1  
1  2988.02  262143.0  39850.0  2559.36  1e-10  262143.0  262143.0  246389.98  34935.668  43182.0  21016.3  1  
1  1217.16  188241.89  33047.0  987.04  1e-10  178804.69  148698.33  90163.555  11261.329  51769.0  21017.5  1  
1  959.42004  107591.445  30050.0  487.32  16.199999  170707.03  97713.24  78273.71  8372.689  59519.0  21017.7  1  
1  3033.1  176816.06  36183.0  1811.64  29.699999  207934.47  262143.0  114802.445  10235.319  97162.0  21018.8  1  
1  1593.48  236611.3  35055.0  776.24  1e-10  262143.0  153344.6  148197.14  15294.569  42473.0  21034.6  1  
1  599.76  94625.15  32743.0  405.48  8.099999  214501.78  64654.84  107169.06  31150.818  44779.0  21043.8  1  
1  885.92004  154362.23  38379.0  298.84  37.8  204847.14  100918.64  119961.984  3043.8098  42846.0  21044.1  1  
1  2088.3801  109229.73  31083.0  1584.72  160.2  123721.78  74452.08  58679.87  15208.43  44670.0  21054.3  1  
1  1444.52  122360.06  30847.0  1466.92  36.0  157026.05  124499.72  73910.25  5037.42  66682.0  21104.6  1  
1  870.24  140847.02  32690.0  660.92  10.799999  215647.53  106398.2  107567.1  18054.0  49507.0  21105.6  1  
1  1559.18  201884.12  31375.0  833.28  19.8  171134.94  119243.36  81929.91  17690.559  38709.0  21107.2  1  
1  1750.28  183388.55  32134.0  4186.24  64.799995  211775.92  103108.484  103839.23  18101.2  36847.0  21107.7  1  
1  1082.9  255274.25  32791.0  975.88  9.0  262143.0  116107.4  135866.47  13885.06  29808.0  21141.7  1  
1  2196.18  262143.0  34030.0  1138.3201  12.599999  262143.0  236038.97  170519.48  22031.78  54636.0  21144.2  1  
1  2556.82  262143.0  34346.0  1501.64  62.1  262143.0  229249.97  151495.95  16292.259  53793.0  21153.4  1  
1  940.80005  217742.53  32342.0  973.4  1e-10  257704.27  90624.164  127177.0  9467.14  27276.0  21157.0  1  
1  3806.32  227020.44  33836.0  1918.28  121.5  237304.19  226483.52  122519.29  11919.77  65381.0  21170.3  1  
1  1481.76  180259.55  31478.0  881.64  36.0  262143.0  170002.77  133063.06  13757.029  61807.0  21175.0  1  
1  2009.98  262143.0  34878.0  1434.68  19.8  262143.0  204215.61  172140.53  26886.299  44539.0  21176.9  1  
1  638.96  120848.31  30990.0  208.32  10.799999  150739.55  40726.56  71280.195  4943.02  22086.0  21188.6  1  
1  1129.9401  167391.33  39661.0  662.16003  19.8  212456.92  119919.164  128574.414  10363.939  46950.0  21189.2  1  
1  487.06  92451.266  31642.0  388.12  15.299999  137906.8  37784.04  66583.96  8021.6396  26784.0  21192.3  1  
1  1833.5801  238375.67  40063.0  1101.12  16.199999  255721.64  94213.96  156325.94  8161.4697  25902.0  21212.9  1  
1  410.62  138398.58  30042.0  107.88  1e-10  157221.22  41334.16  72070.92  3778.3599  19573.0  21215.2  1  
1  956.48004  203973.8  38087.0  1067.64  13.5  242021.61  92957.84  140653.64  17097.02  29867.0  21219.0  1  
1  1311.24  140350.19  33128.0  933.72003  1e-10  179413.19  77023.84  90692.13  15764.209  35966.0  21225.1  1  
1  1033.9  205770.06  34603.0  513.36  16.199999  244033.02  103393.68  128849.41  7704.8096  32930.0  21226.3  1  
1  945.7  183313.36  31138.0  633.64  21.599998  172455.5  94974.08  81938.46  7387.9795  33954.0  21227.6  1  
1  1109.36  148162.34  33601.0  690.68  13.5  150736.03  108325.164  77283.96  5607.9497  47915.0  21230.2  1  
1  114.66  54664.113  31400.0  143.84  8.099999  111940.82  21450.76  53633.754  6082.3096  25717.0  21230.2  1  
1  403.76  57242.363  30198.0  281.48  5.3999996  116805.2  33530.84  53822.074  5451.5996  38389.0  21237.0  1  
1  765.38  148352.44  31010.0  657.2  1e-10  180769.89  86056.0  85535.805  11334.489  38016.0  21245.8  1  
1  2180.5  262143.0  34838.0  1800.48  63.899998  262143.0  170615.33  259443.98  22760.43  23472.0  21246.8  1  
1  385.14  88566.56  32195.0  303.8  1e-10  156110.05  37480.242  76690.12  5640.9897  27734.0  21249.1  1  
1  1382.78  203200.23  31601.0  696.88  18.9  248895.12  172904.36  120015.484  36002.387  55765.0  21250.6  1  
1  1561.14  262143.0  37699.0  2018.72  1e-10  262143.0  144808.44  201783.81  24073.18  29486.0  21257.4  1  
1  1759.1  194208.42  32816.0  1543.8  34.2  194017.11  139531.0  97150.66  2347.6099  47085.0  21270.6  1  
1  1138.76  196328.67  31152.0  812.2  35.1  229670.77  104943.68  109172.1  6409.17  35031.0  21362.7  1  
1  104.86  123393.805  31585.0  202.12  20.699999  130243.04  18297.44  62770.484  5464.5796  9718.0  21371.7  1  
1  706.58  155540.14  34815.0  328.6  1e-10  211454.19  77736.84  112331.81  8309.56  32754.0  21380.2  1  
1  437.08002  110853.26  30038.0  364.56  1e-10  137623.08  49201.96  63078.645  12697.39  29088.0  21389.2  1  
1  512.54004  109782.48  33217.0  469.96  43.199997  127291.39  38913.68  64517.793  10906.149  23230.0  21391.2  1  
1  4182.64  262143.0  38212.0  3434.8  45.899998  262143.0  262143.0  262143.0  70102.02  60864.0  21417.9  1  
1  1741.4601  162790.84  30373.0  1067.64  10.799999  165172.27  156670.28  76549.945  13247.859  63072.0  21418.7  1  
1  470.40002  137644.66  33087.0  127.72  15.299999  152399.5  55199.84  76941.56  5597.3296  26282.0  21440.6  1  
1  979.02  149176.6  30771.0  629.92  15.299999  185544.42  86486.28  87118.336  11552.789  37995.0  21444.5  1  
1  1382.78  215324.62  39110.0  658.44  9.0  248611.28  110067.36  148364.06  9043.52  33500.0  21445.4  1  
1  827.12  240649.14  35623.0  714.24  1e-10  262143.0  93845.68  159923.28  7762.0396  25557.0  21459.7  1  
1  1148.56  200145.81  34614.0  1390.04  9.9  220177.81  126444.04  116290.81  25338.729  41403.0  21479.7  1  
1  308.7  108728.664  31964.0  84.32  1e-10  112510.484  47593.68  54874.953  2922.2698  28687.0  21483.7  1  
1  617.4  182474.47  36429.0  436.48  21.599998  209602.52  37970.04  116510.164  7429.8696  13637.0  21502.8  1  
1  1733.62  173977.95  33774.0  1127.16  3.6  252474.98  126100.56  130113.08  8733.18  47501.0  21505.1  1  
1  1009.4  171016.39  33250.0  410.44  1e-10  200715.67  72035.32  101834.05  3203.1099  27605.0  21517.2  1  
1  447.86002  87672.59  31143.0  509.64  13.5  128662.234  34609.64  61140.87  11799.409  25871.0  21520.6  1  
1  1096.62  140803.86  38571.0  606.36  32.399998  183221.83  122653.36  107834.6  15521.72  57088.0  21523.3  1  
1  6349.42  161859.84  38014.0  5057.96  46.8  262143.0  262143.0  183064.17  61321.06  106140.0  21523.7  1  
1  238.14  43806.645  32010.0  388.12  1e-10  116064.18  17223.6  56689.67  11732.739  25767.0  21529.9  1  
1  2128.56  221207.72  33226.0  1244.96  1.8  182102.52  223239.69  92323.88  36968.22  66138.0  21548.1  1  
1  2053.1  173749.45  36318.0  1547.52  55.8  178643.34  157744.12  98998.55  24591.79  59499.0  21551.3  1  
1  2992.9202  262143.0  33115.0  1848.84  11.7  262143.0  262143.0  210298.88  29635.11  55453.0  21553.7  1  
1  1481.76  215425.12  34651.0  880.4  19.8  252951.44  169171.97  133743.6  16758.36  51465.0  21556.2  1  
1  1250.48  230774.0  33731.0  882.88  46.8  249177.47  139937.72  128250.2  19309.52  39740.0  21557.4  1  
1  901.60004  186221.31  31555.0  4103.16  1.8  231153.17  81295.64  111298.195  30813.928  28610.0  21566.2  1  
1  1105.4401  178901.92  35199.0  777.48  8.099999  202814.17  85252.484  108930.29  9609.92  31230.0  21574.9  1  
1  2342.2  210460.17  35566.0  1656.64  9.0  211729.03  172363.72  114904.09  16437.99  53673.0  21576.5  1  
1  2063.8801  262143.0  34394.0  2694.52  58.5  262143.0  229097.44  175247.81  59312.105  53711.0  21577.6  1  
1  6455.2603  189966.45  34677.0  4813.68  34.2  262143.0  262143.0  221018.14  19071.158  90436.0  21586.3  1  
1  370.44  78662.0  34215.0  260.4  1e-10  134223.58  36315.88  70075.375  3851.5198  30256.0  21604.9  1  
1  1188.74  172446.52  32987.0  792.36  12.599999  209628.67  117080.805  105514.84  13759.39  44495.0  21605.8  1  
1  1184.8201  202474.38  34130.0  788.64  16.199999  262143.0  123846.24  140940.4  8386.85  40086.0  21607.8  1  
1  1566.04  179394.64  36138.0  1760.8  23.4  244597.95  140272.52  134876.72  24430.129  51244.0  21612.5  1  
1  615.44  155337.67  30402.0  879.16003  29.699999  167625.72  74834.0  77761.19  30646.37  31572.0  21624.8  1  
1  905.52  102677.266  31086.0  541.88  13.5  149989.81  69728.92  71145.375  11826.55  44506.0  21638.1  1  
1  1138.76  174645.08  32979.0  3583.6  58.5  208095.45  106208.484  104717.695  57731.496  39855.0  21638.8  1  
1  831.04004  121174.82  30246.0  2131.56  19.8  185890.17  87702.72  85791.53  27627.93  47433.0  21652.6  1  
1  920.22003  171419.48  33986.0  531.96  11.7  199282.36  79236.0  103344.88  7445.2095  30293.0  21653.8  1  
1  1084.86  174322.12  31279.0  944.88  19.8  174081.39  93334.8  83085.51  5790.26  35089.0  21663.0  1  
1  284.2  78995.7  32767.0  246.76  1e-10  150211.19  37559.6  75103.305  18217.43  31160.0  21665.5  1  
1  1136.8  212878.08  35486.0  741.52  1e-10  254423.56  98779.64  137763.58  10430.609  30410.0  21706.2  1  
1  414.54  105037.13  31555.0  1025.48  12.599999  159485.19  51249.2  76790.695  18281.738  31976.0  21707.8  1  
1  878.08  148320.83  31852.0  758.88  32.399998  154358.94  95968.56  75021.984  4083.9797  42404.0  21709.0  1  
1  661.5  118205.91  32243.0  580.32  1e-10  139207.47  66873.2  68488.56  7308.3296  37076.0  21726.2  1  
1  1059.38  218233.67  34235.0  727.88  30.599998  262143.0  113938.64  139274.42  10193.43  34216.0  21740.9  1  
1  1865.92  127231.94  30582.0  1111.04  26.099998  118670.22  113498.44  55376.78  13037.2295  58462.0  21750.1  1  
1  3169.32  196554.02  38983.0  2228.28  37.8  246598.88  262143.0  146685.23  26844.998  87405.0  21750.5  1  
1  3141.8801  262143.0  38218.0  2932.6  38.7  262143.0  220439.77  241494.73  19352.0  37273.0  21765.3  1  
1  2051.1401  168295.19  36535.0  834.52  22.5  225410.62  110497.64  125661.875  8448.8  43029.0  21767.7  1  
1  1167.18  151623.64  30023.0  406.72  9.9  186848.14  86389.56  85597.87  5718.8696  37340.0  21778.0  1  
1  961.38  258416.08  32395.0  1111.04  1e-10  245392.28  115971.0  121299.484  23466.068  29411.0  21778.7  1  
1  1108.38  236491.72  34584.0  531.96  28.8  262143.0  128790.12  141134.08  8955.609  35690.0  21789.9  1  
1  3169.32  235683.78  33399.0  2272.92  42.3  262143.0  227595.8  174076.17  11191.119  63287.0  21800.2  1  
1  5667.3403  185799.6  33339.0  2214.6401  81.9  256187.81  92105.96  130326.01  8740.85  32488.0  21802.2  1  
1  2178.54  189738.12  31734.0  2124.12  1e-10  224557.03  216486.64  108735.55  33628.82  74775.0  21806.8  1  
1  2763.6  113799.52  30912.0  2316.32  42.3  168530.56  104037.24  79492.445  12352.239  59914.0  21807.3  1  
1  1564.0801  204863.89  30859.0  1072.6  15.299999  188814.73  117742.96  88907.375  22729.748  37666.0  21808.9  1  
1  1062.3201  193412.2  34292.0  724.16003  9.9  197119.66  98152.2  103143.73  17322.988  33258.0  21810.8  1  
1  613.48004  154327.52  32922.0  589.0  1e-10  184657.34  60733.96  92762.586  5802.0596  25791.0  21820.4  1  
1  417.48  145127.19  31493.0  668.36  69.299995  151914.64  49265.2  73001.82  13234.88  22247.0  21840.2  1  
1  1133.86  167927.73  30982.0  528.24  21.599998  213220.14  111319.76  100799.35  25616.62  43444.0  21874.2  1  
1  1205.4  183771.42  33123.0  736.56  9.0  245526.56  108402.04  124093.26  21073.03  38658.0  21882.4  1  
1  3863.1602  194482.48  36795.0  2290.28  38.7  262143.0  262143.0  174077.23  38652.08  88336.0  21889.8  1  
1  925.12  96641.01  35591.0  472.44  1e-10  168867.05  108438.0  91707.56  11185.22  73536.0  21890.9  1  
1  634.06  138828.72  33290.0  364.56  12.599999  191985.53  84321.24  97521.945  11768.7295  39805.0  21893.9  1  
1  4199.3003  181464.67  31526.0  3535.24  55.8  262143.0  262143.0  206482.19  59034.22  94673.0  21904.6  1  
1  2328.48  262143.0  37009.0  1645.48  10.799999  262143.0  164483.52  199872.8  12017.709  29293.0  21905.9  1  
1  304.78  117145.2  33667.0  102.92  16.199999  129828.6  33703.2  66695.24  2465.6099  18855.0  21916.3  1  
1  650.72003  194282.55  32007.0  658.44  27.0  235552.56  87773.4  115041.055  8562.08  29608.0  21919.4  1  
1  384.16  143981.89  35003.0  157.48  1e-10  190465.22  47870.2  101728.12  4468.6597  21789.0  21920.7  1  
1  3838.6602  205928.66  32270.0  2591.6  49.5  262143.0  262143.0  142690.92  36988.277  83426.0  21923.4  1  
1  125.44  77843.414  31106.0  605.12  38.7  116768.09  23304.56  55422.793  14368.859  19620.0  21929.7  1  
1  1593.48  160629.53  43419.0  1174.28  13.5  193656.48  103900.84  128301.56  7626.9297  42391.0  21952.3  1  
1  509.6  124474.125  30735.0  484.84  1e-10  167495.62  42043.44  78551.914  18157.84  22136.0  21965.2  1  
1  1184.8201  244377.03  36188.0  611.32  24.3  262143.0  121081.04  171909.42  7179.7095  32471.0  21967.1  1  
1  670.32  164777.05  32155.0  809.72003  3.6  230608.38  81719.72  113147.16  18577.33  32502.0  21970.0  1  
1  2423.54  262143.0  33202.0  2641.2  10.799999  262143.0  262143.0  188385.28  41144.83  44295.0  21971.7  1  
1  1841.42  204325.22  38135.0  1248.68  16.199999  262143.0  145667.77  181324.34  16505.84  46722.0  21977.8  1  
1  448.84  132831.77  30469.0  380.68  8.099999  174863.47  30615.6  81297.53  3926.4497  15105.0  21979.0  1  
1  1497.4401  236905.56  37545.0  792.36  1e-10  232897.12  118897.4  133424.72  24303.28  32891.0  21987.6  1  
1  2298.1  254593.2  33862.0  1284.64  19.8  262143.0  143826.36  155148.94  12462.569  37023.0  21989.8  1  
1  6961.92  172124.03  31611.0  7490.84  14.4  242234.64  112381.2  116840.8  24073.18  42789.0  21990.6  1  
1  3596.6  204125.36  38703.0  3129.76  40.5  228780.64  262143.0  135108.9  37812.508  84163.0  21991.4  1  
1  6781.6  262143.0  35079.0  5214.2  18.9  262143.0  262143.0  262143.0  23735.11  55168.0  21993.3  1  
1  966.28  227772.94  32069.0  686.96  1e-10  262143.0  123969.0  157576.77  17510.02  35669.0  22005.4  1  
1  1355.34  193654.11  33426.0  1303.24  27.9  262143.0  112532.484  139979.55  16967.219  38083.0  22027.3  1  
1  972.16003  220414.47  34337.0  708.04  21.599998  211469.28  93125.24  110797.44  21811.12  27689.0  22030.7  1  
1  347.9  119280.055  32895.0  208.32  2.6999998  156550.6  37868.36  78578.664  6208.57  20806.0  22032.0  1  
1  1829.66  134511.33  31519.0  850.64  8.099999  216938.17  190999.69  104334.63  10761.6  93058.0  22032.9  1  
1  1649.3401  252992.64  33818.0  1210.24  9.9  262143.0  140405.2  141513.92  13037.819  36371.0  22045.3  1  
1  2259.8801  225637.03  34216.0  1309.4401  37.8  262143.0  227923.16  164231.1  30622.77  66200.0  22049.9  1  
1  2066.82  262143.0  40307.0  2449.0  11.7  262143.0  200918.44  257913.88  33219.95  29736.0  22050.8  1  
1  808.5  163374.78  30179.0  422.84  1e-10  184195.38  105427.28  84821.05  9946.22  42291.0  22054.3  1  
1  892.78  170329.77  32662.0  1094.92  0.9  262143.0  185690.0  151249.86  20061.18  71446.0  22056.3  1  
1  3910.2002  230706.69  37232.0  1837.68  1e-10  262143.0  262143.0  215516.2  29704.139  74466.0  22076.3  1  
1  918.26  181214.08  32374.0  745.24  1e-10  195084.8  109642.04  96369.555  14020.76  39652.0  22095.6  1  
1  1430.8  207505.86  35054.0  1060.2  1e-10  252988.0  90413.36  135318.62  10324.409  28555.0  22138.3  1  
1  1581.72  198418.12  32151.0  1283.4  12.599999  183632.86  108743.04  90087.586  9787.51  35917.0  22142.0  1  
1  3032.12  216531.25  35263.0  1811.64  1e-10  262143.0  262143.0  170986.02  24775.87  79341.0  22143.8  1  
1  1301.4401  158135.47  31622.0  1041.6  4.5  153871.72  152493.97  74245.164  22340.35  63198.0  22146.1  1  
1  1051.54  213148.89  34730.0  1650.4401  34.2  262143.0  119538.484  155169.27  7264.6694  36754.0  22149.1  1  
1  259.7  75955.9  32266.0  761.36  17.1  132725.27  32750.88  65345.973  22874.889  28258.0  22151.2  1  
1  1206.38  244955.6  34063.0  2586.6401  50.399998  207891.97  88116.88  108053.95  13971.789  23575.0  22151.8  1  
1  1317.12  106453.625  31076.0  755.16003  17.1  159881.0  128302.805  75812.71  13520.439  78987.0  22153.4  1  
1  968.24  177250.48  32254.0  447.64  25.199999  199734.88  92925.6  98300.91  12116.239  34358.0  22159.5  1  
1  1219.12  171073.33  30127.0  1330.52  1e-10  231114.12  118106.28  106243.516  33841.22  45245.0  22166.7  1  
1  2636.2  196034.69  30218.0  1305.72  43.199997  185180.61  83512.76  85384.94  7496.5396  27919.0  22211.9  1  
1  830.06  192115.55  32307.0  1419.8  12.599999  195402.56  134304.4  96326.76  16758.36  45815.0  22211.9  1  
1  286.16  94598.76  32033.0  295.12  1e-10  133970.89  32584.72  65482.934  5252.1797  22574.0  22245.9  1  
1  627.2  188247.67  38062.0  465.0  23.4  229624.97  63788.082  133361.6  7811.5996  22207.0  22253.5  1  
1  207.76001  65419.04  30615.0  245.52  10.799999  110633.23  19755.68  51682.074  10002.859  19791.0  22253.8  1  
1  1421.0  181687.42  35954.0  1293.3201  1e-10  238215.98  126945.0  130688.734  12733.97  45790.0  22260.8  1  
1  2347.1  151598.45  32063.0  2553.16  25.199999  131004.57  165112.2  64093.004  26564.748  71378.0  22266.4  1  
1  1901.2001  262143.0  35967.0  1314.4  9.9  262143.0  245720.88  174092.22  22115.559  52539.0  22268.5  1  
1  1077.02  157845.92  31610.0  768.8  1e-10  197554.89  115848.24  95286.71  18301.799  48099.0  22271.1  1  
1  4171.86  155097.17  35535.0  6477.7603  56.699997  262143.0  262143.0  176057.81  46845.996  110768.0  22273.4  1  
1  1421.98  262143.0  32551.0  954.8  29.699999  262143.0  151635.88  168135.53  10106.699  31983.0  22275.5  1  
1  352.80002  93934.99  36253.0  282.72  2.6999998  139258.64  32993.92  77034.66  4535.3296  23019.0  22276.8  1  
1  769.3  154605.08  30826.0  536.92  20.699999  194485.53  47394.04  91479.66  5785.5396  20090.0  22287.7  1  
1  2013.9  245106.6  30383.0  1261.08  62.1  258118.17  159067.2  119665.59  8572.699  42531.0  22299.1  1  
1  723.24  114549.8  31846.0  453.84  1e-10  145520.73  47317.16  70713.09  4131.77  27071.0  22321.2  1  
1  326.34  90352.02  32928.0  322.4  11.7  147466.42  30489.121  74093.23  4433.26  22115.0  22329.8  1  
1  1659.14  206274.5  36368.0  1283.4  1e-10  250727.08  138165.77  139136.39  12942.829  43897.0  22339.0  1  
1  1442.56  257289.58  37007.0  1341.68  26.099998  262143.0  109713.96  198186.48  8926.109  27946.0  22346.8  1  
1  2038.4  212497.9  33003.0  1393.76  27.9  225615.75  134947.97  113616.88  29967.28  41619.0  22380.5  1  
1  1895.3201  159503.53  34026.0  807.24  39.6  221146.89  190021.33  114818.49  10897.3  78075.0  22380.9  1  
1  1016.26  144031.67  32920.0  2881.76  3.6  145708.67  49792.2  73192.28  15235.569  22656.0  22382.5  1  
1  2381.4001  200889.67  34199.0  1700.04  45.0  241953.73  239847.0  126260.01  26250.28  78245.0  22385.4  1  
1  2633.26  262143.0  33859.0  1336.72  31.5  262143.0  262143.0  187976.55  44071.227  59834.0  22402.8  1  
1  823.2  202198.66  34835.0  4993.48  9.9  227489.28  76419.96  120919.63  27757.139  24769.0  22409.4  1  
1  962.36005  203532.23  33645.0  523.28  1e-10  251700.61  117803.72  129218.555  25203.62  37932.0  22422.0  1  
1  601.72003  65942.36  31907.0  375.72  1e-10  122645.28  32948.04  59711.35  11332.72  32745.0  22451.5  1  
1  1557.22  177107.12  34230.0  885.36  17.1  225278.23  153420.23  117664.695  10690.21  56771.0  22458.1  1  
1  3073.28  223166.5  40707.0  1740.96  10.799999  262143.0  262143.0  182338.7  30613.328  76982.0  22469.3  1  
1  726.18  134527.75  30207.0  406.72  22.5  157509.22  66847.164  72599.5  18028.629  32565.0  22470.0  1  
1  963.34  130028.27  30462.0  333.56  9.9  133999.42  106590.4  62284.703  9110.779  53723.0  22470.5  1  
1  220.5  85239.805  32619.0  342.24  5.3999996  159285.48  40442.6  79280.586  3829.69  31094.0  22471.5  1  
1  533.12  91889.96  32422.0  450.12  12.599999  132636.02  76481.96  65617.75  8599.84  54547.0  22474.8  1  
1  1292.62  139738.86  32714.0  834.52  3.6  155753.36  121382.36  77748.34  18222.148  56927.0  22480.3  1  
1  1769.88  262143.0  35278.0  987.04  11.7  254285.72  207366.44  136881.89  25990.68  48411.0  22500.8  1  
1  963.34  201080.77  31487.0  592.72003  18.9  220804.38  128933.96  106086.23  8267.08  42022.0  22503.9  1  
1  1996.26  159481.64  33427.0  2197.28  41.399998  218931.73  122509.52  111667.34  29671.69  50343.0  22505.5  1  
1  1582.7001  197818.64  36943.0  758.88  1e-10  244757.55  118792.0  137971.16  9498.409  39355.0  22543.8  1  
1  1117.2001  118196.27  30634.0  822.12  9.9  206975.88  122733.96  96748.336  10350.369  68052.0  22549.5  1  
1  890.82  256924.28  35793.0  673.32  5.3999996  262143.0  73663.44  146762.28  5866.3696  18790.0  22550.7  1  
1  309.68  67711.625  30943.0  248.0  8.099999  129083.67  32957.96  60947.203  12758.749  31899.0  22553.3  1  
1  343.98  86493.98  30214.0  339.76  1e-10  117588.14  39563.44  54211.55  18395.02  29977.0  22559.5  1  
1  473.34  174562.02  32602.0  462.52  2.6999998  209176.84  61846.242  104058.58  26613.129  23219.0  22565.6  1  
1  3447.6401  175146.84  36911.0  2264.24  1e-10  244118.62  262143.0  137491.8  23903.26  98088.0  22572.3  1  
1  1232.84  248739.05  36427.0  758.88  28.8  262143.0  119192.52  147572.27  9355.04  31404.0  22578.9  1  
1  2161.8801  262143.0  36851.0  1643.0  1e-10  262143.0  180168.28  255334.11  24567.6  25126.0  22579.6  1  
1  913.36005  210954.58  36342.0  646.04  10.799999  225980.6  60084.2  125314.125  3570.0898  18666.0  22583.3  1  
1  1626.8  236437.06  42938.0  1598.36  22.5  219173.16  165184.12  143598.28  15739.43  45786.0  22594.6  1  
1  559.58  144971.52  34647.0  322.4  4.5  163779.42  42377.0  86585.48  17152.479  19157.0  22604.6  1  
1  881.02  146541.12  37066.0  384.4  1e-10  186616.44  78511.84  105546.945  6167.2695  35112.0  22609.8  1  
1  776.16003  156858.7  33558.0  576.6  31.5  164605.78  71208.24  84287.12  2821.38  29751.0  22617.7  1  
1  1220.1  155331.44  32886.0  734.08  9.9  191510.19  139738.08  96099.914  10211.13  58957.0  22620.4  1  
1  574.28  106234.9  31622.0  381.92  2.6999998  141919.1  60663.28  68477.87  5547.1797  37423.0  22621.6  1  
1  815.36  145864.6  34906.0  787.4  4.5  159916.42  51305.0  85175.21  17841.01  23051.0  22624.0  1  
1  2327.5  262143.0  36723.0  4616.52  19.8  262143.0  158572.44  197990.67  23729.799  31010.0  22628.4  1  
1  870.24  241038.56  35734.0  804.76  2.6999998  248658.5  105329.32  135582.92  14733.4795  28638.0  22635.5  1  
1  1040.76  160936.25  30731.0  1615.72  28.8  221932.7  117003.92  104068.2  29381.998  47646.0  22644.2  1  
1  977.06  235445.92  35147.0  653.48  1e-10  262143.0  101735.805  151828.73  10748.029  28318.0  22647.4  1  
1  1389.64  165045.05  36555.0  744.0  1e-10  230666.2  102012.32  128662.16  8660.609  40507.0  22651.2  1  
1  708.54004  141922.3  30934.0  405.48  6.2999997  220634.97  79268.24  104143.1  5705.8896  36604.0  22655.0  1  
1  1053.5  232175.66  30334.0  880.4  20.699999  262143.0  100209.36  122355.58  19720.158  28286.0  22657.8  1  
1  392.98  84584.93  32514.0  219.48  1e-10  127242.04  38223.0  63127.863  3571.2698  29615.0  22677.3  1  
1  791.84  150610.72  30790.0  296.36002  5.3999996  180216.77  57616.6  84669.1  3955.9497  25071.0  22696.1  1  
1  1423.9401  262143.0  35250.0  813.44  52.199997  262143.0  148146.52  167442.17  18838.11  36339.0  22700.6  1  
1  1050.56  137326.88  30078.0  522.04  1e-10  159467.03  118080.24  73188.0  10128.529  56351.0  22702.3  1  
1  1222.06  192217.22  32928.0  751.44  1e-10  233167.97  91163.56  117153.234  11712.68  31082.0  22715.1  1  
1  604.66003  92549.8  31638.0  580.32  38.7  137343.5  51598.88  66303.625  9817.01  36538.0  22743.0  1  
1  935.9  177395.86  34911.0  858.08  22.5  209348.17  95835.88  111519.69  17929.51  35405.0  22746.8  1  
1  833.0  171354.08  31111.0  696.88  14.4  164567.48  84584.12  78122.84  6819.8096  32350.0  22750.3  1  
1  266.56  81868.016  31070.0  269.08002  17.1  113359.98  31967.201  53742.895  17084.04  25590.0  22760.0  1  
1  3228.12  204453.33  37159.0  2514.72  61.199997  262143.0  262143.0  262143.0  38075.65  84028.0  22760.0  1  
1  235.20001  68408.09  30145.0  308.76  10.799999  108245.41  18177.16  49790.312  21485.44  17414.0  22771.2  1  
1  1480.78  196488.9  37289.0  1094.92  1e-10  231396.89  82758.84  131661.36  4682.2397  27603.0  22781.1  1  
1  660.52  137601.44  31642.0  2911.52  3.6  170767.92  100857.88  82449.92  13491.529  48036.0  22786.4  1  
1  5970.16  178771.94  35550.0  2489.92  66.6  262143.0  262143.0  167624.06  21811.12  96099.0  22793.4  1  
1  251.86  61644.15  30322.0  100.44  1e-10  118943.11  32331.76  55032.242  2836.72  34373.0  22794.6  1  
1  499.80002  102714.3  34874.0  1563.64  16.199999  129143.586  51042.12  68721.82  15124.06  32567.0  22802.7  1  
1  780.08  129454.58  31795.0  984.56  6.2999997  169846.92  105934.44  82401.77  22709.69  53629.0  22803.9  1  
1  475.30002  158714.16  31867.0  455.08002  1.8  188592.17  68970.04  91703.28  16666.91  28479.0  22804.7  1  
1  2000.18  176399.89  32854.0  2044.76  35.1  225364.72  194961.48  112978.09  14557.659  72432.0  22805.2  1  
1  665.42  108143.12  30175.0  344.72  16.199999  151499.34  61165.48  69755.445  7180.8896  37067.0  22806.5  1  
1  888.86005  220160.48  34310.0  819.64  5.3999996  256107.2  84394.4  134079.56  32483.04  25122.0  22829.3  1  
1  916.3  122298.5  30679.0  633.64  1e-10  182729.39  104238.12  85540.086  20988.068  55858.0  22840.9  1  
1  1024.1  198359.8  36034.0  779.96  23.4  218999.3  80907.52  120413.52  7658.1997  26731.0  22845.7  1  
1  663.46  155845.14  31439.0  472.44  1e-10  163947.94  45072.76  78649.28  3173.0198  18954.0  22849.8  1  
1  676.2  194831.5  31347.0  478.64  4.5  226624.67  75695.8  108398.49  8717.25  25462.0  22853.4  1  
1  1450.4  152861.31  31250.0  1212.72  40.5  189198.88  141789.05  90217.055  9899.609  60789.0  22854.7  1  
1  906.5  152853.83  31300.0  794.84  25.199999  187655.48  112856.12  89624.27  16213.789  48387.0  22874.2  1  
1  1323.0  199504.3  35819.0  654.72003  17.1  219654.1  84348.52  120052.94  4374.8496  27708.0  22883.5  1  
1  902.58  212785.3  34250.0  508.4  10.799999  229100.2  92272.12  119730.87  12239.55  28419.0  22899.3  1  
1  320.46  109934.414  31606.0  256.68  1e-10  161295.64  31776.24  77787.94  6934.86  18943.0  22901.3  1  
1  1748.3201  249562.7  33315.0  1380.12  50.399998  262143.0  172088.44  145437.61  30482.35  45191.0  22903.1  1  
1  1482.74  247437.55  37778.0  722.92  1e-10  244144.11  166311.28  140736.03  19389.17  44049.0  22904.9  1  
1  2859.6401  182511.45  30682.0  1812.88  1e-10  262143.0  262143.0  134652.02  19628.12  94130.0  22905.9  1  
1  231.28  92886.64  31991.0  250.48  20.699999  141115.06  39959.0  68884.46  18227.459  28193.0  22910.5  1  
1  2158.94  220255.84  36946.0  1473.12  30.599998  246806.48  192508.77  139137.45  18336.61  57280.0  22936.6  1  
1  1571.92  262143.0  35419.0  1118.48  25.199999  262143.0  156025.48  163290.56  15687.51  37100.0  22937.6  1  
1  1176.98  185465.08  31798.0  720.44  20.699999  241103.36  128656.2  116983.11  8644.68  45462.0  22938.8  1  
1  722.26  157565.84  30066.0  1011.84  1.8  199418.0  76169.484  91487.14  15896.369  31681.0  22940.8  1  
1  1553.3  258612.33  38558.0  1354.08  1e-10  262143.0  144321.12  154565.78  12205.92  36573.0  22942.3  1  
1  895.72003  190113.72  36275.0  611.32  40.5  255062.12  129064.164  141180.1  11549.84  44491.0  22947.4  1  
1  1218.14  250527.89  36965.0  730.36  1e-10  262143.0  116207.84  162547.98  14774.779  30399.0  22947.9  1  
1  715.4  182788.14  32811.0  6739.4  1e-10  233963.06  78126.2  117135.05  19252.879  28011.0  22950.4  1  
1  2392.18  258261.34  39290.0  2148.92  4.5  262143.0  262143.0  178899.73  33868.95  66521.0  22952.8  1  
1  1322.02  207819.5  30830.0  1000.68  1e-10  242839.38  165171.72  114238.555  14846.76  52087.0  22955.4  1  
1  2206.96  214213.03  31965.0  1249.92  42.3  262143.0  244559.0  139209.14  16743.61  74820.0  22955.9  1  
1  965.30005  138829.9  32656.0  659.68  1e-10  167655.67  73997.0  83541.32  11452.489  34931.0  22956.2  1  
1  1729.7001  163682.31  30658.0  1395.0  57.6  192635.0  230775.16  90115.41  2316.93  92399.0  22956.4  1  
1  1309.28  232211.45  33538.0  944.88  69.299995  251012.86  141454.23  128455.65  6574.3696  39922.0  22994.2  1  
1  1771.8401  198076.34  32922.0  1120.96  17.1  239758.03  153447.52  120442.414  4731.21  50770.0  22995.3  1  
1  1082.9  141240.11  42251.0  856.84  15.299999  212684.17  90986.24  137117.3  9922.619  42218.0  22997.2  1  
1  743.82  106219.0  32282.0  567.92  3.6  132889.75  87072.8  65459.395  13981.2295  53723.0  23018.0  1  
1  1001.56  203777.66  33495.0  864.28  10.799999  234766.73  68291.76  119987.664  17094.66  21963.0  23023.3  1  
1  2190.3  228091.34  33475.0  1633.08  1e-10  243602.53  199301.48  124429.234  24468.479  57264.0  23048.8  1  
1  558.60004  107381.31  30863.0  468.72  41.399998  136057.31  47465.96  64073.742  5348.94  28969.0  23055.3  1  
1  1022.14  144165.9  31142.0  6993.6  2.6999998  193126.8  112301.84  91771.766  28120.578  51051.0  23059.0  1  
1  1038.8  167683.72  32132.0  841.96  16.199999  188276.38  137235.77  92311.05  16764.26  53636.0  23091.7  1  
1  784.0  214763.47  31746.0  460.04  1e-10  262143.0  77147.84  134215.45  10956.89  23542.0  23124.8  1  
1  752.64  183100.81  34292.0  696.88  1e-10  189195.7  95347.32  98997.48  25090.93  34127.0  23127.9  1  
1  460.6  121185.58  31075.0  406.72  1e-10  156984.19  45204.2  74436.695  14912.249  24446.0  23128.2  1  
1  1761.06  245068.33  32222.0  1232.56  10.799999  243051.5  104203.4  119500.81  3968.93  27866.0  23134.7  1  
1  1798.3  108926.91  30252.0  1416.08  42.3  135613.4  78823.08  62600.35  13273.2295  47424.0  23148.4  1  
1  905.52  112706.26  30042.0  899.0  35.1  162930.64  84044.72  74688.14  9672.46  48870.0  23151.6  1  
1  1839.4601  181687.97  31191.0  1112.28  19.8  236980.22  163595.69  112787.63  22159.219  59010.0  23152.7  1  
1  588.0  159206.17  30244.0  530.72003  1.8  207544.2  46159.0  95778.914  3495.16  19001.0  23158.4  1  
1  1516.06  147416.62  31325.0  885.36  5.3999996  182659.19  126132.805  87307.73  7813.3696  56074.0  23158.7  1  
1  2134.44  189659.53  31919.0  1309.4401  33.3  187634.66  104437.76  91386.56  11389.949  36088.0  23162.7  1  
1  2351.02  262143.0  33679.0  2285.32  27.9  262143.0  262143.0  212290.16  61512.22  63408.0  23162.7  1  
1  825.16003  143091.55  36166.0  483.6  2.6999998  189974.92  91401.64  104837.53  20897.209  41862.0  23174.5  1  
1  1085.84  162501.58  32661.0  1654.16  1e-10  211506.34  101784.164  105407.84  30646.959  41049.0  23185.7  1  
1  934.92004  262143.0  32018.0  848.16003  4.5  262143.0  103051.44  156086.25  16846.27  24354.0  23220.1  1  
1  568.4  112814.33  30658.0  332.32  1e-10  129178.89  42778.76  60430.395  7063.4795  24851.0  23242.5  1  
1  1262.24  180671.69  31222.0  631.16003  1e-10  223388.17  152480.33  106424.34  31723.12  55310.0  23284.7  1  
1  626.22003  158342.44  31210.0  343.48  18.0  181393.22  73860.6  86384.31  4699.94  30570.0  23287.1  1  
1  486.08002  111385.54  31611.0  629.92  1e-10  173160.38  70409.68  83523.13  16391.969  41427.0  23287.9  1  
1  1120.14  217151.03  36170.0  717.96  22.5  238359.88  99569.52  131553.3  14236.109  30050.0  23299.2  1  
1  2419.62  202052.28  30577.0  1259.84  20.699999  250616.42  185878.48  116929.61  17829.209  60290.0  23302.6  1  
1  2141.3  195534.06  31067.0  1075.08  42.3  180325.38  257670.77  85482.305  11610.02  86362.0  23303.9  1  
1  556.64  114492.31  31747.0  448.88  6.2999997  150652.81  91379.32  72979.35  8934.96  52306.0  23303.9  1  
1  598.78  93380.055  32981.0  437.72  20.699999  144110.31  44737.96  72523.53  11453.079  31398.0  23308.9  1  
1  934.92004  170645.25  32344.0  768.8  1e-10  250525.1  126814.805  123641.72  11824.189  48703.0  23334.9  1  
1  1200.5  255311.14  37707.0  641.08  44.1  262143.0  111573.96  163845.89  6618.6196  28640.0  23336.1  1  
1  1399.4401  190248.25  35731.0  876.68  2.6999998  233632.55  90264.56  127379.23  13022.4795  31094.0  23337.9  1  
1  697.76  133659.95  32275.0  677.04  17.1  172402.84  53661.0  84904.51  8680.67  26311.0  23390.4  1  
1  1203.4401  183198.0  34395.0  1116.0  3.6  245516.95  138209.16  128853.69  46424.15  49442.0  23390.6  1  
1  1052.52  222304.17  34012.0  566.68  1e-10  226524.22  94011.84  117561.98  21039.398  27715.0  23392.8  1  
1  1889.4401  244121.75  35048.0  1464.4401  92.7  262143.0  191133.6  157302.84  32674.2  51311.0  23394.0  1  
1  871.22003  148021.05  35371.0  2523.4  1e-10  205071.3  87571.28  110680.805  24498.568  38772.0  23440.9  1  
1  789.88  104715.19  31059.0  887.84  1e-10  127050.49  47557.72  60212.113  3411.38  29764.0  23443.9  1  
1  558.60004  101870.87  30135.0  239.32  14.4  106943.31  44419.28  49175.062  14632.589  28576.0  23446.5  1  
1  1929.62  212163.9  35570.0  1972.84  32.399998  241789.14  170858.36  131232.3  28065.12  52777.0  23451.7  1  
1  1748.3201  211279.2  32450.0  877.92  66.6  262143.0  195111.52  140561.62  8003.9395  60521.0  23460.5  1  
1  2193.24  162674.9  34434.0  1194.12  1e-10  219251.58  232713.28  115199.414  15613.76  93752.0  23468.6  1  
1  734.02  158708.06  31850.0  523.28  9.0  177906.78  74728.6  86461.35  12111.52  30858.0  23471.7  1  
1  3120.32  262143.0  34762.0  3005.76  36.899998  262143.0  195535.6  174263.42  14140.529  45957.0  23491.8  1  
1  1647.38  199536.19  32774.0  1218.92  54.0  262143.0  201807.52  136351.17  14925.2295  66282.0  23497.5  1  
1  267.54  61554.676  31204.0  256.68  1e-10  116167.64  25214.16  55311.51  15477.47  26845.0  23511.6  1  
1  929.04004  151386.16  31919.0  580.32  1e-10  172284.75  70366.28  83910.48  5438.6196  30462.0  23514.1  1  
1  1639.54  262143.0  38087.0  1985.24  23.4  235863.02  158589.8  137074.5  29371.379  39409.0  23517.7  1  
1  989.80005  262143.0  32927.0  7251.52  26.099998  262143.0  114497.88  143964.23  22994.658  27207.0  23534.0  1  
1  1848.28  136545.67  31758.0  799.8  43.199997  155723.33  170146.6  75461.75  6914.2095  81663.0  23537.2  1  
1  652.68  167180.88  30737.0  646.04  20.699999  192331.5  65958.08  90205.28  13664.989  25856.0  23549.3  1  
1  294.0  81226.414  30841.0  161.2  13.5  113287.66  31620.0  53312.754  3922.91  25512.0  23569.1  1  
1  1683.64  253620.62  35582.0  1248.68  14.4  262143.0  216151.84  146173.78  25365.28  55854.0  23574.5  1  
1  952.56  211681.5  31211.0  462.52  1.8  192394.25  92872.28  91626.24  8717.25  28753.0  23586.2  1  
1  2573.48  222655.97  40292.0  1522.72  13.5  208565.8  245334.0  128227.734  19020.42  72211.0  23592.5  1  
1  1189.72  233710.48  32615.0  652.24  30.599998  238417.81  99010.28  118652.305  7044.01  27764.0  23612.3  1  
1  2802.8  229694.31  36683.0  1645.48  60.3  262143.0  251235.16  156340.92  15683.97  71682.0  23621.3  1  
1  1856.12  201181.33  35995.0  1576.04  19.8  202751.39  110165.32  111359.19  22599.95  35887.0  23634.9  1  
1  909.44  171994.75  33174.0  473.68  1e-10  229418.11  123474.24  116130.31  16648.62  47048.0  23636.9  1  
1  2519.58  227356.5  36971.0  1321.84  45.0  254537.53  213018.36  143592.94  20692.479  61403.0  23654.1  1  
1  717.36  184494.45  37275.0  810.96  1e-10  197365.5  88581.88  112255.84  26055.578  31466.0  23655.5  1  
1  2058.0  262143.0  39655.0  1411.12  8.099999  262143.0  184272.69  191148.02  22899.078  42595.0  23658.2  1  
1  933.94  184850.92  34531.0  457.56  40.5  216363.28  89892.56  114002.086  13362.319  31870.0  23663.2  1  
1  1193.64  197563.67  34371.0  834.52  30.599998  179222.94  156800.48  93995.23  19377.37  52014.0  23664.8  1  
1  1037.8201  114866.61  34150.0  386.88  15.299999  206545.1  108451.64  107628.09  12949.909  61876.0  23666.1  1  
1  738.92004  128122.28  32097.0  820.88  18.0  161218.36  108435.52  78958.516  16214.379  55466.0  23667.4  1  
1  1892.38  262143.0  37850.0  1812.88  53.1  262143.0  208156.33  162264.44  29958.428  40144.0  23689.0  1  
1  153.86  67588.24  30414.0  301.32  1e-10  122731.15  16999.16  56957.17  5422.0996  16483.0  23689.0  1  
1  362.6  60349.39  31076.0  200.88  1e-10  112557.32  33507.28  53372.67  10938.01  36387.0  23696.6  1  
1  1759.1  228890.5  36438.0  1008.12  1e-10  257556.45  98553.96  143201.31  5998.53  28218.0  23708.6  1  
1  1539.5801  172149.86  30878.0  894.04  1e-10  233518.75  119640.164  110024.9  24318.62  45546.0  23718.1  1  
1  730.10004  209165.23  33815.0  520.8  41.399998  237242.1  84523.36  122411.22  8687.159  26483.0  23718.6  1  
1  549.78  77146.01  32143.0  405.48  7.2  147736.53  42388.16  72459.336  8806.93  36009.0  23721.6  1  
1  867.3  183213.28  32186.0  644.8  1e-10  218736.78  87550.2  107425.87  11625.949  31317.0  23751.5  1  
1  5750.64  158124.98  35926.0  3581.12  75.6  262143.0  262143.0  146261.52  15934.129  108647.0  23764.7  1  
1  1799.28  212299.75  35315.0  1171.8  2.6999998  196735.08  169189.33  106013.47  20176.229  52228.0  23766.8  1  
1  1789.48  169668.45  32554.0  1661.6  16.199999  214316.83  107210.4  106458.586  13878.569  41411.0  23768.0  1  
1  1573.88  177375.62  31778.0  946.12  7.2  173470.64  138385.23  84114.84  4301.69  51130.0  23771.0  1  
1  11621.82  262143.0  36190.0  13993.4  50.399998  262143.0  160015.8  166917.88  10391.079  35401.0  23772.9  1  
1  1170.12  258334.66  37065.0  1292.08  16.199999  262143.0  132533.69  155570.52  19649.36  33622.0  23773.8  1  
1  477.26  172082.94  36875.0  173.6  1e-10  201522.16  47261.36  113390.05  2328.73  17999.0  23775.4  1  
1  1396.5  248233.39  39506.0  1185.4401  7.2  262143.0  156835.2  228945.77  8223.42  41406.0  23777.3  1  
1  236.18001  82302.37  31707.0  176.08  1e-10  115519.03  19964.0  55889.312  3801.3699  15897.0  23785.1  1  
1  2346.12  262143.0  34163.0  1714.92  56.699997  262143.0  189529.05  227509.83  31667.658  35143.0  23787.0  1  
1  635.04004  122464.68  31300.0  293.88  1e-10  138201.6  82385.6  66005.09  4212.5996  44088.0  23788.7  1  
1  480.2  74743.97  30216.0  442.68  1e-10  127645.42  50941.68  58852.145  8995.14  44666.0  23790.0  1  
1  2624.44  238404.75  38235.0  2007.56  35.1  257436.88  108008.96  150193.77  20412.818  29691.0  23800.5  1  
1  812.42004  154222.31  30077.0  474.92  1e-10  132602.19  79353.8  60856.254  5399.6797  33721.0  23804.7  1  
1  1147.5801  104153.62  32727.0  936.2  1e-10  154817.27  145700.0  77311.78  26240.248  91678.0  23813.9  1  
1  1063.3  195312.31  34902.0  1691.36  1e-10  203143.66  224390.4  108186.63  42199.156  75293.0  23829.4  1  
1  347.9  94807.58  33315.0  217.0  1e-10  146069.12  33455.2  74253.73  5078.13  23126.0  23835.9  1  
1  819.28  130917.47  30327.0  634.88  36.0  123596.54  83197.8  57194.71  14365.909  41648.0  23849.1  1  
1  1913.9401  196069.44  31842.0  1603.3201  17.1  262143.0  227213.88  165273.28  45232.348  75946.0  23852.1  1  
1  1695.4  232381.23  33050.0  1036.64  13.5  262143.0  126721.805  136101.86  15021.399  35738.0  23871.9  1  
1  1617.0  262143.0  33479.0  998.2  45.0  262143.0  150111.92  184578.22  10661.3  27973.0  23874.1  1  
1  499.80002  91082.43  31291.0  367.04  27.0  180692.84  37629.04  86274.1  9098.9795  27075.0  23878.3  1  
1  2496.06  262143.0  39034.0  2272.92  28.8  262143.0  209316.97  262143.0  24798.879  27442.0  23883.7  1  
1  1853.18  186194.12  33352.0  1285.88  16.199999  218559.94  223009.05  111227.58  19467.639  78494.0  23889.5  1  
1  1068.2001  257742.4  33122.0  809.72003  1e-10  262143.0  101825.08  155988.89  18064.03  25891.0  23890.3  1  
1  712.46  151010.62  34575.0  530.72003  7.2  162518.23  55223.402  85740.17  13380.609  23966.0  23916.2  1  
1  727.16003  157260.25  33358.0  527.0  18.9  200742.73  60880.28  102178.586  9937.96  25371.0  23923.0  1  
1  867.3  169585.9  35934.0  436.48  17.1  221950.5  87999.08  121697.52  9523.779  34007.0  23926.5  1  
1  635.04004  108361.555  39162.0  317.44  1e-10  188045.34  71967.12  112369.266  3917.5999  43525.0  23938.2  1  
1  814.38  222504.62  35991.0  421.6  18.0  262143.0  104832.08  147538.03  4813.8096  30877.0  23939.0  1  
1  706.58  125952.414  30046.0  531.96  2.6999998  187447.28  77234.64  85938.125  8061.76  40187.0  23943.3  1  
1  1620.92  187478.84  32994.0  1387.56  19.8  227779.25  128594.2  114675.12  23607.67  44952.0  23957.0  1  
1  2583.28  182162.67  30839.0  2341.12  17.1  168870.38  138865.12  79464.625  13911.609  49959.0  23977.1  1  
1  848.68  198479.08  39871.0  653.48  1e-10  259733.7  82939.88  158017.61  4804.96  27386.0  23983.6  1  
1  272.44  120488.74  31182.0  483.6  1e-10  142034.89  31138.88  67580.13  12519.8  16937.0  23998.8  1  
1  3036.04  189850.98  37710.0  1898.4401  34.2  262143.0  262143.0  154051.12  39655.08  90491.0  24018.0  1  
1  374.36002  146937.08  30551.0  369.52  11.7  190084.77  57632.72  88612.055  8292.449  25705.0  24020.0  1  
1  1029.98  185179.81  32895.0  694.4  36.899998  159835.6  82652.2  80227.53  7739.6196  29251.0  24034.2  1  
1  409.64  153124.75  34182.0  256.68  1e-10  176945.88  43811.68  92290.71  2186.5398  18751.0  24049.1  1  
1  569.38  177978.03  36668.0  393.08002  7.2  192941.06  44842.12  107952.305  12620.689  16512.0  24091.6  1  
1  99.96  87877.36  30370.0  1e-10  1e-10  108722.63  12424.8  50383.094  1116.87  9266.0  24119.3  1  
1  2020.76  156884.6  31295.0  1397.48  34.2  183564.78  235386.72  87656.55  20308.389  98329.0  24123.9  1  
1  877.10004  222327.42  35534.0  527.0  40.5  262143.0  113836.96  146025.05  7292.4  33556.0  24128.9  1  
1  1950.2001  262143.0  39471.0  2212.16  70.2  262143.0  145192.84  262143.0  16052.72  19038.0  24133.5  1  
1  1013.32  228644.36  31265.0  791.12  34.2  230549.73  94509.08  109987.445  26602.51  27089.0  24134.1  1  
1  1124.06  187350.84  35475.0  812.2  4.5  204634.19  78918.56  110769.62  5027.98  27606.0  24138.6  1  
1  1903.16  262143.0  32398.0  1931.92  29.699999  262143.0  177390.69  217661.55  17236.26  26967.0  24143.0  1  
1  564.48  128811.72  30727.0  1035.4  4.5  144229.38  59134.36  67622.93  21957.44  30086.0  24145.4  1  
1  1908.06  86019.67  30505.0  1429.72  1e-10  174785.83  154107.2  81357.45  16032.069  117410.0  24161.7  1  
1  597.8  133687.2  31318.0  491.04  38.7  140513.5  52331.72  67147.85  6603.8696  25654.0  24166.1  1  
1  695.8  173783.73  32162.0  1500.4  1e-10  191055.11  59701.04  93760.9  15348.26  22514.0  24181.2  1  
1  300.86002  74592.34  30223.0  203.36  1e-10  104785.055  25576.24  48323.344  4589.02  22471.0  24183.4  1  
1  1196.5801  139927.39  32659.0  750.2  6.2999997  172230.88  69950.88  85828.984  20357.95  32762.0  24186.3  1  
1  6000.54  156699.94  32273.0  2358.48  32.399998  176111.66  122998.08  86725.64  15501.659  51441.0  24188.5  1  
1  709.52  195607.77  38083.0  539.4  2.6999998  222700.16  62181.04  129411.16  2978.91  20833.0  24197.4  1  
1  746.76  177267.11  31890.0  431.52  9.0  221815.94  85655.484  107936.26  5518.86  31667.0  24231.4  1  
1  860.44  139078.58  30884.0  655.96  8.099999  190653.14  82953.52  89845.766  16359.52  39089.0  24237.4  1  
1  2031.54  231227.33  31762.0  1421.04  18.9  262143.0  125443.36  137691.89  10927.9795  35554.0  24244.3  1  
1  1068.2001  214199.1  33195.0  737.8  1e-10  189585.97  90950.28  96028.23  8051.1396  27827.0  24247.2  1  
1  661.5  117955.945  34444.0  394.32  1.8  213589.3  72464.36  112256.914  7848.7695  40261.0  24249.4  1  
1  2400.02  176080.53  30506.0  1149.48  10.799999  262143.0  255297.4  122244.3  33014.04  95020.0  24254.3  1  
1  523.32  120595.445  31331.0  555.52  27.9  153635.67  56069.082  73449.086  13903.939  30470.0  24271.4  1  
1  336.14  56270.414  30619.0  730.36  1e-10  118082.53  34476.96  55169.203  17528.898  40154.0  24318.4  1  
1  1115.24  195963.98  31220.0  776.24  8.099999  262143.0  112962.76  131002.25  41468.74  37778.0  24329.9  1  
1  150.92  50645.7  30106.0  146.32  20.699999  96036.11  18118.88  44117.17  6313.59  23446.0  24332.2  1  
1  939.82  211544.56  36574.0  509.64  1e-10  239178.1  89384.164  133479.3  11568.72  27691.0  24333.2  1  
1  1225.98  138492.12  30580.0  931.24  9.0  162118.81  75573.04  75646.87  5902.9497  35762.0  24337.2  1  
1  1248.52  210086.08  38207.0  1041.6  9.0  262143.0  116080.12  175289.55  24756.988  36211.0  24345.5  1  
1  247.94  66003.67  31435.0  277.76  1e-10  107885.61  36897.44  51748.414  12998.289  36636.0  24361.1  1  
1  406.7  65260.074  30322.0  376.96  25.199999  112046.86  37795.2  51841.504  15515.2295  37955.0  24368.5  1  
1  965.30005  194200.86  34918.0  655.96  5.3999996  171832.55  63905.88  91553.484  4336.5  21566.0  24370.5  1  
1  869.26  171745.64  34051.0  641.08  22.5  262143.0  95317.56  140009.5  6611.5396  36372.0  24379.9  1  
1  675.22003  120540.2  31874.0  763.84  33.3  136260.62  55304.0  66271.52  13921.05  30068.0  24388.1  1  
1  2779.28  262143.0  38831.0  2249.36  26.099998  262143.0  262143.0  204052.22  35973.477  52407.0  24394.5  1  
1  937.86005  214236.3  36027.0  627.44  38.7  256037.39  102450.04  140751.02  7105.3696  31340.0  24413.8  1  
1  880.04004  213675.92  35779.0  582.8  8.099999  245296.12  103949.2  133918.0  6777.92  31882.0  24416.6  1  
1  604.66003  158151.28  37338.0  451.36002  1e-10  185424.11  43674.04  105642.17  16958.37  18098.0  24421.6  1  
1  2353.96  262143.0  30093.0  1595.88  39.6  262143.0  239248.08  182814.86  24135.129  44014.0  24427.8  1  
1  970.2  125151.37  33419.0  746.48  9.9  169065.3  83020.484  86212.05  11192.89  43474.0  24432.8  1  
1  2754.78  159536.0  32131.0  4177.56  72.0  183880.3  134029.12  90152.85  7035.1597  55058.0  24433.9  1  
1  1317.12  184818.52  33399.0  771.28  1e-10  262143.0  151112.6  142272.56  17135.959  53584.0  24434.5  1  
1  3277.12  262143.0  35570.0  2122.8801  47.699997  262143.0  262143.0  256598.86  31988.62  54178.0  24435.5  1  
1  4651.08  203116.58  39155.0  2865.6401  9.9  262143.0  262143.0  195647.38  42770.277  84581.0  24436.5  1  
1  2251.06  262143.0  34423.0  1282.16  13.5  262143.0  178502.97  197044.8  14617.839  34130.0  24441.6  1  
1  2290.26  257737.39  35687.0  1187.92  1e-10  262143.0  178323.16  147570.12  14106.31  45343.0  24475.9  1  
1  202.86  52450.8  33170.0  580.32  6.2999997  143663.38  22890.4  72712.92  12984.72  28601.0  24519.1  1  
1  1160.3201  213142.84  31867.0  546.84  1e-10  262143.0  92651.56  129185.38  9908.46  28488.0  24539.8  1  
1  968.24  172247.98  32111.0  531.96  10.799999  234501.4  96434.8  114899.81  9381.0  36691.0  24542.1  1  
1  1782.62  262143.0  31196.0  1309.4401  1e-10  262143.0  192374.84  141440.1  26084.488  48078.0  24542.9  1  
1  1340.64  133428.94  30146.0  1135.84  13.5  188423.53  119311.56  86673.21  12635.439  58602.0  24547.7  1  
1  1187.76  179506.77  30618.0  708.04  7.2  208439.88  96403.8  97381.77  15835.01  35196.0  24550.2  1  
1  1174.04  176367.72  30253.0  530.72003  22.5  226649.2  102533.12  104626.74  20955.62  38100.0  24554.8  1  
1  1404.3401  192975.52  36890.0  2091.8801  98.1  212767.6  128218.484  119766.18  16600.83  43544.0  24556.6  1  
1  896.7  164411.9  32238.0  1515.28  9.0  210640.31  114463.164  103616.664  35159.867  45626.0  24581.8  1  
1  629.16003  143187.06  30710.0  1138.3201  3.6  163661.14  52001.88  76691.19  17343.639  23801.0  24586.8  1  
1  2269.68  226475.94  40791.0  2127.84  21.599998  262143.0  157360.97  188364.95  27273.338  45536.0  24611.9  1  
1  2337.3  262143.0  36482.0  1227.6  5.3999996  262143.0  236811.48  175566.67  25083.85  56763.0  24621.5  1  
1  1580.74  197540.02  39339.0  993.24  6.2999997  216244.06  134792.97  129803.84  15072.14  44719.0  24625.3  1  
1  204.82  79850.25  30885.0  226.92  15.299999  199020.47  19671.36  93791.92  3252.0798  16145.0  24638.6  1  
1  1238.72  262143.0  41010.0  1085.0  1e-10  262143.0  109976.84  215127.8  14309.27  24692.0  24675.6  1  
1  1593.48  218805.58  32430.0  897.76  31.5  189149.72  139457.84  93599.33  10593.449  41770.0  24676.8  1  
1  82.32  65274.29  30995.0  198.4  32.399998  110552.87  18187.08  52285.55  3277.45  18260.0  24676.8  1  
1  103.880005  75624.3  31541.0  99.2  1e-10  111449.28  24057.24  53638.03  5192.59  20848.0  24676.8  1  
1  1285.76  141482.73  30787.0  651.0  15.299999  172777.12  104305.08  81165.92  14672.119  48315.0  24678.4  1  
1  2279.48  250051.0  30463.0  1334.24  21.599998  205927.84  205005.48  95721.13  10152.13  53730.0  24680.4  1  
1  560.56  226984.3  35535.0  466.24  1e-10  262143.0  95759.0  145936.23  10959.25  27648.0  24695.0  1  
1  236.18001  85847.35  30789.0  202.12  1e-10  120833.2  26782.76  56767.78  1896.85  20446.0  24704.1  1  
1  1726.76  259091.5  36128.0  1249.92  8.099999  262143.0  192626.56  162133.89  22766.92  48724.0  24736.2  1  
1  2278.5  181330.16  31491.0  1698.8  61.199997  166095.52  144566.64  79811.305  19043.43  52249.0  24738.3  1  
2  1834.56  184084.12  37341.0  1607.04  36.0  211392.16  132130.69  120446.695  2755.89  47040.0  11.1  1  
2  2290.26  262143.0  31534.0  1822.8  10.799999  262143.0  135636.16  148247.44  10393.439  33831.0  11.7  1  
2  800.66003  177135.88  31521.0  751.44  4.5  179185.3  83278.4  86183.16  3400.7598  30811.0  16.2  1  
2  102.9  90687.4  30430.0  127.72  19.8  131142.28  14929.601  60892.633  672.6  10789.0  21.7  1  
2  926.10004  190547.39  33112.0  632.4  45.899998  201175.22  77837.28  101643.586  17401.459  26771.0  29.1  1  
2  2789.08  189236.16  38858.0  1590.92  47.699997  215943.2  262143.0  128038.34  44485.406  90785.0  43.6  1  
2  2445.1  237264.14  37551.0  1055.24  1e-10  262143.0  249251.16  175743.23  18017.42  68847.0  46.8  1  
2  1473.92  262143.0  32238.0  952.32  65.7  262143.0  115873.04  157830.36  8130.1997  24331.0  51.2  1  
2  4528.58  262143.0  35482.0  2327.48  58.5  262143.0  262143.0  237650.22  12356.959  59129.0  52.7  1  
2  1696.38  262143.0  36497.0  771.28  10.799999  262143.0  136961.72  159746.73  8305.43  33873.0  54.3  1  
2  3973.9001  162300.14  30950.0  2493.6401  14.4  172739.5  138765.92  81577.875  9442.359  56033.0  61.3  1  
2  1028.02  156398.22  32318.0  964.72003  1e-10  161905.98  141170.28  79841.266  14347.619  59155.0  65.5  1  
2  1333.78  246096.14  40459.0  1365.24  1e-10  251625.92  165556.12  155342.61  9837.069  44088.0  68.4  1  
2  1639.54  212925.84  31378.0  993.24  27.9  262143.0  177492.36  135524.06  8171.4995  54630.0  73.0  1  
2  444.92  105194.89  31417.0  324.88  1e-10  146820.36  49924.88  70383.53  15339.999  31103.0  74.7  1  
2  1450.4  205971.69  39615.0  779.96  37.8  241218.56  183958.97  145811.05  4494.6196  58532.0  75.6  1  
2  3700.48  114118.945  30878.0  2458.92  155.7  136686.16  117446.6  64401.164  17103.51  67447.0  84.9  1  
2  1203.4401  215595.75  37552.0  1021.76  1e-10  238261.66  97224.68  136523.45  6951.38  29554.0  89.7  1  
2  1885.52  129505.375  31883.0  1376.4  1e-10  198392.62  110724.56  96517.21  19470.59  56032.0  110.9  1  
2  1694.42  262143.0  32990.0  866.76  36.0  262143.0  129956.96  154664.23  7493.59  31380.0  121.0  1  
2  890.82  109219.77  31462.0  437.72  1e-10  262143.0  49158.56  133465.39  3988.4  29497.0  125.3  1  
2  1485.68  65183.203  31042.0  1443.36  34.2  130255.55  65515.402  61697.273  7615.7197  65870.0  137.4  1  
2  566.44  131542.6  31143.0  225.68001  1e-10  161092.95  58129.96  76552.086  2561.19  28961.0  155.8  1  
2  714.42004  230195.73  32850.0  420.36002  54.899998  239570.58  56277.402  120085.04  6648.1196  16022.0  166.4  1  
2  468.44  89606.01  30186.0  641.08  1e-10  255600.33  85464.52  117729.97  9448.85  62507.0  167.3  1  
2  946.68  199114.06  34994.0  529.48  31.5  234673.53  82503.4  125307.7  5029.75  27155.0  168.3  1  
2  1565.06  206435.94  36327.0  845.68  44.1  201651.22  118596.08  111776.484  4130.59  37650.0  170.8  1  
2  3323.1802  143609.88  30413.0  3649.32  14.4  171692.31  77962.52  79676.484  13225.439  35578.0  173.9  1  
2  897.68  170970.94  31738.0  590.24  15.299999  211963.6  92620.56  102650.45  7003.8896  35503.0  175.8  1  
2  151.90001  62514.742  30536.0  214.52  1e-10  104365.46  24041.121  48628.293  3113.43  25203.0  193.7  1  
2  1095.64  159264.92  35690.0  818.4  9.9  200672.34  111317.28  109283.38  3601.3599  45806.0  205.6  1  
2  5943.7  182074.33  31874.0  3178.12  15.299999  262143.0  262143.0  163570.9  58395.246  94356.0  207.9  1  
2  2606.8  217593.78  31151.0  2044.76  8.099999  207203.3  188571.77  98489.23  21722.62  56795.0  209.4  1  
2  1150.52  215980.16  32751.0  767.56  21.599998  262143.0  110491.44  142332.48  8549.1  33527.0  210.6  1  
2  2094.26  262143.0  34454.0  1199.08  9.9  262143.0  198099.92  156819.2  3977.19  47134.0  214.6  1  
2  2489.2  262143.0  41251.0  1481.8  17.1  262143.0  175965.92  184856.42  8327.26  40732.0  217.0  1  
2  2461.76  229018.45  38588.0  1809.16  30.599998  231190.67  253336.97  136126.48  30031.588  72495.0  219.4  1  
2  612.5  165268.52  31221.0  608.84  8.099999  193936.33  52145.72  92390.23  4276.9097  20678.0  222.3  1  
2  1740.48  262143.0  37416.0  1098.64  30.599998  262143.0  203434.4  213517.44  9861.26  39648.0  234.3  1  
2  1765.9601  169103.27  36323.0  1417.3201  20.699999  208011.42  179865.72  115289.3  5633.9097  69707.0  234.9  1  
2  983.92004  199944.62  35231.0  4702.08  126.899994  223964.94  71559.164  120399.62  5814.4497  23455.0  234.9  1  
2  783.02  217498.77  37619.0  362.08002  3.6  254554.03  75837.164  146119.2  3006.0498  22851.0  248.1  1  
2  1871.8  147963.3  30347.0  1163.12  1e-10  226004.92  105542.6  104653.49  7294.76  46747.0  257.7  1  
2  1319.0801  228477.88  36346.0  701.84  18.0  248380.36  152532.4  137750.73  4055.66  43752.0  263.5  1  
2  404.74002  95053.73  30186.0  432.76  1e-10  135099.17  51962.2  62226.92  4947.7397  35826.0  267.6  1  
2  2066.82  228311.22  37362.0  1247.4401  22.5  248713.11  181719.52  141791.06  7983.2896  52162.0  271.2  1  
2  1850.24  262143.0  37527.0  1814.12  37.8  262143.0  152352.6  164671.94  14071.499  34140.0  284.6  1  
2  782.04004  204490.58  33287.0  368.28  3.6  245024.69  84334.88  124452.77  4442.6997  27028.0  296.6  1  
2  446.88  149749.8  34287.0  517.08  1e-10  178211.95  111955.88  93236.59  12429.529  48996.0  297.1  1  
2  1240.68  182432.75  30817.0  612.56  1e-10  200813.56  120453.6  94428.58  22739.19  43271.0  297.2  1  
2  3659.32  135436.77  30847.0  3485.6401  99.0  180406.62  207660.33  84915.2  9097.21  100484.0  298.8  1  
2  64.68  67859.016  30638.0  89.28  1e-10  116024.92  23393.84  54241.51  1985.3499  22593.0  298.8  1  
2  4539.36  171465.4  39864.0  2608.96  37.8  262143.0  262143.0  233162.64  41810.348  100194.0  300.5  1  
2  784.0  183030.6  31294.0  354.64  31.5  162525.06  77836.04  77607.1  2779.49  27870.0  302.2  1  
2  1246.56  173944.72  33934.0  608.84  17.1  229435.8  133245.44  118799.97  10805.85  50202.0  302.3  1  
2  6219.08  252766.84  39775.0  4313.96  85.5  262143.0  262143.0  250871.14  36214.2  67967.0  302.7  1  
2  876.12  144967.02  34530.0  710.52  10.799999  148548.97  72324.24  78268.37  5076.36  32696.0  312.4  1  
2  225.40001  62272.883  30466.0  310.0  1e-10  116221.93  23671.6  54028.582  4552.44  24912.0  312.9  1  
2  579.18  151393.11  33426.0  493.52  1e-10  177790.6  56522.92  90680.37  14297.47  24468.0  315.5  1  
2  4129.72  262143.0  37149.0  3354.2  22.5  262143.0  262143.0  198119.06  25602.459  48783.0  316.3  1  
2  146.02  92933.06  31238.0  235.6  9.9  151143.38  25312.121  72043.1  4161.27  17850.0  326.6  1  
2  500.78  110900.516  31919.0  425.32  1e-10  148182.31  79041.32  72171.5  5934.2197  46709.0  326.9  1  
2  1856.12  151642.12  31843.0  1231.3201  1e-10  232799.61  165701.2  113113.984  18264.629  71612.0  331.1  1  
2  1212.26  113799.3  34534.0  804.76  2.6999998  215625.69  100940.96  113623.305  5640.4  58131.0  331.2  1  
2  944.72003  188304.73  34841.0  596.44  1e-10  192884.48  74111.08  102543.45  2486.8499  25793.0  336.1  1  
2  1233.8201  173837.95  35974.0  2845.8  17.1  185749.19  90980.04  101961.375  19376.19  34299.0  343.3  1  
2  2935.1  136017.33  33723.0  1458.24  27.9  212741.08  262143.0  109470.63  13023.659  126306.0  363.9  1  
2  3019.3801  262143.0  34926.0  1762.04  21.599998  262143.0  233692.88  217799.58  8547.33  48475.0  364.6  1  
2  2310.84  211697.77  34807.0  1912.08  31.5  262143.0  179146.52  166877.2  6310.6396  55459.0  365.3  1  
2  243.04001  120775.64  31947.0  460.04  15.299999  150385.73  54558.76  73308.914  6548.4097  29605.0  366.6  1  
2  5262.6  183924.16  36770.0  4017.6  74.7  262143.0  262143.0  222197.28  67749.11  93407.0  367.2  1  
2  444.92  136815.67  30170.0  379.44  28.8  172038.55  49984.4  79199.266  5806.78  23943.0  400.2  1  
2  1864.9401  179933.27  34054.0  1380.12  7.2  262143.0  129134.84  137896.25  6695.32  47034.0  404.0  1  
2  648.76  132375.9  30213.0  581.56  1e-10  149598.25  76418.72  68966.85  5311.1797  37833.0  408.7  1  
2  2195.2  258300.73  32935.0  1232.56  1e-10  262143.0  244257.69  172180.12  22463.068  61973.0  415.3  1  
2  964.32  126503.67  40434.0  693.16003  1e-10  171009.55  129752.36  105508.42  6161.96  67219.0  417.8  1  
2  728.14  189121.02  33086.0  1434.68  37.8  204355.64  79511.28  103169.41  19006.85  27553.0  418.8  1  
2  1859.06  216412.44  33219.0  1562.4  20.699999  262143.0  153730.23  172571.75  19045.79  46554.0  419.8  1  
2  1175.02  240394.11  33380.0  725.4  51.3  254249.25  120556.52  129498.9  9850.64  32866.0  427.7  1  
2  1065.26  141216.95  30227.0  494.76  11.7  116117.8  79188.88  53556.71  2716.3599  36750.0  430.5  1  
2  1071.14  204971.7  36099.0  663.4  1e-10  238583.9  110858.484  131418.47  5692.32  35445.0  441.6  1  
2  1396.5  148476.34  31922.0  739.04  27.0  174985.89  108609.12  85234.06  5890.5596  47939.0  453.7  1  
2  313.6  95673.766  31478.0  318.68  1e-10  133984.98  48733.242  64355.152  2458.5298  33382.0  464.1  1  
2  2502.9202  262143.0  34693.0  2075.76  74.7  262143.0  262143.0  217616.61  24537.51  62373.0  467.0  1  
2  1558.2001  247941.45  35683.0  1176.76  1e-10  254170.5  94438.4  138390.6  6271.11  24962.0  477.2  1  
2  1457.26  262143.0  33051.0  1003.16003  36.899998  262143.0  213174.61  178849.44  18599.75  44555.0  488.1  1  
2  610.54004  147373.03  30651.0  451.36002  18.9  169025.34  37425.68  79052.67  4360.0996  16643.0  491.5  1  
2  742.84  179766.84  30734.0  508.4  1e-10  156779.72  83900.88  73523.984  8229.319  30587.0  492.8  1  
2  1521.9401  193156.95  30522.0  659.68  9.9  215666.25  117091.96  100441.98  7701.86  39728.0  493.1  1  
2  561.54004  154279.31  32194.0  429.04  1e-10  182329.02  59015.32  89567.56  8739.67  25069.0  503.9  1  
2  3457.4402  262143.0  33170.0  3093.8  84.6  262143.0  236500.23  146043.23  36179.387  57905.0  505.5  1  
2  1278.9  176484.08  34078.0  741.52  35.1  241958.88  99738.164  125815.95  3822.0198  37037.0  506.5  1  
2  1637.5801  165507.92  30405.0  1240.0  3.6  229480.7  185479.2  106466.08  25594.79  73444.0  507.2  1  
2  980.0  174494.2  30681.0  608.84  13.5  229253.92  78647.0  107326.35  15681.02  29538.0  512.8  1  
2  2624.44  257281.72  33285.0  1411.12  37.8  262143.0  201170.16  150768.36  17153.068  51243.0  514.2  1  
2  1666.98  223024.03  34695.0  895.28  1e-10  236578.72  101632.88  125245.65  4026.7498  29865.0  518.6  1  
2  557.62  99074.586  32174.0  863.04  20.699999  200726.27  93957.28  98543.8  8261.18  62151.0  525.2  1  
2  1844.36  193578.75  34781.0  803.52  32.399998  226810.2  182253.97  120371.8  6458.1396  61702.0  533.6  1  
2  1753.2201  203868.72  34482.0  1271.0  9.9  212739.73  166778.77  111933.77  40835.668  53613.0  535.0  1  
2  483.14  129766.66  35582.0  255.44  25.199999  160628.61  44492.44  87211.42  21500.19  22470.0  535.4  1  
2  1363.18  204235.9  34619.0  841.96  1e-10  250073.95  134251.08  132100.06  5427.4097  43079.0  546.2  1  
2  1614.06  226002.52  30903.0  994.48  1e-10  213679.0  121098.4  100758.695  13850.84  35116.0  565.5  1  
2  641.9  214670.16  33459.0  527.0  11.7  258806.72  64775.12  132132.17  5594.9697  19775.0  570.8  1  
2  703.64  110373.125  30414.0  505.92  18.0  152833.52  75671.0  70927.09  4061.5598  44931.0  572.1  1  
2  1732.64  262143.0  31891.0  1168.08  32.399998  262143.0  82869.2  141742.9  4459.2197  19286.0  594.5  1  
2  734.02  148630.27  33318.0  445.16  6.2999997  171175.23  70795.32  87024.17  8498.359  31216.0  602.7  1  
2  1246.56  194718.16  33691.0  788.64  33.3  242134.39  110753.08  124477.38  27666.87  37276.0  604.3  1  
2  1443.54  262143.0  34550.0  765.08  1e-10  262143.0  144151.23  191800.72  8534.35  31059.0  604.3  1  
2  964.32  138855.0  32519.0  1630.6  1e-10  215640.78  192760.48  107001.08  23683.19  90978.0  608.4  1  
2  5075.42  184870.22  30526.0  4318.92  120.6  157597.61  161476.52  73407.35  12786.4795  57243.0  620.9  1  
2  1688.54  215399.88  34748.0  1360.28  1e-10  262143.0  84952.4  141020.66  5678.7495  25847.0  623.9  1  
2  1039.78  217630.88  32306.0  1347.88  45.0  262143.0  148860.77  132036.94  12586.47  44827.0  633.5  1  
2  769.3  165309.86  30052.0  399.28  25.199999  220240.88  74015.6  100993.02  2920.4998  29343.0  636.2  1  
2  1879.64  210901.38  31566.0  1006.88  1e-10  260991.66  130661.28  125708.95  10631.21  40602.0  663.2  1  
2  30.380001  60153.79  30054.0  143.84  20.699999  89802.164  7063.04  41182.16  1210.6799  7695.0  666.1  0  
2  851.62  210191.28  35856.0  505.92  41.399998  231781.56  82032.2  126812.125  3684.5498  25577.0  667.0  1  
2  1283.8  170458.84  34539.0  814.68  9.0  220109.78  87377.84  116002.984  2147.5999  33594.0  687.4  1  
2  900.62  159678.52  35642.0  685.72003  1e-10  192673.44  69454.88  104786.17  2455.5798  28506.0  688.2  1  
2  890.82  175760.17  31050.0  663.4  1e-10  229311.81  91964.6  108644.59  5847.4897  34291.0  715.2  1  
2  3650.5  207791.72  36711.0  2644.92  5.3999996  232131.02  262143.0  130031.76  15945.339  82678.0  721.5  1  
2  1009.4  216972.48  33674.0  710.52  1e-10  246796.33  86397.0  126809.984  6443.3896  26096.0  745.2  1  
2  152.88  64384.43  30911.0  88.04  1e-10  115934.86  25454.72  54682.35  3890.4597  25910.0  759.7  1  
2  386.12  99372.07  30438.0  394.32  14.4  131354.33  24783.88  61007.12  3395.45  16345.0  769.2  1  
2  546.84  134943.11  30178.0  399.28  23.4  178857.06  54324.402  82360.05  4122.3296  26383.0  771.4  1  
2  898.66003  175139.08  32646.0  668.36  9.9  210282.52  116183.04  104749.8  7349.63  43475.0  774.4  1  
2  1038.8  142893.7  31458.0  522.04  17.1  182916.8  60856.72  87802.06  8159.6997  27911.0  779.0  1  
2  751.66003  242707.98  30019.0  678.28  20.699999  203477.12  92563.52  93203.42  10859.539  24994.0  779.4  1  
2  6066.2  218658.81  32462.0  3788.2  118.799995  262143.0  262143.0  171047.0  47263.13  78569.0  784.3  1  
2  1503.3201  224501.3  34497.0  1247.4401  1e-10  249887.08  65956.84  131536.17  2718.13  19254.0  807.8  1  
2  1694.42  252180.22  34313.0  1519.0  46.8  221193.7  123123.32  115811.45  16976.66  31997.0  810.9  1  
2  467.46002  190668.16  35595.0  398.04  14.4  215240.53  52732.242  116904.99  1942.2799  18125.0  828.4  1  
2  673.26  114442.875  30598.0  586.52  1e-10  139025.55  77036.24  64909.414  4984.32  44115.0  828.9  1  
2  750.68  149690.56  32239.0  517.08  4.5  184027.75  83853.76  90528.42  10084.869  36712.0  838.9  1  
2  1480.78  239219.53  33191.0  1089.96  23.4  252434.97  144672.05  127846.81  2566.5  39634.0  849.1  1  
2  895.72003  149478.5  31287.0  4932.72  15.299999  139749.48  66382.164  66716.64  11996.47  29104.0  853.0  1  
2  847.7  179935.19  32311.0  9436.4  92.7  219370.66  58209.32  108155.6  23287.299  21201.0  871.4  1  
2  811.44  207952.72  30690.0  1181.72  27.0  194556.8  76291.0  91109.44  17853.398  24043.0  872.7  1  
2  731.08  148318.28  31385.0  417.88  22.5  143873.34  60166.04  68900.516  3405.4797  26585.0  876.0  1  
2  4033.6802  188870.02  36155.0  3840.28  49.5  262143.0  262143.0  236452.89  47353.99  90961.0  882.6  1  
2  3211.46  136980.36  36855.0  1538.84  2.6999998  262143.0  262143.0  157401.28  19396.25  125418.0  885.4  1  
2  2692.06  262143.0  30706.0  3586.08  36.0  262143.0  220479.44  174237.73  36510.38  44057.0  887.9  1  
2  629.16003  138404.69  31371.0  782.44  1.8  170253.69  57929.082  81497.625  25108.629  27430.0  895.5  1  
2  564.48  83608.36  30043.0  317.44  35.1  126550.516  39811.44  58013.26  4430.3096  31206.0  901.6  1  
2  451.78  145325.16  31111.0  345.96  1e-10  179227.36  54068.96  85082.125  4767.7896  24383.0  909.2  1  
2  325.36002  136954.0  31580.0  347.2  18.0  158626.16  36069.12  76437.59  1712.1799  17260.0  920.7  1  
2  1126.02  156684.7  35659.0  518.32  44.1  195572.64  61499.04  106413.65  2899.8499  25723.0  939.1  1  
2  826.14  193124.06  30387.0  363.32  3.6  218943.61  95359.72  101517.33  5214.42  32360.0  939.9  1  
2  1495.48  262143.0  36306.0  1125.92  29.699999  262143.0  160351.84  187293.88  5818.5796  36795.0  941.3  1  
2  1370.04  225137.77  33835.0  1372.68  35.1  262143.0  87703.96  156183.62  5877.5796  25530.0  953.5  1  
2  4396.2803  242081.58  37347.0  3314.52  1e-10  207533.5  262143.0  118267.11  12074.939  70967.0  955.5  1  
2  424.34  79306.984  30115.0  303.8  1e-10  147113.86  51590.2  67601.53  9002.81  42632.0  957.3  1  
2  2212.84  262143.0  31155.0  1434.68  35.1  262143.0  235675.64  177350.38  10648.319  47595.0  961.0  1  
2  865.34  162784.03  32348.0  415.4  20.699999  227964.3  106181.2  112521.2  8293.04  42748.0  967.4  1  
2  1855.14  181698.0  31655.0  1127.16  20.699999  235234.47  248922.56  113622.234  13748.18  89783.0  988.7  1  
2  999.60004  155713.17  33282.0  789.88  18.9  175468.95  94557.44  89110.67  3620.2397  39797.0  992.2  1  
2  691.88  169794.45  31650.0  513.36  29.699999  218528.39  53120.36  105536.24  2234.92  20503.0  993.0  1  
2  754.60004  190036.72  30735.0  954.8  1e-10  207429.64  93119.04  97280.125  39919.99  32113.0  1004.9  1  
2  764.4  207830.62  37786.0  515.84  1e-10  253165.47  84421.68  145967.27  5561.9297  26621.0  1005.6  1  
2  1156.4  177462.44  36991.0  593.96  18.0  209763.97  77731.88  118398.72  4974.88  28706.0  1007.3  1  
2  2336.32  262143.0  36427.0  1163.12  12.599999  262143.0  194712.23  230209.44  9727.329  45026.0  1009.5  1  
2  3407.46  217194.86  34292.0  1928.2001  55.8  262143.0  243734.4  141993.28  13131.039  73544.0  1012.5  1  
2  285.18  63928.527  30167.0  141.36  1e-10  117087.94  28190.16  53896.973  3541.7698  28899.0  1025.6  1  
2  1360.24  232790.27  31143.0  841.96  15.299999  235704.03  67891.24  112007.61  4744.19  19113.0  1027.4  1  
2  970.2  168825.22  32319.0  767.56  17.1  186104.31  128646.28  91777.12  10998.779  49939.0  1031.0  1  
2  3234.98  262143.0  35647.0  2432.8801  18.0  262143.0  252398.28  262143.0  30826.908  54129.0  1038.7  1  
2  1381.8  222545.06  32333.0  665.88  12.599999  240627.39  144829.52  118716.51  13299.779  42650.0  1044.1  1  
2  1163.26  228802.73  37482.0  589.0  3.6  261334.62  101591.96  149465.1  8370.92  29099.0  1046.9  1  
2  152.88  85655.87  37366.0  116.56  1e-10  138193.97  17632.8  78792.664  2112.7898  13491.0  1063.6  1  
2  1903.16  210599.95  34278.0  1085.0  32.399998  262143.0  192408.33  140427.88  11789.38  59875.0  1064.2  1  
2  400.82  115907.56  35515.0  745.24  1e-10  171410.22  67226.6  92889.914  6407.4  38011.0  1066.1  1  
2  1207.36  186180.86  31855.0  1201.56  0.9  262143.0  160823.05  145052.42  10288.42  56610.0  1079.8  1  
2  1132.88  135850.28  33303.0  861.8  9.0  163133.05  104561.76  82898.26  3625.5498  50442.0  1085.5  1  
2  3029.1802  159137.62  30538.0  2890.44  1e-10  174716.38  251051.64  81413.09  3691.63  103388.0  1091.6  1  
2  1038.8  112160.0  30366.0  1035.4  1e-10  197076.08  83144.484  91314.875  4471.61  48582.0  1105.4  1  
2  657.58  201197.44  32610.0  638.6  5.3999996  247916.0  70939.164  123360.305  6007.38  23107.0  1110.6  1  
2  1354.36  214781.08  32074.0  1120.96  28.8  262143.0  121033.92  149506.83  9833.529  36931.0  1120.2  1  
2  438.06  160330.02  38655.0  269.08002  11.7  180293.02  43933.2  106341.95  2800.73  17958.0  1133.8  1  
2  2782.22  147646.1  33723.0  1739.72  5.3999996  262143.0  262143.0  161259.7  11894.989  116358.0  1138.2  1  
2  626.22003  165920.17  36183.0  566.68  18.0  176387.31  72385.0  97384.984  31430.479  28591.0  1140.7  1  
2  1283.8  113780.9  31015.0  1231.3201  29.699999  151583.5  184572.77  71737.086  2711.64  106311.0  1148.8  1  
2  206.78  64376.246  30227.0  210.8  10.799999  108179.11  19923.08  49895.17  2285.0698  20282.0  1151.2  1  
2  487.06  149324.6  31346.0  646.04  1e-10  190954.95  88832.36  91334.13  4786.0796  38987.0  1151.5  1  
2  394.94  142394.02  30183.0  163.68001  1e-10  169399.56  49291.242  78017.984  2849.7  22686.0  1191.4  1  
2  996.66003  188626.28  30519.0  445.16  1e-10  230289.33  77633.92  107241.83  2692.7598  26973.0  1193.8  1  
2  1439.62  221109.69  30846.0  813.44  9.9  238732.8  157923.92  112364.984  6046.9097  46808.0  1195.9  1  
2  654.64  102996.31  31130.0  2522.16  1e-10  142925.4  98955.72  67890.43  24493.26  62965.0  1198.5  1  
2  1775.76  262143.0  33223.0  1631.84  1e-10  262143.0  113722.88  134309.61  4621.4697  28430.0  1205.9  1  
2  2117.78  161147.33  31570.0  1051.52  3.6  217256.33  167439.69  104656.7  10971.64  68095.0  1211.0  1  
2  1191.68  217585.53  35579.0  1388.8  42.3  238771.61  121641.52  129627.3  13461.439  36638.0  1212.6  1  
2  1362.2001  262143.0  31445.0  1099.88  35.1  248858.78  149469.6  119405.586  8444.67  34374.0  1213.3  1  
2  4352.18  262143.0  34275.0  12104.88  1e-10  262143.0  247903.28  164327.39  12162.85  60382.0  1214.6  1  
2  265.58002  81177.56  30698.0  372.0  1e-10  128140.234  49710.36  60022.723  2781.8499  40132.0  1216.6  1  
2  4723.6  223590.58  36190.0  3587.32  81.9  262143.0  262143.0  219866.83  39724.7  76836.0  1217.4  1  
2  2803.78  262143.0  31660.0  2575.48  58.5  262143.0  246419.0  195184.06  18442.219  55696.0  1222.6  1  
2  1924.7201  262143.0  32738.0  1334.24  35.1  262143.0  203595.61  194799.92  13721.629  40421.0  1225.4  1  
2  1971.76  173258.56  33846.0  1206.52  1e-10  216068.12  171043.12  111588.164  13266.739  64698.0  1231.1  1  
2  1216.18  151813.72  30812.0  1731.04  1e-10  247594.39  123800.36  116407.445  20388.629  53443.0  1257.8  1  
2  1699.3201  202504.88  34990.0  1225.12  15.299999  174521.19  133443.84  93177.74  9514.34  43186.0  1270.1  1  
2  1e-10  56915.496  30087.0  162.44  17.1  101785.97  19135.68  46729.043  3578.94  22034.0  1281.9  1  
2  635.04004  182615.0  32354.0  488.56  18.9  247073.05  78116.28  121975.73  2665.0298  28034.0  1302.1  1  
2  4967.62  262143.0  34347.0  4743.0  18.9  262143.0  262143.0  262143.0  51868.08  58246.0  1308.4  0  
2  864.36005  217359.66  31373.0  1040.36  26.099998  186318.06  113339.72  89193.06  8943.81  34173.0  1309.7  1  
2  316.54  100403.18  33159.0  358.36002  1e-10  156602.62  36949.52  79235.64  11053.649  24118.0  1330.2  1  
2  340.06  58189.926  31383.0  430.28  16.199999  131103.72  45388.96  62781.184  5704.71  51119.0  1331.4  1  
2  1900.2201  179619.4  36915.0  1657.88  28.8  211177.9  100937.24  118951.91  5253.36  36828.0  1342.1  1  
2  1078.0  162189.78  33007.0  415.4  25.199999  211519.94  88266.92  106531.34  4228.53  35666.0  1344.6  1  
2  539.0  105118.766  32092.0  517.08  1e-10  172922.72  85713.76  84677.664  8156.1597  53438.0  1363.5  1  
2  1505.28  262143.0  32385.0  2957.4  19.8  262143.0  169071.52  175746.44  49148.18  37089.0  1365.9  1  
2  888.86005  171826.06  32594.0  829.56  1e-10  197354.45  84819.72  98153.24  22511.45  32351.0  1366.8  1  
2  446.88  192443.02  34658.0  334.8  6.2999997  185314.02  76206.68  98001.305  5914.7495  25952.0  1382.5  1  
2  1094.66  111489.93  35501.0  608.84  3.6  212110.8  88989.84  114900.88  2473.2798  52310.0  1388.6  1  
2  2063.8801  188367.6  35531.0  1326.8  6.2999997  243138.03  153669.48  131819.72  24768.2  53464.0  1406.5  1  
2  497.84  113665.18  31614.0  352.16  18.9  148529.5  54602.16  71649.34  4329.42  31482.0  1409.3  1  
2  696.78  167782.16  33871.0  455.08002  1e-10  226688.78  93432.76  117159.66  4813.2197  36495.0  1411.4  1  
2  1232.84  158687.94  34819.0  737.8  1e-10  197004.03  102296.28  104667.41  6206.8  42247.0  1413.0  1  
2  1489.6  156458.86  30446.0  745.24  1e-10  143720.27  68713.36  66768.0  6688.8296  28782.0  1415.5  1  
2  1596.42  214822.81  30158.0  1045.3201  16.199999  180173.14  199855.77  82911.09  18091.17  60970.0  1419.1  1  
2  1238.72  225316.4  35983.0  1018.04  10.799999  253741.02  99493.88  139318.28  5225.0396  28939.0  1419.5  1  
2  843.78  143800.14  32555.0  926.28  1e-10  262143.0  134687.56  140177.5  25817.809  61383.0  1419.8  1  
2  1151.5  253268.48  32291.0  778.72003  31.5  262143.0  167359.08  150125.28  7429.8696  43306.0  1420.8  1  
2  1172.0801  195015.36  33382.0  817.16003  15.299999  224575.08  117418.08  114391.56  3172.43  39459.0  1420.9  1  
2  1888.4601  262143.0  32757.0  1592.16  1e-10  262143.0  227146.92  182981.78  13924.59  56054.0  1421.0  1  
2  4229.68  178549.0  36846.0  2573.0  46.8  262143.0  262143.0  262143.0  29427.428  96219.0  1421.3  0  
2  791.84  216448.89  30680.0  711.76  46.8  206736.42  112864.805  96781.51  9810.52  34173.0  1422.1  1  
2  945.7  155806.89  31786.0  782.44  1e-10  211467.0  116684.0  102564.85  22576.94  49080.0  1422.9  1  
2  816.34  182544.31  33793.0  724.16003  17.1  242138.14  85882.4  124856.164  3279.22  30833.0  1423.8  1  
2  1890.42  209287.45  33303.0  1486.76  1e-10  262143.0  116798.08  142774.39  2562.96  36574.0  1427.4  1  
2  73.5  72392.34  31198.0  110.36  1e-10  125688.74  26346.28  59833.332  3053.8398  23851.0  1428.8  1  
2  901.60004  185202.48  33787.0  732.84  1e-10  236317.97  88687.28  121833.414  6124.7896  31383.0  1437.5  1  
2  1782.62  184663.34  33946.0  833.28  9.9  239937.5  151216.77  124281.58  24126.28  53666.0  1447.4  1  
2  4994.08  262143.0  32295.0  5279.92  48.6  262143.0  262143.0  216118.61  26273.29  52891.0  1464.7  1  
2  3096.8  262143.0  32954.0  2689.56  34.2  262143.0  205970.2  262143.0  11764.01  28877.0  1477.3  1  
2  573.3  237766.23  32388.0  295.12  3.6  262143.0  56738.68  134811.45  4564.2397  15639.0  1490.4  1  
2  70.56  88452.83  30918.0  1e-10  35.1  110097.875  6896.88  51941.01  433.65  5110.0  1499.2  1  
2  171.5  111493.78  31166.0  127.72  4.5  136230.8  28273.24  64785.293  1100.35  16619.0  1501.7  1  
2  904.54004  195004.97  33891.0  859.32  1e-10  208680.11  81761.88  107915.92  3625.5498  27478.0  1506.9  1  
2  833.0  149954.19  31915.0  734.08  15.299999  186774.88  120185.76  90956.42  8778.02  52526.0  1510.0  1  
2  1e-10  81994.945  30574.0  298.84  1e-10  111724.25  20187.2  52121.844  4007.2798  16135.0  1546.0  1  
2  1052.52  196245.86  32967.0  752.68  14.4  248119.94  103027.88  124813.37  5146.57  34406.0  1549.2  1  
2  310.66  133585.38  32570.0  281.48  1e-10  156640.06  47518.04  77846.78  2721.67  23312.0  1554.2  1  
2  2009.98  262143.0  32344.0  1271.0  48.6  262143.0  262143.0  184040.02  10670.149  60644.0  1555.5  1  
2  1685.6  223392.11  36014.0  1401.2  20.699999  239148.98  227993.84  131419.55  10514.9795  66886.0  1556.9  1  
2  844.76  258901.55  31083.0  721.68  4.5  262143.0  100406.52  136221.7  5318.8496  25416.0  1569.0  1  
2  837.9  187301.34  30639.0  663.4  13.5  150681.23  82393.04  70445.59  3720.5398  28829.0  1570.8  1  
2  1702.26  155024.3  30383.0  998.2  29.699999  202738.06  144230.6  93990.945  11329.77  60973.0  1571.9  1  
2  367.5  81814.555  33394.0  722.92  19.8  139663.3  50916.88  71165.7  34018.22  40786.0  1582.8  1  
2  686.0  138985.19  30807.0  503.44  1e-10  166107.19  72357.72  78083.25  4818.53  34119.0  1583.8  1  
2  873.18  215912.17  30194.0  559.24  7.2  244939.98  77260.68  112849.695  6080.5396  23451.0  1586.0  1  
2  861.42004  171924.92  39824.0  674.56  9.0  207803.27  97408.2  126274.984  6251.6396  37131.0  1588.2  1  
2  1904.14  177723.03  31802.0  2282.84  18.0  179833.47  164538.08  87265.99  8796.31  60674.0  1599.3  1  
2  226.38  81341.234  30058.0  383.16  1e-10  124723.66  40828.242  57204.344  6906.5396  32895.0  1606.6  1  
2  1462.16  230171.45  31256.0  863.04  4.5  262143.0  135933.77  130384.86  5363.0996  38704.0  1610.7  1  
2  248.92  74091.805  31507.0  231.88  9.9  141317.6  29972.041  67939.66  5689.96  26511.0  1612.3  1  
2  2087.4001  194740.45  33523.0  1543.8  11.7  179091.84  156351.6  91609.125  1866.7599  52617.0  1612.7  1  
2  791.84  232095.28  35170.0  755.16003  8.099999  262143.0  108514.88  154070.38  6833.38  30641.0  1621.2  1  
2  1450.4  164564.7  41182.0  1287.12  25.199999  227631.55  98250.164  143040.81  4600.23  39127.0  1626.5  1  
2  3079.1602  262143.0  38346.0  3375.28  70.2  262143.0  262143.0  262143.0  28107.6  43144.0  1631.0  0  
2  1322.02  164785.56  31121.0  782.44  4.5  230595.78  90833.72  109502.734  6557.26  36125.0  1663.0  1  
2  1750.28  262143.0  34426.0  1747.16  72.0  262143.0  109877.64  150194.84  21263.01  26879.0  1671.7  1  
2  2595.04  205011.38  34979.0  1846.36  54.899998  221484.81  135711.8  118214.68  4493.44  43383.0  1673.7  1  
2  1793.4  262143.0  36251.0  1390.04  1e-10  262143.0  262143.0  262143.0  9755.649  50582.0  1677.8  0  
2  2444.12  211106.22  36607.0  2737.92  51.3  203961.06  253069.12  113928.26  30788.559  78563.0  1689.5  1  
2  1188.74  141617.92  32266.0  664.64  1e-10  182441.58  137637.52  89823.3  8249.38  63694.0  1695.4  1  
2  784.0  144292.95  36350.0  602.64  1e-10  175530.64  81081.12  97359.305  3622.0098  36826.0  1698.3  1  
2  1614.06  147180.73  33049.0  979.60004  2.6999998  189869.69  78097.68  95748.95  9891.939  34775.0  1698.6  1  
2  923.16003  223390.97  33687.0  1029.2  3.6  207995.45  151597.44  106914.41  3022.5698  44474.0  1699.4  1  
2  331.24002  99467.93  30653.0  461.28  1e-10  137112.97  49516.92  64131.523  5905.9  32625.0  1714.6  1  
2  445.9  161862.03  34088.0  426.56  1e-10  163064.75  53543.2  84816.766  4020.8499  21679.0  1747.7  1  
2  1035.86  201928.05  34455.0  799.8  38.7  251773.06  93473.68  132367.56  5984.96  30337.0  1747.9  1  
2  209.72  122685.234  33006.0  266.6  1e-10  140767.56  43133.4  70894.99  4535.92  23041.0  1748.6  1  
2  1639.54  262143.0  38203.0  1432.2  32.399998  262143.0  193511.92  180880.3  8638.779  43585.0  1749.1  1  
2  1272.04  211563.84  31702.0  678.28  32.399998  186864.1  136785.64  90392.53  15878.669  42372.0  1749.6  1  
2  1777.7201  218845.73  38294.0  2075.76  32.399998  187944.0  200946.97  109819.45  22801.729  60176.0  1765.0  1  
2  708.54004  193360.23  36530.0  748.96  31.5  197643.52  78561.44  110167.2  5960.7695  26627.0  1782.6  1  
2  233.24  79136.07  30262.0  168.64  28.8  123229.42  28213.72  56902.6  3310.4897  23365.0  1805.5  1  
2  129.36  77852.96  31131.0  378.2  40.5  122895.81  35907.92  58378.133  2210.14  30227.0  1805.5  1  
2  787.92004  130977.92  31603.0  708.04  12.599999  176654.56  103625.56  85186.984  5584.3496  51850.0  1810.1  1  
2  1323.98  206557.64  34277.0  659.68  38.7  235985.9  113207.04  123426.65  5108.8096  35918.0  1811.2  1  
2  875.14  237025.88  32395.0  688.2  39.6  245697.52  104223.24  121450.36  8899.56  28817.0  1812.5  1  
2  1022.14  197191.02  36596.0  1051.52  36.899998  194389.86  146060.84  108549.37  10031.18  48543.0  1813.9  1  
2  1306.34  154040.42  34163.0  819.64  16.199999  220190.28  71419.04  114782.12  6787.36  30385.0  1814.0  1  
2  1356.3201  191573.23  32123.0  2233.24  33.3  202328.5  104985.84  99172.95  13278.539  35915.0  1814.9  1  
2  1966.86  262143.0  34586.0  2250.6  5.3999996  262143.0  208339.84  209480.33  39949.49  36255.0  1820.7  1  
2  905.52  180392.1  33599.0  405.48  4.5  221697.11  75197.32  113659.69  5534.7896  27319.0  1825.8  1  
2  1471.9601  171476.6  35775.0  2289.04  1e-10  215263.05  142184.6  117508.48  12816.569  54341.0  1858.0  1  
2  2369.6401  262143.0  42827.0  2382.04  43.199997  262143.0  234812.61  236477.5  24775.28  39789.0  1858.3  1  
2  294.0  103497.45  30867.0  1303.24  35.1  149456.92  35136.64  70393.164  17671.09  22249.0  1882.8  1  
2  1646.4  146346.56  31330.0  3499.28  15.299999  165879.19  110097.12  79299.84  12921.59  49303.0  1892.6  1  
2  526.26  109768.98  34278.0  2254.32  2.6999998  186365.98  125945.56  97477.01  22385.78  75194.0  1895.5  1  
2  200.90001  101371.62  31606.0  455.08002  1e-10  135135.2  49425.16  65171.562  10387.539  31953.0  1897.0  1  
2  1978.62  206934.66  33427.0  864.28  19.8  262143.0  213818.16  143773.77  10586.369  67716.0  1897.0  1  
2  1116.22  258379.58  34967.0  1000.68  1.8  262143.0  111917.44  153431.6  5892.3296  28387.0  1899.1  1  
2  743.82  133750.48  31270.0  665.88  36.899998  202201.06  116186.76  96478.695  13312.76  56930.0  1899.5  1  
2  319.48  124558.85  36446.0  1933.16  5.3999996  181121.34  60547.96  100725.52  8639.96  31857.0  1900.4  1  
2  3160.5  160780.42  32002.0  1681.4401  17.1  212857.61  153783.56  103940.875  13883.879  62684.0  1901.6  1  
2  2054.08  262143.0  34263.0  1954.24  29.699999  262143.0  223185.12  142641.7  20458.25  47473.0  1902.4  1  
2  2432.36  221612.38  33265.0  1340.4401  1e-10  245869.77  142122.6  124799.45  14013.09  42029.0  1902.5  1  
2  1775.76  223410.5  35401.0  977.12  1e-10  262143.0  218242.48  148823.1  6219.19  64020.0  1902.6  1  
2  8082.06  187626.19  40298.0  4955.04  54.0  262143.0  262143.0  262143.0  48878.547  91564.0  1903.1  0  
2  1026.06  214867.66  32492.0  779.96  1e-10  262143.0  98279.92  136811.28  7557.9  29976.0  1904.8  1  
2  99.96  95555.43  33458.0  292.64  1e-10  155085.81  28140.56  79175.73  1663.7999  19300.0  1916.5  1  
2  169.54001  96597.42  33423.0  419.12  32.399998  150342.92  67535.36  76674.06  10425.3  45819.0  1917.5  1  
2  1291.64  262143.0  36247.0  1273.48  29.699999  262143.0  151374.23  173208.4  14531.699  35043.0  1919.1  1  
2  1229.9  184991.06  36915.0  1077.56  29.699999  215911.69  123856.164  121618.34  9121.989  43878.0  1919.5  1  
2  456.68002  126814.234  30583.0  491.04  1e-10  193838.84  56986.68  90456.734  2456.76  29450.0  1920.5  1  
2  1083.88  262143.0  37587.0  939.92  41.399998  262143.0  161950.2  162547.98  8905.46  38935.0  1920.8  1  
2  1403.36  116536.24  30797.0  1091.2  1e-10  161211.02  192022.69  75757.07  17858.709  107987.0  1921.1  1  
2  115.64  65968.69  30663.0  271.56  8.099999  109684.78  16856.56  51319.344  4368.9497  16746.0  1923.3  1  
2  235.20001  57937.867  30234.0  186.0  0.9  95838.266  18004.8  44213.473  2834.95  20366.0  1949.9  1  
2  1597.4  204779.69  36138.0  1478.08  1e-10  216853.58  70383.64  119577.86  2456.17  22525.0  1950.9  1  
2  3172.26  262143.0  35582.0  1758.3201  72.9  262143.0  262143.0  220213.5  25539.918  63626.0  1951.6  1  
2  1457.26  257158.88  37288.0  1853.8  1e-10  262143.0  149501.84  179470.03  25306.87  38100.0  1953.6  1  
2  1646.4  183128.25  32574.0  1318.12  8.099999  187374.95  201537.2  93132.805  16889.93  72124.0  1953.7  1  
2  1746.36  239201.28  35518.0  910.16003  1e-10  204605.6  189230.2  110888.38  7613.36  51845.0  1985.1  1  
2  3424.12  161713.56  32299.0  1985.24  27.9  188907.33  262143.0  93101.77  2135.21  106236.0  1987.7  1  
2  719.32  203396.53  32765.0  610.08  21.599998  220985.94  76767.164  110482.85  3364.18  24735.0  2004.5  1  
2  586.04004  119384.0  30414.0  396.8  28.8  164986.5  45801.88  76567.06  5022.0796  25143.0  2021.5  1  
2  135.24  93213.12  31353.0  244.28  4.5  144416.03  26186.32  69089.91  2688.0398  18411.0  2042.6  1  
2  1609.16  234535.86  39069.0  1199.08  9.0  237578.9  111076.72  141631.62  4974.2896  31038.0  2050.3  1  
2  873.18  201131.73  36235.0  597.68  1e-10  183706.78  112670.12  101571.9  4337.6797  36712.0  2051.3  1  
2  166.6  62155.637  30519.0  307.52  1e-10  123577.234  27007.201  57547.812  1713.95  28476.0  2052.7  1  
2  4075.82  262143.0  31705.0  34915.92  1e-10  262143.0  262143.0  187617.02  14591.289  54081.0  2053.8  1  
2  924.14  221331.44  32747.0  813.44  1e-10  245172.16  77328.88  122507.516  3938.8398  22897.0  2055.3  1  
2  1321.04  246907.23  31256.0  894.04  55.8  262143.0  120959.52  129195.016  5747.78  32106.0  2055.7  1  
2  307.72  64125.777  30218.0  178.56  18.9  106009.1  33047.242  48879.742  3397.8098  33774.0  2075.5  1  
2  1043.7001  137728.81  30455.0  1915.8  1e-10  183903.02  87242.68  85460.91  23758.709  41513.0  2081.6  1  
2  532.14  236213.56  30238.0  1452.04  1e-10  262143.0  124536.92  130263.945  19423.389  34552.0  2083.2  1  
2  2128.56  262143.0  36773.0  2192.32  11.7  262143.0  202924.77  262143.0  17113.54  32578.0  2083.9  1  
2  711.48004  189842.08  30828.0  500.96  1e-10  194406.95  74768.28  91448.625  3443.2397  25811.0  2088.0  1  
2  443.94  104887.66  30279.0  367.04  18.0  151958.62  71050.76  70208.055  6892.9697  44394.0  2108.1  1  
2  613.48004  206508.58  30879.0  499.72  1e-10  219940.22  85230.164  103630.58  5675.21  27048.0  2108.9  1  
2  1864.9401  252047.42  33670.0  1336.72  1e-10  262143.0  262143.0  156024.2  13266.739  68161.0  2110.1  1  
2  1402.38  194803.69  35919.0  574.12  27.0  221978.77  117513.56  121662.22  7664.6895  39534.0  2110.3  1  
2  634.06  177745.61  35798.0  837.0  2.6999998  203673.22  97337.52  111253.26  19392.12  35889.0  2110.6  1  
2  657.58  169691.73  36758.0  658.44  12.599999  173338.14  59020.28  97222.34  3706.38  22794.0  2113.6  1  
2  1384.74  224390.84  34722.0  1046.56  32.399998  250800.34  117776.44  132877.95  3527.6099  34398.0  2125.7  1  
2  133.28  78682.34  31120.0  345.96  7.2  128390.055  38916.16  60966.465  4838.59  32414.0  2127.7  1  
2  741.86  197285.94  30982.0  916.36  9.0  232356.88  74277.24  109846.2  7983.2896  24674.0  2136.2  1  
2  1001.56  147645.03  31766.0  848.16003  22.5  173037.28  93395.56  83873.02  3367.13  41456.0  2143.1  1  
2  4729.48  262143.0  34846.0  3907.24  1e-10  262143.0  261299.0  240906.23  9886.04  46690.0  2144.9  1  
2  841.82  137232.67  30953.0  591.48  3.6  181678.22  105619.484  85807.586  8395.109  50439.0  2151.1  1  
2  1422.9601  212853.38  31538.0  1092.4401  45.0  260836.47  138603.48  125522.77  9900.79  42675.0  2152.5  1  
2  593.88  140129.94  31474.0  416.64  11.7  168468.9  70941.64  80908.055  13344.029  33178.0  2153.7  1  
2  568.4  201674.28  31931.0  364.56  10.799999  238047.98  73307.56  115983.73  1987.71  23822.0  2156.0  1  
2  286.16  106473.0  36223.0  353.4  1e-10  185256.38  62623.72  102394.73  5774.92  38546.0  2161.3  1  
2  1124.06  166998.73  30307.0  488.56  4.5  139768.11  137327.52  64635.492  9159.75  53892.0  2174.9  1  
2  176.40001  99738.92  33134.0  178.56  1e-10  122406.125  34563.76  61886.664  809.48  22711.0  2178.1  1  
2  1021.16003  262143.0  34403.0  1124.68  1e-10  262143.0  108894.32  164998.28  11663.119  23773.0  2179.3  1  
2  722.26  194236.7  34491.0  813.44  1e-10  218090.23  137375.88  114778.91  14306.319  46351.0  2181.1  1  
2  364.56  55778.098  30068.0  198.4  1e-10  129323.19  37007.8  59333.645  4656.8696  43482.0  2188.3  1  
2  309.68  111900.086  30051.0  341.0  3.6  153832.6  35831.04  70538.68  7261.7197  20985.0  2190.5  1  
2  176.40001  131627.77  33127.0  438.96  1e-10  136322.48  61549.88  68908.0  7950.84  30645.0  2190.9  1  
2  2574.46  262143.0  34647.0  2205.96  8.099999  262143.0  262143.0  262143.0  8475.939  49400.0  2199.7  0  
2  1655.2201  212693.08  35377.0  700.6  1e-10  262143.0  149046.77  149545.34  3851.5198  45925.0  2199.9  1  
2  302.82  77881.086  33111.0  398.04  32.399998  143188.72  35905.44  72343.77  4104.04  30214.0  2212.5  1  
2  1587.6  248833.4  36382.0  1078.8  1e-10  262143.0  139904.23  161491.89  4908.21  36847.0  2214.6  1  
2  1763.02  262143.0  32734.0  1149.48  1e-10  262143.0  204172.2  159263.1  13945.239  50605.0  2231.6  1  
2  942.76  188631.95  33298.0  739.04  14.4  211029.72  133858.0  107221.49  6251.05  46506.0  2249.9  1  
2  1359.26  253343.19  37883.0  987.04  12.599999  262143.0  144024.77  157056.75  4642.71  37257.0  2250.8  1  
2  2301.04  262143.0  33046.0  2021.2001  28.8  262143.0  156058.97  195465.47  7890.6597  29735.0  2252.2  1  
2  1039.78  144908.11  31958.0  509.64  34.2  201014.31  58256.44  98022.7  2046.1199  26347.0  2263.1  1  
2  747.74  193939.23  31647.0  481.12  1e-10  226178.11  80797.164  109220.26  9015.199  27303.0  2263.9  1  
2  997.64  134319.45  31162.0  462.52  7.2  197332.39  59992.44  93830.445  3170.0698  29271.0  2265.4  1  
2  2204.02  161640.11  36699.0  1758.3201  1e-10  257132.95  231277.36  143989.9  38276.84  93770.0  2266.1  1  
2  916.3  194222.16  33931.0  677.04  6.2999997  208196.45  98468.4  107792.875  14274.459  33226.0  2268.0  1  
2  3730.86  229091.5  35032.0  2703.2  59.399998  241412.95  232534.72  129046.29  44949.15  66521.0  2270.0  1  
2  276.36002  112270.05  32478.0  311.24  36.0  135928.83  35349.92  67362.92  1646.1  20635.0  2270.3  1  
2  734.02  245622.77  31063.0  2365.92  1e-10  259222.05  147719.97  122867.04  10257.739  39414.0  2271.1  1  
2  406.7  79535.55  31055.0  372.0  4.5  172270.62  34279.8  81632.445  11362.81  28246.0  2271.8  1  
2  1033.9  239305.08  32634.0  2178.68  1e-10  243648.84  200168.23  121326.234  21169.79  54818.0  2272.3  1  
2  957.46  172176.83  34114.0  472.44  3.6  155766.56  107529.08  81082.46  6452.2397  40929.0  2272.3  1  
2  4591.3003  262143.0  41358.0  5669.2803  29.699999  262143.0  262143.0  262143.0  64885.836  64788.0  2272.9  0  
2  549.78  153877.73  36510.0  624.96  4.5  197557.8  70024.04  110059.13  7617.4897  29823.0  2273.4  1  
2  10784.9  144124.67  33782.0  7974.44  87.299995  262143.0  262143.0  262143.0  121220.805  119201.0  2274.1  0  
2  2090.34  152650.14  30784.0  1086.24  24.3  145661.66  255156.05  68421.16  3810.2197  109544.0  2282.6  1  
2  235.20001  140910.8  30090.0  362.08002  12.599999  138371.05  50345.242  63531.254  1761.7399  23415.0  2283.1  1  
2  486.08002  110652.58  30950.0  338.52  1e-10  187575.33  60896.402  88584.234  5415.0195  36067.0  2289.8  1  
2  1120.14  190387.97  33946.0  711.76  63.0  256771.19  104690.72  133001.0  6133.6396  36037.0  2316.3  1  
2  1496.4601  201172.97  34964.0  1390.04  6.2999997  198601.77  166648.56  105955.69  10199.329  54289.0  2319.8  1  
2  368.48  113437.13  30894.0  169.88  2.6999998  149385.31  39746.96  70420.984  1535.7699  22963.0  2329.0  1  
2  423.36002  212437.45  31134.0  1505.36  3.6  262143.0  169782.05  142498.33  53571.996  52377.0  2346.2  1  
2  602.7  138165.05  30668.0  468.72  1e-10  128530.836  70064.96  60146.844  2244.95  33234.0  2346.8  1  
2  1308.3  203576.23  32249.0  1153.2  18.0  252787.39  104419.164  124391.79  5956.6396  33615.0  2347.7  1  
2  703.64  172623.3  32369.0  399.28  1e-10  185043.44  85608.36  91395.125  4039.7297  32501.0  2348.0  1  
2  1038.8  157242.53  30442.0  5403.92  8.099999  138095.58  57497.56  64146.504  1705.1  23964.0  2348.6  1  
2  574.28  135558.19  34203.0  829.56  2.6999998  228037.28  56458.44  119011.83  13814.26  27295.0  2351.6  1  
2  3381.0  262143.0  39625.0  3338.08  3.6  262143.0  262143.0  262143.0  19069.389  48951.0  2353.6  0  
2  191.1  93235.78  30996.0  401.76  1e-10  139278.77  32584.72  65873.484  5022.0796  22904.0  2355.2  1  
2  1666.98  199238.5  34073.0  1217.68  0.9  219168.7  114330.484  113948.586  14040.819  37607.0  2359.6  1  
2  1909.04  262143.0  37447.0  1838.92  1e-10  262143.0  229918.33  179889.48  8182.7095  45075.0  2360.9  1  
2  1241.66  182433.33  32875.0  1191.64  8.099999  207883.47  107448.484  104281.13  3359.46  38599.0  2369.0  1  
2  1623.86  262143.0  33549.0  1707.48  18.0  241796.45  127898.56  123779.74  14973.609  30970.0  2371.9  1  
2  1812.02  188568.56  30375.0  1123.4401  2.6999998  261704.45  115398.12  121296.27  5622.6997  40106.0  2373.4  1  
2  2294.18  169693.17  31386.0  3082.6401  14.4  188148.92  247784.23  90106.84  45622.93  95695.0  2373.5  1  
2  1186.78  262143.0  35370.0  1205.28  12.599999  262143.0  146546.92  198567.4  11846.02  27702.0  2390.5  1  
2  1555.26  204241.38  31137.0  1860.0  1e-10  203125.6  146944.97  96507.586  17259.86  47151.0  2391.4  1  
2  861.42004  187275.7  35178.0  629.92  17.1  209274.19  75860.72  112332.88  11843.069  26547.0  2398.9  1  
2  256.76  112654.08  30822.0  411.68  1e-10  146214.67  62236.84  68765.695  2018.3899  36206.0  2400.3  1  
2  367.5  117835.6  34087.0  597.68  1e-10  142433.84  50530.0  74083.59  8052.9097  28103.0  2413.0  1  
2  1376.9  233252.97  35310.0  726.64  18.0  240326.48  165621.84  129484.984  14200.709  46534.0  2414.0  1  
2  1070.16  212638.2  32898.0  881.64  8.099999  243087.62  107801.88  122026.016  6228.63  33225.0  2414.7  1  
2  1201.48  160956.36  34455.0  574.12  32.399998  212497.38  117244.484  111718.7  7479.4297  47738.0  2428.4  1  
2  420.42  169298.27  30738.0  682.0  19.8  197052.17  51358.32  92422.33  5458.09  19881.0  2429.0  1  
2  1848.28  209176.4  40031.0  1231.3201  6.2999997  262143.0  160785.84  165811.48  8085.9497  50375.0  2432.9  1  
2  157.78  82599.586  30891.0  451.36002  1e-10  165185.61  47339.48  77861.766  10447.72  37560.0  2433.0  1  
2  692.86  194709.31  33044.0  476.16  10.799999  221838.52  61057.6  111853.52  2831.41  20551.0  2433.4  1  
2  2260.86  262143.0  37502.0  1470.64  1e-10  262143.0  262143.0  203158.77  21309.62  59844.0  2434.5  1  
2  162.68001  51410.715  30211.0  54.56  1e-10  98048.984  13706.96  45198.94  4413.1997  17473.0  2435.1  1  
2  538.02  171721.52  30485.0  422.84  1e-10  210527.0  78319.64  97929.62  1866.1699  29890.0  2435.6  1  
2  227.36  97292.805  31834.0  302.56  22.5  173934.27  37356.242  84488.27  7255.2295  25163.0  2437.1  1  
2  1790.4601  262143.0  35895.0  1367.72  1e-10  262143.0  232824.88  206068.1  13394.18  40962.0  2439.7  1  
2  10165.54  226347.89  39151.0  8558.48  58.5  262143.0  262143.0  262143.0  79831.125  75900.0  2440.7  0  
2  1e-10  176675.58  32445.0  866.76  1e-10  212819.34  75063.4  105360.766  19777.389  27844.0  2443.7  1  
2  1847.3  143299.05  31666.0  1333.0  1e-10  175988.66  97400.76  85035.05  8698.96  44545.0  2451.6  1  
2  462.56  165590.86  33662.0  450.12  18.9  201560.84  81352.68  103529.99  5726.5396  32197.0  2456.4  1  
2  1211.28  186371.9  37978.0  722.92  27.0  210640.16  135621.28  122065.61  11986.439  47690.0  2461.8  1  
2  1433.74  175188.94  36478.0  1024.24  13.5  202467.78  80684.32  112695.62  3190.72  30183.0  2462.7  1  
2  2112.8801  230695.0  36597.0  3514.16  6.2999997  222560.8  225112.08  124283.72  31293.008  63950.0  2465.2  1  
2  2738.12  170230.08  30107.0  1139.56  9.9  262143.0  215559.12  133670.83  3412.5598  82987.0  2499.2  1  
2  1223.04  180970.27  33319.0  1537.6  12.599999  189776.95  122392.96  96484.05  7805.6997  44323.0  2500.0  1  
2  1125.04  212020.27  33398.0  952.32  30.599998  242385.78  182043.16  123522.945  14457.359  56270.0  2501.5  1  
2  1147.5801  146040.28  30943.0  2739.16  41.399998  137994.44  65510.44  65154.44  11559.869  29398.0  2508.1  1  
2  1169.14  203754.66  33505.0  1000.68  38.7  262143.0  102035.88  156900.53  3695.17  32819.0  2511.2  1  
2  199.92  108588.65  31471.0  396.8  1e-10  160238.42  36165.84  76947.984  4849.21  21827.0  2511.8  1  
2  3193.82  185755.72  38246.0  10437.08  190.79999  262143.0  262143.0  189762.38  51961.887  92486.0  2544.6  1  
2  2188.34  133359.62  31231.0  1315.64  117.0  143989.98  90490.24  68618.03  922.17  44469.0  2545.6  1  
2  269.5  206403.64  31246.0  3465.8  1e-10  194286.12  175296.33  92630.98  23740.418  55659.0  2545.6  1  
2  665.42  229672.98  31972.0  440.2  20.699999  194063.53  62783.68  94674.67  1285.0199  17915.0  2547.4  1  
2  966.28  157108.7  31897.0  1058.96  1e-10  196230.22  127981.64  95507.13  33276.59  53386.0  2559.6  1  
2  588.98004  219984.95  36243.0  462.52  19.8  224007.16  63220.16  123881.4  6479.38  18834.0  2578.3  1  
2  1614.06  167239.95  30894.0  3137.2  38.7  156115.3  119346.28  73593.53  6117.1196  46768.0  2584.6  1  
2  901.60004  193940.84  32482.0  550.56  30.599998  250110.55  100959.56  123963.79  2384.7798  34116.0  2595.5  1  
2  310.66  262143.0  35692.0  685.72003  6.2999997  262143.0  112061.28  178672.89  11681.409  26467.0  2595.9  1  
2  3908.24  214760.97  36819.0  3556.32  34.2  262143.0  262143.0  153511.84  15470.9795  79995.0  2596.5  1  
2  686.98004  167385.9  31083.0  376.96  21.599998  167763.6  48934.12  79568.414  4273.96  19159.0  2598.4  1  
2  1341.62  185101.97  36655.0  1951.76  1e-10  257229.3  139377.23  143871.14  18858.76  49347.0  2599.0  1  
2  1085.84  196338.38  31311.0  922.56  9.9  161408.86  99085.92  77115.98  8561.489  33074.0  2599.6  1  
2  1194.62  175685.64  32135.0  865.52  9.9  230409.3  99815.04  112979.164  4524.71  37234.0  2599.9  1  
2  618.38  136044.25  30151.0  409.2  1e-10  191513.44  73274.08  88109.16  3105.17  35298.0  2601.4  1  
2  755.58  206976.75  31178.0  1418.56  12.599999  207547.89  154825.16  98738.53  13682.1  49023.0  2603.0  1  
2  305.76  99710.65  31946.0  388.12  9.0  142422.36  39915.6  69424.81  5882.3  26235.0  2603.2  1  
2  19.6  61865.2  30319.0  164.92  22.5  118110.69  13179.96  54641.69  7979.1597  13962.0  2603.8  1  
2  3077.2  225987.64  40057.0  3851.44  37.8  262143.0  262143.0  225223.23  43863.547  76021.0  2604.7  1  
2  7150.08  149288.36  45939.0  4175.08  68.4  262143.0  262143.0  262143.0  33505.508  115078.0  2605.2  0  
2  896.7  227176.2  34840.0  894.04  2.6999998  245575.23  82317.4  130551.77  7868.8296  23747.0  2619.5  1  
2  505.68002  119271.04  34623.0  380.68  7.2  142045.55  47929.72  75043.38  2011.3099  26336.0  2631.2  1  
2  14.700001  75266.26  33345.0  250.48  1e-10  132405.08  27353.16  67368.27  4024.9797  23817.0  2652.3  1
[truncated: 1,465,878 more chars]
