# Supplementary material for: Robust assessment of asymmetric division in colon cancer cells
Source: eLife. 2026 Jan 23;14:RP104528. doi: 10.7554/eLife.104528 (PMC12829991; doi:10.7554/eLife.104528)
Supplement: Source data 1. [file elife-104528-data1.zip › RawData_eLife/CaCO2_Raw_Data/Citofluorimetry_Exp/Replica3_all_data.txt]

Exp  DAPI-A  FITC-A  SSC-H  APC-H7-A  FSC-W  APC-A   FSC-H   SSC-W  PE-A  Time  SSC-A  FSC-A  Gate
0  44453.75  1726.15  35669.0  30.960001  151093.56  183.18001  36653.0  159649.39  1013.65  261.4  86891.695  84503.67  1  
0  38363.51  1085.6  45479.0  1e-10  179921.19  246.82  33307.0  164962.9  1088.3401  284.6  114476.75  91440.35  1  
0  39374.28  1447.85  40878.0  26.66  171439.12  126.420006  34141.0  134744.31  610.13  341.4  84046.6  89311.266  1  
0  36585.973  966.0  49526.0  10.32  137723.75  144.48  31342.0  134130.47  917.62006  394.5  101363.3  65865.13  1  
0  52427.67  1135.0499  60378.0  1e-10  141461.44  151.36  31963.0  132167.67  1259.06  560.6  121765.445  68993.1  1  
0  47855.11  2866.95  64652.0  1e-10  243162.11  310.46  31099.0  205589.44  2312.48  606.9  202816.3  115388.46  1  
0  63150.25  1791.7  46120.0  6.88  228436.36  208.12001  36254.0  181603.3  1300.77  746.6  127800.65  126369.18  1  
0  39199.82  757.85  61346.0  30.960001  123137.55  126.420006  31051.0  99332.88  876.88  762.6  92982.1  58342.65  1  
0  49739.402  1013.14996  27173.0  1.72  187873.27  121.26  32054.0  155389.64  739.14  770.3  64428.75  91889.8  1  
0  53339.01  2268.95  65675.0  21.5  206614.8  186.62001  36295.0  168598.12  1262.9401  784.1  168955.7  114426.94  1  
0  45884.2  1582.4  78963.0  0.86  157877.38  240.8  34367.0  148381.03  1799.3501  785.9  178781.3  82790.71  1  
0  18285.97  642.85  44760.0  20.64  158999.53  74.82  33786.0  152531.08  967.09  805.8  104176.195  81969.58  1  
0  118421.13  4173.35  81641.0  31.82  251881.55  299.28  37915.0  210431.08  2113.6301  811.8  262143.0  145722.8  1  
0  20744.27  1009.69995  33688.0  1e-10  223161.16  106.64  31662.0  178122.7  849.72003  1111.5  91561.85  107814.47  1  
0  56071.812  1965.35  41699.0  1e-10  239478.7  190.92  34058.0  164412.94  1036.93  1178.8  104612.05  124453.21  1  
0  47234.133  1279.95  58703.0  22.36  166725.81  153.08  33058.0  134569.0  914.71  1292.2  120538.4  84100.68  1  
0  52420.35  1797.45  59059.0  1e-10  173006.38  231.34  32410.0  149343.1  1246.4501  1356.8  134583.34  85558.11  1  
0  47387.242  1078.7  74206.0  43.86  115526.41  199.52  30095.0  111018.32  1522.9  1438.8  125705.34  53051.258  1  
0  45815.883  733.7  46043.0  6.02  190909.08  144.48  33454.0  157324.47  1293.98  1516.8  110529.945  97452.88  1  
0  17339.861  1339.75  50922.0  18.06  194766.64  160.82  33031.0  161505.97  1071.85  1715.2  125491.445  98164.93  1  
0  60987.8  7118.5  168389.0  1e-10  262143.0  753.36  35158.0  102024.49  5755.0103  1815.7  262143.0  188648.81  0  
0  49414.883  799.25  41765.0  6.88  174067.0  92.020004  35760.0  150238.36  801.22003  1849.7  95744.4  94980.4  1  
0  31319.84  998.19995  37399.0  1e-10  189030.98  170.28  35679.0  166991.42  898.22003  1869.9  95295.9  102911.93  1  
0  65032.71  1505.35  41791.0  14.62  201399.05  229.62001  33225.0  180530.58  1152.36  1934.4  115120.75  102103.93  1  
0  45297.992  3980.15  68483.0  15.4800005  262143.0  420.54  36853.0  250862.31  3005.06  1981.6  262143.0  197624.67  0  
0  96529.45  2685.25  115345.0  60.2  169789.47  370.66  31437.0  130637.484  2901.27  2030.2  229925.25  81446.4  1  
0  39738.45  1177.6  37415.0  1e-10  164984.48  142.76001  30755.0  160955.56  1004.92004  2065.4  91890.75  77424.58  1  
0  31102.682  718.75  27579.0  34.4  161215.92  90.3  32626.0  144138.69  564.54004  2249.0  60656.75  80258.64  1  
0  47251.82  1672.1  53125.0  14.62  231210.84  270.9  34399.0  178639.28  1639.3  2252.4  144809.14  121359.58  1  
0  23146.451  468.05  36293.0  8.6  128011.414  71.380005  31087.0  108008.63  492.76  2268.6  59813.797  60722.21  1  
0  68357.82  3076.25  94546.0  49.02  262143.0  403.34  36331.0  181708.42  3102.06  2334.7  262143.0  186367.22  0  
0  52688.14  3613.2998  81847.0  1e-10  247631.81  196.08  30763.0  206678.17  2640.34  2465.2  258117.5  116239.89  1  
0  43409.43  1115.5  41097.0  7.7400002  170610.56  115.240005  32121.0  124739.586  1104.8301  2554.6  78223.0  83620.93  1  
0  37225.25  1291.45  26786.0  15.4800005  194696.28  134.16  33490.0  167946.72  769.21  2736.0  68643.5  99493.08  1  
0  44683.11  2957.8  74394.0  67.94  228970.34  317.34  35040.0  193729.58  2230.03  2765.5  219914.5  122423.11  1  
0  52332.51  1570.9  61232.0  1e-10  193306.28  190.06  34278.0  168232.78  1292.04  2776.3  157184.3  101107.06  1  
0  24276.17  594.55  51317.0  6.02  103830.36  62.780003  30420.0  69096.766  478.21002  2853.4  54105.2  48195.18  1  
0  36458.48  815.35  31566.0  13.76  154618.5  63.64  32197.0  127668.766  710.04004  2938.4  61492.797  75962.1  1  
0  65739.09  1214.4  60062.0  1e-10  140077.62  9.46  33496.0  102162.87  741.08  3101.2  93629.55  71594.86  1  
0  36165.07  2915.25  63785.0  1e-10  233721.64  236.5  34791.0  211259.86  2061.25  3443.4  205615.39  124075.47  1  
0  33053.46  1148.85  51147.0  17.2  181777.12  187.48  34607.0  146459.58  1062.15  3461.0  114303.09  95989.39  1  
0  84071.42  2103.3499  53158.0  6.02  262143.0  347.44  37928.0  262143.0  1875.01  3462.1  213614.8  204416.92  0  
0  30576.25  736.0  50863.0  1e-10  126343.46  26.66  32475.0  75957.62  453.96002  3545.7  58951.297  62606.87  1  
0  45228.45  1938.8999  35344.0  15.4800005  262143.0  169.42  40271.0  215516.27  988.43005  3616.4  116229.34  168543.75  1  
0  25256.441  516.35  32818.0  24.94  163973.39  118.68  32546.0  138001.03  679.97003  3700.0  69105.8  81431.25  1  
0  20768.06  686.55  28663.0  1e-10  147061.28  37.84  30258.0  120126.62  479.18002  3791.3  52538.9  67898.26  1  
0  22071.021  1147.7  65091.0  20.64  112552.86  65.36  31714.0  78973.14  562.60004  3827.0  78436.9  54466.27  1  
0  6421.47  538.2  48845.0  14.62  119511.5  146.2  30295.0  129791.61  495.67  3831.8  96735.695  55245.99  1  
0  49825.41  2141.3  61765.0  12.900001  225341.33  295.84  38799.0  178274.19  1609.2301  3917.0  168016.14  133407.88  1  
0  48541.973  832.6  43082.0  5.16  175456.4  167.7  32890.0  148895.95  798.31  4023.8  97881.1  88054.83  1  
0  24406.71  445.05  61142.0  1e-10  88707.805  36.12  30026.0  54767.664  452.02002  4035.7  51095.65  40642.4  1  
0  19069.21  541.64996  44835.0  1e-10  99176.35  36.98  31094.0  73663.58  573.27  4125.3  50395.3  47054.89  1  
0  56161.48  1124.7  47635.0  1e-10  184499.75  215.86  30306.0  159573.94  1022.38  4379.3  115986.695  85318.74  1  
0  78608.266  2636.95  36471.0  6.88  201736.89  171.14  32899.0  172403.92  1137.81  4388.9  95943.35  101271.69  1  
0  14921.21  928.05  29460.0  1e-10  145461.25  51.600002  30994.0  121458.61  590.73004  4647.8  54598.55  68793.12  1  
0  20750.371  2346.0  41583.0  1e-10  262143.0  217.58  31126.0  262143.0  1309.5  4765.5  175079.45  137009.53  1  
0  46499.082  1114.35  60865.0  15.4800005  262143.0  340.56  35942.0  225764.88  1677.13  4796.1  209673.75  151161.66  1  
0  42768.93  839.5  39164.0  1e-10  133090.98  83.42  32803.0  99211.4  426.80002  4912.4  59288.25  66616.57  1  
0  33300.51  1373.1  34051.0  21.5  184139.7  108.36  30027.0  154756.66  856.51  4983.4  80408.0  84368.33  1  
0  37803.53  2556.45  62122.0  40.420002  213937.31  281.22  37018.0  201376.62  2114.6  5300.8  190886.2  120842.46  1  
0  36373.082  2271.25  74928.0  53.32  206400.47  436.88  40046.0  178240.83  3153.4702  5336.8  203784.6  126121.73  1  
0  14948.051  1467.4  68686.0  13.76  126983.945  96.32  30222.0  120209.22  1238.6901  5337.2  125987.09  58558.79  1  
0  75449.07  4082.5  57050.0  15.4800005  237680.64  31.82  34170.0  206840.8  1522.9  5519.4  180057.8  123924.98  1  
0  16388.871  1174.15  42959.0  1e-10  109503.01  110.94  30313.0  92547.03  789.58  5536.9  60664.797  50649.48  1  
0  42717.69  1578.95  57307.0  1e-10  126551.18  122.98  32962.0  103374.81  884.64  5568.7  90394.6  63650.2  1  
0  59146.82  2356.3499  55639.0  33.54  235125.66  201.24  33518.0  186280.52  1727.5701  5695.8  158149.14  120253.625  1  
0  56607.39  1245.45  47063.0  8.6  114343.16  74.82  30983.0  106345.37  731.38  5701.2  76369.195  54057.22  1  
0  51570.01  1367.35  63642.0  10.32  189259.03  153.08  31962.0  154321.0  1364.79  5755.8  149861.1  92301.88  1  
0  26917.47  1658.2999  32976.0  1e-10  199396.4  55.04  31715.0  165037.69  907.92004  5786.9  83042.65  96494.39  1  
0  31332.65  1092.5  30475.0  6.88  155160.64  92.020004  32070.0  122621.56  644.08  5895.7  57020.45  75927.76  1  
0  28515.06  1360.45  43998.0  2.58  207807.31  177.16  33507.0  152808.88  1132.9601  5976.4  102589.195  106246.945  1  
0  40260.0  1741.1  43296.0  5.16  210564.23  158.24  33167.0  193316.16  976.79004  6027.1  127713.25  106564.086  1  
0  42063.77  1526.0499  39948.0  24.94  183393.48  141.90001  31843.0  151015.78  1056.3301  6073.5  92052.9  89108.26  1  
0  23621.64  752.1  9009.0  24.08  224722.89  54.18  35507.0  178356.28  401.58002  6258.1  24518.0  121753.48  0  
0  10121.73  400.19998  5447.0  1e-10  134756.81  1e-10  31115.0  113015.016  195.94  6258.1  9393.2  63979.46  1  
0  27382.291  1324.7999  45395.0  6.88  206769.78  190.06  30892.0  199291.38  1238.6901  6371.2  138043.7  97466.01  1  
0  40063.582  1000.5  38554.0  1e-10  144170.9  49.02  35330.0  90905.32  695.49  6455.3  53478.45  77721.516  1  
0  69008.08  1764.1  47371.0  32.68  222767.7  282.94  34538.0  216806.28  1390.01  6518.9  156712.8  117400.375  1  
0  29452.021  1543.2999  47585.0  18.06  160376.25  58.48  31512.0  136239.2  721.68  6566.6  98921.85  77114.51  1  
0  41655.68  1612.2999  55228.0  21.5  229790.75  190.92  31475.0  197417.17  1293.98  7095.4  166365.89  110361.69  1  
0  54965.883  2027.45  42630.0  1e-10  243665.28  199.52  37619.0  227428.67  1271.67  7389.3  147938.3  139868.84  1  
0  41116.44  2601.3  53368.0  14.62  229388.9  239.08  31458.0  207821.08  1566.55  7419.3  169235.14  110109.19  1  
0  76664.805  2028.6  28024.0  30.960001  235024.97  180.6  37404.0  204939.38  847.78  7440.2  87634.6  134138.1  1  
1  8951.75  1070.65  31825.0  1e-10  130603.11  117.82  30090.0  146391.97  1359.9401  9.5  71089.55  59964.71  1  
1  6758.8003  1071.7999  36242.0  34.4  193379.98  189.2  38129.0  183668.42  1519.99  12.5  101570.3  112508.945  1  
1  23062.88  565.8  50319.0  30.960001  120756.32  125.560005  30692.0  65588.94  798.31  19.2  50359.65  56552.93  1  
1  24442.701  2622.0  102318.0  37.84  217847.47  573.62  31043.0  167905.98  3758.75  20.0  262143.0  103189.68  1  
1  17941.93  1412.2  47528.0  12.04  262143.0  368.94  34476.0  262143.0  2034.0901  22.8  210663.89  148070.03  1  
1  17047.67  418.6  50285.0  19.78  148156.72  208.98001  31862.0  123468.414  859.42004  30.1  94735.85  72030.17  1  
1  19862.21  3875.5  46281.0  40.420002  235769.47  296.7  38305.0  185832.45  2416.27  34.4  131233.39  137804.4  1  
1  4402.37  723.35  18178.0  24.08  169287.97  115.240005  30085.0  172391.62  820.62  60.3  47817.0  77713.44  1  
1  17990.73  7887.8496  29530.0  1e-10  172380.33  81.700005  36280.0  143946.52  513.13  105.7  64861.15  95427.83  1  
1  2740.73  394.44998  32013.0  15.4800005  127607.234  148.78  33030.0  97331.49  760.48004  129.2  47544.45  64313.77  1  
1  14398.44  2395.45  31445.0  24.94  208418.56  187.48  31124.0  183992.75  1713.02  135.0  88282.05  98981.01  1  
1  6303.74  1319.0499  24453.0  27.52  170590.7  191.78  33508.0  186263.16  1985.5901  135.6  69499.1  87221.58  1  
1  22082.611  1435.2  54886.0  52.46  173561.39  258.86002  32285.0  143713.3  2020.51  136.5  120359.0  85501.55  1  
1  19136.92  18515.0  41346.0  1e-10  215047.81  208.98001  30593.0  165530.48  1529.6901  137.3  104431.5  100386.93  1  
1  4723.23  583.05  39637.0  1e-10  115162.22  123.840004  31784.0  83512.06  970.0  137.9  50509.15  55851.99  1  
1  6942.41  730.25  34038.0  1e-10  228386.89  154.8  33621.0  184213.48  1172.73  141.4  95676.55  117166.06  1  
1  23111.68  2057.3499  53991.0  20.64  160246.56  216.72  34248.0  150443.86  2419.1802  146.1  123941.25  83742.13  1  
1  27869.07  3177.45  86282.0  33.54  262143.0  589.10004  35332.0  199112.25  3806.28  146.8  262143.0  203578.62  1  
1  13817.11  4778.25  37404.0  1e-10  142848.38  115.240005  33413.0  112346.38  657.66003  155.6  64120.547  72830.086  1  
1  27248.09  1565.15  36972.0  1e-10  209972.83  177.16  37199.0  196977.6  1434.63  172.1  111124.5  119183.03  1  
1  5366.7803  2862.3499  22276.0  23.220001  131537.89  57.620003  32045.0  110217.79  661.54004  183.7  37463.55  64317.81  1  
1  24187.111  718.75  34730.0  1e-10  157593.47  129.0  32588.0  131345.44  880.76  184.3  69604.9  78363.88  1  
1  7110.77  11259.649  57495.0  1e-10  158043.53  196.08  35184.0  128195.63  1778.01  190.3  112466.55  84848.08  1  
1  16435.84  1461.65  106956.0  27.52  168417.12  411.08002  33189.0  138893.3  2294.05  196.0  226676.5  85290.46  1  
1  30941.64  2566.8  73595.0  49.02  221850.22  501.38  32740.0  218695.17  2993.4202  209.1  245588.25  110830.33  1  
1  10036.94  619.85  26934.0  10.32  172309.55  98.9  36840.0  152546.02  1070.88  234.8  62693.4  96861.016  1  
1  18956.97  5164.65  49630.0  1e-10  251151.95  310.46  38105.0  254191.14  2328.97  235.9  192497.34  146028.83  1  
1  21415.27  1576.65  41930.0  41.28  212708.36  266.6  36036.0  202613.92  2294.05  272.6  129632.59  116961.03  1  
1  12009.07  18350.549  40262.0  12.900001  149648.39  76.54  31513.0  115711.44  1674.2201  279.4  71087.25  71958.46  1  
1  14882.78  3144.0999  29457.0  39.56  187969.05  145.34  31557.0  162768.08  2462.83  279.9  73160.695  90511.15  1  
1  9996.07  1160.35  35260.0  2.58  180890.23  157.38  37232.0  181266.23  1131.99  291.5  97525.75  102766.49  1  
1  32649.031  2642.7  86874.0  7.7400002  262143.0  456.66  33580.0  186079.75  3380.4502  293.1  246665.8  139330.52  1  
1  67577.63  6285.9  108778.0  32.68  262143.0  835.06  39965.0  157934.55  6640.62  293.5  262143.0  194584.58  1  
1  26253.791  5800.6  44037.0  22.36  141421.55  203.82  33305.0  115886.305  1099.01  303.9  77869.945  71869.58  1  
1  31287.51  1015.44995  54650.0  1e-10  167636.73  216.72  35989.0  182153.61  1412.3201  304.7  151896.6  92057.46  1  
1  17623.51  699.2  30712.0  13.76  188376.28  172.0  31214.0  187684.72  1058.27  305.5  87954.3  89721.33  1  
1  18154.82  1708.9  36045.0  9.46  253898.36  208.12001  33403.0  250416.36  1584.01  305.8  137729.75  129409.28  1  
1  30695.81  2481.7  47855.0  41.28  262143.0  416.24002  36713.0  262143.0  3307.7002  306.3  216553.05  173219.03  1  
1  7313.9004  986.69995  38351.0  1e-10  121684.92  143.62  32162.0  110073.34  1267.79  371.5  64413.797  59717.258  1  
1  12409.23  1707.75  54130.0  1.72  212531.36  296.7  34596.0  183634.77  1944.8501  372.2  151674.64  112193.83  1  
1  30540.26  1445.5499  31234.0  1e-10  197713.6  195.22  36077.0  195312.23  1448.2101  374.8  93084.445  108839.62  1  
1  8593.07  627.89996  28905.0  9.46  145477.58  98.04  33781.0  116469.18  978.73004  394.6  51369.348  74987.45  1  
1  23671.66  1991.7999  53695.0  9.46  195545.67  252.84001  33878.0  178743.08  2175.71  434.0  146447.89  101084.836  1  
1  16027.75  1009.69995  25494.0  32.68  245967.45  186.62001  33895.0  194961.12  1467.61  440.1  75841.35  127213.54  1  
1  10765.28  2404.65  39899.0  1e-10  257217.69  435.16  38376.0  259816.58  2716.97  441.4  158179.05  150619.28  1  
1  28183.22  2979.65  76867.0  37.84  215332.84  450.64  35306.0  223500.38  3685.03  442.6  262143.0  116005.57  1  
1  39848.25  2717.45  70508.0  42.14  262143.0  785.18  33953.0  243657.5  5198.23  442.9  262143.0  210287.05  1  
1  51921.98  2540.3499  65416.0  27.52  248329.89  378.4  34925.0  262143.0  2360.98  472.3  262143.0  132338.28  1  
1  17649.13  915.39996  46596.0  39.56  230017.08  319.92  31760.0  207222.0  1413.29  472.9  147334.55  111470.67  1  
1  19920.16  2772.65  84250.0  20.64  249371.03  446.34  46024.0  203914.58  4397.98  473.1  262143.0  175125.92  1  
1  24622.041  1677.85  43433.0  6.88  174265.42  185.76001  32090.0  156025.28  1930.3  510.3  103403.4  85329.85  1  
1  22959.18  3037.15  54342.0  40.420002  240767.22  196.08  31708.0  169938.45  1945.8201  517.0  140911.8  116489.36  1  
1  20539.31  2071.15  39307.0  17.2  132596.08  136.74  35676.0  112111.05  2845.98  518.7  67241.65  72181.67  1  
1  14839.471  2373.5999  88499.0  118.68  125853.12  829.9  30016.0  125219.484  3890.6702  518.9  169094.84  57641.71  1  
1  27922.14  1309.85  48062.0  22.36  134044.27  161.68001  30117.0  79902.94  1226.0801  519.7  58598.25  61599.9  1  
1  17339.861  1428.2999  54366.0  1e-10  185251.3  260.58002  33213.0  141493.28  1172.73  522.7  117377.05  93883.54  1  
1  16671.91  902.75  33627.0  8.6  125038.91  162.54001  30708.0  112882.625  1014.62006  547.7  57920.9  58589.09  1  
1  19690.8  2996.9  35626.0  13.76  180809.17  133.3  34059.0  121503.09  805.10004  552.7  66050.25  93966.36  1  
1  19482.18  2975.05  77358.0  40.420002  248296.66  501.38  36000.0  215000.48  3200.03  563.3  253784.3  136393.42  1  
1  12748.391  1213.25  37610.0  30.960001  234826.7  143.62  31010.0  163154.94  1397.77  564.2  93631.85  111114.14  1  
1  22324.781  1416.7999  42393.0  1e-10  125529.875  13.76  30049.0  74653.5  458.81003  574.0  48290.8  57556.87  1  
1  14846.79  430.1  25763.0  1e-10  111209.47  43.86  30524.0  67877.43  229.89  589.0  26683.45  51796.84  1  
1  10737.221  1641.0499  28464.0  1e-10  262143.0  270.04  31828.0  262143.0  2121.3901  599.3  114043.195  131539.38  1  
1  7912.9204  420.9  37719.0  1e-10  107602.625  90.3  31565.0  69084.37  595.58  615.4  39761.25  51826.13  1  
1  8195.96  1422.5499  45702.0  41.28  159594.58  239.08  32568.0  146469.92  923.44  634.2  102141.85  79310.25  1  
1  20955.33  1851.5  62168.0  39.56  159091.52  157.38  33915.0  115586.95  1725.63  638.1  109646.75  82330.15  1  
1  42854.332  1990.6499  68556.0  18.92  205725.67  243.38  31589.0  150160.05  1620.87  649.3  157079.64  99161.8  1  
1  7900.1104  767.05  36745.0  46.440002  162990.53  178.88  34348.0  179693.86  1120.35  663.0  100751.5  85424.79  1  
1  8333.21  2089.55  46486.0  37.84  235876.39  374.96  35805.0  149959.45  3733.53  672.4  106369.25  128868.93  1  
1  2298.48  463.44998  13143.0  5.16  115356.3  1e-10  30393.0  84266.09  623.71  672.4  16899.25  53497.68  1  
1  12146.931  970.6  26663.0  0.86  176766.56  151.36  34954.0  166720.22  1446.27  680.1  67829.3  94279.46  1  
1  9975.94  425.5  24994.0  13.76  152491.1  94.6  31357.0  115452.86  594.61005  691.1  44031.2  72962.4  1  
1  19169.25  1403.0  40215.0  1e-10  140694.34  126.420006  34889.0  135427.11  1099.01  705.4  83102.445  74900.586  1  
1  20204.42  5666.05  64798.0  73.96  211344.58  333.68  33960.0  166855.66  5365.0703  716.6  164976.7  109516.32  1  
1  43734.562  3003.8  102918.0  31.82  233307.27  668.22003  39978.0  166927.1  4282.5503  725.1  262143.0  142321.12  1  
1  11077.601  800.39996  37404.0  45.58  160600.56  147.92  34257.0  117212.43  1274.5801  725.9  66897.8  83949.18  1  
1  13674.98  2567.95  30990.0  32.68  202157.03  201.24  30057.0  202407.03  2151.46  726.3  95712.195  92715.98  1  
1  34833.44  3599.5  65982.0  22.36  262143.0  550.4  33505.0  260371.08  4883.95  726.9  262143.0  212281.8  1  
1  17988.291  1412.2  57733.0  26.66  116596.75  153.94  30169.0  104712.47  1336.66  750.2  92244.945  53674.43  1  
1  39743.332  3674.25  127982.0  88.58  239361.72  670.8  35131.0  134236.1  6360.29  772.7  262143.0  128311.41  1  
1  36419.44  2459.8499  74628.0  24.94  206543.75  366.36002  32931.0  155508.6  2785.84  774.1  177082.75  103785.58  1  
1  21883.14  9013.7  38682.0  46.440002  175975.34  213.28  31056.0  130101.64  919.56  794.8  76791.25  83390.65  1  
1  21136.5  1036.15  27614.0  24.94  193517.22  225.32  33064.0  184131.05  1146.54  798.1  77584.75  97632.66  1  
1  8632.72  612.95  56279.0  31.82  119298.88  185.76001  31629.0  83386.6  1223.17  801.1  71608.195  57576.06  1  
1  19216.22  999.35  33755.0  31.82  181570.47  84.28  33330.0  137818.58  1173.7001  844.4  70984.9  92342.28  1  
1  16075.33  11939.3  35379.0  41.28  233120.52  196.08  34128.0  146310.38  1067.97  861.3  78984.3  121397.96  1  
1  27191.361  1753.75  33123.0  1e-10  262143.0  178.88  30608.0  262143.0  2609.3  862.7  150351.0  157990.27  1  
1  33008.32  4794.35  81379.0  49.88  198534.33  365.5  31624.0  145323.38  3899.4001  880.8  180454.55  95801.53  1  
1  11171.54  1742.25  45710.0  45.58  195392.19  146.2  34324.0  171477.92  2142.73  881.9  119602.3  102335.22  1  
1  42413.91  2934.8  99862.0  84.28  197314.28  562.44  41193.0  172035.44  3648.1702  882.5  262143.0  124022.945  1  
1  19778.64  1496.15  58373.0  15.4800005  184019.25  246.82  35213.0  187807.23  2028.27  883.0  167280.14  98874.96  1  
1  7665.2603  357.65  53907.0  1e-10  105986.27  93.74  32225.0  64869.598  499.55002  884.6  53358.848  52114.99  1  
1  2425.97  432.4  24999.0  41.28  107979.06  102.340004  30693.0  134853.97  808.98004  904.3  51440.65  50570.7  1  
1  25695.64  2777.25  48676.0  47.3  262143.0  396.46  30228.0  262143.0  3326.1301  924.9  210101.55  152278.7  1  
1  9520.88  796.95  31315.0  24.08  216363.36  201.24  33577.0  203670.98  1532.6001  929.0  97319.9  110852.55  1  
1  25005.121  888.94995  37874.0  1e-10  164408.27  144.48  31112.0  136467.05  1093.1901  936.0  78865.85  78049.766  1  
1  15311.61  646.3  46886.0  11.18  124428.32  179.74  30556.0  91088.76  1006.86005  963.0  65167.047  58014.4  1  
1  12936.88  1561.7  32155.0  8.6  163818.53  81.700005  31045.0  101959.69  1169.8201  967.2  50026.15  77602.336  1  
1  34083.14  4373.4497  73182.0  55.9  218843.5  485.04  34700.0  234754.48  3705.4001  976.4  262143.0  115873.26  1  
1  13277.261  1141.95  40965.0  13.76  178772.05  201.24  31685.0  205011.69  1788.68  978.1  128147.945  86431.76  1  
1  5596.14  209.3  23219.0  1e-10  105372.7  62.780003  30101.0  70607.92  392.85  978.7  25015.95  48398.19  1  
1  16965.93  903.89996  44983.0  24.94  216742.42  165.12  33576.0  175886.19  808.01  980.4  120725.84  111043.44  1  
1  53049.87  1886.0  55277.0  24.08  206106.55  172.86  31591.0  172812.22  1580.13  980.6  145760.2  99351.68  1  
1  11407.61  391.0  43026.0  1e-10  116862.08  136.74  31849.0  68359.81  738.17004  998.4  44879.9  56792.3  1  
1  50341.473  3178.5999  54971.0  59.34  262143.0  436.02002  41673.0  262143.0  2765.47  1008.9  248266.6  220002.23  1  
1  19058.84  1289.15  41138.0  1e-10  196284.61  165.12  33132.0  173647.95  920.53  1028.7  109001.6  99232.5  1  
1  19372.99  3359.15  83306.0  35.260002  262143.0  459.24002  40231.0  206225.31  6338.95  1037.3  262143.0  217773.17  1  
1  20380.1  1790.5499  36690.0  22.36  262143.0  145.34  39912.0  262143.0  1872.1001  1065.5  156932.45  183978.56  1  
1  21439.67  1496.15  41177.0  35.260002  262143.0  229.62001  30453.0  202178.97  1641.24  1075.1  127031.3  138673.0  1  
1  13574.94  519.8  36903.0  1e-10  167752.56  107.5  33457.0  111710.875  983.58  1089.4  62903.848  85639.92  1  
1  14955.37  695.75  43132.0  20.64  121045.695  61.06  31744.0  57552.242  671.24  1124.9  37877.55  58631.508  1  
1  51676.152  2801.4  69558.0  66.22  227411.0  391.30002  35592.0  211448.05  2586.02  1141.7  224424.8  123504.82  1  
1  19113.74  1181.0499  38742.0  38.7  156624.56  146.2  35384.0  136401.48  1615.05  1153.9  80634.55  84564.266  1  
1  9202.46  1107.45  35047.0  37.84  145953.95  167.7  32244.0  124478.12  1780.92  1160.3  66567.75  71809.99  1  
1  15946.62  1230.5  56904.0  48.16  147737.81  313.04  31757.0  114661.445  2108.78  1161.5  99558.945  71589.81  1  
1  13854.32  951.05  46194.0  33.54  147620.38  169.42  32245.0  145518.48  1081.55  1164.3  102570.8  72632.13  1  
1  12543.431  2348.3  36710.0  8.6  262143.0  227.90001  32081.0  222559.8  3231.07  1166.0  124666.9  131114.16  1  
1  18426.88  1492.7  73657.0  30.1  186098.92  315.62  31469.0  153243.77  2464.77  1166.3  172233.2  89360.76  1  
1  1959.3201  216.2  14842.0  1e-10  118151.27  16.34  30204.0  86857.72  467.54  1188.3  19670.75  54453.14  1  
1  32645.371  2636.95  35355.0  61.06  251332.25  217.58  33689.0  219007.0  2240.7  1193.0  118148.695  129198.19  1  
1  24610.451  1131.6  72334.0  26.66  187841.39  277.78  30750.0  95263.984  1614.0801  1193.7  105145.65  88136.64  1  
1  28243.0  1174.15  39069.0  16.34  177786.52  162.54001  30549.0  161875.05  1146.54  1194.4  96501.1  82873.53  1  
1  14805.311  994.75  29983.0  1e-10  262143.0  179.74  33061.0  221438.9  1635.42  1194.9  101309.25  133729.05  1  
1  41872.84  3634.0  101061.0  18.92  213723.4  279.5  35509.0  169994.39  3676.3  1195.2  262143.0  115800.54  1  
1  46611.93  4548.25  56424.0  59.34  262143.0  363.78  30092.0  262143.0  4134.14  1195.8  262143.0  152634.23  1  
1  42018.02  3137.2  87812.0  104.060005  262143.0  466.12  41833.0  195643.0  3745.1702  1196.5  262143.0  173257.42  1  
1  6314.72  856.75  27786.0  16.34  160836.58  126.420006  32284.0  139009.86  827.41003  1197.4  58937.5  79230.46  1  
1  29031.121  2219.5  60486.0  49.02  212239.31  389.58002  36372.0  192846.81  2494.84  1213.4  177986.64  117791.25  1  
1  19283.32  2017.1  54750.0  35.260002  231802.62  122.12  37111.0  209652.11  1763.4601  1215.1  175147.3  131262.62  1  
1  17102.57  616.39996  33122.0  1e-10  143284.73  150.5  31092.0  136727.61  745.93  1219.5  69102.35  67978.05  1  
1  12230.5  4021.5498  87469.0  123.840004  262143.0  695.74  33508.0  196410.2  5620.18  1248.7  262143.0  134775.4  1  
1  23318.47  2449.5  69638.0  45.58  215300.52  303.58002  33633.0  191616.23  2793.6  1284.5  203609.8  110491.98  1  
1  7066.24  422.05  28718.0  6.02  103138.484  85.14  30660.0  61058.387  642.14  1287.3  26755.9  48251.74  1  
1  27973.99  1535.25  62893.0  37.84  139830.8  231.34  36037.0  143493.7  1907.02  1287.8  137706.75  76890.29  1  
1  19734.72  606.05  36319.0  1e-10  161894.72  122.12  30725.0  99736.65  1152.36  1309.2  55272.45  75900.49  1  
1  12311.63  1231.65  42606.0  10.32  160334.52  109.22  33534.0  98942.49  1037.9  1310.9  64324.098  82041.29  1  
1  24916.06  1005.1  40735.0  1e-10  191738.38  160.82  33165.0  154729.16  1252.27  1311.4  96174.5  97030.695  1  
1  34457.07  2366.7  57762.0  39.56  187695.31  264.02002  31122.0  154585.81  2302.78  1311.9  136248.55  89133.51  1  
1  5129.49  463.44998  38209.0  22.36  108922.03  71.380005  30705.0  67028.74  542.23004  1334.8  39079.3  51032.27  1  
1  23292.24  3401.7  58530.0  53.32  198312.45  368.94  31626.0  176637.83  3676.3  1339.2  157754.7  95700.53  1  
1  7282.79  3240.7  42081.0  0.86  136614.58  236.5  31298.0  164954.98  1223.17  1339.6  105918.445  65242.97  1  
1  27647.031  1153.45  46746.0  0.86  196602.6  229.62001  32097.0  200301.53  1902.17  1340.8  142872.55  96288.35  1  
1  7736.02  871.7  33188.0  0.86  251015.67  185.76001  41150.0  262143.0  1531.63  1360.8  136529.14  157612.52  1  
1  24999.63  2636.95  81287.0  67.94  221479.38  474.72  34767.0  211347.5  3348.4402  1381.9  262143.0  117495.32  1  
1  14544.23  1438.65  32544.0  21.5  262143.0  173.72  35784.0  262143.0  1657.7301  1418.7  137442.25  181273.78  1  
1  6387.92  1553.65  43914.0  59.34  121805.88  322.5  31322.0  98583.516  2364.86  1447.4  66058.3  58215.39  1  
1  14326.46  3358.0  69794.0  46.440002  262143.0  644.14  39737.0  246150.14  5652.19  1464.2  262143.0  237598.45  1  
1  41592.85  2745.05  78299.0  32.68  262143.0  551.26  34990.0  219412.81  3491.03  1469.2  262143.0  151438.39  1  
1  15539.75  1246.6  39177.0  39.56  166838.39  147.06  39180.0  159926.34  1261.0  1475.5  95602.945  99742.55  1  
1  6943.02  1036.15  23525.0  26.66  229171.69  163.40001  33280.0  198368.22  1147.51  1478.7  71206.85  116376.24  1  
1  18464.09  2175.8  32498.0  61.920002  262143.0  331.1  38749.0  262143.0  2440.52  1512.8  147689.89  241471.81  1  
1  34072.77  3789.25  43360.0  47.3  262143.0  315.62  33492.0  242149.33  2171.83  1522.6  160211.1  151592.92  1  
1  5359.46  761.3  14068.0  18.92  262143.0  114.380005  34593.0  241190.69  1081.55  1535.3  51774.15  149731.48  1  
1  17616.19  1417.95  27438.0  50.74  262143.0  221.02  34752.0  253899.45  1329.87  1556.3  106300.25  151313.16  1  
1  11810.21  739.45  28083.0  9.46  141457.55  138.46  30744.0  172146.06  888.52  1579.2  73766.75  66360.03  1  
1  4981.2603  822.25  30892.0  8.6  230049.3  153.94  39744.0  173192.44  1155.27  1603.9  81638.5  139512.31  1  
1  27542.72  2347.15  42776.0  48.16  184715.69  204.68001  33644.0  160465.45  1256.15  1628.2  104737.4  94826.88  1  
1  22347.96  14189.85  40675.0  31.82  219145.58  307.02002  33193.0  217086.73  1841.06  1652.7  134735.14  110993.945  1  
1  12383.0  1435.2  25868.0  43.86  236008.55  180.6  33677.0  229097.17  1562.67  1702.8  90427.945  121277.766  1  
1  7939.1504  642.85  59248.0  5.16  142823.53  111.8  30665.0  127641.28  1054.39  1723.4  115394.445  66828.67  1  
1  15128.0  1254.65  48498.0  53.32  243361.27  249.40001  30640.0  211317.45  1961.3401  1723.9  156379.3  113778.516  1  
1  28321.08  2497.8  97282.0  68.8  262143.0  725.84  35776.0  176597.98  3235.9202  1724.2  262143.0  166551.02  1  
1  9054.23  967.14996  38991.0  0.86  178423.38  224.46  32431.0  175219.0  1534.54  1746.4  104247.5  88294.195  1  
1  14514.341  685.39996  40866.0  25.800001  118883.27  86.86  31832.0  114237.28  735.26  1839.5  71234.445  57743.72  1  
1  17465.52  1952.7  54045.0  67.08  233829.72  365.5  33265.0  193181.75  2649.07  1840.5  159309.5  118688.125  1  
1  14955.37  1390.35  59499.0  30.1  257700.5  304.44  35190.0  186065.67  2204.81  1855.5  168925.8  138374.03  1  
1  20800.39  2231.0  50536.0  60.2  262143.0  363.78  36353.0  262064.36  3323.2202  1876.4  202082.6  146106.6  1  
1  25831.67  2580.5999  47615.0  1e-10  262143.0  334.54  41249.0  262143.0  2546.25  1876.9  199190.34  183012.0  1  
1  78117.82  3785.7998  39817.0  26.66  262143.0  342.28  32588.0  262143.0  2426.9402  1888.1  199825.14  145081.45  1  
1  29295.25  2291.95  28876.0  45.58  262143.0  337.98  38144.0  262143.0  2635.49  1955.7  158305.55  205570.34  1  
1  5407.04  5501.6  27545.0  52.46  198193.36  110.08  31120.0  206297.9  1216.38  1972.2  86707.695  94112.81  1  
1  24759.9  2680.65  68047.0  43.0  225615.72  574.48  35468.0  214300.33  3165.11  1972.6  222511.2  122102.94  1  
1  29416.64  2283.9  56175.0  33.54  262143.0  406.78  34108.0  227151.03  2875.08  1984.6  194705.34  155253.16  1  
1  13477.34  891.25  30560.0  18.06  152436.52  239.08  37981.0  172003.61  1419.11  1998.1  80206.75  88343.69  1  
1  20353.871  3452.3  67266.0  61.06  240575.5  501.38  33892.0  241993.53  4553.18  1998.8  248381.6  124413.82  1  
1  5722.41  2740.45  25310.0  30.1  214469.66  208.12001  35112.0  240952.11  1635.42  2043.8  93055.695  114905.68  1  
1  89116.734  3382.15  113122.0  47.3  246409.6  452.36002  32876.0  151869.7  4626.9  2072.5  262143.0  123610.87  1  
1  26352.611  2562.2  67379.0  102.340004  262143.0  343.14  44672.0  254972.69  2953.6501  2073.5  262143.0  203241.28  1  
1  20720.48  8489.3  30753.0  3.44  210382.45  106.64  34496.0  208091.45  1674.2201  2076.4  97647.65  110738.42  1  
1  21824.58  1927.3999  51310.0  24.08  245956.02  319.06  37675.0  247075.75  2655.86  2077.5  193442.64  141393.94  1  
1  14087.95  1018.89996  21864.0  1e-10  194669.3  116.96  33072.0  166065.3  970.0  2108.8  55402.4  98237.65  1  
1  40221.57  3916.9  71272.0  78.26  262143.0  737.88  35098.0  241045.62  4974.16  2118.0  262143.0  199896.17  1  
1  24575.68  1902.1  39825.0  24.94  212856.1  270.04  37568.0  201658.34  3000.2102  2141.5  122544.0  122018.1  1  
1  8338.09  472.65  29555.0  1e-10  122540.836  51.600002  30036.0  88050.29  591.7  2150.6  39708.348  56162.06  1  
1  13625.57  563.5  54051.0  10.32  117160.22  133.3  31364.0  99647.734  1197.9501  2178.7  82184.75  56070.15  1  
1  40081.27  4407.9497  79711.0  32.68  262143.0  828.18  37372.0  215526.14  5383.5  2181.8  262143.0  262143.0  0  
1  23447.18  1229.35  60081.0  1e-10  228627.8  309.6  34010.0  200662.22  1849.79  2189.1  183959.75  118646.72  1  
1  53287.16  2473.65  122516.0  23.220001  190718.92  314.76  39141.0  140224.98  3671.4502  2191.3  262143.0  113905.78  1  
1  4996.5103  1559.4  35711.0  20.64  130620.79  127.28  30129.0  114578.625  1130.05  2192.8  62434.65  60050.56  1  
1  30401.791  2884.2  52936.0  5.16  262143.0  335.4  33248.0  262143.0  2593.78  2193.1  237924.64  207052.02  1  
1  1884.9  140.3  5166.0  3.44  100467.72  1e-10  30722.0  74520.234  87.3  2199.7  5874.1997  47097.31  0  
1  16975.08  1652.5499  83083.0  13.76  132472.53  303.58002  30955.0  127045.13  2130.12  2242.7  161060.95  62571.52  1  
1  8018.45  583.05  21642.0  1e-10  199378.83  110.94  31091.0  173640.11  790.55005  2244.3  57341.297  94587.51  1  
1  16474.27  2048.15  69185.0  31.82  110709.51  286.38  30788.0  77289.09  4454.24  2248.8  81592.5  52009.95  1  
1  22415.06  1389.2  44734.0  10.32  174271.75  299.28  31619.0  163240.52  2155.34  2249.3  111425.8  84080.48  1  
1  19894.541  1253.5  60478.0  42.14  223483.1  284.66  31957.0  196483.77  2058.34  2250.3  181319.34  108975.97  1  
1  23309.32  1935.45  56742.0  48.16  262143.0  273.48  33224.0  190948.94  2158.25  2251.8  165326.3  142741.28  1  
1  15839.261  2358.65  33917.0  24.94  240643.67  222.74  34833.0  208195.88  1329.87  2255.5  107748.1  127904.375  1  
1  9099.37  1965.35  23949.0  4.3  188209.8  26.66  32488.0  186689.89  1437.54  2270.8  68222.6  93300.766  1  
1  13925.08  1072.95  39558.0  39.56  202041.77  194.36  36019.0  191510.05  1322.11  2287.4  115596.84  111043.44  1  
1  19139.97  3410.9  54388.0  21.5  262143.0  437.74002  32449.0  214168.17  3793.6702  2301.3  177737.1  132700.88  1  
1  15633.69  1214.4  39099.0  6.88  197901.77  190.92  38397.0  187713.4  1621.8401  2302.4  111990.445  115949.01  1  
1  14469.2  1177.6  28003.0  1e-10  262143.0  87.72  31637.0  203550.9  1102.89  2331.9  86975.65  130429.375  1  
1  13351.681  832.6  39097.0  10.32  163798.72  64.5  36412.0  99745.734  936.05005  2336.4  59505.598  91007.06  1  
1  31863.352  2935.95  69980.0  34.4  203516.8  433.44  31176.0  164128.17  2578.26  2353.7  175257.7  96814.56  1  
1  19507.8  2911.8  92086.0  61.920002  262143.0  781.74  31608.0  186562.61  5108.02  2365.2  262143.0  157087.31  1  
1  14848.62  1421.4  42863.0  9.46  160633.23  50.74  32514.0  154613.39  953.51  2365.6  101122.945  79694.05  1  
1  9755.73  450.8  25896.0  1e-10  124876.27  95.46  32741.0  103151.51  412.25  2380.3  40759.45  62386.688  1  
1  29588.66  1830.7999  52025.0  10.32  262143.0  360.34  36892.0  250017.97  2701.4502  2409.3  198473.89  151644.42  1  
1  12378.73  478.4  22858.0  18.92  142503.94  132.44  32974.0  118931.73  353.08002  2457.0  41481.65  71699.9  1  
1  10836.04  1020.05  39590.0  19.78  193485.95  219.3  34812.0  155568.12  1239.66  2457.1  93978.0  102777.6  1  
1  27611.041  1982.6  79711.0  29.24  153351.11  325.08002  31684.0  156387.83  2284.35  2463.6  190213.45  74139.05  1  
1  10545.681  1764.1  35602.0  23.220001  113906.02  84.28  31185.0  59152.95  716.83  2487.2  32134.45  54201.65  1  
1  4104.08  175.95  37283.0  3.44  100129.7  129.0  30792.0  57864.53  509.25  2488.6  32918.75  47045.8  1  
1  19169.861  905.05  41503.0  47.3  111024.08  206.40001  34012.0  92861.02  1964.25  2489.5  58807.547  57619.49  1  
1  40384.44  2030.8999  36249.0  18.06  231788.69  173.72  37848.0  238881.7  1655.79  2491.0  132129.25  133861.36  1  
1  16960.44  2267.8  37433.0  1e-10  242919.39  264.88  32120.0  216292.08  1785.77  2554.6  123542.195  119057.79  1  
1  39578.02  1155.75  55847.0  14.62  216056.61  287.24  34098.0  183057.75  1350.24  2556.7  155994.05  112413.0  1  
1  26762.531  2017.1  61434.0  35.260002  141767.38  356.04  32113.0  163572.34  2515.21  2558.2  153334.1  69466.79  1  
1  32692.34  1726.15  57323.0  34.4  236756.75  356.9  34976.0  196267.12  2044.76  2570.1  171670.84  126355.04  1  
1  7324.27  529.0  34232.0  1.72  139512.11  100.62  32003.0  127005.77  883.67004  2583.3  66340.05  68127.53  1  
1  14493.601  1167.25  38770.0  28.380001  210986.72  165.12  30417.0  158667.95  1384.1901  2583.7  93865.3  97924.55  1  
1  21317.06  3597.2  69506.0  69.66  252962.62  553.84  40468.0  247170.11  3650.11  2585.2  262143.0  156202.56  1  
1  32934.51  1587.0  36517.0  9.46  188106.05  195.22  36333.0  175292.88  1103.86  2585.7  97674.1  104285.53  1  
1  13750.62  1690.5  53895.0  17.2  161610.72  303.58002  35460.0  154356.05  1940.0  2595.6  126938.15  87443.78  1  
1  8592.46  601.45  23270.0  3.44  170844.72  86.86  31151.0  134872.48  496.64  2629.3  47889.45  81207.03  1  
1  15946.011  610.64996  26510.0  44.72  197418.11  116.1  35960.0  150061.86  632.44  2657.1  60701.598  108324.516  1  
1  4420.06  635.95  50463.0  2.58  212530.03  105.78  31137.0  143565.52  1252.27  2686.0  110546.05  100975.76  1  
1  9602.01  1250.0499  53722.0  52.46  178450.66  264.88  30281.0  165240.16  2126.24  2686.7  135452.75  82453.37  1  
1  14761.391  1431.75  55950.0  11.18  212133.53  239.08  34088.0  184738.61  1812.93  2687.2  157716.75  110339.47  1  
1  10466.99  723.35  18311.0  1e-10  156799.94  1e-10  30882.0  108981.02  431.65002  2700.7  30449.7  73887.56  1  
1  18271.94  1443.25  54007.0  39.56  188549.23  192.64  31944.0  148553.03  1730.4801  2705.0  122419.8  91903.94  1  
1  14718.08  2220.65  25339.0  1e-10  262143.0  121.26  36821.0  190960.53  3020.58  2723.8  73833.445  162540.31  1  
1  3439.79  464.59998  17834.0  1e-10  146207.3  101.48  30279.0  141646.89  707.13  2781.5  38545.7  67550.82  1  
1  45089.37  8925.149  81979.0  40.420002  218370.23  510.84  36312.0  198781.98  18825.76  2806.2  248656.44  120993.96  1  
1  33104.7  3821.45  61391.0  97.18  262143.0  436.02002  35333.0  257595.69  3870.3  2807.5  241303.34  156523.73  1  
1  6572.75  433.55  26022.0  1e-10  135821.16  47.3  31436.0  98316.34  711.01  2812.0  39037.9  65150.05  1  
1  15335.4  778.55  60803.0  43.86  140576.4  168.56  33105.0  104314.09  1128.11  2854.2  96780.55  71011.08  1  
1  34526.0  4359.65  69174.0  107.5  255685.6  574.48  43448.0  200920.42  3365.9001  2870.5  212073.8  169510.31  1  
1  22953.08  878.6  61433.0  14.62  174972.61  249.40001  33576.0  128116.63  1501.56  2892.6  120095.65  89643.56  1  
1  30520.74  1846.8999  69927.0  45.58  262143.0  294.98  31430.0  205583.52  2513.27  2932.9  219357.89  131540.38  1  
1  21859.96  3462.65  56975.0  1e-10  262143.0  333.68  32364.0  245097.2  4343.66  2933.4  213080.05  144769.36  1  
1  5102.65  109.25  12002.0  7.7400002  110459.07  28.380001  31016.0  101671.17  171.69  2954.1  18619.65  52276.59  1  
1  7856.8003  1236.25  29786.0  1e-10  110277.4  78.26  31345.0  148612.45  764.36005  2966.0  67544.1  52744.22  1  
1  15941.131  4090.5498  32959.0  13.76  200796.55  214.14  38688.0  173071.31  716.83  2966.0  87040.05  118536.625  1  
1  17168.451  1543.2999  41779.0  30.960001  198244.92  114.380005  31369.0  175632.44  1260.03  2966.4  111965.15  94890.51  1  
1  7251.68  1657.15  43295.0  16.34  157415.31  200.38  31712.0  150654.47  2472.53  2983.2  99526.75  76171.17  1  
1  61542.902  4993.3  110734.0  98.04  262143.0  863.44  34797.0  155144.78  5497.96  2983.9  262143.0  182589.81  1  
1  18143.84  1557.1  29245.0  10.32  187937.77  173.72  30817.0  183002.88  1066.03  3015.6  81663.8  88373.99  1  
1  29799.72  3502.9  70793.0  59.34  209704.84  475.58002  33141.0  155143.45  3184.51  3016.5  167588.34  106045.96  1  
1  20810.15  1651.4  39831.0  34.4  230271.66  183.18001  33756.0  198958.16  1915.75  3040.4  120921.34  118607.33  1  
1  8781.561  6538.9  39933.0  43.86  194655.69  170.28  30153.0  187578.98  2446.34  3040.9  114297.34  89560.74  1  
1  17031.81  595.7  26963.0  1.72  149431.8  54.18  35027.0  124547.56  607.22003  3059.8  51241.7  79866.76  1  
1  10315.71  652.05  16083.0  1e-10  101756.93  20.64  30109.0  75000.88  323.98  3081.9  18405.75  46749.87  0  
1  17462.47  775.1  67735.0  20.64  166574.56  280.36002  33936.0  146822.89  1573.3401  3100.8  151749.39  86256.016  1  
1  19094.83  3499.45  69357.0  12.900001  174732.84  365.5  35576.0  158057.88  2589.9001  3116.3  167273.25  94853.14  1  
1  26166.56  1864.1499  35430.0  58.48  262143.0  221.88  32367.0  251585.05  2029.2401  3124.6  136011.64  148885.11  1  
1  14344.761  2526.55  49535.0  51.600002  262143.0  316.48  42788.0  239988.75  4193.31  3125.7  181394.1  188467.02  1  
1  74347.414  3653.5498  73616.0  41.28  262143.0  577.06  36468.0  233370.52  2909.03  3130.2  262143.0  209890.12  1  
1  15178.0205  2641.55  34615.0  25.800001  262143.0  303.58002  38376.0  257656.61  2705.33  3142.2  136089.84  174011.89  1  
1  16427.3  1099.4  38357.0  2.58  251816.81  161.68001  35696.0  150139.4  1140.7201  3174.4  87873.8  137159.02  1  
1  18694.06  675.05  40015.0  1e-10  125349.14  124.700005  31112.0  93775.27  780.85004  3192.4  57257.348  59507.18  1  
1  4584.7603  189.75  16323.0  6.88  93582.85  69.66  30240.0  82587.69  328.83002  3196.9  20570.049  43181.54  0  
1  15552.561  1461.65  46958.0  5.16  186790.75  146.2  35968.0  181768.19  1461.79  3201.3  130240.945  102516.01  1  
1  12753.2705  2666.8499  55088.0  55.04  192512.47  262.30002  34845.0  182738.36  3336.8  3212.6  153605.5  102357.44  1  
1  15262.2  5194.55  47170.0  11.18  187075.36  325.08002  36605.0  210385.2  3145.7102  3216.1  151426.25  104490.56  1  
1  32272.05  2875.0  59540.0  46.440002  262143.0  201.24  30041.0  197371.61  2271.74  3227.5  179313.75  123138.19  1  
1  14402.71  1101.7  53725.0  28.380001  170119.02  304.44  36372.0  168444.77  1863.37  3245.6  138087.39  94414.8  1  
1  9079.24  1058.0  36766.0  1e-10  175096.34  160.82  41788.0  164307.2  1550.06  3277.1  92177.1  111647.42  1  
1  24127.941  2447.2  89790.0  70.520004  262143.0  763.68  38643.0  191333.16  3318.37  3296.8  262143.0  169626.47  1  
1  34802.94  4972.6  28424.0  1e-10  166224.52  101.48  30962.0  153938.45  1218.3201  3310.9  66765.55  78531.54  1  
1  12038.351  1478.9  88913.0  31.82  237829.05  495.36002  30488.0  193220.39  2877.02  3311.3  262143.0  110640.445  1  
1  15259.15  706.1  56484.0  15.4800005  129221.02  114.380005  33748.0  58719.715  1044.6901  3312.2  50609.2  66542.836  1  
1  10039.38  307.05  29578.0  17.2  96875.84  98.9  30032.0  55807.52  514.10004  3358.7  25187.299  44393.54  0  
1  24523.22  25464.45  48345.0  57.620003  257637.27  274.34  38425.0  197987.06  1713.02  3387.0  146052.3  151057.62  1  
1  34668.742  3540.8499  78862.0  110.08  223158.6  1047.48  33165.0  217846.42  4192.3403  3390.0  262143.0  112931.13  1  
1  21869.72  2300.0  44173.0  18.06  214787.17  263.16  34306.0  182170.58  1846.88  3391.4  122787.8  112434.21  1  
1  19083.85  1141.95  51187.0  53.32  214489.84  230.48001  32934.0  185903.4  1372.55  3392.0  145200.14  107788.21  1  
1  14989.53  665.85  45858.0  28.380001  136952.66  104.92  34979.0  113005.234  734.29004  3392.3  79074.0  73096.73  1  
1  35451.37  2799.0999  82293.0  28.380001  202176.0  662.2  37176.0  208763.86  3685.03  3392.3  262143.0  114686.51  1  
1  12096.3  2408.0999  52093.0  36.12  220573.52  344.0  31869.0  180659.16  3081.6902  3415.0  143601.64  107260.99  1  
1  31002.031  1645.65  69618.0  33.54  245876.14  441.18  36121.0  227318.19  2184.4402  3417.4  241477.0  135517.77  1  
1  13936.061  629.05  22613.0  1e-10  248699.52  144.48  36536.0  206311.9  581.03  3475.3  71187.3  138648.77  1  
1  1423.74  136.84999  9653.0  7.7400002  108814.98  10.32  30192.0  92675.766  130.95  3487.5  13650.5  50130.34  0  
1  5385.69  818.8  25316.0  9.46  196735.02  133.3  31421.0  172813.4  1400.68  3497.3  66756.35  94323.9  1  
1  45240.043  2296.55  90846.0  24.94  209624.66  337.12  34831.0  189109.11  2839.1902  3512.4  262143.0  111411.08  1  
1  11287.44  4712.6997  28277.0  28.380001  183481.34  113.520004  35664.0  157595.92  1591.77  3538.8  67998.35  99848.6  1  
1  18467.75  1225.9  51658.0  30.960001  136510.12  161.68001  32908.0  110624.836  1002.01  3556.9  87198.75  68546.68  1  
1  8072.74  1030.4  27452.0  1e-10  158289.56  107.5  34298.0  166609.38  924.41003  3573.6  69790.05  82840.195  1  
1  7869.0  2132.0999  42141.0  66.22  262143.0  215.0  34146.0  261737.34  3103.03  3574.3  168302.5  141867.62  1  
1  102095.09  5336.0  73958.0  6.88  262143.0  860.0  35553.0  232291.34  4435.81  3574.6  262143.0  262143.0  0  
1  8451.55  848.7  45409.0  22.36  156078.62  84.28  37487.0  156561.78  1005.89  3578.9  108479.5  89277.94  1  
1  32716.74  1925.1  86603.0  1e-10  179552.97  228.76001  31232.0  126041.15  2009.8401  3592.8  166557.95  85568.21  1  
1  10501.15  1612.2999  39715.0  1e-10  262143.0  339.7  41710.0  262143.0  2442.46  3628.4  187981.3  203839.2  1  
1  11595.49  989.0  46647.0  7.7400002  177880.44  189.2  33205.0  168070.62  1387.1001  3663.8  119628.75  90126.336  1  
1  23489.88  2678.3499  66477.0  32.68  243578.6  386.14  32004.0  215235.88  3482.3  3706.1  218326.34  118949.72  1  
1  33198.03  2231.0  53835.0  52.46  162381.0  344.86002  32568.0  174503.98  3398.8801  3715.7  143347.5  80694.96  1  
1  31220.41  1944.6499  60188.0  90.3  262143.0  356.04  36164.0  207361.53  2246.52  3717.1  190440.0  156009.66  1  
1  44926.5  3301.65  66065.0  52.46  262143.0  606.3  34705.0  260043.95  4691.89  3718.0  262143.0  174295.7  1  
1  5283.8203  420.9  33013.0  30.960001  103229.17  68.8  31852.0  109025.94  622.74  3719.2  54920.55  50171.75  1  
1  30819.64  2961.25  69827.0  38.7  183865.75  288.1  34625.0  141228.23  2736.37  3720.9  150475.2  97142.81  1  
1  18955.75  2452.95  78981.0  50.74  262143.0  407.64  35292.0  217518.19  3062.29  3731.6  262143.0  160162.77  1  
1  19473.64  2240.2  35092.0  36.98  227830.45  132.44  37955.0  163367.61  1333.75  3734.2  87477.05  131947.4  1  
1  11375.891  3157.9  49491.0  33.54  116539.54  269.18  32266.0  107683.91  2591.84  3752.5  81319.945  57377.09  1  
1  8803.5205  995.89996  38067.0  0.86  230993.38  120.4  33713.0  164449.1  1503.5  3753.6  95521.3  118827.51  1  
1  7736.6304  1474.2999  30346.0  55.04  252768.75  322.5  33800.0  262143.0  1890.53  3754.5  125381.05  130364.74  1  
1  25571.201  1601.95  50778.0  12.04  262143.0  296.7  36824.0  249882.56  1866.28  3755.4  193611.7  159513.34  1  
1  19621.871  723.35  59938.0  24.94  209303.42  236.5  30920.0  165330.02  1082.52  3805.1  151207.75  98749.72  1  
1  14930.36  1465.1  69828.0  14.62  215257.47  291.54  32597.0  160344.08  1948.7301  3809.0  170845.14  107067.07  1  
1  36369.42  2158.55  50041.0  60.2  237674.67  300.14  32760.0  226410.97  2288.23  3810.3  172879.5  118808.32  1  
1  28512.01  1350.1  27746.0  30.1  164634.38  1e-10  32977.0  103773.44  504.40002  3810.9  43934.598  82842.22  1  
1  16939.701  862.5  50682.0  20.64  199919.84  226.18001  33593.0  177866.89  1390.98  3896.7  137552.64  102476.62  1  
1  17263.0  668.14996  57483.0  1e-10  152710.98  227.04001  35342.0  128438.73  1389.04  3898.9  112656.3  82353.38  1  
1  11108.101  690.0  44376.0  14.62  176138.6  193.5  33300.0  152779.33  1160.12  3903.4  103450.55  89499.13  1  
1  37043.473  2080.3499  92098.0  14.62  148353.12  220.16  31723.0  135769.67  2095.2  3903.5  190797.64  71811.0  1  
1  17594.23  3816.8499  109619.0  119.54  262143.0  981.26  34597.0  156722.88  6749.2603  3918.9  262143.0  167869.06  1  
1  4118.11  589.95  28859.0  20.64  154305.73  223.6  31660.0  160674.94  1117.4401  3924.3  70753.75  74544.06  1  
1  6207.3604  181.7  34475.0  12.04  92907.04  64.5  30061.0  60642.895  298.76  3928.3  31901.0  42615.94  0  
1  5150.23  216.2  55212.0  1e-10  101084.87  93.74  30448.0  52031.1  426.80002  3929.2  43834.55  46963.99  1  
1  14297.79  1616.9  74135.0  1e-10  173044.72  276.92  33208.0  124337.54  2767.4102  3930.0  140651.89  87684.16  1  
1  2838.9402  1401.85  42891.0  12.04  262143.0  407.64  33039.0  262143.0  2966.26  3931.8  205367.0  141744.4  1  
1  15531.21  2058.5  53663.0  58.48  262143.0  459.24002  35841.0  262143.0  3238.83  3957.5  262143.0  192484.78  1  
1  26688.72  2743.9  65069.0  48.16  154405.03  446.34  30330.0  162726.53  3532.74  3988.5  161566.95  71458.51  1  
1  17212.98  1661.75  33766.0  21.5  262143.0  303.58002  35657.0  229518.66  1368.67  3995.9  118254.5  147357.98  1  
1  24482.35  1319.0499  49501.0  25.800001  201416.28  260.58002  32488.0  140847.06  1860.4601  4006.6  106385.35  99847.586  1  
1  21683.06  1283.4  44010.0  4.3  225970.67  226.18001  31684.0  216764.45  1701.38  4035.8  145565.84  109247.66  1  
1  33088.84  1346.65  75294.0  5.16  168271.27  289.82  31948.0  163390.97  1660.64  4038.3  187719.1  82030.18  1  
1  19605.4  1260.4  29398.0  26.66  213070.97  176.3  31176.0  198142.52  1119.38  4046.0  88882.35  101359.56  1  
1  19347.98  1420.25  54808.0  27.52  200302.92  269.18  31280.0  217745.47  2076.77  4047.2  182101.34  95603.57  1  
1  4476.18  205.84999  29671.0  9.46  95551.48  22.36  30796.0  52454.973  485.0  4087.7  23748.65  44900.56  0  
1  21912.42  1428.2999  48306.0  1e-10  259473.2  202.96  33832.0  150581.47  1469.55  4142.5  110992.25  133949.23  1  
1  3061.59  427.8  17940.0  9.46  160362.08  49.88  32091.0  142662.62  700.34  4162.7  39052.848  78524.47  1  
1  16945.8  1910.1499  52963.0  10.32  188889.25  205.54001  37713.0  154455.36  2591.84  4169.0  124823.3  108697.21  1  
1  19721.3  2006.75  61312.0  44.72  262143.0  388.72  34704.0  233479.5  3862.54  4199.6  218431.0  149461.81  1  
1  33656.75  2319.55  40740.0  18.92  169621.27  161.68001  30093.0  95699.055  971.94  4202.2  59490.65  77887.16  1  
1  27545.771  2059.65  56787.0  30.1  208449.14  300.14  38260.0  200797.89  1781.89  4202.8  173991.55  121692.875  1  
1  10012.54  1520.2999  49294.0  22.36  217386.33  290.68  30861.0  175459.95  2136.9102  4211.5  131975.14  102367.54  1  
1  13675.59  1006.25  65791.0  45.58  116750.54  203.82  30199.0  109263.016  1554.91  4228.3  109688.15  53798.66  1  
1  7885.47  959.1  16462.0  1.72  189181.12  119.54  34544.0  176970.48  1252.27  4228.9  44453.25  99717.3  1  
1  26871.111  7894.75  57431.0  56.760002  233683.67  308.74  40213.0  210893.64  2771.29  4252.1  184811.89  143388.69  1  
1  13373.03  838.35  32038.0  12.04  125809.67  79.98  35044.0  104846.766  1083.49  4253.1  51255.5  67274.08  1  
1  19743.871  1229.35  41733.0  56.760002  174761.03  162.54001  35607.0  165763.47  1387.1001  4253.7  105557.35  94951.11  1  
1  9044.47  3297.05  77799.0  20.64  261902.28  546.96  33059.0  220822.94  7129.5  4255.2  262143.0  132114.06  1  
1  33002.832  2695.5999  49244.0  36.12  262143.0  463.54  33796.0  262143.0  3548.26  4269.4  261307.6  174607.78  1  
1  19248.55  1981.45  67922.0  12.04  162412.89  400.76  33684.0  178392.97  3852.84  4272.0  184887.8  83476.5  1  
1  5707.16  492.19998  19149.0  2.58  177833.92  107.5  33405.0  130372.96  434.56  4290.7  38093.75  90645.48  1  
1  24949.0  1545.6  44439.0  31.82  238382.3  285.52002  31328.0  191539.1  1700.41  4291.8  129879.84  113953.25  1  
1  16455.97  1314.45  39590.0  1e-10  262143.0  246.82  35484.0  216460.9  1775.1001  4299.0  130763.05  149181.03  1  
1  20401.451  731.39996  16637.0  10.32  140990.3  77.4  31098.0  101264.69  453.96002  4319.5  25707.1  66902.4  1  
1  10163.21  2467.9  30398.0  5.16  176510.3  95.46  31152.0  139843.61  939.93005  4328.6  64864.598  83902.72  1  
1  21772.73  3209.65  58970.0  110.94  151434.94  1075.86  34214.0  130336.46  3732.56  4366.8  117278.15  79058.76  1  
1  20318.49  920.0  22867.0  33.54  142557.31  143.62  33367.0  127988.086  785.7  4382.8  44657.95  72581.63  1  
1  11728.471  1820.45  25401.0  23.220001  200400.42  155.66  30806.0  221657.5  860.39  4388.5  85911.9  94200.68  1  
1  24816.63  3315.45  72996.0  36.98  262143.0  395.6  32984.0  211338.95  2925.52  4395.7  235395.8  140797.03  1  
1  13451.11  1107.45  34906.0  12.04  185761.89  145.34  33245.0  139293.77  1134.9  4396.3  74191.1  94233.0  1  
1  14586.931  1030.4  27173.0  22.36  253118.78  189.2  33844.0  190616.83  1250.3301  4400.0  79034.9  130715.21  1  
1  39106.492  3336.15  63288.0  64.5  184914.33  250.26001  32917.0  159342.64  1471.49  4400.4  153876.89  92877.58  1  
1  3003.6401  573.85  33000.0  1e-10  167992.72  18.06  31367.0  162734.34  878.82  4400.7  81943.25  80405.086  1  
1  3255.57  972.89996  23536.0  27.52  165356.03  161.68001  31374.0  141328.02  591.7  4427.8  50755.25  79160.766  1  
1  34777.32  1370.7999  36264.0  33.54  235081.75  166.84  36287.0  192213.0  1208.62  4442.7  106360.05  130163.75  1  
1  16600.541  928.05  38368.0  1e-10  242554.64  277.78  34367.0  207595.47  1136.8401  4451.7  121536.59  127195.36  1  
1  14219.101  3148.7  62545.0  92.880005  247280.17  511.7  34952.0  239526.45  3480.36  4497.9  228594.69  131880.75  1  
1  12551.36  1597.35  46207.0  17.2  193241.94  312.18  37092.0  163505.62  2472.53  4498.7  115281.75  109370.88  1  
1  61545.953  12640.8  64577.0  56.760002  262143.0  786.9  37881.0  262143.0  4541.54  4499.1  262143.0  262143.0  0  
1  17116.6  1166.1  55627.0  24.08  170368.61  190.06  30130.0  150273.52  1847.8501  4500.7  127552.25  78326.51  1  
1  15933.2  502.55  21164.0  1e-10  106112.445  79.12  30485.0  65338.438  311.37  4502.3  21100.2  49359.71  0  
1  7019.27  2052.75  32175.0  36.98  113163.9  141.90001  31324.0  78064.836  2523.9402  4539.8  38326.05  54088.53  1  
1  17145.88  1399.5499  46058.0  25.800001  213061.97  289.82  31538.0  170926.84  1589.8301  4545.8  120125.55  102532.17  1  
1  12647.13  416.3  31348.0  20.64  132323.3  103.200005  33417.0  125164.28  826.44  4549.6  59870.15  67472.04  1  
1  14500.311  4111.25  59562.0  30.1  135354.81  388.72  37304.0  133935.34  6349.62  4552.2  121726.34  77045.83  1  
1  14449.07  1003.94995  42711.0  49.88  189714.98  167.7  33637.0  139635.44  1057.3  4553.2  91002.945  97373.086  1  
1  29053.691  4127.35  73132.0  75.68  262143.0  704.34  35718.0  234915.0  4883.95  4553.2  262143.0  180436.5  1  
1  6993.6504  821.1  25498.0  1e-10  189189.48  121.26  34744.0  179817.62  1261.0  4594.1  69961.4  100299.06  1  
1  17867.51  770.5  41167.0  1e-10  183673.1  135.02  30948.0  160012.84  1129.0801  4600.3  100513.445  86735.766  1  
1  22878.05  1286.85  39623.0  4.3  192397.45  166.84  31517.0  172024.77  1289.13  4650.5  104006.0  92526.1  1  
1  8791.32  1006.25  26751.0  11.18  200081.34  132.44  30433.0  192677.2  1501.56  4687.2  78648.5  92911.92  1  
1  22205.83  1328.25  37282.0  38.7  189917.4  115.240005  32275.0  157424.05  1393.89  4694.4  89555.1  93530.04  1  
1  10009.49  456.55  20230.0  1e-10  166523.7  84.28  36284.0  137727.16  602.37  4721.3  42514.348  92195.83  1  
1  16207.7  2171.2  81790.0  30.960001  262143.0  631.24  35872.0  210047.73  3168.99  4734.3  262143.0  146380.31  1  
1  13734.15  1024.65  37430.0  47.3  208887.81  154.8  30016.0  177774.5  1616.99  4756.4  101533.5  95672.25  1  
1  8956.0205  1213.25  33125.0  18.06  262143.0  266.6  39944.0  225603.2  2046.7001  4771.0  114030.55  162586.77  1  
1  10691.471  1193.7  49154.0  23.220001  202554.36  239.08  34540.0  176146.78  1928.3601  4799.4  132115.45  106753.97  1  
1  19994.58  1714.65  38166.0  1e-10  254559.6  215.0  39465.0  262143.0  1781.89  4809.2  157033.64  153292.75  1  
1  11985.891  730.25  24089.0  3.44  152829.39  73.1  33373.0  134341.72  762.42004  4819.4  49379.848  77825.55  1  
1  22707.861  991.3  20641.0  131.58  145835.94  103.200005  31164.0  111835.54  414.19  4828.6  35223.348  69348.62  1  
1  23791.83  1179.9  81370.0  6.88  143495.83  320.78  33140.0  138932.8  1691.68  4856.1  172500.0  72562.44  1  
1  15627.591  1043.0499  50834.0  37.84  209038.1  255.42  39396.0  179616.77  1827.4801  4858.2  139322.5  125660.16  1  
1  16311.4  2382.8  45304.0  17.2  220742.22  291.54  32564.0  222208.14  3536.62  4860.2  153608.95  109683.98  1  
1  27416.451  2793.3499  80531.0  73.96  174330.66  476.44  32889.0  213331.58  3818.8901  4860.8  262143.0  87487.21  1  
1  7162.0103  1662.9  51569.0  63.64  262143.0  438.6  35525.0  262143.0  3111.76  4869.3  210030.25  158205.39  1  
1  9808.19  752.1  67216.0  1e-10  119511.445  206.40001  30120.0  119636.984  1099.01  4871.1  122703.84  54926.83  1  
1  30856.852  1953.85  43162.0  1e-10  262143.0  399.9  32698.0  262143.0  2863.4402  4891.7  225216.0  174811.81  1  
1  7585.96  1101.7  35687.0  1e-10  230907.94  308.74  32756.0  194539.38  2529.76  4900.5  105934.55  115411.69  1  
1  16149.141  1323.65  67363.0  46.440002  209833.67  322.5  35613.0  203909.84  1893.4401  4913.8  209594.39  114025.97  1  
1  24004.111  1615.75  43332.0  30.960001  184177.88  202.96  34709.0  165801.9  2080.6501  4939.1  109627.195  97543.78  1  
1  15808.15  1899.7999  37985.0  1e-10  262143.0  281.22  32536.0  262143.0  3014.76  4941.4  162067.2  144775.42  1  
1  10104.04  1386.9  23588.0  2.58  229317.77  52.46  33673.0  221370.42  1565.5801  4957.5  79676.6  117825.586  1  
1  14626.58  2017.1  67307.0  57.620003  252286.16  282.94  36121.0  224734.22  2377.47  4958.4  230807.3  139050.73  1  
1  24060.84  3255.65  44497.0  1e-10  262143.0  378.4  35162.0  254979.17  1533.5701  4971.6  173123.3  154942.08  1  
1  20535.041  2350.5999  51395.0  33.54  238030.73  240.8  35588.0  167080.39  1534.54  4985.9  131028.695  129257.78  1  
1  6167.1  558.89996  31980.0  19.78  133366.58  124.700005  32764.0  95466.46  1340.54  4988.8  46585.348  66675.15  1  
1  5718.14  673.89996  37655.0  35.260002  200788.72  143.62  31472.0  164501.11  1144.6  5006.5  94517.35  96423.69  1  
1  8722.391  403.65  36854.0  1e-10  121920.164  132.44  32398.0  103063.87  701.31  5052.1  57957.7  60271.75  1  
1  23477.07  1756.0499  52406.0  22.36  193461.44  275.2  32004.0  202029.28  1637.3601  5063.2  161553.14  94475.4  1  
1  7047.94  824.55  26928.0  19.78  173392.52  119.54  33388.0  145661.34  1016.56006  5077.1  59850.598  88336.62  1  
1  10534.09  1129.2999  53790.0  3.44  223127.62  166.84  35660.0  166690.19  2146.61  5128.0  136814.34  121410.08  1  
1  8910.2705  233.45  20783.0  1e-10  103891.11  24.08  31370.0  67283.266  364.72  5160.3  21337.1  49729.37  0  
1  45327.27  2319.55  56543.0  24.94  262143.0  402.48  38635.0  256914.62  2571.47  5170.9  221660.2  173809.89  1  
1  26932.111  3345.3499  39685.0  27.52  201155.66  151.36  35204.0  175062.38  1166.91  5175.3  106008.15  108054.85  1  
1  19160.71  2610.5  59319.0  49.88  224364.45  339.7  34689.0  197450.1  2800.3901  5188.8  178719.2  118758.83  1  
1  39987.332  2881.9  92116.0  36.12  262143.0  674.24  32096.0  186501.84  4514.3804  5189.2  262143.0  208197.36  1  
1  48149.742  2359.8  57612.0  5.16  240803.86  251.12001  33041.0  167204.0  1725.63  5190.3  146987.25  121405.03  1  
1  18279.26  1584.7  68576.0  36.12  205737.55  302.72  40444.0  164845.33  3120.49  5194.2  172491.95  126966.086  1  
1  25127.121  1461.65  50715.0  49.02  262143.0  318.2  33190.0  252918.42  2093.26  5195.7  195720.8  144463.33  1  
1  15800.83  1128.15  55959.0  24.94  170947.08  212.42  32438.0  126719.1  1296.89  5241.2  108201.195  84612.75  1  
1  74314.47  5087.6  78628.0  89.44  262143.0  799.8  44689.0  218494.72  5355.37  5242.9  262143.0  262143.0  0  
1  8128.25  2232.15  84553.0  23.220001  184723.39  432.58002  35321.0  193421.38  3511.4001  5267.4  249547.69  99557.72  1  
1  17331.32  761.3  30824.0  8.6  169489.17  140.18001  33832.0  168782.22  907.92004  5286.1  79384.5  87496.3  1  
1  18998.451  2232.15  38923.0  45.58  262143.0  481.6  34050.0  262143.0  2876.05  5318.8  201031.5  189717.39  1  
1  5631.52  545.1  25000.0  1e-10  130213.945  67.94  31741.0  95823.85  525.74  5319.8  36553.9  63066.418  1  
1  19707.88  12260.149  56165.0  113.520004  232421.28  676.82  33689.0  152551.05  4851.94  5337.9  130737.75  119476.94  1  
1  14970.011  1608.85  38278.0  4.3  115429.64  104.060005  31809.0  84106.45  577.15  5343.8  49124.55  56025.71  1  
1  15533.04  1059.15  44848.0  21.5  176204.38  250.26001  32241.0  161731.58  1199.89  5344.2  110677.15  86685.266  1  
1  39141.87  2829.0  54317.0  73.1  262143.0  371.52002  31836.0  262143.0  2619.97  5385.7  254575.5  191878.78  1  
1  10230.311  601.45  38855.0  3.44  179090.75  128.14  30029.0  142390.23  1153.3301  5388.9  84420.35  82060.48  1  
1  24731.84  2758.8499  28434.0  1e-10  156556.3  134.16  32984.0  129761.46  930.23004  5393.7  56299.4  78794.14  1  
1  6289.1  1388.0499  25750.0  25.800001  222405.53  302.72  34038.0  262143.0  1914.78  5411.8  104181.945  115512.69  1  
1  70687.414  16255.25  89643.0  73.96  262143.0  412.80002  37088.0  191646.92  9174.261  5459.9  262143.0  183451.34  1  
1  28539.46  2007.8999  37273.0  54.18  248214.05  198.66  37240.0  238233.28  1618.93  5496.0  135493.0  141044.48  1  
1  13131.471  760.14996  37781.0  16.34  196867.17  126.420006  30325.0  149982.75  927.32  5519.1  86463.9  91094.93  1  
1  12144.49  710.7  22122.0  17.2  185859.22  118.68  39127.0  162857.78  743.99005  5521.0  54973.45  110963.65  1  
1  10471.26  967.14996  18927.0  24.08  234486.3  100.62  31562.0  208598.52  1154.3  5543.4  60243.9  112928.1  1  
1  27207.83  1869.8999  102721.0  33.54  165271.67  319.06  31700.0  117449.97  2707.27  5549.0  184090.84  79942.51  1  
1  12810.0  677.35  30425.0  39.56  191668.1  142.76001  32444.0  143890.98  808.98004  5549.5  66801.195  94886.47  1  
1  31727.32  1330.5499  34199.0  1e-10  212516.58  180.6  35416.0  178356.92  968.06006  5551.7  93072.945  114845.08  1  
1  52725.96  2991.15  38723.0  61.06  262143.0  366.36002  36661.0  262143.0  2640.34  5553.7  215384.64  212357.55  1  
1  20994.98  1052.25  32671.0  30.1  262143.0  158.24  34913.0  191951.22  1218.3201  5569.7  95691.5  146542.92  1  
1  21178.59  2441.45  47285.0  28.380001  262143.0  278.64  38033.0  262143.0  3305.76  5570.6  214204.75  174935.03  1  
1  9997.9  621.0  16411.0  1e-10  141822.89  70.520004  31279.0  133809.69  356.96002  5572.8  33507.55  67689.19  1  
1  4229.13  308.19998  32177.0  10.32  121479.49  1e-10  30524.0  47753.68  159.08  5573.1  23446.2  56580.2  1  
1  31510.16  1414.5  77576.0  35.260002  187505.61  346.58002  33172.0  164381.62  1847.8501  5573.1  194581.14  94908.69  1  
1  2125.85  1133.9  17364.0  1e-10  95590.28  4.3  30224.0  69415.734  418.07  5574.8  18391.95  44084.48  0  
1  17526.52  1107.45  27240.0  13.76  247017.14  172.0  31980.0  214135.73  958.36005  5601.2  89005.4  120538.445  1  
1  24362.18  1841.1499  42849.0  65.36  262143.0  344.86002  39781.0  262143.0  2340.61  5607.3  210410.89  193836.17  1  
1  3587.4102  823.39996  38178.0  1.72  156732.33  138.46  30492.0  124151.82  1619.9  5646.0  72324.65  72923.01  1  
1  13735.37  2130.95  64948.0  38.7  153449.72  304.44  31985.0  140667.4  2529.76  5656.0  139405.3  74891.5  1  
1  6942.41  4452.8  61623.0  30.960001  172023.27  476.44  32793.0  150087.06  3932.3801  5671.7  141125.7  86077.25  1  
1  3919.25  61485.9  32995.0  804.96  161211.61  2592.9001  30204.0  160970.48  47248.703  5722.9  81042.8  74298.63  1  
1  40931.61  2990.0  70749.0  78.26  262143.0  501.38  36804.0  242294.42  3385.3  5725.6  261567.5  163162.47  1  
1  25486.41  24572.049  53941.0  33.54  196738.92  294.12  32822.0  155405.03  3254.35  5738.4  127909.9  98531.56  1  
1  20341.06  1682.45  22199.0  1e-10  262143.0  229.62001  32396.0  262143.0  1479.25  5740.6  116204.05  189852.73  1  
1  7117.48  16189.699  23374.0  25.800001  220271.55  138.46  30717.0  160576.8  821.59  5778.7  57271.15  103242.195  1  
1  14474.08  632.5  26888.0  19.78  131991.8  112.66  32848.0  122843.19  685.79004  5780.0  50399.9  66157.016  1  
1  22829.861  956.8  40605.0  3.44  149973.02  142.76001  31669.0  134015.03  1043.72  5781.4  83033.445  72471.54  1  
1  24271.9  1902.1  40046.0  39.56  223342.62  204.68001  30476.0  189808.69  2157.28  5793.5  115983.25  103860.32  1  
1  16424.25  2087.25  50620.0  61.920002  262143.0  336.26  37820.0  247507.6  2863.4402  5795.4  191174.84  167895.33  1  
1  18118.22  5468.25  39046.0  24.08  218578.31  230.48001  34892.0  189657.11  1810.02  5795.9  112996.695  116373.21  1  
1  49038.51  5245.15  75399.0  127.28  262143.0  829.9  37421.0  227851.86  6923.8604  5796.6  262143.0  213479.66  1  
1  10884.23  998.19995  27052.0  36.12  199408.81  177.16  31084.0  202618.92  1274.5801  5855.0  83637.195  94580.44  1  
1  24004.111  2958.95  47376.0  10.32  262143.0  319.06  30913.0  208927.94  3233.01  5882.2  151034.1  126548.96  1  
1  9980.82  867.1  41720.0  1e-10  233196.97  157.38  30317.0  128971.94  1003.95  5883.1  82103.1  107877.086  1  
1  13969.61  953.35  32285.0  24.08  149303.08  120.4  31139.0  133079.98  981.64  5892.7  65559.195  70940.38  1  
1  54139.94  1837.7  47807.0  31.82  238113.14  217.58  32313.0  189521.88  1556.8501  5905.6  138251.84  117403.41  1  
1  15628.2  13129.55  37563.0  1e-10  262143.0  122.12  37596.0  228870.05  1633.4801  5949.6  131180.5  163078.64  1  
1  8836.46  971.75  37442.0  14.62  188757.7  183.18001  38509.0  163554.88  1228.99  5952.8  93442.1  110914.16  1  
1  11128.23  546.25  23682.0  1e-10  216463.2  60.2  34877.0  118434.266  418.07  5955.8  42797.25  115197.57  1  
1  16943.361  1503.0499  43915.0  43.86  207851.56  215.0  33333.0  187117.69  1876.9501  5956.8  125385.65  105717.71  1  
1  27424.38  2127.5  66225.0  20.64  203152.36  208.98001  40308.0  169502.44  2351.28  5957.4  171284.45  124949.12  1  
1  41055.44  1936.6  54810.0  33.54  155612.36  220.16  30905.0  128386.9  1989.4701  5962.5  107374.35  73382.56  1  
1  13166.24  3981.2998  107050.0  43.0  228766.2  601.14  36452.0  160483.92  5431.0303  5979.7  262143.0  127242.83  1  
1  2956.6702  186.3  20017.0  1e-10  111715.24  35.260002  32725.0  112362.46  428.74002  5993.9  34319.45  55784.32  1  
1  19893.32  1140.7999  34914.0  36.98  189855.02  208.98001  32750.0  187362.58  1358.0  6049.8  99816.55  94875.36  1  
1  20619.22  2151.65  68826.0  18.92  211355.78  307.02002  42594.0  192988.84  2959.47  6054.2  202677.14  137367.06  1  
1  28073.42  3029.0999  56462.0  69.66  232260.73  367.22  32089.0  197719.69  4310.68  6058.8  170343.75  113723.98  1  
1  12599.551  2113.7  52984.0  51.600002  200867.38  181.46  30566.0  199508.17  3316.4302  6059.7  161296.7  93684.57  1  
1  7238.87  552.0  26804.0  54.18  149301.95  41.28  38097.0  131730.92  601.4  6060.3  53877.5  86791.32  1  
1  20380.71  1647.95  45928.0  3.44  160845.3  191.78  31309.0  129459.29  2180.56  6080.2  90725.8  76841.81  1  
1  20014.1  3588.0  64996.0  26.66  262143.0  11.18  34345.0  262143.0  3018.6401  6080.7  262143.0  178242.78  1  
1  30382.271  1845.75  48126.0  38.7  171171.2  225.32  33684.0  134297.39  1156.24  6083.0  98620.55  87978.07  1  
1  16909.201  1150.0  36402.0  38.7  234471.0  191.78  32573.0  197803.16  1216.38  6100.3  109869.85  116537.836  1  
1  3048.78  385.25  24747.0  1e-10  147810.6  110.94  33392.0  128747.516  541.26  6106.5  48616.25  75312.67  1  
1  12361.04  878.6  59959.0  14.62  199933.66  190.06  37585.0  140712.27  1116.4701  6147.9  128737.9  114662.266  1  
1  8816.94  1196.0  28426.0  32.68  124106.66  124.700005  30864.0  123721.17  1250.3301  6166.6  53663.598  58447.688  1  
1  13696.94  839.5  32854.0  25.800001  186439.45  227.90001  36105.0  163108.81  873.97003  6184.9  81768.445  102712.96  1  
1  28485.781  1224.75  42162.0  33.54  255086.6  166.84  31602.0  209580.52  1529.6901  6185.6  134831.75  123004.87  1  
1  8161.1904  570.39996  38073.0  16.34  122160.266  182.32  31715.0  145597.92  790.55005  6199.1  84584.8  59117.32  1  
1  26961.39  1784.7999  76623.0  26.66  200013.25  318.2  31965.0  162114.05  2372.62  6205.2  189539.55  97555.9  1  
1  23668.611  3821.45  71783.0  71.380005  262143.0  420.54  33949.0  239329.7  4587.1304  6207.1  262143.0  139109.31  1  
1  7814.1  11674.8  26379.0  27.52  165824.97  155.66  34665.0  183846.12  2403.6602  6208.5  74000.195  87712.44  1  
1  142.74  9185.05  100810.0  1e-10  219634.22  1e-10  35569.0  170417.66  8114.0503  6208.8  262143.0  119204.24  1  
1  25019.15  2765.75  70940.0  14.62  152486.55  338.84  32556.0  176860.31  3335.83  6210.3  191443.95  75750.0  1  
1  18941.111  3427.0  38444.0  51.600002  169252.12  301.86002  35852.0  129101.54  3267.9302  6223.3  75732.1  92590.74  1  
1  11957.83  1317.9  41790.0  29.24  219139.81  237.36  33949.0  203597.48  2423.06  6224.5  129826.945  113518.945  1  
1  21061.47  1368.5  36505.0  1e-10  157827.62  104.92  30964.0  135362.22  640.2  6245.2  75399.75  74569.31  1  
1  32987.582  1744.5499  47452.0  9.46  198413.03  197.8  33293.0  157919.7  1662.5801  6245.4  114343.34  100795.98  1  
1  27980.09  2761.15  81887.0  46.440002  243833.69  465.26  34478.0  209798.92  3090.4202  6247.5  262143.0  128279.086  1  
1  23888.21  898.14996  47004.0  8.6  180188.52  169.42  36117.0  164560.55  1110.65  6268.1  118026.8  99302.19  1  
1  28210.67  1063.75  32085.0  1e-10  174707.44  1e-10  30241.0  118991.28  341.44  6274.4  58255.547  80617.19  1  
1  5049.58  158.7  20231.0  1e-10  96966.836  1e-10  30625.0  55648.42  86.33  6275.8  17178.7  45312.64  0  
1  30585.4  2247.0999  33536.0  51.600002  262143.0  286.38  31776.0  262143.0  2285.32  6278.0  146051.14  152063.58  1  
1  24753.191  1392.65  34835.0  27.52  213399.02  179.74  31196.0  181922.19  1380.31  6282.2  96698.9  101580.75  1  
1  11816.92  2590.95  48124.0  55.04  242602.44  362.06  36469.0  218243.69  2963.35  6302.6  160259.39  135001.66  1  
1  5654.0903  276.0  19258.0  16.34  127704.84  4.3  32389.0  98737.9  347.26  6309.5  29014.5  63113.89  1  
1  15395.181  1657.15  60419.0  58.48  251341.78  389.58002  34773.0  207086.4  2368.74  6313.5  190917.25  133360.4  1  
1  10376.101  540.5  33186.0  1.72  185681.0  146.2  31948.0  142895.48  840.02  6315.8  72359.15  90517.21  1  
1  5133.15  1765.25  38554.0  1e-10  137634.64  140.18001  30689.0  155727.38  1786.7401  6388.7  91612.445  64451.13  1  
1  16399.24  524.39996  65973.0  1e-10  101166.71  156.52  30337.0  60668.504  742.05005  6388.8  61073.047  46830.668  1  
1  13775.0205  1527.2  54644.0  32.68  161766.5  276.92  33355.0  156750.36  2403.6602  6389.2  130698.65  82332.17  1  
1  35959.5  1751.45  45857.0  1e-10  164043.55  151.36  36444.0  126321.75  1611.17  6389.6  88390.15  91223.195  1  
1  40438.12  3688.0498  87425.0  36.98  262143.0  652.74  36286.0  196509.05  5564.89  6391.2  262143.0  200884.95  1  
1  16884.8  6939.1  50435.0  19.78  219100.83  257.14  31982.0  208504.97  2168.9202  6392.2  160460.64  106922.64  1  
1  16513.31  1390.35  33990.0  43.86  214057.72  270.9  36448.0  177668.69  2156.31  6407.6  92147.195  119048.695  1  
1  35090.25  2834.75  55198.0  58.48  262143.0  368.08002  36968.0  262143.0  3166.08  6423.9  228199.1  155592.52  1  
1  25442.49  1596.2  41210.0  38.7  262143.0  246.82  37285.0  191764.62  1697.5  6448.6  120584.4  150454.66  1  
1  28316.81  2630.05  53537.0  11.18  229271.23  288.1  33116.0  209249.92  1957.4601  6455.0  170938.3  115853.06  1  
1  14672.94  2318.4  29071.0  1e-10  262143.0  117.82  32773.0  216986.56  2203.84  6456.4  96252.695  139806.22  1  
1  11932.21  1124.7  58921.0  7.7400002  223873.5  392.16  38057.0  196086.17  2306.6602  6474.6  176293.84  130004.17  1  
1  35548.973  5870.75  72450.0  2.58  262143.0  434.30002  41956.0  237126.34  5691.96  6483.1  262143.0  169117.42  1  
1  29581.951  3712.2  111837.0  15.4800005  262143.0  796.36  37879.0  153614.66  5571.68  6483.7  262143.0  233262.53  1  
1  23402.041  2363.25  48757.0  11.18  118913.016  168.56  31288.0  85906.91  1385.16  6484.1  63912.4  56771.09  1  
1  14749.801  1043.0499  57707.0  12.900001  164742.86  264.02002  30821.0  135479.83  1381.28  6484.9  119295.25  77477.1  1  
1  8812.67  990.14996  29603.0  1e-10  237818.33  147.92  34153.0  225681.67  1175.64  6486.0  101941.75  123935.08  1  
1  23595.41  3099.25  75690.0  98.9  262143.0  669.94  37554.0  226975.86  4388.2803  6504.6  262143.0  191257.64  1  
1  32943.66  2464.45  62757.0  32.68  221378.03  217.58  33148.0  247452.83  2094.23  6505.1  236959.8  111972.64  1  
1  19092.39  2830.15  44503.0  31.82  142689.33  167.7  30345.0  96144.1  1023.35004  6505.8  65287.797  66069.15  1  
1  3762.48  915.39996  83122.0  15.4800005  149650.75  383.56  32352.0  100754.805  1850.76  6521.4  127791.445  73875.44  1  
1  20726.58  830.3  56787.0  9.46  161660.47  184.04001  30591.0  129186.08  1280.4  6522.0  111939.85  75460.13  1  
1  12074.34  811.89996  33287.0  0.86  140635.73  112.66  30068.0  134012.12  791.52  6523.4  68067.35  64523.848  1  
1  36233.39  2060.8  91138.0  65.36  258339.52  490.2  34188.0  188503.19  3192.27  6523.7  262143.0  134767.33  1  
1  22019.781  1420.25  32183.0  1e-10  262143.0  190.92  37981.0  262143.0  1470.52  6524.1  129849.945  189392.17  1  
1  40693.71  7483.05  72390.0  30.960001  190823.77  276.06  33957.0  161836.31  3640.4102  6524.6  178761.75  98873.945  1  
1  15245.73  5324.5  35765.0  1e-10  154771.45  100.62  33204.0  119962.49  670.27  6525.0  65467.2  78415.39  1  
1  27881.271  3742.0999  54175.0  1e-10  262143.0  409.36002  38852.0  262143.0  5504.75  6525.8  262143.0  230794.1  1  
1  15253.66  2139.0  60316.0  31.82  142791.6  135.02  34759.0  74785.37  1692.65  6551.9  68828.65  75733.836  1  
1  16213.19  1162.65  31774.0  12.04  176058.25  159.1  37485.0  149492.27  1436.5701  6569.8  72478.75  100701.04  1  
1  14738.21  1803.2  73129.0  53.32  166988.66  417.96002  34865.0  188376.33  2454.1  6571.7  210201.6  88837.58  1  
1  24265.8  1461.65  51783.0  15.4800005  197310.8  353.46  37148.0  191985.42  1938.06  6571.8  151696.5  111842.35  1  
1  35007.29  1721.5499  36770.0  73.1  262143.0  294.12  42173.0  262143.0  1479.25  6589.3  148900.84  191225.31  1  
1  19250.99  2106.8  48105.0  17.2  191214.12  268.32  31585.0  164190.81  2190.26  6591.7  120520.0  92155.43  1  
1  24057.791  1596.2  35517.0  26.66  191437.31  180.6  33157.0  161391.5  1175.64  6649.7  87465.55  96854.96  1  
1  7514.5903  857.89996  33102.0  8.6  223581.98  111.8  31648.0  205129.95  1127.14  6650.2  103610.4  107970.01  1  
1  36251.69  2590.95  44863.0  88.58  262143.0  319.06  35784.0  262143.0  1897.3201  6650.7  198193.3  190244.61  1  
1  19452.291  4358.5  25603.0  10.32  256044.39  141.04001  32272.0  205325.83  1694.5901  6667.0  80214.8  126084.36  1  
1  10029.62  547.39996  38714.0  1e-10  131846.0  129.86  30338.0  112485.04  868.15  6686.0  66448.15  61034.3  1  
1  13673.761  3301.65  84477.0  5.16  188122.16  480.74002  32165.0  203366.62  3145.7102  6718.9  262143.0  92330.16  1  
1  13515.16  8511.149  39883.0  26.66  204288.94  183.18001  32361.0  149952.34  3462.9001  6735.7  91255.945  100875.766  1  
1  10704.28  2758.8499  51898.0  54.18  130097.695  223.6  32965.0  138467.5  1983.65  6754.3  109652.5  65439.918  1  
1  7182.75  646.3  20823.0  14.62  232083.83  129.86  35330.0  242683.2  873.97003  6800.1  77108.65  125114.76  1  
1  28835.31  3348.8  62480.0  86.0  155961.17  360.34  30532.0  155311.72  4042.9602  6819.5  148069.39  72659.4  1  
1  17148.93  1197.15  38306.0  19.78  246624.48  260.58002  30372.0  235342.42  1451.12  6860.1  137558.39  114295.64  1  
1  20050.701  3141.8  66905.0  80.840004  262143.0  492.78  36988.0  246213.4  3711.2202  6862.4  251356.64  151826.23  1  
1  7912.31  358.8  20091.0  8.6  135937.89  14.62  30199.0  112316.234  315.25  6877.7  34432.15  62640.2  1  
1  8818.16  1752.6  37664.0  4.3  158000.34  225.32  35357.0  155673.33  1366.73  6893.1  89466.55  85241.98  1  
1  25532.771  1897.5  55659.0  7.7400002  171503.89  311.32  36773.0  177037.03  2243.61  6896.7  150355.6  96232.8  1  
1  30221.23  3238.4  37206.0  34.4  214588.19  229.62001  33174.0  225532.02  2764.5  6897.8  128038.695  108623.48  1  
1  41503.79  4085.95  111548.0  7.7400002  262143.0  642.42  32228.0  154012.66  6133.31  6906.8  262143.0  143484.64  1  
1  38588.6  2618.55  70764.0  1e-10  262143.0  489.34  35772.0  242776.05  2810.09  6913.9  262143.0  146497.47  1  
1  14621.7  1696.25  41665.0  1e-10  169049.3  61.06  40845.0  162506.72  1063.12  6920.3  103314.85  105359.16  1  
1  11516.8  618.7  33242.0  40.420002  147241.34  104.060005  30809.0  99641.35  663.48004  6930.8  50541.348  69219.336  1  
1  14987.091  507.15  26154.0  36.98  183011.97  69.66  33155.0  139128.45  379.27002  6954.2  55523.15  92586.695  1  
1  29184.84  1331.7  37325.0  44.72  200965.6  168.56  34597.0  178296.81  1474.4  6955.1  101546.15  106091.41  1  
1  7947.08  361.1  34536.0  1e-10  110605.06  99.76  30768.0  65179.63  543.2  6955.7  34348.2  51927.13  1  
1  58544.75  7539.4  70394.0  0.86  230727.86  347.44  32361.0  182035.02  3191.3  6956.0  195528.75  113931.03  1  
1  47141.41  1999.85  63784.0  5.16  193630.64  243.38  33568.0  173151.05  1773.16  6956.4  168522.14  99178.97  1  
1  10176.63  995.89996  40750.0  21.5  244050.48  277.78  34580.0  230584.19  1841.06  6956.5  143376.25  128772.98  1  
1  20804.66  1443.25  49591.0  56.760002  244048.31  240.8  38404.0  207313.45  1691.68  6957.7  156873.8  143011.95  1  
1  4743.97  389.85  37954.0  23.220001  128230.29  109.22  33969.0  108393.06  649.9  6970.0  62773.9  66465.07  1  
1  27480.5  1117.7999  69422.0  29.24  174205.11  291.54  33988.0  163949.23  1687.8  6984.2  173670.7  90345.51  1  
1  68858.63  4932.35  67991.0  26.66  262143.0  478.16  30444.0  219603.52  4041.9902  6984.7  227829.94  148947.73  1  
1  31344.24  3124.55  63401.0  57.620003  248906.47  466.12  34400.0  253224.73  3631.6802  6986.0  244975.3  130651.58  1  
1  28299.121  1459.35  111511.0  1e-10  150412.03  293.26  32862.0  104300.86  2076.77  6986.6  177470.3  75421.75  1  
1  57038.05  6226.1  68075.0  70.520004  262143.0  797.22003  35505.0  252365.83  4485.2803  6987.9  262143.0  227763.08  1  
1  18632.451  2701.3499  54337.0  49.02  190495.4  348.30002  38648.0  206077.58  3189.36  6992.7  170862.39  112339.266  1  
1  5152.06  572.7  27523.0  15.4800005  141710.97  76.54  31704.0  111312.15  1076.7001  6995.2  46747.5  68554.76  1  
1  20224.55  1213.25  31010.0  43.0  262143.0  276.06  36331.0  262143.0  1426.87  7000.7  136584.34  146355.06  1  
1  40123.36  2751.95  47931.0  70.520004  259639.34  350.88  36065.0  218026.52  3091.3901  7007.3  159457.84  142881.67  1  
1  8762.04  492.19998  17943.0  11.18  175416.23  99.76  38821.0  158083.36  592.67004  7053.2  43281.4  103909.81  1  
1  13347.41  1706.6  63544.0  19.78  160910.17  114.380005  32739.0  116675.35  947.69  7079.3  113128.945  80383.88  1  
1  39631.7  2310.3499  84084.0  59.34  221917.38  378.4  32005.0  159817.05  2454.1  7083.0  205048.45  108375.016  1  
1  8039.8003  1328.25  63334.0  1e-10  244623.4  336.26  36349.0  172817.7  1778.01  7099.6  167011.05  135678.34  1  
1  26244.64  1475.45  53803.0  30.960001  172002.16  146.2  35253.0  137119.97  1322.11  7110.5  112571.195  92523.07  1  
1  26944.31  2136.7  57804.0  18.92  181446.17  399.9  37057.0  206796.03  2529.76  7113.9  182398.05  102597.82  1  
1  7297.43  4449.35  23851.0  18.06  128580.04  113.520004  33316.0  105799.26  589.76  7115.3  38504.3  65365.18  1  
1  34590.05  2627.75  80466.0  43.86  262143.0  539.22003  38112.0  213503.89  2993.4202  7115.5  262143.0  166831.8  1  
1  36638.43  3154.45  72364.0  43.0  243556.28  599.42  34801.0  214061.66  3716.07  7167.6  236364.1  129333.53  1  
1  14360.62  1446.7  29255.0  18.06  170422.53  122.98  38624.0  177664.28  1700.41  7175.7  79308.6  100439.445  1  
1  21732.47  660.1  34427.0  9.46  140853.83  106.64  34029.0  113398.77  792.49005  7178.9  59570.0  73137.13  1  
1  34654.71  1822.75  34889.0  12.04  243739.5  178.02  31868.0  216991.89  1702.3501  7181.1  115518.65  118522.49  1  
1  52618.6  2796.8  104894.0  59.34  207514.2  501.38  39344.0  163782.52  3483.27  7181.6  262143.0  124579.46  1  
1  27126.701  1118.95  28659.0  0.86  171901.47  89.44  31060.0  139198.66  841.96  7182.4  60871.797  81470.64  1  
1  2651.06  159.84999  11788.0  1e-10  98664.1  1e-10  31611.0  100448.05  228.92001  7201.3  18067.65  47590.19  0  
1  6654.49  1156.9  49864.0  32.68  196669.3  269.18  35028.0  180873.92  2227.12  7204.6  137620.5  105116.76  1  
1  12827.08  1675.5499  36161.0  18.06  175614.14  208.98001  36734.0  214561.11  2422.09  7207.6  118389.05  98434.6  1  
1  5227.0903  785.45  29463.0  1e-10  174614.33  135.88  32049.0  152561.77  1058.27  7215.9  68587.15  85391.46  1  
1  4385.9  504.84998  24459.0  12.900001  139147.1  98.04  31264.0  105545.01  826.44  7219.3  39390.95  66380.23  1  
1  16862.84  1209.7999  31846.0  3.44  262143.0  231.34  35968.0  215274.42  1433.66  7245.4  104608.6  156405.56  1  
1  27048.621  2160.8499  44183.0  31.82  169753.89  273.48  31954.0  162797.78  2766.4402  7250.7  109754.85  82768.49  1  
1  6231.7603  427.8  19674.0  12.900001  186043.03  136.74  37831.0  177678.38  785.7  7252.4  53339.3  107394.31  1  
1  19252.82  2363.25  17947.0  15.4800005  216452.28  81.700005  36172.0  189988.67  861.36005  7265.2  52028.3  119468.86  1  
1  42766.492  2168.9  48270.0  1e-10  234172.73  337.12  31483.0  222547.14  2715.03  7268.4  163915.25  112494.81  1  
1  3293.3901  596.85  78610.0  24.08  121224.086  226.18001  30549.0  93163.45  1649.0  7270.4  111748.945  56507.48  1  
1  22553.531  2664.55  36838.0  37.84  257937.53  10.32  35985.0  212125.77  1005.89  7296.4  119236.59  141630.28  1  
1  11640.63  1435.2  46634.0  1e-10  124431.68  146.2  31468.0  78765.12  570.36005  7300.7  56047.55  59747.56  1  
1  27536.01  6384.8  50582.0  41.28  186040.02  261.44  32240.0  159891.75  1253.24  7306.1  123407.65  91521.15  1  
1  26062.25  12874.25  38076.0  12.04  191630.17  231.34  32324.0  175811.38  3057.4402  7306.5  102145.3  94516.81  1  
1  17591.18  796.95  42909.0  1e-10  171323.39  128.14  32405.0  142755.12  1082.52  7317.4  93467.4  84712.74  1  
1  14387.46  2694.45  84195.0  143.62  135641.75  1124.02  32273.0  129089.18  3999.31  7319.3  165842.64  66796.35  1  
1  14599.13  642.85  31851.0  5.16  168752.38  113.520004  31145.0  125596.47  449.11002  7320.1  61040.848  80197.03  1  
1  20944.96  4220.5  86192.0  69.66  262143.0  704.34  40668.0  199320.16  5994.6  7323.8  262143.0  231543.52  1  
1  47623.92  5215.25  97281.0  10.32  262143.0  823.88  45153.0  176599.78  7344.8403  7325.5  262143.0  259772.0  0  
1  12090.2  1345.5  49767.0  1e-10  213345.4  129.86  30301.0  205586.84  2069.98  7338.9  156119.39  98641.65  1  
1  8353.95  572.7  22915.0  1e-10  204919.12  154.8  33424.0  205829.36  808.98004  7348.7  71969.3  104510.76  1  
1  14848.62  2780.7  78725.0  34.4  262143.0  589.96  41833.0  218225.52  3639.4402  7368.8  262143.0  187186.33  1  
1  10666.46  1251.2  36155.0  18.92  262143.0  280.36002  33128.0  227251.94  2023.42  7400.9  125370.695  165332.95  1  
1  16371.79  1631.85  67915.0  88.58  250341.98  333.68  36057.0  204656.14  2741.22  7437.6  212085.3  137734.7  1  
1  38131.1  2104.5  59044.0  49.88  252177.56  237.36  33564.0  214852.44  1687.8  7440.3  193569.14  129151.73  1  
1  14362.45  917.69995  24350.0  4.3  147212.47  143.62  33431.0  128859.52  623.71  7478.7  47877.95  75095.516  1  
1  32906.45  15870.0  44511.0  60.2  182915.02  214.14  33774.0  155184.25  4264.12  7491.1  105398.65  94265.32  1  
1  25654.771  1886.0  46735.0  22.36  187624.4  223.6  30189.0  207797.4  2275.62  7491.6  148184.39  86428.73  1  
1  12575.15  978.64996  16226.0  24.94  262143.0  119.54  38569.0  250507.58  1046.63  7495.5  62022.95  184704.77  1  
1  9614.82  308.19998  11347.0  1e-10  138538.88  49.88  38729.0  145186.75  421.95  7566.8  25137.85  81870.6  1  
1  50548.26  7389.9  42254.0  31.82  238500.27  252.84001  32381.0  182788.6  1476.3401  7579.8  117852.0  117841.75  1  
1  15825.841  914.25  31608.0  20.64  184337.42  142.76001  32141.0  151109.56  902.10004  7580.9  72880.1  90405.1  1  
1  25939.64  1980.2999  51410.0  26.66  213067.69  289.82  30361.0  181986.16  1893.4401  7581.2  142759.84  98708.31  1  
1  17574.71  2142.45  23454.0  30.1  193804.3  145.34  32445.0  156112.0  1414.26  7582.0  55869.3  95946.97  1  
1  32456.88  2701.3499  66582.0  30.1  250816.11  486.76  36509.0  215385.44  4477.52  7590.2  218823.14  139725.42  1  
1  36204.723  2648.45  149756.0  33.54  169909.88  340.56  33712.0  109008.914  3143.77  7596.2  249095.75  87402.37  1  
1  21811.771  1752.6  35467.0  30.1  262143.0  267.46  32597.0  229112.38  1714.9601  7597.5  123991.84  137836.72  1  
1  63293.6  4887.5  84927.0  52.46  262143.0  718.10004  41705.0  202289.06  5160.4004  7598.8  262143.0  212894.88  1  
1  6768.56  5510.8  182557.0  44.72  207169.48  688.86  31889.0  94106.516  4233.08  7627.5  262143.0  100806.08  1  
1  14296.57  2720.9  29901.0  34.4  262143.0  260.58002  34041.0  262143.0  3543.4102  7628.4  143003.64  169451.73  1  
1  17740.02  1144.25  47766.0  52.46  159177.27  122.98  30432.0  115768.195  1578.1901  7630.0  84377.8  73914.83  1  
1  16901.88  1312.15  51282.0  30.960001  238042.38  304.44  33508.0  198787.3  2064.1602  7643.3  155551.3  121709.04  1  
1  25653.55  1982.6  31757.0  2.58  262143.0  269.18  36674.0  262143.0  1556.8501  7652.5  151519.39  187203.5  1  
1  1804.99  218.5  7499.0  1e-10  101626.71  19.78  30724.0  93054.74  148.41  7684.5  10647.85  47643.72  0  
1  14438.7  1440.95  87472.0  6.88  164790.02  310.46  32645.0  114249.81  2343.52  7705.7  152491.14  82085.73  1  
1  12387.88  1351.25  22838.0  36.12  262143.0  145.34  35833.0  222947.67  1846.88  7722.4  77692.85  151077.81  1  
1  26285.51  2567.95  42995.0  1e-10  262143.0  280.36002  36061.0  262143.0  2610.27  7745.5  199207.6  194159.38  1  
1  6811.87  983.25  32535.0  0.86  177122.42  196.08  31467.0  160906.75  1323.0801  7769.2  79881.3  85045.03  1  
1  11728.471  1562.85  56662.0  1e-10  224643.72  397.32  34325.0  212321.98  2513.27  7790.7  183572.2  117658.94  1  
1  13402.311  1812.3999  34325.0  14.62  247574.7  110.94  33564.0  198394.22  1834.27  7908.0  103910.55  126794.39  1  
1  22216.81  1013.14996  71062.0  26.66  152458.8  269.18  33389.0  128635.766  1368.67  7913.0  139482.34  77674.05  1  
1  26267.82  2717.45  26814.0  51.600002  262143.0  314.76  38692.0  262143.0  3169.9602  7915.2  158679.3  238134.77  1  
1  21601.93  1833.1  66464.0  38.7  262143.0  583.08  35520.0  243120.81  3266.9602  7919.3  246563.44  153096.81  1  
1  29982.72  1779.0499  41240.0  23.220001  262143.0  317.34  34817.0  262143.0  1936.1201  7922.8  185322.5  163219.03  1  
1  12709.351  1534.1  51986.0  18.92  170071.72  203.82  30550.0  136631.16  2138.85  7938.5  108381.75  79279.95  1  
1  9548.33  723.35  26685.0  1e-10  175159.67  121.26  31823.0  156110.25  841.96  7946.7  63565.098  85054.12  1  
1  19370.55  1407.6  34759.0  90.3  262143.0  196.08  34048.0  221684.64  1319.2001  7947.9  117577.15  156489.4  1  
1  20914.46  3068.2  43872.0  19.78  188581.5  130.72  34657.0  127155.04  1446.27  7950.7  85121.85  99726.39  1  
1  6216.5103  311.65  13706.0  1e-10  142697.02  85.14  30932.0  135385.67  301.67  7982.6  28314.148  67350.836  1  
1  7880.5903  340.4  32419.0  8.6  162545.77  98.9  36068.0  156288.97  560.66003  8019.6  77312.195  89457.72  1  
1  8228.29  1888.2999  48877.0  31.82  213764.69  275.2  30737.0  204508.67  2020.51  8022.6  152523.34  100257.65  1  
1  23975.441  1143.1  50401.0  1e-10  184372.0  157.38  30574.0  126680.33  1351.2101  8028.4  97424.55  86013.62  1  
1  12603.21  1100.5499  29618.0  6.88  176873.62  97.18  30182.0  159758.56  1290.1001  8048.8  72200.445  81457.51  1  
1  32548.38  2812.9  82161.0  30.1  262143.0  669.08  36645.0  209099.25  3828.59  8051.9  262143.0  177805.45  1  
1  24052.91  2562.2  95651.0  68.8  203173.02  387.0  31405.0  155733.78  3452.23  8081.4  227296.34  97360.97  1  
1  13489.54  1968.7999  70323.0  44.72  246204.0  387.0  37080.0  206390.33  2175.71  8081.9  221465.84  139301.22  1  
1  43974.902  3891.5999  92170.0  71.380005  262143.0  693.16003  36175.0  186392.56  5459.16  8088.5  262143.0  172874.62  1  
1  18911.22  1013.14996  41945.0  15.4800005  139067.89  175.44  30268.0  159378.95  802.19  8122.3  102007.3  64228.93  1  
1  6681.33  312.8  46783.0  1e-10  105338.72  88.58  30981.0  47834.78  984.55005  8136.3  34146.95  49797.04  1  
1  30207.201  1932.0  39251.0  8.6  234958.34  250.26001  35113.0  189910.8  2115.57  8140.4  113741.9  125886.4  1  
1  20511.861  723.35  44575.0  27.52  112597.34  79.98  30601.0  90481.95  1021.41003  8145.5  61542.25  52575.55  1  
1  35817.37  2266.65  65858.0  30.1  232865.64  280.36002  32490.0  211285.23  1591.77  8147.6  212323.34  115445.016  1  
1  27832.47  1070.65  41054.0  9.46  211681.17  159.1  30977.0  173122.05  1036.93  8148.5  108449.6  100055.65  1  
1  40621.73  2631.2  70941.0  38.7  252668.38  444.62  34105.0  239075.12  3018.6401  8148.6  258792.55  131488.88  1  
1  26629.55  3719.0999  136656.0  48.16  262143.0  1113.7001  39840.0  125715.695  7049.9604  8150.1  262143.0  175683.44  1  
1  4325.5103  2304.5999  53289.0  1e-10  120679.2  201.24  32096.0  94938.83  1414.26  8193.3  77197.195  59102.168  1  
1  6717.3203  658.95  24846.0  12.900001  219454.89  172.86  33348.0  184081.34  958.36005  8194.7  69788.9  111669.64  1  
1  21093.8  757.85  76476.0  1e-10  180149.33  196.94  33917.0  89935.9  1088.3401  8196.0  104949.0  93233.1  1  
1  36876.332  3279.8  74257.0  125.560005  244186.58  692.3  37488.0  231356.02  3860.6  8198.3  262143.0  139679.97  1  
1  15007.221  2344.8499  69162.0  103.200005  151020.08  800.66003  34553.0  139041.33  2014.6901  8224.5  146734.25  79623.35  1  
1  35503.832  1700.85  35227.0  23.220001  194831.72  231.34  40185.0  187334.5  1656.76  8252.0  100696.3  119465.83  1  
1  26872.941  1592.75  47665.0  55.04  240989.69  349.16  31601.0  248839.56  1958.43  8260.4  180983.55  116203.53  1  
1  4550.6  377.19998  20214.0  3.44  165185.89  75.68  31452.0  125674.055  372.48  8261.3  38763.05  79275.91  1  
1  27786.72  1976.85  50618.0  58.48  262143.0  281.22  33489.0  228191.16  2450.22  8288.7  176247.84  143782.6  1  
1  38663.633  2019.3999  34971.0  60.2  262143.0  219.3  40069.0  262143.0  1473.43  8289.8  156080.3  189411.36  1  
1  71581.67  5132.4497  87970.0  54.18  262143.0  751.64  33841.0  195291.61  5070.19  8290.8  262143.0  154999.66  1  
1  25354.041  615.25  46718.0  3.44  136656.28  88.58  31101.0  78028.22  524.77  8337.4  55623.2  64852.098  1  
1  8274.04  4111.25  34618.0  7.7400002  127690.11  86.86  30510.0  103921.07  529.62  8365.9  54894.098  59445.57  1  
1  26622.84  2134.4  45342.0  64.5  262143.0  325.08002  33113.0  259347.7  1862.4  8386.8  179433.34  153123.06  1  
1  16002.74  888.94995  30911.0  45.58  224696.08  180.6  38384.0  167027.11  887.55005  8394.2  78780.75  131603.0  1  
1  3506.28  625.6  24482.0  17.2  142836.7  53.32  31975.0  140820.22  800.25  8396.2  52605.598  69690.0  1  
1  23799.15  765.89996  36687.0  1e-10  123878.49  99.76  33912.0  86584.984  645.05005  8428.9  48470.2  64101.668  1  
1  7391.37  1083.2999  55238.0  10.32  185492.14  232.2  32681.0  141730.53  2014.6901  8445.1  119459.695  92499.836  1  
1  9175.01  584.2  21098.0  1e-10  176548.28  83.42  30791.0  131410.75  609.16003  8448.1  42305.05  82948.266  1  
1  18091.99  986.69995  35304.0  1e-10  118362.62  124.700005  30631.0  112159.4  829.35004  8449.6  60419.848  55321.74  1  
1  20620.441  1147.7  52012.0  63.64  238795.73  356.04  32650.0  174119.98  1734.3601  8452.0  138188.6  118967.9  1  
1  13370.59  638.25  33941.0  7.7400002  156128.16  68.8  30649.0  134660.75  579.09  8458.0  69740.6  73015.93  1  
1  17300.21  1244.2999  33542.0  13.76  186299.53  161.68001  35688.0  167483.62  1259.06  8466.3  85719.85  101450.46  1  
1  15114.58  1044.2  32858.0  18.92  199321.27  129.0  38535.0  181931.7  1076.7001  8466.8  91215.695  117200.4  1  
1  9546.5  985.55  26727.0  5.16  232873.4  153.08  33353.0  216159.2  1616.99  8467.4  88154.4  118515.42  1  
1  21248.74  984.39996  56746.0  21.5  213798.3  204.68001  31717.0  146522.61  1284.28  8524.6  126870.3  103470.46  1  
1  34850.52  1749.15  39142.0  31.82  169414.2  202.1  31836.0  170713.31  1638.3301  8531.1  101960.15  82297.83  1  
1  9423.891  1033.85  68401.0  42.14  153343.39  296.7  32542.0  137699.25  1038.87  8560.7  143718.95  76142.89  1  
1  12734.36  2188.45  46438.0  36.98  262143.0  276.06  31100.0  262143.0  2865.3801  8572.0  186267.8  149113.38  1  
1  46623.52  5675.25  77123.0  297.56  253248.98  1769.88  32169.0  222758.52  7552.4204  8597.2  262143.0  124309.79  1  
1  39948.902  2501.25  59837.0  18.06  159356.67  175.44  30740.0  165436.55  2494.84  8597.8  151050.2  74747.07  1  
1  13852.49  1167.25  34290.0  31.82  258857.06  250.26001  42717.0  240603.2  1507.38  8628.1  125889.34  168725.55  1  
1  11511.311  684.25  42336.0  30.1  172149.22  226.18001  31241.0  132528.52  1046.63  8657.2  85612.9  82063.51  1  
1  16657.27  2048.15  76909.0  16.34  208003.8  575.34  30310.0  217866.72  3106.9102  8659.9  255674.89  96200.48  1  
1  28314.371  2793.3499  79472.0  2.58  262143.0  442.04  38872.0  216174.28  3963.4202  8683.5  262143.0  165587.48  1  
1  8346.0205  1265.0  52256.0  21.5  212358.64  286.38  32739.0  176423.66  1894.41  8721.9  140673.75  106085.35  1  
1  29391.021  2923.3  58438.0  1e-10  262143.0  672.52  30812.0  262143.0  3712.1902  8722.7  262143.0  183648.3  1  
1  38297.633  1518.0  44904.0  27.52  188567.7  242.52  32089.0  166278.05  1583.04  8745.0  113930.5  92330.16  1  
1  5927.98  315.1  43842.0  1e-10  125985.305  75.68  32064.0  65763.805  665.42004  8780.0  43994.4  61639.29  1  
1  2119.75  662.39996  19379.0  1e-10  104948.375  58.48  31983.0  90724.35  317.19  8817.4  26827.2  51217.098  1  
1  29891.22  1722.7  52370.0  23.220001  209970.8  315.62  37165.0  153206.64  1735.3301  8822.2  122427.84  119072.94  1  
1  5610.7803  596.85  23832.0  1e-10  167277.28  148.78  34956.0  156864.7  1112.5901  8837.0  57043.45  89223.4  1  
1  8907.22  1021.19995  33116.0  0.86  204588.88  236.5  34632.0  179294.48  1504.4701  8859.8  90599.3  108113.43  1  
1  29356.861  1991.7999  79509.0  32.68  262143.0  557.28  30961.0  216073.7  2844.04  8861.6  262143.0  126761.06  1  
1  4218.7603  3893.9  21804.0  1e-10  142162.78  45.58  30104.0  132686.2  1099.98  8862.8  44145.05  65302.56  1  
1  11758.36  1125.85  21995.0  23.220001  219115.42  196.94  39042.0  234614.12  1441.42  8867.1  78740.5  130534.42  1  
1  6694.75  522.1  28483.0  1e-10  115982.76  59.34  31332.0  75218.23  491.79  8901.3  32691.049  55450.008  1  
1  10146.13  1250.0499  45423.0  22.36  198479.45  256.28  31473.0  167049.5  1965.2201  8932.5  115782.0  95317.74  1  
1  19021.63  13326.2  18095.0  7.7400002  145953.78  41.28  33137.0  127891.72  526.71  8941.8  35311.9  73798.68  1  
1  12525.13  1020.05  29402.0  33.54  184982.75  141.90001  33034.0  163080.27  1430.75  8954.1  73164.15  93242.19  1  
1  19463.27  2915.25  43428.0  11.18  155990.3  172.0  31128.0  132444.8  1526.78  8971.9  87765.695  74091.58  1  
1  19781.691  1389.2  59370.0  13.76  215640.56  249.40001  33533.0  157846.69  2451.1902  8971.9  142995.6  110337.445  1  
1  6968.64  434.69998  25087.0  33.54  166847.08  98.9  34820.0  139049.47  628.56  8992.2  53227.75  88647.695  1  
1  48224.77  4064.0999  73120.0  54.18  218818.6  411.94  35001.0  193993.23  4542.5103  8996.2  216442.64  116865.08  1  
1  7063.8003  1005.1  47367.0  58.48  195882.03  262.30002  35726.0  161592.16  1535.51  9027.0  116792.84  106782.25  1  
1  19912.84  13330.8  66491.0  58.48  235824.78  614.04004  30929.0  230397.38  6699.79  9032.2  233754.75  111294.93  1  
1  26132.4  2150.5  60470.0  12.900001  243609.25  331.1  32479.0  204248.31  2201.9001  9091.5  188459.7  120730.35  1  
1  15463.5  946.44995  29783.0  1e-10  148892.17  78.26  33181.0  122886.99  682.88  9104.0  55846.3  75384.38  1  
1  5583.94  822.25  42330.0  17.2  140319.23  84.28  30308.0  140701.75  1213.4701  9129.4  90879.9  64892.5  1  
1  39504.82  2657.65  77627.0  25.800001  222349.11  322.5  33033.0  185881.5  2755.77  9130.9  220175.55  112073.64  1  
1  49169.05  6909.1997  33978.0  41.28  262143.0  454.94  31364.0  262143.0  5328.21  9132.2  147679.55  151579.78  1  
1  11165.44  6633.1997  27206.0  12.04  148257.61  121.26  32189.0  140856.98  1239.66  9148.6  58474.047  72818.98  1  
1  6028.6304  442.75  20354.0  1e-10  175735.94  49.02  34704.0  147644.67  667.36005  9176.2  45855.098  93059.38  1  
1  16711.56  1243.15  61915.0  16.34  169213.03  308.74  31300.0  162524.36  1599.53  9199.4  153544.55  80816.16  1  
1  30054.701  4190.6  74535.0  45.58  262143.0  495.36002  38504.0  230493.12  5500.87  9212.6  262143.0  163236.2  1  
1  28282.65  1205.2  40148.0  23.220001  176788.11  180.6  34311.0  152936.64  1238.6901  9213.5  93690.5  92556.4  1  
1  14555.82  825.7  56809.0  34.4  169466.7  280.36002  36014.0  154523.08  1557.8201  9214.1  133946.25  93127.05  1  
1  23312.98  2097.5999  51874.0  36.98  207749.78  265.74  33645.0  201776.62  2198.99  9215.8  159713.14  106654.99  1  
1  16787.201  1319.0499  41933.0  6.02  202071.66  217.58  35560.0  191617.89  1863.37  9217.0  122606.09  109644.586  1  
1  14557.04  1718.1  55141.0  20.64  237761.56  408.5  33640.0  201495.53  2328.97  9271.2  169535.3  122044.36  1  
1  21026.09  1766.3999  58587.0  56.760002  171448.8  330.24  35200.0  167254.06  2187.35  9272.8  149519.55  92086.75  1  
1  55525.86  5747.6997  95587.0  133.3  213763.67  606.3  30543.0  179729.52  6717.25  9273.7  262143.0  99624.38  1  
1  5111.19  1296.0499  37372.0  23.220001  226046.22  215.86  34240.0  184913.06  1465.67  9278.6  105446.945  118100.31  1  
1  13729.2705  1062.6  30670.0  24.08  248935.66  184.04001  33531.0  214399.84  1632.51  9302.6  100336.35  127366.05  1  
1  6753.92  2711.7  89482.0  51.600002  261078.2  606.3  33282.0  191991.75  2831.4302  9306.7  262143.0  132586.73  1  
1  18945.38  5799.4497  35616.0  35.260002  233148.08  238.22  33044.0  168552.33  1842.03  9348.6  91600.945  117555.92  1  
1  14338.66  936.1  38823.0  5.16  170382.42  222.74  31361.0  156840.06  1450.15  9350.0  92910.8  81533.26  1  
1  15150.57  886.64996  45482.0  17.2  206581.16  159.1  32248.0  155246.62  1320.17  9351.0  107741.195  101651.445  1  
1  21898.39  2128.65  41706.0  30.1  204612.45  246.82  30408.0  191489.86  2556.9202  9351.8  121860.9  94937.98  1  
1  14405.761  1344.35  30432.0  13.76  249264.05  288.1  36372.0  207515.17  1597.5901  9356.9  96360.8  138339.7  1  
1  21005.35  1882.5499  55959.0  9.46  262143.0  256.28  34645.0  196777.7  1981.7101  9369.0  168021.89  139171.94  1  
1  14397.83  976.35  47006.0  20.64  151562.12  191.78  30391.0  122387.43  1545.2101  9369.6  87782.945  70283.88  1  
1  6440.3804  855.6  40750.0  26.66  214404.11  296.7  34856.0  219024.92  1653.8501  9370.3  136188.75  114033.04  1  
1  9913.11  486.44998  29020.0  1e-10  151752.2  65.36  36777.0  115010.38  585.88  9372.1  50927.75  85159.16  1  
1  7180.9204  673.89996  45855.0  16.34  187497.9  196.08  32892.0  152563.75  1198.92  9386.8  106747.6  94103.72  1  
1  14266.07  1810.1  57263.0  44.72  185138.25  257.14  33436.0  168016.42  2433.73  9387.1  146806.7  94456.21  1  
1  14108.08  978.64996  43370.0  30.960001  165708.77  224.46  32323.0  142156.98  1661.6101  9387.6  94075.75  81729.2  1  
1  5851.73  829.14996  44974.0  1e-10  136230.89  176.3  30239.0  148877.72  1443.36  9388.2  102167.15  62858.36  1  
1  35417.82  2572.55  46558.0  76.54  262143.0  380.12  35909.0  252242.23  2473.5  9389.2  179197.6  184813.84  1  
1  27094.371  2930.2  89974.0  1e-10  244921.27  625.22003  33569.0  190941.88  3801.4302  9395.2  262143.0  125454.12  1  
1  38049.973  2526.55  59810.0  8.6  196212.25  227.90001  35172.0  158472.33  1139.75  9408.9  144626.3  105303.61  1  
1  4197.41  366.85  34239.0  10.32  157728.25  76.54  38860.0  142733.7  648.93  9448.2  74570.6  93526.0  1  
1  24857.5  1227.0499  47853.0  11.18  203669.23  180.6  30581.0  141131.86  1125.2001  9449.6  103051.5  95037.97  1  
1  13223.58  687.7  33633.0  1e-10  206916.17  220.16  36769.0  190787.94  827.41003  9451.0  97912.15  116090.41  1  
1  14142.24  1401.85  59356.0  12.04  145217.22  129.0  30588.0  96819.836  1579.16  9453.5  87689.8  67778.07  1  
1  48896.383  8828.55  81526.0  93.74  262143.0  664.78  44550.0  210727.9  9554.5  9454.2  262143.0  262143.0  0  
1  37411.3  2162.0  43252.0  73.96  260139.17  320.78  37701.0  245078.45  2371.6501  9528.1  161745.2  149650.69  1  
1  22261.34  1713.5  33686.0  41.28  262143.0  284.66  34655.0  208657.03  1732.42  9537.3  107251.3  144043.17  1  
1  17407.57  1383.45  44342.0  11.18  262143.0  203.82  31204.0  213333.06  1699.4401  9538.3  144342.25  132747.33  1  
1  28153.941  9209.2  75324.0  76.54  262143.0  448.92  37690.0  228078.73  3155.4102  9539.2  262143.0  202275.73  1  
1  21231.05  961.39996  47521.0  1e-10  134492.61  168.56  31278.0  109063.29  1584.9801  9547.0  79083.195  64188.53  1  
1  5292.97  639.39996  22953.0  15.4800005  147979.11  141.90001  31393.0  128142.25  977.76  9572.2  44879.9  70884.83  1  
1  6779.54  778.55  31600.0  37.84  158588.69  116.1  30628.0  128525.945  642.14  9582.2  61972.348  74115.82  1  
1  9595.91  1435.2  64675.0  1e-10  161955.83  321.64  32132.0  171072.11  2288.23  9582.9  168824.6  79406.2  1  
1  24977.06  2692.15  70051.0  24.08  228745.94  463.54  31343.0  203377.72  3613.25  9583.6  217389.1  109399.16  1  
1  31849.32  1920.5  37404.0  30.960001  193167.36  208.12001  38429.0  205409.89  2379.4102  9591.6  117235.59  113269.48  1  
1  11380.16  838.35  43906.0  1.72  183009.0  122.98  34990.0  155070.5  978.73004  9595.2  103889.85  97709.42  1  
1  15589.16  5727.0  28939.0  1e-10  159672.14  95.46  32148.0  124413.555  663.48004  9639.4  54937.8  78325.5  1  
1  7407.8403  409.4  19845.0  21.5  171789.72  118.68  32769.0  181616.12  607.22003  9652.9  54995.3  85897.47  1  
1  14345.98  841.8  35324.0  6.02  179410.0  141.90001  32049.0  157940.03  1185.3401  9662.2  85129.9  87736.68  1  
1  15260.37  1260.4  34355.0  2.58  219379.58  164.26001  34789.0  144599.06  1587.89  9666.6  75801.1  116455.016  1  
1  16728.031  7360.0  59516.0  31.82  158402.62  199.52  36296.0  120223.31  894.34  9666.9  109179.85  87728.6  1  
1  22418.111  3378.7  38947.0  70.520004  231819.2  497.94  30781.0  204815.02  3632.6501  9667.7  121718.3  108881.03  1  
1  18770.92  1883.7  44530.0  21.5  155110.92  183.18001  33806.0  150106.6  2202.87  9679.7  101993.5  80012.2  1  
1  7334.0303  822.25  21481.0  6.88  172058.19  89.44  33645.0  178320.25  836.14  9689.7  58448.75  88331.57  1  
1  18758.111  1054.5499  44442.0  4.3  134943.02  135.02  31127.0  82348.16  851.66003  9693.0  55842.848  64092.58  1  
1  19372.38  1490.4  55636.0  18.06  169886.36  283.80002  36760.0  172354.11  2071.9202  9693.9  146317.95  95291.48  1  
1  32792.38  2190.75  85688.0  30.1  169065.22  237.36  30477.0  145883.88  2335.76  9730.6  190742.45  78622.44  1  
1  12735.58  3292.45  92682.0  47.3  262143.0  514.28  34640.0  185362.89  5073.1  9731.2  262143.0  160489.0  1  
1  35201.88  1536.4  51073.0  1e-10  146130.28  120.4  34936.0  115008.53  985.52  9732.1  89627.55  77899.28  1  
1  8330.7705  1058.0  54665.0  0.86  168631.8  142.76001  31937.0  144674.81  1422.02  9753.5  120676.4  82177.64  1  
1  23231.24  780.85  28313.0  18.92  181970.03  154.8  32681.0  176148.64  709.07  9757.8  76100.1  90743.445  1  
1  6800.89  307.05  21898.0  1e-10  96748.445  55.9  30298.0  65147.98  256.08002  9763.9  21768.35  44727.848  0  
1  26961.39  1281.1  36716.0  16.34  212647.42  178.88  30200.0  171029.75  1555.88  9764.7  95818.0  97991.21  1  
1  13287.0205  1652.5499  36490.0  12.900001  207283.03  79.98  35015.0  143900.45  1202.8  9797.9  80122.8  110748.516  1  
1  16801.84  783.14996  28890.0  35.260002  140792.06  91.16  31587.0  135518.64  775.03  9814.0  59740.2  67858.87  1  
1  9495.87  690.0  47615.0  1e-10  196711.25  204.68001  34076.0  177124.89  1107.74  9832.6  128689.59  102281.69  1  
1  15165.82  7317.4497  56617.0  12.04  179662.89  143.62  30360.0  127317.664  1388.0701  9834.2  109990.6  83230.06  1  
1  18342.701  1432.9  23560.0  15.4800005  256760.67  211.56  31232.0  255206.12  2158.25  9834.8  91745.85  122362.51  1  
1  28087.451  1992.95  34690.0  32.68  208643.81  252.84001  31657.0  210408.9  1600.5  9835.2  111375.195  100784.87  1  
1  13648.141  2044.7  52207.0  34.4  254431.56  344.86002  37535.0  203871.98  3364.9302  9837.5  162407.6  145722.8  1  
1  11600.37  1151.15  46702.0  38.7  176354.67  211.56  32468.0  160021.67  1692.65  9900.1  114034.0  87370.05  1  
1  27585.42  4401.05  77538.0  15.4800005  198936.3  399.04  31249.0  152214.11  3309.6401  9901.0  180090.0  94857.18  1  
1  23743.64  2564.5  26662.0  38.7  262143.0  185.76001  33500.0  262143.0  1440.4501  9908.5  106816.6  153275.58  1  
1  31788.32  2141.3  65177.0  49.88  247256.88  436.02002  35034.0  216595.28  3007.97  9909.3  215408.8  132177.69  1  
1  11720.54  10144.149  28328.0  16.34  168890.28  50.74  33776.0  201883.4  1067.0  9909.8  87264.3  87042.81  1  
1  15811.811  1344.35  31367.0  36.12  167644.4  279.5  36396.0  200178.55  1679.0701  9910.7  95809.945  93102.81  1  
1  59095.582  2860.05  79870.0  43.0  234268.62  409.36002  36765.0  215097.06  3434.77  9955.9  262143.0  131422.2  1  
1  40181.92  1879.1  111590.0  7.7400002  234996.6  206.40001  36052.0  153954.7  2851.8  9968.2  262143.0  129273.94  1  
1  150592.53  21395.75  160222.0  67.08  262143.0  356.04  32664.0  107225.016  6320.52  9968.8  262143.0  185942.02  1  
1  59625.67  8243.2  77648.0  89.44  262143.0  1087.9  36299.0  221252.36  5372.83  9969.5  262143.0  262143.0  0  
1  7309.6304  931.5  26828.0  25.800001  241770.19  222.74  31977.0  196130.19  1334.7201  10025.8  80288.4  117966.99  1  
1  8095.31  1670.95  19696.0  29.24  127952.65  182.32  30839.0  128608.07  2353.22  10028.7  38651.5  60210.14  1  
1  13825.65  487.59998  24434.0  1e-10  148480.52  105.78  30115.0  142611.34  758.54004  10045.7  53170.25  68229.54  1  
1  16130.23  2871.55  35570.0  1e-10  145326.19  105.78  35700.0  92641.125  1029.17  10047.0  50281.45  79164.81  1  
1  25111.871  1768.7  47966.0  37.84  226047.72  214.14  31041.0  201053.55  1684.89  10048.0  147151.7  107067.07  1  
1  62010.16  2592.0999  39034.0  54.18  229066.06  213.28  35540.0  193629.14  1652.88  10048.4  115327.75  124221.92  1  
1  17729.041  1400.7  36019.0  14.62  197048.47  173.72  37660.0  185075.47  1510.29  10056.6  101718.65  113233.12  1  
1  4099.2  2326.45  18876.0  18.06  173071.67  110.08  31800.0  203728.03  1723.6901  10060.3  58678.75  83979.48  1  
1  56213.332  2573.7  91295.0  47.3  234179.61  516.86  33401.0  180598.67  3105.9402  10100.7  251583.19  119351.695  1  
1  20418.531  1522.6  62735.0  41.28  240282.86  419.68  39762.0  223272.44  2674.29  10104.0  213729.8  145784.4  1  
1  38389.742  2074.5999  46163.0  17.2  187995.83  356.9  43069.0  194648.52  2486.11  10107.8  137108.75  123547.24  1  
1  17866.291  876.3  36980.0  1e-10  150465.4  34.4  31978.0  113127.04  562.60004  10108.4  63834.2  73418.92  1  
1  14072.7  9377.1  68172.0  47.3  231494.73  905.58  31577.0  212106.47  8009.29  10115.9  220637.84  111540.36  1  
1  13177.221  1009.69995  30016.0  3.44  159683.92  153.08  30357.0  143903.22  1085.43  10141.9  65908.8  73967.35  1  
1  18400.65  1988.35  28647.0  35.260002  255983.61  301.0  33036.0  245833.31  2202.87  10149.3  107458.3  129038.61  1  
1  12270.761  3705.2998  27611.0  1e-10  216456.39  167.7  33617.0  181260.4  3459.99  10157.4  76366.9  111032.33  1  
1  39933.04  4853.0  96880.0  116.1  262143.0  726.7  38751.0  177330.77  7342.9004  10164.6  262143.0  219556.83  1  
1  52199.53  2369.0  82089.0  54.18  190307.45  533.2  30683.0  199211.55  2280.47  10165.3  249528.14  89099.17  1  
1  38097.55  2042.3999  33218.0  5.16  228122.89  178.02  31240.0  228783.25  2322.1802  10174.5  115962.55  108742.66  1  
1  2873.71  123.049995  9118.0  1e-10  93589.2  19.78  31598.0  73465.3  99.91  10183.6  10221.2  45123.77  0  
1  39369.402  1509.95  89456.0  31.82  162280.36  301.86002  31398.0  135310.89  1783.8301  10212.8  184698.05  77747.78  1  
1  11597.931  998.19995  28902.0  11.18  244687.48  84.28  36076.0  201636.81  1269.73  10227.9  88923.75  134694.61  1  
1  20954.72  1201.75  39926.0  26.66  204009.8  163.40001  33341.0  176693.69  1695.56  10231.7  107645.75  103788.61  1  
1  20800.39  1229.35  37051.0  1e-10  262143.0  351.74002  37720.0  262143.0  1647.06  10235.6  186719.75  184263.39  1  
1  65153.492  6408.9497  59396.0  96.32  262143.0  872.04004  35124.0  262143.0  7220.68  10236.3  262143.0  262143.0  0  
1  33820.84  7118.5  52322.0  48.16  262143.0  502.24002  37897.0  262143.0  3466.78  10237.1  262143.0  229544.72  1  
1  5476.58  853.3  35287.0  18.06  167922.14  114.380005  31677.0  150711.44  1373.52  10254.5  81148.6  81165.62  1  
1  75647.32  4455.1  97589.0  39.56  262143.0  624.36  31813.0  176042.42  4023.56  10291.2  262143.0  135039.02  1  
1  18728.22  2187.3  38140.0  19.78  163958.95  98.04  33957.0  138232.34  3066.1702  10292.5  80447.1  84954.13  1  
1  13174.17  1186.7999  46371.0  26.66  225608.86  235.64  36804.0  198994.2  2010.81  10299.0  140801.39  126698.44  1  
1  6822.85  217.34999  31490.0  1e-10  99167.13  80.840004  31464.0  68954.625  378.30002  10300.4  33132.65  47610.39  1  
1  11358.2  1690.5  48238.0  12.04  204606.19  208.12001  35981.0  151862.4  1211.53  10333.3  111778.85  112334.22  1  
1  21731.861  1208.65  47674.0  75.68  214305.53  174.58  40052.0  177602.86  1628.63  10350.5  129196.75  130971.75  1  
1  21120.031  1242.0  21850.0  19.78  197663.42  128.14  32636.0  157845.19  1343.4501  10351.3  52626.3  98433.586  1  
1  21503.72  1343.2  66535.0  1e-10  213973.83  269.18  33612.0  162119.03  1606.3201  10397.8  164590.3  109742.56  1  
1  31982.3  2832.45  97515.0  37.84  262143.0  437.74002  31828.0  176176.02  3063.26  10432.7  262143.0  154887.53  1  
1  65163.863  3819.15  58888.0  38.7  262143.0  578.78  36665.0  262143.0  2866.35  10490.5  262143.0  215619.84  1  
1  15614.17  1627.25  37742.0  19.78  227695.47  183.18001  34642.0  184653.88  2085.5  10495.1  106341.65  120358.67  1  
1  6919.23  888.94995  24379.0  14.62  181289.66  164.26001  31092.0  170657.17  902.10004  10507.0  63483.45  86008.57  1  
1  15641.62  7162.1997  36366.0  10.32  171635.81  175.44  32513.0  148664.52  968.06006  10508.4  82494.1  85150.07  1  
1  60186.87  3561.5498  89967.0  55.04  262143.0  613.18  34820.0  190956.75  4496.92  10512.9  262143.0  171712.12  1  
1  5574.18  424.35  31358.0  31.82  102515.33  76.54  30417.0  75722.1  833.23004  10515.2  36231.9  47580.09  1  
1  9493.431  2163.15  24793.0  45.58  163307.45  276.92  34865.0  182039.97  7387.52  10537.7  68867.75  86879.19  1  
1  6864.94  3060.15  20536.0  1e-10  128299.445  12.900001  30589.0  118224.25  2139.82  10537.7  37046.098  59883.91  1  
1  36148.6  1069.5  51848.0  1e-10  153404.81  150.5  34333.0  125304.92  1111.62  10564.5  99133.445  80365.7  1  
1  6863.72  1829.6499  36872.0  22.36  199792.6  90.3  30420.0  183385.73  1749.88  10564.9  103176.85  92738.195  1  
1  9501.971  2822.0999  68419.0  2.58  262143.0  121.26  36393.0  205913.45  2568.56  10571.8  214971.8  148160.94  1  
1  24639.121  1386.9  36568.0  36.98  234009.25  225.32  36173.0  224322.61  1462.76  10589.7  125168.3  129162.836  1  
1  24628.14  2461.0  68044.0  36.12  262143.0  473.0  32136.0  252480.8  3039.98  10591.1  262143.0  157045.9  1  
1  8659.561  326.6  41558.0  1e-10  110323.43  148.78  34354.0  81739.125  576.18  10597.9  51832.8  57831.59  1  
1  35888.742  5311.85  93443.0  104.060005  262143.0  476.44  34253.0  183853.3  4892.68  10605.3  262143.0  155876.33  1  
1  46546.05  2057.3499  62429.0  26.66  212612.86  297.56  33108.0  195144.52  2321.21  10625.2  185892.89  107409.46  1  
1  16901.27  668.14996  45851.0  20.64  173208.8  116.1  31617.0  118691.68  752.72003  10625.4  83040.35  83562.35  1  
1  23180.611  1527.2  21603.0  1e-10  262143.0  201.24  31200.0  262143.0  1621.8401  10628.2  92243.8  138919.44  1  
1  11132.5  671.6  26055.0  1e-10  117968.74  26.66  31764.0  72757.28  608.19  10660.7  28925.95  57177.11  1  
1  25099.67  2484.0  29290.0  50.74  262143.0  270.9  36882.0  262143.0  1303.68  10676.8  122952.25  168575.06  1  
1  9755.73  372.6  33623.0  9.46  136657.98  117.82  31677.0  115881.75  552.9  10714.6  59452.7  66054.0  1  
1  9810.63  1716.95  35285.0  18.06  202178.1  113.520004  32765.0  192864.06  2438.58  10725.8  103839.25  101079.79  1  
1  12072.511  1345.5  86555.0  46.440002  140321.64  337.12  36652.0  84793.84  2038.9401  10737.3  111989.3  78477.0  1  
1  9184.7705  1162.65  44909.0  1e-10  133652.44  153.94  30236.0  140910.3  1269.73  10751.6  96559.75  61662.52  1  
1  24737.941  1190.25  37708.0  12.900001  214078.47  208.12001  31400.0  185507.9  1641.24  10753.7  106737.25  102570.55  1  
1  1510.9701  300.15  19995.0  18.92  108283.38  17.2  33775.0  88615.37  508.28003  10813.8  27036.5  55805.53  1  
1  28103.92  2310.3499  37355.0  41.28  262143.0  348.30002  36774.0  262143.0  2672.35  10817.2  203575.3  250486.06  1  
1  4608.5503  853.3  19301.0  1e-10  170400.78  87.72  31325.0  182884.86  947.69  10840.7  53861.4  81448.42  1  
1  22634.05  1485.7999  66660.0  31.82  239395.6  380.98  34917.0  188859.22  2266.8901  10841.0  192098.3  127547.85  1  
1  3836.9001  112.7  17612.0  24.08  141361.08  109.22  32829.0  121090.336  387.03  10862.8  32541.549  70812.11  1  
1  3785.6602  170.2  20500.0  1e-10  125152.664  81.700005  36080.0  109156.28  285.18002  10900.6  34144.65  68901.19  1  
1  14381.36  503.69998  25548.0  11.18  149139.19  60.2  33233.0  134953.3  552.9  10946.9  52609.05  75627.79  1  
1  54692.6  9173.55  136384.0  143.62  262143.0  764.54004  35093.0  125966.41  9085.99  10962.4  262143.0  192166.64  1  
1  24653.15  2272.4  45469.0  78.26  262143.0  548.68  35644.0  262143.0  2695.6301  10964.3  254902.1  219804.28  1  
1  7477.99  911.94995  46966.0  1e-10  142964.53  94.6  33065.0  124503.95  1112.5901  10979.0  89225.05  72130.16  1  
1  15605.0205  1127.0  46920.0  17.2  252813.3  269.18  32558.0  219556.83  1692.65  10984.2  157190.05  125596.53  1  
1  24032.17  1254.65  63759.0  26.66  234864.78  436.88  35913.0  210455.92  2108.78  10984.8  204749.45  128703.29  1  
1  80117.4  5851.1997  92642.0  52.46  254167.9  287.24  35964.0  185442.92  2769.35  10985.2  262143.0  139478.98  1  
1  6952.17  4383.8  105757.0  87.72  150001.77  546.10004  31189.0  141844.06  4154.5103  10985.7  228897.14  71386.8  1  
1  27508.56  2701.3499  69254.0  52.46  252997.44  448.06  30992.0  238620.72  4203.0103  10986.1  252158.19  119642.58  1  
1  60726.113  3323.5  103290.0  51.600002  126072.16  232.2  33313.0  131209.33  2561.77  10986.4  206796.45  64084.5  1  
1  16017.99  1656.0  46834.0  13.76  199211.44  244.24  41230.0  192229.86  2360.01  10991.6  137373.25  125327.87  1  
1  67721.59  3133.75  74670.0  36.12  223418.36  339.7  33066.0  164222.45  2321.21  11072.1  187110.75  112725.086  1  
1  11660.15  2198.8  66015.0  164.26001  118935.85  757.66003  32493.0  109427.71  2119.45  11087.7  110227.5  58968.848  1  
1  13839.681  2105.65  34350.0  2.58  243278.98  243.38  34700.0  231696.28  2826.58  11145.6  121441.15  128811.36  1  
1  18316.47  654.35  26155.0  32.68  220113.9  94.6  33225.0  181683.31  672.21  11157.0  72508.65  111591.87  1  
1  26520.361  1926.25  91510.0  49.88  204803.77  476.44  37188.0  187736.92  2487.08  11160.5  262143.0  116214.64  1  
1  18669.66  2125.2  19620.0  12.04  185317.42  26.66  31661.0  147901.75  696.46  11226.1  44278.45  89528.42  1  
1  4273.0503  503.69998  29901.0  24.08  111284.336  86.86  30648.0  94693.83  464.63  11259.3  43204.348  52042.27  1  
1  7884.25  277.15  22800.0  1e-10  113462.08  55.9  32157.0  65076.24  415.16  11277.7  22640.049  55673.22  1  
1  7357.8203  537.05  47344.0  30.960001  209753.61  192.64  38260.0  173953.69  983.58  11278.9  125666.25  122454.42  1  
1  8964.561  1550.2  38489.0  11.18  179225.38  240.8  34261.0  181872.92  1600.5  11312.4  106813.15  93695.68  1  
1  5626.0303  243.79999  19095.0  1e-10  102953.09  1e-10  30089.0  80335.58  193.03  11323.3  23407.1  47268.0  0  
1  15332.96  1435.2  26796.0  46.440002  259109.75  12.04  34385.0  218797.69  959.33  11324.0  89460.8  135948.02  1  
1  22912.21  2371.3  52128.0  18.92  262143.0  287.24  31628.0  194752.92  3107.8801  11324.6  154908.45  132336.27  1  
1  7160.18  695.75  18836.0  1e-10  142002.33  59.34  31769.0  112833.54  554.84  11459.2  32430.0  68836.55  1  
1  14874.851  1263.85  51470.0  18.06  249637.64  307.02002  35332.0  203890.48  1387.1001  11462.5  160129.45  134585.53  1  
1  11196.55  8610.05  48119.0  0.86  162899.6  121.26  32572.0  109880.3  937.99005  11476.4  80678.25  80962.61  1  
1  2033.13  1923.95  18078.0  14.62  153236.25  137.6  30500.0  137675.62  1446.27  11477.1  37977.598  71315.086  1  
1  5154.5  1178.75  21157.0  1.72  143830.34  13.76  30252.0  101513.27  298.76  11477.1  32771.55  66393.36  1  
1  13599.95  1240.85  68028.0  30.1  193604.38  387.86002  30860.0  163365.88  2432.76  11479.1  169577.84  91165.63  1  
1  31075.23  2664.55  49278.0  1e-10  253029.97  291.54  32708.0  236950.39  2357.1  11479.6  178168.34  126283.33  1  
1  22745.07  1322.5  57366.0  6.88  221235.95  387.86002  39177.0  172850.3  1837.18  11505.1  151302.05  132253.44  1  
1  18156.65  1380.0  41304.0  44.72  247631.86  317.34  32969.0  213795.4  1616.99  11511.7  134744.34  124575.42  1  
1  6106.1  2648.45  46086.0  26.66  136649.53  324.22  30716.0  163045.3  5482.44  11547.2  114656.15  64046.12  1  
1  9381.8  224.25  44429.0  16.34  108411.11  15.4800005  31445.0  43443.1  382.18002  11554.5  29451.5  52017.02  1  
1  8628.45  885.5  31548.0  16.34  181215.55  97.18  42559.0  162749.17  1459.8501  11568.9  78344.9  117681.16  1  
1  32855.21  1691.65  56647.0  5.16  221760.48  212.42  31662.0  173399.78  2455.07  11571.7  149880.64  107137.766  1  
1  6573.97  947.6  28167.0  20.64  262143.0  197.8  32060.0  210106.55  1560.7301  11602.9  90302.6  133146.28  1  
1  17536.89  1796.2999  47214.0  33.54  262143.0  463.54  36401.0  262143.0  2280.47  11607.1  200228.8  175517.8  1  
1  55597.23  3547.75  98696.0  43.86  189549.28  395.6  32572.0  174067.89  4019.6802  11607.6  262143.0  94207.75  1  
1  26360.541  1212.1  32954.0  1e-10  179249.31  101.48  36934.0  169461.19  797.34  11660.5  85211.55  101019.19  1  
1  6542.25  901.6  37695.0  9.46  183847.61  198.66  32353.0  156930.86  867.18005  11667.8  90263.5  90759.61  1  
1  24336.56  923.44995  52575.0  1e-10  162691.55  165.12  34665.0  117307.82  1441.42  11669.7  94107.945  86055.03  1  
1  25726.75  2877.3  70302.0  30.1  262143.0  183.18001  39738.0  244371.48  3654.9602  11672.6  262143.0  226203.64  1  
1  20397.791  1545.6  58288.0  63.64  193415.9  304.44  37804.0  166084.6  2378.4402  11693.8  147716.34  111570.66  1  
1  23625.91  2465.5999  62791.0  64.5  210883.62  363.78  39641.0  190590.3  2883.81  11714.6  182607.34  127557.945  1  
1  66500.984  4117.0  101775.0  35.260002  262143.0  706.06  37062.0  168801.81  4449.39  11727.4  262143.0  194119.98  1  
1  39031.46  3139.5  49748.0  54.18  262143.0  399.9  36216.0  262143.0  3531.77  11728.7  258522.3  186538.92  1  
1  20442.32  539.35  24721.0  7.7400002  132150.25  98.9  34452.0  126687.86  525.74  11761.8  47788.25  69470.83  1  
1  7490.19  772.8  34732.0  4.3  199292.39  213.28  36123.0  156819.5  1376.43  11786.5  83109.35  109848.61  1  
1  13728.051  989.0  52917.0  33.54  231015.9  307.02002  34620.0  164661.83  1533.5701  11818.2  132956.1  122036.28  1  
1  21681.84  5073.8  59690.0  32.68  262143.0  628.66003  35873.0  262143.0  6117.79  11820.5  262143.0  202019.19  1  
1  15259.761  438.15  25288.0  1e-10  96486.82  63.64  30682.0  64595.516  334.65002  11822.2  24925.1  45172.25  0  
1  10658.53  585.35  21293.0  1e-10  114928.26  11.18  32124.0  89903.09  482.09003  11825.0  29210.0  56334.77  1  
1  13241.88  2753.0999  50320.0  86.86  262143.0  492.78  37768.0  262143.0  3403.73  11826.2  229995.39  164944.11  1  
1  23860.15  1477.75  25990.0  6.88  190151.08  85.14  37681.0  186423.81  801.22003  11864.6  73931.195  109330.48  1  
1  32832.03  3484.5  106513.0  10.32  211230.92  491.92  33104.0  161293.03  3051.62  11886.7  262143.0  106698.42  1  
1  4513.39  451.94998  22234.0  17.2  141141.92  88.58  30144.0  119096.81  514.10004  11888.3  40405.25  64919.77  1  
1  16374.841  634.8  39549.0  43.0  104375.805  144.48  30951.0  74158.22  700.34  11905.3  44752.25  49294.06  1  
1  14022.07  976.35  38510.0  50.74  228428.53  190.06  33461.0  182734.64  1165.9401  11922.1  107377.8  116629.75  1  
1  11156.29  699.2  32439.0  16.34  154865.81  128.14  34045.0  163457.66  935.08  11922.4  80908.25  80450.54  1  
1  27524.42  1357.0  51298.0  44.72  179110.64  187.48  36392.0  159619.92  1578.1901  11923.4  124941.75  99459.75  1  
1  2445.49  81.65  7967.0  1e-10  121005.69  18.92  31772.0  93415.74  224.07  11937.9  11356.25  58663.83  1  
1  4776.91  208.15  16046.0  1e-10  135557.55  36.12  30189.0  95079.28  364.72  11957.8  23279.45  62444.258  1  
1  12365.311  1148.85  65047.0  7.7400002  160677.64  278.64  34676.0  146504.9  1731.4501  11976.2  145411.75  85016.75  1  
1  7338.91  709.55  18531.0  2.58  203952.55  69.66  30213.0  166435.66  857.48004  12026.2  47061.45  94024.94  1  
1  22253.41  1854.95  92743.0  30.960001  217588.03  509.12  34530.0  185240.97  3718.9802  12026.8  262143.0  114644.086  1  
1  14211.17  851.0  38373.0  12.900001  171174.88  225.32  36817.0  155397.4  1432.6901  12030.0  90989.15  96163.11  1  
1  16283.95  4807.0  98810.0  20.64  187479.22  473.86002  32401.0  154840.92  5859.77  12045.2  233456.89  92689.72  1  
1  32570.34  1934.2999  64188.0  41.28  255543.33  335.4  34301.0  232211.83  2575.35  12046.1  227435.5  133749.25  1  
1  26353.83  1236.25  48474.0  42.14  158511.14  205.54001  33161.0  109450.29  1370.61  12047.5  80955.4  80206.12  1  
1  9270.17  1937.75  55801.0  45.58  168069.44  323.36002  30860.0  131383.7  3104.0  12048.0  111867.4  79141.58  1  
1  13720.12  591.1  48835.0  1e-10  124913.87  100.62  30380.0  81133.66  926.35004  12072.4  60457.797  57905.32  1  
1  18562.91  809.6  26502.0  14.62  214134.53  126.420006  34205.0  173104.98  908.89  12084.6  70001.65  111762.56  1  
1  5895.65  318.55  31533.0  6.88  153356.45  98.9  32345.0  152104.7  858.45  12099.3  73186.0  75688.39  1  
1  2070.95  144.9  5351.0  0.86  95080.61  1e-10  32691.0  79239.66  142.59001  12124.8  6469.9  47428.59  0  
1  29896.71  5666.05  102587.0  111.8  182090.33  818.72003  30984.0  167465.72  6981.0903  12144.2  262143.0  86088.36  1  
1  15812.42  1745.7  43823.0  52.46  248323.23  249.40001  31332.0  217092.66  2347.4001  12145.5  145166.8  118720.445  1  
1  26181.201  4380.35  98586.0  41.28  170770.14  447.2  36781.0  137217.67  6449.5303  12204.0  206416.95  95841.93  1  
1  9126.21  870.55  29507.0  11.18  198195.53  211.56  33749.0  172806.1  1211.53  12207.9  77804.4  102064.54  1  
1  31181.371  1877.95  59655.0  2.58  262143.0  342.28  32133.0  251125.31  2243.61  12219.7  228590.1  151891.88  1  
1  21646.46  1527.2  28104.0  41.28  262143.0  143.62  33245.0  262143.0  1744.06  12237.5  114364.05  153107.92  1  
1  34880.41  2038.95  28655.0  27.52  262143.0  239.94  33508.0  262143.0  2125.27  12239.3  127390.09  177086.33  1  
1  15394.57  959.1  43375.0  12.04  122771.98  193.5  31268.0  116513.42  1060.2101  12248.5  77114.4  58575.96  1  
1  8085.5503  494.5  62406.0  1e-10  109291.82  104.92  31105.0  42959.555  898.22003  12275.5  40907.8  51872.59  1  
1  26308.691  1843.45  34027.0  1.72  202727.12  165.98  32657.0  179679.31  1308.53  12275.9  93291.445  101020.195  1  
1  23533.8  509.44998  47790.0  5.16  127670.08  67.94  32726.0  67899.15  597.52  12285.0  49513.25  63753.22  1  
1  5402.16  725.64996  37731.0  1e-10  158453.3  165.12  32643.0  138530.27  873.0  12316.8  79755.945  78924.43  1  
1  13360.83  1279.95  27768.0  38.7  150259.22  56.760002  32232.0  111402.12  1261.0  12317.3  47201.75  73900.69  1  
1  16506.6  1275.35  39973.0  15.4800005  202065.12  202.96  40196.0  167771.45  1516.11  12317.8  102330.445  123935.08  1  
1  16749.38  3777.75  58442.0  288.1  148538.72  350.88  39315.0  135567.17  1608.26  12328.9  120892.59  89108.26  1  
1  26143.99  1692.7999  41455.0  50.74  262143.0  395.6  35796.0  262143.0  2489.02  12339.7  240999.75  243412.02  1  
1  10060.12  315.1  22829.0  1e-10  96633.26  26.66  30704.0  70609.16  344.35  12354.7  24596.2  45273.25  0  
1  12268.32  476.09998  29515.0  36.98  104574.47  114.380005  32636.0  75532.38  865.24005  12354.8  34017.0  52076.61  1  
1  18783.73  2076.9  41631.0  49.88  182146.25  204.68001  36952.0  152816.5  1563.64  12356.3  97074.945  102701.85  1  
1  16363.25  685.39996  39683.0  5.16  162012.17  141.04001  32196.0  97150.35  805.10004  12378.2  58825.95  79592.04  1  
1  24812.97  2378.2  85859.0  30.1  237568.38  467.84  33788.0  173787.14  3151.53  12387.9  227679.3  122481.69  1  
1  18282.31  949.89996  45635.0  1e-10  229226.34  165.98  35447.0  179686.97  1102.89  12389.7  125122.3  123983.56  1  
1  15714.21  955.64996  38158.0  31.82  194686.88  63.64  31042.0  154345.28  869.12  12407.8  89866.75  92216.03  1  
1  20250.781  844.1  45526.0  7.7400002  147454.11  171.14  31920.0  116314.164  1104.8301  12453.3  80800.15  71819.08  1  
1  18076.74  1442.1  43913.0  36.12  184934.11  290.68  32164.0  199785.39  1785.77  12466.9  133868.05  90762.64  1  
1  27042.521  1681.2999  32432.0  48.16  217794.05  251.98001  30933.0  182269.48  2206.75  12467.3  90200.25  102798.81  1  
1  22297.941  1190.25  30882.0  0.86  189462.78  132.44  36164.0  151030.53  1038.87  12537.2  71168.9  104549.14  1  
1  11393.58  479.55  28651.0  12.04  142578.42  117.82  30740.0  121094.984  732.35004  12540.8  52940.25  66877.15  1  
1  7263.27  589.95  20011.0  2.58  231544.69  106.64  33336.0  200560.25  734.29004  12553.9  61239.797  117779.125  1  
1  20364.85  1516.85  45692.0  64.5  144105.47  245.96  32049.0  165181.94  1637.3601  12554.5  115165.59  70471.74  1  
1  24227.371  2289.65  57162.0  32.68  262143.0  421.4  36781.0  262143.0  2449.25  12555.0  250319.34  168865.94  1  
1  28734.66  2032.0499  46091.0  16.34  197785.19  322.5  38008.0  184996.05  1857.55  12588.1  130106.4  114706.71  1  
1  13398.04  1570.9  84023.0  20.64  205367.17  405.06  38849.0  180983.22  2211.6  12588.7  232036.64  121739.336  1  
1  10557.88  836.05  28643.0  33.54  172483.2  110.94  33640.0  138700.17  1156.24  12607.8  60619.95  88536.6  1  
1  14030.0  568.1  29079.0  13.76  136939.06  98.04  32919.0  112133.41  550.96  12627.6  49754.75  68785.04  1  
1  22042.35  1550.2  39616.0  4.3  262143.0  309.6  33156.0  262143.0  1661.6101  12655.0  159286.5  132811.97  1  
1  34237.473  4623.0  64272.0  55.04  212836.27  397.32  35801.0  230451.95  5282.62  12668.5  226007.2  116268.17  1  
1  7341.35  1151.15  46187.0  34.4  122818.06  185.76001  31128.0  120659.336  1605.3501  12669.4  85035.6  58335.58  1  
1  20298.361  649.75  23554.0  12.04  144892.36  70.520004  32631.0  72784.22  743.02  12752.7  26159.049  72143.29  1  
1  26446.55  1112.0499  68159.0  11.18  164113.17  246.82  33260.0  131209.78  1577.2201  12753.4  136461.3  83288.64  1  
1  30842.21  1081.0  31883.0  9.46  191802.22  166.84  34152.0  173881.9  1164.9701  12769.0  84592.85  99951.62  1  
1  14037.32  2301.15  42388.0  64.5  262143.0  389.58002  38709.0  262143.0  2663.62  12774.3  195064.14  256352.14  1  
1  10980.0  473.8  26783.0  26.66  103920.0  79.12  30060.0  70005.8  703.25  12790.3  28609.7  47665.94  1  
1  21282.291  2073.45  64389.0  33.54  210154.67  396.46  36632.0  192495.73  3487.1501  12797.3  189126.7  117468.05  1  
1  57093.562  2680.65  79914.0  14.62  226834.72  354.32  32760.0  164664.19  2341.58  12798.4  200790.0  113389.67  1  
1  10355.971  1818.1499  60062.0  6.02  161362.5  392.16  32582.0  166858.38  1838.15  12817.6  152921.25  80223.29  1  
1  9883.83  1193.7  49607.0  27.52  192243.48  295.84  34619.0  196464.31  1964.25  12831.6  148712.25  101551.46  1  
1  16084.48  565.8  44904.0  1e-10  141076.12  123.840004  32565.0  113762.914  661.54004  12863.7  77948.15  70101.07  1  
1  7864.12  704.95  30366.0  11.18  196240.66  129.0  34352.0  169079.27  977.76  12875.7  78342.6  102863.445  1  
1  30310.9  1961.8999  50435.0  39.56  156414.81  203.82  34660.0  152539.42  2053.49  12897.2  117390.84  82723.04  1  
1  21256.06  1169.5499  55423.0  3.44  134997.88  211.56  31537.0  146597.53  1606.3201  12899.6  123975.75  64963.2  1  
1  17695.49  893.55  46242.0  1e-10  120145.06  126.420006  32004.0  75840.68  940.9  12899.6  53512.95  58671.91  1  
1  8578.431  977.5  39814.0  33.54  262143.0  153.08  37707.0  180157.02  968.06006  12902.0  109447.8  169483.05  1  
1  25259.49  2102.2  47432.0  25.800001  259877.25  107.5  31212.0  226477.36  1881.8  12933.4  163914.1  123768.43  1  
1  17726.6  1610.0  66107.0  25.800001  179909.72  239.94  39053.0  170247.33  2105.87  12981.4  171730.64  107208.47  1  
1  26734.47  2642.7  64766.0  24.94  262143.0  331.96  33467.0  239654.81  2934.25  13034.0  236839.05  140617.25  1  
1  23573.451  5632.6997  94254.0  99.76  262143.0  837.64  34391.0  182271.36  6753.14  13085.2  262143.0  140580.89  1  
1  24134.041  2493.2  54034.0  56.760002  262143.0  350.02002  34217.0  223842.4  2227.12  13088.0  184556.6  137312.53  1  
1  43135.54  2463.3  31704.0  35.260002  235944.14  192.64  31064.0  259879.05  2062.22  13106.8  125720.3  111837.3  1  
1  17651.57  2289.65  68846.0  39.56  192135.28  245.1  30244.0  171087.83  2536.55  13160.8  179728.89  88667.9  1  
1  11579.0205  1799.75  59571.0  9.46  159810.67  227.90001  32601.0  143593.53  2253.31  13167.2  130523.84  79498.11  1  
1  14339.2705  1437.5  38177.0  1e-10  162766.58  109.22  34660.0  118927.57  467.54  13168.0  69279.445  86082.3  1  
1  6079.2603  679.64996  40611.0  30.1  110678.81  77.4  30900.0  67646.21  778.91003  13168.4  41918.65  52184.68  1  
1  14917.551  2174.65  72050.0  43.0  147376.16  394.74002  35993.0  154512.11  2577.29  13176.6  169869.95  80940.39  1  
1  70644.1  3838.7  89783.0  28.380001  243248.23  509.98  35604.0  191348.08  3658.84  13177.3  262143.0  132150.42  1  
1  20092.791  1836.5499  54569.0  11.18  197676.47  120.4  33700.0  162238.92  1588.8601  13213.8  135089.34  101649.43  1  
1  15952.721  3712.2  65024.0  48.16  262143.0  662.2  39049.0  262143.0  4712.2603  13229.4  262143.0  208804.38  1  
1  20776.6  2056.2  48092.0  31.82  160043.3  213.28  36840.0  122841.02  1556.8501  13229.5  90143.9  89965.75  1  
1  24827.0  1978.0  31245.0  27.52  259606.05  206.40001  38475.0  250292.67  2092.29  13248.0  119329.75  152410.02  1  
1  12284.181  2009.0499  66571.0  33.54  216490.64  298.42  31990.0  213335.66  2652.9502  13248.5  216704.84  105675.29  1  
1  12717.891  3036.0  25095.0  28.380001  242863.23  60.2  37003.0  186375.3  1664.52  13254.0  71366.695  137125.67  1  
1  28041.09  2626.5999  50038.0  53.32  249425.83  470.42  31569.0  216349.67  2167.95  13255.2  165187.14  120149.6  1  
1  23359.34  1212.1  31843.0  15.4800005  196268.67  148.78  35085.0  181986.56  1604.38  13257.2  88424.65  105073.33  1  
1  15100.551  1018.89996  27555.0  25.800001  210836.88  164.26001  32543.0  174189.25  1053.42  13259.1  73238.9  104694.58  1  
1  58264.76  4792.05  31334.0  51.600002  262143.0  411.94  39144.0  262143.0  3596.76  13261.5  254772.14  262143.0  0  
1  23266.01  3309.7  52111.0  78.26  262143.0  461.82  36659.0  262143.0  4093.4001  13290.1  262143.0  189241.67  1  
1  19444.97  1691.65  42288.0  1e-10  258394.78  362.06  34204.0  255489.75  2386.2  13290.7  164858.25  134859.23  1  
1  8626.01  1246.6  43119.0  10.32  235954.14  239.94  33873.0  202768.64  2220.33  13338.7  133410.34  121955.48  1  
1  8233.17  492.19998  18015.0  0.86  144132.5  80.840004  32809.0  130559.79  482.09003  13344.6  35889.2  72156.42  1  
1  40220.35  2566.8  63356.0  46.440002  255669.62  454.94  35032.0  209966.23  2965.29  13353.9  202981.89  136667.14  1  
1  42177.23  3553.5  47743.0  51.600002  262143.0  541.8  39524.0  262143.0  4655.0303  13354.1  262143.0  214667.42  1  
1  21876.43  1423.7  55188.0  37.84  202991.67  323.36002  30252.0  174038.64  1903.14  13389.0  146558.3  93702.75  1  
1  13898.851  1394.95  42523.0  1e-10  220097.67  280.36002  31694.0  156046.36  1342.48  13406.7  101250.6  106441.88  1  
1  23363.611  2037.7999  62067.0  79.98  228864.33  561.58  33928.0  168246.28  2386.2  13413.1  159340.55  118483.1  1  
1  11036.12  745.2  60590.0  12.04  180843.92  222.74  34514.0  162676.47  1389.04  13417.2  150399.3  95239.97  1  
1  11683.33  880.89996  26082.0  16.34  206507.64  178.02  34374.0  164368.8  1146.54  13423.9  65415.45  108314.42  1  
1  12220.74  991.3  55276.0  33.54  175415.02  173.72  30136.0  157967.28  1661.6101  13424.6  133236.7  80662.64  1  
1  24963.031  1638.75  43295.0  5.16  194097.22  178.02  31389.0  169082.22  1520.9601  13425.4  111700.65  92964.44  1  
1  14079.41  1620.35  59835.0  72.24  210838.22  270.9  35184.0  169565.9  1823.6001  13453.5  154815.3  113191.71  1  
1  4814.73  254.15  22446.0  6.02  152822.95  104.060005  32425.0  134683.12  430.68002  13481.0  46128.8  75611.63  1  
1  17226.4  1129.2999  39323.0  3.44  141268.86  176.3  30570.0  167886.38  872.03  13520.7  100735.4  65896.44  1  
1  6066.45  312.8  26013.0  28.380001  104289.8  96.32  32621.0  71313.14  388.97  13532.9  28306.1  51910.97  1  
1  4185.8203  1587.0  18920.0  1e-10  106814.35  61.06  32769.0  95132.16  291.97  13538.0  27464.299  53408.8  1  
1  65478.01  4057.2  93463.0  89.44  262143.0  763.68  35204.0  183813.97  4345.6  13560.1  262143.0  194078.56  1  
1  13485.2705  3561.5498  34229.0  29.24  118283.805  143.62  30333.0  85781.05  701.31  13586.9  44802.848  54747.05  1  
1  10561.54  848.7  57881.0  12.900001  135350.92  208.98001  31644.0  140642.89  1377.4  13600.3  124214.945  65354.07  1  
1  26017.111  2440.3  28432.0  66.22  262143.0  320.78  35755.0  262143.0  2511.33  13600.3  154239.14  204734.06  1  
1  20799.781  3323.5  68868.0  25.800001  242507.67  386.14  33893.0  186014.97  3278.6  13619.3  195472.39  125416.75  1  
1  24839.201  4390.6997  56668.0  9.46  262143.0  585.66003  31036.0  262143.0  5143.91  13620.5  254100.55  169392.14  1  
1  6844.2  1048.7999  37921.0  22.36  209738.3  185.76001  35941.0  229056.53  1499.62  13621.1  132538.64  115023.85  1  
1  28222.871  2070.0  14500.0  16.34  230568.84  141.04001  30573.0  213770.3  2916.79  13655.1  47297.2  107561.97  1  
1  14650.37  656.64996  41022.0  7.7400002  188788.95  148.78  35155.0  168263.56  762.42004  13657.0  105323.9  101270.68  1  
1  37226.473  1656.0  66282.0  30.1  201144.33  240.8  32887.0  155636.94  1553.9401  13661.9  157408.55  100937.38  1  
1  22701.15  785.45  55099.0  1.72  140661.44  173.72  31006.0  114809.33  765.33  13662.5  96525.25  66548.9  1  
1  10455.4  410.55  31875.0  1e-10  108956.38  67.94  31787.0  84121.91  602.37  13663.2  40914.7  52847.24  1  
1  23262.96  1202.9  46687.0  17.2  136658.95  217.58  33032.0  118551.914  1301.74  13664.1  84454.85  68879.98  1  
1  18796.541  1405.2999  38886.0  46.440002  250647.23  239.08  35294.0  208855.6  1501.56  13672.4  123925.15  134984.48  1  
1  13339.48  893.55  35481.0  3.44  167957.7  79.12  35828.0  117360.54  979.7  13690.8  63538.65  91821.12  1  
1  18426.88  650.89996  31083.0  10.32  203841.92  194.36  33637.0  161064.36  826.44  13700.4  76391.05  104623.88  1  
1  26872.941  1555.95  41764.0  3.44  227721.42  184.04001  32481.0  176018.55  978.73004  13704.0  112171.0  112863.46  1  
1  28210.06  2277.0  55475.0  84.28  238222.31  436.88  33406.0  233169.16  2500.6602  13740.0  197373.34  121430.28  1  
1  13909.221  892.39996  35431.0  30.960001  205609.88  172.0  35505.0  198510.28  1037.9  13754.5  107321.445  111391.89  1  
1  11810.21  1905.5499  35503.0  43.86  205767.58  59.34  32960.0  180373.7  2190.26  13764.5  97714.35  103486.62  1  
1  20165.99  1351.25  29515.0  57.620003  229890.78  146.2  32296.0  208903.97  1159.15  13793.1  94082.65  113289.68  1  
1  18361.611  9508.2  74550.0  130.72  248612.98  635.54004  39635.0  202947.42  21218.75  13817.2  230861.34  150356.67  1  
1  35034.13  3927.25  77360.0  74.82  215327.97  469.56  35901.0  191031.8  3458.05  13831.4  225497.75  117957.9  1  
1  21858.74  880.89996  31282.0  1e-10  155017.25  1e-10  33478.0  113938.62  490.82  13839.8  54385.8  79188.04  1  
1  14893.15  4539.05  28187.0  30.1  228828.77  251.12001  35344.0  210692.77  1803.2301  13840.2  90618.85  123408.87  1  
1  9662.4  2032.0499  30431.0  1e-10  174082.7  134.16  32029.0  139513.66  2378.4402  13864.8  64781.797  85078.36  1  
1  25814.59  2306.9  37403.0  99.76  202506.62  221.02  32586.0  157851.72  1043.72  13868.7  90089.85  100690.94  1  
1  21720.271  1987.2  38631.0  30.960001  210208.88  194.36  31967.0  199605.56  2811.06  13871.6  117659.945  102535.195  1  
1  19022.24  1388.0499  33934.0  28.380001  168961.81  124.700005  33681.0  141926.64  1525.81  13888.6  73488.445  86834.75  1  
1  17995.0  1358.15  51275.0  18.06  174162.05  240.8  37217.0  133194.6  1634.4501  13907.2  104210.695  98904.25  1  
1  10604.851  910.8  28439.0  1e-10  218475.69  113.520004  33838.0  175415.89  988.43005  13932.8  76120.8  112804.88  1  
1  8605.88  340.4  38560.0  1e-10  152757.81  151.36  35264.0  109570.55  673.18  13952.6  64469.0  82196.83  1  
1  16253.45  1039.6  54249.0  6.02  176683.11  242.52  32683.0  168341.8  1701.38  13953.6  139348.95  88112.4  1  
1  44660.543  2240.2  38169.0  34.4  262143.0  401.62  31282.0  262143.0  2493.87  13954.3  179092.95  161389.92  1  
1  17993.17  1481.2  57096.0  26.66  165967.3  292.4  30056.0  176219.27  2028.27  13955.2  153525.0  76115.62  1  
1  9836.86  1227.0499  29306.0  2.58  140946.53  101.48  33336.0  132964.88  1953.5801  13970.4  59458.45  71694.85  1  
1  20143.42  1369.65  31679.0  1e-10  125666.2  113.520004  33172.0  116172.12  630.5  13985.0  56155.65  63607.78  1  
1  7851.31  1093.65  19574.0  10.32  262143.0  190.92  33733.0  262143.0  1325.02  14001.6  90110.55  177260.05  1  
1  9165.86  308.19998  28843.0  30.1  138252.31  100.62  33752.0  102418.664  531.56  14023.5  45075.4  71201.97  1  
1  15666.0205  998.19995  48395.0  39.56  228675.78  207.26001  31493.0  203181.72  1778.9801  14036.1  150039.34  109889.01  1  
1  15355.53  1331.7  69963.0  9.46  127138.38  252.84001  31478.0  111885.64  1428.81  14045.8  119443.59  61066.62  1  
1  37153.27  9026.35  38178.0  6.88  248665.1  260.58002  34020.0  207912.0  4041.02  14048.4  121119.15  129083.05  1  
1  51279.043  4351.6  36713.0  92.020004  262143.0  321.64  40075.0  262143.0  2997.3  14049.0  180106.1  180564.77  1  
1  18550.1  3497.15  38495.0  53.32  262143.0  237.36  33807.0  241064.81  3116.61  14049.8  141598.34  141522.2  1  
1  21914.861  961.39996  49049.0  9.46  157472.56  163.40001  33948.0  139419.16  1139.75  14050.4  104345.25  81571.64  1  
1  58237.312  3961.75  58727.0  67.08  262143.0  620.92  37945.0  262143.0  3254.35  14051.3  262143.0  179576.98  1  
1  15924.051  3018.75  30696.0  18.06  198262.7  230.48001  35288.0  153084.92  1331.81  14063.8  71702.5  106754.98  1  
1  9719.74  426.65  35699.0  10.32  111642.92  56.760002  33396.0  62241.3  632.44  14099.7  33904.3  56891.28  1  
1  43869.98  906.19995  48331.0  23.220001  195102.14  196.94  36604.0  165869.7  1140.7201  14127.1  122324.34  108970.92  1  
1  6960.71  830.3  50542.0  15.4800005  169443.56  263.16  31425.0  136884.34  1144.6  14129.4  105566.55  81249.45  1  
1  22596.84  4844.9497  51645.0  41.28  171711.95  190.06  30385.0  138970.7  1210.56  14131.1  109514.5  79612.24  1  
1  19718.25  2149.3499  40973.0  1e-10  262143.0  289.82  37105.0  254713.17  3341.6501  14141.4  159246.25  176587.39  1  
1  14230.08  1081.0  34215.0  9.46  194918.4  140.18001  31632.0  161319.12  1075.73  14177.5  84221.4  94080.49  1  
1  16801.84  2385.0999  45214.0  35.260002  137732.23  223.6  31713.0  139518.02  3720.9202  14190.1  96255.0  66648.89  1  
1  12081.05  1061.45  48550.0  12.900001  178708.5  200.38  38051.0  164711.67  1611.17  14193.2  122020.75  103760.33  1  
1  10136.37  908.5  48238.0  7.7400002  219365.64  179.74  32587.0  148606.39  965.15  14250.9  109382.25  109076.97  1  
1  35437.95  1427.15  72938.0  32.68  163482.88  204.68001  37399.0  113290.36  1958.43  14251.6  126086.0  93293.695  1  
1  14311.82  2198.8  34023.0  27.52  262143.0  417.1  38141.0  262143.0  2761.59  14283.3  171760.55  215484.52  1  
1  11367.351  1775.6  40686.0  10.32  153303.2  232.2  30877.0  140307.55  2082.59  14307.2  87105.6  72228.13  1  
1  21977.08  945.3  44702.0  6.02  182903.47  158.24  30484.0  125488.71  1122.29  14309.1  85595.65  85077.35  1  
1  8413.73  1767.5499  32174.0  12.04  228508.86  237.36  35065.0  224304.88  2513.27  14309.9  110119.4  122263.53  1  
1  9800.26  2249.4  48225.0  24.08  171856.05  239.08  37602.0  176883.27  1946.79  14310.2  130160.445  98604.28  1  
1  15301.24  1217.85  31981.0  1e-10  170105.58  183.18001  36220.0  176754.38  1737.27  14314.6  86254.6  94012.82  1  
1  19765.83  1070.65  28506.0  12.04  216206.17  126.420006  32416.0  190409.5  1212.5  14354.2  82821.85  106941.83  1  
1  24562.26  1068.35  34652.0  21.5  188002.84  116.1  30174.0  175242.3  1134.9  14385.6  92658.945  86560.03  1  
1  32034.762  1465.1  59645.0  9.46  117717.71  81.700005  30128.0  102773.516  961.27  14398.3  93535.25  54116.81  1  
1  30479.871  1023.5  40814.0  10.32  188736.73  146.2  32573.0  155192.3  1261.0  14409.8  96649.445  93806.78  1  
1  18711.14  445.05  25241.0  21.5  122585.88  56.760002  30897.0  101331.55  472.39  14410.9  39027.55  57793.21  1  
1  30478.65  2939.4  51736.0  61.06  220962.3  321.64  39579.0  207546.05  3188.3901  14411.4  163842.8  133445.23  1  
1  18076.13  1909.0  49793.0  24.08  204831.36  215.0  42694.0  196267.77  2918.73  14431.0  149120.5  133439.17  1  
1  34888.95  1998.7  73095.0  58.48  258825.25  333.68  32504.0  178744.0  2438.58  14440.6  199360.55  128369.99  1  
1  7913.5303  250.7  26680.0  10.32  103193.805  73.1  30480.0  84742.0  456.87003  14441.3  34498.848  47994.19  1  
1  18873.4  1158.0499  68738.0  30.960001  241784.5  367.22  32596.0  166636.52  1639.3  14442.5  174778.14  120257.67  1  
1  50609.26  2904.9  58421.0  64.5  262143.0  386.14  39228.0  258684.72  2776.1401  14457.5  230600.3  175244.1  1  
1  25641.96  3076.25  69714.0  2.58  194796.61  388.72  37148.0  146218.22  3084.6  14488.8  155539.8  110417.24  1  
1  24779.42  1758.35  46747.0  29.24  204137.7  212.42  34133.0  187267.28  1741.15  14501.0  133578.25  106320.68  1  
1  22592.57  1083.2999  34215.0  18.92  183153.62  153.94  30472.0  140893.2  1325.99  14502.5  73557.445  85160.17  1  
1  13966.561  535.89996  33707.0  1e-10  111425.13  54.18  30876.0  64913.445  345.32  14503.3  33386.8  52495.758  1  
1  22336.371  1815.85  44051.0  3.44  262143.0  174.58  32956.0  221324.1  1918.66  14504.0  148766.3  136323.73  1  
1  22809.121  545.1  18714.0  1e-10  213024.89  89.44  34500.0  190920.97  492.76  14517.2  54518.05  112142.32  1  
1  6325.0903  1144.25  37774.0  19.78  237134.89  194.36  34736.0  220021.84  1505.4401  14543.1  126817.4  125688.44  1  
1  13342.53  997.05  38293.0  10.32  199216.64  178.88  30904.0  201105.64  1221.23  14628.0  117507.0  93942.12  1  
1  19599.3  1074.1  79082.0  43.0  159447.19  244.24  30038.0  137696.5  1831.3601  14628.7  166157.75  73081.58  1  
1  8599.17  3052.0999  71034.0  240.8  118648.1  1505.86  30352.0  119163.03  7049.9604  14632.1  129159.945  54950.06  1  
1  8631.5  428.94998  23758.0  1e-10  93063.98  51.600002  30048.0  67714.94  664.45  14654.0  24547.9  42669.47  0  
1  12270.761  1256.95  62572.0  27.52  207114.19  252.84001  39505.0  192628.05  1807.1101  14664.3  183916.05  124848.12  1  
1  4887.3203  249.54999  26228.0  1e-10  115686.15  56.760002  30930.0  75869.266  462.69  14680.2  30363.45  54598.58  1  
1  20980.34  1470.85  35643.0  26.66  235878.78  220.16  32600.0  236388.25  1389.04  14729.8  128564.25  117334.73  1  
1  13512.721  5630.4  57738.0  86.86  262143.0  365.5  40736.0  215734.97  4662.79  14822.4  190065.1  175948.06  1  
1  28467.48  2398.9  58417.0  1e-10  197703.31  375.82  33902.0  191692.33  2223.24  14823.0  170869.3  102272.6  1  
1  9645.931  1044.2  27229.0  12.900001  203767.98  159.1  35212.0  190401.95  1261.9701  14828.8  79108.5  109482.99  1  
1  5659.58  1168.4  65007.0  24.08  185392.38  312.18  36973.0  166968.45  2188.32  14895.7  165620.7  104591.56  1  
1  11835.83  1388.0499  57491.0  2.58  223677.14  404.2  34708.0  225835.69  2443.4302  14897.0  198112.8  118459.87  1  
1  34208.8  3084.3  79945.0  77.4  262143.0  512.56  40420.0  214895.31  3515.28  14904.9  262143.0  197170.17  1  
1  12815.49  787.75  27989.0  25.800001  186437.0  119.54  33120.0  146386.77  691.61005  14944.0  62518.598  94219.87  1  
1  12235.38  1439.7999  27033.0  20.64  115350.18  41.28  30829.0  86286.77  656.69  14952.4  35592.5  54262.25  1  
1  12701.42  770.5  23723.0  13.76  208088.77  120.4  34109.0  192620.69  893.37006  14965.3  69725.65  108302.3  1  
1  29863.771  1598.5  52235.0  26.66  199642.19  223.6  31853.0  160088.12  2018.5701  14970.9  127597.09  97033.73  1  
1  22763.371  1956.1499  45740.0  39.56  242872.03  238.22  31080.0  221068.73  2242.6401  14989.8  154292.05  115180.4  1  
1  28825.55  2286.2  37926.0  58.48  262143.0  303.58002  35793.0  262143.0  1847.8501  14998.8  191245.0  188609.42  1  
1  18181.05  1833.1  61292.0  44.72  154589.28  343.14  32609.0  149225.3  2019.54  14999.4  139561.7  76919.58  1  
1  36448.11  1685.9  56412.0  1e-10  186072.64  221.88  32753.0  166502.94  1157.2101  15002.3  143322.2  92993.73  1  
1  4032.1  391.0  21317.0  1e-10  96259.336  12.900001  31033.0  82847.53  473.36002  15007.1  26947.95  45581.3  0  
1  10397.45  780.85  52904.0  2.58  186799.55  183.18001  32740.0  127691.52  1305.62  15017.0  103079.1  93319.96  1  
1  11045.88  2194.2  32542.0  11.18  198720.53  79.12  35705.0  193300.39  1590.8  15022.7  95983.6  108265.94  1  
1  56486.0  5122.1  71602.0  81.700005  262143.0  624.36  34237.0  239934.7  4125.41  15063.1  262143.0  194123.02  1  
1  28031.33  3033.7  38853.0  81.700005  262143.0  398.18  36079.0  262143.0  3227.1902  15104.7  177243.75  187015.64  1  
1  9056.061  790.05  26415.0  7.7400002  214679.86  110.08  30996.0  170142.89  1330.8401  15132.9  68577.945  101535.3  1  
1  9997.29  976.35  34955.0  1e-10  218592.92  159.96  32185.0  194247.17  1303.68  15141.1  103605.8  107351.89  1  
1  12486.09  1006.25  29974.0  28.380001  197201.7  130.72  34196.0  157028.83  1131.02  15156.9  71819.8  102897.79  1  
1  45309.582  2193.05  61206.0  47.3  233147.6  299.28  36548.0  166601.3  1928.3601  15170.7  155593.84  130021.336  1  
1  18953.31  1616.9  66123.0  46.440002  201568.92  375.82  33860.0  169339.89  2815.9102  15171.2  170856.64  104143.12  1  
1  9778.91  453.09998  32756.0  1e-10  165064.75  109.22  37764.0  147067.56  776.0  15222.7  73506.85  95115.74  1  
1  10806.76  1345.5  34723.0  18.92  186710.97  116.1  32384.0  178081.16  1932.2401  15222.9  94352.9  92261.48  1  
1  20427.68  7792.4  40132.0  41.28  256784.42  262.30002  39237.0  223997.75  4714.2  15297.6  137168.55  153739.17  1  
1  6182.96  265.65  32295.0  1e-10  130779.15  92.880005  32320.0  74206.56  500.52002  15299.8  36567.7  64495.57  1  
1  28771.26  2452.95  31731.0  58.48  262143.0  305.30002  43785.0  262143.0  2648.1  15303.7  168791.25  256006.72  1  
1  15220.11  1086.75  41245.0  1e-10  215938.92  252.84001  37512.0  177078.61  1602.4401  15311.9  111444.195  123600.766  1  
1  12101.79  1386.9  27726.0  45.58  254076.45  206.40001  35229.0  262143.0  1446.27  15342.1  117118.3  136579.27  1  
1  18013.91  1712.35  92430.0  69.66  195350.56  557.28  31725.0  178220.38  2757.71  15349.0  251356.64  94566.3  1  
1  26525.24  2601.3  72579.0  54.18  262143.0  427.42  33756.0  229363.95  2759.6501  15362.6  254013.14  158748.77  1  
1  15406.16  1238.5499  50698.0  1e-10  182914.06  204.68001  30661.0  162351.88  1750.8501  15387.0  125593.8  85576.29  1  
1  12990.561  2045.85  58861.0  66.22  172217.08  314.76  38976.0  167881.38  2509.3901  15387.6  150782.25  102422.08  1  
1  27460.98  2540.3499  70757.0  20.64  262143.0  582.22003  31993.0  242800.08  3431.86  15391.6  262143.0  213319.06  1  
1  14131.87  983.25  49092.0  24.94  134192.5  134.16  32112.0  114317.69  1567.52  15392.2  85633.6  65753.016  1  
1  35443.44  2111.4  57322.0  13.76  262143.0  390.44  32325.0  227457.39  2438.58  15424.2  198948.84  144202.75  1  
1  27622.63  2659.95  67042.0  56.760002  262143.0  502.24002  33725.0  250748.8  3342.62  15426.4  256510.94  142012.06  1  
1  32847.89  1964.2  52080.0  42.14  262143.0  414.52002  34349.0  262143.0  2819.79  15429.2  208504.2  147170.12  1  
1  13200.4  667.0  36399.0  29.24  133536.64  97.18  31893.0  106789.26  791.52  15434.7  59311.25  64985.418  1  
1  16141.82  3555.7998  29101.0  32.68  137755.9  165.12  31450.0  130068.6  687.73004  15470.3  57756.45  66107.53  1  
1  18831.31  566.95  44919.0  1e-10  131243.8  110.08  37893.0  91136.31  623.71  15474.4  62465.7  75885.336  1  
1  18777.02  1788.25  52154.0  49.02  262143.0  397.32  36657.0  229295.7  2361.95  15475.7  182475.1  151958.53  1  
1  24991.701  1861.85  38946.0  14.62  252843.7  262.30002  30920.0  211041.78  2074.83  15476.3  125415.55  119292.11  1  
1  22537.67  2783.0  74854.0  1e-10  169496.77  298.42  37392.0  135595.88  2137.8801  15478.9  154875.1  96707.5  1  
1  14415.5205  1025.7999  51043.0  9.46  233169.86  166.84  32145.0  181915.6  1569.4601  15480.8  141685.75  114368.36  1  
1  11849.86  999.35  45315.0  1e-10  146005.53  72.24  31981.0  103861.43  669.30005  15508.6  71815.195  71249.44  1  
1  10449.3  696.89996  44849.0  2.58  167902.67  116.96  33133.0  139799.81  1003.95  15591.1  95670.8  84886.46  1  
1  26459.361  2802.55  50802.0  28.380001  192457.97  208.12001  36634.0  166016.16  2127.21  15653.2  128691.9  107582.17  1  
1  7358.43  385.25  17155.0  19.78  148211.34  72.24  33960.0  130163.555  524.77  15669.8  34072.2  76801.41  1  
1  13281.53  2086.0999  42846.0  49.02  204864.77  194.36  30430.0  189531.2  2075.8  15674.2  123911.34  95123.82  1  
1  38718.53  1202.9  30239.0  41.28  145555.25  75.68  32009.0  125956.27  643.11005  15675.1  58117.547  71091.88  1  
1  12257.34  3571.9  25228.0  40.420002  194372.19  181.46  34656.0  210773.8  1540.36  15749.7  81137.1  102785.68  1  
1  10868.98  1321.35  30584.0  35.260002  262143.0  209.84  38372.0  260916.48  1703.3201  15797.0  121763.15  154614.84  1  
1  26430.691  14398.0  42079.0  26.66  203115.88  222.74  35429.0  179570.8  1204.74  15851.3  115297.84  109805.18  1  
1  13862.25  1455.9  40332.0  13.76  169671.64  158.24  30576.0  134299.89  2260.1  15851.3  82650.5  79160.766  1  
1  46369.152  4736.85  89647.0  43.86  262143.0  791.2  35685.0  191638.36  5335.0  15853.1  262143.0  213837.2  1  
1  4844.62  2555.3  30825.0  3.44  140572.28  160.82  34035.0  150075.1  930.23004  15895.4  70588.15  73003.81  1  
1  29984.55  1530.65  42090.0  33.54  262143.0  224.46  36349.0  249124.52  1987.53  15896.1  159998.34  152445.36  1  
1  10946.45  2119.45  36566.0  53.32  219539.4  255.42  31957.0  180625.03  2921.6401  15896.4  100780.25  107052.93  1  
1  17135.51  810.75  35072.0  15.4800005  109167.37  91.16  32974.0  77635.65  888.52  15915.7  41547.2  54926.83  1  
1  14924.261  1194.85  37623.0  31.82  236698.86  202.1  36175.0  186311.62  1605.3501  15987.6  106958.05  130654.61  1  
1  13924.471  974.05  30154.0  46.440002  262143.0  214.14  38264.0  262143.0  1484.1001  15988.7  126394.195  154882.48  1  
1  12059.7  1069.5  41446.0  17.2  175278.28  120.4  30516.0  144712.0  1408.4401  16024.1  91518.15  81616.08  1  
1  28917.05  2872.7  76115.0  43.0  225979.34  503.96002  35664.0  211103.12  3459.02  16025.6  245180.0  122975.58  1  
1  39743.332  1546.75  45641.0  51.600002  227940.8  339.7  31454.0  201354.67  1589.8301  16027.1  140228.7  109400.17  1  
1  32279.98  2688.7  71704.0  23.220001  262143.0  412.80002  38121.0  239593.39  2974.99  16033.7  262143.0  231931.34  1  
1  14661.351  3362.5999  28672.0  33.54  234074.27  178.88  36392.0  187603.78  1376.43  16037.5  82076.65  129980.94  1  
1  10997.69  852.14996  26975.0  6.02  213238.53  211.56  35681.0  183175.97  1184.37  16040.9  75396.3  116097.48  1  
1  20735.121  1024.65  44542.0  15.4800005  225425.1  215.86  33124.0  185923.62  1309.5  16096.6  126364.3  113937.086  1  
1  18291.46  7515.25  43309.0  11.18  162329.4  176.3  32297.0  150134.17  1171.76  16176.5  99215.1  79998.06  1  
1  4595.13  483.0  23848.0  17.2  200781.72  129.86  31812.0  176034.0  965.15  16193.4  64057.297  97461.97  1  
1  29451.41  6791.9  62763.0  35.260002  262143.0  663.92  39396.0  262143.0  5418.42  16205.2  262143.0  262143.0  0  
1  11682.721  2275.8499  58208.0  148.78  125149.2  865.16003  31222.0  109109.61  4329.1104  16229.5  96909.35  59622.32  1  
1  14386.24  1373.1  25001.0  94.6  246407.9  191.78  34564.0  209778.52  1418.14  16245.1  80027.35  129956.695  1  
1  8567.45  433.55  39673.0  1e-10  157886.5  98.04  34622.0  110816.516  620.80005  16267.2  67084.1  83409.836  1  
1  58384.32  3755.9  68827.0  61.920002  262143.0  587.38  36293.0  249608.48  3814.04  16284.4  262143.0  153391.73  1  
1  28205.791  2581.75  36001.0  39.56  256770.94  222.74  33549.0  205401.25  3299.9402  16313.1  112833.4  131445.44  1  
1  10030.23  1067.2  42298.0  12.04  192334.34  145.34  32609.0  142358.34  1164.0  16361.3  91880.4  95700.53  1  
1  11594.2705  799.25  23865.0  1e-10  137159.67  74.82  30193.0  125418.02  597.52  16370.0  45671.098  63190.65  1  
1  36356.0  2068.8499  25622.0  46.440002  262143.0  278.64  35499.0  262143.0  1806.14  16377.0  142503.39  233795.81  1  
1  28529.09  1616.9  71445.0  27.52  195407.17  338.84  34821.0  138204.95  2000.14  16415.8  150666.1  103824.97  1  
1  9562.36  401.35  31007.0  15.4800005  94744.12  68.8  31428.0  77481.055  507.31003  16422.8  36658.55  45434.848  1  
1  26541.102  6183.55  32082.0  93.74  262143.0  463.54  31697.0  238784.78  2875.08  16430.0  116892.9  132340.3  1  
1  14111.13  839.5  37825.0  67.08  122925.29  153.94  30928.0  127488.27  764.36005  16476.1  73581.6  58011.37  1  
1  56116.34  3531.65  77838.0  37.84  262143.0  559.86  33872.0  220712.3  3616.1602  16505.2  262143.0  181851.52  1  
1  20391.691  4801.25  90597.0  60.2  262143.0  647.58  36413.0  189628.84  5037.21  16507.0  262143.0  222187.88  1  
1  13348.63  899.3  26319.0  10.32  186166.03  161.68001  34984.0  193259.75  1559.76  16522.0  77612.35  99377.94  1  
1  10829.94  796.95  23927.0  1e-10  169303.36  121.26  30232.0  160166.6  851.66003  16547.2  58476.348  78100.266  1  
1  25396.13  821.1  46963.0  30.1  149812.3  93.74  31980.0  93958.05  711.01  16582.4  67330.195  73104.81  1  
1  11227.66  880.89996  27153.0  24.94  231224.22  155.66  34764.0  193421.83  878.82  16586.0  80138.9  122654.4  1  
1  18545.22  1964.2  46325.0  41.28  262143.0  365.5  32601.0  261004.47  2621.9102  16590.7  184494.5  141929.23  1  
1  19138.75  2029.75  31938.0  53.32  262143.0  307.88  33813.0  251287.4  2851.8  16591.0  122461.195  145777.34  1  
1  16892.121  1200.6  42422.0  32.68  258115.05  218.44  39802.0  246101.8  1513.2001  16648.4  159303.75  156761.1  1  
1  25859.121  1772.1499  66989.0  38.7  184695.77  395.6  34273.0  161289.2  2125.27  16682.1  164865.14  96589.33  1  
1  7652.45  1186.7999  43039.0  83.42  262143.0  145.34  36817.0  262143.0  1722.7201  16685.0  191287.55  150049.64  1  
1  7409.6704  1543.2999  34937.0  29.24  249658.55  375.82  36117.0  262143.0  2507.4502  16691.4  154024.1  137587.25  1  
1  4243.16  102.35  6119.0  1e-10  110006.625  1e-10  33770.0  107697.95  85.36  16704.4  10055.6  56685.24  1  
1  12736.19  635.95  32489.0  1e-10  180993.44  132.44  34608.0  171139.66  897.25  16706.7  84841.25  95578.32  1  
1  10727.46  954.5  28741.0  1e-10  172863.64  199.52  34215.0  165532.84  972.91003  16765.1  72594.9  90248.55  1  
1  16292.49  846.39996  42587.0  8.6  138052.92  191.78  30643.0  131630.6  853.60004  16765.9  85537.0  64550.11  1  
1  33135.812  2778.4  92912.0  79.12  251925.5  540.08  36957.0  184904.06  3782.03  16772.3  262143.0  142065.6  1  
1  18980.76  3444.25  35725.0  18.92  262143.0  423.12  37950.0  262143.0  3961.4802  16774.2  221138.1  262143.0  0  
1  8312.47  312.8  37436.0  1e-10  129793.75  76.54  30910.0  67472.62  470.45  16790.6  38542.25  61217.11  1  
1  39187.62  3600.65  62492.0  92.020004  212121.48  529.76  38628.0  222588.48  4333.96  16815.3  212249.75  125027.9  1  
1  24142.58  2074.5999  51817.0  1e-10  223953.89  174.58  30780.0  224886.17  1903.14  16857.9  177809.55  105183.42  1  
1  8006.8604  893.55  18995.0  6.88  209946.28  133.3  31576.0  172642.42  851.66003  16880.5  50038.8  101154.53  1  
1  15917.341  1173.0  33627.0  1.72  165420.9  170.28  32811.0  158709.38  1570.43  16902.0  81434.945  82818.99  1  
1  4968.45  1251.2  48087.0  61.920002  161635.17  396.46  32801.0  142264.72  2027.3  16905.5  104386.65  80898.98  1  
1  12400.08  1324.7999  29263.0  10.32  238057.62  131.58  31195.0  216062.53  1728.54  16905.5  96475.8  113314.93  1  
1  33980.66  3036.0  41786.0  61.06  262143.0  420.54  38766.0  262143.0  3168.99  16909.7  221086.34  192769.61  1  
1  53787.973  4081.3499  134122.0  5.16  262143.0  273.48  44833.0  128090.87  5016.8403  16910.4  262143.0  262143.0  0  
1  30712.89  1695.1  85197.0  9.46  238291.8  316.48  36434.0  167676.72  2323.1501  16925.6  217980.2  132475.64  1  
1  21777.611  573.85  22182.0  1e-10  125236.41  31.82  32168.0  64833.723  209.52  16962.6  21944.299  61471.63  1  
1  9410.471  1564.0  50614.0  18.92  180791.03  155.66  30585.0  159208.44  1983.65  16963.2  122958.0  84373.38  1  
1  26355.66  1968.7999  53646.0  60.2  252729.45  373.24002  39904.0  249175.81  2728.61  16969.3  203968.6  153883.6  1  
1  14886.44  4268.8  27676.0  16.34  185218.9  153.08  30233.0  147993.3  1815.8401  17012.9  62497.9  85444.99  1  
1  7113.8203  638.25  26087.0  1e-10  178277.45  149.64  32113.0  164299.73  546.11005  17030.9  65400.5  87356.92  1  
1  24716.59  1468.5499  50379.0  37.84  188883.08  161.68001  33666.0  177724.9  1394.86  17039.4  136621.14  97029.69  1  
1  19402.27  734.85  32470.0  1e-10  131267.81  142.76001  33544.0  90544.13  668.33  17062.6  44860.348  67188.23  1  
1  22599.89  4042.25  50383.0  37.84  260063.55  264.02002  36264.0  203969.3  2242.6401  17063.7  156808.25  143904.8  1  
1  9020.681  548.55  29047.0  43.0  146161.11  100.62  30246.0  92522.13  751.75  17064.9  41007.848  67455.88  1  
1  25912.191  3354.55  91210.0  43.0  171321.23  459.24002  33476.0  174021.92  3190.33  17065.4  242195.75  87511.445  1  
1  5069.1  560.05  28026.0  9.46  142090.94  143.62  33279.0  138195.94  782.79004  17070.6  59098.5  72153.39  1  
1  10349.87  714.14996  42742.0  23.220001  120626.484  110.08  32425.0  75198.89  920.53  17099.7  49044.05  59681.91  1  
1  11790.08  664.7  43671.0  37.84  212680.34  202.1  31617.0  171657.84  840.99005  17106.7  114387.05  102604.89  1  
1  1995.31  111.549995  15231.0  13.76  99655.95  23.220001  30233.0  82778.836  356.96002  17111.4  19238.35  45973.18  0  
1  19857.33  1033.85  30739.0  0.86  140224.6  95.46  33417.0  92580.61  648.93  17123.2  43424.0  71500.93  1  
1  7350.5  332.35  26970.0  1e-10  120637.1  30.1  32691.0  80035.93  224.07  17143.6  32937.15  60176.81  1  
1  11752.87  722.2  32696.0  44.72  180318.48  98.9  32451.0  153787.02  1106.77  17155.3  76724.55  89287.03  1  
1  29561.21  1660.6  44719.0  15.4800005  148642.81  301.0  34044.0  172197.19  1850.76  17183.5  117500.09  77215.51  1  
1  11049.54  1685.9  24113.0  63.64  187920.44  184.90001  30040.0  154395.95  1817.78  17199.5  56807.7  86137.85  1  
1  45060.09  3177.45  52545.0  16.34  191038.28  350.88  32104.0  157254.66  2698.54  17204.5  126082.55  93583.57  1  
1  14115.4  1263.85  41386.0  61.06  262143.0  196.94  34696.0  187235.97  1524.8401  17207.1  118239.55  138935.6  1  
1  16560.89  530.14996  42219.0  41.28  140360.52  141.04001  33752.0  118421.94  838.08  17209.4  76288.695  72287.72  1  
1  15841.7  1518.0  79882.0  1e-10  198848.73  253.7  40728.0  168746.5  2159.22  17228.5  205685.55  123576.53  1  
1  17320.951  1973.3999  68227.0  8.6  252669.95  331.1  33721.0  223581.72  2503.57  17247.4  232762.3  130009.22  1  
1  4881.22  808.45  36778.0  35.260002  189271.67  234.78  34873.0  182987.6  1839.12  17269.3  102690.4  100715.18  1  
1  21820.92  2397.75  57902.0  12.04  208143.9  179.74  35199.0  167556.23  2597.6602  17285.9  148038.34  111792.86  1  
1  10737.221  1297.2  38358.0  10.32  197767.14  186.62001  32319.0  169111.7  1578.1901  17324.8  98980.5  97528.63  1  
1  19942.73  2327.5999  52796.0  32.68  206135.28  233.06  44961.0  225718.05  2839.1902  17341.6  181839.14  141419.19  1  
1  13878.11  1981.45  51462.0  6.88  262143.0  303.58002  38442.0  229892.27  3132.1301  17344.4  180522.39  155612.72  1  
1  13179.66  1408.75  44451.0  42.14  244426.67  238.22  31708.0  183983.12  1647.06  17344.9  124789.945  118259.89  1  
1  16739.621  2769.2  86168.0  32.68  262143.0  650.16003  34817.0  199375.69  2934.25  17348.0  262143.0  142698.86  1  
1  22160.691  831.45  29541.0  11.18  162885.81  117.82  37888.0  148663.73  921.5  17364.2  67011.65  94168.36  1  
1  25492.51  966.0  37138.0  35.260002  191393.77  136.74  41188.0  169055.9  1049.54  17389.9  95800.75  120286.96  1  
1  40369.19  2650.75  68351.0  31.82  233066.9  359.48  33377.0  212925.97  2274.6501  17391.0  222071.89  118699.24  1  
1  29352.59  1807.7999  41582.0  23.220001  262143.0  275.2  35578.0  225847.27  1795.4701  17391.5  143298.05  144579.48  1  
1  5424.73  455.4  20327.0  1e-10  166722.45  102.340004  32961.0  139320.5  610.13  17401.9  43212.4  83852.22  1  
1  8904.17  1046.5  35193.0  61.920002  223143.81  196.08  40677.0  220004.44  1409.41  17402.9  118142.945  138501.3  1  
1  5866.98  780.85  32038.0  41.28  209264.08  141.90001  36656.0  143205.1  1408.4401  17427.6  70007.4  117046.875  1  
1  27808.68  837.2  35425.0  21.5  122319.8  81.700005  31981.0  87114.414  1220.26  17470.6  47089.05  59691.0  1  
1  34242.96  1397.25  42498.0  1e-10  236098.9  258.86002  34589.0  203195.61  1446.27  17488.9  131765.84  124609.76  1  
1  23932.74  1497.2999  93866.0  1e-10  169855.23  104.92  31804.0  171062.6  1063.12  17489.8  245009.8  82429.13  1  
1  21802.01  2088.4  51243.0  36.12  149001.28  150.5  35341.0  106776.06  892.4  17518.0  83488.85  80350.55  1  
1  14893.15  476.09998  36914.0  18.06  135427.05  1.72  31940.0  71029.89  318.16  17526.0  40008.5  66002.49  1  
1  4488.38  611.8  27772.0  13.76  174602.2  147.06  35233.0  164912.19  1269.73  17543.7  69884.35  93868.39  1  
1  24982.55  752.1  33163.0  35.260002  134042.17  107.5  33306.0  113432.53  814.80005  17549.0  57399.95  68121.47  1  
1  15417.75  1412.2  38058.0  22.36  189389.44  181.46  34405.0  181334.45  1393.89  17553.1  105304.35  99425.41  1  
1  24324.97  4225.1  105010.0  16.34  244071.94  452.36002  34264.0  157446.23  2884.78  17557.7  252280.1  127607.44  1  
1  17749.17  2378.2  58546.0  129.0  262143.0  652.74  34620.0  262143.0  3558.9302  17559.3  249098.05  162685.75  1  
1  14533.86  656.64996  21025.0  22.36  207228.53  122.98  37920.0  197099.72  976.79004  17604.6  63232.75  119905.18  1  
1  11081.87  918.85  43344.0  24.08  139082.77  139.32  31248.0  146980.5  1184.37  17613.1  97209.5  66315.586  1  
1  9318.971  478.4  37031.0  13.76  158137.11  153.08  37269.0  163338.97  994.25  17613.9  92294.4  89929.39  1  
1  6192.1104  400.19998  12488.0  1e-10  128093.29  57.620003  34458.0  113218.586  128.04001  17626.3  21574.0  67349.83  1  
1  18786.17  1549.0499  41738.0  1e-10  145955.95  265.74  32449.0  163000.73  1453.06  17663.8  103810.5  72267.516  1  
1  8362.49  1101.7  41653.0  22.36  182855.1  163.40001  34260.0  154000.55  1658.7001  17683.8  97878.8  95590.44  1  
1  23839.41  1804.35  58136.0  25.800001  145214.78  242.52  31481.0  126333.62  1091.25  17691.7  112068.65  69755.65  1  
1  5347.87  389.85  28213.0  1e-10  152356.23  100.62  32152.0  135920.23  575.21  17771.0  58513.15  74746.06  1  
1  7092.47  369.15  26130.0  9.46  117425.05  55.9  31521.0  92663.47  526.71  17772.8  36946.05  56478.19  1  
1  19100.93  631.35  38747.0  3.44  167137.61  157.38  31356.0  133003.33  610.13  17773.6  78635.85  79967.76  1  
1  13071.08  1021.19995  26039.0  12.900001  172362.48  157.38  30480.0  163589.56  1270.7001  17779.3  64998.0  80163.7  1  
1  34303.35  2007.8999  53232.0  1e-10  262143.0  449.78  33885.0  236038.17  1937.0901  17811.6  191723.39  178119.56  1  
1  16682.89  2461.0  35449.0  17.2  262143.0  248.54001  37981.0  262143.0  2643.25  17816.3  159699.34  158996.22  1  
1  12467.181  3814.5498  82424.0  55.04  262143.0  627.8  37212.0  208432.08  5247.7  17826.9  262143.0  169794.12  1  
1  11259.99  1362.75  75394.0  1e-10  238552.89  368.94  37860.0  185985.89  2532.6702  17855.1  213962.1  137811.47  1  
1  9308.601  612.95  24307.0  30.1  101954.04  28.380001  30589.0  70672.08  608.19  17861.8  26211.95  47587.16  1  
1  8105.68  970.6  64878.0  24.94  184781.38  139.32  32259.0  110804.11  1403.5901  17875.4  109691.6  90955.55  1  
1  28921.932  2745.05  49854.0  23.220001  184268.23  190.06  32948.0  138557.23  1412.3201  17897.1  105402.1  92640.23  1  
1  37306.383  2771.5  48950.0  51.600002  262143.0  329.38  40601.0  262143.0  2787.78  17962.7  222744.64  200192.1  1  
1  12411.67  1092.5  58396.0  37.84  183247.95  259.72  34905.0  165764.52  1649.0  17966.8  147704.84  97599.33  1  
1  10711.601  695.75  36147.0  1e-10  118257.26  22.36  32141.0  89285.836  854.57  17969.4  49246.45  57997.23  1  
1  11847.42  507.15  30754.0  1e-10  155355.16  49.02  38705.0  149720.69  562.60004  18031.8  70259.25  91751.43  1  
1  8231.95  425.5  27127.0  1e-10  106299.44  11.18  30701.0  67351.06  583.94  18040.1  27878.299  49797.04  1  
1  12794.141  639.39996  24268.0  27.52  140966.66  126.420006  30158.0  120745.25  1034.02  18071.6  44712.0  64869.27  1  
1  15716.04  1127.0  36011.0  1e-10  136622.05  103.200005  31196.0  131187.47  1097.0701  18087.4  72085.445  65033.9  1  
1  13599.34  722.2  26991.0  7.7400002  206122.17  160.82  30824.0  171278.39  1012.68005  18116.5  70541.0  96946.87  1  
1  8769.97  1370.7999  24759.0  24.94  186226.28  124.700005  31740.0  125641.1  723.62  18119.3  47466.25  90191.99  1  
1  4743.3604  415.15  17127.0  1e-10  144140.08  64.5  30536.0  113104.6  580.06  18123.5  29558.45  67160.96  1  
1  7093.69  3758.2  36858.0  0.86  133412.1  143.62  30737.0  97043.08  2618.03  18138.2  54577.848  62571.52  1  
1  12659.33  1139.65  51902.0  30.1  211981.06  291.54  32328.0  175412.55  1594.68  18140.1  138920.0  104567.32  1  
1  17496.63  1498.45  32979.0  1.72  222267.02  142.76001  32097.0  174648.3  1170.79  18141.2  87886.445  108857.8  1  
1  17200.781  1690.5  54821.0  82.56  234860.3  388.72  34117.0  199934.53  2009.8401  18142.1  167245.64  122264.54  1  
1  15406.16  625.6  26266.0  1e-10  166679.2  108.36  34149.0  130500.99  712.95  18152.0  52303.15  86851.92  1  
1  16022.87  1102.85  75658.0  11.18  195981.6  341.42  36613.0  161004.06  1765.4  18221.0  185871.05  109489.05  1  
1  20896.77  1585.85  61052.0  20.64  187338.1  262.30002  33296.0  156910.06  1874.04  18229.6  146174.2  95178.36  1  
1  7630.49  1879.1  66530.0  27.52  190518.25  366.36002  32932.0  184953.0  2114.6  18247.4  187758.2  95735.88  1  
1  16348.61  972.89996  41229.0  10.32  226947.33  201.24  37627.0  202742.92  1251.3  18279.8  127546.5  130300.1  1  
1  15308.561  2139.0  43215.0  49.88  187926.47  280.36002  34334.0  210663.16  3148.62  18289.3  138913.1  98453.79  1  
1  31088.041  4815.05  72891.0  29.24  253756.03  374.96  34817.0  229904.16  3897.4602  18290.2  255705.94  134811.77  1  
1  21500.06  1089.0499  54871.0  47.3  165034.73  222.74  33568.0  127240.125  1422.02  18291.1  106533.695  84531.945  1  
1  22021.611  3677.7  61875.0  67.08  262143.0  471.28  36100.0  252441.8  5809.33  18292.5  238339.8  170195.1  1  
1  9028.0  672.75  18113.0  22.36  207493.05  113.520004  36684.0  226735.81  893.37006  18312.7  62665.797  116144.945  1  
1  7126.02  2278.15  24891.0  22.36  224030.83  88.58  31129.0  188944.36  1224.14  18370.4  71762.3  106412.586  1  
1  28759.67  1990.6499  54869.0  40.420002  255666.11  258.86002  39565.0  224595.16  2676.23  18393.4  188038.8  154349.2  1  
1  6945.46  915.39996  25699.0  23.220001  141896.17  95.46  31880.0  103537.516  839.05005  18457.7  40600.75  69025.42  1  
1  15205.471  1186.7999  47753.0  14.62  190547.28  196.08  36960.0  161523.31  1302.7101  18460.2  117694.445  107461.98  1  
1  13359.61  1253.5  32998.0  18.92  226248.67  251.12001  32796.0  199639.42  1337.63  18492.4  100520.35  113221.0  1  
1  800.93  150.65  10068.0  1e-10  121804.625  39.56  31725.0  94148.12  164.90001  18522.2  14463.55  58963.8  1  
1  8474.73  687.7  25838.0  9.46  180886.75  104.060005  36102.0  150024.02  1044.6901  18557.4  59147.95  99645.586  1  
1  16234.54  994.75  33494.0  22.36  233964.34  229.62001  31616.0  221022.86  1235.78  18601.1  112959.9  112869.516  1  
1  14638.78  1504.2  29781.0  53.32  209312.31  241.66  32984.0  167103.8  1274.5801  18601.1  75935.65  105346.03  1  
1  19163.15  1478.9  35346.0  16.34  241260.66  157.38  31174.0  180872.1  1250.3301  18632.9  97551.05  114762.26  1  
1  7484.7  747.5  29790.0  1e-10  199201.44  119.54  32497.0  141177.28  1183.4  18675.6  64173.45  98776.99  1  
1  25280.84  3456.9  98734.0  1e-10  239443.38  645.86  33953.0  174000.9  5453.3403  18679.9  262143.0  124051.23  1  
1  24217.0  1342.0499  42637.0  19.78  228992.53  230.48001  33204.0  205251.78  2037.9701  18681.5  133534.55  116019.71  1  
1  35145.152  2325.3  58121.0  1.72  262143.0  546.96  34220.0  262143.0  3169.9602  18702.4  262143.0  226517.75  1  
1  15953.33  2257.45  55320.0  45.58  222825.08  363.78  32341.0  217926.33  2948.8  18743.3  183955.14  109960.72  1  
1  8231.34  867.1  50551.0  6.02  215446.73  239.08  35613.0  183560.88  1595.65  18748.6  141589.14  117076.17  1  
1  15723.971  767.05  52931.0  24.08  128679.414  158.24  30689.0  106506.25  1008.80005  18778.8  86021.15  60257.61  1  
1  13257.74  995.89996  38347.0  35.260002  171220.33  161.68001  41984.0  182114.02  1665.49  18828.0  106560.15  109688.016  1  
1  21760.531  2211.45  80903.0  74.82  251986.5  397.32  43173.0  178482.27  3350.3801  18926.3  220333.1  166000.56  1  
1  30255.39  3295.9  63726.0  61.06  136939.08  233.92  30856.0  134309.19  4277.7  18927.6  130599.75  64474.36  1  
1  14178.841  1013.14996  34862.0  1e-10  219153.27  171.14  30080.0  178168.84  869.12  18930.4  94777.25  100587.92  1  
1  40452.76  2059.65  54990.0  30.960001  155356.69  332.82  30592.0  168987.11  2025.3601  18930.8  141793.84  72520.016  1  
1  23277.6  1802.0499  45410.0  1e-10  151764.55  107.5  33417.0  134222.22  1089.31  18945.7  93002.8  77385.19  1  
1  30714.111  1549.0499  39118.0  18.06  183649.88  181.46  30270.0  158647.45  1477.31  18996.6  94695.6  84824.85  1  
1  9073.75  195.5  7794.0  1e-10  134785.58  6.02  38373.0  122119.88  153.26001  19005.1  14523.35  78920.39  1  
1  14259.971  1520.2999  36895.0  29.24  262143.0  230.48001  34497.0  255914.83  1750.8501  19045.5  144073.14  160598.08  1  
1  14486.891  725.64996  35200.0  33.54  138428.69  104.92  32012.0  95102.98  858.45  19061.4  51080.7  67617.48  1  
1  15295.141  2666.8499  29341.0  1.72  176278.8  144.48  32788.0  148089.66  973.88  19113.1  66300.945  88193.195  1  
1  24300.57  1328.25  48414.0  30.1  201598.88  211.56  33481.0  168127.44  1422.99  19145.0  124202.3  102992.73  1  
1  16604.81  14366.949  52297.0  20.64  211307.05  184.04001  30993.0  172008.11  1697.5  19174.4  137260.55  99930.41  1  
1  37012.36  22057.0  78771.0  29.24  149246.17  276.06  30985.0  99295.44  1411.3501  19179.9  119348.15  70562.64  1  
1  18675.76  1731.9  44838.0  33.54  220645.4  287.24  35148.0  239725.92  1622.81  19183.5  164014.14  118335.64  1  
1  7144.3203  601.45  20332.0  1e-10  133642.56  79.12  32417.0  124062.45  759.51  19274.6  38489.348  66105.51  1  
1  29098.83  1271.9  48760.0  18.06  195672.25  143.62  34968.0  152293.92  870.09  19299.7  113309.5  104404.71  1  
1  23568.57  1081.0  44134.0  29.24  215125.66  174.58  30949.0  170676.69  1327.93  19334.7  114939.05  101591.86  1  
1  10612.17  722.2  35146.0  1.72  140535.45  151.36  31956.0  123029.53  1112.5901  19336.2  65978.945  68526.48  1  
1  10585.94  855.6  32015.0  6.02  189483.52  165.98  35977.0  196548.22  802.19  19367.0  96015.8  104019.9  1  
1  31452.82  1245.45  45323.0  43.86  157681.5  129.0  34361.0  145719.23  828.38  19440.7  100775.65  82673.55  1  
1  10436.49  1549.0499  30758.0  30.1  262143.0  271.76  34265.0  247671.66  2116.54  19464.3  116239.695  137461.0  1  
1  5353.97  594.55  23823.0  0.86  94329.7  18.06  30176.0  60158.984  522.83  19491.4  21868.4  43434.04  0  
1  40982.242  4388.4  87511.0  44.72  262143.0  500.52002  40548.0  196315.94  5054.67  19492.0  262143.0  223645.31  1  
1  25031.352  1124.7  25005.0  17.2  176047.12  184.90001  32298.0  159603.16  841.96  19564.9  60895.95  86761.016  1  
1  7959.2803  1566.2999  26710.0  36.12  184288.95  155.66  31564.0  178173.4  1002.01  19569.3  72616.75  88758.8  1  
1  14859.601  1281.1  38797.0  18.92  183795.53  158.24  33193.0  177983.36  1910.9  19580.8  105365.3  93089.68  1  
1  6290.3203  362.25  18630.0  1e-10  194073.23  109.22  32516.0  214096.39  731.38  19581.0  60861.45  96290.37  1  
1  13130.86  545.1  15861.0  6.02  120554.16  25.800001  30229.0  96283.3  436.5  19599.3  23302.45  55606.56  1  
1  9468.42  1077.5499  30642.0  22.36  217516.73  194.36  31592.0  204063.83  1442.39  19610.0  95412.05  104855.17  1  
1  34226.492  2367.8499  62742.0  35.260002  262143.0  409.36002  40248.0  262143.0  2697.57  19613.5  262143.0  176369.23  1  
1  16602.98  1488.1  45420.0  58.48  260344.2  252.84001  35317.0  198941.08  2380.3801  19640.5  137876.95  140298.1  1  
1  19333.34  1727.2999  52606.0  68.8  262143.0  357.76  34116.0  262143.0  2081.62  19645.5  225393.1  164198.73  1  
1  31138.67  2020.5499  40027.0  138.46  203910.92  355.18  34033.0  168989.28  1633.4801  19685.3  103212.5  105891.43  1  
1  9272.61  434.69998  27148.0  10.32  166583.64  54.18  32789.0  145522.02  639.23004  19687.9  60281.848  83345.195  1  
1  19994.58  32719.799  43194.0  33.54  203806.66  148.78  33889.0  163979.6  1178.55  19740.7  108077.0  105389.46  1  
1  30399.96  1669.7999  51479.0  3.44  196832.73  130.72  32728.0  176840.7  1914.78  19741.2  138909.64  98296.23  1  
1  9367.16  884.35  39201.0  1e-10  218585.14  181.46  31708.0  191091.23  1358.9701  19742.1  114303.09  105757.1  1  
1  8372.86  1366.2  80667.0  153.94  109380.28  1124.88  30393.0  78997.99  3313.52  19747.7  97237.1  50726.24  1  
1  4740.92  274.85  32870.0  1e-10  124501.74  121.26  31647.0  93388.3  456.87003  19757.0  46839.5  60121.258  1  
1  17575.93  1588.15  78916.0  32.68  140948.19  270.9  31645.0  111794.71  2578.26  19776.0  134619.0  68058.85  1  
1  6070.72  514.05  32835.0  1e-10  167780.4  98.04  34145.0  141163.66  590.73004  19821.1  70726.15  87415.5  1  
1  17639.371  2076.9  32962.0  11.18  160751.38  140.18001  30673.0  136883.7  1632.51  19843.2  68847.05  75236.92  1  
1  18822.77  2024.0  33886.0  64.5  235782.97  235.64  33424.0  199641.14  1855.6101  19862.3  103226.3  120251.61  1  
1  22118.6  1668.65  50777.0  42.14  162077.17  276.06  32101.0  134209.98  2336.73  19882.7  103985.3  79389.03  1  
1  25509.59  1806.6499  49999.0  6.88  232032.73  254.56  35467.0  223058.86  2153.4001  19884.0  170177.0  125572.29  1  
1  47620.87  1565.15  52298.0  43.0  176999.98  372.38  37532.0  192962.66  1711.0801  19892.7  153985.0  101366.63  1  
1  7778.72  366.85  50818.0  15.4800005  151764.5  101.48  31228.0  91923.34  710.04004  19905.2  71279.3  72316.0  1  
1  18527.531  1527.2  63435.0  45.58  256809.8  357.76  38264.0  204606.69  2533.6401  19913.6  198047.25  149941.56  1  
1  9704.49  1344.35  33064.0  17.2  189674.12  202.1  31653.0  159932.48  1381.28  19930.9  80688.6  91610.03  1  
1  8975.54  2251.7  34727.0  1e-10  245991.02  175.44  30560.0  217105.66  2060.28  19988.8  115042.55  114707.72  1  
1  12248.19  686.55  47363.0  10.32  129752.83  104.060005  31461.0  90009.09  892.4  19991.2  65049.75  62288.72  1  
1  9748.41  1369.65  51328.0  17.2  166374.06  282.08002  34660.0  145232.45  2509.3901  19992.1  113746.5  87990.19  1  
1  22818.88  978.64996  45257.0  1e-10  124641.11  120.4  31071.0  102685.62  846.81  20011.0  70911.3  59093.08  1  
1  23101.92  2687.55  77751.0  31.82  207216.22  258.86002  30292.0  150336.34  3211.6702  20035.1  178356.95  95779.31  1  
1  9977.7705  1144.25  33948.0  14.62  198533.84  215.0  34537.0  166530.7  1035.9601  20035.7  86263.8  104625.9  1  
1  4334.66  523.25  45198.0  1e-10  191735.97  164.26001  38361.0  155051.56  820.62  20037.3  106933.9  112231.195  1  
1  9386.07  1313.2999  34887.0  5.16  171111.12  291.54  38732.0  209231.58  1566.55  20038.9  111380.945  101127.26  1  
1  8824.87  957.94995  32322.0  1.72  249046.27  233.06  33569.0  183388.78  1192.13  20046.0  90446.35  127567.04  1  
1  23914.441  1176.45  57664.0  33.54  134338.78  169.42  32621.0  121517.6  970.97003  20071.6  106921.25  66868.06  1  
1  2570.54  98.9  11909.0  1e-10  96795.82  45.58  30117.0  79916.6  134.83  20079.4  14522.199  44482.418  0  
1  15893.551  1681.2999  36028.0  59.34  262143.0  380.12  33326.0  262143.0  1766.37  20112.4  155124.64  148742.7  1  
1  10789.681  2287.3499  49269.0  51.600002  262143.0  416.24002  34541.0  251850.03  2845.01  20123.0  189337.14  149896.12  1  
1  5998.74  791.2  37381.0  1e-10  182851.3  153.08  32492.0  148377.92  1023.35004  20200.4  84633.1  90655.58  1  
1  18414.68  2961.25  70443.0  34.4  164008.14  121.26  32820.0  93065.63  1781.89  20237.5  100033.9  82134.21  1  
1  15382.37  1408.75  36922.0  1e-10  172487.67  110.94  30573.0  134004.9  1794.5  20252.7  75496.35  80466.7  1  
1  11727.25  519.8  51206.0  1e-10  122826.34  134.16  31529.0  83524.74  1081.55  20267.9  65261.348  59091.06  1  
1  11733.351  5223.3  16971.0  3.44  152115.06  49.02  33709.0  128967.984  486.94  20297.0  33397.15  78241.67  1  
1  1816.5801  523.25  24727.0  1e-10  215805.2  93.74  31411.0  171791.02  894.34  20304.5  64817.45  103434.1  1  
1  16667.031  888.94995  37544.0  36.98  256815.72  288.96  33996.0  236292.86  1228.02  20311.4  135366.5  133220.02  1  
1  18147.5  756.7  30513.0  0.86  203242.36  103.200005  31293.0  179658.7  1001.04004  20355.8  83647.55  97046.86  1  
1  10072.32  838.35  41490.0  32.68  160041.89  206.40001  31455.0  123074.84  1169.8201  20357.7  77917.1  76814.54  1  
1  37665.062  2634.65  53231.0  27.52  262143.0  294.98  32145.0  212866.8  1895.38  20363.1  172899.05  132454.42  1  
1  39341.34  18303.4  49688.0  66.22  187062.05  350.02002  34625.0  138205.61  1238.6901  20492.5  104784.55  98831.53  1  
1  10129.05  453.09998  23975.0  1e-10  160762.7  104.92  38551.0  156592.36  734.29004  20495.4  57286.098  94567.31  1  
1  9544.061  5479.75  30326.0  4.3  194561.67  69.66  32020.0  165169.38  970.97003  20528.0  76430.15  95060.19  1  
1  7873.27  1915.8999  35501.0  8.6  156004.7  110.94  30316.0  168015.64  1636.39  20564.8  91014.445  72165.51  1  
1  17029.98  775.1  62767.0  26.66  153137.78  214.14  35977.0  119345.63  1278.4601  20566.0  114303.09  84067.35  1  
1  12740.46  684.25  52515.0  1e-10  142054.0  120.4  32270.0  90370.8  942.84  20566.8  72415.5  69947.55  1  
1  32645.98  3852.5  37688.0  171.14  142620.56  931.38  31732.0  113371.56  842.93005  20622.0  65196.95  69055.72  1  
1  9371.431  936.1  35488.0  46.440002  104391.664  80.840004  30200.0  128006.92  709.07  20695.5  69316.25  48105.29  1  
1  10842.141  2064.25  33230.0  41.28  194229.38  164.26001  31064.0  185896.22  1038.87  20703.0  94258.6  92064.53  1  
1  8162.41  508.3  45485.0  61.920002  137991.89  255.42  33785.0  143921.08  1229.9601  20703.4  99887.85  71137.33  1  
1  26594.17  3145.25  51619.0  108.36  262143.0  516.0  37541.0  262143.0  3451.26  20716.5  262143.0  223353.42  1  
1  30428.021  6429.65  131945.0  55.9  256282.77  633.82  33967.0  130204.28  5348.58  20769.7  262143.0  132830.16  1  
1  4323.0703  644.0  60364.0  15.4800005  184434.22  202.1  33948.0  146808.67  1487.9801  20808.1  135222.75  95537.92  1  
1  4587.81  319.69998  34338.0  20.64  94979.8  100.62  30028.0  55663.316  589.76  20844.3  29165.148  43518.88  0  
1  26520.361  1558.25  43643.0  1e-10  206047.3  238.22  31496.0  175168.2  1461.79  20858.5  116651.4  99024.44  1  
1  35249.46  2369.0  39467.0  1e-10  208644.84  228.76001  36248.0  194644.17  2773.23  20903.8  117218.34  115401.586  1  
1  8562.57  1299.5  42487.0  32.68  179359.72  202.1  30973.0  162461.62  2014.6901  20906.9  105323.9  84767.28  1  
1  12128.0205  376.05  31686.0  15.4800005  116004.87  125.560005  30372.0  80632.484  586.85004  20934.6  38985.0  53761.29  1  
1  11804.721  273.69998  29115.0  1.72  100367.02  96.32  30706.0  55429.188  380.24002  20965.8  24624.95  47025.598  0  
1  8834.0205  443.9  24475.0  6.02  160239.34  95.46  31377.0  142815.88  764.36005  20979.5  53335.848  76718.586  1  
1  42749.41  2796.8  72364.0  43.86  262143.0  450.64  37826.0  237408.16  2727.6401  21011.3  262143.0  151618.17  1  
1  38540.41  3385.5999  31841.0  38.7  262143.0  257.14  33441.0  262143.0  2761.59  21014.9  181767.84  173072.6  1  
1  8782.78  1128.15  31768.0  21.5  200922.92  181.46  34014.0  169429.69  1614.0801  21019.5  82129.55  104281.49  1  
1  3613.6401  815.35  69785.0  7.7400002  169848.72  257.14  37652.0  131697.08  1498.65  21041.5  140235.6  97582.16  1  
1  13132.69  773.95  31344.0  24.94  161496.0  137.6  33292.0  128522.5  1339.5701  21049.3  61468.65  82039.266  1  
1  25457.74  1915.8999  42578.0  30.1  187095.22  202.96  33197.0  149886.69  1153.3301  21074.7  97379.695  94772.336  1  
1  1614.06  259.9  13738.0  1e-10  100167.44  51.600002  33156.0  91676.234  275.48  21080.8  19217.65  50676.75  0  
1  10649.38  810.75  44192.0  2.58  173294.39  177.16  33769.0  192925.16  1050.51  21092.8  130092.59  89294.1  1  
1  8120.3203  434.69998  35721.0  14.62  112932.86  91.16  33181.0  75077.34  970.0  21107.3  40921.598  57178.12  1  
1  1530.49  101.2  4626.0  10.32  122300.15  45.58  32004.0  117969.75  177.51001  21156.4  8327.149  59724.33  1  
1  15526.33  1114.35  30677.0  41.28  258177.5  208.12001  32674.0  257698.2  1778.01  21181.1  120626.945  128718.44  1  
1  6546.52  289.8  22922.0  1e-10  129149.49  41.28  31302.0  87143.836  350.17  21190.2  30479.6  61685.75  1  
1  9085.34  777.39996  23359.0  26.66  232563.39  112.66  33665.0  211857.69  1139.75  21205.5  75512.445  119464.82  1  
1  3850.32  956.8  45903.0  39.56  236069.39  237.36  31421.0  223726.69  1662.5801  21242.8  156703.6  113182.62  1  
1  12011.511  909.64996  34990.0  1e-10  170953.0  107.5  32421.0  154874.83  1863.37  21281.1  82688.445  84571.336  1  
1  56152.94  3475.3  93715.0  30.1  262143.0  736.16003  35784.0  183319.69  4417.3804  21287.8  262143.0  187243.89  1  
1  18656.85  2972.75  35480.0  30.1  187945.55  92.880005  34408.0  169944.02  827.41003  21322.9  92004.6  98675.99  1  
1  6299.47  939.55  25215.0  11.18  227765.12  106.64  33904.0  186585.28  1278.4601  21381.3  71788.75  117830.64  1  
1  18582.43  7374.9497  35376.0  9.46  175375.17  171.14  35337.0  155494.33  901.13  21405.1  83935.05  94562.26  1  
1  11319.7705  1173.0  30077.0  33.54  156705.78  86.0  31456.0  144884.31  1125.2001  21433.4  66493.0  75215.71  1  
1  5443.0303  700.35  24339.0  17.2  169305.75  100.62  30585.0  144889.66  831.29004  21436.8  53809.65  79013.31  1  
1  9107.91  472.65  24851.0  1e-10  112965.87  115.240005  30500.0  86560.22  505.37003  21445.9  32823.3  52573.53  1  
1  34831.61  2142.45  59319.0  1.72  257461.17  288.96  39592.0  228180.33  3349.4102  21446.7  206534.25  155538.98  1  
1  10872.641  557.75  30326.0  1e-10  191647.94  190.92  31996.0  176186.3  1056.3301  21531.4  81528.1  93566.4  1  
1  17431.361  1071.7999  40324.0  17.2  206869.12  208.12001  34480.0  168381.95  1103.86  21564.3  103604.65  108838.61  1  
1  10322.42  2676.05  39379.0  8.6  181418.58  106.64  33332.0  147909.84  3451.26  21576.9  88875.445  92270.57  1  
1  7051.6  1190.25  36416.0  59.34  236772.88  196.94  32213.0  159466.48  1355.0901  21630.0  88609.8  116381.29  1  
1  14655.86  1338.6  46093.0  20.64  136967.27  247.68001  30233.0  123022.86  1374.49  21634.1  86524.85  63185.598  1  
1  8211.82  1269.6  46717.0  26.66  195993.22  282.08002  36701.0  184277.19  1618.93  21659.4  131361.05  109758.72  1  
1  45756.71  1861.85  62593.0  23.220001  202332.1  330.24  32761.0  179101.9  2511.33  21709.8  171059.05  101144.43  1  
1  7988.56  1151.15  32203.0  9.46  210086.44  272.62  35337.0  201160.39  1669.37  21724.8  98845.945  113278.57  1  
1  3892.4102  309.35  19237.0  1e-10  121223.164  41.28  30677.0  79456.57  375.39  21810.4  23323.15  56743.82  1  
1  9509.29  1957.2999  55710.0  15.4800005  242633.48  234.78  36900.0  230993.75  2387.1702  21880.0  196360.2  136614.62  1  
1  4088.83  203.55  28437.0  1e-10  107641.61  75.68  31192.0  69140.87  424.86002  21887.5  30001.2  51232.25  1  
1  22001.48  2956.65  37987.0  34.4  262143.0  135.02  37780.0  214181.27  2049.61  21897.2  124147.09  154609.78  1  
1  12182.311  1187.95  73128.0  9.46  251688.25  428.28  32460.0  201828.34  2191.23  21911.5  225209.1  124661.266  1  
1  29686.26  1690.5  64241.0  1e-10  262143.0  331.1  30844.0  162305.06  1691.68  21919.7  159097.89  124735.0  1  
1  11668.69  5583.25  18723.0  1e-10  104535.45  52.46  30596.0  75390.555  455.90002  22004.0  21538.35  48803.2  0  
1  31442.451  1864.1499  122774.0  21.5  177833.4  410.22  33835.0  124881.19  2071.9202  22105.3  233950.25  91812.03  1  
1  23498.42  4838.05  36437.0  353.46  148942.6  1787.0801  31653.0  145489.4  5605.6304  22163.0  80889.85  71937.25  1  
1  18896.58  693.45  27704.0  1e-10  204177.53  139.32  33985.0  207420.84  749.81  22239.2  87682.9  105880.32  1  
1  7445.66  1727.2999  51659.0  7.7400002  203008.56  140.18001  32719.0  200217.94  2136.9102  22244.0  157822.55  101352.49  1  
1  2318.61  356.5  27547.0  1e-10  111727.21  57.620003  31209.0  91212.85  713.92004  22268.0  38339.848  53205.79  1  
1  16337.0205  902.75  23695.0  58.48  181063.75  92.880005  37136.0  171871.66  655.72003  22296.2  62141.4  102599.836  1  
1  6639.85  1569.75  53971.0  47.3  194317.55  272.62  35222.0  164892.53  2604.4502  22307.8  135794.3  104435.01  1  
1  17287.4  320.85  30958.0  1e-10  100374.086  48.16  31968.0  67042.93  331.74002  22440.1  31669.85  48961.77  1  
1  18267.06  435.85  44627.0  15.4800005  104387.664  85.14  32021.0  61624.574  605.28  22487.3  41963.5  51003.99  1  
1  6772.83  1281.1  39531.0  1.72  187960.98  172.0  30504.0  198834.14  1603.41  22525.2  119935.8  87487.21  1  
1  11238.03  640.55  27726.0  8.6  219413.98  109.22  37876.0  190210.06  982.61005  22556.2  80471.25  126808.53  1  
1  12135.34  1851.5  42419.0  1e-10  262143.0  273.48  36617.0  230755.98  2328.0  22560.7  149359.7  147878.14  1  
1  6857.62  480.69998  18085.0  1e-10  145746.73  63.64  33165.0  107234.08  633.41003  22578.6  29591.799  73756.26  1  
1  5419.24  259.9  20334.0  4.3  100728.44  72.24  30469.0  71697.04  472.39  22606.0  22245.6  46830.668  0  
1  10487.73  839.5  54750.0  17.2  114397.83  120.4  31920.0  71623.55  1339.5701  22611.9  59835.65  55718.668  1  
1  15984.44  3665.0498  34268.0  63.64  152299.92  111.8  33878.0  119623.38  1023.35004  22717.5  62549.65  78729.5  1  
1  14266.681  4835.75  25208.0  11.18  234194.94  167.7  36278.0  217264.42  5262.25  22832.1  83569.35  129640.57  1  
1  14589.37  2274.7  23683.0  51.600002  156588.19  148.78  32060.0  137780.84  2142.73  22855.1  49790.4  76602.44  1  
1  13363.2705  565.8  35890.0  7.7400002  164810.94  129.86  33816.0  117459.445  1043.72  23006.9  64325.25  85040.99  1  
1  17467.35  1607.7  29182.0  21.5  157553.2  153.94  31533.0  174686.73  805.10004  23218.0  77784.85  75807.57  1  
1  10709.16  1140.7999  45603.0  4.3  216953.56  170.28  33572.0  163212.05  1666.4601  23255.6  113570.55  111138.38  1  
1  27529.3  1043.0499  30795.0  6.02  193255.44  129.0  35481.0  160974.98  1158.18  23263.4  75641.25  104627.92  1  
1  9190.26  501.4  22719.0  20.64  132294.53  79.98  33021.0  104864.086  641.17004  23271.9  36352.65  66657.98  1  
1  56408.53  1776.75  43316.0  54.18  172931.22  155.66  30552.0  125926.75  1067.0  23274.5  83231.25  80618.2  1  
1  19759.73  980.94995  43178.0  27.52  184850.77  241.66  37747.0  198869.69  1514.17  23275.1  131024.09  106469.15  1  
1  8835.851  742.89996  28299.0  25.800001  183776.95  230.48001  33120.0  182206.72  821.59  23306.8  78678.4  92875.56  1  
1  14044.03  821.1  23167.0  16.34  207930.23  110.08  34220.0  179211.12  819.65  23326.8  63351.2  108571.97  1  
1  30273.08  1277.65  39471.0  23.220001  213648.23  199.52  31093.0  191855.8  1496.7101  23360.2  115550.84  101363.6  1  
1  23834.531  2334.5  93831.0  65.36  251439.73  521.16003  35277.0  160126.39  3406.6401  23375.5  229260.55  135346.06  1  
1  8396.65  330.05  22975.0  13.76  142198.16  66.22  30063.0  114763.59  486.94  23436.3  40232.75  65229.84  1  
1  10583.5  424.35  29946.0  13.76  96949.79  44.72  30246.0  48857.543  342.41  23473.6  22324.95  44744.008  0  
1  5560.7603  10063.649  12417.0  1e-10  130762.055  1e-10  33409.0  140032.08  19.400002  23489.1  26531.65  66660.0  1  
1  13962.29  918.85  40291.0  1e-10  256661.69  260.58002  34763.0  186320.05  1393.89  23517.4  114548.05  136143.95  1  
1  4875.12  193.2  20817.0  1e-10  102060.11  62.780003  31412.0  81763.695  286.15  23532.7  25971.6  48918.34  1  
1  25050.26  2742.75  46863.0  2.58  177433.42  222.74  30474.0  170541.33  1077.67  23580.3  121949.445  82505.89  1  
1  21088.31  2239.05  85795.0  35.260002  178879.36  428.28  31125.0  148314.45  2808.1501  23585.4  194162.55  84955.14  1  
1  12364.09  1311.0  47016.0  43.86  215356.69  265.74  36652.0  199880.61  1817.78  23601.7  143395.8  120441.49  1  
1  17872.39  1439.7999  37910.0  27.52  187596.17  197.8  32897.0  140440.73  1640.27  23625.7  81239.445  94167.35  1  
1  6973.52  989.0  30995.0  49.88  244301.34  232.2  32578.0  201207.25  1239.66  23656.6  95160.195  121442.4  1  
1  19347.371  978.64996  30790.0  18.06  164530.97  168.56  30985.0  160864.08  753.69  23668.0  75576.85  77789.19  1  
1  13100.36  1735.35  49791.0  28.380001  146663.89  78.26  30173.0  107714.72  951.57  23689.1  81836.3  67524.56  1  
1  12768.5205  956.8  39205.0  10.32  131838.78  143.62  33221.0  98982.68  569.39  23706.3  59213.5  66830.69  1  
1  7147.37  1037.2999  25994.0  1e-10  202762.3  209.84  30755.0  221654.47  1384.1901  23815.0  87916.35  95153.11  1  
1  16853.69  1442.1  26723.0  41.28  262143.0  251.98001  35056.0  262143.0  1642.2101  23816.8  119464.3  181916.14  1  
1  6816.14  704.95  32505.0  6.02  163392.33  108.36  32460.0  134715.84  947.69  23827.4  66817.3  80928.266  1  
1  3617.3  762.45  37238.0  13.76  126875.55  97.18  33293.0  96842.12  548.05  23836.5  55026.348  64454.16  1  
1  9803.92  1087.9  42648.0  1e-10  168255.5  127.28  32427.0  155684.42  1320.17  23888.7  101312.695  83252.28  1  
1  1698.24  78.2  14872.0  5.16  139781.81  30.1  37358.0  127821.85  189.15001  23898.0  29006.45  79680.92  1  
1  8902.34  861.35  17483.0  18.06  177625.23  59.34  31227.0  159130.3  739.14  24055.7  42451.098  84635.98  1  
1  19748.14  3301.65  31479.0  8.6  157777.69  128.14  35740.0  163292.69  1035.9601  24055.9  78434.6  86043.92  1  
1  33988.59  1898.6499  48527.0  45.58  231368.47  270.9  31525.0  213354.61  1930.3  24056.7  157981.25  111295.94  1  
1  11375.891  502.55  34324.0  34.4  134428.42  66.22  31321.0  89403.734  639.23004  24086.8  46824.55  64246.098  1  
1  15454.351  1486.95  42418.0  45.58  262143.0  178.88  31188.0  242081.11  1776.0701  24098.0  156686.34  136712.6  1  
1  10507.25  747.5  33057.0  23.220001  184122.77  222.74  33853.0  164480.56  1035.9601  24131.2  82965.6  95109.68  1  
1  9875.9  1075.25  55037.0  24.94  203402.9  273.48  36229.0  177591.77  1568.49  24189.7  149141.2  112443.3  1  
1  18214.6  1216.7  38766.0  1e-10  140196.9  239.94  32917.0  135955.4  1505.4401  24195.1  80420.65  70417.2  1  
1  15285.99  1627.25  39522.0  15.4800005  262143.0  361.2  37096.0  252359.78  2611.24  24304.7  152187.55  161451.53  1  
1  22302.21  1091.35  39378.0  18.06  183233.2  215.0  37292.0  179162.19  1234.81  24306.5  107651.5  104265.33  1  
1  25120.41  15200.699  47743.0  65.36  216338.9  317.34  34592.0  156482.0  2306.6602  24363.5  113997.195  114190.6  1  
1  19793.89  1183.35  47935.0  34.4  153832.97  159.1  32401.0  129129.914  1316.29  24371.4  94449.5  76055.016  1  
1  7869.0  158.7  34183.0  1e-10  103257.14  27.52  30769.0  47420.664  260.93  24401.4  24734.2  48478.99  1  
1  26160.46  2953.2  44355.0  34.4  262143.0  376.68  31829.0  255166.8  2591.84  24410.7  172697.8  130277.875  1  
1  9057.28  1391.5  35433.0  39.56  208248.89  233.06  35638.0  202859.47  1855.6101  24415.3  109678.945  113244.23  1  
1  13130.25  995.89996  36905.0  67.94  247821.53  240.8  32756.0  221982.16  1235.78  24435.9  125003.84  123865.39  1  
1  17649.13  972.89996  72760.0  6.02  151126.83  99.76  35013.0  85497.77  1253.24  24679.7  94922.15  80740.41  1  
1  7564.0  879.75  32548.0  21.5  176173.88  154.8  32333.0  138539.12  1104.8301  24687.0  68804.5  86917.57  1  
1  5755.96  169.05  7122.0  1e-10  98516.87  24.08  30553.0  80964.38  150.35  24729.0  8798.649  45928.74  0  
1  10396.23  1181.0499  30191.0  32.68  217565.05  301.86002  35248.0  212574.14  1228.99  24748.6  97928.25  117015.57  1  
1  17139.781  4544.8  32692.0  2.58  233709.67  120.4  37964.0  179077.03  1307.56  24767.9  89330.85  135384.44  1  
1  17663.16  2470.2  50544.0  33.54  262143.0  280.36002  35873.0  239380.47  2308.6  24818.2  184619.84  150582.92  1  
1  14796.16  2181.55  45806.0  39.56  250318.83  287.24  33108.0  219022.6  3035.1301  24875.0  153084.55  126458.06  1  
1  10065.0  632.5  38924.0  34.4  115836.46  100.62  31339.0  77519.51  900.16003  24910.4  46041.4  55392.44  1  
1  16460.24  3229.2  24511.0  24.94  262143.0  144.48  35981.0  238081.69  3130.1902  25059.9  89044.5  162298.92  1  
1  25878.64  1760.65  47147.0  40.420002  262143.0  358.62  35493.0  262143.0  1980.7401  25102.1  198633.75  149898.14  1  
1  17029.98  834.89996  32442.0  6.88  159838.45  149.64  37233.0  147740.61  912.77  25147.8  73135.4  90809.1  1  
1  13802.471  1244.2999  75746.0  14.62  139049.3  255.42  33768.0  124508.875  1735.3301  25255.6  143906.39  71646.37  1  
1  6046.3203  596.85  45834.0  18.92  126757.2  21.5  30757.0  92444.45  526.71  25416.4  64653.0  59489.0  1  
1  15992.98  787.75  24265.0  6.02  241054.28  142.76001  32385.0  189774.88  1110.65  25449.2  70265.0  119118.39  1  
1  10685.37  526.7  24751.0  1e-10  143420.47  51.600002  34002.0  99610.56  485.0  25541.4  37619.95  74410.74  1  
1  12604.431  1558.25  25038.0  1e-10  262143.0  221.88  33384.0  262143.0  1953.5801  25542.2  134300.45  197676.19  1  
1  22522.42  1361.6  58277.0  1e-10  173144.03  178.88  31461.0  119438.88  1121.3201  25542.8  106209.4  83118.96  1  
1  3086.6  151.8  9706.0  0.86  111155.54  3.44  31516.0  77967.65  97.97  25578.6  11547.149  53454.25  0  
2  6625.8203  788.89996  28166.0  22.36  195577.69  1e-10  31059.0  126661.36  411.28  1.7  54436.4  92688.71  1  
2  6935.0903  724.5  41875.0  15.4800005  159693.48  61.920002  33943.0  132337.11  960.30005  4.1  84558.35  82709.91  1  
2  4148.0  656.64996  36239.0  12.900001  178600.25  86.86  32009.0  168603.7  754.66003  4.8  93231.65  87231.68  1  
2  10970.851  1029.25  36445.0  32.68  140949.55  200.38  36948.0  182870.81  1270.7001  6.7  101695.65  79464.78  1  
2  7861.68  1293.75  62957.0  18.92  251165.75  109.22  30916.0  219517.5  1885.68  6.8  210878.95  118485.12  1  
2  11403.34  1555.95  33173.0  26.66  262143.0  138.46  35193.0  262143.0  1758.6101  21.8  140265.5  195757.19  1  
2  3372.6902  929.19995  39194.0  22.36  236657.83  154.8  36459.0  241559.36  1939.03  31.6  144465.3  131657.53  1  
2  9972.891  1414.5  75360.0  4.3  171245.7  115.240005  32325.0  118796.086  1577.2201  41.3  136603.89  84465.29  1  
2  4329.17  1481.2  59094.0  7.7400002  170719.48  133.3  32691.0  125699.945  2318.3  42.3  113344.0  85159.16  1  
2  2425.97  323.15  18171.0  9.46  160817.12  20.64  35593.0  124519.85  768.24005  43.4  34525.3  87340.76  1  
2  2696.81  1923.95  70215.0  42.14  215626.77  416.24002  32908.0  205003.28  3352.32  43.8  219639.64  108274.016  1  
2  5261.8604  1822.75  60604.0  33.54  253359.95  265.74  36852.0  257903.95  3834.4102  44.1  238495.05  142468.58  1  
2  32050.621  1284.5499  22684.0  46.440002  240429.39  116.96  34548.0  163544.16  1047.6  44.2  56607.598  126744.9  1  
2  14130.04  1771.0  94777.0  12.900001  262143.0  308.74  37393.0  181265.55  3713.1602  44.5  262143.0  199545.7  0  
2  15404.33  4084.7998  112545.0  33.54  262143.0  352.6  31016.0  152648.31  5337.91  50.0  262143.0  126446.945  0  
2  34901.76  5053.1  96586.0  28.380001  262143.0  712.94  36608.0  177870.53  9062.71  51.7  262143.0  236372.31  0  
2  3090.87  1090.2  39699.0  13.76  147465.69  86.86  34081.0  150110.12  1539.39  63.5  90930.5  76687.28  1  
2  16526.73  3153.3  111213.0  1e-10  262143.0  19.78  35197.0  154476.56  2769.35  64.5  262143.0  197075.23  0  
2  9567.851  1871.0499  40712.0  24.08  195152.9  173.72  37128.0  207187.27  1934.18  64.9  128708.0  110559.65  1  
2  4593.91  926.89996  29789.0  26.66  233612.5  152.22  36303.0  190942.2  1273.61  65.9  86791.65  129407.26  1  
2  9780.74  838.35  56213.0  16.34  142854.72  101.48  30757.0  138382.0  1142.66  66.0  118696.09  67043.8  1  
2  4783.0103  1576.65  38588.0  17.2  197922.97  98.9  32124.0  180378.98  1718.8401  95.9  106208.25  97016.56  1  
2  14112.351  1144.25  41148.0  1e-10  179005.67  171.14  35845.0  186710.78  1813.9  101.9  117229.84  97907.38  1  
2  20109.26  2291.95  44285.0  32.68  168990.47  157.38  30136.0  191599.3  3162.2002  102.3  129470.445  77708.39  1  
2  6866.16  877.45  29729.0  6.88  250370.72  240.8  33140.0  190328.73  1503.5  109.6  86338.55  126606.53  1  
2  9023.12  3034.8499  39709.0  0.86  159620.7  1e-10  34284.0  133079.8  743.99005  123.1  80634.55  83502.76  1  
2  7369.41  1289.15  46733.0  20.64  205858.05  178.02  37485.0  181185.45  2365.83  155.3  129201.34  117745.8  1  
2  10842.141  1687.0499  30759.0  1e-10  262143.0  188.34  36157.0  262143.0  2404.6301  157.4  125512.15  177276.2  1  
2  8516.21  938.39996  34648.0  7.7400002  223419.55  185.76001  30387.0  182501.64  1190.1901  164.1  96486.15  103592.67  1  
2  18286.58  1753.75  36360.0  32.68  197558.17  191.78  34793.0  234624.56  2074.83  168.1  130171.945  104883.445  1  
2  12467.181  2030.8999  37788.0  1.72  136807.38  122.98  31505.0  96088.766  6716.2803  168.8  55404.7  65767.16  1  
2  10897.65  3174.0  88108.0  165.98  257189.34  1375.14  32737.0  154814.7  4977.0703  170.0  208136.2  128473.01  1  
2  32041.47  2547.25  48448.0  61.06  262143.0  328.52002  36289.0  262143.0  3385.3  184.9  216872.75  175776.36  1  
2  3459.31  552.0  25589.0  21.5  183544.53  116.1  31520.0  155242.0  776.97003  185.2  60615.348  88277.03  1  
2  8074.5703  2091.8499  47594.0  11.18  168183.44  112.66  30893.0  146721.73  1874.04  185.8  106553.25  79279.95  1  
2  5347.87  542.8  26885.0  9.46  195481.4  93.74  30456.0  166865.72  648.93  188.7  68453.75  90844.445  1  
2  8133.1304  1024.65  32493.0  9.46  191444.7  112.66  35921.0  168244.77  1167.88  190.5  83416.4  104932.94  1  
2  2954.84  615.25  38771.0  1e-10  204750.66  30.1  33982.0  156782.17  757.57  193.5  92752.1  106168.17  1  
2  6062.79  755.55  32046.0  24.94  216103.64  104.92  33712.0  175299.89  1104.8301  193.6  85718.695  111164.64  1  
2  9597.13  1555.95  32262.0  44.72  251566.16  241.66  35665.0  230451.3  3262.11  193.8  113446.34  136903.48  1  
2  6387.31  1053.4  36082.0  5.16  240499.28  159.1  39241.0  207820.52  1884.7101  194.9  114419.25  144003.78  1  
2  28010.59  2957.8  109750.0  59.34  262143.0  573.62  30096.0  156535.81  5150.7  195.8  262143.0  143679.56  1  
2  3606.9302  511.75  38563.0  29.24  203056.56  90.3  34052.0  161176.95  1002.01  207.9  94840.5  105506.62  1  
2  10823.84  1302.95  35876.0  36.98  216042.03  184.90001  40754.0  210872.98  2076.77  209.1  115437.0  134347.17  1  
2  21659.88  3341.9  81708.0  62.780003  262143.0  177.16  33172.0  210258.52  3427.98  242.7  262143.0  143088.72  1  
2  5305.17  1068.35  32031.0  1e-10  220741.48  95.46  32580.0  233543.86  1481.1901  248.9  114145.55  109737.51  1  
2  4650.64  2180.4  88049.0  1.72  232368.47  319.92  32541.0  195116.38  3157.35  249.5  262143.0  115379.37  0  
2  1359.6901  203.55  24626.0  1e-10  101623.55  16.34  31332.0  60700.773  259.96002  270.1  22809.1  48585.04  0  
2  6921.67  1414.5  52727.0  3.44  250323.33  181.46  33045.0  161290.12  3180.6301  281.3  129766.0  126219.695  1  
2  9417.79  1352.4  50917.0  65.36  225334.52  279.5  42712.0  198674.39  2756.74  281.9  154356.45  146858.03  1  
2  7829.96  933.8  27929.0  6.88  242618.77  105.78  32733.0  193196.4  1277.49  296.0  82333.1  121179.8  1  
2  14586.32  2235.5999  56495.0  24.08  233413.88  399.9  35693.0  225852.39  4953.79  299.2  194695.0  127124.66  1  
2  8613.811  1350.1  67395.0  61.920002  175967.98  215.0  38325.0  201296.89  2865.3801  299.6  207006.89  102904.86  1  
2  5196.5903  295.55  42263.0  10.32  106486.49  1e-10  31025.0  51053.277  1e-10  299.6  32923.348  50411.12  1  
2  21878.871  2502.4  104323.0  3.44  248362.45  337.98  36209.0  147765.03  5030.42  299.9  235218.69  137221.62  1  
2  17396.59  1843.45  71312.0  6.02  174814.1  220.16  31856.0  153168.84  2660.71  303.1  166668.34  84974.33  1  
2  8714.46  598.0  34398.0  24.08  217945.8  132.44  32136.0  165579.1  1177.5801  314.8  86907.8  106871.13  1  
2  6598.37  907.35  41525.0  41.28  262143.0  163.40001  30717.0  234823.73  1586.92  315.5  148789.3  127502.4  1  
2  29040.88  2441.45  57097.0  8.6  209388.02  132.44  41402.0  241210.23  2723.76  317.2  210149.84  132279.7  1  
2  11523.511  747.5  26849.0  26.66  122043.88  0.86  31883.0  67318.59  19.400002  318.4  27579.299  59373.86  1  
2  16055.811  673.89996  33420.0  4.3  181054.55  90.3  35201.0  148919.67  895.31  340.3  75941.4  97248.86  1  
2  7645.74  854.45  27020.0  0.86  180652.61  74.82  31117.0  158894.25  1116.4701  383.5  65510.9  85775.26  1  
2  9522.101  299.0  32594.0  1e-10  133851.73  107.5  31090.0  91880.695  433.59003  385.0  45696.4  63498.7  1  
2  5173.41  918.85  46938.0  2.58  144319.6  184.90001  31097.0  146646.39  1584.01  385.5  105030.65  68480.016  1  
2  10272.4  1577.7999  34254.0  62.780003  230140.3  261.44  37132.0  188339.0  3132.1301  395.0  98440.0  130395.04  1  
2  6207.3604  1043.0499  69537.0  1.72  196382.61  196.08  35641.0  127330.7  1812.93  396.9  135104.3  106800.43  1  
2  10324.86  1788.25  51488.0  6.02  233692.94  224.46  40225.0  203955.33  2069.01  397.3  160236.39  143437.17  1  
2  17261.17  1251.2  43278.0  1e-10  217216.19  170.28  32957.0  196888.14  1391.9501  409.9  130019.0  109234.53  1  
2  41315.91  1492.7  85738.0  3.44  200903.69  1e-10  32192.0  109871.02  607.22003  413.5  143739.64  98686.086  1  
2  23178.781  2796.8  38736.0  1e-10  186564.66  150.5  30595.0  154842.0  1211.53  445.6  91521.6  87096.336  1  
2  9788.061  1887.1499  48924.0  16.34  232562.16  269.18  39756.0  198067.11  4119.5903  447.7  147861.25  141078.81  1  
2  7574.98  249.54999  70225.0  13.76  124647.09  59.34  31249.0  49114.53  411.28  502.7  52628.598  59434.46  1  
2  9254.311  11178.0  77965.0  76.54  188097.3  708.64  33049.0  145868.53  9307.15  505.6  173532.7  94855.16  1  
2  10367.561  782.0  59016.0  27.52  112316.266  99.76  31284.0  102018.445  1172.73  505.7  91868.9  53614.84  1  
2  1541.4701  1164.95  25544.0  10.32  149267.06  23.220001  33244.0  136181.16  867.18005  506.9  53079.4  75717.68  1  
2  8569.891  1054.5499  35061.0  18.06  176557.97  145.34  33784.0  176428.88  1309.5  507.1  94387.4  91016.15  1  
2  4844.0103  861.35  30332.0  34.4  218286.92  151.36  40656.0  205264.84  1489.92  522.5  95002.65  135416.77  1  
2  7517.0303  4203.25  66919.0  452.36002  131697.14  2553.34  33889.0  107603.695  7248.81  564.5  109874.445  68101.266  1  
2  8564.4  4567.8  93401.0  25.800001  198478.2  468.7  32444.0  157316.39  3503.6401  566.9  224205.14  98257.85  1  
2  6475.7603  2097.5999  63565.0  7.7400002  245439.11  358.62  33900.0  239181.77  3639.4402  572.6  231988.34  126959.016  1  
2  4145.56  1108.6  39006.0  1e-10  262143.0  151.36  39803.0  214504.2  1873.0701  573.9  127669.55  163885.62  1  
2  19482.18  3164.8  49585.0  24.94  230399.31  262.30002  32433.0  181981.3  3402.76  574.5  137688.34  114021.93  1  
2  25008.17  1420.25  80590.0  1e-10  179493.53  19.78  32616.0  118318.42  1225.11  574.9  145496.84  89330.46  1  
2  19793.281  1821.6  36619.0  2.58  213547.11  1e-10  35737.0  134315.16  765.33  575.3  75050.15  116447.945  1  
2  14379.53  1069.5  69709.0  5.16  251356.64  294.98  33148.0  182119.89  2255.25  579.7  193716.34  127135.766  1  
2  4174.8403  1023.5  41248.0  22.36  141824.84  190.92  34287.0  177327.02  1667.43  580.0  111608.65  74199.65  1  
2  16746.94  2904.9  42101.0  45.58  262143.0  512.56  32572.0  262143.0  4154.5103  589.3  242869.64  242808.03  0  
2  2545.53  411.69998  27366.0  12.04  191039.77  72.24  32532.0  170974.81  814.80005  608.5  71394.3  94831.93  1  
2  14406.98  13758.6  74488.0  36.12  262143.0  136.74  31845.0  198854.67  2472.53  622.3  226017.55  128297.266  1  
2  10484.681  1592.75  36205.0  71.380005  262143.0  393.02002  36220.0  262143.0  2358.07  632.2  151319.3  175571.33  1  
2  16161.95  7136.9  47122.0  149.64  262143.0  599.42  40165.0  262143.0  7024.74  633.4  262143.0  262143.0  0  
2  12160.96  2640.4  61559.0  26.66  252175.75  193.5  35862.0  230303.44  3231.07  637.2  216327.64  137993.27  1  
2  10912.9  1628.4  100779.0  16.34  262143.0  281.22  35969.0  170470.1  3293.1501  642.4  262143.0  147820.56  1  
2  9722.79  1327.1  34343.0  1e-10  232289.4  232.2  33542.0  195279.39  3125.34  670.7  102332.75  118888.11  1  
2  8746.181  1010.85  38953.0  9.46  184561.38  77.4  39641.0  158098.61  1036.93  713.0  93969.945  111636.31  1  
2  6439.16  1102.85  21680.0  6.02  244727.0  109.22  36897.0  220818.7  1517.0801  723.2  73049.15  137782.17  1  
2  3875.33  906.19995  27338.0  6.02  262143.0  120.4  35627.0  251357.34  1380.31  742.4  104852.4  142905.9  1  
2  1287.7101  111.549995  8236.0  1e-10  118750.09  1e-10  30113.0  73792.45  31.04  743.0  9273.6  54564.24  0  
2  3193.35  762.45  18187.0  14.62  111643.41  92.020004  34916.0  99078.2  384.12003  748.0  27495.35  59480.918  1  
2  4972.72  578.45  23785.0  24.08  159850.64  86.86  32409.0  122379.695  881.73004  752.2  44415.3  79049.67  1  
2  13394.38  2565.65  36311.0  20.64  262143.0  280.36002  33149.0  262143.0  4039.08  759.0  169093.7  146219.72  1  
2  4626.85  1370.7999  43701.0  14.62  217716.03  205.54001  36533.0  193802.77  2894.48  786.0  129232.4  121365.64  1  
2  6792.35  1120.1  48393.0  5.16  199321.72  175.44  31607.0  164567.02  1350.24  786.2  121519.34  96129.78  1  
2  7938.54  1499.6  50322.0  1.72  192734.61  242.52  31387.0  196352.23  2386.2  811.2  150769.6  92305.92  1  
2  8901.12  560.05  40205.0  26.66  137304.2  131.58  31001.0  106605.83  780.85004  822.8  65400.5  64950.07  1  
2  13264.45  1422.5499  23236.0  36.98  220983.48  140.18001  32240.0  199752.1  1899.26  837.8  70822.75  108711.35  1  
2  4521.3203  1331.7  42934.0  0.86  246730.23  11.18  31530.0  262143.0  1492.8301  838.1  172342.45  118704.29  1  
2  10366.34  715.3  54351.0  1e-10  171200.9  107.5  32393.0  132717.3  1436.5701  851.3  110066.5  84620.83  1  
2  5541.24  700.35  46224.0  1e-10  189327.45  16.34  33301.0  111782.734  668.33  899.3  78842.85  96203.51  1  
2  3747.84  1875.6499  65576.0  43.0  262143.0  200.38  30376.0  230236.66  2271.74  899.8  230377.19  124358.266  1  
2  7738.46  1361.6  23797.0  30.960001  262143.0  147.92  35595.0  262143.0  3583.1802  900.0  116247.75  173990.67  1  
2  3431.25  1342.0499  36971.0  21.5  234434.67  236.5  31469.0  248645.33  2252.34  900.4  140268.95  112570.56  1  
2  16157.07  1450.15  56430.0  1e-10  211650.98  20.64  31256.0  185133.14  1584.01  900.7  159409.55  100942.43  1  
2  12388.49  1439.7999  72649.0  47.3  146311.38  442.9  32253.0  106160.72  1699.4401  902.5  117682.945  72005.93  1  
2  8303.931  923.44995  36289.0  20.64  228194.44  184.04001  35397.0  156356.88  934.11005  905.0  86578.9  123251.31  1  
2  8632.72  1308.7  42228.0  23.220001  233878.78  151.36  35088.0  193688.12  2415.3  941.8  124802.59  125218.79  1  
2  25682.22  1059.15  65142.0  1e-10  174363.75  116.96  33005.0  115265.17  1480.2201  942.6  114572.195  87812.43  1  
2  6664.8604  2557.5999  61619.0  49.88  209648.6  273.48  34690.0  155780.56  2752.86  943.1  146469.75  110972.74  1  
2  11053.2  2817.5  59797.0  11.18  262143.0  309.6  37974.0  255584.3  5490.2  949.7  233202.75  160352.66  1  
2  7391.37  1141.95  33539.0  6.02  203974.27  180.6  36122.0  170336.73  1964.25  962.9  87172.3  112426.13  1  
2  21600.1  3417.8  61749.0  50.74  262143.0  491.06  36508.0  262143.0  6117.79  965.2  262143.0  200758.7  0  
2  13144.891  604.89996  23683.0  1e-10  100764.58  93.74  31538.0  71929.516  1411.3501  970.1  25993.45  48491.11  0  
2  24561.041  1534.1  67153.0  9.46  240495.11  232.2  37377.0  154776.48  1742.12  979.4  158595.34  137161.03  1  
2  4051.01  270.25  64792.0  8.6  113061.555  27.52  30353.0  50784.38  671.24  982.6  50207.848  52364.46  1  
2  19163.76  1537.5499  58964.0  50.74  138422.66  259.72  31244.0  155082.42  2764.5  982.7  139530.64  65992.39  1  
2  5951.77  819.95  47088.0  1e-10  183527.33  111.8  35034.0  157719.16  1267.79  983.2  113322.15  98109.38  1  
2  7999.54  1268.45  49976.0  25.800001  196276.72  222.74  34920.0  176009.27  2488.05  988.0  134219.95  104583.48  1  
2  20129.39  5142.8  84655.0  89.44  154531.67  454.94  30832.0  184305.16  3829.56  989.4  238073.0  72700.81  1  
2  20912.02  3390.2  60780.0  39.56  144121.2  259.72  31132.0  107525.45  2718.9102  990.8  99722.25  68462.85  1  
2  25110.65  4016.95  55645.0  28.380001  262143.0  691.44  39245.0  262143.0  5471.77  993.0  262143.0  262143.0  0  
2  4226.69  800.39996  37714.0  1e-10  262143.0  100.62  34586.0  262143.0  1269.73  1015.9  180642.0  168529.61  1  
2  22984.191  4759.85  110532.0  40.420002  182327.38  457.52002  34565.0  155428.33  4786.95  1031.8  262143.0  96163.11  0  
2  14091.61  1710.0499  49190.0  22.36  217360.3  247.68001  30037.0  233018.38  2735.4001  1054.0  174898.89  99622.36  1  
2  17654.621  4325.15  122323.0  73.1  253027.55  555.56  33705.0  140446.23  6691.06  1055.7  262143.0  130131.43  0  
2  8901.12  949.89996  42226.0  20.64  211725.56  166.84  36761.0  152703.25  1612.14  1071.4  98389.4  118762.87  1  
2  2614.46  1615.75  59657.0  11.18  164201.06  189.2  30470.0  146049.62  1691.68  1105.7  132948.05  76342.87  1  
2  22146.66  1430.6  44127.0  1e-10  252726.81  275.2  35953.0  227457.0  1913.81  1107.0  153152.39  138645.73  1  
2  8485.71  1147.7  92715.0  1e-10  157544.55  22.36  32141.0  119564.44  1199.89  1107.4  169150.05  77265.0  1  
2  7079.66  524.39996  27064.0  1e-10  208770.56  45.58  31588.0  96497.06  349.2  1107.6  39849.8  100626.3  1  
2  836.31  201.25  13378.0  13.76  124603.98  12.900001  32633.0  113229.875  288.09  1115.4  23113.85  62045.31  1  
2  8286.851  884.35  43839.0  18.92  262143.0  230.48001  33985.0  208328.22  1710.1101  1123.8  139357.0  148000.34  1  
2  11869.99  2678.3499  43999.0  48.16  262143.0  244.24  35394.0  262143.0  3405.6702  1126.0  183575.64  194561.34  1  
2  19017.361  1564.0  66315.0  24.94  262143.0  307.88  30493.0  219945.1  2267.86  1132.5  222559.5  140000.14  1  
2  2383.27  155.25  14721.0  12.04  115186.77  24.08  31533.0  81919.56  265.78  1143.9  18401.15  55422.74  1  
2  5998.74  1104.0  37567.0  14.62  247949.69  143.62  36568.0  222407.83  1585.9501  1159.4  127490.15  138351.81  1  
2  12336.03  1814.7  38797.0  45.58  262143.0  236.5  31260.0  239621.52  2385.23  1164.6  141854.8  131115.17  1  
2  7567.66  2150.5  55042.0  5.16  261244.89  240.8  35967.0  234491.36  3720.9202  1189.6  196943.25  143374.55  1  
2  30631.76  2126.3499  42188.0  24.94  262143.0  288.96  36112.0  262143.0  2626.76  1190.6  223655.45  209934.56  1  
2  2487.58  529.0  17756.0  20.64  173871.02  112.66  32620.0  156284.69  679.0  1193.4  42343.0  86542.86  1  
2  4697.0  1491.5499  60636.0  26.66  262143.0  79.98  34672.0  218228.95  2423.06  1214.5  201912.39  141643.4  1  
2  23729.611  3813.4  58510.0  67.94  262143.0  461.82  30761.0  262143.0  6193.45  1214.7  262143.0  168810.39  1  
2  12031.641  422.05  44083.0  1e-10  118741.82  1e-10  33176.0  83270.1  114.46001  1258.8  56011.9  60110.15  1  
2  6109.7603  5695.9497  39316.0  42.14  262143.0  211.56  30905.0  262143.0  4002.2202  1264.0  184688.84  148393.23  1  
2  20599.701  1300.65  37601.0  1e-10  215288.84  113.520004  31130.0  199543.25  1138.78  1264.3  114487.09  102263.51  1  
2  18669.66  2843.95  42313.0  2.58  262143.0  121.26  36353.0  262143.0  2726.6702  1264.7  211734.55  230402.2  1  
2  8906.61  1093.65  48717.0  46.440002  192971.9  209.84  33461.0  174372.89  1927.39  1295.0  129622.25  98526.51  1  
2  10416.971  1738.7999  82098.0  54.18  262143.0  423.12  32232.0  191296.7  3422.1602  1296.0  239640.44  141387.88  1  
2  4517.0503  617.55  45645.0  18.06  157876.6  143.62  31982.0  137898.47  971.94  1304.8  96044.55  77044.82  1  
2  7674.41  1137.35  19752.0  22.36  135416.25  64.5  31137.0  115167.27  758.54004  1319.0  34710.45  64338.008  1  
2  4568.9  578.45  30097.0  3.44  156404.72  50.74  31988.0  129552.984  631.47003  1319.7  59496.4  76340.85  1  
2  18257.3  1145.4  27321.0  1e-10  243652.12  85.14  36956.0  207936.89  1369.64  1321.4  86685.85  137396.36  1  
2  20004.951  4870.25  39295.0  34.4  194769.55  201.24  31073.0  136896.61  1383.2201  1326.0  82082.4  92347.33  1  
2  2102.06  809.6  36704.0  39.56  247076.86  243.38  37121.0  203475.31  1826.51  1326.7  113958.09  139949.64  1  
2  4454.83  2447.2  50917.0  1e-10  236318.56  55.9  33332.0  176146.05  2049.61  1327.1  136853.45  120193.03  1  
2  2498.56  824.55  14533.0  15.4800005  233769.36  1e-10  30580.0  195092.83  909.86005  1327.6  43263.0  109080.0  1  
2  5644.94  729.1  28255.0  1e-10  214660.8  100.62  36209.0  211249.98  1148.48  1337.4  91077.695  118601.266  1  
2  9924.09  785.45  50861.0  1e-10  196532.08  1e-10  33679.0  120662.414  416.13  1353.5  93643.35  100997.98  1  
2  4699.44  446.19998  35122.0  31.82  123637.945  102.340004  32139.0  70647.68  777.94  1357.9  37861.45  60632.32  1  
2  21936.21  1220.15  46013.0  36.12  186072.36  166.84  31471.0  148390.56  1067.97  1359.1  104185.4  89353.69  1  
2  8055.0503  1092.5  40996.0  1e-10  154075.84  91.16  35358.0  136181.98  1897.3201  1366.2  85188.55  83127.04  1  
2  3964.3901  1153.45  38540.0  12.04  220809.95  172.86  33852.0  189734.05  1979.77  1366.7  111577.6  114057.28  1  
2  23222.09  3198.15  93184.0  29.24  218936.73  231.34  31076.0  160945.4  3220.4001  1366.9  228844.25  103815.88  1  
2  17564.951  2097.5999  76375.0  1e-10  254601.53  239.08  37837.0  224940.16  3413.4302  1371.3  262143.0  146993.38  1  
2  4403.5903  1138.5  55344.0  1e-10  135343.25  71.380005  30608.0  112841.25  1028.2001  1372.5  95292.445  63210.848  1  
2  15739.221  3340.75  75256.0  83.42  262143.0  632.96  40209.0  228284.84  5517.3604  1386.5  262143.0  262143.0  0  
2  1395.0701  432.4  27372.0  24.94  137169.89  75.68  32175.0  116406.02  675.12  1391.9  48618.55  67343.766  1  
2  6916.79  2394.3  66313.0  30.960001  215131.45  304.44  31326.0  218887.94  2004.02  1415.7  221483.1  102832.14  1  
2  20061.68  959.1  75855.0  6.02  199981.0  169.42  37873.0  89199.72  1082.52  1422.4  103244.695  115568.24  1  
2  11042.83  877.45  44713.0  15.4800005  219761.16  259.72  32213.0  204940.36  1662.5801  1422.7  139823.89  108019.5  1  
2  7551.8003  1236.25  41404.0  1e-10  194591.73  110.08  30450.0  180506.94  1741.15  1424.0  114039.75  90413.18  1  
2  9806.36  3062.45  28363.0  43.0  143377.2  76.54  30957.0  99597.49  629.53  1431.7  43104.3  67726.56  1  
2  2628.49  1012.0  25812.0  12.04  194721.33  182.32  33072.0  167185.98  2351.28  1472.4  65847.85  98263.91  1  
2  29332.46  2888.8  60929.0  46.440002  262143.0  305.30002  41622.0  261359.83  5632.79  1491.5  242986.94  168401.34  1  
2  14114.181  2934.8  137540.0  74.82  227636.02  1146.38  31506.0  124907.69  5439.7603  1492.0  262143.0  109434.51  0  
2  6465.39  768.2  34131.0  27.52  156757.39  131.58  35012.0  136700.0  1102.89  1494.7  71193.05  83746.17  1  
2  4195.58  1047.65  26552.0  26.66  235609.95  75.68  32674.0  155949.86  1256.15  1501.4  63183.297  117467.04  1  
2  6401.3403  822.25  34887.0  1e-10  210675.98  11.18  32817.0  138496.88  785.7  1519.4  73726.5  105495.51  1  
2  8272.82  963.69995  32706.0  18.92  244902.61  174.58  34184.0  192895.67  1438.51  1528.7  96265.35  127742.78  1  
2  7614.02  1965.35  39685.0  61.920002  262143.0  397.32  35565.0  208824.83  3338.74  1531.4  126452.84  147241.84  1  
2  19731.06  5361.3  64585.0  19.78  262143.0  884.94  31592.0  262143.0  11361.61  1535.8  262143.0  262143.0  0  
2  4721.4  2053.9  31090.0  30.1  262143.0  350.88  33194.0  262143.0  3063.26  1553.8  127908.75  136086.39  1  
2  5843.19  1750.2999  29781.0  9.46  262143.0  182.32  32884.0  262143.0  2818.82  1576.2  119886.34  153303.86  1  
2  18212.16  3621.3499  77230.0  1e-10  262143.0  1e-10  35436.0  222449.9  2636.46  1578.1  262143.0  142499.89  1  
2  4655.52  1616.9  45626.0  0.86  212762.11  42.14  31696.0  175934.77  1435.6001  1588.6  122485.34  102900.82  1  
2  8316.13  1512.25  34361.0  9.46  107205.25  116.96  30633.0  72058.805  960.30005  1589.5  37780.95  50110.14  1  
2  22546.82  5424.55  62557.0  44.72  209921.58  266.6  31108.0  186267.3  2854.7102  1590.5  177800.34  99643.57  1  
2  7482.2603  1143.1  23308.0  1e-10  262143.0  151.36  34110.0  262143.0  2147.58  1591.4  99602.65  141448.48  1  
2  13737.2  948.75  25761.0  1e-10  128691.97  119.54  30865.0  106626.44  674.15  1594.2  41912.9  60609.09  1  
2  12700.2  999.35  65433.0  1e-10  141946.31  8.6  31353.0  79995.52  833.23004  1607.1  79869.8  67908.36  1  
2  7283.4004  817.64996  20720.0  13.76  149540.28  11.18  32568.0  116239.586  795.4  1628.4  36750.55  74313.78  1  
2  19753.63  1853.7999  57065.0  16.34  213665.2  258.86002  32716.0  222926.86  2893.51  1630.7  194111.95  106663.07  1  
2  18086.5  925.75  34553.0  18.92  163594.17  70.520004  38888.0  122621.73  1056.3301  1631.1  64650.7  97074.13  1  
2  27439.021  1895.2  26151.0  1e-10  262143.0  62.780003  35620.0  221248.84  1744.06  1631.6  88285.5  151100.03  1  
2  2924.95  400.19998  17376.0  1e-10  144308.17  5.16  31371.0  135421.84  1089.31  1643.4  35905.3  69077.94  1  
2  6062.18  3205.05  83557.0  7.7400002  213854.8  303.58002  36044.0  165107.61  3801.4302  1652.3  210508.64  117617.53  1  
2  12350.67  3085.45  55060.0  40.420002  257930.89  178.88  41693.0  226983.47  3559.9001  1672.6  190699.89  164091.67  1  
2  4700.66  692.3  23479.0  12.04  154957.64  36.98  33153.0  162606.39  846.81  1673.4  58255.547  78389.13  1  
2  12226.23  3516.7  32131.0  221.02  127120.85  1155.84  31348.0  109771.625  6305.97  1684.9  53818.848  60806.04  1  
2  11826.07  1346.65  26824.0  14.62  221894.89  158.24  32805.0  196415.11  1388.0701  1690.2  80393.05  111072.73  1  
2  5224.65  1242.0  49319.0  1e-10  200468.3  259.72  34944.0  160118.64  1958.43  1692.9  120497.0  106890.32  1  
2  4580.49  1361.6  75515.0  24.08  206432.64  369.80002  37052.0  227501.88  2748.01  1694.2  262143.0  116710.55  0  
2  9374.48  3685.75  26865.0  106.64  262143.0  296.7  38653.0  262143.0  4880.0703  1695.0  133427.6  189585.08  1  
2  10401.721  2563.3499  28990.0  1e-10  212711.25  1e-10  34624.0  143786.31  1e-10  1695.0  63604.2  112379.67  1  
2  7283.4004  1455.9  43304.0  8.6  249093.47  179.74  36407.0  203442.62  3142.8  1696.7  134428.1  138378.08  1  
2  3051.22  2159.7  98328.0  0.86  157217.75  10.32  30573.0  162016.14  1578.1901  1712.6  243083.55  73343.17  1  
2  13904.34  787.75  34814.0  10.32  167082.34  187.48  36192.0  164200.22  1004.92004  1720.6  87226.35  92270.57  1  
2  24708.05  2581.75  51831.0  19.78  262143.0  285.52002  38344.0  262143.0  2670.4102  1742.3  242100.3  195283.5  1  
2  4720.79  2043.5499  66748.0  27.52  202521.14  66.22  31192.0  175971.98  2479.32  1742.7  179226.34  96390.36  1  
2  15529.99  1780.2  32141.0  27.52  197108.89  41.28  30313.0  197942.02  1293.98  1764.4  97077.25  91170.68  1  
2  4797.65  596.85  23889.0  23.220001  209988.48  57.620003  38157.0  171469.67  1125.2001  1772.8  62503.65  122261.51  1  
2  12215.86  1595.0499  48545.0  6.02  262143.0  278.64  32552.0  217363.25  2361.95  1774.0  161009.2  130467.76  1  
2  9688.63  2216.05  67900.0  55.04  217730.38  285.52002  31796.0  222771.53  3197.12  1776.2  230807.3  105635.9  1  
2  16669.47  6829.85  61104.0  19.78  262143.0  161.68001  32261.0  246871.08  2975.9602  1776.4  230175.94  138627.55  1  
2  13237.61  1774.45  53784.0  22.36  262143.0  55.04  32320.0  210942.95  1487.9801  1777.0  173116.39  131836.31  1  
2  22890.861  4433.25  99673.0  36.98  262143.0  204.68001  33237.0  172361.67  7257.54  1777.4  262143.0  158354.88  1  
2  7174.8203  759.0  26002.0  1e-10  200633.89  61.920002  31685.0  164254.23  890.46  1798.9  65169.348  97001.41  1  
2  11408.83  898.14996  51917.0  12.04  123166.11  7.7400002  35011.0  83375.27  1001.04004  1799.4  66049.1  65798.47  1  
2  9865.53  553.14996  57540.0  5.16  174395.53  92.880005  34075.0  91431.21  889.49005  1827.9  80275.75  90675.78  1  
2  15824.011  961.39996  94777.0  22.36  167002.77  193.5  34434.0  117348.04  1851.7301  1828.2  169706.64  87746.78  1  
2  16502.94  2372.45  47485.0  15.4800005  231881.22  217.58  32868.0  171365.92  1803.2301  1828.7  124165.5  116294.43  1  
2  18687.96  1138.5  39526.0  18.92  199699.23  215.0  37239.0  204234.45  1556.8501  1829.2  123177.65  113473.5  1  
2  11560.11  2681.8  34640.0  30.1  262143.0  357.76  40712.0  262143.0  3661.75  1830.1  207493.34  254385.67  0  
2  12123.75  3588.0  71502.0  112.66  262143.0  581.36  35201.0  240270.27  4452.3003  1830.6  262143.0  196860.11  0  
2  5137.42  1360.45  35779.0  9.46  152968.0  270.9  31965.0  169863.5  2745.1  1830.7  92736.0  74609.71  1  
2  11058.69  1606.5499  29149.0  29.24  262143.0  284.66  33140.0  262143.0  2097.1401  1845.4  158294.05  180496.1  1  
2  22370.531  3083.15  47339.0  38.7  262143.0  399.9  38416.0  262143.0  4512.44  1847.7  262143.0  262143.0  0  
2  5656.5303  655.5  30405.0  1e-10  221882.97  52.46  30550.0  173636.44  1044.6901  1851.1  80557.5  103432.08  1  
2  1231.5901  119.6  9253.0  18.92  119882.086  30.1  31156.0  105014.48  267.72  1851.8  14826.949  56992.28  1  
2  19042.98  2228.7  48145.0  45.58  262143.0  327.66  30480.0  262143.0  2851.8  1866.3  219970.84  168148.84  1  
2  3122.59  1820.45  74287.0  47.3  195461.69  334.54  36877.0  182719.92  2393.96  1866.9  207118.45  109985.97  1  
2  12304.92  2342.55  55561.0  30.960001  262143.0  312.18  38145.0  262143.0  3456.11  1867.4  260916.6  197537.81  0  
2  38761.23  4827.6997  89533.0  61.06  262143.0  702.62  43557.0  191882.36  6549.4404  1868.4  262143.0  232958.52  0  
2  7101.0103  588.8  59266.0  1e-10  163637.38  13.76  37949.0  136616.06  900.16003  1877.4  123545.65  94755.17  1  
2  19407.15  1808.95  53077.0  0.86  201169.88  105.78  35852.0  182905.9  1648.03  1886.7  148133.8  110051.62  1  
2  8360.66  1307.5499  83568.0  58.48  254781.27  420.54  31504.0  176793.77  2706.3  1887.3  225437.95  122476.64  1  
2  15283.551  3800.75  136960.0  1e-10  261586.11  1e-10  37808.0  125436.66  2098.11  1887.7  262143.0  150910.16  1  
2  10808.59  1118.95  34290.0  17.2  208961.3  223.6  35730.0  190563.38  1453.06  1909.7  99707.3  113924.97  1  
2  2755.37  1037.2999  30312.0  25.800001  149977.75  122.98  37657.0  114076.46  1953.5801  1914.3  52763.15  86177.24  1  
2  2892.62  707.25  32977.0  1e-10  191524.58  1e-10  30713.0  130433.664  785.7  1916.7  65632.8  89756.68  1  
2  7002.19  890.1  40956.0  18.92  224645.83  233.06  35975.0  159650.33  1470.52  1924.1  99771.695  123315.945  1  
2  8283.19  1110.9  52809.0  1e-10  188843.83  136.74  33054.0  206276.1  1591.77  1924.5  166217.55  95246.03  1  
2  7823.25  1495.0  69603.0  67.08  230111.36  703.48004  35126.0  214059.52  2654.8901  1937.4  227343.5  123335.14  1  
2  11935.261  2305.75  41209.0  21.5  237681.97  241.66  38737.0  226475.95  3248.53  1961.0  142407.95  140488.98  1  
2  9794.16  1969.95  78176.0  35.260002  262143.0  174.58  31792.0  198123.12  2975.9602  1962.1  236335.34  130458.67  1  
2  12307.36  2413.8499  55038.0  38.7  262143.0  294.12  39013.0  237493.6  3796.58  1963.3  199450.25  179705.27  1  
2  9801.48  1593.9  28637.0  41.28  262143.0  181.46  32864.0  262143.0  2309.57  1965.4  119989.84  157956.92  1  
2  3830.1902  911.94995  33112.0  3.44  198040.56  179.74  32629.0  182231.81  1390.01  1987.6  92072.445  98600.24  1  
2  4524.98  380.65  19729.0  1e-10  93958.914  14.62  30660.0  65972.81  393.82  1989.4  19860.5  43957.22  0  
2  5755.35  1223.6  46989.0  33.54  168430.89  268.32  34368.0  185199.36  2050.58  2009.4  132787.05  88327.53  1  
2  18260.96  1895.2  39909.0  1e-10  219012.06  122.12  32584.0  229436.11  1881.8  2013.1  139718.1  108891.13  1  
2  16150.971  2071.15  38841.0  9.46  149073.11  33.54  32508.0  111337.22  1807.1101  2032.9  65985.85  73945.13  1  
2  24755.021  3183.2  54470.0  34.4  262143.0  347.44  35309.0  262143.0  4484.31  2033.7  236637.8  147571.1  1  
2  5613.83  1665.2  36619.0  6.88  262143.0  68.8  37949.0  262143.0  1961.3401  2034.6  158110.05  169600.2  1  
2  22515.1  3635.15  78953.0  58.48  262143.0  312.18  34173.0  194982.98  3392.09  2040.3  234901.3  161060.66  1  
2  8655.9  1170.7  16480.0  38.7  262143.0  151.36  31637.0  262143.0  2191.23  2081.5  83700.445  183720.02  1  
2  13165.63  431.25  24648.0  1e-10  120928.15  61.06  31268.0  82194.25  1039.8401  2098.4  30913.148  57696.25  1  
2  1132.16  110.399994  9623.0  1e-10  109717.305  18.92  30696.0  93638.22  146.47  2129.3  13749.399  51389.81  0  
2  12077.391  2968.15  33762.0  79.98  262143.0  373.24002  39912.0  262143.0  3350.3801  2131.1  194432.8  251231.44  0  
2  2363.75  1186.7999  63777.0  1e-10  150196.58  202.1  31435.0  122934.08  1356.06  2131.6  119634.5  72043.3  1  
2  18198.13  953.35  34916.0  12.900001  232766.66  140.18001  38258.0  198597.67  1259.06  2148.3  105808.05  135882.38  1  
2  5417.41  389.85  24214.0  10.32  116651.23  1e-10  30913.0  76872.86  327.86002  2164.2  28402.7  55023.79  1  
2  21617.18  1087.9  18250.0  25.800001  221875.8  106.64  33721.0  210827.69  1923.51  2168.9  58709.797  114164.336  1  
2  9378.75  1507.65  44379.0  12.04  210715.31  48.16  33016.0  154197.2  1183.4  2172.8  104417.695  106155.04  1  
2  7603.6504  394.44998  25501.0  33.54  142467.11  1e-10  35477.0  79344.414  155.20001  2173.2  30874.049  77122.586  1  
2  13662.78  1055.7  37289.0  10.32  223197.5  195.22  34833.0  228999.53  1449.18  2177.0  130297.3  118631.57  1  
2  5440.5903  1589.2999  45167.0  48.16  262143.0  135.88  35701.0  257776.22  2401.72  2177.3  177657.75  162700.9  1  
2  3319.62  535.89996  17345.0  1e-10  184660.61  80.840004  33625.0  159918.42  510.22  2177.5  42324.598  94745.07  1  
2  11152.63  2059.65  64916.0  1e-10  262143.0  203.82  33172.0  194745.69  3570.57  2209.3  192903.3  136472.2  1  
2  3654.51  1077.5499  33319.0  20.64  127802.125  288.96  32340.0  129293.9  1764.43  2209.9  65734.0  63066.418  1  
2  11896.221  1221.2999  41224.0  24.94  158742.62  142.76001  32689.0  142438.19  2220.33  2220.0  89597.65  79179.96  1  
2  36302.32  6235.3  83805.0  12.900001  262143.0  403.34  31172.0  204997.38  4865.52  2239.4  262143.0  163189.73  1  
2  5973.12  1913.6  66696.0  102.340004  163811.25  607.16003  33609.0  154708.14  2838.22  2260.9  157446.5  84007.76  1  
2  4461.54  1518.0  28151.0  1e-10  262143.0  139.32  32497.0  220578.78  2730.55  2268.7  94749.65  158265.98  1  
2  5231.3604  1016.6  56688.0  25.800001  209616.1  147.92  30524.0  161596.1  1975.89  2269.8  139779.05  97630.64  1  
2  17740.02  16110.35  36037.0  19.78  182200.61  137.6  31221.0  144753.61  1225.11  2298.2  79597.25  86799.4  1  
2  3640.48  433.55  39740.0  1e-10  121041.01  32.68  30657.0  95165.734  649.9  2301.7  57707.0  56621.61  1  
2  6260.43  861.35  65549.0  30.960001  239997.02  333.68  32264.0  202312.7  2487.08  2304.3  202352.84  118152.83  1  
2  22499.85  3813.4  37812.0  12.900001  211154.86  172.0  31189.0  184246.25  2239.73  2304.7  106303.695  100489.945  1  
2  17624.73  3371.8  89324.0  37.84  186928.3  550.4  34557.0  192331.34  5472.74  2306.0  262143.0  98566.91  0  
2  24326.191  1452.45  37807.0  1e-10  152135.89  97.18  32896.0  117787.03  746.9  2344.2  67950.05  76365.086  1  
2  8787.05  1262.7  42705.0  57.620003  237546.67  292.4  34245.0  211486.55  2454.1  2359.0  137810.25  124126.98  1  
2  15675.78  1547.9  45446.0  16.34  193807.61  316.48  31912.0  201210.34  3229.1301  2361.7  139529.5  94372.38  1  
2  6486.74  949.89996  32813.0  30.1  220404.2  233.06  32104.0  193706.8  1149.4501  2365.3  96986.4  107969.0  1  
2  15162.7705  2241.3499  43821.0  29.24  262143.0  196.94  32672.0  201572.14  2117.51  2378.7  134782.3  137923.58  1  
2  21532.39  1116.65  60416.0  19.78  168790.12  209.84  32029.0  142906.27  1188.25  2383.3  131741.7  82491.75  1  
2  35980.242  7836.0996  44730.0  108.36  262143.0  589.96  36980.0  262143.0  13724.53  2385.8  262143.0  262143.0  0  
2  2527.84  601.45  17670.0  40.420002  210324.02  176.3  34707.0  201356.66  1364.79  2407.7  54290.348  111384.82  1  
2  1973.9601  603.75  28524.0  1e-10  202297.3  149.64  37636.0  173014.56  1066.03  2432.3  75303.15  116175.25  1  
2  9463.54  1391.5  25415.0  12.04  150126.66  232.2  32249.0  151489.0  2239.73  2440.1  58747.75  73874.43  1  
2  12687.391  1123.5499  22131.0  49.02  236324.27  127.28  32189.0  199802.19  1309.5  2446.9  67471.65  116074.25  1  
2  13398.04  3092.3499  83055.0  81.700005  262143.0  795.5  41988.0  206848.53  5282.62  2451.5  262143.0  262143.0  0  
2  26036.021  2771.5  71307.0  78.26  240752.12  516.86  42033.0  240927.31  4022.59  2452.0  262143.0  154411.83  1  
2  22307.701  2395.45  56633.0  43.0  262143.0  440.32  43408.0  262143.0  4060.4202  2452.4  262143.0  248106.5  0  
2  6927.16  7118.5  74300.0  21.5  180210.2  182.32  35464.0  151014.8  8634.94  2482.1  171209.7  97518.53  1  
2  8091.6504  2611.65  44104.0  28.380001  262143.0  448.06  39536.0  237008.39  3837.32  2487.1  159500.39  188178.14  1  
2  2803.56  501.4  14677.0  13.76  208242.4  72.24  31205.0  187874.27  752.72003  2498.9  42075.05  99154.73  1  
2  10398.061  1087.9  43281.0  11.18  189954.84  148.78  37737.0  142071.44  1449.18  2503.6  93826.195  109379.97  1  
2  5987.7603  1552.5  48304.0  19.78  262143.0  224.46  31216.0  262143.0  2494.84  2533.6  199014.39  161739.38  1  
2  21356.71  1768.7  58510.0  14.62  255621.27  325.94  31517.0  201427.03  2773.23  2541.2  179832.39  122931.14  1  
2  13609.101  834.89996  57421.0  24.08  145614.27  88.58  31466.0  101396.36  973.88  2541.7  88840.945  69914.22  1  
2  14421.011  1281.1  32365.0  16.34  200813.44  159.96  31450.0  177414.34  1714.9601  2542.0  87616.195  96368.14  1  
2  4848.2803  941.85  24719.0  9.46  253526.98  165.12  37653.0  215742.02  1284.28  2557.0  81374.0  145661.19  1  
2  8770.58  1708.9  52752.0  6.02  252457.75  374.1  35081.0  234572.77  4118.62  2559.0  188815.05  135139.02  1  
2  6952.7803  1503.0499  66714.0  44.72  146020.53  147.06  32868.0  125736.06  1942.91  2586.1  127996.15  73233.08  1  
2  17464.3  1085.6  80190.0  13.76  169681.94  198.66  31753.0  155388.81  1939.03  2590.1  190134.1  82212.99  1  
2  8860.25  863.64996  35076.0  10.32  163993.55  79.12  38872.0  129663.05  1347.3301  2592.3  69397.9  97271.08  1  
2  4080.29  592.25  28478.0  13.76  204044.4  43.0  32041.0  149893.86  727.5  2592.9  65134.848  99758.71  1  
2  16026.53  3321.2  38509.0  37.84  194402.22  170.28  39586.0  198049.89  3185.48  2602.0  116374.25  117425.625  1  
2  20844.31  2474.8  40685.0  43.0  262143.0  256.28  36032.0  262143.0  3126.31  2602.5  189913.3  222893.88  1  
2  17154.42  2555.3  57756.0  25.800001  228569.22  245.1  31969.0  224466.77  3591.9102  2610.3  197819.55  111497.94  1  
2  21919.13  1014.3  43348.0  20.64  171301.94  68.8  35093.0  123611.81  1052.4501  2611.7  81761.55  91728.195  1  
2  17078.781  1808.95  78845.0  34.4  231621.28  362.92  31400.0  170132.4  3051.62  2612.7  204682.75  110975.766  1  
2  4806.8003  423.19998  21777.0  27.52  124746.11  43.86  35572.0  124593.18  763.39  2616.7  41401.15  67710.4  1  
2  46930.96  3880.0999  66253.0  42.14  262143.0  225.32  34225.0  259306.05  3434.77  2617.2  262143.0  201453.6  0  
2  3760.6501  970.6  28218.0  1e-10  139227.81  153.94  30054.0  150967.83  1400.68  2664.0  65002.598  63848.16  1  
2  4390.17  895.85  39523.0  23.220001  245133.38  213.28  36484.0  182358.75  1210.56  2668.1  109975.65  136466.16  1  
2  11663.2  1690.5  70001.0  1.72  226657.2  225.32  30735.0  213240.8  2539.46  2669.8  227769.0  106297.445  1  
2  4044.9102  601.45  26712.0  1e-10  190951.81  87.72  32669.0  154538.92  1415.2301  2670.6  62988.95  95187.445  1  
2  17694.27  1798.6  38456.0  40.420002  262143.0  172.0  33509.0  246100.98  1547.15  2671.5  144410.1  159749.67  1  
2  15672.12  818.8  65092.0  1e-10  170022.72  114.380005  30945.0  138699.31  1311.4401  2676.3  137759.64  80281.87  1  
2  29108.59  2467.9  106468.0  86.86  261109.83  448.92  30691.0  155915.88  3097.2102  2676.3  253296.69  122279.69  1  
2  12621.511  1271.9  38405.0  44.72  245668.27  165.98  37492.0  189231.38  1366.73  2676.7  110892.195  140542.52  1  
2  2748.05  90585.5  77849.0  1820.62  198251.75  4566.6  31420.0  190951.0  98642.21  2688.4  226827.14  95048.07  1  
2  4464.5903  779.7  42509.0  40.420002  177559.77  136.74  40302.0  164013.98  1307.56  2727.5  106385.35  109192.11  1  
2  4733.6  2314.95  66676.0  11.18  262143.0  312.18  36228.0  256003.4  2379.4102  2728.8  260456.6  155817.75  1  
2  6958.8804  3390.2  40849.0  1e-10  262143.0  77.4  35837.0  262143.0  3205.85  2761.5  192653.75  190628.4  1  
2  22355.89  1883.7  59181.0  43.86  227487.06  356.04  43788.0  221999.84  3628.77  2764.9  200472.6  151995.9  1  
2  21055.371  1063.75  51577.0  1e-10  188462.19  55.04  32232.0  131808.28  867.18005  2786.2  103733.445  92689.72  1  
2  9027.391  989.0  39120.0  3.44  223926.08  133.3  36811.0  182530.42  1397.77  2792.1  108956.75  125777.32  1  
2  13577.99  1950.3999  66944.0  26.66  240904.0  309.6  33826.0  181565.44  5001.3203  2796.2  185466.25  124341.1  1  
2  10694.5205  1183.35  68798.0  29.24  259762.89  52.46  35950.0  164220.28  1633.4801  2800.2  172394.2  142493.83  1  
2  10854.95  1227.0499  49369.0  11.18  148537.02  165.12  34521.0  134946.28  1329.87  2800.6  101656.55  78241.67  1  
2  12341.5205  1381.15  88662.0  0.86  240744.88  1e-10  33748.0  167855.19  1300.77  2800.8  227087.05  123972.445  1  
2  4676.87  576.14996  42041.0  10.32  168230.36  118.68  31545.0  129087.875  948.66003  2801.3  82809.195  80975.74  1  
2  3451.3801  1030.4  38596.0  6.88  233794.06  73.1  30318.0  192620.17  1385.16  2801.5  113439.445  108156.86  1  
2  17950.47  1838.85  77995.0  2.58  157849.2  34.4  32544.0  156521.89  1817.78  2802.1  186278.14  78385.086  1  
2  9126.21  1384.6  45745.0  35.260002  166437.06  215.0  36145.0  188598.06  1658.7001  2818.5  131643.95  91794.86  1  
2  17535.06  3423.55  69114.0  20.64  210491.62  141.90001  35985.0  182828.45  2404.6301  2823.0  192810.14  115578.336  1  
2  7132.73  1814.7  52140.0  36.12  232602.34  252.84001  34317.0  190936.89  2873.1401  2828.7  151908.1  121798.93  1  
2  7241.9204  1550.2  40608.0  48.16  262143.0  233.92  37432.0  246974.92  2713.09  2830.8  153032.8  168760.89  1  
2  17699.15  2900.3  48502.0  57.620003  262143.0  468.7  35525.0  262143.0  4787.92  2832.6  262143.0  262143.0  0  
2  5591.2603  1150.0  37641.0  6.02  204232.7  199.52  31934.0  196474.02  2012.75  2845.7  112846.05  99517.32  1  
2  5249.0503  266.8  65900.0  18.92  121880.734  1e-10  33581.0  54142.58  296.82  2883.8  54443.3  62452.34  1  
2  11651.61  1582.4  47481.0  50.74  262143.0  233.92  34205.0  225510.31  2441.49  2884.1  163382.8  139861.77  1  
2  8593.07  780.85  47821.0  8.6  182284.8  165.98  30720.0  167816.75  1391.9501  2901.7  122454.3  85446.0  1  
2  5029.45  640.55  52287.0  22.36  186068.62  116.1  30096.0  151139.28  1528.7201  2902.3  120584.4  85448.016  1  
2  20414.26  2678.3499  60693.0  66.22  262143.0  376.68  39245.0  228905.58  3388.2102  2903.5  211989.84  175958.16  1  
2  14411.86  3016.45  25030.0  1e-10  109696.516  39.56  31797.0  53259.32  220.19  2974.6  20341.2  53222.96  1  
2  17982.8  262143.0  108769.0  5514.3203  131378.34  12801.96  33149.0  157947.64  262143.0  2974.7  262143.0  66452.95  0  
2  20980.34  1207.5  39926.0  8.6  200425.11  97.18  31897.0  137740.1  927.32  2980.3  83914.35  97548.83  1  
2  29018.92  1613.45  47112.0  35.260002  262143.0  340.56  34261.0  238205.94  1913.81  2980.8  171239.6  156295.48  1  
2  9738.65  2026.2999  65750.0  67.94  239930.66  337.98  38801.0  165040.4  3301.8801  2985.0  165579.3  142052.45  1  
2  12482.431  1948.1  66163.0  44.72  262143.0  312.18  38836.0  237047.11  2707.27  2985.9  239315.0  163238.22  1  
2  10210.79  2777.25  58847.0  61.920002  262143.0  97.18  39799.0  262143.0  2860.53  2987.7  251575.14  184802.73  1  
2  19418.13  2470.2  70573.0  16.34  262143.0  312.18  34072.0  243433.08  2880.9001  2988.4  262143.0  145684.42  1  
2  7646.96  5187.65  141488.0  346.58002  197630.47  2198.1602  34021.0  121422.34  8867.74  3013.5  262143.0  102593.78  0  
2  9982.04  2089.55  102555.0  1e-10  215743.6  233.92  33752.0  167517.97  2891.57  3017.0  262143.0  111111.11  0  
2  2932.8801  1233.95  28772.0  49.02  255895.88  204.68001  34545.0  209567.95  1998.2001  3017.5  92005.75  134886.52  1  
2  7061.97  897.0  36684.0  1e-10  252017.4  172.86  36294.0  201176.33  1297.86  3042.2  112609.15  139567.86  1  
2  18256.69  3091.2  59840.0  18.92  262143.0  60.2  35602.0  262143.0  3636.53  3044.4  262143.0  214434.11  0  
2  4332.83  1860.7  54481.0  6.02  205263.58  83.42  34147.0  193261.2  1712.05  3058.5  160660.75  106950.92  1  
2  134.2  6507.85  257179.0  141.90001  154431.84  2164.62  30104.0  66800.96  14556.79  3088.4  262143.0  70938.36  0  
2  9092.66  1503.0499  29330.0  6.02  257608.5  350.02002  37281.0  201382.2  2069.01  3090.1  90126.65  146543.92  1  
2  49306.3  6819.5  86467.0  75.68  262143.0  822.16003  48344.0  198686.27  12185.141  3095.4  262143.0  262143.0  0  
2  6375.72  400.19998  50086.0  1e-10  107911.234  124.700005  32550.0  91358.78  857.48004  3098.1  69821.1  53596.66  1  
2  10302.29  8289.2  60091.0  1e-10  194463.58  183.18001  33961.0  161480.08  6130.4004  3123.5  148063.64  100771.74  1  
2  1289.54  192.05  37924.0  1e-10  120759.0  112.66  33068.0  101982.31  730.41003  3157.3  59014.547  60932.29  1  
2  24699.51  3444.25  35382.0  8.6  262143.0  244.24  35501.0  262143.0  3610.34  3166.1  262143.0  259797.25  0  
2  15624.54  1996.3999  47219.0  49.88  262143.0  422.26  34154.0  262143.0  4235.99  3205.6  215952.75  185119.88  1  
2  3289.73  601.45  29593.0  15.4800005  201740.38  125.560005  31044.0  175851.56  1364.79  3206.1  79406.35  95563.17  1  
2  7718.94  867.1  40095.0  22.36  170544.84  210.7  33968.0  152167.0  1271.67  3206.3  93095.945  88395.195  1  
2  8101.41  1335.15  62524.0  3.44  202540.22  316.48  35481.0  156579.0  2743.1602  3206.8  149382.7  109654.69  1  
2  4452.39  462.3  32406.0  10.32  113212.05  37.84  30757.0  73780.28  699.37  3221.7  36482.598  53132.06  1  
2  7340.74  1033.85  57668.0  35.260002  233674.61  317.34  37093.0  197101.66  2075.8  3225.4  173438.39  132258.48  1  
2  7829.96  1007.39996  31021.0  34.4  192519.44  237.36  32961.0  165292.97  1318.23  3233.0  78240.25  96826.68  1  
2  12110.33  17020.0  27760.0  172.0  252243.27  430.0  38915.0  206633.17  3682.12  3235.5  87526.5  149780.98  1  
2  6648.39  256.44998  22564.0  35.260002  153789.4  51.600002  30253.0  112531.875  340.47  3236.5  38744.65  70992.9  1  
2  14269.73  2182.7  32668.0  79.12  121287.766  628.66003  31840.0  98171.49  4061.3901  3238.2  48935.95  58926.43  1  
2  3040.24  3042.9  31276.0  1e-10  115760.47  60.2  30690.0  79487.02  491.79  3246.0  37933.9  54209.73  1  
2  2533.33  514.05  22504.0  18.06  170126.36  17.2  31444.0  152102.56  767.27  3247.7  52229.55  81626.18  1  
2  14524.71  1381.15  88636.0  1e-10  262143.0  339.7  32032.0  168327.03  3114.6702  3253.9  227658.6  157479.2  1  
2  8548.54  853.3  19073.0  14.62  257406.55  153.08  30861.0  206357.64  927.32  3254.6  60056.45  121213.125  1  
2  6080.48  783.14996  27261.0  3.44  207119.16  103.200005  33657.0  184895.25  779.88  3279.4  76910.85  106369.16  1  
2  10179.681  1067.2  53864.0  12.04  189788.25  139.32  33925.0  183598.56  1487.9801  3281.9  150899.55  98244.72  1  
2  12885.03  1145.4  36314.0  39.56  171723.62  148.78  32501.0  167462.67  1726.6001  3293.7  92792.35  85162.19  1  
2  13967.17  2022.85  44305.0  21.5  262143.0  304.44  32878.0  262143.0  3285.3901  3294.0  179063.05  176084.4  1  
2  7431.02  1307.5499  54746.0  8.6  262143.0  337.98  33556.0  262143.0  2504.54  3294.2  229425.0  175482.45  1  
2  8793.15  1706.6  76529.0  14.62  191118.1  350.02002  30468.0  198731.38  2899.33  3319.5  232066.55  88851.72  1  
2  6110.98  192.05  42775.0  1e-10  93772.555  1e-10  30200.0  60381.22  87.3  3319.5  39410.5  43211.84  0  
2  5246.6104  1120.1  36611.0  5.16  262143.0  239.94  31967.0  234658.73  1996.26  3321.8  131089.64  145670.28  1  
2  5553.44  1083.2999  39269.0  13.76  204802.48  264.88  35389.0  192963.62  2284.35  3322.0  115623.3  110591.97  1  
2  9817.95  2917.55  45833.0  60.2  192186.22  157.38  35977.0  194379.28  2512.3  3326.9  135940.34  105503.586  1  
2  22615.14  1412.2  32779.0  1e-10  191782.27  88.58  31625.0  144669.73  1738.24  3342.3  72359.15  92546.3  1  
2  29262.92  2402.3499  43165.0  18.06  220120.45  190.92  36075.0  239972.97  2165.04  3350.5  158057.14  121167.68  1  
2  17572.88  2302.3  46625.0  48.16  262143.0  224.46  35369.0  262143.0  2701.4502  3350.6  206450.3  222311.1  1  
2  19420.57  3629.4  79264.0  28.380001  262143.0  479.88  38440.0  216741.58  5520.27  3351.0  262143.0  193474.6  0  
2  20583.23  3556.95  163716.0  22.36  260888.25  969.22003  45292.0  104936.62  8057.79  3351.3  262143.0  180300.14  0  
2  9185.99  1829.6499  45600.0  12.900001  262143.0  253.7  34980.0  262143.0  3776.2102  3412.7  206606.7  176893.42  1  
2  4693.95  788.89996  33153.0  1e-10  151084.73  6.02  33393.0  126251.73  643.11005  3440.8  63867.547  76983.21  1  
2  4418.8403  1021.19995  26555.0  13.76  262143.0  215.86  33440.0  253890.11  2055.4302  3441.3  102875.55  139077.0  1  
2  10413.311  560.05  23532.0  1e-10  156379.12  114.380005  35517.0  143094.31  1068.9401  3461.8  51380.848  84749.1  1  
2  20157.451  2114.8499  47481.0  12.04  217969.14  288.96  36865.0  213199.23  3823.7402  3475.5  154463.39  122610.97  1  
2  3014.01  867.1  54572.0  11.18  125267.67  238.22  30272.0  134743.06  1417.17  3481.2  112200.9  57862.9  1  
2  19351.031  2601.3  51742.0  76.54  262143.0  480.74002  43441.0  262143.0  4528.93  3482.7  227742.55  182592.84  1  
2  2921.9001  282.9  36453.0  1e-10  115029.16  1e-10  30499.0  77547.61  55.29  3493.2  43134.2  53532.02  1  
2  14979.16  1015.44995  74217.0  8.6  177086.14  172.0  38468.0  159140.0  1672.28  3504.5  180219.95  103945.16  1  
2  5559.54  654.35  32336.0  1e-10  199700.08  151.36  38328.0  167600.28  1065.06  3521.4  82695.35  116792.36  1  
2  17555.8  2355.2  65142.0  5.16  210092.47  29.24  33583.0  194060.78  2387.1702  3538.4  192894.1  107658.93  1  
2  3095.75  627.89996  15976.0  40.420002  262143.0  109.22  31062.0  233236.73  919.56  3543.1  56857.15  150650.6  1  
2  7734.19  1811.25  42854.0  15.4800005  262143.0  198.66  33768.0  247931.4  2426.9402  3552.7  162122.39  152990.77  1  
2  4440.8003  691.14996  44545.0  1e-10  130167.36  1e-10  30685.0  81560.51  108.64  3559.4  55436.9  60946.43  1  
2  7653.06  875.14996  38693.0  19.78  155907.56  98.04  34265.0  130738.58  1120.35  3575.0  77189.15  81515.08  1  
2  3423.9302  1022.35  37986.0  44.72  224250.48  152.22  32693.0  157905.17  2051.55  3587.1  91525.05  111868.61  1  
2  10485.29  688.85  46812.0  1e-10  138163.06  21.5  31273.0  93393.34  817.71  3599.1  66710.35  65929.766  1  
2  3273.26  477.25  26878.0  15.4800005  134204.0  31.82  33945.0  122633.734  480.15002  3599.7  50295.25  69512.24  1  
2  11119.08  647.45  42464.0  0.86  182218.67  160.82  37581.0  151414.33  1139.75  3600.0  98108.8  104491.57  1  
2  3692.9402  646.3  49305.0  1e-10  180694.05  189.2  36805.0  150630.39  1479.25  3602.1  113324.445  101477.73  1  
2  13516.38  1699.7  55268.0  23.220001  214050.53  64.5  32945.0  196623.83  1856.5801  3611.6  165817.34  107603.38  1  
2  4897.69  1436.35  60242.0  7.7400002  169636.92  216.72  32431.0  164403.14  2675.26  3631.5  151122.64  83946.15  1  
2  4627.46  460.0  16895.0  8.6  159064.61  32.68  33525.0  121117.086  415.16  3635.4  31223.648  81369.64  1  
2  11184.96  838.35  42489.0  1e-10  168739.14  124.700005  34093.0  151053.86  1001.04004  3637.0  97932.85  87781.12  1  
2  10019.25  1869.8999  53208.0  32.68  262143.0  247.68001  34517.0  237735.34  3816.9502  3637.3  193014.84  181507.1  1  
2  15902.091  3688.0498  74809.0  47.3  262143.0  165.12  32762.0  229648.89  5116.75  3645.2  262143.0  133895.7  0  
2  26238.541  3577.65  57667.0  1e-10  262143.0  511.7  40353.0  262143.0  4367.91  3667.3  262143.0  244060.44  0  
2  6477.5903  1917.0499  31688.0  128.14  251821.72  686.28  30652.0  218585.88  2532.6702  3683.7  105690.75  117780.14  1  
2  12144.49  732.55  27712.0  3.44  187115.47  76.54  31101.0  163721.75  1040.81  3690.0  69230.0  88798.19  1  
2  25220.451  6456.1  52611.0  606.3  250802.62  1214.3201  33473.0  213167.83  4130.2603  3704.4  171126.89  128099.31  1  
2  18213.99  1473.15  38519.0  38.7  252761.36  213.28  37413.0  255326.94  1719.81  3704.8  150069.25  144295.67  1  
2  14011.7  1718.1  39931.0  47.3  262143.0  203.82  34329.0  232814.62  1568.49  3724.8  141853.64  139713.3  1  
2  7665.87  1547.9  45948.0  6.02  167629.92  134.16  33149.0  129645.69  1551.03  3742.5  90896.0  84789.5  1  
2  2411.94  136.84999  30132.0  31.82  93861.63  1e-10  30220.0  51932.582  180.42  3751.5  23877.45  43281.53  0  
2  777.14  85.1  9573.0  1.72  115757.12  1e-10  30640.0  111833.26  74.69  3765.2  16335.75  54119.84  1  
2  5888.33  725.64996  22543.0  1.72  189685.08  75.68  33293.0  183295.84  1219.29  3773.6  63049.9  96362.08  1  
2  4059.55  969.44995  40541.0  30.1  191556.45  114.380005  36625.0  176612.19  1439.4801  3774.6  109253.445  107051.92  1  
2  21931.33  2843.95  81681.0  29.24  222152.66  319.92  33909.0  210328.03  3347.4702  3775.7  262143.0  114944.06  0  
2  15488.511  1164.95  32386.0  20.64  262143.0  200.38  38209.0  262143.0  1562.67  3810.3  132957.25  159385.06  1  
2  17733.92  1944.6499  78100.0  18.92  257866.12  237.36  32552.0  219971.88  2917.76  3819.1  262143.0  128083.15  0  
2  1911.13  670.45  27324.0  2.58  146969.73  80.840004  32204.0  134947.34  1506.41  3831.6  56263.75  72220.05  1  
2  7140.66  1164.95  52183.0  29.24  225946.92  160.82  34976.0  191435.25  1695.56  3859.0  152430.2  120585.92  1  
2  6109.15  578.45  51881.0  3.44  168602.61  215.0  32765.0  145668.75  1992.38  3878.3  115317.4  84293.586  1  
2  7987.3403  788.89996  44855.0  1e-10  197336.22  107.5  32297.0  167257.8  1168.85  3880.0  114476.75  97249.87  1  
2  12617.851  2197.65  62085.0  31.82  262143.0  395.6  35691.0  241320.58  3481.33  3881.1  228613.1  145530.9  1  
2  9613.601  4002.0  66660.0  1e-10  262143.0  1e-10  39987.0  257722.86  3383.36  3882.2  262143.0  217613.6  0  
2  1132.77  1087.9  35842.0  11.18  223419.89  159.1  34380.0  212301.02  1112.5901  3882.6  116108.59  117205.445  1  
2  18655.63  2149.3499  34021.0  12.04  262143.0  318.2  34281.0  262143.0  2550.1301  3883.4  172489.64  184005.84  1  
2  1391.41  441.59998  21496.0  1e-10  159562.34  55.9  31501.0  142626.78  740.11005  3915.0  46782.0  76696.37  1  
2  23611.271  1956.1499  53065.0  15.4800005  262143.0  243.38  38993.0  262143.0  2989.54  3918.5  216426.55  163625.05  1  
2  67498.33  4873.6997  62248.0  88.58  262143.0  614.9  39183.0  262143.0  4769.49  3942.9  262143.0  262143.0  0  
2  4104.08  1435.2  30327.0  0.86  225624.12  217.58  31647.0  214183.02  2007.9  3944.4  99113.9  108952.74  1  
2  4873.9  1001.64996  26555.0  1e-10  167188.67  1e-10  32297.0  181549.14  761.45  3944.4  73563.195  82392.766  1  
2  9694.12  1980.2999  62440.0  24.94  262143.0  196.08  36007.0  196778.25  2906.12  3947.2  187482.2  154432.03  1  
2  9132.311  1917.0499  40162.0  1.72  262143.0  313.04  34526.0  240783.27  3118.55  3960.1  147557.64  151722.2  1  
2  4386.5103  633.64996  33521.0  35.260002  231002.1  149.64  32914.0  190665.44  1172.73  3979.8  97523.445  116015.67  1  
2  20114.14  2188.45  102501.0  40.420002  260326.98  456.66  34852.0  167606.2  4077.8801  3979.9  262143.0  138441.7  0  
2  37521.71  2999.2  63883.0  27.52  246008.7  296.7  36768.0  210984.17  2405.6  3980.9  205662.55  138019.53  1  
2  2885.9102  228.84999  18389.0  1e-10  118700.78  18.92  30972.0  76489.37  271.6  3990.3  21462.45  56097.418  1  
2  9762.44  978.64996  32990.0  1e-10  171484.33  72.24  34628.0  144578.3  1054.39  4008.6  72778.9  90609.12  1  
2  8012.96  588.8  46729.0  1e-10  143698.64  104.060005  31113.0  97022.0  596.55  4010.4  69179.4  68220.45  1  
2  7090.64  1661.75  46366.0  48.16  262143.0  294.12  35852.0  212198.2  3227.1902  4027.2  150127.89  145175.38  1  
2  8703.48  1509.95  53632.0  1e-10  232923.12  126.420006  33297.0  195225.83  1646.0901  4051.1  159764.89  118341.695  1  
2  6085.3604  1059.15  27237.0  1e-10  250177.22  155.66  31008.0  215733.8  1730.4801  4061.6  89659.75  118369.98  1  
2  10862.2705  1615.75  37068.0  35.260002  262143.0  306.16  34688.0  162600.55  1800.3201  4068.7  91968.945  141275.77  1  
2  692.35004  249.54999  21246.0  15.4800005  138784.16  49.02  31496.0  113929.35  650.87  4078.6  36934.55  66698.38  1  
2  6387.92  1371.95  53988.0  24.08  149655.48  182.32  32301.0  159182.69  1808.0801  4090.4  131133.34  73761.31  1  
2  11783.98  1008.55  77516.0  1e-10  178354.31  79.12  31384.0  96402.41  1608.26  4090.6  114024.8  85410.65  1  
2  5181.3403  969.44995  44339.0  43.86  130849.72  122.98  32945.0  129422.695  1354.12  4103.1  87562.15  65778.266  1  
2  2973.75  184.0  36256.0  7.7400002  96254.15  8.6  30096.0  50307.324  463.66  4103.6  27831.15  44202.65  0  
2  31294.22  2175.8  71520.0  19.78  262143.0  296.7  34450.0  198120.28  2180.56  4130.1  216210.34  147392.33  1  
2  2623.0  1102.85  38957.0  30.1  169973.95  112.66  33121.0  133870.77  1724.66  4146.1  79577.695  85902.516  1  
2  16274.19  2175.8  70651.0  6.02  219605.94  259.72  34701.0  243164.34  3211.6702  4146.9  262143.0  116280.29  0  
2  8923.08  1744.5499  30690.0  72.24  262143.0  122.98  34369.0  262143.0  1360.91  4173.3  130043.15  165070.36  1  
2  15795.95  1284.5499  54536.0  36.12  218513.47  151.36  34876.0  154544.22  1774.13  4173.7  128604.5  116285.336  1  
2  26151.31  3000.3499  87941.0  7.7400002  262143.0  552.98  30209.0  195356.02  4770.46  4174.3  262143.0  140965.7  0  
2  4128.48  907.35  27418.0  1e-10  215887.1  1e-10  33671.0  189147.17  768.24005  4190.8  79132.65  110918.195  1  
2  22790.21  1658.2999  57636.0  1e-10  207212.36  251.12001  37240.0  173782.34  4806.35  4195.2  152833.84  117745.8  1  
2  8754.11  922.3  39373.0  47.3  174709.45  107.5  32676.0  118557.6  964.18005  4205.7  71227.55  87109.47  1  
2  11092.24  1237.4  52157.0  32.68  205628.83  188.34  32229.0  161009.58  2045.7301  4206.5  128139.9  101123.22  1  
2  5702.89  1417.95  29796.0  25.800001  262143.0  258.0  34513.0  262143.0  3200.03  4227.9  120465.945  155854.11  1  
2  4369.43  828.0  21724.0  30.960001  216793.25  143.62  36792.0  195715.33  1349.27  4233.9  64876.098  121708.03  1  
2  18719.68  2410.4  34276.0  58.48  262143.0  382.7  37232.0  262143.0  2641.31  4238.1  181312.45  255232.05  0  
2  15628.811  6504.4  51386.0  74.82  221063.0  231.34  33162.0  192895.2  3234.9502  4252.5  151246.84  111860.53  1  
2  7247.41  941.85  41253.0  52.46  229617.0  145.34  30165.0  180040.42  1530.66  4282.4  113330.195  105688.42  1  
2  3010.96  1509.95  49473.0  20.64  203422.5  324.22  36656.0  187862.25  2049.61  4283.2  141816.84  113779.53  1  
2  12376.29  1335.15  69032.0  6.02  185938.22  200.38  36171.0  160327.19  1811.9601  4284.5  168879.8  102624.08  1  
2  12535.5  2572.55  48563.0  48.16  221514.83  242.52  37336.0  233186.88  2222.27  4285.6  172794.39  126197.48  1  
2  11165.44  2785.3  70829.0  25.800001  262143.0  268.32  37836.0  242553.27  5197.2603  4292.7  262143.0  214308.88  0  
2  17644.25  2032.0499  26332.0  47.3  262143.0  301.86002  37405.0  262143.0  2783.9001  4319.1  183605.55  249673.0  0  
2  5176.46  253.0  28737.0  1e-10  99084.04  39.56  30161.0  50989.094  363.75  4377.5  22358.299  45600.49  0  
2  4170.5703  655.5  33032.0  6.02  238536.05  215.0  33104.0  212649.08  1383.2201  4378.1  107181.15  120490.98  1  
2  12357.99  1067.2  41652.0  22.36  198156.27  102.340004  32002.0  145045.75  1443.36  4378.8  92185.15  96762.04  1  
2  6509.31  1278.7999  45621.0  18.92  232526.67  107.5  38700.0  204261.27  1776.0701  4379.4  142190.6  137310.52  1  
2  12232.94  669.3  50317.0  1e-10  128989.22  22.36  34817.0  74761.28  582.97003  4380.0  57399.95  68527.49  1  
2  15464.721  632.5  46983.0  23.220001  174989.67  87.72  31080.0  164679.03  1228.02  4382.7  118059.0  82987.66  1  
2  2028.25  266.8  25491.0  3.44  112399.586  10.32  31272.0  69051.13  274.51  4399.5  26858.25  53634.03  1  
2  4583.54  1394.95  37692.0  30.1  163796.48  180.6  36600.0  179320.11  2527.82  4400.2  103133.15  91475.695  1  
2  21212.75  2947.45  72346.0  30.1  262143.0  606.3  33989.0  237467.25  3683.09  4402.5  262143.0  211092.02  0  
2  29299.521  3507.5  95991.0  17.2  179654.4  13.76  31249.0  139718.08  2698.54  4420.4  204645.95  85663.15  1  
2  2469.8901  696.89996  27752.0  1e-10  170374.03  128.14  32145.0  165875.61  841.96  4428.1  70242.0  83567.4  1  
2  11416.15  3464.95  62322.0  8.6  262143.0  97.18  30777.0  262143.0  3724.8  4428.9  262143.0  188826.56  0  
2  12481.21  1454.75  46829.0  2.58  210681.7  219.3  33627.0  164557.52  1860.4601  4449.6  117585.195  108102.32  1  
2  27857.48  5015.15  103862.0  73.96  262143.0  450.64  37216.0  165409.9  7636.81  4451.2  262143.0  188672.03  0  
2  16149.75  4229.6997  100258.0  63.64  262143.0  468.7  42061.0  171355.95  6709.49  4451.9  262143.0  239775.0  0  
2  17821.76  1569.75  35046.0  19.78  262143.0  124.700005  34479.0  202639.4  1325.02  4470.9  108363.35  152542.31  1  
2  26344.07  1983.75  43572.0  49.02  246703.86  340.56  32664.0  221806.08  2755.77  4471.5  147469.1  122960.43  1  
2  5421.0703  3134.9  92429.0  101.48  163962.11  758.52  31474.0  154811.42  7198.37  4483.6  218339.0  78743.64  1  
2  14582.66  2727.8  48765.0  1e-10  262143.0  98.9  35785.0  262143.0  4569.67  4483.9  223100.0  177494.38  1  
2  13777.46  1942.35  82232.0  13.76  262143.0  443.76  31596.0  191592.61  3097.2102  4515.5  240402.89  146553.02  1  
2  3470.29  872.85  22633.0  1e-10  262143.0  75.68  34329.0  232672.48  1582.0701  4518.5  80353.945  140583.92  1  
2  5666.9  1128.15  31377.0  18.92  261780.23  133.3  31109.0  242478.19  2217.4202  4526.3  116092.5  124263.33  1  
2  6120.74  1012.0  45688.0  2.58  249773.47  177.16  36544.0  222513.0  1395.8301  4528.3  155123.5  139277.98  1  
2  8158.75  1673.25  49356.0  36.12  262143.0  140.18001  34792.0  262143.0  2009.8401  4528.7  219730.5  183818.98  1  
2  7861.0703  1220.15  29284.0  1.72  231714.77  170.28  44857.0  212826.97  1517.0801  4532.3  95099.25  158600.3  1  
2  9910.67  1735.35  57108.0  29.24  129288.266  244.24  33433.0  153815.64  4042.9602  4552.8  134034.8  65956.03  1  
2  8615.641  838.35  29066.0  30.1  189420.22  183.18001  38476.0  172744.27  1079.61  4577.0  76614.15  111208.07  1  
2  7629.27  886.64996  33730.0  10.32  157077.17  110.94  31393.0  129988.61  1121.3201  4577.6  66902.4  75242.98  1  
2  3379.4001  410.55  22634.0  30.1  212723.05  122.12  37257.0  188039.72  822.56  4596.2  64942.797  120932.35  1  
2  1137.04  361.1  18882.0  1e-10  175475.23  30.960001  30653.0  117224.63  556.78  4604.1  33774.348  82074.62  1  
2  18223.14  1915.8999  46172.0  48.16  220936.72  338.84  35732.0  206669.98  2587.96  4606.3  145604.95  120460.68  1  
2  11789.471  1210.95  49103.0  4.3  179369.98  202.96  33485.0  182773.08  1520.9601  4639.0  136943.14  91647.4  1  
2  9168.3  638.25  60339.0  7.7400002  166571.22  65.36  30315.0  116476.37  880.76  4639.5  107239.8  77050.88  1  
2  15234.141  1271.9  37284.0  16.34  212320.66  214.14  35916.0  183564.61  1341.51  4658.4  104431.5  116359.07  1  
2  11660.761  472.65  30810.0  25.800001  120660.49  84.28  31785.0  81486.71  713.92004  4659.7  38308.8  58520.41  1  
2  23583.21  1524.9  70326.0  1e-10  204261.52  215.86  36509.0  159888.08  2557.8901  4659.9  171574.25  113790.64  1  
2  7216.3003  1046.5  46773.0  10.32  220786.73  154.8  40902.0  191516.98  1483.13  4660.9  136685.55  137796.31  1  
2  4285.86  1818.1499  32309.0  38.7  262143.0  142.76001  38676.0  254242.92  2628.7002  4662.3  125340.8  167417.6  1  
2  26824.75  3360.3  53440.0  18.06  262143.0  377.54  34921.0  262143.0  3927.53  4664.6  237792.39  182481.75  1  
2  6567.87  307.05  28356.0  10.32  146517.72  32.68  30485.0  95893.08  417.1  4665.4  41490.848  68154.8  1  
2  3588.02  1076.4  77104.0  0.86  174589.12  227.04001  32995.0  153005.42  1973.9501  4675.1  180012.95  87899.29  1  
2  4518.88  744.05  46688.0  1e-10  125258.33  103.200005  33001.0  108198.76  1186.31  4677.1  77081.05  63074.5  1  
2  4770.81  739.45  45164.0  20.64  218532.1  116.1  35792.0  189582.44  1409.41  4685.6  130650.34  119349.68  1  
2  31216.14  2893.4  56536.0  67.08  262143.0  667.36  34820.0  262143.0  5127.42  4694.4  262143.0  245641.1  0  
2  14929.141  2647.3  53232.0  7.7400002  126908.695  104.92  31705.0  73109.59  1034.99  4708.6  59383.7  61395.88  1  
2  8230.73  1482.35  68433.0  1e-10  262143.0  307.02002  34225.0  202811.86  3352.32  4709.1  211777.1  165327.9  1  
2  8091.6504  748.64996  34251.0  1e-10  153960.62  48.16  32286.0  115310.52  650.87  4726.8  60264.598  75847.97  1  
2  933.91003  2061.95  25373.0  12.04  182916.47  55.9  35392.0  188604.61  2055.4302  4742.4  73020.4  98782.04  1  
2  6447.7  810.75  27457.0  10.32  213670.89  139.32  31270.0  150672.4  1075.73  4745.6  63125.797  101951.42  1  
2  4000.3801  1311.0  40325.0  27.52  225743.31  153.08  31552.0  153274.61  2265.9202  4768.2  94311.5  108683.07  1  
2  6082.31  1020.05  41324.0  35.260002  185896.78  115.240005  35280.0  168315.98  1144.6  4768.7  106132.35  100073.83  1  
2  9301.28  1776.75  68102.0  1e-10  173712.89  53.32  31888.0  151078.1  1663.55  4768.9  156993.39  84523.87  1  
2  14070.87  1313.2999  30050.0  22.36  227448.64  166.84  35878.0  226425.25  1431.7201  4769.9  103822.0  124517.85  1  
2  3292.78  3083.15  77571.0  110.94  262143.0  821.3  32181.0  221471.98  3812.1  4770.8  262143.0  132453.42  0  
2  5412.5303  234.59999  25612.0  1e-10  128102.15  55.9  35488.0  79041.73  329.80002  4798.9  30890.148  69367.81  1  
2  4504.24  841.8  24512.0  6.02  178674.75  45.58  32844.0  170170.89  622.74  4800.5  63647.9  89544.58  1  
2  9004.21  2757.7  110848.0  30.1  160366.27  491.92  31703.0  149733.34  3057.4402  4803.1  253259.89  77577.086  0  
2  15092.011  1844.6  72681.0  43.86  213029.39  220.16  35776.0  203825.56  2254.28  4817.2  226047.45  116292.41  1  
2  3139.6702  234.59999  30192.0  1.72  101779.53  18.92  31509.0  62960.098  325.92  4817.6  29005.299  48934.5  1  
2  12383.0  3611.0  114861.0  68.8  262143.0  678.54004  38394.0  149570.39  6834.62  4818.8  262143.0  246691.48  0  
2  13251.641  1330.5499  37887.0  34.4  156899.67  261.44  34636.0  185357.56  1891.5  4826.1  107157.0  82922.01  1  
2  7634.7603  3003.8  59353.0  1e-10  127926.63  1e-10  31372.0  96045.08  1788.68  4826.6  86983.695  61238.32  1  
2  14175.79  7633.6997  30196.0  1e-10  139728.4  94.6  30529.0  103043.5  782.79004  4849.4  47477.75  65090.46  1  
2  1395.0701  1400.7  50940.0  5.16  185463.77  193.5  33418.0  168325.69  1332.78  4849.9  130836.65  94571.35  1  
2  17951.69  3146.4  76140.0  46.440002  177064.47  195.22  36072.0  148802.61  3263.08  4851.6  172879.5  97458.94  1  
2  18096.26  4059.5  89507.0  73.1  262143.0  722.4  33445.0  191938.11  6205.0903  4852.2  262143.0  145802.6  1  
2  13754.891  1611.15  37882.0  0.86  262143.0  222.74  41196.0  262143.0  2429.85  4860.0  168540.55  204998.69  1  
2  8894.41  767.05  22424.0  1e-10  122036.39  1e-10  31073.0  67656.336  478.21002  4863.3  23149.5  57861.89  1  
2  19358.96  3775.45  70308.0  67.08  262143.0  351.74002  39468.0  244350.62  9608.82  4863.6  262143.0  254013.98  0  
2  13429.761  1072.95  42398.0  37.84  138894.67  69.66  30748.0  100137.164  657.66003  4864.6  64782.95  65166.21  1  
2  10343.16  339.25  33695.0  10.32  133551.45  86.0  32452.0  82942.18  459.78  4875.7  42644.3  66131.766  1  
2  5527.8203  2580.5999  58165.0  50.74  262143.0  231.34  35636.0  213675.7  3295.09  4876.3  189643.05  166772.2  1  
2  26669.201  1961.8999  86085.0  19.78  230926.0  83.42  31060.0  199567.89  1762.4901  4896.0  262143.0  109444.61  0  
2  21921.57  2254.0  93655.0  1e-10  201077.45  159.96  34717.0  183437.11  2884.78  4896.4  262143.0  106518.64  0  
2  27258.46  2908.3499  76403.0  43.0  262143.0  238.22  31533.0  224857.72  2808.1501  4896.9  262143.0  151676.75  1  
2  4328.56  738.3  29050.0  1e-10  142062.48  64.5  31469.0  121084.37  1103.86  4898.8  53672.8  68215.4  1  
2  3691.11  1219.0  13421.0  1e-10  262143.0  1e-10  34366.0  239228.36  1e-10  4924.3  48991.15  170911.19  0  
2  4847.67  913.1  33065.0  7.7400002  209090.67  205.54001  35366.0  168356.66  1680.04  4928.7  84941.3  112834.17  1  
2  17692.44  2206.8499  100184.0  11.18  182781.38  232.2  32147.0  171482.52  4369.85  4941.7  262143.0  89658.71  0  
2  16066.79  1486.95  59065.0  72.24  243384.11  343.14  31651.0  181230.23  3280.54  4942.1  163335.64  117543.8  1  
2  19878.68  2159.7  68966.0  36.98  262143.0  403.34  36084.0  249105.4  3374.6301  4942.6  262143.0  195492.56  0  
2  8920.03  783.14996  32693.0  12.04  211047.9  137.6  34773.0  170689.56  1128.11  4975.0  85149.445  111980.72  1  
2  21544.59  4667.85  120402.0  1e-10  262143.0  131.58  35331.0  142687.03  6998.5503  4976.7  262143.0  216410.67  0  
2  5306.39  565.8  33031.0  10.32  129404.79  23.220001  33252.0  86943.67  838.08  4988.3  43820.75  65658.08  1  
2  5706.5503  2444.9  76874.0  1e-10  188549.92  1e-10  37724.0  186186.58  1449.18  4999.3  218397.64  108533.586  1  
2  17590.57  954.5  55854.0  18.06  153989.45  179.74  33358.0  121621.99  1612.14  5004.7  103654.1  78381.05  1  
2  2502.83  1032.7  30688.0  36.98  231023.69  134.16  33604.0  202112.48  1585.9501  5016.9  94641.55  118458.86  1  
2  5840.75  302.44998  32326.0  2.58  166138.66  119.54  30376.0  136205.53  688.7  5027.8  67184.15  77005.43  1  
2  5349.7  2926.75  90945.0  40.420002  206363.28  417.1  37229.0  170070.61  3419.25  5043.4  236008.75  117228.68  1  
2  4578.0503  1015.44995  36967.0  30.1  200350.83  184.90001  31554.0  176965.36  2004.02  5044.1  99821.15  96464.086  1  
2  30515.25  14600.399  113424.0  346.58002  262143.0  1848.14  35169.0  151465.33  20010.13  5045.4  262143.0  245878.44  0  
2  15652.601  3961.75  93882.0  30.960001  253956.17  107.5  38009.0  182993.58  3375.6  5046.0  262143.0  147287.28  1  
2  7197.39  3705.2998  98723.0  59.34  239315.11  575.34  30973.0  174020.28  7573.7603  5046.8  262143.0  113102.83  0  
2  10994.641  2717.45  74969.0  16.34  224030.38  307.88  42196.0  220491.62  4983.8604  5061.1  252228.34  144244.16  1  
2  1637.8501  726.8  35501.0  1e-10  167745.52  148.78  30145.0  152932.17  971.94  5077.1  82843.695  77158.95  1  
2  36284.63  3339.5999  86719.0  24.94  262143.0  304.44  37593.0  198108.9  4002.2202  5078.0  262143.0  185747.08  0  
2  8783.391  3757.0498  43978.0  18.92  262143.0  264.88  31308.0  230727.98  6253.5903  5116.7  154830.25  127960.94  1  
2  9107.3  788.89996  38815.0  4.3  155984.98  136.74  38937.0  146583.44  1148.48  5117.0  86816.945  92675.58  1  
2  8524.75  1482.35  54376.0  6.02  161182.97  242.52  32160.0  158584.61  2622.8801  5117.3  131579.55  79096.13  1  
2  30545.14  4215.9  109317.0  46.440002  262143.0  915.9  33456.0  157155.83  7520.41  5117.6  262143.0  230112.34  0  
2  9333.0  845.25  48589.0  33.54  190588.44  41.28  30826.0  127854.07  1055.36  5137.2  94792.195  89646.586  1  
2  15548.29  3333.8499  86673.0  13.76  262143.0  186.62001  41816.0  198214.03  4029.3801  5140.9  262143.0  256217.81  0  
2  4064.4302  120.75  22672.0  6.88  112272.875  56.760002  30285.0  75293.266  308.46002  5162.2  26047.5  51882.69  1  
2  34014.82  1868.75  52337.0  24.08  170224.03  211.56  32129.0  137951.17  1210.56  5162.4  110167.695  83452.26  1  
2  6329.97  762.45  34205.0  19.78  230097.14  138.46  36681.0  197512.64  1177.5801  5181.3  103087.15  128787.12  1  
2  6847.25  1547.9  67812.0  5.16  224905.77  271.76  38654.0  253344.6  2678.1702  5182.3  262143.0  132652.39  0  
2  33773.87  1539.85  43660.0  40.420002  238199.11  204.68001  34645.0  213687.75  1658.7001  5191.1  142358.5  125921.75  1  
2  10955.601  645.14996  24717.0  42.14  129086.58  45.58  30062.0  97576.56  498.58002  5211.7  36801.15  59213.27  1  
2  20801.0  9076.95  49400.0  19.78  204745.73  170.28  35264.0  155184.61  1358.0  5215.1  116975.695  110170.8  1  
2  23067.76  4284.9  45304.0  63.64  262143.0  279.5  39920.0  262143.0  4488.19  5229.3  262143.0  262143.0  0  
2  7355.99  1118.95  30605.0  12.04  208216.14  29.24  35711.0  192556.78  1320.17  5231.7  89923.1  113458.35  1  
2  6426.35  806.14996  35419.0  28.380001  212074.56  168.56  33673.0  187536.14  1153.3301  5263.6  101354.1  108965.87  1  
2  5445.47  917.69995  45373.0  26.66  189072.1  153.08  30156.0  188777.3  1926.42  5269.9  130697.5  87000.39  1  
2  19254.041  1643.35  30541.0  27.52  255421.72  196.08  34648.0  221553.69  1451.12  5315.7  103248.15  135038.02  1  
2  6707.56  838.35  41725.0  29.24  139860.73  84.28  31467.0  101479.56  949.63  5318.0  64609.297  67153.89  1  
2  18725.17  2268.95  80415.0  72.24  262143.0  606.3  36015.0  213639.3  4099.22  5320.7  262143.0  207203.52  0  
2  11831.561  12592.5  87254.0  71.380005  262143.0  580.5  37780.0  196894.17  8032.5703  5321.1  262143.0  175467.3  1  
2  16995.21  2722.05  90939.0  130.72  260979.2  650.16003  34265.0  188915.69  3774.27  5328.3  262143.0  136451.0  0  
2  11114.2  2272.4  37957.0  8.6  262143.0  408.5  31955.0  262143.0  3862.54  5330.1  188330.89  210114.34  1  
2  10894.601  1559.4  48852.0  79.12  262143.0  348.30002  33432.0  257978.56  2224.21  5355.8  192303.0  152500.9  1  
2  7122.97  1191.4  58733.0  17.2  230288.1  287.24  36673.0  196925.56  2201.9001  5369.2  176483.6  128865.9  1  
2  4966.0103  1772.1499  31988.0  9.46  262143.0  1e-10  40923.0  262143.0  1766.37  5369.9  162822.75  197564.08  1  
2  2130.73  834.89996  38058.0  3.44  134359.23  108.36  30140.0  145704.81  1304.65  5438.7  84613.55  61791.8  1  
2  20811.98  2272.4  66307.0  38.7  262143.0  163.40001  35905.0  259094.86  2634.52  5439.5  262143.0  200329.45  0  
2  10526.7705  1357.0  36400.0  18.06  230339.95  152.22  34071.0  195969.19  1710.1101  5452.9  108845.195  119749.64  1  
2  8719.34  1811.25  43094.0  21.5  251664.66  169.42  33316.0  237507.17  2602.51  5454.6  156175.75  127936.695  1  
2  16753.65  2738.15  20657.0  10.32  262143.0  368.08002  33635.0  262143.0  3435.74  5492.6  168887.84  262143.0  0  
2  6999.14  370.3  27094.0  1e-10  111904.97  30.1  30591.0  80709.98  200.79001  5520.9  33367.25  52235.18  1  
2  11463.12  1229.35  42096.0  22.36  262143.0  302.72  34281.0  236644.34  2455.07  5522.0  152004.7  156321.73  1  
2  4224.25  2459.8499  61957.0  233.06  137637.28  1139.5  32437.0  125944.37  3712.1902  5528.1  119066.4  68123.49  1  
2  6037.7803  5598.1997  42701.0  1e-10  193290.06  1e-10  33797.0  176120.28  2652.9502  5531.8  114753.9  99679.93  1  
2  3914.37  983.25  39311.0  13.76  208063.28  36.98  30685.0  192954.94  1394.86  5538.8  115741.75  97418.54  1  
2  13659.12  1391.5  69377.0  30.1  183750.53  194.36  30739.0  161170.28  2175.71  5540.8  170616.3  86186.33  1  
2  5707.77  887.8  32693.0  1e-10  225795.42  92.020004  35781.0  204975.95  1326.9601  5541.2  102253.4  123278.58  1  
2  4528.64  634.8  22769.0  26.66  215153.31  104.060005  37409.0  168580.56  802.19  5559.0  58569.5  122812.97  1  
2  10208.96  2336.8  61197.0  12.04  213926.14  145.34  31026.0  195214.72  2448.28  5559.6  182289.95  101276.74  1  
2  5981.66  1762.95  35736.0  2.58  166301.73  1e-10  31153.0  128514.73  656.69  5562.2  70077.55  79052.7  1  
2  15242.07  3651.25  54708.0  6.02  262143.0  105.78  44316.0  262143.0  4786.95  5592.7  258931.69  213244.33  0  
2  4409.69  1014.3  24116.0  24.94  262143.0  127.28  34448.0  253422.5  1295.92  5597.2  93254.65  137950.84  1  
2  1850.13  384.1  25888.0  1e-10  167605.23  14.62  31620.0  113128.2  593.64  5604.7  44687.848  80866.66  1  
2  12103.011  1197.15  38689.0  35.260002  141879.8  110.08  33315.0  126733.37  1130.05  5604.8  74816.695  72124.1  1  
2  11621.721  2822.0999  73412.0  65.36  262143.0  410.22  40754.0  234019.02  6364.1704  5605.2  262143.0  224090.72  0  
2  7783.6  838.35  31379.0  38.7  160412.45  113.520004  35781.0  147701.7  1018.5  5605.8  70720.4  87581.14  1  
2  22301.6  2106.8  52127.0  27.52  212870.73  233.92  33909.0  198287.36  3250.4702  5606.2  157716.75  110141.51  1  
2  18478.73  3596.0498  105870.0  59.34  262143.0  289.82  43112.0  162272.62  3621.01  5606.5  262143.0  231043.56  0  
2  3470.29  232.29999  52224.0  1e-10  112853.08  68.8  32171.0  64757.9  404.49002  5610.4  51603.95  55398.5  1  
2  7091.25  798.1  20960.0  54.18  258471.3  99.76  36944.0  222765.95  1192.13  5627.4  71245.945  145705.62  1  
2  5729.73  541.64996  42419.0  19.78  146260.86  42.14  32337.0  83116.414  791.52  5656.3  53798.15  72168.54  1  
2  13424.88  3287.8499  96032.0  12.900001  247860.16  403.34  42823.0  178896.66  4205.92  5657.2  262143.0  161958.55  1  
2  17572.27  3321.2  72454.0  34.4  262143.0  91.16  38748.0  237113.25  3646.2302  5658.3  262143.0  207785.28  0  
2  14937.681  1445.5499  42840.0  3.44  169786.25  164.26001  33988.0  120111.25  1972.9801  5661.8  78515.1  88053.82  1  
2  22245.48  7127.6997  117432.0  140.18001  262143.0  547.82  34237.0  146295.75  8120.8403  5662.4  262143.0  160154.69  1  
2  11784.59  2425.3499  42100.0  58.48  262143.0  313.9  36245.0  262143.0  3075.87  5665.6  202019.34  190430.45  1  
2  4329.17  1274.2  35942.0  1e-10  262143.0  122.12  35741.0  195333.66  2640.34  5666.2  107127.1  145275.38  1  
2  12965.551  2696.75  41120.0  56.760002  262143.0  416.24002  40564.0  257723.03  4842.24  5666.6  161706.1  165660.2  1  
2  5964.58  999.35  22152.0  50.74  199162.2  63.64  32638.0  158296.0  1097.0701  5717.9  53506.05  99186.04  1  
2  4981.2603  1528.35  27052.0  49.02  181629.25  153.94  33387.0  201153.5  1686.8301  5718.6  83032.3  92530.14  1  
2  4488.38  535.89996  41301.0  13.76  114662.36  39.56  30809.0  73284.3  893.37006  5731.8  46184.0  53903.7  1  
2  9553.82  1267.2999  57632.0  1e-10  140931.75  166.84  30165.0  121998.31  1901.2001  5733.2  107284.65  64868.258  1  
2  4792.16  2255.15  35067.0  3.44  262143.0  357.76  30693.0  262143.0  3215.55  5734.2  162062.6  141169.72  1  
2  13086.94  3063.5999  43132.0  1e-10  262143.0  96.32  31849.0  262143.0  4223.38  5740.3  220241.1  226503.61  1  
2  14982.82  649.75  25847.0  3.44  140034.02  110.94  31628.0  128423.5  699.37  5749.1  50649.45  67581.12  1  
2  15849.0205  2243.65  64569.0  43.86  160414.39  183.18001  31037.0  150100.17  2811.06  5774.3  147885.39  75970.18  1  
2  1222.4401  307.05  14692.0  17.2  101359.29  30.960001  30664.0  86687.78  416.13  5777.7  19433.85  47425.56  0  
2  12545.87  1622.65  62382.0  2.58  195193.39  208.12001  37377.0  202380.9  2037.0  5782.3  192641.1  111324.22  1  
2  24861.771  2852.0  25516.0  65.36  262143.0  389.58002  39685.0  262143.0  4090.4902  5785.6  169696.3  262143.0  0  
2  9169.5205  1031.5499  31804.0  22.36  233451.42  240.8  33455.0  202425.75  1976.8601  5800.8  98235.3  119172.93  1  
2  9600.79  3041.75  62421.0  70.520004  218510.42  587.38  32036.0  203572.95  3502.6702  5816.0  193896.89  106814.57  1  
2  13718.29  1581.25  47596.0  34.4  191880.61  219.3  36233.0  198868.42  2217.4202  5816.9  144429.64  106085.35  1  
2  9580.66  1230.5  76743.0  39.56  147948.52  313.04  31004.0  153119.22  2118.48  5817.6  179303.39  69991.99  1  
2  6811.2603  1120.1  38527.0  36.98  221995.69  185.76001  33181.0  187163.06  1982.68  5832.4  110028.55  112396.836  1  
2  16985.451  2250.55  47793.0  3.44  183461.77  36.12  35320.0  166213.56  1612.14  5833.5  121213.445  98874.96  1  
2  3576.4302  165.59999  21329.0  14.62  99628.5  69.66  30337.0  66984.89  444.26  5843.7  21800.549  46118.62  0  
2  11596.101  1670.95  63488.0  16.34  262143.0  265.74  33632.0  262143.0  2545.28  5850.8  262143.0  159810.28  1  
2  11422.25  2122.9  51250.0  1e-10  262143.0  227.90001  31529.0  232082.92  2812.03  5852.6  181491.84  154951.17  1  
2  5738.27  1092.5  33133.0  17.2  209176.72  104.92  31096.0  191792.73  1448.2101  5873.4  96964.55  99251.69  1  
2  4750.0703  339.25  28942.0  0.86  126790.84  48.16  31167.0  94914.99  582.97003  5875.0  41916.348  60298.008  1  
2  8915.15  1198.2999  41477.0  25.800001  253073.78  215.0  36669.0  196342.94  1644.15  5875.5  124263.25  141600.98  1  
2  31397.92  4719.6  38751.0  97.18  262143.0  768.84  39356.0  262143.0  7800.74  5876.3  262143.0  262143.0  0  
2  16751.82  1447.85  62589.0  25.800001  257249.52  200.38  34778.0  187272.67  1755.7001  5900.9  178851.45  136514.62  1  
2  8343.58  680.8  34490.0  0.86  144563.84  50.74  33636.0  112852.94  743.02  5913.0  59391.75  74196.62  1  
2  4994.68  156.4  14187.0  3.44  86978.914  56.760002  30237.0  73910.81  230.86  5917.9  15999.949  40130.33  0  
2  12518.42  1591.6  45908.0  36.12  197703.8  218.44  31564.0  175914.6  2234.8801  5920.3  123228.25  95219.766  1  
2  5387.52  258.75  29473.0  1e-10  142720.77  1e-10  32705.0  88366.87  479.18002  5921.3  39740.55  71223.18  1  
2  14922.431  2029.75  40048.0  24.94  262143.0  247.68001  38156.0  235997.98  3315.4602  5930.6  144214.6  184277.53  1  
2  4612.8203  1415.65  35674.0  24.94  262143.0  199.52  41254.0  262143.0  2319.27  5938.2  202182.64  222744.39  1  
2  8007.47  343.85  45642.0  1e-10  100887.734  10.32  30497.0  55866.777  310.40002  5948.7  38907.95  46947.83  1  
2  6894.83  2651.9  42570.0  22.36  262143.0  283.80002  36025.0  262143.0  4526.99  5976.0  184596.84  165748.06  1  
2  26581.361  742.89996  38799.0  28.380001  168173.2  136.74  33393.0  134650.98  822.56  5977.5  79716.85  85690.42  1  
2  4683.58  1121.25  40504.0  17.2  219792.73  127.28  33182.0  202670.94  1624.75  5978.0  125259.15  111284.83  1  
2  17167.84  2289.65  68777.0  17.2  237566.53  206.40001  37845.0  221572.42  2815.9102  5979.2  232530.0  137187.28  1  
2  8153.87  1347.7999  72319.0  11.18  132626.64  227.90001  32563.0  127924.555  2103.9302  5979.5  141164.8  65898.46  1  
2  5454.62  1167.25  35304.0  1e-10  233235.94  214.14  34740.0  207808.38  1816.81  5986.5  111945.6  123636.12  1  
2  13287.0205  2655.3499  41729.0  12.900001  262143.0  260.58002  33205.0  197517.8  3698.61  6019.5  125766.3  145018.83  1  
2  8419.22  184.0  41777.0  16.34  124372.414  1e-10  32516.0  48113.12  46.56  6019.9  30670.5  61707.97  1  
2  4348.08  1469.7  58057.0  17.2  158251.66  117.82  31700.0  151119.64  1778.01  6024.2  133873.8  76546.89  1  
2  23950.43  1899.7999  48088.0  41.28  244622.36  196.94  34221.0  230532.98  2439.55  6024.4  169156.95  127734.695  1  
2  29009.16  4611.5  78593.0  55.9  262143.0  551.26  41920.0  218592.03  6277.8403  6026.2  262143.0  187965.03  0  
2  4160.2  499.09998  29585.0  1e-10  101717.36  7.7400002  30109.0  62906.805  848.75  6052.9  28398.1  46731.69  0  
2  5230.14  238.04999  25036.0  1e-10  119205.36  77.4  30862.0  85607.51  707.13  6075.7  32703.7  56135.8  1  
2  3176.8801  863.64996  25612.0  6.02  156638.86  74.82  33000.0  187945.19  1240.63  6077.3  73450.5  78873.93  1  
2  7939.7603  1145.4  41508.0  38.7  132444.02  179.74  30236.0  158681.97  1768.31  6086.1  100503.1  61105.0  1  
2  5050.19  943.0  41013.0  1e-10  211405.2  117.82  35213.0  156093.14  1184.37  6088.2  97684.445  113589.65  1  
2  51902.46  3201.5999  151573.0  1e-10  262143.0  279.5  35373.0  113343.44  4603.62  6100.6  262143.0  144335.06  1  
2  14774.811  3864.0  71749.0  68.8  262143.0  452.36002  35037.0  205022.58  5749.19  6101.0  224459.3  162018.14  1  
2  15411.65  2236.75  29614.0  1e-10  262143.0  233.06  31812.0  196829.64  2127.21  6106.1  88942.15  131672.69  1  
2  3874.11  202.4  20493.0  1e-10  94180.9  33.54  30029.0  66602.52  291.0  6106.2  20826.5  43154.27  0  
2  2257.61  403.65  28948.0  1e-10  231613.89  88.58  31389.0  176127.44  847.78  6124.0  77797.5  110933.35  1  
2  10667.07  1483.5  61620.0  13.76  262143.0  353.46  32557.0  181706.14  2134.97  6132.3  170848.6  145668.27  1  
2  10546.9  715.3  22745.0  34.4  196595.38  59.34  30441.0  147028.27  545.14  6148.0  51027.8  91317.13  1  
2  2876.1501  731.39996  50261.0  12.900001  222407.81  158.24  35029.0  180001.53  1642.2101  6152.5  138047.14  118877.0  1  
2  20871.76  3268.3  44305.0  29.24  262143.0  271.76  39563.0  262143.0  2760.62  6160.6  255566.8  262143.0  0  
2  8557.08  875.14996  24358.0  22.36  183478.52  54.18  30343.0  156456.92  1093.1901  6178.6  58150.9  84950.086  1  
2  2367.4102  201.25  20229.0  19.78  119558.97  7.7400002  32895.0  87523.23  409.34003  6203.8  27015.799  60011.168  1  
2  14026.34  2804.8499  46849.0  24.94  155507.39  172.0  32860.0  183934.92  3466.78  6204.6  131487.55  77972.0  1  
2  13204.67  939.55  56256.0  21.5  125160.27  129.0  30665.0  97857.36  1373.52  6213.3  84000.6  58563.84  1  
2  13212.601  3008.4  72361.0  30.960001  262143.0  76.54  35381.0  237418.02  2938.1301  6214.0  262143.0  207156.05  0  
2  23022.01  1971.1  65189.0  6.02  193870.25  233.06  30170.0  189572.7  2565.6501  6214.7  188568.95  89249.66  1  
2  6052.42  403.65  37967.0  9.46  128310.77  24.94  32641.0  69123.42  420.98  6216.3  40045.3  63906.74  1  
2  6121.96  608.35  43003.0  1e-10  117659.836  1e-10  32235.0  86216.65  543.2  6230.4  56573.098  57873.0  1  
2  5342.38  2382.8  76508.0  80.840004  187646.38  360.34  31128.0  160027.02  3575.4202  6231.0  186818.64  89127.445  1  
2  18167.63  3185.5  41280.0  80.840004  175427.1  449.78  33100.0  130251.68  3193.24  6272.2  82043.3  88602.25  1  
2  4484.11  854.45  38230.0  22.36  199300.08  207.26001  31637.0  154340.47  1846.88  6273.3  90033.5  96210.58  1  
2  8830.36  2262.05  47018.0  33.54  262143.0  266.6  32246.0  236747.42  2702.4202  6274.0  169851.55  143084.67  1  
2  8705.311  1130.45  36562.0  20.64  156271.86  76.54  38982.0  136625.05  1089.31  6275.0  76222.0  92953.33  1  
2  8113.0  2170.05  53498.0  117.82  121243.16  731.86  31356.0  105745.13  3094.3  6287.1  86321.3  58009.348  1  
2  11121.5205  1676.7  51956.0  69.66  142307.36  202.96  31753.0  132979.12  1836.2101  6289.2  105423.945  68949.67  1  
2  8429.59  1972.25  40521.0  58.48  262143.0  264.02002  33797.0  247345.22  2784.87  6297.1  152933.89  177748.89  1  
2  5081.3003  502.55  32128.0  26.66  155683.55  71.380005  33157.0  123249.21  647.96  6309.3  60421.0  78765.86  1  
2  18617.81  2325.3  55780.0  55.9  220504.98  262.30002  31048.0  179074.22  2305.6902  6309.9  152416.39  104465.31  1  
2  11851.69  3912.2998  80825.0  45.58  262143.0  405.92  36845.0  212555.56  6417.52  6311.5  262143.0  190059.78  0  
2  10534.7  2645.0  89712.0  18.92  262143.0  206.40001  31140.0  191499.5  3427.01  6315.7  262143.0  140580.89  0  
2  18453.72  2525.4  38258.0  1e-10  167081.88  86.0  33829.0  68115.01  1251.3  6326.8  39763.55  86245.92  1  
2  11731.5205  1526.0499  23076.0  26.66  262143.0  69.66  33688.0  262143.0  1685.8601  6327.2  120094.5  171642.42  1  
2  20099.5  2495.5  89418.0  80.840004  174086.19  479.02002  31101.0  137172.11  2647.1301  6346.4  187159.05  82614.97  1  
2  17676.58  3237.25  93443.0  9.46  172710.7  177.16  31932.0  145466.03  3162.2002  6349.1  207409.39  84152.19  1  
2  7790.9204  1029.25  47075.0  12.900001  171276.61  325.94  34590.0  203917.53  2031.18  6361.5  146475.5  90400.05  1  
2  6871.6504  900.44995  39708.0  12.900001  185980.88  261.44  36982.0  168382.44  1835.2401  6370.1  102022.25  104949.1  1  
2  5635.79  1097.1  52018.0  27.52  192895.66  99.76  43188.0  173742.03  1391.9501  6384.5  137904.55  127117.586  1  
2  12779.5  1726.15  64604.0  19.78  158119.73  151.36  35265.0  162693.84  2428.8801  6407.3  160380.14  85084.42  1  
2  1919.06  572.7  20404.0  6.02  165523.44  44.72  33800.0  159280.05  617.89  6412.8  49590.3  85368.23  1  
2  12035.3  2469.05  61713.0  52.46  262143.0  320.78  31258.0  257397.14  4159.3604  6413.3  242382.05  128530.58  1  
2  14773.591  3075.0999  31228.0  54.18  246557.67  162.54001  32838.0  209176.28  1341.51  6413.4  99672.8  123542.19  1  
2  4417.62  706.1  48692.0  1e-10  191802.03  91.16  31297.0  132061.45  1261.9701  6428.9  98119.15  91595.89  1  
2  7895.23  821.1  30011.0  20.64  203360.53  186.62001  35969.0  171563.97  1190.1901  6436.8  78564.55  111613.08  1  
2  5441.2  3004.95  51402.0  11.18  186544.11  88.58  37360.0  183740.22  3510.4302  6436.9  144113.39  106342.9  1  
2  20115.97  2693.3  42285.0  91.16  262143.0  363.78  35173.0  252123.19  3072.9602  6437.0  162674.39  159580.0  1  
2  3763.7002  2326.45  34364.0  49.02  145816.64  151.36  31598.0  152364.52  3327.1  6439.4  79892.8  70305.086  1  
2  7174.8203  845.25  32424.0  19.78  189714.86  88.58  31552.0  170408.86  1255.18  6446.5  84309.945  91337.33  1  
2  22967.72  3198.15  55639.0  28.380001  207634.78  276.92  37637.0  220834.03  2717.9402  6452.9  187484.5  119243.625  1  
2  15474.48  1293.75  34654.0  11.18  168836.28  134.16  33708.0  139586.81  2833.37  6475.1  73810.445  86839.8  1  
2  11042.83  1550.2  41504.0  1e-10  262143.0  160.82  37795.0  262143.0  2393.96  6476.4  175674.0  164846.14  1  
2  7955.62  469.19998  27005.0  1e-10  121392.734  1e-10  31060.0  69357.74  275.48  6516.6  28579.799  57532.63  1  
2  19715.81  1451.2999  71156.0  1e-10  146831.14  227.04001  30685.0  115983.5  1947.76  6520.8  125929.59  68748.68  1  
2  12996.66  1728.45  81305.0  1e-10  172258.11  125.560005  33473.0  131329.69  2079.6802  6549.2  162929.7  87982.11  1  
2  5160.6  1551.35  32595.0  19.78  206512.33  217.58  36605.0  229294.66  2641.31  6552.1  114042.05  115347.05  1  
2  4498.14  303.6  19376.0  25.800001  108123.81  1e-10  30988.0  55657.4  35.89  6552.1  16455.35  51125.19  0  
2  18332.941  1140.7999  52684.0  1e-10  172545.92  128.14  33627.0  126387.93  1474.4  6554.7  101602.5  88534.58  1  
2  17827.861  2356.3499  118668.0  20.64  262143.0  201.24  35633.0  144772.0  3568.6301  6579.4  262143.0  145303.66  1  
2  21329.26  1817.0  60983.0  22.36  191946.45  182.32  32768.0  175458.66  1892.4701  6602.1  163268.95  95973.23  1  
2  11920.011  553.14996  42336.0  1e-10  147228.84  51.600002  30612.0  82049.26  970.0  6602.9  53003.5  68770.9  1  
2  5455.23  714.14996  54465.0  5.16  124802.164  92.880005  30823.0  87395.41  894.34  6603.3  72631.695  58697.16  1  
2  17962.06  3868.5999  75597.0  103.200005  190124.03  774.86  33401.0  203606.03  4622.0503  6603.6  234863.34  96898.39  1  
2  45961.67  3191.25  116860.0  47.3  258148.83  128.14  34163.0  147011.84  3203.9102  6603.6  262143.0  134569.38  0  
2  11213.63  838.35  54123.0  18.06  227473.72  238.22  31360.0  144668.45  1194.0701  6629.1  119474.65  108849.72  1  
2  6904.5903  454.25  39249.0  25.800001  165118.94  92.880005  34064.0  119018.58  766.30005  6632.5  71279.3  85824.75  1  
2  55219.64  5943.1997  86338.0  48.16  262143.0  964.92004  38318.0  198983.11  8608.75  6634.0  262143.0  262143.0  0  
2  6688.6504  995.89996  50814.0  38.7  137686.98  158.24  36139.0  141474.78  1506.41  6658.8  109693.9  75925.74  1  
2  3874.72  1109.75  39016.0  37.84  166934.16  145.34  32192.0  167748.95  1499.62  6671.3  99867.15  81999.88  1  
2  2715.11  410.55  31544.0  1e-10  152781.95  18.92  31812.0  109265.04  306.52002  6671.3  52591.8  74162.28  1  
2  24636.07  790.05  73196.0  25.800001  104077.58  111.8  30819.0  58449.22  1175.64  6672.2  65280.9  48943.59  1  
2  12386.05  1994.1  35601.0  1e-10  262143.0  92.020004  40906.0  262143.0  2060.28  6685.2  175733.8  183270.56  1  
2  10604.851  770.5  55020.0  1e-10  164808.23  60.2  31457.0  104936.28  1245.48  6685.8  88098.05  79107.24  1  
2  5996.3003  1600.7999  99740.0  1.72  169111.92  242.52  33100.0  150307.38  4187.49  6686.5  228754.55  85412.67  1  
2  12835.011  1248.9  33073.0  31.82  228413.4  239.08  32533.0  180233.98  2738.31  6686.6  90955.8  113387.65  1  
2  13364.49  2605.9  94757.0  1e-10  262143.0  22.36  31523.0  181303.81  2255.25  6686.9  262143.0  164995.62  1  
2  5183.17  2004.45  29499.0  0.86  190306.88  208.98001  30873.0  183933.45  1944.8501  6687.2  82791.945  89650.63  1  
2  9577.0  2256.3  36320.0  1e-10  262143.0  1e-10  35360.0  238182.33  980.67004  6687.2  132000.45  151681.8  1  
2  29541.08  7617.5996  103608.0  130.72  262143.0  890.96  32981.0  165815.44  7918.1104  6691.9  262143.0  190677.89  0  
2  3167.12  575.0  24336.0  12.04  180401.38  77.4  34952.0  173046.03  1031.11  6701.2  64258.547  96212.6  1  
2  21152.361  2870.4  38861.0  11.18  213779.64  184.90001  38686.0  171381.42  1569.4601  6718.1  101624.35  126194.445  1  
2  6478.2  1863.0  81378.0  9.46  257259.36  462.68  33889.0  194448.8  2570.5  6732.0  241452.84  133030.12  1  
2  6735.62  1727.2999  46047.0  43.0  225380.75  181.46  34685.0  212915.33  2342.55  6732.3  149598.89  119283.016  1  
2  28752.96  2083.8  71988.0  1e-10  246473.5  392.16  35437.0  197344.23  3668.54  6748.8  216772.7  133274.55  1  
2  3738.08  1305.25  32830.0  49.88  212811.53  215.0  32460.0  199611.9  2249.4302  6760.8  99994.8  105405.62  1  
2  12142.66  976.35  27433.0  25.800001  226161.64  162.54001  34555.0  205134.61  1039.8401  6778.1  85868.195  119247.67  1  
2  761.89  149.5  9421.0  20.64  98824.77  28.380001  31072.0  89686.1  340.47  6789.2  12892.649  46854.91  0  
2  31358.271  3139.5  39814.0  34.4  262143.0  376.68  31351.0  262143.0  4392.16  6796.5  219141.7  182253.48  1  
2  60881.66  9250.6  81384.0  23.220001  262143.0  448.06  46441.0  211095.58  9439.07  6799.5  262143.0  262143.0  0  
2  3801.52  883.19995  36374.0  0.86  246650.78  157.38  30639.0  196697.73  1293.98  6852.7  109171.8  115312.71  1  
2  4621.97  619.85  28464.0  1e-10  135787.88  1e-10  30888.0  95349.195  487.91  6856.3  41412.65  63998.65  1  
2  8701.04  370.3  26134.0  1e-10  167100.16  98.9  33182.0  141582.36  630.5  6862.3  56459.25  84605.68  1  
2  4359.67  177.09999  37738.0  1e-10  100576.55  9.46  30157.0  56210.258  243.47  6863.8  32367.898  46281.23  0  
2  8825.48  1153.45  39458.0  1e-10  227562.25  219.3  36411.0  190732.88  1616.99  6869.0  114836.695  126430.79  1  
2  2489.4102  1171.85  47532.0  1e-10  106047.586  17.2  30425.0  99943.086  843.9  6869.9  72486.8  49232.45  1  
2  9284.2  1509.95  54620.0  44.72  262143.0  367.22  38925.0  259647.05  3234.9502  6870.1  216398.95  164119.95  1  
2  13077.181  1248.9  50165.0  18.06  244021.42  143.62  33185.0  184059.89  1851.7301  6872.4  140889.95  123563.4  1  
2  9390.95  911.94995  23865.0  33.54  138517.08  40.420002  34108.0  98581.086  780.85004  6877.7  35898.4  72090.766  1  
2  13512.11  1523.75  58477.0  3.44  262143.0  132.44  30856.0  184948.42  2050.58  6878.7  165027.3  131261.62  1  
2  10246.17  1413.35  37620.0  71.380005  105843.36  255.42  30141.0  82007.54  1690.7101  6897.5  47075.25  48678.97  1  
2  6410.49  811.89996  43855.0  32.68  218371.53  63.64  33889.0  180116.33  1232.87  6899.6  120529.195  112921.03  1  
2  3670.98  737.14996  44928.0  18.06  119227.945  117.82  30125.0  99327.7  1281.37  6916.9  68093.8  54805.63  1  
2  12057.261  3040.5999  34983.0  24.08  262143.0  245.1  35193.0  262143.0  3835.3801  6919.5  177530.1  214088.69  1  
2  9302.5  5516.55  65453.0  0.86  262143.0  1e-10  40827.0  262143.0  4268.97  6951.6  262143.0  166509.61  1  
2  12459.86  1463.95  75326.0  6.88  262143.0  242.52  35169.0  200454.47  2424.03  6953.2  230399.05  178432.66  1  
2  5991.42  1467.4  34080.0  11.18  192778.95  83.42  32895.0  156661.72  1684.89  6962.3  81467.15  96763.05  1  
2  4034.54  823.39996  47381.0  3.44  183301.44  123.840004  33454.0  168027.89  1479.25  6987.1  121480.25  93569.43  1  
2  7939.1504  1117.7999  59604.0  5.16  225245.14  225.32  34236.0  193507.95  2536.55  6998.8  175992.55  117668.03  1  
2  31383.281  2346.0  53593.0  6.88  227434.27  217.58  37616.0  201330.48  2594.75  7000.6  164640.89  130541.49  1  
2  22983.58  2094.15  55729.0  10.32  262143.0  295.84  32255.0  243401.47  2802.33  7001.0  206978.14  136313.64  1  
2  28414.41  1813.5499  51027.0  23.220001  262143.0  281.22  30096.0  250143.14  2031.18  7001.6  194764.0  143688.66  1  
2  8892.58  1002.8  29764.0  1e-10  262143.0  158.24  35601.0  223329.05  1896.3501  7009.6  101427.695  150492.02  1  
2  17798.58  2638.0999  69503.0  26.66  181755.83  216.72  31820.0  185780.47  3247.56  7013.6  197026.05  88248.75  1  
2  6023.14  1311.0  39547.0  31.82  220572.16  185.76001  37272.0  183139.95  2193.1702  7014.0  110513.85  125445.03  1  
2  4516.44  923.44995  18836.0  2.58  236701.31  221.02  38216.0  228587.94  1013.65  7025.7  65699.5  138027.61  1  
2  12007.24  1700.85  42308.0  8.6  158568.38  102.340004  32401.0  121632.266  809.95  7041.4  78522.0  78396.2  1  
2  4432.87  647.45  14773.0  1e-10  109405.805  50.74  30300.0  81534.27  396.73  7053.1  18379.299  50582.82  0  
2  2267.98  504.84998  27160.0  20.64  115860.62  33.54  30856.0  66003.87  395.76  7063.2  27353.9  54550.098  1  
2  4731.77  451.94998  31983.0  10.32  135859.5  30.1  32879.0  69220.78  660.57  7067.1  33781.25  68159.85  1  
2  10798.83  1762.95  37296.0  1e-10  262143.0  128.14  34866.0  262143.0  1544.24  7067.4  158103.14  158975.02  1  
2  14690.63  1635.2999  49105.0  7.7400002  262143.0  387.0  31393.0  262143.0  2570.5  7086.7  219076.14  153509.9  1  
2  5811.47  594.55  35616.0  1e-10  212259.36  114.380005  32280.0  174777.84  994.25  7091.6  94984.25  104549.14  1  
2  5671.17  725.64996  28679.0  6.88  187627.1  63.64  32736.0  144099.89  712.95  7105.6  63059.098  93721.94  1  
2  8231.34  2349.45  95199.0  23.220001  262143.0  197.8  35308.0  180462.02  3777.1802  7112.5  262143.0  169667.88  1  
2  7212.64  790.05  34011.0  23.220001  223672.75  207.26001  34867.0  186615.56  881.73004  7132.2  96847.25  119000.22  1  
2  3549.59  2273.55  44618.0  43.0  127287.21  134.16  30280.0  147030.2  2843.07  7142.2  100100.6  58811.29  1  
2  4440.8003  1408.75  54948.0  1e-10  262143.0  31.82  33364.0  246978.98  1812.93  7142.8  207077.05  159473.95  1  
2  7859.85  558.89996  76650.0  8.6  100462.22  70.520004  30725.0  51005.3  755.63  7144.0  59655.098  47099.33  1  
2  14277.051  1432.9  44811.0  12.04  233173.44  52.46  35348.0  148499.27  1383.2201  7146.5  101538.1  125766.21  1  
2  20818.691  1680.15  20741.0  41.28  262143.0  146.2  35811.0  262143.0  1333.75  7173.6  83945.4  162510.02  1  
2  5899.31  799.25  26617.0  1e-10  203925.55  142.76001  30316.0  176281.55  960.30005  7175.9  71595.55  94332.99  1  
2  10539.58  731.39996  49236.0  1e-10  153799.27  42.14  33441.0  109320.766  948.66003  7180.9  82130.695  78479.016  1  
2  16424.25  1181.0499  30551.0  5.16  209745.48  7.7400002  32736.0  179615.33  963.21  7182.2  83731.5  104770.33  1  
2  4784.8403  336.94998  24924.0  36.12  128857.68  49.02  33405.0  114132.14  731.38  7199.5  43405.598  65681.31  1  
2  19427.89  2158.55  80552.0  67.08  262143.0  199.52  33828.0  213275.94  2787.78  7243.0  262143.0  155712.7  1  
2  19815.24  2003.2999  63088.0  22.36  199590.62  282.94  37180.0  196525.12  2640.34  7255.0  189184.2  113232.11  1  
2  4252.92  806.14996  44149.0  1e-10  156904.94  209.84  31376.0  161690.62  1785.77  7255.7  108924.55  75119.76  1  
2  18724.56  1911.2999  54728.0  1e-10  181012.95  26.66  34605.0  173652.02  1409.41  7256.0  145013.84  95580.336  1  
2  8763.26  1179.9  64373.0  14.62  236495.06  268.32  38560.0  159508.92  2530.73  7256.7  156678.3  139148.7  1  
2  7642.08  1125.85  50192.0  6.02  262143.0  264.88  31005.0  202895.56  1938.06  7266.0  155391.45  132024.17  1  
2  4415.18  747.5  36110.0  14.62  184090.62  126.420006  30364.0  159369.36  1487.9801  7269.0  87811.695  85292.48  1  
2  7870.22  1332.85  30104.0  16.34  262143.0  233.06  34784.0  262143.0  1996.26  7271.8  127862.75  146923.69  1  
2  7024.7603  1822.75  46305.0  26.66  250101.58  311.32  39596.0  250889.3  2581.1702  7274.9  177267.89  151108.12  1  
2  10039.38  2027.45  52288.0  33.54  180334.98  158.24  34157.0  185152.73  2721.82  7285.1  147724.39  93989.586  1  
2  23123.271  3874.3499  91243.0  24.94  262143.0  350.88  33632.0  188286.27  4837.39  7285.5  262143.0  150819.27  1  
2  9175.62  662.39996  32477.0  1e-10  187921.77  132.44  35021.0  165206.44  1027.23  7293.1  81869.65  100421.266  1  
2  9766.71  1876.7999  23133.0  1.72  262143.0  199.52  32191.0  262143.0  2572.4402  7303.8  112864.445  174874.42  1  
2  27467.691  3466.0999  45450.0  35.260002  262143.0  479.88  39517.0  262143.0  4327.17  7339.7  262004.5  242110.12  0  
2  11421.641  1311.0  51583.0  29.24  160011.75  53.32  31324.0  123311.42  976.79004  7344.1  97057.695  76480.23  1  
2  5146.5703  1233.95  29486.0  1e-10  159117.0  32.68  30820.0  146955.03  1038.87  7368.2  66118.1  74828.88  1  
2  6713.0503  1175.2999  54788.0  4.3  164595.77  148.78  32772.0  172723.16  1509.3201  7372.9  144396.3  82307.93  1  
2  3067.6902  210.45  40124.0  17.2  90201.1  19.78  30069.0  48432.926  517.98004  7377.9  29652.75  41385.758  0  
2  5249.66  285.19998  58058.0  8.6  152162.53  17.2  33859.0  59973.26  517.01  7378.7  53130.0  78614.36  1  
2  9480.01  2065.4  85436.0  5.16  162575.2  13.76  32341.0  92821.28  1709.14  7383.2  121006.445  80228.336  1  
2  11208.75  2516.2  56261.0  4.3  183827.25  167.7  30863.0  159366.42  3103.03  7383.9  136812.05  86570.13  1  
2  14969.4  2323.0  33043.0  16.34  262143.0  112.66  37737.0  262143.0  2022.4501  7419.9  160960.89  183256.42  1  
2  7686.0  1392.65  32032.0  52.46  262143.0  135.02  36068.0  239564.55  1681.9801  7448.2  117091.84  163154.39  1  
2  6481.25  951.05  32710.0  5.16  234652.69  197.8  30833.0  214627.2  1645.12  7462.1  107123.65  110398.05  1  
2  16470.611  1071.7999  43933.0  5.16  187928.36  106.64  30224.0  140295.8  1441.42  7477.5  94049.3  86669.11  1  
2  15911.24  1646.7999  30076.0  47.3  225556.45  266.6  32845.0  197524.84  2010.81  7485.2  90648.75  113043.24  1  
2  5710.8203  433.55  34425.0  2.58  137958.78  117.82  32846.0  95661.14  747.87  7500.3  50249.25  69143.586  1  
2  5420.46  790.05  30000.0  17.2  166146.81  140.18001  32729.0  135172.17  1142.66  7502.7  61876.9  82974.53  1  
2  5508.3003  723.35  25461.0  1e-10  126425.375  7.7400002  30266.0  104440.23  322.04  7502.7  40575.45  58386.08  1  
2  4083.34  816.5  38840.0  12.04  179544.66  86.0  37869.0  134021.78  788.61005  7511.4  79428.195  103747.195  1  
2  4082.73  423.19998  32266.0  18.06  177205.2  72.24  31084.0  120185.414  589.76  7514.1  59172.098  84049.17  1  
2  1520.12  392.15  23773.0  12.900001  139148.3  18.06  30329.0  100687.2  824.5  7522.8  36524.0  64395.58  1  
2  31155.75  2650.75  62813.0  62.780003  213051.47  291.54  32873.0  184463.1  2874.11  7531.5  176798.7  106867.086  1  
2  7889.1304  1659.45  38857.0  1e-10  240780.72  164.26001  31472.0  250091.81  2292.11  7547.7  148282.14  115628.836  1  
2  6844.2  2441.45  50215.0  35.260002  130788.305  86.86  31385.0  94185.86  1671.31  7549.3  72167.1  62634.14  1  
2  8963.34  634.8  50422.0  21.5  142183.89  106.64  31633.0  81437.914  1257.12  7549.5  62656.598  68629.5  1  
2  8121.54  1439.7999  44736.0  9.46  205830.73  139.32  31086.0  194219.77  1834.27  7550.0  132577.75  97632.66  1  
2  6035.95  2271.25  64561.0  27.52  262143.0  466.12  39341.0  262143.0  2975.9602  7582.1  262143.0  205275.42  0  
2  11683.33  2467.9  76540.0  23.220001  240715.81  375.82  32265.0  191177.0  5149.73  7587.2  223277.1  118510.37  1  
2  22455.93  948.75  40735.0  1e-10  195841.19  128.14  31341.0  171393.56  1202.8  7605.8  106532.55  93656.29  1  
2  21406.121  3566.15  84791.0  49.88  262143.0  368.94  35629.0  202613.52  5175.92  7622.3  262143.0  155589.48  1  
2  5484.5103  1221.2999  33261.0  63.64  249891.64  239.94  37524.0  200227.05  2949.77  7631.9  101619.75  143080.64  1  
2  4888.54  1269.6  34680.0  48.16  252185.77  172.86  33949.0  212045.14  1748.91  7665.9  112208.945  130637.44  1  
2  4876.95  1444.4  35737.0  16.34  262143.0  331.1  31049.0  235656.81  1912.8401  7686.9  128504.445  130990.94  1  
2  4579.27  437.0  26673.0  23.220001  166735.12  63.64  32076.0  143863.84  671.24  7698.3  58552.25  81606.99  1  
2  21498.23  1910.1499  48503.0  43.0  262143.0  462.68  34880.0  262143.0  2892.54  7700.3  262143.0  226354.12  0  
2  9494.65  783.14996  33035.0  3.44  206405.58  185.76001  32633.0  190919.84  1541.3301  7712.9  96237.75  102777.6  1  
2  4519.49  254.15  45724.0  7.7400002  111740.47  30.960001  31213.0  56547.875  556.78  7713.5  39453.05  53218.918  1  
2  4289.52  1144.25  23642.0  1e-10  254794.12  139.32  31465.0  221148.5  1972.01  7713.8  79778.945  122331.195  1  
2  13335.21  3249.9  63070.0  12.04  262143.0  246.82  41167.0  262143.0  6402.97  7713.8  262143.0  246852.08  0  
2  3416.0  185.15  11930.0  1e-10  110783.23  31.82  30081.0  48479.605  285.18002  7726.6  8825.1  50849.46  0  
2  7586.5703  644.0  37037.0  38.7  117230.27  73.96  31841.0  80557.414  803.16003  7744.1  45526.2  56956.93  1  
2  7885.47  759.0  53840.0  16.34  170705.02  144.48  32256.0  157152.39  1383.2201  7745.2  129105.9  84018.87  1  
2  4045.52  1008.55  37529.0  5.16  163174.36  81.700005  33741.0  139553.05  1236.75  7773.6  79914.65  84009.78  1  
2  6335.46  388.69998  29978.0  6.88  151428.19  36.98  31981.0  90053.52  501.49002  7773.8  41193.0  73895.64  1  
2  8890.141  1392.65  42063.0  24.94  258395.05  272.62  40824.0  229802.73  2006.93  7779.0  147494.39  160960.67  1  
2  13310.2  2082.65  59838.0  1e-10  179950.97  247.68001  31935.0  153523.88  2856.6501  7779.3  140175.8  87688.195  1  
2  17236.16  1288.0  51899.0  22.36  241257.05  270.04  33326.0  193110.14  2016.63  7779.7  152927.0  122682.68  1  
2  10873.25  2967.0  108649.0  34.4  240838.08  399.04  33932.0  158122.08  4050.7202  7780.0  262143.0  124696.62  0  
2  11727.86  1133.9  35607.0  0.86  220048.22  147.92  35885.0  161171.97  1153.3301  7792.9  87567.9  120489.97  1  
2  4640.27  1562.85  44221.0  10.32  262143.0  165.12  35720.0  214327.52  3012.82  7807.6  144619.39  148852.78  1  
2  3261.6702  302.44998  31893.0  7.7400002  93898.66  28.380001  30225.0  60630.098  462.69  7853.2  29505.549  43305.77  0  
2  18273.77  2167.75  41650.0  18.92  262143.0  411.94  32637.0  262143.0  3137.9502  7863.0  225596.64  245768.34  0  
2  9630.07  915.39996  36666.0  1.72  236751.56  198.66  39069.0  213583.36  1426.87  7879.6  119495.34  141138.4  1  
2  12979.58  1643.35  66423.0  29.24  256671.08  158.24  31704.0  179659.39  3245.62  7884.4  182091.0  124168.39  1  
2  7896.45  1046.5  50956.0  5.16  229624.44  306.16  32330.0  203154.7  2964.32  7896.5  157958.25  113277.56  1  
2  3458.09  486.44998  51987.0  17.2  128155.414  116.1  30267.0  111852.87  994.25  7898.4  88728.25  59187.008  1  
2  15769.11  2695.5999  48650.0  26.66  182564.52  225.32  31356.0  172967.83  1890.53  7899.1  128400.945  87348.836  1  
2  9169.5205  2198.8  77516.0  66.22  235809.16  423.98  33932.0  133278.62  3132.1301  7899.8  157642.0  122092.836  1  
2  11178.25  2282.75  68688.0  27.52  262143.0  312.18  36664.0  238101.77  3860.6  7902.9  249553.44  159945.62  1  
2  4871.46  963.69995  37156.0  1e-10  215814.97  190.06  34741.0  165448.67  1591.77  7938.6  93802.05  114404.72  1  
2  3533.12  626.75  23256.0  7.7400002  211033.28  92.020004  33645.0  181370.66  927.32  7968.5  64360.9  108340.68  1  
2  8317.351  553.14996  24493.0  30.960001  182990.7  14.62  35293.0  140593.88  416.13  8010.7  52544.65  98545.695  1  
2  11170.32  1790.5499  69814.0  7.7400002  170168.36  196.08  35093.0  128466.38  1908.9601  8010.9  136852.3  91121.19  1  
2  14699.17  3570.75  95561.0  52.46  262143.0  417.1  34412.0  179778.4  6024.6704  8012.5  262143.0  201110.19  0  
2  5003.83  345.0  35235.0  1e-10  128582.41  86.0  33720.0  78127.805  714.89  8012.9  42004.9  66159.04  1  
2  14971.23  1932.0  79324.0  1e-10  160812.66  40.420002  33140.0  174936.81  1830.39  8013.1  211741.45  81319.14  1  
2  5726.68  1409.9  25828.0  10.32  254489.31  202.1  38989.0  225299.66  2416.27  8030.9  88791.5  151402.03  1  
2  5648.6  724.5  29077.0  18.06  246571.23  148.78  32284.0  212100.03  1186.31  8031.3  94104.5  121464.62  1  
2  8488.76  1250.0499  26789.0  35.260002  234967.39  172.0  37445.0  189382.38  1885.68  8031.4  77413.4  134252.23  1  
2  18234.73  3214.25  38281.0  48.16  262143.0  279.5  38445.0  226130.69  4219.5  8031.7  132087.84  191764.66  1  
2  57252.16  5990.35  119920.0  53.32  253410.31  392.16  31192.0  143260.53  6212.85  8032.0  262143.0  120611.17  0  
2  2918.24  410.55  55367.0  1e-10  114899.766  1e-10  30402.0  62219.777  500.52002  8038.1  52565.348  53301.74  1  
2  3819.82  471.5  34669.0  1e-10  142406.72  83.42  35321.0  102072.57  756.60004  8039.7  53997.098  76750.91  1  
2  6029.85  558.89996  40289.0  1e-10  151202.34  113.520004  32924.0  114380.56  979.7  8058.7  70316.75  75961.086  1  
2  4503.02  637.1  33070.0  18.92  104584.57  88.58  32705.0  89582.78  816.74005  8061.9  45204.2  52191.75  1  
2  7123.58  368.0  18134.0  1e-10  142845.53  31.82  32334.0  133202.44  515.07  8065.6  36857.5  70476.79  1  
2  11929.16  3179.75  164809.0  61.06  249200.72  540.08  35684.0  104240.69  4334.93  8066.4  262143.0  135688.45  0  
2  21405.51  1247.75  52247.0  35.260002  123458.29  171.14  31989.0  68857.83  1294.9501  8097.4  54895.25  60261.65  1  
2  8611.37  1373.1  22826.0  19.78  262143.0  38.7  34372.0  236958.77  1549.0901  8119.5  82532.05  141259.61  1  
2  3804.57  955.64996  28558.0  21.5  198831.39  168.56  34729.0  201344.78  1628.63  8126.7  87738.1  105365.22  1  
2  19820.73  1903.25  63861.0  8.6  215255.55  163.40001  37521.0  237309.55  2351.28  8131.6  231244.3  123239.19  1  
2  8643.7  1888.2999  45001.0  1e-10  262143.0  234.78  32304.0  253069.7  2363.8901  8136.1  173773.05  136308.6  1  
2  8098.3604  619.85  31796.0  1e-10  166939.27  116.96  30856.0  122933.805  858.45  8140.1  59643.598  78599.21  1  
2  7076.0  763.6  28205.0  4.3  238172.05  128.14  37604.0  208279.0  1370.61  8140.4  89637.9  136661.08  1  
2  49513.09  4901.3  97655.0  12.04  262143.0  282.94  31129.0  175923.45  5435.8804  8140.8  262143.0  176889.38  1  
2  17959.01  2081.5  84170.0  2.58  228854.5  282.94  34997.0  204108.39  3510.4302  8155.7  262143.0  122211.01  0  
2  18413.46  4726.5  46388.0  25.800001  262143.0  60.2  36048.0  262143.0  4794.71  8166.6  212293.45  183527.1  1  
2  12761.2  980.94995  27169.0  5.16  149425.42  73.96  32904.0  114060.72  3153.4702  8184.1  47285.7  75022.8  1  
2  21109.05  4719.6  86197.0  112.66  231628.0  759.38  41208.0  199308.58  8791.11  8184.3  262143.0  145644.02  1  
2  5529.65  755.55  23419.0  1e-10  174831.17  61.06  32824.0  128434.06  821.59  8192.3  45895.348  87564.98  1  
2  9353.74  1296.0499  39921.0  24.08  262143.0  175.44  37272.0  197033.27  1824.5701  8192.8  120022.05  154631.0  1  
2  15253.051  863.64996  40672.0  11.18  174293.02  129.0  31156.0  115286.21  1054.39  8203.5  71547.25  82859.39  1  
2  7563.39  968.3  43172.0  47.3  194571.95  172.0  35956.0  168732.97  1679.0701  8222.9  111153.25  106750.94  1  
2  25756.64  5439.5  37865.0  61.920002  262143.0  261.44  38024.0  239643.86  6943.2603  8228.2  138460.0  166042.98  1  
2  22491.31  1266.15  36113.0  25.800001  230609.66  269.18  30032.0  169415.27  1449.18  8235.5  93354.695  105677.31  1  
2  7950.74  1430.6  62222.0  1e-10  230975.34  145.34  35983.0  173853.14  2325.09  8242.0  165061.8  126818.625  1  
2  4577.44  3118.8  62113.0  19.78  181274.25  71.380005  35032.0  171215.81  2363.8901  8243.3  162273.05  96899.4  1  
2  11120.3  1969.95  29096.0  23.220001  164232.84  95.46  30637.0  180269.62  2982.75  8245.1  80034.25  76776.16  1  
2  29811.92  3801.9  46566.0  39.56  262143.0  564.16003  40921.0  262143.0  7121.74  8276.5  193349.5  179421.45  1  
2  4493.2603  985.55  34498.0  98.04  262143.0  162.54001  35200.0  214474.62  1511.26  8281.4  112898.945  144131.03  1  
2  25565.102  3351.0999  46820.0  55.04  262143.0  354.32  35692.0  262143.0  4481.4  8282.3  262143.0  262143.0  0  
2  6582.5103  821.1  34395.0  41.28  192287.38  128.14  32534.0  164031.22  1438.51  8283.0  86087.85  95457.12  1  
2  32883.88  3284.4  68508.0  1e-10  216601.66  361.2  35964.0  234400.64  3499.76  8283.2  245030.5  118863.87  1  
2  5629.69  964.85  32373.0  1e-10  262143.0  127.28  32533.0  185895.88  1230.93  8293.4  91827.5  137493.31  1  
2  11596.71  1804.35  38100.0  1e-10  251160.58  223.6  32247.0  224631.4  2471.56  8329.8  130591.695  123583.6  1  
2  17195.9  474.94998  40591.0  1e-10  102726.99  31.82  30181.0  58462.758  485.0  8334.3  36210.05  47308.4  1  
2  5951.16  748.64996  34556.0  11.18  213295.83  166.84  32224.0  199652.47  1624.75  8351.3  105273.3  104877.39  1  
2  7000.97  962.55  23879.0  1e-10  253361.78  142.76001  30653.0  202323.7  1246.4501  8351.8  73719.6  118504.31  1  
2  15037.721  1146.5499  33083.0  56.760002  231048.7  145.34  34477.0  182170.6  1112.5901  8357.6  91960.9  121549.46  1  
2  2723.04  1208.65  39433.0  15.4800005  196481.84  164.26001  32934.0  191710.05  3517.2202  8377.2  115351.9  98738.61  1  
2  14719.301  2382.8  57581.0  49.88  168783.53  122.98  31282.0  160579.48  2609.3  8377.2  141087.75  80564.67  1  
2  5946.89  1723.85  53510.0  45.58  262143.0  254.56  34730.0  253011.95  2173.77  8377.7  206583.7  158621.52  1  
2  13324.84  3213.0999  60085.0  33.54  262143.0  387.86002  39410.0  262143.0  5044.0  8378.1  262143.0  256777.34  0  
2  3620.35  869.39996  28642.0  4.3  189008.06  136.74  37524.0  159816.14  1663.55  8393.8  69846.4  108220.49  1  
2  9567.24  1730.75  48084.0  1e-10  200303.6  104.92  38501.0  163115.17  1558.79  8425.0  119678.195  117674.086  1  
2  2905.4302  4015.7998  28111.0  24.08  262143.0  208.12001  37579.0  262143.0  4370.8203  8425.4  128220.4  175359.23  1  
2  7707.35  1156.9  56242.0  32.68  210821.1  218.44  36806.0  153112.72  2378.4402  8428.9  131399.0  118400.28  1  
2  12814.88  1912.45  53728.0  46.440002  262143.0  478.16  31588.0  223847.8  2911.9402  8431.2  183515.84  156059.14  1  
2  4766.54  213.9  24901.0  1e-10  102483.73  55.04  32809.0  63456.566  291.97  8436.0  24110.9  51305.98  1  
2  2893.84  625.6  26622.0  12.900001  188486.75  107.5  33905.0  167429.94  1265.8501  8439.7  68013.3  97513.48  1  
2  3883.87  1354.7  36964.0  24.08  244231.81  86.0  31088.0  189898.3  2021.4801  8446.1  107107.55  115855.08  1  
2  18226.8  2725.5  92180.0  42.14  202602.61  212.42  33042.0  186372.34  3503.6401  8460.0  262143.0  102148.37  0  
2  8749.23  1094.7999  37374.0  28.380001  256596.72  203.82  33976.0  212743.61  1858.52  8463.6  121323.84  133028.11  1  
2  29349.541  2336.8  101536.0  57.620003  203875.92  427.42  31973.0  169199.14  3929.4702  8466.1  262143.0  99464.8  0  
2  14458.83  1240.85  60915.0  24.08  183766.81  221.88  31421.0  161287.69  1570.43  8488.4  149915.14  88106.336  1  
2  7681.12  700.35  59720.0  1e-10  101673.93  50.74  30532.0  52304.684  868.15  8489.0  47662.9  47367.99  1  
2  10923.88  1473.15  39253.0  15.4800005  177228.11  101.48  34426.0  177805.03  1748.91  8489.1  106496.9  93097.76  1  
2  5089.8403  315.1  32625.0  1e-10  122295.22  15.4800005  32638.0  68500.836  241.53001  8489.3  34100.95  60905.02  1  
2  7434.68  2542.65  58916.0  12.04  262143.0  376.68  34742.0  262143.0  4271.88  8489.6  262143.0  262143.0  0  
2  7687.83  1896.35  36970.0  16.34  262143.0  341.42  39882.0  262143.0  2703.3901  8489.9  173578.7  253239.31  0  
2  9407.42  2953.2  87122.0  30.960001  262143.0  400.76  33903.0  197192.48  5979.08  8506.1  262143.0  209384.11  0  
2  9031.05  218.5  30898.0  3.44  116759.28  49.02  30432.0  85842.766  452.02002  8526.9  40471.95  54217.81  1  
2  5549.17  718.75  55038.0  5.16  164352.16  166.84  34939.0  127204.61  1567.52  8534.7  106828.1  87620.53  1  
2  37874.29  3450.0  107606.0  1e-10  262143.0  296.7  43416.0  159654.7  3216.52  8536.0  262143.0  262143.0  0  
2  23231.85  4670.15  59032.0  95.46  223003.84  342.28  33497.0  222738.9  6266.2  8552.5  200633.6  113982.54  1  
2  1654.93  805.0  33764.0  3.44  137866.36  98.9  30889.0  128179.13  1261.9701  8571.0  66037.6  64980.37  1  
2  4574.39  1209.7999  32268.0  7.7400002  236327.81  147.92  33820.0  198828.27  2000.14  8573.6  97897.195  121957.5  1  
2  3064.6401  376.05  20350.0  13.76  135915.23  1e-10  34084.0  93061.76  206.61  8578.1  28897.2  70686.87  1  
2  4505.46  1209.7999  70780.0  19.78  193720.48  208.98001  31012.0  130122.56  2161.1602  8596.5  140534.6  91669.62  1  
2  5578.45  713.0  26452.0  32.68  230582.4  149.64  30924.0  181275.98  836.14  8614.9  73167.6  108803.26  1  
2  9884.44  1976.85  44557.0  16.34  262143.0  339.7  35176.0  246589.55  2882.84  8615.9  167652.75  143484.64  1  
2  12068.24  527.85  28751.0  1e-10  192167.0  89.44  31809.0  166253.81  1044.6901  8622.4  72936.445  93271.48  1  
2  9158.54  3289.0  74263.0  322.5  128656.71  1824.06  33824.0  96212.61  7356.48  8626.7  109024.6  66401.44  1  
2  5253.93  971.75  33769.0  9.46  208570.23  159.96  38280.0  167036.25  1626.6901  8633.5  86069.445  121827.21  1  
2  15117.0205  2364.4  58745.0  1e-10  262143.0  216.72  36529.0  221581.95  3176.75  8634.8  198621.1  155113.78  1  
2  6808.21  4682.8  45838.0  38.7  154150.25  276.92  31132.0  164746.22  3556.99  8636.4  115228.84  73227.016  1  
2  18585.48  5194.55  77333.0  98.9  262143.0  641.56  38104.0  222153.61  9025.851  8636.8  262143.0  196186.44  0  
2  6490.4004  1239.7  73721.0  24.08  229264.22  296.7  31217.0  165399.02  2971.11  8665.3  186056.2  109206.25  1  
2  14038.54  9387.45  124421.0  170.28  251074.95  1105.96  33549.0  138078.02  9837.74  8670.1  262143.0  128529.57  0  
2  4081.51  1419.1  51729.0  24.08  131044.305  179.74  30316.0  111591.92  2543.34  8696.5  88081.945  60619.188  1  
2  21011.451  2725.5  77909.0  7.7400002  262143.0  149.64  33368.0  220511.16  2413.36  8697.7  262143.0  144110.84  1  
2  18227.41  777.39996  99677.0  11.18  152599.02  55.9  38216.0  67897.59  959.33  8698.1  103268.85  88985.04  1  
2  18851.441  1898.6499  77058.0  29.24  173169.94  268.32  31553.0  134871.78  2503.57  8698.6  158583.84  83374.49  1  
2  11972.471  3717.95  54156.0  1e-10  262143.0  205.54001  39693.0  262143.0  3657.87  8711.7  253791.19  193365.52  1  
2  4737.87  1117.7999  30527.0  4.3  241108.67  164.26001  34737.0  214742.52  1946.79  8712.8  100028.15  127798.33  1  
2  18275.6  1270.75  39155.0  6.02  175705.36  178.02  31358.0  147033.3  1542.3  8717.5  87846.195  84072.4  1  
2  7863.5103  2112.55  27976.0  25.800001  161188.16  97.18  30934.0  132914.9  2740.25  8722.3  56738.7  76083.3  1  
2  13006.42  1658.2999  37341.0  24.94  253837.53  156.52  37875.0  253982.42  1853.67  8737.8  144713.7  146699.47  1  
2  6352.54  2250.55  81018.0  12.900001  210948.16  211.56  34053.0  175212.14  2957.53  8738.5  216603.64  109610.25  1  
2  3306.2002  1324.7999  28956.0  40.420002  178974.83  223.6  37896.0  239545.23  1737.27  8741.5  105839.1  103491.67  1  
2  1499.99  658.95  16511.0  18.06  186155.78  172.86  35179.0  182557.3  1099.98  8764.5  45993.098  99926.37  1  
2  10712.82  854.45  64591.0  1e-10  248937.81  247.68001  34556.0  172468.44  1626.6901  8776.2  169981.5  131260.61  1  
2  7268.1504  1177.6  33396.0  12.04  151167.61  76.54  32481.0  100644.25  1341.51  8784.1  51286.55  74921.8  1  
2  24566.531  2773.8  91300.0  23.220001  262143.0  381.84  35705.0  188168.72  4086.61  8816.8  262143.0  148450.81  1  
2  5117.9  8116.6997  112906.0  140.18001  211615.5  1129.18  33960.0  152160.25  8464.221  8820.0  262143.0  109656.71  0  
2  4914.16  1975.7  35803.0  16.34  262143.0  325.94  36195.0  262143.0  3129.22  8824.2  205430.25  253891.78  0  
2  2560.78  788.89996  88446.0  33.54  130426.195  216.72  30042.0  99863.08  1608.26  8824.4  134773.1  59787.96  1  
2  9299.45  1618.0499  50003.0  60.2  254162.17  213.28  35339.0  204625.6  2267.86  8833.7  156126.3  137051.95  1  
2  10892.7705  1573.2  81883.0  27.52  225205.98  220.16  34080.0  170401.16  2473.5  8850.6  212905.25  117111.516  1  
2  5496.1  196.65  29057.0  18.92  101745.63  1.72  30584.0  58696.41  263.84  8851.7  26024.5  47482.12  0  
2  46313.64  2029.75  43139.0  1e-10  262143.0  248.54001  31680.0  199716.86  1860.4601  8866.9  131463.39  127282.22  1  
2  3520.31  868.25  51859.0  10.32  123314.98  68.8  33009.0  74437.75  1353.15  8892.1  58903.0  62110.96  1  
2  13166.851  785.45  52085.0  9.46  187941.66  185.76001  33941.0  144858.02  1226.0801  8906.8  115126.5  97334.71  1  
2  14095.88  1336.2999  59909.0  36.98  221624.25  251.98001  35924.0  173026.06  2023.42  8907.4  158169.84  121484.82  1  
2  13296.78  1278.7999  30184.0  30.1  229462.28  139.32  39985.0  225677.22  2034.0901  8907.6  103940.445  140000.14  1  
2  7098.5703  3200.45  77541.0  63.64  145127.23  550.4  30591.0  116712.42  4337.8403  8909.0  138092.0  67742.72  1  
2  4670.77  1022.35  41104.0  28.380001  183857.52  55.04  32856.0  152344.5  1034.02  8951.9  95550.05  92175.63  1  
2  2748.05  606.05  29745.0  19.78  161033.12  86.86  30808.0  165025.67  914.71  8977.4  74900.65  75700.51  1  
2  9517.83  1457.0499  36752.0  32.68  262143.0  301.0  34596.0  262143.0  1972.9801  8996.6  163101.05  171157.62  1  
2  9480.01  778.55  84526.0  14.62  211208.23  314.76  30109.0  138081.39  1861.43  8999.3  178092.45  97034.74  1  
2  13043.63  1127.0  37500.0  1e-10  235937.17  118.68  34411.0  164065.62  1341.51  9013.8  93879.1  123883.57  1  
2  17441.121  716.45  31289.0  19.78  112058.23  98.9  31333.0  92586.32  685.79004  9046.8  44203.7  53575.45  1  
2  7579.25  1002.8  34896.0  4.3  214520.28  172.0  32676.0  196823.86  1391.9501  9048.9  104802.945  106959.0  1  
2  5472.31  1894.0499  39413.0  1e-10  262143.0  210.7  33553.0  262143.0  3866.4202  9049.7  172956.55  168727.56  1  
2  19258.31  2021.7  50793.0  21.5  251555.64  161.68001  40943.0  254013.84  2454.1  9050.0  196870.8  157157.02  1  
2  5246.6104  1028.1  37119.0  28.380001  213381.17  161.68001  30800.0  233877.67  1312.41  9050.8  132466.2  100282.9  1  
2  5172.8003  1343.2  46032.0  11.18  250941.48  144.48  32684.0  224180.31  1636.39  9051.8  157462.6  125149.1  1  
2  10139.42  1453.6  51839.0  9.46  262143.0  70.520004  44404.0  213824.3  1337.63  9067.2  169135.1  191390.95  1  
2  13116.83  2538.05  30741.0  22.36  262143.0  336.26  38804.0  262143.0  5080.8604  9069.6  127524.65  175360.23  1  
2  6633.14  466.9  23782.0  19.78  187529.75  53.32  34545.0  102201.94  406.43002  9087.9  37087.5  98849.71  1  
2  7678.0703  203.55  28684.0  17.2  96232.13  23.220001  30345.0  60024.594  295.85  9111.0  26271.75  44558.168  0  
2  20574.691  2170.05  91373.0  12.04  262143.0  494.5  40357.0  188018.4  4029.3801  9123.6  262143.0  173235.2  1  
2  21408.56  2536.9  47347.0  10.32  262143.0  353.46  30577.0  227086.11  2667.5  9123.9  164060.14  138283.14  1  
2  6552.62  911.94995  43576.0  3.44  239308.72  155.66  30869.0  213139.77  1986.56  9144.2  141720.25  112720.04  1  
2  17660.111  1161.5  67543.0  1e-10  194810.62  112.66  34701.0  119008.68  1327.93  9174.9  122653.25  103151.3  1  
2  20764.4  902.75  32800.0  12.04  210456.69  150.5  36297.0  165362.6  918.59  9196.1  82762.05  116561.07  1  
2  7238.87  1340.9  28897.0  35.260002  237327.23  123.840004  31841.0  247274.4  1611.17  9211.6  109031.5  115306.65  1  
2  6169.54  1371.95  34941.0  18.06  262143.0  310.46  32912.0  239545.7  1851.7301  9224.1  127715.55  145394.55  1  
2  11455.8  312.8  26230.0  8.6  96906.02  92.020004  30093.0  62764.152  547.08  9238.0  25120.6  44497.57  0  
2  26175.71  1458.2  45638.0  58.48  129481.96  122.12  31079.0  99115.125  1620.87  9238.7  69021.85  61403.96  1  
2  12674.58  892.39996  54377.0  1e-10  112379.945  61.06  30917.0  56669.29  796.37  9239.0  47020.05  53015.91  1  
2  2347.28  1857.25  46316.0  0.86  217544.75  299.28  35188.0  231218.45  1945.8201  9252.9  163408.1  116805.49  1  
2  3748.4502  1135.0499  24789.0  33.54  198472.1  153.08  30504.0  192528.05  1247.42  9264.8  72823.75  92379.65  1  
2  26591.73  4434.4  113770.0  1e-10  222581.67  149.64  38332.0  151004.69  5781.2  9271.9  262143.0  130187.99  0  
2  22453.49  1719.25  51278.0  13.76  258484.81  306.16  38288.0  241295.1  2923.58  9276.4  188798.95  151014.19  1  
2  5369.83  255.29999  30723.0  13.76  118450.984  81.700005  32797.0  66920.41  431.65002  9303.6  31372.0  59277.91  1  
2  11426.5205  2074.5999  56037.0  69.66  262143.0  325.08002  37664.0  203629.28  3571.54  9311.7  174114.6  159395.17  1  
2  19107.031  794.64996  41925.0  13.76  180000.97  57.620003  32552.0  133200.33  953.51  9350.1  85211.55  89407.22  1  
2  9374.48  2448.3499  62449.0  1e-10  238530.97  308.74  34069.0  175030.25  3997.37  9350.9  166785.64  124000.73  1  
2  7817.7603  2599.0  73906.0  76.54  262143.0  334.54  31796.0  232454.78  4561.91  9351.3  262143.0  140459.69  0  
2  10757.351  2145.9  65730.0  24.08  248907.33  181.46  32340.0  187300.33  3422.1602  9365.0  187854.8  122828.12  1  
2  6290.3203  504.84998  17479.0  9.46  135777.5  7.7400002  34219.0  110309.43  208.55  9365.4  29420.45  70894.93  1  
2  5050.19  530.14996  23069.0  19.78  156986.6  68.8  30532.0  131983.48  652.81  9366.1  46458.848  73137.13  1  
2  18235.951  2718.5999  56816.0  4.3  262143.0  262.30002  41036.0  262143.0  4016.77  9366.8  262080.39  262143.0  0  
2  11793.74  2324.15  26006.0  75.68  262143.0  228.76001  37955.0  262143.0  2878.9602  9381.8  136677.5  196572.27  1  
2  15510.471  1423.7  76441.0  7.7400002  175341.42  104.92  30636.0  134662.94  1368.67  9382.5  157070.45  81966.55  1  
2  4352.35  497.94998  24084.0  13.76  174729.64  95.46  37073.0  156008.83  999.10004  9395.0  57332.098  98842.64  1  
2  2223.45  458.84998  37059.0  2.58  167779.6  107.5  33884.0  148595.4  1231.9  9397.8  84027.05  86746.88  1  
2  9332.391  1228.2  55774.0  6.02  160289.52  121.26  38116.0  158952.64  1804.2001  9436.4  135275.64  93225.016  1  
2  12840.5  985.55  31623.0  24.94  144578.77  110.94  30116.0  100359.836  1896.3501  9443.3  48426.5  66438.81  1  
2  5147.79  740.6  30417.0  33.54  203325.05  136.74  35346.0  182359.08  1200.86  9449.3  84637.695  109660.75  1  
2  3956.4602  463.44998  28301.0  5.16  195368.47  179.74  36300.0  186862.14  931.2  9473.9  80694.35  108213.42  1  
2  5061.7803  195.5  18972.0  1e-10  102408.98  61.06  32100.0  61986.996  397.7  9477.9  17944.6  50160.64  0  
2  4864.75  281.75  24061.0  1e-10  126152.76  11.18  32469.0  75031.25  367.63  9478.5  27547.1  62500.82  1  
2  24493.941  2985.4  58794.0  1.72  262143.0  233.92  37920.0  262143.0  3224.28  9479.2  258560.25  179748.69  1  
2  31991.451  5710.9  80697.0  6.02  262143.0  414.52002  42561.0  212892.72  7661.06  9500.4  262143.0  262143.0  0  
2  2818.81  603.75  15794.0  1e-10  157342.9  38.7  32520.0  114714.98  623.71  9503.8  27646.0  78076.03  1  
2  4832.42  1193.7  38884.0  21.5  125587.33  175.44  30420.0  113132.945  1691.68  9540.5  67124.35  58294.168  1  
2  4187.65  463.44998  25668.0  13.76  155040.06  18.92  33269.0  132152.52  783.76  9547.6  51759.2  78705.26  1  
2  5762.06  700.35  46838.0  23.220001  262143.0  231.34  34077.0  221458.6  1576.25  9549.7  158274.5  136334.84  1  
2  5890.77  854.45  37882.0  1e-10  203439.97  144.48  35953.0  191847.9  1431.7201  9563.7  110894.5  111607.016  1  
2  12132.29  672.75  34374.0  3.44  120808.414  65.36  33741.0  73296.64  504.40002  9580.7  38444.5  62197.82  1  
2  8491.2  778.55  25557.0  33.54  132906.6  37.84  30703.0  114410.55  625.65  9592.1  44616.55  62265.49  1  
2  8444.23  19514.35  58280.0  1e-10  255590.72  56.760002  33461.0  185236.08  2472.53  9598.1  164727.14  130498.06  1  
2  18439.691  1228.2  64641.0  4.3  139567.31  110.08  30541.0  103550.25  1781.89  9598.6  102136.1  65040.97  1  
2  25395.521  4698.9  82485.0  1e-10  208912.61  198.66  32601.0  170146.17  5487.29  9614.1  214149.55  103923.945  1  
2  8626.01  14645.25  39919.0  370.66  199754.95  672.52  35818.0  154140.61  3304.79  9614.4  93889.445  109173.93  1  
2  4759.83  250.7  19588.0  1e-10  124996.92  64.5  31349.0  75451.05  254.14001  9615.4  22551.5  59792.0  1  
2  10605.46  1580.1  29017.0  11.18  195014.19  122.98  34231.0  155587.17  1182.43  9615.4  68888.445  101860.516  1  
2  15921.61  1711.2  43092.0  7.7400002  158402.81  161.68001  34861.0  115688.78  1096.1  9623.8  76069.05  84260.26  1  
2  5910.29  1199.45  32711.0  14.62  253646.52  110.94  32944.0  212500.95  1748.91  9629.3  106065.65  127504.42  1  
2  34309.45  22266.299  114488.0  325.94  262143.0  2471.6401  37684.0  150057.7  42207.61  9661.3  262143.0  201939.39  0  
2  9559.311  2112.55  61502.0  38.7  262143.0  271.76  35848.0  262143.0  3356.2002  9672.1  262143.0  201856.58  0  
2  7038.79  1113.2  65911.0  5.16  262143.0  236.5  34313.0  196165.8  2674.29  9673.6  197288.25  146150.03  1  
2  5927.37  816.5  21263.0  16.34  216335.42  38.7  31118.0  172318.7  1329.87  9680.7  55908.4  102721.04  1  
2  38525.77  4656.35  70074.0  201.24  214570.58  1243.56  36045.0  198529.17  4177.79  9696.2  212276.2  118014.46  1  
2  5602.85  1953.85  50839.0  19.78  144815.9  104.92  32640.0  125706.04  2015.66  9709.4  97515.4  72125.11  1  
2  9179.28  2324.15  53225.0  6.02  262143.0  411.94  34971.0  262143.0  3958.57  9711.3  224567.39  144787.53  1  
2  5147.79  1222.45  28457.0  28.380001  179379.03  168.56  37825.0  159176.0  1633.4801  9722.3  69117.3  103531.06  1  
2  7253.5103  386.4  28538.0  1e-10  134033.67  32.68  34440.0  88314.805  385.09  9737.7  38457.15  70436.39  1  
2  8768.141  757.85  61869.0  8.6  159089.61  61.06  31092.0  108491.84  1357.03  9738.0  102421.3  75476.29  1  
2  27539.06  3076.25  45328.0  40.420002  262143.0  359.48  32456.0  262143.0  4078.85  9739.1  262143.0  207693.38  0  
2  5022.74  438.15  29029.0  1e-10  139047.27  44.72  30024.0  107240.49  497.61002  9749.6  47501.9  63701.71  1  
2  4673.8203  837.2  36368.0  3.44  149536.31  109.22  34312.0  133012.33  1158.18  9755.3  73812.75  78291.16  1  
2  4237.67  1167.25  12745.0  2.58  128811.95  63.64  34034.0  118161.734  452.99002  9759.5  22979.299  66894.32  1  
2  2288.11  192.05  23283.0  16.34  94964.28  32.68  30104.0  53717.535  320.1  9770.0  19084.25  43621.9  0  
2  3107.34  571.55  24095.0  8.6  168301.39  85.14  33084.0  123657.83  858.45  9809.3  45464.098  84962.21  1  
2  4099.81  430.1  38237.0  1e-10  117978.91  17.2  31405.0  72309.33  571.33  9840.5  42188.9  56535.758  1  
2  10074.76  2082.65  40177.0  1e-10  262143.0  191.78  37636.0  262143.0  2323.1501  9842.8  192403.05  198744.77  1  
2  2746.22  633.64996  39072.0  70.520004  161674.97  128.14  33057.0  158703.06  998.13  9845.1  94617.4  81550.43  1  
2  28037.43  14802.8  77017.0  57.620003  214307.22  416.24002  34204.0  160386.38  3225.25  9865.0  188483.84  111849.42  1  
2  16651.781  2651.9  39456.0  20.64  226354.08  199.52  36329.0  201651.34  4068.1802  9867.1  121404.34  125476.336  1  
2  5179.5103  1600.7999  50197.0  42.14  250776.36  168.56  36216.0  203594.53  2442.46  9867.5  155942.3  138582.1  1  
2  14054.4  3239.55  41421.0  49.88  262143.0  419.68  34529.0  245851.92  3722.86  9867.8  155386.84  141145.48  1  
2  23843.68  2493.2  63247.0  73.96  262143.0  231.34  35850.0  216605.56  3312.55  9869.2  209040.1  153318.0  1  
2  3247.6401  1063.75  42019.0  11.18  163983.16  188.34  31275.0  169680.67  1649.0  9909.5  108792.3  78255.81  1  
2  12210.98  1002.8  40058.0  1e-10  212281.3  97.18  32745.0  176213.03  1245.48  9909.9  107707.85  106066.16  1  
2  6356.81  1566.2999  35938.0  6.88  262143.0  204.68001  33011.0  202204.58  2505.51  9912.8  110883.0  144918.84  1  
2  5843.19  627.89996  44020.0  10.32  159187.17  59.34  34841.0  94095.0  902.10004  9913.8  63202.848  84628.91  1  
2  21670.861  3742.0999  87862.0  64.5  262143.0  471.28  43165.0  195531.67  5645.4004  9914.8  262143.0  182926.14  0  
2  8231.95  1511.1  60450.0  18.06  190991.25  225.32  32481.0  152807.4  2150.49  9955.5  140948.6  94659.22  1  
2  16958.611  1981.45  62037.0  45.58  247006.2  483.32  35393.0  244234.66  4180.7  9956.2  231194.84  133396.77  1  
2  7450.54  2199.95  80787.0  8.6  262143.0  307.88  35317.0  212655.55  3839.26  9958.2  262143.0  165962.19  1  
2  21310.35  1990.6499  90759.0  27.52  174506.42  386.14  30929.0  156828.77  4358.21  9966.2  217187.84  82356.41  1  
2  20893.111  2511.5999  68839.0  1e-10  262143.0  303.58002  37339.0  249565.0  3760.6902  9999.2  262143.0  228118.6  0  
2  28372.932  1473.15  37234.0  14.62  230610.39  190.06  36021.0  164685.12  1285.25  9999.8  93565.15  126751.97  1  
2  2610.8  338.1  19583.0  1e-10  116359.17  1e-10  30552.0  70413.305  306.52002  10000.2  21040.4  54245.08  1  
2  580.72003  42.55  5232.0  17.2  88717.37  1e-10  30645.0  73493.766  82.450005  10007.0  5867.3  41484.74  0  
2  10939.74  3001.5  29190.0  17.2  192776.17  67.08  34489.0  163567.56  1014.62006  10030.5  72853.65  101450.46  1  
2  4226.08  966.0  44481.0  8.6  132384.92  56.760002  30181.0  143030.3  1508.3501  10031.3  97078.4  60966.63  1  
2  2702.3  4290.65  29252.0  38.7  262143.0  86.86  37824.0  262143.0  2598.6301  10033.0  142190.6  160330.42  1  
2  12647.74  2608.2  25904.0  21.5  200091.0  147.06  37134.0  163860.25  1117.4401  10038.6  64768.0  113375.53  1  
2  8424.101  450.8  23492.0  1e-10  183178.39  47.3  31540.0  153812.64  744.96  10050.8  55135.598  88156.836  1  
2  10174.8  1704.2999  53245.0  74.82  138215.52  272.62  31684.0  118696.586  1364.79  10053.0  96435.55  66821.6  1  
2  14213.0  461.15  37984.0  28.380001  107024.234  18.92  30122.0  52675.523  448.14  10053.0  30530.2  49191.04  1  
2  4593.3003  964.85  56573.0  51.600002  122560.875  312.18  30724.0  104273.75  1200.86  10078.0  90012.8  57457.89  1  
2  8030.6504  4329.75  67597.0  92.020004  262143.0  531.48  34108.0  254150.39  5832.6104  10080.6  262143.0  191797.98  0  
2  6545.3003  1879.1  37074.0  1e-10  198063.03  140.18001  35617.0  184443.78  2196.08  10081.1  104340.65  107641.76  1  
2  11335.0205  3100.4  82798.0  55.04  262143.0  405.92  37421.0  207490.55  4398.95  10093.9  262143.0  193979.6  0  
2  8586.36  859.05  69750.0  24.94  215839.48  162.54001  36137.0  141321.47  1351.2101  10109.8  150408.5  119015.37  1  
2  18751.4  2370.15  69956.0  59.34  262143.0  307.02002  31302.0  245580.12  3301.8801  10120.2  262143.0  138575.03  0  
2  3012.79  816.5  28857.0  1e-10  194958.38  74.82  33849.0  164932.7  1398.74  10166.1  72623.65  100694.98  1  
2  5235.02  2878.45  45708.0  293.26  141532.67  1544.56  30658.0  135998.53  4862.6104  10175.4  94852.0  66209.54  1  
2  4250.48  787.75  43481.0  28.380001  262143.0  141.04001  33185.0  262143.0  1861.43  10177.2  184572.7  165189.53  1  
2  37527.812  1775.6  34865.0  22.36  262143.0  152.22  41749.0  262143.0  1816.81  10177.4  147710.6  173158.44  1  
2  14533.25  1819.2999  91620.0  1e-10  262143.0  357.76  37110.0  187511.5  4103.1  10192.9  262143.0  197266.12  0  
2  7266.93  1528.35  105809.0  24.94  187301.19  258.86002  37033.0  115233.11  3037.07  10218.9  186045.84  105839.92  1  
2  4313.92  645.14996  32145.0  1e-10  201133.6  143.62  36955.0  189971.62  1079.61  10231.2  93179.9  113416.94  1  
2  1651.27  733.7  23236.0  28.380001  129882.86  65.36  32515.0  129958.06  1390.98  10234.4  46077.05  64440.02  1  
2  12390.32  1876.7999  55981.0  37.84  262143.0  80.840004  38058.0  262143.0  1947.76  10299.3  258309.55  196894.45  0  
2  7051.6  1005.1  42812.0  19.78  222676.92  92.880005  34388.0  164823.06  1057.3  10299.7  107672.195  116842.86  1  
2  56019.96  5647.65  68064.0  35.260002  226467.17  250.26001  36877.0  178406.11  3793.6702  10306.0  185288.0  127432.71  1  
2  16038.73  1643.35  37900.0  62.780003  262143.0  332.82  35748.0  262143.0  3172.87  10318.9  184399.05  187897.38  1  
2  14602.181  1446.7  36145.0  31.82  262143.0  43.86  31854.0  218079.84  1291.0701  10320.7  120277.34  139637.55  1  
2  4357.8403  1600.7999  22929.0  25.800001  223505.88  277.78  33911.0  262143.0  2254.28  10337.6  92083.945  115651.06  1  
2  5878.5703  732.55  26384.0  0.86  164944.47  10.32  30372.0  142577.45  559.69  10337.6  57399.95  76441.85  1  
2  21457.97  2685.25  53364.0  22.36  262143.0  450.64  35131.0  231095.94  3586.09  10338.5  188174.5  160578.89  1  
2  12418.38  2817.5  44816.0  4.3  262143.0  224.46  35948.0  262143.0  4989.68  10338.9  256709.89  255557.27  0  
2  11762.0205  1238.5499  41152.0  24.08  252510.67  231.34  31376.0  194404.72  2201.9001  10377.4  122072.5  120891.945  1  
2  25787.75  5209.5  84749.0  135.88  262143.0  1309.78  37148.0  202713.94  9624.34  10392.1  262143.0  222323.22  0  
2  10786.0205  2339.0999  22827.0  79.98  262143.0  288.1  32785.0  249263.45  1471.49  10393.6  86821.55  153054.39  1  
2  2771.23  767.05  24516.0  24.08  197343.55  110.08  33404.0  167948.16  1289.13  10395.3  62826.797  100586.91  1  
2  12334.2  1087.9  41781.0  28.380001  262143.0  251.12001  33244.0  223254.53  1577.2201  10396.8  142330.89  134284.55  1  
2  4653.08  1135.0499  61912.0  9.46  193814.03  245.1  37281.0  160343.5  2580.2002  10397.1  151476.84  110253.62  1  
2  6670.96  1022.35  50914.0  1e-10  160396.22  67.94  30112.0  114389.24  1323.0801  10412.1  88867.4  73697.68  1  
2  9836.86  1995.25  58897.0  57.620003  237486.4  348.30002  35681.0  201476.55  3648.1702  10432.4  181066.34  129299.19  1  
2  9170.74  1160.35  39167.0  1e-10  262143.0  152.22  32340.0  188416.95  1600.5  10444.5  112605.695  132741.27  1  
2  34330.8  2615.0999  90357.0  8.6  229855.2  352.6  33888.0  161129.81  2124.3  10444.5  222155.84  118855.79  1  
2  8602.83  2066.55  31085.0  1.72  262143.0  331.1  38742.0  258556.31  4321.35  10447.5  122638.3  172629.2  1  
2  13879.94  6818.35  69523.0  80.840004  209716.77  410.22  38636.0  197651.56  6722.1  10449.0  209676.05  123636.12  1  
2  4708.5903  713.0  36865.0  12.04  162400.1  178.88  34834.0  144752.97  1015.59  10454.2  81425.75  86319.65  1  
2  6766.73  1667.5  56152.0  40.420002  226527.47  233.06  34027.0  190644.03  3023.49  10487.0  163346.0  117615.51  1  
2  11799.23  658.95  32925.0  47.3  196600.48  140.18001  33069.0  157251.94  1104.8301  10488.7  79002.695  99203.21  1  
2  11486.91  1419.1  35396.0  22.36  262143.0  270.9  32340.0  227378.86  1719.81  10499.3  122807.34  159202.27  1  
2  11399.07  1838.85  42193.0  10.32  262143.0  225.32  32381.0  262143.0  2598.6301  10499.4  231385.75  185147.14  1  
2  15322.591  1825.0499  47500.0  22.36  262143.0  261.44  33500.0  233226.48  2461.86  10502.4  169040.8  140581.9  1  
2  10111.971  1190.25  27959.0  20.64  245737.77  260.58002  39344.0  217227.97  1574.31  10538.2  92673.9  147526.66  1  
2  9656.3  653.2  51917.0  1e-10  139012.75  87.72  31009.0  125968.75  1108.7101  10582.5  99791.25  65775.24  1  
2  8575.38  946.44995  34395.0  3.44  223736.27  229.62001  32664.0  214910.92  1595.65  10606.8  112790.85  111513.086  1  
2  4295.0103  347.3  25604.0  32.68  117596.54  1e-10  32097.0  86281.055  398.67  10611.2  33708.8  57594.24  1  
2  9100.59  2181.55  45002.0  23.220001  247640.33  204.68001  32077.0  192733.48  2558.86  10612.2  132345.45  121209.086  1  
2  22052.72  2567.95  65357.0  6.02  233067.47  221.02  30924.0  174476.16  2543.34  10617.4  173999.6  109975.87  1  
2  4023.56  238.04999  28407.0  1e-10  119291.92  33.54  31420.0  64509.945  227.95001  10637.0  27962.25  57192.258  1  
2  11231.32  462.3  32131.0  6.02  114753.73  46.440002  33045.0  72600.945  634.38  10654.7  35594.8  57861.89  1  
2  5115.46  386.4  22100.0  1e-10  92685.336  48.16  30380.0  59594.02  264.81  10663.9  20096.25  42965.4  0  
2  17714.4  2222.95  32847.0  70.520004  262143.0  307.02002  35470.0  262143.0  2919.7002  10665.1  147408.14  169239.64  1  
2  5507.08  1399.5499  46533.0  35.260002  262143.0  188.34  37113.0  261254.95  2862.47  10680.6  185500.75  162338.31  1  
2  55500.242  4483.85  91785.0  56.760002  262143.0  399.04  32915.0  187174.4  5217.6304  10681.0  262143.0  192173.7  0  
2  16144.261  5976.55  55100.0  441.18  180285.16  2130.22  34719.0  163026.69  9921.16  10709.2  137066.2  95509.64  1  
2  10677.44  4639.1  94341.0  21.5  203435.89  136.74  36092.0  162956.33  3926.56  10713.3  234580.44  112036.266  1  
2  7405.4004  1523.75  52415.0  53.32  206234.62  136.74  37405.0  191935.2  2256.22  10713.7  153507.75  117709.44  1  
2  12417.7705  10025.7  27728.0  26.66  251506.4  147.06  31216.0  194015.2  3803.37  10744.7  82087.0  119797.11  1  
2  5547.95  1358.15  41506.0  17.2  182968.27  183.18001  35624.0  156212.86  2897.3901  10745.9  98934.5  99457.73  1  
2  17305.701  3904.25  77085.0  73.1  262143.0  698.32  40742.0  222868.31  7178.97  10748.1  262143.0  233945.28  0  
2  11987.11  3841.0  79520.0  21.5  200238.88  233.92  34392.0  168345.14  3362.99  10753.7  204266.45  105081.41  1  
2  27920.31  2454.0999  94946.0  1.72  262143.0  558.14  31425.0  180942.89  4519.23  10766.6  262143.0  137970.03  0  
2  3017.06  761.3  36027.0  1.72  148386.48  126.420006  35768.0  118090.15  1625.7201  10766.8  64917.5  80985.836  1  
2  23255.64  4838.05  38455.0  10.32  183676.11  197.8  34282.0  152641.73  1425.9  10790.9  89566.6  96081.3  1  
2  7508.49  1945.7999  73886.0  34.4  249082.84  450.64  35496.0  232517.72  3280.54  10792.1  262143.0  134909.73  0  
2  5433.27  1105.15  45842.0  7.7400002  213949.73  33.54  31241.0  167761.83  1187.28  10813.0  117348.3  101989.8  1  
2  7731.75  1338.6  44204.0  1e-10  180944.34  46.440002  34613.0  122501.945  980.67004  10826.6  82627.5  95566.195  1  
2  5846.24  1429.45  43166.0  14.62  223843.92  179.74  32813.0  179096.03  2601.54  10827.2  117963.55  112075.66  1  
2  7520.08  1515.7  52308.0  51.600002  224570.5  113.520004  33141.0  223416.39  2566.62  10827.9  178321.3  113563.39  1  
2  16697.531  1657.15  70471.0  16.34  164162.62  37.84  33881.0  168911.62  2059.31  10828.9  181631.0  84869.29  1  
2  5577.8403  1132.75  67663.0  1e-10  262143.0  265.74  36584.0  236616.17  2073.86  10857.5  244295.64  149806.23  1  
2  17623.51  4282.6  47421.0  12.900001  211604.95  322.5  32235.0  204096.88  2398.81  10889.8  147681.84  104081.51  1  
2  9868.58  2540.3499  70448.0  100.62  243796.58  387.86002  38549.0  230467.27  3369.78  10921.0  247741.05  143403.84  1  
2  11683.94  1692.7999  35488.0  8.6  262143.0  303.58002  36957.0  262143.0  2529.76  10933.1  161371.45  186319.75  1  
2  3311.6902  604.89996  35141.0  14.62  154808.23  186.62001  31352.0  133461.66  1146.54  10950.7  71563.35  74059.26  1  
2  38542.242  1320.2  64644.0  8.6  140502.66  241.66  35248.0  126581.83  1701.38  10960.8  124858.945  75568.2  1  
2  6340.3403  716.45  40296.0  6.88  208484.52  79.12  36200.0  162936.62  1115.5  10961.7  100184.55  115160.195  1  
2  11763.851  1477.75  36979.0  8.6  258390.52  190.06  31741.0  229633.25  2241.6702  10976.1  129571.65  125146.07  1  
2  12740.46  1315.6  51249.0  24.08  204818.16  3.44  31007.0  124693.016  946.72003  10977.3  97509.65  96905.46  1  
2  17413.06  3570.75  35425.0  48.16  242929.05  364.64  34447.0  237568.5  2803.3  10978.3  128415.9  127688.24  1  
2  12792.311  1255.7999  46065.0  19.78  143314.1  93.74  30185.0  149181.78  1709.14  10999.0  104859.3  66008.55  1  
2  6875.31  2486.3  124118.0  29.24  170814.42  344.0  30137.0  138415.1  3103.03  10999.8  262143.0  78549.72  0  
2  5321.64  1138.5  31384.0  33.54  262143.0  104.92  30585.0  262143.0  1158.18  11010.0  130757.3  142750.38  1  
2  24366.451  1635.2999  63788.0  6.02  211772.33  76.54  34404.0  158090.1  1317.26  11010.6  153873.45  111172.72  1  
2  2716.9402  1291.45  64072.0  6.88  195609.03  201.24  34736.0  161501.62  1552.0  11015.4  157893.84  103678.516  1  
2  7277.91  701.5  29017.0  1e-10  163413.06  45.58  37641.0  137179.98  902.10004  11015.9  60738.4  93857.28  1  
2  4036.37  725.64996  36279.0  25.800001  209596.25  110.94  33996.0  161169.72  1228.02  11021.1  89219.3  108725.49  1  
2  21619.01  2336.8  45777.0  40.420002  262143.0  282.94  32337.0  230855.6  2344.49  11035.1  161253.0  146533.83  1  
2  35399.52  1806.6499  56996.0  1e-10  245956.11  137.6  32108.0  184577.34  1479.25  11043.9  160525.05  120501.08  1  
2  4139.46  1390.35  47288.0  1e-10  158993.75  104.92  31995.0  171486.92  2014.6901  11051.2  123737.695  77621.53  1  
2  20933.98  641.7  52573.0  1.72  127629.445  47.3  30260.0  57356.625  634.38  11051.4  46011.5  58930.47  1  
2  6668.52  2944.0  31356.0  5.16  244237.58  79.98  32293.0  192547.73  1574.31  11073.8  92125.35  120348.57  1  
2  18637.33  2229.8499  114888.0  1e-10  177439.36  1e-10  33129.0  149535.25  1775.1001  11076.9  262143.0  89697.086  0  
2  4207.17  1051.1  61034.0  1e-10  204532.42  249.40001  32305.0  196486.81  2254.28  11077.8  182989.14  100821.23  1  
2  21411.611  3577.65  55177.0  42.14  262143.0  135.88  32789.0  262143.0  3433.8  11090.2  260762.5  174158.34  1  
2  9800.87  921.14996  34261.0  1e-10  202717.16  174.58  33822.0  171219.28  1525.81  11090.9  89510.25  104618.83  1  
2  2834.06  930.35  29661.0  4.3  187853.34  116.1  33081.0  176073.45  2375.53  11091.2  79689.25  94823.85  1  
2  3253.1301  615.25  48329.0  7.7400002  180594.97  79.98  32361.0  124610.54  857.48004  11093.2  91893.05  89175.93  1  
2  14274.0  3989.3499  131799.0  6.88  262143.0  1.72  36453.0  130348.52  3869.33  11095.0  262143.0  207964.05  0  
2  6237.25  948.75  49136.0  0.86  165026.08  69.66  30073.0  108521.71  1247.42  11127.3  81364.8  75726.766  1  
2  12544.65  846.39996  45772.0  29.24  234175.16  191.78  37793.0  168826.88  1206.68  11131.9  117912.945  135043.06  1  
2  3584.97  704.95  21274.0  17.2  186868.31  71.380005  31547.0  182779.64  1028.2001  11132.0  59333.098  89952.62  1  
2  69981.64  7093.1997  65613.0  91.16  262143.0  619.2  35272.0  261835.34  6776.4204  11132.7  262143.0  157088.33  1  
2  10411.48  2893.4  56354.0  55.04  262143.0  358.62  37336.0  262143.0  3730.62  11133.7  262143.0  224086.67  0  
2  10948.28  2119.45  36090.0  42.14  245349.3  258.0  43800.0  229943.75  3441.56  11134.9  126627.65  163975.52  1  
2  3161.6301  560.05  33878.0  0.86  147810.75  149.64  33323.0  131135.94  1340.54  11158.0  67789.05  75157.13  1  
2  17669.26  1044.2  45404.0  22.36  155264.45  57.620003  30050.0  129854.5  1161.0901  11167.9  89964.5  71192.88  1  
2  4978.8203  824.55  43660.0  1e-10  155565.27  67.94  30608.0  92561.19  1112.5901  11168.4  61664.15  72655.36  1  
2  3765.53  1000.5  25076.0  1e-10  208823.78  151.36  33129.0  203281.3  2212.57  11173.0  77781.4  105562.17  1  
2  2441.22  953.35  19555.0  29.24  226201.06  127.28  30253.0  212656.19  1850.76  11183.3  63453.547  104419.86  1  
2  19641.39  1168.4  32276.0  24.94  135530.52  51.600002  31584.0  106670.22  541.26  11201.7  52534.3  65316.7  1  
2  13908.0  1353.5499  43993.0  1e-10  196113.72  177.16  36992.0  186587.23  1314.3501  11202.0  125252.25  110697.01  1  
2  8012.96  1713.5  61777.0  17.2  237008.17  216.72  39869.0  244068.22  2605.4202  11205.5  230069.0  144184.56  1  
2  20662.531  1934.2999  47397.0  29.24  220154.28  294.98  31209.0  217598.48  2973.05  11241.5  157371.75  104840.016  1  
2  10133.32  980.94995  49657.0  15.4800005  198399.39  135.88  34101.0  153168.77  1416.2001  11276.3  116056.84  103235.13  1  
2  22196.68  4217.05  88889.0  26.66  262143.0  342.28  34232.0  193272.58  5987.81  11277.7  262143.0  186878.28  0  
2  28680.371  3543.15  41276.0  70.520004  262143.0  283.80002  33925.0  262143.0  4108.92  11278.2  185621.5  171095.02  1  
2  17550.92  1552.5  46390.0  38.7  215810.55  165.12  35180.0  168933.48  2037.9701  11303.2  119580.445  115848.01  1  
2  10639.01  707.25  41806.0  22.36  117672.164  36.98  32100.0  93139.86  389.94  11304.0  59414.75  57636.66  1  
2  15079.2  1370.7999  46045.0  45.58  262143.0  264.02002  32908.0  233284.75  2050.58  11306.5  163903.75  137135.78  1  
2  10977.561  1085.6  53607.0  15.4800005  191334.06  203.82  42101.0  193510.28  2072.8901  11307.1  158287.14  122914.98  1  
2  15786.19  1137.35  34108.0  9.46  155548.62  122.98  30950.0  115036.07  928.29004  11319.2  59870.15  73459.32  1  
2  6482.47  349.6  43233.0  12.04  96816.49  1e-10  30168.0  57735.055  354.05002  11320.4  38086.848  44567.258  0  
2  41720.95  3176.3  72519.0  36.98  262143.0  51.600002  39959.0  236900.72  3088.48  11321.5  262143.0  196345.02  0  
2  15575.74  529.0  44784.0  14.62  99822.81  104.060005  30701.0  54591.16  696.46  11330.7  37304.848  46763.0  1  
2  10625.59  2194.2  49693.0  87.72  197703.62  325.94  30797.0  224276.2  3022.52  11341.5  170058.55  92905.86  1  
2  5698.62  2144.75  46045.0  58.48  234392.36  292.4  37501.0  189256.48  3282.48  11341.9  132969.89  134123.95  1  
2  6364.74  533.6  37195.0  19.78  152136.22  84.28  30704.0  121633.81  678.03  11370.1  69033.35  71276.71  1  
2  28272.281  2570.25  58979.0  48.16  262143.0  408.5  30464.0  262143.0  3449.32  11374.1  262143.0  137418.58  0  
2  4236.45  759.0  25166.0  6.88  240456.38  117.82  31357.0  214443.56  1405.53  11374.8  82346.9  115051.12  1  
2  16050.32  1575.5  47900.0  2.58  257892.16  205.54001  32685.0  204390.86  2329.9402  11384.0  149388.45  128619.46  1  
2  2985.95  1989.5  31754.0  20.64  262143.0  166.84  35908.0  262143.0  3395.9702  11393.2  131063.195  151976.72  1  
2  4403.5903  668.14996  59936.0  1e-10  178076.4  18.06  32854.0  94175.305  709.07  11404.0  86128.1  89271.88  1  
2  3444.6702  340.4  36141.0  15.4800005  126393.38  115.240005  31099.0  100613.66  668.33  11411.7  55485.2  59977.84  1  
2  18188.98  609.5  43580.0  8.6  148889.55  127.28  31859.0  110682.07  817.71  11465.8  73601.15  72379.63  1  
2  20333.13  2116.0  79789.0  38.7  145632.02  561.58  31249.0  176938.97  2709.21  11469.2  215420.3  69440.53  1  
2  4294.4  727.95  38081.0  12.900001  134728.2  152.22  35756.0  145064.64  1288.16  11496.1  84292.695  73506.79  1  
2  3218.36  1718.1  36556.0  8.6  262143.0  85.14  33665.0  240349.47  2554.98  11514.7  134067.0  145739.97  1  
2  4388.3403  1062.6  31203.0  1e-10  216570.47  52.46  30844.0  208223.12  1424.93  11529.5  99139.195  101927.18  1  
2  18061.49  1438.65  34957.0  1e-10  159863.3  103.200005  33160.0  130880.586  1093.1901  11530.2  69811.9  80887.87  1  
2  1192.55  154.09999  13191.0  1e-10  121574.1  30.960001  30436.0  91438.39  101.850006  11532.5  18404.6  56461.02  1  
2  11856.57  3807.65  36931.0  32.68  157079.5  135.02  37198.0  123695.1  1512.2301  11532.8  69704.945  89157.75  1  
2  23820.5  1328.25  50111.0  34.4  174162.98  66.22  33425.0  149547.66  1107.74  11535.2  114349.09  88827.48  1  
2  4904.4  1051.1  39503.0  14.62  145055.8  133.3  31573.0  91720.63  624.68  11536.2  55286.25  69882.91  1  
2  9591.03  3790.4  58685.0  18.06  226187.14  208.12001  36261.0  223986.61  3474.54  11536.2  200571.5  125149.1  1  
2  3957.6802  2456.4  50382.0  5.16  210315.22  171.14  35060.0  174342.58  3129.22  11545.3  134029.05  112512.99  1  
2  12124.36  1265.0  56737.0  12.900001  214536.84  245.96  31564.0  172710.3  2747.04  11560.1  149521.84  103327.04  1  
2  10688.42  576.14996  30104.0  3.44  156227.3  65.36  32920.0  96471.19  861.36005  11561.6  44314.098  78475.99  1  
2  22585.25  4558.6  68380.0  30.960001  262143.0  712.08  33068.0  251240.17  6900.58  11562.2  262143.0  262143.0  0  
2  7388.93  3218.8499  37863.0  1e-10  107018.81  31.82  31423.0  53598.266  807.04004  11574.0  30966.049  51313.05  1  
2  5705.94  616.39996  24724.0  1e-10  148438.14  36.98  35352.0  108032.09  745.93  11582.2  40756.0  80071.79  1  
2  7452.37  2505.8499  48861.0  18.06  143567.97  175.44  31364.0  133699.36  1456.9401  11598.4  99680.85  68708.28  1  
2  13053.391  1304.1  54716.0  3.44  164146.06  147.92  32317.0  124133.62  1294.9501  11609.5  103639.15  80943.42  1  
2  5935.3003  1213.25  40150.0  18.06  221030.48  178.88  33325.0  212803.56  1825.54  11617.0  130372.05  112393.81  1  
2  13965.95  1542.15  73776.0  1e-10  238387.98  236.5  31129.0  221145.67  2349.34  11617.2  248950.84  113232.11  1  
2  27465.861  2753.0999  30797.0  8.6  262143.0  243.38  37351.0  262143.0  3286.36  11644.7  184088.55  262143.0  0  
2  1933.7001  809.6  49960.0  1e-10  136377.58  47.3  30305.0  105175.05  994.25  11645.1  80178.0  63063.39  1  
2  18393.33  3100.4  76596.0  59.34  262143.0  562.44  40756.0  224291.12  6297.24  11663.8  262143.0  212127.27  0  
2  33472.53  2685.25  67869.0  2.58  262143.0  320.78  37794.0  253131.83  3088.48  11706.0  262143.0  182084.81  0  
2  12071.29  2109.0999  59615.0  13.76  261299.75  294.12  31685.0  262143.0  2981.78  11719.0  262143.0  126331.81  0  
2  25453.47  3238.4  69530.0  14.62  262143.0  462.68  34356.0  247084.78  4148.69  11719.1  262143.0  216155.14  0  
2  2702.3  580.75  24154.0  1.72  194537.14  140.18001  34449.0  185910.44  738.17004  11732.9  68519.3  102258.46  1  
2  7792.75  2209.15  29632.0  1e-10  227300.2  49.88  32478.0  211787.42  1189.2201  11733.4  95759.35  112644.29  1  
2  12290.891  1726.15  31917.0  1e-10  262143.0  174.58  35024.0  262143.0  1732.42  11761.9  159028.89  155544.03  1  
2  3401.97  1552.5  56536.0  1e-10  188682.95  5.16  32329.0  178313.98  1856.5801  11766.2  153826.3  93077.56  1  
2  5217.94  1552.5  77306.0  18.06  141402.73  247.68001  31628.0  124504.79  3104.0  11780.0  146865.34  68241.66  1  
2  12104.23  832.6  37734.0  12.900001  161981.11  67.08  30235.0  141884.7  881.73004  11796.6  81693.695  74729.9  1  
2  9320.19  1406.45  36342.0  9.46  219961.27  241.66  36000.0  201655.2  3225.25  11808.1  111824.85  120828.32  1  
2  7893.4004  2766.9  38855.0  18.06  210209.03  1e-10  38873.0  206436.62  1546.18  11811.2  122392.195  124686.516  1  
2  7321.83  1309.85  56257.0  19.78  170990.11  222.74  35085.0  135772.6  2112.6602  11812.2  116549.05  91540.336  1  
2  6194.5503  1432.9  28488.0  1e-10  191231.58  120.4  32805.0  156296.39  1619.9  11813.1  67940.85  95723.76  1  
2  2971.31  1013.14996  27092.0  18.92  246264.58  119.54  37688.0  203649.52  1477.31  11830.7  84186.9  141620.17  1  
2  11771.17  2418.45  33725.0  30.1  262143.0  466.12  34008.0  262143.0  2666.53  11835.7  191545.14  191850.52  1  
2  15624.54  944.14996  31477.0  25.800001  155474.3  132.44  34412.0  126724.83  913.74005  11848.8  60866.047  81637.29  1  
2  14122.721  3098.0999  68309.0  4.3  262143.0  297.56  32796.0  251501.33  3594.82  11849.6  262143.0  150387.98  1  
2  14219.71  633.64996  49970.0  1e-10  142200.17  28.380001  32221.0  103945.914  870.09  11869.5  79256.85  69913.21  1  
2  2186.24  669.3  27721.0  18.06  159031.47  95.46  37593.0  134249.03  1104.8301  11873.1  56785.848  91224.21  1  
2  27343.25  1014.3  41860.0  10.32  242100.0  153.94  31978.0  168991.06  1452.0901  11875.8  107940.15  118131.62  1  
2  38993.03  4978.35  106350.0  79.98  262143.0  242.52  34357.0  161540.23  5787.99  11877.7  262143.0  207963.03  0  
2  7057.7  2436.8499  59165.0  47.3  198896.1  674.24  38029.0  181419.47  4898.5  11908.2  163783.0  115414.72  1  
2  14970.62  1500.75  33964.0  1e-10  202639.3  175.44  38345.0  160906.94  1046.63  11911.5  83389.945  118563.9  1  
2  5942.0103  1018.89996  63313.0  68.8  233060.44  276.92  43408.0  214240.66  2222.27  11919.5  206973.55  154368.4  1  
2  3629.5  671.6  46274.0  38.7  192584.73  225.32  37531.0  189556.1  1476.3401  11921.5  133842.75  110288.97  1  
2  35347.67  5778.75  90077.0  40.420002  262143.0  485.04  33429.0  190723.52  7449.6  11944.6  262143.0  147422.62  1  
2  19098.49  3094.65  107234.0  66.22  262143.0  384.42  39424.0  160208.56  4865.52  11965.0  262143.0  188256.92  0  
2  10891.55  2159.7  41017.0  1e-10  262143.0  57.620003  32804.0  231244.03  1776.0701  11965.8  144728.64  159724.42  1  
2  8297.83  877.45  35257.0  30.1  226616.31  142.76001  35850.0  167406.33  1218.3201  11989.1  90061.1  123965.375  1  
2  3939.3801  507.15  28976.0  1e-10  202558.52  153.94  31929.0  151435.06  821.59  11996.7  66955.3  98686.086  1  
2  33543.29  2645.0  40340.0  2.58  262143.0  282.94  39229.0  262143.0  2921.6401  12014.6  214867.14  262143.0  0  
2  1532.93  2510.45  56585.0  18.06  262143.0  404.2  31350.0  219852.53  4118.62  12031.4  189824.75  142370.61  1  
2  5144.13  757.85  42588.0  12.900001  262143.0  190.06  33045.0  185260.69  1260.03  12036.5  120390.05  137985.19  1  
2  18537.291  2993.45  38264.0  40.420002  262143.0  327.66  31501.0  262143.0  3269.87  12036.7  189534.95  139530.48  1  
2  19065.55  2439.15  28364.0  74.82  262143.0  366.36002  37013.0  262143.0  2821.73  12049.1  200921.1  262143.0  0  
2  17115.38  864.8  37059.0  24.08  150139.86  117.82  35934.0  113036.375  847.78  12059.1  63919.297  82323.08  1  
2  4648.81  407.1  23845.0  1e-10  116452.44  43.0  32530.0  93821.6  409.34003  12066.6  34136.598  57803.31  1  
2  4180.33  1079.85  38589.0  1.72  135015.28  172.0  33818.0  160792.98  1338.6001  12081.1  94678.35  69670.81  1  
2  19068.6  1784.7999  45306.0  56.760002  259093.39  254.56  36468.0  214236.8  2449.25  12081.8  148105.05  144174.47  1  
2  27740.97  3305.0999  38616.0  22.36  262143.0  299.28  33796.0  262143.0  3476.48  12087.8  195586.25  189723.45  1  
2  4607.33  1434.0499  45679.0  32.68  214084.86  276.92  31929.0  213779.3  3755.84  12088.2  149005.5  104301.69  1  
2  3882.04  1371.95  58115.0  6.88  189387.9  225.32  36597.0  163569.03  2477.3801  12089.2  145047.2  105759.12  1  
2  13059.49  2625.45  92670.0  30.1  206766.58  124.700005  39121.0  182129.36  2942.01  12089.4  257536.75  123427.05  0  
2  4201.68  1335.15  36058.0  1e-10  153878.47  40.420002  30414.0  132333.27  1536.4801  12101.1  72809.945  71412.05  1  
2  13947.65  1626.1  46813.0  31.82  262143.0  103.200005  35305.0  205751.11  1852.7001  12109.8  146970.0  145017.81  1  
2  18533.02  3368.3499  37785.0  40.420002  191263.4  230.48001  30476.0  176555.03  1604.38  12110.4  101793.4  88942.62  1  
2  6093.9  1629.5499  38913.0  37.84  227269.95  163.40001  37949.0  192881.28  2718.9102  12133.1  114526.195  131601.98  1  
2  7149.81  890.1  29264.0  24.08  194672.53  93.74  34813.0  184086.78  1067.0  12140.0  82200.85  103410.87  1  
2  3099.4102  817.64996  29709.0  25.800001  177218.86  53.32  31637.0  150999.17  1428.81  12140.8  68451.445  85551.04  1  
2  3983.9102  897.0  25733.0  1e-10  127753.76  33.54  31716.0  125911.35  1200.86  12149.5  49439.65  61826.14  1  
2  3898.51  442.75  29916.0  23.220001  111269.61  45.58  33188.0  73202.35  710.04004  12247.9  33415.55  56347.9  1  
2  8372.25  1553.65  42440.0  49.02  262143.0  178.88  37930.0  262143.0  2472.53  12250.0  180260.2  169692.12  1  
2  5366.17  1665.2  30295.0  39.56  223837.86  185.76001  32551.0  204876.2  2340.61  12258.4  94707.1  111177.766  1  
2  22453.49  2302.3  51159.0  52.46  175754.66  173.72  33053.0  102879.51  1426.87  12264.6  80310.25  88641.64  1  
2  3080.5  1045.35  26857.0  43.0  173736.28  97.18  33024.0  153022.67  1648.03  12266.5  62709.5  87546.8  1  
2  8030.6504  2104.5  50702.0  21.5  171114.31  264.88  35909.0  201261.97  3071.02  12266.6  155706.55  93758.3  1  
2  7364.5303  922.3  26536.0  40.420002  262143.0  189.2  36483.0  246457.44  1293.98  12267.4  99792.4  153243.27  1  
2  23009.81  1081.0  31710.0  12.04  168621.17  88.58  36573.0  132992.83  744.96  12269.3  64349.4  94100.69  1  
2  6935.0903  227.7  28049.0  1e-10  128250.94  36.12  32729.0  81119.18  350.17  12270.0  34718.5  64049.15  1  
2  26973.59  2294.25  44471.0  16.34  251684.98  241.66  30701.0  216025.7  2026.3301  12274.7  146589.34  117904.37  1  
2  4008.9202  998.19995  37984.0  10.32  235687.47  174.58  31393.0  204477.78  1813.9  12296.1  118513.25  112898.81  1  
2  13472.46  1475.45  44947.0  12.04  247790.67  276.06  42792.0  239226.75  3258.23  12300.8  164070.5  161795.94  1  
2  5594.31  1002.8  57053.0  12.900001  201925.23  1e-10  31109.0  203578.98  757.57  12302.0  177227.64  95851.016  1  
2  18382.96  1137.35  43169.0  28.380001  210594.88  147.92  31326.0  195092.98  1398.74  12302.3  128509.05  100663.67  1  
2  4063.2102  738.3  29137.0  14.62  190505.88  106.64  30248.0  156782.89  1133.93  12334.7  69704.945  87927.57  1  
2  5077.0303  2005.6  23750.0  4.3  218070.52  34.4  31411.0  247458.81  1938.06  12338.5  89678.15  104519.85  1  
2  3538.61  1007.39996  51609.0  1e-10  225429.66  98.9  31748.0  165990.39  958.36005  12339.9  130715.9  109206.25  1  
2  10262.03  1882.5499  38713.0  12.900001  224273.73  187.48  32836.0  182765.42  2077.74  12369.5  107962.0  112369.57  1  
2  7773.8403  2602.45  62916.0  31.82  177682.23  212.42  37541.0  188641.22  3094.3  12389.3  181099.7  101781.74  1  
2  6632.5303  1378.85  70577.0  6.02  226421.69  411.08002  34142.0  238804.58  3390.1501  12419.2  257173.34  117957.9  0  
2  8231.95  1201.75  45776.0  1e-10  160845.47  49.88  32439.0  113487.55  1009.77  12419.9  79269.5  79615.266  1  
2  23806.47  1496.15  32012.0  0.86  262143.0  55.9  34497.0  226478.25  1069.91  12426.7  110626.55  141609.06  1  
2  12944.2  1214.4  66659.0  22.36  244460.64  322.5  32224.0  153864.64  2084.53  12427.3  156501.2  120201.11  1  
2  6893.0  975.19995  21650.0  1e-10  180157.88  61.06  33196.0  144435.44  544.17004  12431.3  47714.65  91255.516  1  
2  6752.7  991.3  58363.0  1e-10  175078.53  215.86  34026.0  151465.0  1511.26  12447.7  134886.95  90900.0  1  
2  16825.02  1505.35  39433.0  18.92  247698.95  229.62001  36085.0  245270.97  1696.53  12466.0  147579.5  136386.36  1  
2  14461.88  1082.15  62291.0  79.12  116177.38  545.24  30679.0  84729.88  1572.37  12489.5  80534.5  54385.47  1  
2  12533.67  1843.45  63592.0  18.06  262143.0  182.32  36696.0  262143.0  3311.58  12491.9  262143.0  189082.1  0  
2  12465.96  1604.25  46616.0  18.92  196687.67  213.28  31650.0  172119.17  2906.12  12493.4  122429.0  94988.48  1  
2  4671.99  859.05  29190.0  14.62  133584.88  63.64  33532.0  152297.44  1349.27  12512.0  67833.9  68349.73  1  
2  9815.51  1888.2999  75781.0  31.82  189616.66  254.56  33556.0  180363.8  2874.11  12514.7  208559.39  97088.266  1  
2  11535.101  2668.0  200837.0  69.66  166221.45  966.64  33494.0  85541.03  5471.77  12521.7  262143.0  84952.11  0  
2  13693.28  464.59998  50834.0  1e-10  104880.49  21.5  31596.0  48202.234  363.75  12521.7  37388.8  50564.64  1  
2  8920.03  1470.85  37302.0  52.46  260836.39  241.66  34603.0  240561.48  2221.3  12522.0  136923.6  137721.58  1  
2  12647.13  1721.5499  41768.0  1e-10  262143.0  265.74  36415.0  262143.0  2150.49  12522.7  181733.34  193635.17  1  
2  23353.24  2044.7  77316.0  32.68  172744.58  264.88  36889.0  178474.17  2852.77  12566.6  210554.64  97234.72  1  
2  6634.3604  852.14996  35194.0  1e-10  166032.7  101.48  33257.0  161026.78  1053.42  12613.6  86474.25  84255.21  1  
2  6517.85  911.94995  39154.0  31.82  212323.06  150.5  35616.0  172358.73  1410.38  12613.6  102974.445  115388.46  1  
2  7334.0303  764.75  36545.0  27.52  130620.016  57.620003  33383.0  122475.305  1012.68005  12626.1  68296.195  66535.766  1  
2  20063.51  953.35  42799.0  1e-10  157989.89  12.900001  30592.0  126757.62  1288.16  12635.9  82780.445  73749.19  1  
2  29948.56  2625.45  97821.0  6.88  209413.92  194.36  30672.0  169141.97  3063.26  12663.0  252466.39  98009.39  0  
2  6351.93  1289.15  31198.0  30.960001  260565.3  161.68001  36735.0  237832.47  2149.52  12669.3  113218.65  146055.1  1  
2  36828.14  4349.3  97213.0  131.58  262143.0  648.44  34506.0  176723.33  5838.43  12672.1  262143.0  225303.73  0  
2  2122.8  1334.0  22242.0  17.2  156915.83  41.28  31729.0  117861.234  874.94  12674.8  40000.45  75970.18  1  
2  2565.05  1084.45  35069.0  26.66  175853.86  209.84  31528.0  170057.4  1876.9501  12675.6  90999.5  84599.62  1  
2  23463.65  1443.25  33343.0  27.52  143486.7  52.46  31832.0  115410.52  886.58  12689.1  58717.848  69694.04  1  
2  4237.67  951.05  30500.0  12.900001  221208.05  118.68  33666.0  193662.0  1975.89  12724.2  90128.945  113635.1  1  
2  8447.891  5384.3  59933.0  687.14  162486.19  3545.78  33248.0  167511.77  9092.78  12728.0  153190.34  82433.17  1  
2  3229.9502  527.85  28813.0  1e-10  184230.55  48.16  33286.0  176539.38  1193.1  12773.6  77615.8  93571.445  1  
2  11466.78  1440.95  53527.0  2.58  229004.3  279.5  31575.0  215716.56  2268.83  12776.4  176188.05  110333.41  1  
2  15417.75  2176.95  59899.0  10.32  262143.0  170.28  37005.0  262143.0  3903.28  12802.0  262143.0  185397.62  0  
2  7758.5903  1273.0499  42180.0  18.92  262143.0  237.36  31368.0  252380.94  1680.04  12844.3  162436.34  144874.4  1  
2  1586.61  1263.85  54446.0  11.18  154351.36  162.54001  30380.0  186105.7  1943.88  12845.0  154612.89  71551.43  1  
2  22818.88  2064.25  56389.0  12.04  207786.94  160.82  37116.0  184288.08  2109.75  12872.5  158566.6  117679.14  1  
2  9743.53  1186.7999  54990.0  55.9  262143.0  153.08  35621.0  209989.8  2767.4102  12873.5  176198.39  145132.95  1  
2  12786.82  648.6  29925.0  1e-10  195405.81  185.76001  32884.0  168301.92  997.16003  12904.2  76849.9  98048.78  1  
2  14558.87  1489.25  38841.0  12.900001  262143.0  206.40001  41256.0  220838.83  1399.7101  12904.2  130883.8  193055.44  1  
2  11319.7705  954.5  44193.0  5.16  197134.78  114.380005  39274.0  171045.72  1283.31  12904.3  115341.55  118137.68  1  
2  7266.93  995.89996  49616.0  7.7400002  197009.95  259.72  32289.0  192810.47  1627.66  12904.4  145972.95  97065.04  1  
2  9013.36  2765.75  69529.0  1e-10  231038.66  199.52  35660.0  168309.16  4434.8403  12904.7  178563.95  125714.695  1  
2  9245.16  1575.5  54281.0  1e-10  253883.44  210.7  40328.0  200644.75  2331.8801  12904.9  166186.5  156228.81  1  
2  6753.92  1169.5499  57184.0  12.900001  261691.02  177.16  36385.0  190313.88  2361.95  12905.1  166060.0  145288.5  1  
2  3499.57  288.65  16321.0  1e-10  208254.05  1e-10  30976.0  179205.89  388.0  12905.5  44629.2  98432.58  1  
2  6153.68  706.1  36234.0  6.88  161277.31  139.32  34064.0  124918.03  1197.9501  12931.9  69065.55  83827.98  1  
2  3975.37  1160.35  37908.0  1e-10  117564.7  61.920002  32372.0  148850.05  1527.75  12934.4  86099.35  58071.97  1  
2  6484.91  836.05  61630.0  1e-10  247893.17  155.66  35653.0  165367.06  1859.4901  12938.2  155511.05  134859.23  1  
2  11137.99  1557.1  37357.0  66.22  262143.0  399.04  38141.0  262143.0  2456.04  12956.1  168984.45  245882.48  0  
2  10298.63  4405.65  48489.0  12.900001  182083.05  122.98  30300.0  124903.46  1336.66  12988.7  92414.0  84184.51  1  
2  7548.14  745.2  19280.0  1e-10  247089.7  147.92  34815.0  206378.06  865.24005  13000.4  60714.25  131262.62  1  
2  12232.33  1573.2  39393.0  24.08  192240.81  239.08  30748.0  190190.47  2107.81  13033.4  114321.5  90195.016  1  
2  14227.03  1535.25  39229.0  9.46  262143.0  265.74  30820.0  259919.84  2079.6802  13035.6  155584.64  140160.73  1  
2  10370.0  8539.899  30053.0  49.02  204321.25  274.34  33780.0  147979.25  2741.22  13036.1  67859.195  105315.73  1  
2  3747.84  1133.9  30811.0  1e-10  262143.0  214.14  36818.0  260867.89  1765.4  13040.5  122644.05  157180.23  1  
2  17334.371  6335.35  41252.0  14.62  178728.95  76.54  31793.0  141188.69  1970.0701  13052.1  88872.0  86705.47  1  
2  6696.58  293.25  27884.0  12.900001  103190.9  34.4  30969.0  58411.395  357.93002  13060.6  24852.65  48762.8  0  
2  36926.35  1362.75  63683.0  6.88  206022.0  1e-10  33736.0  161570.94  506.34003  13062.6  157002.6  106054.04  1  
2  12549.53  1092.5  67608.0  8.6  237283.14  301.0  33972.0  192481.5  2015.66  13063.1  198567.05  123000.83  1  
2  7843.99  1779.0499  72662.0  13.76  243376.69  410.22  35824.0  197791.42  3573.4802  13077.2  219298.1  133037.2  1  
2  29294.64  2962.4  57606.0  45.58  262143.0  512.56  37353.0  262143.0  3829.56  13077.6  262143.0  194380.56  0  
2  632.57  425.5  27053.0  1e-10  138662.38  29.24  30220.0  142698.33  659.60004  13090.3  58905.297  63940.07  1  
2  5738.8804  791.2  29133.0  42.14  174906.5  154.8  35865.0  177559.75  1055.36  13111.1  78931.4  95718.71  1  
2  3065.86  814.2  22746.0  69.66  172877.19  325.08002  33025.0  197252.8  1713.02  13115.4  68461.8  87116.54  1  
2  2911.53  359.94998  53930.0  17.2  106475.65  1e-10  31569.0  51586.78  686.76  13130.7  42451.098  51289.82  1  
2  7483.48  1436.35  58545.0  1e-10  152984.55  170.28  39586.0  148552.05  1852.7001  13131.1  132705.39  92407.93  1  
2  11615.62  1478.9  25428.0  1e-10  262143.0  93.74  31361.0  237228.72  1546.18  13137.6  92044.85  131670.67  1  
2  7122.97  1062.6  32178.0  11.18  187571.67  58.48  32944.0  164851.42  1241.6001  13140.0  80941.6  94289.56  1  
2  4633.56  880.89996  28906.0  1.72  141315.72  110.08  30832.0  135383.67  824.5  13155.3  59713.75  66483.25  1  
2  19730.451  923.44995  43222.0  21.5  171222.6  113.520004  33469.0  138561.75  842.93005  13157.0  91383.6  87442.766  1  
2  10504.2  857.89996  69547.0  42.14  135682.64  114.380005  31211.0  72852.266  1315.3201  13158.8  77311.05  64617.78  1  
2  14721.74  3858.25  57551.0  16.34  262143.0  483.32  34589.0  262143.0  4356.27  13159.7  262143.0  209004.34  0  
2  17685.121  404.8  25051.0  1e-10  91080.26  60.2  30193.0  61385.812  411.28  13175.9  23464.6  41961.46  0  
2  6681.94  822.25  29045.0  18.92  224334.69  152.22  31453.0  170723.27  1276.52  13216.1  75663.1  107666.0  1  
2  9987.53  1254.65  31905.0  22.36  166632.19  92.020004  39928.0  156154.08  776.97003  13224.7  76020.75  101521.16  1  
2  47990.53  11805.899  55405.0  55.04  252067.47  400.76  36213.0  251915.97  2593.78  13237.8  212973.1  139284.05  1  
2  6040.22  784.3  23449.0  12.900001  179400.3  110.94  32233.0  165279.61  1287.1901  13253.4  59137.598  88235.62  1  
2  22102.74  1789.3999  62649.0  43.0  262143.0  221.02  34557.0  231721.98  2441.49  13259.6  221514.14  172669.6  1  
2  14445.41  914.25  23604.0  1e-10  218426.34  129.86  32225.0  191264.11  835.17004  13266.9  68887.3  107403.4  1  
2  8605.2705  1394.95  27057.0  11.18  171484.4  74.82  36468.0  128716.46  1124.23  13290.9  53141.5  95423.79  1  
2  16555.4  2137.8499  81183.0  9.46  217237.06  155.66  38609.0  211618.25  2632.58  13291.0  262143.0  127980.125  0  
2  29109.201  2442.5999  55720.0  14.62  159163.64  40.420002  36577.0  89068.15  756.60004  13291.4  75727.5  88832.53  1  
2  2411.94  1082.15  20794.0  14.62  218792.66  92.020004  34820.0  203696.61  1821.66  13291.8  64631.15  116246.96  1  
2  6323.87  941.85  35044.0  5.16  182903.69  119.54  36077.0  139732.36  1584.9801  13303.0  74718.945  100686.9  1  
2  7140.0503  1053.4  29590.0  1e-10  231931.95  162.54001  33453.0  200509.25  1144.6  13306.6  90531.445  118390.18  1  
2  6181.74  1030.4  27536.0  1e-10  233846.58  189.2  31487.0  245991.8  1323.0801  13317.9  103357.4  112352.4  1  
2  11627.82  10709.95  31641.0  23.220001  128810.945  24.94  32653.0  80108.81  667.36005  13338.7  38676.8  64179.438  1  
2  20039.72  3136.05  48132.0  56.760002  262143.0  273.48  41105.0  262143.0  5132.27  13362.3  213473.34  226528.86  1  
2  9332.391  2363.25  81709.0  8.6  210989.36  277.78  35806.0  181216.39  2699.51  13364.5  225937.05  115275.336  1  
2  4237.06  1129.2999  29659.0  22.36  226065.7  183.18001  30609.0  198792.56  1672.28  13371.9  89965.65  105585.4  1  
2  7706.74  1170.7  70309.0  21.5  157622.94  268.32  31160.0  179427.31  3430.8901  13428.3  192495.05  74944.016  1  
2  6990.6  579.6  29472.0  1e-10  155216.86  101.48  30101.0  120976.984  794.43005  13437.5  54404.2  71291.86  1  
2  21404.291  1132.75  55701.0  1e-10  137802.19  116.96  31108.0  91627.39  857.48004  13437.9  77876.85  65410.63  1  
2  18102.97  6236.4497  82858.0  13.76  235760.78  172.0  32157.0  207340.31  3987.6702  13451.3  262143.0  115682.37  0  
2  9678.26  654.35  43269.0  1e-10  142061.38  0.86  31076.0  109108.766  563.57  13461.5  72037.15  67362.96  1  
2  788.12  49.45  4620.0  1e-10  102795.77  33.54  30542.0  81581.68  94.090004  13496.7  5751.15  47906.32  0  
2  6187.23  624.45  39776.0  2.58  163840.61  92.880005  35080.0  135032.72  1203.77  13531.0  81955.9  87700.32  1  
2  20303.24  6480.25  32219.0  39.56  237890.34  288.1  33481.0  194590.28  2456.04  13534.1  95665.05  121533.3  1  
2  3759.4302  668.14996  27516.0  45.58  188901.66  100.62  34634.0  165945.22  1153.3301  13545.0  69673.9  99829.41  1  
2  2208.81  917.69995  34136.0  0.86  143674.97  8.6  31272.0  108207.84  785.7  13546.0  56362.65  68557.79  1  
2  9057.28  1284.5499  33420.0  6.02  262143.0  283.80002  31656.0  262143.0  2122.36  13554.2  152588.89  173409.92  1  
2  9412.91  1580.1  40400.0  25.800001  262143.0  156.52  39712.0  230214.52  2020.51  13583.3  141916.89  180768.78  1  
2  10615.221  1505.35  33056.0  1e-10  215688.2  45.58  31881.0  185782.64  1245.48  13587.8  93707.75  104924.86  1  
2  9971.061  5155.4497  51812.0  56.760002  262143.0  523.74  33253.0  262143.0  12207.45  13598.3  235008.25  153626.05  1  
2  5349.0903  1535.25  23999.0  63.64  262143.0  179.74  37537.0  262143.0  1855.6101  13629.1  103991.05  195287.53  1  
2  13923.86  277.15  27828.0  1e-10  112586.664  34.4  31504.0  72901.85  325.92  13633.5  30955.7  54121.86  1  
2  8278.311  2612.8  122898.0  137.6  206363.05  899.56  30814.0  139789.12  3363.9602  13656.6  262143.0  97028.68  0  
2  5971.9  323.15  28394.0  1e-10  106787.98  65.36  30581.0  64353.68  297.79  13676.9  27881.75  49830.37  1  
2  4948.3203  1091.35  36889.0  33.54  193251.8  216.72  38193.0  174781.64  1532.6001  13703.9  98381.35  112623.08  1  
2  7172.99  156.4  16960.0  15.4800005  101249.27  18.06  30292.0  64496.93  209.52  13721.9  16691.1  46799.36  0  
2  3159.8  770.5  27457.0  31.82  191011.9  94.6  34688.0  169134.52  1248.39  13757.2  70860.695  101102.01  1  
2  4897.69  1345.5  27380.0  36.12  223240.03  183.18001  31593.0  189277.55  1851.7301  13810.2  79077.445  107617.516  1  
2  12860.63  1299.5  44922.0  2.58  180804.88  196.08  30918.0  151403.88  1270.7001  13811.2  103780.6  85298.54  1  
2  2951.79  922.3  22718.0  1e-10  251224.06  117.82  31709.0  209906.58  1811.9601  13843.2  72763.945  121552.49  1  
2  21098.68  2093.0  48583.0  61.06  262143.0  381.84  32012.0  262143.0  2990.51  13843.3  214235.8  162105.0  1  
2  3784.4402  780.85  45897.0  3.44  187571.61  1e-10  37877.0  177290.11  726.53  13852.9  124162.05  108408.35  1  
2  19537.691  2114.8499  52800.0  21.5  238725.38  299.28  37094.0  215483.67  2818.82  13860.9  173607.45  135120.83  1  
2  14730.891  506.0  38288.0  1e-10  94628.12  55.04  30276.0  64250.8  376.36002  13917.1  37537.15  43715.83  0  
2  5075.81  396.75  17661.0  25.800001  141666.58  115.240005  30665.0  109868.26  732.35004  13947.9  29607.898  66287.31  1  
2  8754.72  2385.0999  27677.0  61.920002  262143.0  83.42  34448.0  241661.55  2756.74  13955.0  102057.9  138534.62  1  
2  9200.63  1546.75  39597.0  35.260002  202896.28  121.26  36693.0  180912.1  1602.4401  13955.4  109307.5  113599.75  1  
2  34891.39  2566.8  66180.0  36.98  212747.22  343.14  34410.0  208468.17  3393.06  13980.9  210516.7  111703.98  1  
2  7330.98  1447.85  40591.0  56.760002  236507.72  233.92  34300.0  229691.98  2044.76  14001.5  142264.2  123782.57  1  
2  13692.67  1008.55  39380.0  31.82  209814.97  232.2  30932.0  176753.16  1237.7201  14012.0  106209.4  99029.49  1  
2  12494.63  1350.1  36041.0  1e-10  108847.055  36.12  30745.0  58304.87  271.6  14037.1  32064.299  51063.58  1  
2  12342.74  1000.5  36303.0  1.72  222400.3  203.82  33876.0  194261.11  1519.02  14037.4  107608.945  114960.22  1  
2  11867.55  3614.45  75601.0  25.800001  204418.67  126.420006  33081.0  167003.16  3402.76  14037.8  192651.45  103185.64  1  
2  5022.13  3455.75  51391.0  211.56  119186.69  1563.48  33532.0  108697.68  5252.5503  14043.3  85236.85  60982.79  1  
2  5155.72  1198.2999  33896.0  23.220001  254178.7  189.2  33581.0  184669.47  2114.6  14043.6  95513.25  130242.53  1  
2  5444.25  884.35  61828.0  1e-10  136075.86  151.36  30917.0  120657.18  1807.1101  14046.1  113830.445  64194.59  1  
2  5322.8604  2707.0999  42844.0  54.18  192916.58  248.54001  33508.0  191631.62  3318.37  14055.1  125278.695  98636.6  1  
2  14515.561  1248.9  41998.0  26.66  262143.0  176.3  33572.0  221056.58  1393.89  14064.9  141661.6  141479.78  1  
2  2476.6  437.0  25769.0  17.2  140382.45  70.520004  34884.0  139557.56  672.21  14065.3  54874.55  74723.836  1  
2  7623.1704  685.39996  54265.0  19.78  139397.33  152.22  31649.0  110544.8  1512.2301  14065.8  91533.1  67318.516  1  
2  8357.61  2881.9  53641.0  54.18  226799.22  493.64  32691.0  202739.42  4505.65  14095.1  165941.55  113133.13  1  
2  3710.6301  535.89996  39859.0  1e-10  181754.53  161.68001  35993.0  152689.8  872.03  14145.4  92865.945  99821.33  1  
2  6713.0503  2290.8  61232.0  2.58  213750.8  307.02002  35881.0  153439.4  3377.54  14155.3  143362.45  117028.695  1  
2  4804.97  721.05  58496.0  13.76  160362.86  144.48  32374.0  103219.1  1332.78  14161.8  92131.1  79217.33  1  
2  4999.56  868.25  34575.0  4.3  234311.05  157.38  32541.0  206618.38  1686.8301  14162.3  109006.195  116343.92  1  
2  17025.71  1245.45  41717.0  12.900001  234550.25  237.36  30137.0  199925.0  1649.0  14177.0  127262.445  107858.91  1  
2  9318.36  1136.2  49442.0  1e-10  260489.44  220.16  32136.0  205793.48  1723.6901  14179.8  155255.75  127732.68  1  
2  10392.57  1904.3999  53524.0  20.64  262143.0  327.66  33256.0  262143.0  2359.04  14180.2  219816.75  173625.06  1  
2  21373.18  1419.1  58833.0  21.5  117567.09  110.94  30331.0  106445.3  1001.04004  14180.6  95558.1  54411.73  1  
2  6848.47  5460.1997  18160.0  23.220001  174790.16  79.12  37852.0  185979.88  736.23004  14185.9  51534.95  100954.55  1  
2  2940.2  921.14996  25032.0  54.18  237927.86  163.40001  35639.0  255626.12  1733.39  14191.4  97638.445  129387.06  1  
2  4257.19  565.8  23134.0  1e-10  184144.58  55.04  31661.0  161815.9  792.49005  14216.5  57120.5  88961.81  1  
2  9248.21  624.45  36927.0  17.2  137375.88  52.46  30755.0  94682.01  834.2  14221.9  53349.65  64468.3  1  
2  3916.81  860.2  28113.0  30.960001  238471.31  124.700005  31205.0  185020.72  1245.48  14237.6  79368.4  113548.24  1  
2  5926.15  1734.2  39663.0  25.800001  250950.67  221.02  37200.0  243768.89  3945.9602  14238.3  147531.2  142446.36  1  
2  5111.8003  618.7  37653.0  12.04  143750.25  235.64  30931.0  148260.83  1298.8301  14253.7  85181.65  67845.74  1  
2  1245.01  831.45  24093.0  26.66  183837.53  97.18  32524.0  165738.52  974.85004  14270.3  60930.45  91234.31  1  
2  7679.29  2571.4  48479.0  121.26  230855.52  481.6  30728.0  227322.69  3834.4102  14271.6  168157.6  108241.695  1  
2  5724.24  752.1  21954.0  1e-10  177935.36  96.32  33845.0  180987.14  961.27  14271.8  60629.15  91891.82  1  
2  8139.8403  809.6  33592.0  2.58  213855.47  217.58  37069.0  178945.84  1625.7201  14272.3  91722.85  120962.65  1  
2  34086.19  4541.35  67343.0  11.18  262143.0  529.76  32344.0  255108.98  6822.98  14273.3  262143.0  224115.97  0  
2  4162.0303  899.3  26452.0  1.72  247537.92  150.5  37907.0  218312.4  1156.24  14298.2  88116.445  143179.62  1  
2  11592.44  1565.15  39465.0  54.18  254636.84  232.2  38067.0  194325.58  1971.04  14303.4  117020.55  147907.42  1  
2  7481.04  752.1  30278.0  1e-10  149758.86  1e-10  30966.0  115586.03  754.66003  14305.7  53401.4  70761.61  1  
2  13462.09  1113.2  76726.0  13.76  214698.6  290.68  34400.0  212952.36  2138.85  14306.5  249313.1  112695.8  1  
2  6927.16  6720.6  91398.0  783.46  168157.14  4673.24  30146.0  146902.55  11123.96  14321.4  204873.64  77350.85  1  
2  7203.49  1067.2  59748.0  28.380001  243375.31  279.5  39238.0  178213.75  1726.6001  14324.9  162474.3  145714.72  1  
2  5753.52  264.5  17446.0  24.08  139573.84  44.72  31176.0  124354.98  400.61002  14334.8  33103.9  66396.39  1  
2  3437.35  771.64996  35500.0  9.46  148519.83  60.2  32917.0  150002.48  1046.63  14336.3  81254.4  74597.586  1  
2  23332.5  3604.0999  77017.0  75.68  262143.0  615.76  34000.0  223065.1  5665.77  14346.5  262143.0  201793.95  0  
2  2491.85  2163.15  96880.0  19.78  163841.25  227.04001  32264.0  165715.84  2042.8201  14350.0  244973.0  80660.62  1  
2  4694.56  519.8  9012.0  0.86  198234.08  17.2  35237.0  186124.56  434.56  14385.2  25594.4  106585.3  1  
2  16901.27  2203.4  58665.0  13.76  239368.86  217.58  35769.0  204696.23  2892.54  14387.5  183235.25  130645.516  1  
2  10533.48  1497.2999  43767.0  29.24  262143.0  97.18  37557.0  127520.37  2165.04  14387.9  85162.1  152180.73  1  
2  5850.5103  1777.8999  40207.0  2.58  178203.34  143.62  30612.0  134768.02  1354.12  14416.9  82681.55  83239.15  1  
2  29918.06  3418.95  95482.0  18.92  239638.03  234.78  35433.0  179927.14  3766.51  14420.9  262143.0  129563.81  0  
2  5069.1  826.85  66123.0  2.58  238328.11  156.52  34441.0  160507.64  1718.8401  14424.4  161945.3  125248.08  1  
2  2238.7  1515.7  51161.0  50.74  195821.16  196.08  37148.0  162668.05  2396.87  14463.7  126987.59  110997.99  1  
2  8243.54  2365.55  70660.0  31.82  182920.42  218.44  36420.0  178762.14  2682.05  14476.7  192738.84  101653.47  1  
2  16330.92  2012.5  62888.0  68.8  185647.77  251.98001  38149.0  191582.23  2641.31  14477.2  183841.3  108066.97  1  
2  23961.41  2520.8  76444.0  22.36  262143.0  287.24  34805.0  224737.11  3862.54  14477.7  262143.0  166551.02  1  
2  8483.2705  3171.7  100513.0  18.06  262143.0  1e-10  32021.0  170921.2  2392.99  14478.0  262143.0  173643.23  1  
2  32378.8  3055.55  59121.0  36.12  262143.0  450.64  40037.0  262143.0  3882.9102  14478.3  262143.0  262143.0  0  
2  10341.94  1930.85  40648.0  76.54  235351.14  249.40001  32328.0  210934.34  1776.0701  14479.9  130829.75  116095.46  1  
2  3208.6  665.85  34501.0  8.6  233913.23  55.9  31053.0  189583.6  818.68005  14513.0  99805.05  110835.38  1  
2  25396.13  2439.15  55897.0  44.72  262143.0  416.24002  33228.0  262143.0  3855.75  14514.1  262143.0  188002.4  0  
2  8996.28  2631.2  64284.0  29.24  262143.0  452.36002  37265.0  249840.25  4770.46  14515.0  245067.3  180996.03  1  
2  11791.3  1374.25  69432.0  15.4800005  188798.7  368.08002  36910.0  178638.08  2540.4302  14553.5  189257.8  106331.79  1  
2  5635.79  1503.0499  43042.0  9.46  196934.98  120.4  31862.0  176721.11  2111.69  14603.6  116064.9  95744.97  1  
2  7657.94  695.75  40777.0  1e-10  123289.484  1e-10  30609.0  80284.62  401.58002  14611.7  49953.7  57583.13  1  
2  4059.55  951.05  32686.0  1e-10  157280.9  172.86  30958.0  167698.67  1582.0701  14628.6  83639.5  74296.61  1  
2  8116.66  534.75  52298.0  28.380001  154115.45  115.240005  33390.0  105246.07  1096.1  14641.7  83986.8  78520.43  1  
2  8507.67  1656.0  18648.0  1e-10  111183.41  50.74  30449.0  94729.35  388.97  14658.6  26954.85  51657.46  1  
2  19435.82  1537.5499  62073.0  55.9  256438.16  134.16  31946.0  170727.53  1713.02  14674.6  161706.1  125002.65  1  
2  5419.85  1445.5499  34100.0  36.12  240957.88  237.36  32543.0  251560.22  1766.37  14685.1  130893.0  119651.67  1  
2  10880.57  2418.45  48613.0  45.58  223659.52  208.12001  32508.0  226277.5  2808.1501  14697.6  167847.1  110942.44  1  
2  2857.24  796.95  22632.0  34.4  228646.2  173.72  35224.0  196591.34  1113.56  14733.1  67890.25  122891.75  1  
2  7768.35  1148.85  39646.0  1.72  262143.0  244.24  38975.0  200401.7  1605.3501  14743.1  121233.0  179636.58  1  
2  16144.87  1047.65  31554.0  1e-10  153902.72  113.520004  32256.0  143467.0  1455.0  14746.4  69075.9  75748.99  1  
2  7626.83  660.1  38578.0  1e-10  218301.27  131.58  31057.0  169069.39  1169.8201  14768.2  99523.3  103451.266  1  
2  10187.61  1500.75  26122.0  13.76  262143.0  72.24  32056.0  262143.0  1476.3401  14768.5  132405.25  176750.0  1  
2  7870.83  1438.65  35540.0  14.62  245630.08  350.88  34048.0  184647.69  2279.5  14773.0  100133.945  127612.49  1  
2  2951.1802  310.5  9157.0  1e-10  176064.64  26.66  37875.0  139448.83  403.52002  14789.9  19484.45  101752.445  0  
2  34301.52  1130.45  37466.0  14.62  219584.61  133.3  33287.0  166201.97  1072.8201  14799.5  95015.3  111531.266  1  
2  6257.99  17645.6  21792.0  1e-10  156653.55  28.380001  33310.0  168502.28  430.68002  14808.3  56030.3  79622.336  1  
2  6045.71  6136.4  74657.0  28.380001  179025.06  389.58002  30436.0  143867.19  7460.27  14830.2  163889.95  83142.19  1  
2  7527.4004  379.5  24968.0  1e-10  130674.83  36.98  30036.0  91334.37  693.55005  14830.9  34796.7  59889.97  1  
2  1782.42  2045.85  33532.0  1e-10  238065.14  1e-10  35024.0  226735.23  917.62006  14831.6  116010.84  127227.68  1  
2  12799.63  1317.9  29013.0  1e-10  262143.0  303.58002  38202.0  237697.84  1857.55  14832.0  105229.6  162897.84  1  
2  3032.9202  1169.5499  28515.0  43.0  228434.77  120.4  35101.0  167246.52  1948.7301  14861.9  72769.695  122349.375  1  
2  9727.67  1509.95  62674.0  1e-10  217393.08  208.98001  32700.0  175680.16  1936.1201  14885.1  168008.1  108470.97  1  
2  1597.5901  392.15  24192.0  29.24  134249.64  65.36  30101.0  108180.33  728.47003  14900.1  39933.75  61661.508  1  
2  4121.77  1039.6  26982.0  1e-10  262143.0  198.66  35769.0  237406.12  1402.62  14901.4  97743.1  157975.11  1  
2  13473.681  2193.05  37719.0  21.5  262143.0  299.28  34001.0  262143.0  2795.54  14903.5  167191.6  189832.53  1  
2  4090.6602  1138.5  36048.0  50.74  237660.17  258.86002  35773.0  204246.95  2118.48  14907.9  112345.8  129727.43  1  
2  7675.6304  639.39996  23941.0  9.46  227107.06  91.16  36739.0  184268.5  796.37  14924.7  67315.25  127314.54  1  
2  9508.07  928.05  40920.0  12.900001  227787.36  241.66  34814.0  180976.97  1372.55  14925.5  113000.15  121005.07  1  
2  7664.04  626.75  32425.0  6.02  184930.97  124.700005  32569.0  168181.55  1093.1901  14926.5  83210.55  91903.94  1  
2  2128.29  600.3  19933.0  8.6  162284.38  124.700005  30484.0  163486.06  788.61005  14927.0  49724.848  75486.39  1  
2  8383.84  1261.5499  69293.0  10.32  138318.7  515.14  30598.0  155062.72  2279.5  14927.7  163952.05  64579.4  1  
2  6903.37  1399.5499  28294.0  51.600002  262143.0  209.84  36514.0  247581.84  1719.81  14941.0  106889.05  157659.98  1  
2  5917.0  757.85  39853.0  14.62  238340.84  151.36  35164.0  196696.23  1307.56  14946.9  119612.65  127884.18  1  
2  8100.8003  855.6  39297.0  10.32  145635.83  1e-10  34761.0  109878.41  372.48  14949.6  65885.8  77246.82  1  
2  9808.8  1014.3  40183.0  36.98  236889.45  140.18001  37517.0  165114.75  1487.01  14954.0  101239.1  135610.67  1  
2  7634.7603  1261.5499  47298.0  27.52  161662.33  190.92  36408.0  133791.39  2658.77  14960.0  96558.6  89810.21  1  
2  731.39  263.35  24264.0  21.5  99268.586  67.08  30475.0  86849.65  662.51  14974.5  32155.148  46161.04  0  
2  20036.06  2009.0499  72897.0  49.88  216534.62  352.6  35328.0  216790.2  2671.3801  14988.7  241140.05  116725.695  1  
2  4342.5903  2996.9  76913.0  11.18  194554.05  178.02  39418.0  208119.17  3408.58  14989.2  244248.5  117018.6  1  
2  4469.47  653.2  22490.0  11.18  205531.11  166.84  33576.0  196857.44  1131.99  14996.4  67555.6  105299.57  1  
2  2862.12  1131.6  20415.0  17.2  132634.0  1e-10  30557.0  156610.03  955.45  14998.4  48785.3  61842.3  1  
2  5393.0103  1152.2999  30339.0  7.7400002  232111.61  212.42  30785.0  262143.0  1952.6101  15019.7  132643.3  109032.53  1  
2  17959.621  2436.8499  49113.0  85.14  218505.56  334.54  33339.0  223442.9  4922.75  15033.6  167449.2  111156.56  1  
2  2974.97  1101.7  32663.0  2.58  233790.92  128.14  31642.0  197042.19  1561.7001  15037.7  98205.4  112878.61  1  
2  21656.83  2311.5  45965.0  40.420002  193022.67  190.92  36092.0  152813.52  1233.8401  15042.2  107178.85  106301.49  1  
2  22202.17  1528.35  62657.0  13.76  199484.84  149.64  33140.0  146757.4  2221.3  15043.7  140310.34  100874.76  1  
2  14678.431  1337.45  55305.0  51.600002  204135.69  208.98001  35276.0  215814.61  1671.31  15057.4  182123.2  109879.92  1  
2  9997.9  1653.7  49548.0  66.22  262143.0  349.16  37952.0  262143.0  3132.1301  15074.9  203621.3  186569.22  1  
2  8025.77  933.8  49793.0  11.18  127231.54  135.88  30865.0  131024.29  1483.13  15086.4  99549.75  59921.28  1  
2  3264.72  959.1  32587.0  17.2  167691.61  128.14  33556.0  191155.48  1158.18  15096.3  95049.8  85862.12  1  
2  4704.93  1416.7999  58358.0  18.92  132775.86  275.2  30979.0  123930.055  2505.51  15096.9  110356.3  62763.418  1  
2  23267.23  4153.8  67913.0  75.68  262143.0  181.46  37300.0  252967.81  4588.1  15105.7  262143.0  206684.38  0  
2  3159.8  759.0  29322.0  20.64  173636.77  122.12  35021.0  144484.4  1295.92  15135.6  64644.95  92787.69  1  
2  3604.49  870.55  20832.0  1e-10  185644.31  139.32  31755.0  166622.25  1496.7101  15146.7  52964.4  89952.62  1  
2  19026.51  1587.0  31028.0  68.8  262143.0  545.24  31264.0  262143.0  2695.6301  15156.9  127261.3  138294.25  1  
2  9372.65  1163.7999  37368.0  24.94  257843.64  208.98001  32236.0  233436.56  2168.9202  15162.1  133103.3  126828.73  1  
2  6070.1104  2493.2  86040.0  24.08  262143.0  593.4  37973.0  199672.28  3998.34  15162.5  262143.0  155720.78  1  
2  4804.3604  522.1  42411.0  12.04  171008.52  63.64  31108.0  131299.0  918.59  15183.4  84968.9  81172.69  1  
2  2888.96  683.1  27719.0  1e-10  173156.42  147.06  33419.0  155901.53  849.72003  15193.7  65939.85  88298.24  1  
2  2104.5  939.55  41460.0  11.18  187798.19  184.04001  37881.0  175353.23  1322.11  15200.1  110933.6  108550.76  1  
2  3678.9102  243.79999  23537.0  39.56  134546.66  68.8  32332.0  98120.09  579.09  15205.9  35239.45  66378.21  1  
2  3631.33  414.0  63647.0  1e-10  120672.31  1e-10  32925.0  85032.47  286.15  15208.2  82581.5  60625.25  1  
2  21845.93  3379.8499  74884.0  43.0  261236.81  307.02002  36185.0  229418.89  4004.1602  15208.6  262143.0  144239.11  1  
2  2494.9001  885.5  16642.0  12.04  214658.19  95.46  34005.0  201109.9  1167.88  15238.7  51069.2  111380.78  1  
2  13288.851  1393.7999  50958.0  1e-10  211390.55  186.62001  33048.0  191567.72  1859.4901  15319.0  148954.89  106598.43  1  
2  3957.07  632.5  21050.0  2.58  261275.3  93.74  34289.0  230420.69  812.86005  15323.3  74010.55  136701.48  1  
2  10309.0  596.85  44947.0  28.380001  176726.52  98.9  32345.0  128906.1  932.17004  15360.6  88408.55  87222.586  1  
2  10537.75  380.65  6671.0  14.62  134460.9  37.84  34271.0  85624.64  323.01  15368.4  8715.85  70314.18  1  
2  22468.74  1362.75  64436.0  15.4800005  262143.0  272.62  32173.0  240898.53  2568.56  15394.4  236855.14  157229.73  1  
2  14087.95  3210.8  107687.0  3.44  262143.0  391.30002  37968.0  159534.62  4440.66  15395.0  262143.0  163160.45  1  
2  22156.42  826.85  45615.0  1e-10  165145.1  153.08  31776.0  152269.38  1125.2001  15413.1  105984.0  80072.8  1  
2  19591.98  1114.35  69922.0  1e-10  211947.4  115.240005  31073.0  126566.016  926.35004  15429.6  135036.45  100491.97  1  
2  8969.44  2099.9  27853.0  55.9  262143.0  272.62  31619.0  248341.39  2929.4001  15438.3  105545.85  138308.39  1  
2  1318.8201  1202.9  43985.0  67.94  202953.44  272.62  31045.0  183761.39  2437.61  15450.1  123332.9  96140.89  1  
2  7462.74  899.3  49016.0  37.84  203367.42  193.5  34564.0  152161.22  1627.66  15487.8  113805.15  107256.945  1  
2  7151.64  2160.8499  30753.0  1e-10  130196.54  76.54  33517.0  113077.78  822.56  15529.4  53062.15  66586.266  1  
2  9641.05  803.85  29323.0  1e-10  207203.73  128.14  37515.0  173420.08  1051.48  15576.6  77593.945  118610.36  1  
2  6329.3604  2932.5  65941.0  58.48  185673.45  329.38  34854.0  202120.39  3543.4102  15580.7  203369.45  98746.69  1  
2  7095.52  823.39996  27040.0  1e-10  130322.56  83.42  31069.0  85341.85  530.59  15585.6  35211.848  61782.71  1  
2  6533.1  1161.5  58922.0  77.4  169356.94  500.52002  31760.0  137459.7  1522.9  15589.3  123587.05  82073.61  1  
2  17067.8  2811.75  75319.0  1e-10  225673.38  258.0  33756.0  139418.69  2052.52  15620.3  160230.64  116238.875  1  
2  2061.8  608.35  31065.0  1e-10  136236.11  43.0  31641.0  104472.164  630.5  15624.9  49521.3  65775.24  1  
2  7043.67  1713.5  27241.0  43.0  262143.0  90.3  36724.0  223722.66  3056.47  15634.3  92993.6  150838.45  1  
2  6963.7603  699.2  31828.0  13.76  150265.92  34.4  30943.0  98820.734  919.56  15649.1  47992.95  70948.46  1  
2  4371.2603  673.89996  31324.0  1e-10  233786.42  121.26  33789.0  187826.52  1243.54  15698.3  89774.75  120535.42  1  
2  2144.1501  921.14996  20277.0  6.88  181164.92  85.14  38097.0  158549.33  1523.87  15745.3  49055.55  105313.71  1  
2  10934.86  1984.8999  33981.0  24.94  181711.05  227.90001  30291.0  161873.31  2004.9901  15752.1  83932.75  83987.56  1  
2  8681.5205  749.8  52056.0  43.86  134070.67  86.86  30038.0  114565.44  1191.16  15786.4  91000.65  61450.418  1  
2  4669.5503  675.05  31909.0  9.46  128794.96  76.54  34537.0  122734.64  806.07  15787.0  59758.598  67874.016  1  
2  3583.1401  922.3  30820.0  24.08  234201.48  309.6  38616.0  223854.34  1977.8301  15790.6  105273.3  137999.33  1  
2  11272.19  1148.85  80380.0  30.960001  245790.33  245.96  33617.0  178282.14  2551.1  15792.0  218663.3  126079.31  1  
2  4065.6501  1423.7  85164.0  26.66  184125.52  473.86002  31523.0  168914.23  3754.87  15792.5  219503.95  88564.88  1  
2  5371.0503  832.6  51360.0  4.3  182260.42  131.58  33068.0  91996.6  1562.67  15821.4  72096.945  91964.54  1  
2  6925.94  845.25  35853.0  1e-10  152840.77  71.380005  32785.0  151884.75  1351.2101  15886.3  83092.1  76460.03  1  
2  3485.54  626.75  46085.0  2.58  187281.95  155.66  31284.0  144816.0  1602.4401  15898.2  101834.8  89400.15  1  
2  13894.58  1774.45  46526.0  38.7  262143.0  253.7  38156.0  217026.27  2111.69  15899.1  154073.55  170867.77  1  
2  3447.72  702.64996  41245.0  1e-10  224347.88  162.54001  30253.0  195501.31  1303.68  15899.4  123038.5  103564.39  1  
2  1762.29  568.1  16254.0  1e-10  153718.75  67.08  36260.0  141473.12  1059.24  15913.2  35087.65  85050.08  1  
2  30056.531  2218.3499  58811.0  1e-10  254613.55  512.56  34713.0  226183.78  2321.21  15944.0  202973.84  134863.28  1  
2  4242.5503  1981.45  39904.0  41.28  262143.0  115.240005  31128.0  199073.89  2515.21  15960.1  121213.445  131463.62  1  
2  4451.7803  1014.3  49208.0  30.1  198162.4  241.66  35856.0  150775.69  1581.1001  15989.6  113210.59  108418.445  1  
2  3584.97  1230.5  46482.0  29.24  175656.62  121.26  37192.0  135008.38  1731.4501  15994.9  95755.9  99685.99  1  
2  5762.06  947.6  30966.0  30.960001  193844.95  127.28  32150.0  174192.61  1507.38  16025.8  82306.65  95094.53  1  
2  6239.69  1744.5499  51283.0  51.600002  262143.0  248.54001  37124.0  244520.86  3256.29  16029.1  191341.6  178335.7  1  
2  24351.201  2837.05  55871.0  63.64  248575.16  307.88  34849.0  249238.86  3790.76  16029.6  212482.05  132180.72  1  
2  4536.5703  587.64996  40093.0  8.6  137522.11  88.58  31992.0  131440.52  989.4  16056.4  80411.445  67132.68  1  
2  3688.06  1053.4  31332.0  10.32  205143.73  143.62  35707.0  167984.42  1976.8601  16057.1  80311.4  111771.65  1  
2  4801.92  264.5  28113.0  1e-10  101874.88  68.8  30412.0  55268.164  270.63  16072.7  23708.4  47275.07  0  
2  5809.0303  1007.39996  33461.0  17.2  213445.36  331.1  30627.0  197870.3  1758.6101  16115.5  101027.5  99749.62  1  
2  8610.76  1468.5499  76648.0  45.58  151460.44  145.34  32260.0  116325.89  1864.3401  16122.5  136049.6  74556.18  1  
2  3375.1301  587.64996  29594.0  29.24  181070.69  90.3  30756.0  153338.06  922.47003  16130.1  69242.65  84976.35  1  
2  3079.28  886.64996  39664.0  13.76  172891.64  172.0  41693.0  152794.42  1597.5901  16140.7  92474.945  109991.016  1  
2  8266.11  719.89996  44148.0  1e-10  158352.11  114.380005  36048.0  110251.61  1016.56006  16197.5  74270.445  87101.39  1  
2  5039.8203  2401.2  42792.0  67.08  218722.33  546.96  32274.0  215255.31  5040.12  16240.9  140551.84  107712.46  1  
2  2070.95  1374.25  27741.0  25.800001  222647.16  208.12001  36116.0  202509.34  2093.26  16254.4  85721.0  122697.83  1  
2  3921.08  1716.95  30294.0  232.2  111298.89  1078.4401  31589.0  115813.586  2944.9202  16273.2  53534.8  53647.16  1  
2  6528.83  947.6  39673.0  41.28  200465.36  173.72  34053.0  149885.53  1400.68  16273.2  90735.0  104163.32  1  
2  2588.84  639.39996  28088.0  1e-10  155414.1  19.78  34068.0  119846.21  672.21  16291.8  51364.75  80789.9  1  
2  3412.34  809.6  33741.0  1e-10  172235.12  99.76  33773.0  147460.45  1005.89  16331.8  75919.55  88758.8  1  
2  70.76  7963.75  212839.0  36.12  136078.19  1603.04  32384.0  80717.37  12550.83  16339.2  262143.0  67241.76  0  
2  18129.201  1033.85  39246.0  20.64  176204.14  131.58  35673.0  162606.39  924.41003  16342.2  97376.25  95912.63  1  
2  21449.43  8219.05  50268.0  24.94  167909.33  6.02  31776.0  122911.945  681.91003  16354.7  94277.0  81413.07  1  
2  2740.12  380.65  24514.0  10.32  118789.75  1e-10  33069.0  70438.1  374.42  16384.5  26347.65  59940.47  1  
2  12172.55  1440.95  91556.0  19.78  229480.39  259.72  34496.0  153768.67  2838.22  16407.7  214820.0  120790.945  1  
2  7972.0903  1248.9  51787.0  7.7400002  252906.3  123.840004  36620.0  211524.2  1696.53  16450.4  167147.89  141318.19  1  
2  9468.42  495.65  41575.0  1e-10  116193.28  51.600002  31073.0  65174.94  540.29004  16509.2  41345.95  55091.46  1  
2  12984.46  1137.35  59894.0  15.4800005  229650.58  288.1  31732.0  162388.7  1927.39  16518.6  148408.64  111194.94  1  
2  11356.98  3805.3499  87428.0  93.74  224106.12  720.68  40676.0  196502.31  3434.77  16532.8  262143.0  139095.17  0  
2  6904.5903  3114.2  33154.0  19.78  119860.88  70.520004  31357.0  68778.59  1130.05  16554.0  34794.4  57349.82  1  
2  3104.29  632.5  23648.0  25.800001  162973.75  36.12  31528.0  136697.23  1006.86005  16555.2  49325.8  78403.266  1  
2  6087.8003  931.5  37458.0  1e-10  226748.44  215.86  30760.0  181868.88  1491.86  16578.4  103949.65  106426.73  1  
2  5482.68  818.8  47657.0  37.84  201330.97  148.78  32965.0  176225.5  1214.4401  16632.7  128149.09  101270.68  1  
2  5649.8203  347.3  45278.0  1e-10  115898.695  26.66  31377.0  58691.18  654.75  16650.6  40549.0  55489.4  1  
2  9994.24  2498.95  86677.0  30.1  230051.47  443.76  36280.0  197990.6  4609.44  16672.5  261859.6  127353.93  0  
2  6464.7803  1381.15  43244.0  45.58  185754.06  233.92  35672.0  163155.61  1827.4801  16672.9  107658.4  101108.07  1  
2  6267.75  1049.95  34632.0  0.86  180050.7  143.62  32132.0  143259.7  1382.25  16673.1  75704.5  88278.04  1  
2  6533.71  224.25  27889.0  13.76  112141.7  30.960001  33820.0  61522.16  308.46002  16673.4  26180.9  57870.98  1  
2  3395.26  466.9  34662.0  1e-10  175638.62  26.66  32121.0  119026.81  679.97003  16688.1  62953.297  86085.33  1  
2  10810.42  836.05  34674.0  40.420002  233281.39  169.42  32364.0  210553.81  1359.9401  16748.2  111400.5  115202.62  1  
2  11511.92  1827.35  19909.0  26.66  262143.0  73.1  35477.0  262143.0  1729.51  16749.4  85786.55  152249.42  1  
2  1859.89  707.25  36441.0  24.94  179237.67  110.94  37237.0  140245.08  1005.89  16759.5  77982.65  101841.33  1  
2  2743.1702  464.59998  31303.0  1e-10  155637.88  64.5  30817.0  127397.93  780.85004  16765.4  60851.098  73185.61  1  
2  17053.77  1114.35  40136.0  39.56  240656.25  208.98001  33116.0  191163.19  1271.67  16773.5  117073.445  121606.016  1  
2  4441.41  1503.0499  58013.0  36.98  186585.73  127.28  34326.0  138107.86  2387.1702  16808.2  122254.195  97728.61  1  
2  3914.98  305.9  13197.0  1e-10  142870.42  79.12  31077.0  102041.89  438.44  16812.5  20548.2  67748.78  1  
2  1993.4801  1098.25  18058.0  49.88  225789.69  129.86  32386.0  237572.34  1125.2001  16823.7  65461.45  111578.74  1  
2  15001.12  1102.85  33368.0  47.3  217649.64  104.92  39672.0  199282.34  1309.5  16923.8  101465.65  131753.48  1  
2  18248.76  1721.5499  26691.0  12.900001  261378.58  221.02  42429.0  249013.22  2653.9202  16958.6  101416.195  169220.45  1  
2  11348.44  852.14996  42221.0  5.16  232252.44  197.8  34648.0  154511.77  1452.0901  17147.0  99542.85  122788.73  1  
2  6137.21  822.25  40361.0  15.4800005  193720.25  159.1  36697.0  175248.67  1179.52  17161.5  107928.65  108474.0  1  
2  18403.09  1760.65  56704.0  46.440002  139472.86  155.66  31704.0  149548.55  1710.1101  17198.4  129394.55  67472.04  1  
2  22623.68  1292.6  54811.0  51.600002  198032.4  221.88  34581.0  163550.77  1942.91  17215.4  136785.6  104494.6  1  
2  4919.04  1032.7  42270.0  10.32  196316.45  128.14  32720.0  165194.52  1954.55  17220.4  106548.65  98014.44  1  
2  47916.723  4896.6997  121356.0  97.18  252244.64  686.28  34172.0  141565.34  5635.7  17257.2  262143.0  131526.23  0  
2  5298.46  2478.25  59261.0  138.46  102541.82  722.4  30688.0  87238.375  3820.83  17266.2  78885.4  48016.41  1  
2  2879.2  434.69998  16860.0  6.88  156739.44  51.600002  32505.0  104198.734  908.89  17271.3  26806.5  77740.71  1  
2  17061.09  2701.3499  62247.0  10.32  207463.48  272.62  37722.0  201383.89  1922.54  17277.5  191277.2  119414.32  1  
2  11399.07  14866.05  22396.0  40.420002  225811.47  309.6  34450.0  186592.08  7415.6504  17327.7  63765.2  118701.26  1  
2  3986.9602  1039.6  39548.0  1e-10  214536.14  215.86  38785.0  206461.0  1713.02  17337.5  124589.84  126965.08  1  
2  13621.91  4220.5  67873.0  43.0  167846.88  217.58  33620.0  142364.8  2137.8801  17345.6  147441.5  86105.53  1  
2  8910.2705  1618.0499  68933.0  25.800001  216365.9  418.82  33096.0  224539.05  2777.11  17441.9  236177.8  109265.836  1  
2  12084.71  1198.2999  36490.0  33.54  179393.31  171.14  31362.0  181145.8  1965.2201  17524.2  100860.75  85847.98  1  
2  5963.3604  747.5  21097.0  14.62  195739.62  92.880005  32857.0  181958.94  1087.37  17529.3  58575.25  98135.64  1
[truncated: 324,118 more chars]
