# Supplementary material for: Robust assessment of asymmetric division in colon cancer cells
Source: eLife. 2026 Jan 23;14:RP104528. doi: 10.7554/eLife.104528 (PMC12829991; doi:10.7554/eLife.104528)
Supplement: Source data 1. [file elife-104528-data1.zip › RawData_eLife/CaCO2_Raw_Data/Citofluorimetry_Exp/Replica2_all_data.txt]

Exp  Time  SSC-A  FSC-W  SSC-H  FSC-H  SSC-W  APC-H7-A  DAPI-A  FSC-A  PE-A  FITC-A  Gate 
0  92.4  132694.88  226872.89  35447.0  30850.0  245332.23  4.5  50090.406  106796.7  796.74  545.6  1  
0  219.8  64017.48  163406.53  30080.0  33809.0  139476.39  9.9  53443.97  84298.88  754.60004  615.04  1  
0  468.1  74321.88  184516.58  30469.0  33429.0  159859.5  8.099999  58506.758  94119.34  636.02  871.72003  1  
0  528.3  70153.0  193253.69  29748.0  30828.0  154549.78  9.9  75925.914  90906.13  459.62  775.0  1  
0  579.6  87355.52  207778.11  30616.0  37652.0  186991.5  20.699999  56981.61  119373.484  1096.62  886.60004  1  
0  841.4  128943.88  244503.44  37034.0  31480.0  228181.31  17.1  83132.766  117446.414  564.48  714.24  1  
0  1405.8  86304.0  214479.4  31528.0  34645.0  179396.7  3.6  62174.79  113382.555  444.92  669.6  1  
0  1478.3  23005.72  106511.2  22368.0  31071.0  67404.47  3.6  29842.79  50497.582  121.520004  300.08002  1  
0  1710.6  87940.8  175290.22  35817.0  33912.0  160909.3  18.9  63682.24  90704.98  727.16003  655.96  1  
0  1832.2  102679.44  127198.67  54443.0  31933.0  123600.83  14.4  16434.45  61978.684  891.8  1791.8  1  
0  2008.1  113433.96  247801.84  33433.0  38798.0  222355.4  5.3999996  64934.22  146701.28  1495.48  881.64  1  
0  2098.1  111015.96  245259.83  30148.0  31706.0  241327.52  4.5  73085.07  118655.516  1643.4601  930.0  1  
0  2348.3  99673.68  126617.59  59040.0  30196.0  110640.49  27.0  59097.348  58339.613  650.72003  1171.8  1  
0  2385.5  39707.28  125202.78  29831.0  31239.0  87233.3  17.1  54294.746  59680.324  349.86002  487.32  1  
0  2518.7  36909.84  128956.234  34588.0  32960.0  69935.336  23.4  27594.889  64855.914  282.24  274.04  1  
0  2701.2  19229.92  101754.75  18915.0  30130.0  66627.12  3.6  34630.637  46781.473  103.880005  282.72  1  
0  3018.5  47840.44  162859.62  26225.0  34267.0  119552.77  17.1  47529.22  85154.88  281.26  358.36002  1  
0  3176.3  73106.68  253670.73  21645.0  36937.0  221349.94  31.5  40581.97  142972.34  747.74  776.24  1  
0  3346.7  96221.52  242682.73  35446.0  34493.0  177903.69  19.8  72397.72  127729.12  623.28  974.64  1  
0  3719.8  53735.402  209593.84  20213.0  38820.0  174224.69  7.2  53017.4  124152.11  759.5  1191.64  1  
0  3723.3  78968.164  175260.97  31769.0  32977.0  162902.77  15.299999  44776.867  88189.41  640.92  469.96  1  
0  3789.3  65331.88  211951.61  29997.0  30293.0  142733.95  24.3  38916.99  97971.34  539.98  1221.4  1  
0  3964.7  104566.72  237911.72  34516.0  32173.0  198542.25  34.2  55045.227  116795.86  801.64  561.72003  1  
0  4180.0  80941.0  113429.46  47165.0  30957.0  112467.92  18.0  52838.63  53580.254  711.48004  528.24  1  
0  4229.9  42817.2  141139.64  25461.0  31660.0  110210.445  36.0  58902.65  68183.62  276.36002  715.48  1  
0  4398.4  55192.402  208637.72  18484.0  35368.0  195687.56  15.299999  62798.418  112596.11  906.5  648.52  1  
0  4529.7  52847.56  181607.36  23786.0  30906.0  145607.4  5.3999996  44406.348  85643.875  491.96002  440.2  1  
0  4721.3  77860.84  171111.6  34717.0  31685.0  146979.52  12.599999  52792.61  82728.125  542.92  571.64  1  
0  4809.4  73178.6  173079.06  29229.0  31512.0  164077.89  10.799999  39034.4  83222.46  616.42  391.84  1  
0  4903.3  105770.76  191763.11  46434.0  33235.0  149282.7  17.1  53061.65  97248.02  878.08  510.88  1  
0  4975.2  122818.28  225431.3  78012.0  34208.0  103176.67  10.799999  59275.527  117668.98  398.86002  711.76  1  
0  5372.2  67752.36  180855.12  26425.0  33100.0  168030.97  2.6999998  69418.805  91343.766  375.34  642.32  1  
0  5419.0  160029.44  161479.61  55844.0  32640.0  187803.33  11.7  38237.9  80424.414  1433.74  722.92  1  	
0  5432.5  52690.082  148168.69  22392.0  35205.0  154211.2  4.5  57502.58  79594.09  384.16  643.56  1  
0  5661.6  108533.484  209962.17  36894.0  36228.0  192791.52  23.4  47951.066  116066.12  1301.4401  1486.76  1  
0  5740.3  51561.68  166438.78  24008.0  31844.0  140750.84  11.7  55634.637  80872.74  486.08002  569.16003  1  
0  5920.6  124471.2  215517.17  41784.0  35085.0  195226.52  6.2999997  61334.04  115378.11  1195.6  1099.88  1  
0  6053.0  63540.082  189696.2  27109.0  35692.0  153608.14  6.2999997  62230.836  103311.72  712.46  613.8  1  
0  6085.7  158343.05  257637.92  41226.0  33190.0  251714.2  25.199999  53422.727  130477.945  1460.2001  887.84  1  
0  6103.0  47496.96  126101.72  38065.0  30463.0  81774.88  18.9  32744.408  58615.67  306.74002  342.24  1  
0  6144.7  71290.08  186502.39  28116.0  34565.0  166171.1  4.5  71989.44  98365.1  637.98004  688.2  1  
0  6167.5  121298.04  217754.66  33590.0  34653.0  236659.39  6.2999997  63973.695  115140.56  1044.68  943.64  1  
0  6172.1  62226.92  262143.0  14207.0  33165.0  262143.0  17.1  70750.44  166283.36  576.24  1018.04  1  
0  6228.8  44095.64  159865.36  18649.0  33585.0  154960.16  5.3999996  45697.27  81925.625  427.28  530.72003  1  
0  6233.7  124432.76  233604.48  46316.0  35412.0  176069.31  7.2  69340.93  126226.836  1156.4  987.04  1  
0  6248.3  52180.44  190951.6  22319.0  33565.0  153219.12  2.6999998  55772.7  97798.01  499.80002  741.52  1  
0  6335.1  104766.36  202385.55  40449.0  32853.0  169743.84  4.5  70841.89  101455.266  800.66003  612.56  1  
0  6335.9  262143.0  262143.0  60913.0  39525.0  262143.0  11.7  90593.31  175593.42  1314.18  1054.0  0  
0  6355.5  83630.56  253930.34  24096.0  33135.0  227457.36  2.6999998  60223.656  128387.164  651.7  1179.24  1  
0  6359.8  37012.76  131228.69  23279.0  30185.0  104199.86  5.3999996  44922.008  60442.164  306.74002  494.76  1  
0  6374.8  44260.56  209503.16  17364.0  34520.0  167050.22  5.3999996  46284.906  110352.31  339.08002  580.32  1  
0  6377.2  77105.68  240178.75  20894.0  31067.0  241849.25  4.5  66142.54  113855.49  767.34  949.84  1  
0  6441.2  108860.84  232456.66  38179.0  30496.0  186864.62  9.9  41893.54  108169.516  834.96  698.12  1  
0  6555.0  260108.61  262143.0  55015.0  33405.0  262143.0  26.099998  88393.2  168817.12  1417.0801  1149.48  0  
0  6596.0  115895.36  208226.56  41077.0  33557.0  184904.42  16.199999  50131.707  106620.16  868.28  327.36002  1  
0  6605.0  70317.92  125268.36  35721.0  30725.0  129009.695  13.5  30959.658  58729.094  418.46002  358.36002  1  
0  6639.4  76464.6  177687.3  32365.0  33861.0  154833.44  14.4  55822.848  91807.08  526.26  510.88  1  
0  6758.0  151206.84  262143.0  42596.0  34269.0  232639.03  29.699999  77754.914  162550.12  1216.18  1469.4  1  
0  6824.8  43409.92  103437.336  29954.0  30349.0  94976.055  21.599998  63109.938  47900.69  441.98  705.56  1  
0  6898.0  128688.44  262143.0  25075.0  33432.0  262143.0  26.099998  62820.246  169162.73  1187.76  1687.64  1  
0  7071.3  90856.04  183199.06  38609.0  33932.0  154221.6  22.5  56273.016  94853.37  701.68  724.16003  1  
0  7156.3  138991.6  238739.83  41882.0  37621.0  217490.88  25.199999  71349.29  137048.81  910.42004  848.16003  1  
0  7224.1  85267.36  177554.67  39204.0  35673.0  142538.55  17.1  62266.83  96647.76  416.5  566.68  1  
0  7302.0  132913.12  247386.2  45292.0  35316.0  192320.83  6.2999997  119464.96  133311.31  791.84  1217.68  1  
0  7373.6  62465.0  227900.0  25609.0  36091.0  159854.2  14.4  62030.83  125505.66  617.4  1382.6  1  
0  7462.9  47122.48  195941.39  21732.0  30063.0  142104.69  10.799999  43435.797  89883.21  382.2  674.56  1  
0  7486.7  101471.68  254109.7  26570.0  32741.0  250284.06  13.5  37036.66  126950.16  839.86005  575.36  1  
0  7535.7  120958.28  186842.08  46860.0  33395.0  169166.06  9.0  58732.137  95208.6  648.76  783.68  1  
0  7670.6  67260.08  251561.94  26869.0  33205.0  164053.61  60.3  86672.18  127458.41  1123.0801  979.60004  1  
0  7685.2  129137.32  136561.67  61693.0  31776.0  137181.6  8.099999  34027.07  66213.74  863.38  701.84  1  
0  7687.9  95854.484  136521.66  38337.0  30324.0  163860.48  28.8  40460.43  63169.594  812.42004  561.72003  1  
0  7688.4  129883.805  205251.14  40789.0  31792.0  208685.31  2.6999998  67267.664  99568.85  1066.24  827.08  1  
0  7754.5  28689.88  125276.625  25009.0  31009.0  75181.74  20.699999  69631.8  59275.863  196.98001  612.56  1  
0  7766.0  79539.8  178744.19  28593.0  35609.0  182307.58  5.3999996  67310.734  97120.695  673.26  783.68  1  
0  7768.7  35206.082  138472.64  21216.0  31141.0  108751.21  4.5  54999.797  65798.586  194.04001  321.16  1  
0  7817.5  144269.05  218331.67  47772.0  35145.0  197915.42  26.099998  77667.59  117084.76  808.5  1138.3201  1  
0  7877.5  69783.484  177077.22  31628.0  31465.0  144597.53  11.7  55688.33  85017.92  579.18  436.48  1  
0  7934.8  123153.08  117848.81  65609.0  30024.0  123016.05  8.099999  65385.566  53990.062  726.18  591.48  1  
0  7945.4  92308.08  142123.0  54930.0  30988.0  110131.125  32.399998  85754.73  67201.35  944.72003  1092.4401  1  
0  7991.2  89554.04  198474.16  32023.0  33357.0  183274.94  21.599998  46326.797  101020.84  718.34  574.12  1  
0  8026.9  101305.52  208800.44  37685.0  35461.0  176175.11  19.8  52117.06  112980.234  872.2  735.32  1  
0  8091.4  27995.48  117378.27  20237.0  31660.0  90661.26  17.1  31707.19  56704.652  235.20001  360.84  1  
0  8146.3  28412.121  126975.49  25232.0  30688.0  73795.84  19.8  27742.979  59457.76  431.2  338.52  1  
0  8189.6  97981.08  186480.11  34949.0  35064.0  183733.1  9.0  50990.156  99773.23  872.2  602.64  1  
0  8195.8  93057.04  214852.56  28852.0  34968.0  211374.81  12.599999  87323.54  114638.734  638.96  965.96  1  
0  8286.3  134203.97  209150.78  47174.0  36505.0  186441.5  9.0  41917.727  116501.61  1004.5  1101.12  1  
0  8295.3  92716.04  180016.97  31858.0  30220.0  190728.8  13.5  18644.0  83009.53  531.16003  622.48  1  
0  8340.0  82891.52  262143.0  22829.0  37126.0  237959.56  16.199999  64640.4  157035.34  869.26  1035.4  1  
0  8479.5  112987.56  205177.98  44871.0  31506.0  165023.12  6.2999997  67076.51  98637.95  753.62  793.6  1  
0  8509.5  48391.0  193464.6  17455.0  33328.0  181687.36  4.5  44040.547  98385.44  436.1  886.60004  1  
0  8532.5  91467.36  180883.27  43840.0  35260.0  136733.7  21.599998  50218.438  97319.71  950.60004  737.8  1  
0  8533.6  94057.72  189352.78  43204.0  33117.0  142675.84  17.1  50771.27  95684.76  729.12  812.2  1  
0  8580.4  262143.0  262143.0  44372.0  30770.0  262143.0  22.5  111968.42  202104.81  2290.26  2264.24  0  
0  8607.5  96406.28  206877.38  37748.0  32681.0  167375.28  21.599998  62446.777  103164.055  814.38  566.68  1  
0  8665.8  48660.082  174414.39  20293.0  31360.0  157147.16  6.2999997  37764.72  83460.01  449.82  520.8  1  
0  8667.3  142890.16  262143.0  40207.0  42196.0  232905.95  9.0  101782.664  250050.45  1185.8  2644.92  0  
0  8714.8  84951.164  219669.64  25871.0  33444.0  215196.92  22.5  43071.77  112100.695  741.86  663.4  1  
0  8782.1  42605.16  156637.0  26730.0  33312.0  104458.35  2.6999998  48839.61  79618.7  414.54  479.88  1  
0  8811.8  32825.28  120419.086  22434.0  30634.0  95891.84  13.5  26961.229  56288.42  242.06  357.12  1  
0  8949.4  140054.28  202948.8  46564.0  35677.0  197117.89  12.599999  57931.508  110482.85  1276.9401  839.48  1  
0  8969.7  107986.64  184493.7  42897.0  30741.0  164976.86  13.5  59355.766  86540.53  892.78  598.92  1  
0  8980.1  54860.082  176022.39  22037.0  35476.0  163148.81  2.6999998  82901.484  95284.58  404.74002  700.6  1  
0  9002.6  136426.05  230054.89  39979.0  33964.0  223637.84  6.2999997  72309.22  119225.83  1212.26  1003.16003  1  
0  9131.6  122478.52  260872.47  32953.0  33976.0  243581.83  19.8  53408.566  135244.8  1273.02  1094.92  1  
0  9159.0  102068.12  145017.42  40227.0  33251.0  166284.75  30.599998  65783.82  73577.484  911.4  954.8  1  
0  9408.3  32060.201  181359.61  12467.0  32073.0  168532.72  19.8  38862.707  88756.51  340.06  430.28  1  
0  9585.4  93864.28  244429.28  28272.0  32788.0  217582.4  27.0  44347.348  122289.234  601.72003  1189.16  1  
0  9609.8  110412.08  226932.25  39667.0  31853.0  182417.78  67.5  70874.336  110297.74  915.32  952.32  1  
0  9657.3  45390.2  195790.94  16158.0  33538.0  184100.27  2.6999998  74010.19  100195.875  389.06  462.52  1  
0  9720.6  52532.6  164795.3  27661.0  31505.0  124463.2  6.2999997  51838.58  79221.734  423.36002  546.84  1  
0  9748.2  38807.04  128523.63  26320.0  31349.0  96628.35  8.099999  29128.889  61478.992  30.380001  286.44  1  
0  9848.4  155871.72  215177.92  47739.0  31697.0  213980.38  14.4  86821.445  104072.484  1132.88  1324.3201  1  
0  9856.1  123677.6  227189.55  43050.0  33146.0  188277.25  20.699999  51705.83  114905.164  1482.74  1646.72  1  
0  9998.3  72062.6  178428.16  33588.0  32585.0  140606.62  18.9  65619.21  88715.84  463.54  677.04  1  
0  10051.9  205652.77  262143.0  48117.0  31738.0  262143.0  28.8  101108.88  157817.52  905.52  2264.24  1  
0  10115.0  145825.23  224182.92  59731.0  31436.0  159997.36  15.299999  47491.457  107535.01  1028.02  700.6  1  
0  10206.0  262143.0  262143.0  86886.0  36377.0  197728.11  31.5  93198.164  262143.0  5635.0  4778.96  0  
0  10311.9  41853.72  113736.84  37035.0  30123.0  74063.055  15.299999  41908.29  52278.062  355.74002  296.36002  1  
0  10390.7  197509.69  168212.89  77269.0  33906.0  167518.61  15.299999  29937.78  87027.38  1634.64  658.44  1  
0  10435.4  68687.32  112119.23  35136.0  30405.0  128116.26  19.8  63371.9  52016.984  430.22  739.04  1  
0  10439.3  53977.2  202033.36  20992.0  32668.0  168514.19  9.0  53603.27  100708.41  460.6  691.92  1  
0  10623.8  100216.8  207333.47  37655.0  32925.0  174420.61  5.3999996  68485.43  104163.44  755.58  882.88  1  
0  10736.8  48377.36  177282.16  18536.0  35589.0  171043.3  13.5  41876.43  96272.19  357.7  561.72003  1  
0  10821.6  60523.16  150401.38  36340.0  31953.0  109148.21  10.799999  51599.63  73330.31  547.82  341.0  1  
0  10989.0  48102.082  111672.32  38277.0  30916.0  82358.02  11.7  25993.629  52680.383  310.66  311.24  1  
0  11143.1  88955.12  236846.69  25596.0  33544.0  227760.69  24.3  51037.95  121227.8  838.88  798.56  1  
0  11174.3  74879.88  175629.64  25534.0  30600.0  192188.0  18.0  24030.11  82004.805  678.16003  419.12  1  
0  11226.0  30146.88  132306.0  25834.0  30165.0  76476.97  20.699999  50325.816  60897.984  245.98001  410.44  1  
0  11300.2  62379.44  209542.45  22581.0  32263.0  181041.55  7.2  49745.258  103156.56  624.26  565.44  1  
0  11321.5  64375.84  152888.56  31112.0  31280.0  135604.77  5.3999996  42350.2  72972.93  594.86  415.4  1  
0  11344.6  98749.88  193707.02  37089.0  30177.0  174490.36  27.9  51294.598  89195.2  765.38  579.08  1  
0  11358.0  87418.76  183640.8  41348.0  31830.0  138557.5  8.099999  68742.664  89191.99  704.62  637.36  1  
0  11367.9  54630.68  167578.77  25224.0  30993.0  141939.27  9.0  65444.566  79250.625  482.16  672.08  1  
0  11398.8  90063.68  214728.42  35744.0  35578.0  165130.17  15.299999  59141.008  116571.16  634.06  476.16  1  
0  11399.4  61453.16  129457.16  40146.0  32339.0  100318.7  18.0  28738.898  63881.145  377.30002  389.36002  1  
0  11430.2  79574.52  220269.72  27822.0  33053.0  187441.44  15.299999  69856.0  111092.76  614.46  726.64  1  
0  11472.3  44936.36  159097.0  21076.0  30408.0  139730.0  18.9  68083.64  73819.305  355.74002  551.8  1  
0  11580.0  92897.08  199615.69  32260.0  32353.0  188719.86  14.4  74133.5  98543.8  891.8  779.96  1  
0  11603.8  79725.8  202889.47  31377.0  31654.0  166520.39  20.699999  53135.4  97995.95  427.28  638.6  1  
0  11721.3  123564.76  262143.0  29885.0  33372.0  262143.0  20.699999  53500.02  163155.75  951.58  1283.4  1  
0  11733.1  25535.32  111266.984  21740.0  31420.0  76977.125  6.2999997  43715.457  53344.85  139.16  357.12  1  
0  11745.2  101583.28  196035.84  36077.0  38543.0  184532.03  12.599999  64136.54  115292.51  874.16003  850.64  1  
0  11847.4  80875.28  193508.66  31671.0  33964.0  167353.17  11.7  60709.816  100285.76  686.98004  577.84  1  
0  11898.8  46953.84  104377.016  50520.0  30452.0  60909.875  16.199999  49285.06  48499.89  355.74002  372.0  1  
0  11980.0  100030.8  262143.0  27994.0  37476.0  234179.42  17.1  66872.37  151946.42  887.88  846.92  1  
0  11982.2  113002.44  190599.42  50235.0  30112.0  147421.67  21.599998  59994.15  87575.23  853.58  892.8  1  
0  12046.2  104682.04  169398.16  44715.0  32169.0  153425.97  21.599998  61754.117  83150.77  899.64  627.44  1  
0  12085.4  54072.68  176853.12  30264.0  35577.0  117093.164  8.099999  70303.22  96006.83  782.04004  977.12  1  
0  12118.7  105011.88  186479.06  42501.0  34270.0  161926.97  14.4  72204.79  97513.38  839.86005  885.36  1  
0  12141.1  184743.88  262143.0  43784.0  36601.0  262143.0  17.1  59532.176  160444.38  1179.92  705.56  1  
0  12203.8  59420.8  153044.58  30756.0  30285.0  126616.0  16.199999  58710.9  70723.8  467.46002  958.52  1  
0  12214.6  65614.6  157899.4  28277.0  31891.0  152071.27  18.9  41566.68  76836.7  661.5  483.6  1  
0  12313.5  119971.24  231896.61  38304.0  33156.0  205264.08  41.399998  61096.266  117321.23  779.10004  1280.92  1  
0  12366.4  148775.2  156558.0  54477.0  33052.0  178977.03  17.1  61579.477  78957.445  1201.48  628.68  1  
1  39.2  124711.76  201264.78  42561.0  37034.0  192032.84  9.9  42999.79  113733.516  1081.92  752.68  1  
1  51.6  13480.04  113754.516  14805.0  30781.0  59670.918  42.3  14150.56  53428.312  212.66  246.76  1  
1  54.1  96773.32  135162.19  43426.0  30505.0  146044.69  0.9  24982.37  62913.863  889.84  706.8  1  
1  54.8  99356.24  170335.77  43682.0  32185.0  149063.94  122.399994  13702.749  83652.6  1661.1  1005.64  1  
1  74.6  87036.84  155992.97  33831.0  32096.0  168604.16  1e-10  9853.59  76396.94  939.82  411.68  1  
1  74.9  172450.52  173840.9  67467.0  32795.0  167514.73  131.4  20942.639  86992.08  2501.94  1408.64  1  
1  76.4  70278.24  117067.07  38082.0  30521.0  120943.09  26.099998  10689.619  54519.71  603.68  279.0  1  
1  76.9  102890.24  183769.08  39155.0  30531.0  172213.39  20.699999  25594.2  85611.77  997.64  894.04  1  
1  80.7  87442.32  200293.33  35293.0  32949.0  162372.7  1e-10  30613.328  100699.84  928.06  2636.24  1  
1  100.9  96556.32  262143.0  31811.0  31741.0  198922.22  12.599999  40941.867  157120.95  934.92004  797.32  1  
1  103.0  82161.164  243722.73  23322.0  34393.0  230877.05  10.799999  15823.799  127904.59  974.12  841.96  1  
1  103.3  108943.92  215234.3  35125.0  31589.0  203266.88  17.1  16350.079  103745.06  1233.8201  1168.08  1  
1  121.9  99405.84  153771.78  41863.0  32960.0  155618.6  56.699997  22837.129  77336.39  1007.44  1321.84  1  
1  130.7  106590.4  256384.05  28790.0  31525.0  242636.62  10.799999  36872.047  123329.27  1080.9401  1547.52  1  
1  131.3  85571.164  262143.0  24927.0  37432.0  224976.61  15.299999  21638.84  164152.98  947.66003  500.96  1  
1  154.2  57847.242  255838.86  15979.0  41101.0  237253.69  1e-10  12336.31  160449.72  1027.04  638.6  1  
1  158.4  164282.64  257910.81  46929.0  39174.0  229419.48  42.3  28802.03  154165.61  1453.3401  1692.6  1  
1  172.7  78203.08  164309.25  36943.0  30897.0  138730.39  11.7  13759.9795  77463.73  904.54004  482.36002  1  
1  173.3  31034.72  132246.95  23591.0  30705.0  86214.734  12.599999  9609.92  61960.492  181.3  393.08002  1  
1  173.9  114190.36  262143.0  23729.0  37100.0  262143.0  22.5  13396.539  178702.84  1062.3201  417.88  1  
1  174.8  71404.164  173486.83  33264.0  30463.0  140678.92  26.099998  19957.34  80641.625  718.34  610.08  1  
1  175.2  134057.64  262143.0  37446.0  37248.0  234620.56  1e-10  46507.93  164937.3  980.98004  1568.6  1  
1  176.0  262143.0  262143.0  53735.0  33321.0  262143.0  1e-10  48917.49  184305.38  2171.68  1506.6  1  
1  199.9  31079.36  124967.79  25558.0  31525.0  79693.914  1e-10  14631.409  60113.67  189.14  458.80002  1  
1  229.4  114424.72  244352.86  37076.0  32480.0  202258.56  14.4  41380.83  121102.61  790.86  933.72003  1  
1  247.2  104834.56  177046.94  41961.0  33768.0  163733.92  1e-10  24238.379  91224.99  774.2  378.2  1  
1  253.3  94137.08  262143.0  24454.0  34440.0  252284.6  1e-10  24095.01  145645.2  832.02  891.56  1  
1  273.1  251720.0  262143.0  61851.0  33557.0  262143.0  20.699999  25298.61  184415.58  2680.3  1732.28  1  
1  293.2  177545.69  262143.0  46618.0  31727.0  249595.31  51.3  22081.93  151884.38  2507.82  1366.48  1  
1  296.2  84105.484  128937.875  44748.0  31964.0  123177.29  4.5  18055.77  62887.113  635.04004  500.96  1  
1  314.4  89364.32  253385.88  26294.0  36448.0  222734.48  15.299999  23829.51  140921.14  1104.46  1044.08  1  
1  316.6  142020.92  235116.34  40799.0  33444.0  228130.17  32.399998  58559.266  119983.38  1152.48  1531.4  1  
1  319.2  262143.0  262143.0  64762.0  37397.0  262143.0  23.4  26428.459  182364.39  4962.72  6547.2  1  
1  394.2  164641.0  194520.52  59621.0  33553.0  180975.03  35.1  40747.758  99590.26  3590.72  2244.4  1  
1  420.0  47650.72  139983.27  25685.0  30572.0  121582.15  21.599998  15245.01  65301.03  516.46  1009.36  1  
1  440.7  101787.88  197867.78  40919.0  34336.0  163023.8  13.5  35623.02  103668.02  882.98004  1066.4  1  
1  462.9  91040.8  156065.25  37260.0  32069.0  160130.17  10.799999  28322.95  76368.05  849.66003  572.88  1  
1  487.8  10721.04  133759.98  7715.0  32386.0  91071.17  11.7  6478.7896  66100.32  127.4  293.88  1  
1  504.5  63876.12  176228.28  25100.0  31917.0  166780.3  1e-10  17438.629  85825.77  720.3  744.0  1  
1  542.6  75150.2  155980.8  38199.0  32357.0  128931.21  3.6  19567.35  77012.19  591.92  314.96  1  
1  593.5  102495.92  198877.88  35057.0  32137.0  191607.19  1e-10  34964.58  97524.086  1352.4  10624.32  1  
1  597.7  25154.64  100800.48  34575.0  31433.0  47679.957  9.9  8504.85  48346.883  444.92  355.88  1  
1  600.8  66831.04  236908.75  20669.0  32657.0  211903.77  11.7  11889.68  118053.11  539.98  467.48  1  
1  604.0  191057.97  262143.0  56271.0  33393.0  222515.6  59.399998  24084.389  151231.67  2058.98  2047.24  1  
1  626.8  37121.88  132814.86  25059.0  33589.0  97083.66  1e-10  15294.569  68071.266  436.1  415.4  1  
1  639.5  55426.76  117971.75  41424.0  30196.0  87689.47  5.3999996  20526.69  54356.004  1046.64  1641.76  1  
1  640.3  92913.2  159349.19  52665.0  34621.0  115620.62  10.799999  16476.93  84180.12  1029.0  627.44  1  
1  643.1  45625.8  197278.19  22232.0  31740.0  134496.78  1e-10  19131.93  95544.586  524.3  1130.88  1  
1  645.6  69988.08  201638.34  25534.0  36145.0  179632.61  2.6999998  12551.069  111209.38  915.32  784.92  1  
1  658.1  61412.242  150225.61  32898.0  30492.0  122339.13  19.8  20927.889  69895.62  493.92  432.76  1  
1  673.7  30623.041  130080.75  22753.0  30660.0  88204.266  15.299999  7851.13  60856.254  538.02  474.92  1  
1  688.2  131921.12  262143.0  37391.0  32120.0  231220.95  18.9  18569.658  150245.12  2087.4001  2008.8  1  
1  758.2  188801.16  262143.0  43199.0  34859.0  262143.0  37.8  38706.95  149172.98  1524.88  1197.84  1  
1  790.0  77234.64  186855.08  21480.0  31496.0  235644.77  1e-10  15955.369  89800.83  1094.66  1045.3201  1  
1  828.2  128281.72  208411.05  52272.0  35213.0  160833.16  16.199999  12671.43  111980.86  1348.48  1061.4401  1  
1  891.9  117377.164  217847.27  28119.0  33708.0  262143.0  20.699999  31308.348  112048.266  1371.02  1335.48  1  
1  894.0  107512.96  225900.58  34331.0  34100.0  205236.34  22.5  16285.18  117541.65  929.04004  872.96  1  
1  912.5  120087.805  179444.4  52934.0  31445.0  148677.11  10.799999  18331.299  86099.695  1695.4  1169.3201  1  
1  947.9  96825.4  262143.0  27859.0  35480.0  227773.78  35.1  16611.45  162453.83  2383.36  1737.24  1  
1  948.7  114727.28  147562.77  59817.0  30836.0  125696.16  21.599998  30436.328  69431.234  804.58  962.24  1  
1  966.8  70505.164  181241.34  39212.0  34444.0  117837.055  38.7  38768.9  95255.69  560.56  1118.48  1  
1  989.4  138808.08  174801.03  44811.0  32868.0  203006.55  27.0  23943.379  87667.24  1367.1  1319.36  1  
1  1048.2  67654.4  240337.77  22679.0  37728.0  195502.39  10.799999  22705.559  138358.5  702.66003  638.6  1  
1  1076.5  35720.68  113053.98  34462.0  30184.0  67929.625  28.8  14174.159  52069.414  468.44  498.48  1  
1  1109.5  260272.28  262143.0  55863.0  37497.0  262143.0  47.699997  29181.988  262143.0  3523.1  2031.12  1  
1  1133.9  108766.6  197438.95  32868.0  33436.0  216871.36  20.699999  11917.409  100731.945  1310.26  897.76  1  
1  1136.4  90495.2  216602.03  30358.0  34761.0  195358.53  1e-10  37332.84  114888.05  870.24  928.76  1  
1  1216.1  19337.8  109108.914  19149.0  30177.0  66182.16  9.9  11304.399  50240.78  130.34  605.12  1  
1  1218.1  69376.76  176867.23  32194.0  32465.0  141227.42  37.8  15260.939  87615.88  801.64  473.68  1  
1  1239.1  42039.72  123329.625  34930.0  31349.0  78875.33  36.0  15442.659  58994.453  375.34  317.44  1  
1  1245.4  108124.28  202878.81  36991.0  30645.0  191561.02  1e-10  21204.6  94867.27  852.60004  462.52  1  
1  1317.6  56594.84  191172.1  26693.0  33052.0  138950.27  39.6  30117.729  96414.49  637.98004  624.96  1  
1  1320.5  92391.164  262143.0  23718.0  33863.0  255289.12  1e-10  13464.39  140914.73  969.22003  838.24  1  
1  1352.6  96310.8  135007.03  51331.0  30592.0  122963.21  1e-10  15558.89  63020.863  971.18  731.6  1  
1  1357.0  87974.28  168673.83  36357.0  33820.0  158579.72  11.7  21906.7  87044.51  873.18  669.6  1  
1  1361.8  72089.88  235198.73  20779.0  38061.0  227368.14  10.799999  21826.459  136595.14  954.52  4225.92  1  
1  1372.8  132401.0  165247.45  47146.0  30478.0  184046.0  50.399998  29507.078  76849.55  1436.68  917.60004  1  
1  1390.5  32091.201  126347.24  31835.0  31556.0  66063.414  1e-10  14625.51  60836.992  340.06  431.52  1  
1  1391.5  35852.12  126755.49  27034.0  32277.0  86912.95  36.899998  15267.43  62428.082  365.54  202.12  1  
1  1414.0  19689.96  152465.9  12567.0  30537.0  102681.73  1e-10  18410.95  71042.66  506.66  1439.64  1  
1  1439.7  22504.76  107469.43  18046.0  31483.0  81728.47  1e-10  8811.649  51627.504  1e-10  319.92  1  
1  1452.1  63091.2  124205.3  29962.0  30079.0  137999.62  4.5  13309.81  57006.395  670.32  3690.24  1  
1  1474.1  38174.64  118723.22  25255.0  33306.0  99062.1  1e-10  18881.77  60336.234  317.52002  190.96  1  
1  1502.7  45853.96  169067.06  18378.0  34524.0  163515.36  27.0  14467.39  89063.59  583.10004  442.68  1  
1  1509.2  74604.6  206730.39  25868.0  32440.0  189009.1  1e-10  34292.57  102330.52  852.60004  1010.60004  1  
1  1553.0  151003.48  262143.0  41821.0  32834.0  236631.45  1e-10  20239.95  147181.72  1740.48  1080.04  1  
1  1553.7  88150.36  167155.0  30915.0  30483.0  186867.94  23.4  6407.9897  77749.414  1125.04  2249.36  1  
1  1570.5  57252.04  190858.38  23871.0  36693.0  157181.1  7.2  6893.5596  106859.836  1167.18  915.12  1  
1  1588.6  91313.6  262143.0  24203.0  34989.0  247255.62  1e-10  28673.998  161733.72  1091.72  1271.0  1  
1  1604.1  42140.16  195788.14  17702.0  33772.0  156010.48  18.0  9743.26  100893.516  455.7  370.76  1  
1  1636.9  35932.72  117544.06  31834.0  31397.0  73973.95  1e-10  14627.279  56313.03  455.7  384.4  1  
1  1670.4  95114.2  198676.38  29951.0  33580.0  208120.06  27.9  21868.94  101799.805  818.3  695.64  1  
1  1677.8  93835.76  202584.58  29474.0  32513.0  208645.6  5.3999996  23462.53  100504.03  1256.36  837.0  1  
1  1687.4  74369.0  188481.22  28918.0  32564.0  168540.25  8.099999  33965.707  93653.9  746.76  698.12  1  
1  1692.6  19331.6  101844.99  24326.0  31028.0  52080.727  12.599999  11267.2295  48218.48  151.90001  137.64  1  
1  1709.6  113763.805  196664.33  42658.0  31224.0  174776.72  5.3999996  24280.27  93698.836  1443.54  1014.32  1  
1  1715.2  230711.92  262143.0  51607.0  37965.0  262143.0  18.9  28817.959  230553.98  3106.6  2475.04  1  
1  1724.0  162199.44  262143.0  45974.0  32060.0  231215.53  17.1  27930.008  162988.83  10487.96  6350.04  1  
1  1755.8  144106.6  262143.0  44199.0  34896.0  213673.81  15.299999  17609.139  143020.48  1746.36  1289.6  1  
1  1794.8  88513.68  207877.25  28724.0  31837.0  201950.72  2.6999998  21172.738  100985.53  1418.06  837.0  1  
1  1814.3  50037.72  196905.5  23479.0  34309.0  139668.3  9.0  9103.109  103082.734  479.22  305.04  1  
1  1885.0  104918.88  159720.47  46291.0  34285.0  148537.81  7.2  20117.818  83557.375  812.42004  1195.36  1  
1  1949.6  118928.4  249953.23  37380.0  32317.0  208509.69  1e-10  40528.867  123256.516  1449.42  1118.48  1  
1  1995.7  87513.0  208908.2  33499.0  31792.0  171206.67  12.599999  24218.908  101342.914  920.22003  760.12  1  
1  2005.4  141919.23  223010.16  53608.0  34669.0  173496.84  4.5  37610.137  117973.93  1050.56  1186.68  1  
1  2018.2  59763.04  186682.8  25122.0  31412.0  155904.42  4.5  18172.59  89478.76  1202.4601  1135.84  1  
1  2043.6  101551.04  212598.53  33239.0  34433.0  200224.11  25.199999  15403.129  111700.516  1093.68  1633.08  1  
1  2045.0  26191.28  138136.86  17086.0  31669.0  100460.71  3.6  7512.4697  66751.95  223.44  163.68001  1  
1  2047.9  31813.44  108446.414  35055.0  30620.0  59475.84  1e-10  26207.799  50668.78  273.42  260.4  1  
1  2050.0  77343.76  164041.75  31846.0  30540.0  159166.0  1e-10  8868.88  76444.016  723.24  478.64  1  
1  2050.9  81165.44  165152.73  34302.0  33829.0  155071.39  1e-10  12092.05  85250.12  762.44  649.76  1  
1  2066.4  91633.52  192724.27  30118.0  32657.0  199392.22  19.8  11523.88  96035.71  1111.3201  3290.96  1  
1  2072.7  24415.6  118010.4  17822.0  30239.0  89782.336  5.3999996  21453.578  54451.234  152.88  350.92  1  
1  2082.2  126105.52  223253.5  34052.0  30917.0  242700.9  2.6999998  18456.379  105321.17  1322.02  930.0  1  
1  2158.3  62307.52  229093.44  20564.0  32401.0  198569.62  2.6999998  17934.229  113263.79  1189.72  905.2  1  
1  2159.4  78857.8  172732.3  25944.0  35041.0  199199.23  1e-10  17362.52  92357.055  703.64  740.28  1  
1  2174.3  27452.36  133996.36  24552.0  34497.0  73277.85  40.5  16839.19  70533.336  440.02002  265.36002  1  
1  2175.0  53265.44  156532.73  30348.0  36957.0  115025.836  6.2999997  17898.238  88271.8  366.52002  434.0  1  
1  2175.5  66135.4  160158.23  38502.0  35116.0  112572.06  23.4  16792.58  85817.21  518.42  429.04  1  
1  2192.9  72502.8  168219.33  27298.0  33457.0  174061.97  0.9  12390.59  85878.2  771.26  427.80002  1  
1  2203.0  65000.8  171931.81  34179.0  33224.0  124634.8  4.5  11207.64  87162.2  565.46  721.68  1  
1  2203.6  146179.88  204801.78  46362.0  34276.0  206635.7  18.9  59056.047  107113.42  1578.78  1494.2  1  
1  2210.6  88879.484  232286.36  30101.0  32320.0  193508.7  1e-10  33438.84  114555.27  1004.5  939.92  1  
1  2243.9  24434.2  116211.07  19338.0  31132.0  82806.89  14.4  17998.54  55204.51  231.28  467.48  1  
1  2262.6  71526.92  262143.0  16011.0  37110.0  262143.0  38.7  19829.309  183149.77  2256.94  7779.7603  1  
1  2265.5  95224.56  141384.83  48533.0  30939.0  128585.44  30.599998  10145.05  66746.6  641.9  931.24  1  
1  2272.9  86219.68  218310.67  35296.0  35706.0  160088.78  10.799999  23941.02  118942.27  1427.86  1604.56  1  
1  2283.8  148260.6  262143.0  39692.0  36481.0  244795.08  39.6  30136.61  147239.5  1062.3201  1034.16  1  
1  2364.8  104054.6  237108.97  30942.0  35216.0  220390.47  1e-10  14942.93  127411.33  1135.8201  1287.12  1  
1  2383.1  136077.6  209310.06  43499.0  34516.0  205015.78  1e-10  29343.059  110237.83  1389.64  1209.0  1  
1  2384.8  43909.64  151715.67  21202.0  34693.0  135725.98  1e-10  14479.779  80314.2  528.22003  424.08002  1  
1  2462.1  72021.68  187823.39  23987.0  33085.0  196773.8  1e-10  34502.61  94820.195  569.38  493.52  1  
1  2469.1  205041.44  262143.0  38708.0  32532.0  262143.0  1e-10  59199.418  178472.8  1886.5  1692.6  1  
1  2482.1  56179.44  142011.38  31114.0  31240.0  118331.805  1e-10  23515.04  67694.625  513.52  915.12  1  
1  2512.9  154221.28  208906.83  60581.0  30948.0  166835.25  12.599999  37249.06  98651.87  1319.0801  1088.72  1  
1  2548.2  81396.08  158872.25  45507.0  33610.0  117220.94  1e-10  55586.848  81477.3  498.82  993.24  1  
1  2562.2  88673.64  119500.39  60734.0  30812.0  95684.72  10.799999  27153.568  56183.562  684.04004  481.12  1  
1  2563.9  67475.84  109727.12  44882.0  30354.0  98527.18  13.5  7788.59  50821.793  1325.9401  646.04  1  
1  2573.2  65325.68  150143.11  28987.0  33120.0  147693.23  1e-10  6428.6396  75877.984  915.32  466.24  1  
1  2595.5  113345.92  225069.28  43827.0  30089.0  169490.02  26.099998  36497.4  103334.19  1062.3201  1123.4401  1  
1  2596.9  79408.36  153863.77  34714.0  36507.0  149913.77  1e-10  26361.79  85710.21  728.14  2590.36  1  
1  2606.8  78344.44  202089.64  32390.0  33559.0  158517.48  1e-10  14189.499  103483.984  1007.44  1113.52  1  
1  2616.6  54041.68  168748.3  24143.0  32280.0  146695.75  6.2999997  12687.949  83117.6  456.68002  1452.04  1  
1  2679.7  93779.96  262143.0  21407.0  31313.0  262143.0  19.8  16147.709  138828.23  1286.74  1382.6  1  
1  2679.9  206290.12  262143.0  58357.0  31463.0  231667.66  1e-10  29836.889  128101.48  2258.9001  1156.92  1  
1  2685.1  36040.6  113967.32  27674.0  30107.0  85349.32  36.899998  14626.689  52356.17  414.54  210.8  1  
1  2720.0  107046.72  196646.03  37765.0  33829.0  185764.97  4.5  12882.06  101506.625  750.68  380.68  1  
1  2761.0  100085.36  161511.98  41401.0  32188.0  158430.81  54.0  30729.559  79326.59  822.22003  665.88  1  
1  2826.5  241946.33  247346.06  72999.0  34609.0  217211.12  37.8  33708.47  130621.33  2097.2  1274.72  1  
1  2848.1  15599.2  147829.08  8066.0  35413.0  126743.016  1e-10  5806.19  79880.85  124.46  19.84  1  
1  2859.2  29333.44  183531.61  12521.0  31272.0  153533.78  1e-10  5597.3296  87576.3  239.12001  550.56  1  
1  2883.7  94509.08  167477.88  36060.0  31216.0  171762.28  1e-10  15685.739  79772.78  909.44  699.36  1  
1  2915.4  79081.0  191417.94  35457.0  33033.0  146167.25  4.5  16629.148  96482.98  643.86  1641.76  1  
1  2925.9  46969.96  154320.9  26946.0  31111.0  114236.74  33.3  22927.988  73258.625  500.78  747.72003  1  
1  2926.0  42045.92  168339.28  24418.0  33389.0  112847.96  36.899998  25719.28  85764.78  442.96002  631.16003  1  
1  2948.5  50729.64  203303.23  20858.0  31890.0  159392.94  0.9  8065.3  98927.92  661.5  365.8  1  
1  2953.3  123110.92  176616.52  40550.0  33273.0  198969.12  1e-10  32360.908  89669.21  1161.3  674.56  1  
1  2956.0  95804.88  161500.56  41996.0  32169.0  149506.38  13.5  26825.53  79274.164  831.04004  350.92  1  
1  2983.3  152244.72  197917.28  39827.0  34664.0  250521.27  1e-10  8046.4194  104684.52  2611.7  1724.84  1  
1  2984.7  119110.68  262143.0  33364.0  30397.0  233965.9  1e-10  27140.588  128026.58  1138.76  1185.4401  1  
1  3015.9  118340.64  171151.5  54500.0  32588.0  142304.08  1e-10  25277.37  85105.664  1020.18  602.64  1  
1  3017.0  262143.0  262143.0  77798.0  36652.0  220825.8  34.2  39699.33  171449.31  3615.22  3250.04  1  
1  3032.3  85462.04  168105.23  43886.0  32197.0  127622.484  48.6  13425.449  82587.95  1176.98  1026.72  1  
1  3045.8  71271.484  146301.2  40871.0  30312.0  114282.695  1e-10  19514.84  67667.875  692.86  368.28  1  
1  3125.8  42026.082  156116.64  17773.0  30666.0  154966.6  1e-10  8598.659  73051.05  375.34  517.08  1  
1  3159.3  111550.4  127095.055  55554.0  31948.0  131593.89  212.4  21075.389  61957.28  2808.6802  2701.96  1  
1  3173.4  29104.041  135987.25  17138.0  31590.0  111294.34  1e-10  20366.209  65549.27  261.66  302.56  1  
1  3178.1  91117.68  165269.92  40694.0  32303.0  146741.25  9.9  28239.168  81462.31  627.2  337.28  1  
1  3202.1  48563.36  149441.19  26248.0  30996.0  121252.984  1e-10  13521.029  70679.92  439.04  283.96  1  
1  3202.3  34836.56  154465.88  18411.0  34749.0  124004.61  12.599999  7510.6997  81902.086  622.3  344.72  1  
1  3209.9  28733.28  102972.95  24505.0  31047.0  76844.086  18.9  7290.0396  48782.37  215.6  68.2  1  
1  3226.6  28531.16  155900.6  16984.0  32142.0  110092.914  1e-10  14458.539  76461.13  203.84  338.52  1  
1  3227.0  104040.96  176420.8  36539.0  34684.0  186606.88  13.5  23536.28  93368.2  1071.14  906.44  1  
1  3246.6  62916.36  219945.33  19303.0  34561.0  213608.58  29.699999  18895.34  115990.15  952.56  3228.96  1  
1  3263.1  134614.4  262143.0  37339.0  36488.0  236270.11  43.199997  49999.547  194668.31  1170.12  1554.96  1  
1  3264.1  127938.24  262143.0  27397.0  34277.0  262143.0  1e-10  32953.86  168288.53  1164.24  1461.96  1  
1  3291.5  17425.72  105290.984  16942.0  30516.0  67407.16  1e-10  12915.689  49027.402  97.020004  290.16  1  
1  3293.5  19088.56  103946.08  23273.0  30133.0  53752.758  18.0  13338.72  47793.69  156.8  298.84  1  
1  3297.6  26027.6  116264.04  20035.0  30461.0  85138.24  1e-10  18682.35  54039.28  87.22  488.56  1  
1  3303.3  36092.68  188947.45  17205.0  31096.0  137481.55  25.199999  16576.049  89653.164  684.04004  4249.48  1  
1  3315.3  109319.64  214745.92  41039.0  33865.0  174574.72  10.799999  21545.62  110967.56  941.78  628.68  1  
1  3342.7  15126.76  108736.74  15886.0  30753.0  62403.832  1e-10  6521.86  51025.094  268.52002  1e-10  1  
1  3349.2  232167.69  197031.2  62570.0  33213.0  243173.11  38.7  36381.758  99853.48  2371.6  1722.36  1  
1  3350.4  120147.32  151550.4  60671.0  31540.0  129781.516  1e-10  9215.8  72935.484  4005.26  5677.96  1  
1  3455.1  51138.84  196460.66  22635.0  30056.0  148064.27  81.9  23076.67  90100.42  687.96  1866.2001  1  
1  3474.1  67494.44  159901.94  25998.0  31917.0  170140.61  2.6999998  8044.0596  77874.6  613.48004  558.0  1  
1  3478.2  50458.082  152070.2  31504.0  30705.0  104965.11  1e-10  8213.39  71248.09  591.92  287.68  1  
1  3479.0  95825.96  176224.16  44075.0  30145.0  142485.55  16.199999  18967.908  81058.92  748.72003  492.28  1  
1  3495.2  122737.68  262143.0  27853.0  38812.0  262143.0  1e-10  29055.139  176043.9  1571.92  1387.56  1  
1  3507.8  49039.52  166965.5  24336.0  31169.0  132061.72  1e-10  9281.29  79408.984  719.32  553.04  1  
1  3515.1  42713.04  125231.234  34334.0  31018.0  81529.734  1e-10  11274.31  59271.582  348.88  592.72003  1  
1  3565.3  46836.04  182063.9  24879.0  35217.0  123375.0  28.8  10202.279  97835.45  1092.7001  698.12  1  
1  3566.2  87824.24  262143.0  54114.0  33045.0  106361.56  1e-10  30615.69  134306.4  871.22003  1205.28  1  
1  3608.9  55268.04  127796.79  38824.0  30420.0  93293.99  1e-10  12006.499  59319.734  589.96  312.48  1  
1  3610.9  29054.44  138430.1  20192.0  33924.0  94300.305  19.8  18121.26  71656.836  145.04001  223.2  1  
1  3634.5  64916.48  133032.25  39706.0  31452.0  107146.695  5.3999996  5412.07  63844.76  555.66003  343.48  1  
1  3669.5  79048.76  258913.92  23752.0  32124.0  218109.62  9.0  16348.31  126912.7  1064.28  973.4  1  
1  3672.1  67754.84  146951.52  46283.0  31022.0  95939.79  27.9  32865.95  69560.7  609.56  517.08  1  
1  3721.1  82457.52  175570.78  32866.0  31854.0  164423.31  8.099999  19608.648  85336.78  639.94  269.08002  1  
1  3747.3  58241.56  151329.92  25704.0  30940.0  148495.12  6.2999997  22065.408  71443.91  405.72  427.80002  1  
1  3758.7  97285.44  198967.88  37314.0  34008.0  170866.12  36.0  13147.56  103248.586  1936.48  1243.72  1  
1  3781.1  34367.84  98488.67  37174.0  30116.0  60588.88  18.9  11089.05  45258.863  509.6  374.48  1  
1  3783.8  75646.2  262143.0  20551.0  33065.0  241231.56  25.199999  16619.709  140664.34  825.16003  1117.24  1  
1  3784.7  262143.0  262143.0  42640.0  32737.0  262143.0  1.8  44559.156  224537.38  3694.6  3240.12  1  
1  3795.7  162602.44  186880.69  62975.0  34441.0  169214.98  2.6999998  16877.54  98211.02  1930.6001  1515.28  1  
1  3800.4  137773.92  262143.0  33506.0  36001.0  262143.0  17.1  21269.5  144180.36  1841.42  1724.84  1  
1  3834.6  101213.76  147806.28  41487.0  33813.0  159884.9  20.699999  14938.8  76259.98  944.72003  806.0  1  
1  3856.0  17007.84  96588.51  19410.0  30352.0  57425.34  1e-10  18630.43  44733.492  134.26001  317.44  1  
1  3857.8  123543.68  181053.05  57877.0  31807.0  139892.52  1e-10  35378.758  87871.62  1050.56  884.12  1  
1  3878.8  119201.2  130452.14  50260.0  31844.0  155431.16  25.199999  31445.229  63386.805  1196.5801  700.6  1  
1  3880.5  70433.24  189896.16  25464.0  33513.0  181272.11  1e-10  33267.74  97106.78  633.08  425.32  1  
1  3901.4  44046.04  165366.08  29246.0  30429.0  98700.71  19.8  26607.229  76781.06  246.96  592.72003  1  
1  3950.5  107346.805  239468.3  34676.0  32028.0  202880.39  10.799999  25148.158  117030.19  1212.26  1174.28  1  
1  3975.2  65474.48  181054.86  36675.0  34433.0  116998.92  32.399998  19927.84  95127.28  759.5  715.48  1  
1  3981.8  70164.164  141528.8  36411.0  30582.0  126288.18  9.0  26963.588  66043.61  595.84  597.68  1  
1  4007.3  28293.08  100189.52  24397.0  30649.0  76001.77  32.399998  16119.39  46855.3  215.6  176.08  1  
1  4010.4  40428.96  117339.41  28844.0  32093.0  91858.01  1e-10  17084.629  57461.145  474.32  493.52  1  
1  4035.2  106518.484  217950.62  27357.0  30177.0  255174.02  18.9  20283.02  100358.516  2034.48  1252.4  1  
1  4039.9  60260.28  151599.22  30589.0  30657.0  129105.81  9.0  30387.95  70916.39  492.94  536.92  1  
1  4050.3  27649.52  115811.72  18854.0  30121.0  96108.99  6.2999997  11435.97  53228.223  127.4  1120.96  1  
1  4082.4  46651.28  175449.75  24826.0  31340.0  123150.664  38.7  16675.76  83901.914  509.6  507.16  1  
1  4090.1  50024.082  133105.12  31911.0  30683.0  102735.05  3.6  15571.869  62317.875  449.82  908.92  1  
1  4090.1  66311.484  122853.516  43056.0  30124.0  100933.42  99.0  12636.029  56470.324  940.80005  691.92  1  
1  4090.6  82122.72  152294.28  30428.0  32369.0  176876.39  7.2  7220.42  75219.94  897.68  627.44  1  
1  4181.4  204699.2  262143.0  49268.0  35288.0  262143.0  30.599998  27868.059  145347.73  1666.98  1624.4  1  
1  4182.1  74914.6  130793.81  41473.0  30599.0  118380.71  1e-10  19267.629  61068.113  489.02002  373.24  1  
1  4183.2  79956.44  232279.45  25256.0  34481.0  207476.45  1e-10  33585.16  122211.125  546.84  959.76  1  
1  4228.5  237605.08  262143.0  52606.0  33827.0  262143.0  37.8  20637.02  159160.38  5205.7603  3367.84  1  
1  4230.9  132465.48  227611.66  33967.0  31879.0  255579.19  1e-10  9152.08  110718.26  1421.0  1165.6  1  
1  4261.6  30269.64  121829.2  23147.0  31624.0  85702.305  1e-10  8664.739  58787.94  333.2  288.92  1  
1  4283.7  93100.44  145644.98  40928.0  33789.0  149077.17  30.599998  36240.75  75091.53  962.36005  1607.04  1  
1  4288.2  160706.48  202759.48  57788.0  35932.0  182253.42  19.8  33402.848  111168.73  1997.24  1409.88  1  
1  4288.6  134253.56  262143.0  36698.0  38961.0  239752.62  68.4  31232.238  185524.1  1459.22  1311.92  1  
1  4301.0  102435.164  186075.77  57678.0  30148.0  116390.84  42.3  26552.36  85598.94  909.44  833.28  1  
1  4376.1  242353.05  262143.0  71735.0  36245.0  221410.03  14.4  38840.29  172156.6  1411.2001  3547.6401  1  
1  4449.7  67267.52  149954.03  26994.0  31569.0  163312.02  15.299999  10291.369  72233.56  1215.2001  1448.3201  1  
1  4453.5  72867.36  177952.73  39422.0  30249.0  121136.3  1e-10  28066.889  82136.414  752.64  1364.0  1  
1  4455.0  37598.04  150015.22  18739.0  32204.0  131491.81  1e-10  5508.8296  73716.586  489.02002  2096.84  1  
1  4467.4  93208.32  190712.84  38459.0  34413.0  158831.5  19.8  31287.11  100143.445  764.4  662.16003  1  
1  4470.3  232648.8  229861.98  67401.0  32933.0  226211.36  2.6999998  16789.04  115509.72  3027.22  1395.0  1  
1  4485.9  127247.56  184365.77  50379.0  33165.0  165531.2  18.0  25784.77  93299.73  1087.8  682.0  1  
1  4535.0  138837.84  262143.0  37123.0  37245.0  245100.8  70.2  31246.398  169036.47  1283.8  1240.0  1  
1  4542.5  138729.97  202466.19  54763.0  33889.0  166021.0  18.9  20012.799  104696.3  1174.04  675.8  1  
1  4551.6  27893.8  124557.13  22402.0  30901.0  81602.01  44.1  12834.859  58730.164  241.08  381.92  1  
1  4565.0  145422.23  262143.0  33703.0  34076.0  262143.0  42.3  21283.658  146753.72  1490.5801  1460.72  1  
1  4591.5  107163.28  191184.19  42522.0  32086.0  165162.81  1e-10  18662.879  93602.53  945.7  961.0  1  
1  4609.9  105305.76  231051.5  35522.0  34477.0  194282.92  22.5  17257.5  121550.94  1395.52  1032.92  1  
1  4611.6  141134.33  209303.66  42502.0  38844.0  217622.22  25.199999  27296.35  124056.875  1719.9  1458.24  1  
1  4651.7  59978.8  118106.805  34826.0  31153.0  112868.85  14.4  25618.979  56142.902  740.88  447.64  1  
1  4653.0  224007.23  262143.0  60328.0  32205.0  243345.34  24.3  28387.258  131775.86  2536.24  2139.0  1  
1  4653.6  31048.36  240055.02  12727.0  33084.0  159879.42  1e-10  8388.029  121184.99  528.22003  414.16  1  
1  4669.9  95213.4  182193.75  35076.0  36213.0  177896.72  30.599998  18367.29  100674.164  1024.1  915.12  1  
1  4687.4  67820.56  171168.17  28395.0  33473.0  156530.67  17.1  21042.35  87425.42  508.62  799.8  1  
1  4697.9  139509.92  171700.98  48890.0  30904.0  187010.06  34.2  36909.81  80966.91  2189.32  1490.48  1  
1  4731.9  66609.08  158132.34  24997.0  30668.0  174632.66  11.7  9864.8  73999.06  1183.84  1357.8  1  
1  4733.1  144946.08  262143.0  36576.0  37048.0  259710.92  16.199999  26886.889  188698.8  2180.5  5878.84  1  
1  4767.4  115881.72  195971.98  47840.0  36497.0  158746.33  25.199999  21546.799  109136.8  1039.78  4646.2803  1  
1  4787.4  149901.12  156824.98  72931.0  32304.0  134701.58  33.3  25001.248  77302.16  1737.54  1545.04  1  
1  4787.9  198681.48  262143.0  41821.0  33333.0  262143.0  29.699999  32599.86  170805.17  1540.56  1504.12  1  
1  4796.6  25939.56  106654.31  24821.0  30216.0  68489.38  14.4  18766.719  49173.992  194.04001  307.52  1  
1  4843.2  82023.52  161572.78  45015.0  30485.0  119415.62  11.7  10044.159  75157.875  1438.64  1550.0  1  
1  4871.9  23217.76  108646.125  22574.0  30241.0  67404.945  1e-10  12139.249  50133.78  161.7  138.88  1  
1  4873.8  74888.56  165268.02  39569.0  30708.0  124033.88  12.599999  28964.28  77439.12  574.28  554.28  1  
1  4879.4  134079.97  178622.61  44701.0  35011.0  196574.25  2.6999998  43458.81  95424.74  772.24  443.92  1  
1  4892.4  28653.92  132647.44  25250.0  31225.0  74370.83  27.0  9624.079  63200.625  332.22  492.28  1  
1  4925.4  119438.04  187169.73  39577.0  32437.0  197778.8  36.0  19746.12  92639.53  1149.54  1158.16  1  
1  4942.5  32341.68  117736.97  28025.0  32205.0  75630.484  1e-10  10812.93  57857.043  291.06  527.0  1  
1  4944.7  110178.96  262143.0  28037.0  33473.0  257541.4  1e-10  16787.27  136646.5  1047.62  1356.56  1  
1  4988.8  93806.0  191042.52  36158.0  30425.0  170022.4  18.0  12102.67  88691.234  1590.54  1099.88  1  
1  4988.8  58156.0  180193.52  27125.0  32444.0  140509.19  24.3  10783.43  89205.91  731.08  649.76  1  
1  5003.5  86574.32  173726.88  41189.0  31074.0  137748.78  21.599998  19754.969  82372.88  719.32  1011.84  1  
1  5020.9  60197.04  174674.52  23520.0  30512.0  167732.7  23.4  17743.068  81324.28  677.18  678.28  1  
1  5023.4  58051.84  262143.0  19830.0  32528.0  191855.03  1e-10  11521.52  136581.23  387.1  700.6  1  
1  5066.4  98196.84  180864.2  38323.0  32093.0  167926.0  5.3999996  32856.508  88569.26  1967.8401  1372.68  1  
1  5090.8  39024.04  153490.38  16702.0  31913.0  153124.16  1e-10  12076.119  74742.71  492.94  359.6  1  
1  5104.5  181605.44  262143.0  44454.0  32729.0  262143.0  92.7  27909.36  147349.7  2535.26  1670.28  1  
1  5154.1  100376.76  218807.22  31922.0  32258.0  206073.9  29.699999  34884.93  107700.85  1015.28  1057.72  1  
1  5155.7  82636.08  201555.47  30447.0  36720.0  177870.98  29.699999  26135.818  112932.086  931.0  948.60004  1  
1  5156.2  118083.96  262143.0  27742.0  32213.0  262143.0  1e-10  20006.898  152584.14  1127.98  952.32  1  
1  5157.3  93400.52  234092.97  28158.0  34133.0  217383.92  23.4  17875.818  121922.23  1083.88  1909.6  1  
1  5157.8  177047.2  237038.72  51326.0  32837.0  226064.08  7.2  25249.049  118768.94  2007.04  1724.84  1  
1  5168.1  60365.68  127137.43  37586.0  31281.0  105255.28  12.599999  15357.109  60683.984  424.34  235.6  1  
1  5282.8  45685.32  154954.0  20658.0  30177.0  144933.36  45.0  24028.93  71350.81  460.6  492.28  1  
1  5303.0  83996.36  192502.97  31157.0  36809.0  176678.94  1e-10  24767.02  108121.37  593.88  469.96  1  
1  5304.9  17140.52  128657.64  21735.0  33448.0  51682.59  16.199999  16404.36  65663.766  64.68  354.64  1  
1  5340.9  50248.52  161589.6  24439.0  31128.0  134747.2  1e-10  19769.129  76751.1  544.88  207.08  1  
1  5349.5  39007.92  162630.3  30946.0  32942.0  82609.164  17.1  17300.568  81746.94  860.44  907.68  1  
1  5352.1  243813.77  232417.14  74803.0  31279.0  213608.81  39.6  67277.695  110927.98  1829.66  1573.56  1  
1  5375.8  46222.242  142382.03  22534.0  33896.0  134428.89  2.6999998  15561.839  73641.69  721.28  585.28  1  
1  5379.1  54567.44  206570.86  18503.0  36873.0  193273.1  8.099999  9026.409  116224.48  525.28  961.0  1  
1  5408.0  63061.44  236664.0  19552.0  36476.0  211374.53  12.599999  11240.09  131722.36  993.72003  734.08  1  
1  5426.2  35485.082  155442.25  18363.0  30961.0  126643.27  1e-10  11248.35  73435.17  248.92  432.76  1  
1  5432.4  61673.88  134852.06  31871.0  30220.0  126819.34  1e-10  11405.289  62183.055  657.58  324.88  1  
1  5455.9  236198.92  262143.0  53705.0  33473.0  262143.0  27.0  32550.889  179723.62  2968.4202  3406.28  1  
1  5466.1  53739.12  184122.14  22784.0  30752.0  154575.44  1e-10  18393.84  86397.16  373.38  316.2  1  
1  5478.3  153154.88  262143.0  38282.0  30485.0  262143.0  1e-10  50105.156  141867.03  3384.9202  2545.72  1  
1  5511.0  40435.16  116445.47  49650.0  31088.0  53372.78  1e-10  22489.62  55237.684  226.38  2426.68  1  
1  5533.0  87571.28  149554.4  44118.0  30069.0  130084.58  1e-10  19966.78  68618.03  486.08002  510.88  1  
1  5545.1  84150.12  197319.9  40527.0  32728.0  136078.72  1e-10  23304.998  98539.516  1079.96  1060.2  1  
1  5549.0  150420.69  233037.33  35674.0  35800.0  262143.0  11.7  33650.65  127300.05  1734.6  1205.28  1  
1  5579.2  36764.76  146052.47  33047.0  32444.0  72908.75  1e-10  10879.01  72304.18  455.7  550.56  1  
1  5585.9  91937.32  176196.78  46024.0  30088.0  130914.4  10.799999  18986.2  80893.07  767.34  6891.92  1  
1  5600.3  46359.88  144104.77  24075.0  31738.0  126199.0  1e-10  14081.529  69787.55  436.1  76.88  1  
1  5602.1  101637.84  208875.95  36766.0  36173.0  181171.12  9.9  25571.78  115290.37  1257.34  725.4  1  
1  5604.2  97674.8  194183.94  51374.0  31469.0  124600.3  9.0  24822.479  93243.016  1153.4601  527.0  1  
1  5643.3  121005.4  158570.77  68750.0  32349.0  115348.51  29.699999  43290.656  78271.57  1242.64  1144.52  1  
1  5657.0  124623.72  190413.6  58006.0  33767.0  140801.66  1e-10  42948.457  98109.375  919.24  1061.4401  1  
1  5719.7  53146.402  163473.39  20722.0  31076.0  168082.36  4.5  6609.7695  77516.16  894.74  519.56  1  
1  5753.8  55423.04  175370.17  22562.0  36001.0  160987.69  1e-10  23350.43  96336.38  490.98  481.12  1  
1  5812.1  63244.96  180019.03  22976.0  32879.0  180397.89  1e-10  6720.69  90314.42  1161.3  1021.76  1  
1  5823.4  206368.23  206405.27  86095.0  35280.0  157088.67  18.9  62454.445  111114.16  2361.8  1666.56  1  
1  5838.6  90186.44  152509.83  46910.0  37467.0  125995.695  9.9  22838.309  87190.02  1088.78  817.16003  1  
1  5840.3  202891.28  171893.81  84935.0  32300.0  156551.28  21.599998  38274.477  84719.39  1768.9  1215.2  1  
1  5847.9  158763.4  236944.42  51662.0  35120.0  201399.86  32.399998  29125.35  126975.836  2007.04  1151.96  1  
1  5865.8  125696.32  157155.38  64158.0  32270.0  128396.06  17.1  17796.17  77383.48  1042.72  677.04  1  
1  5875.8  109462.24  262143.0  31636.0  33665.0  226758.05  1e-10  31256.428  140845.17  1252.4401  1249.92  1  
1  5896.2  67541.56  155505.4  45802.0  33025.0  96642.16  3.6  25985.959  78362.52  413.56  688.2  1  
1  5915.1  74701.32  215697.28  26402.0  33688.0  185426.31  21.599998  17055.719  110876.62  727.16003  734.08  1  
1  5921.1  69421.4  201288.92  22107.0  37256.0  205799.12  1e-10  16381.35  114429.016  1842.4  1325.56  1  
1  5933.6  109707.76  147645.77  58041.0  31400.0  123874.64  1e-10  25313.95  70740.914  810.46  524.52  1  
1  5960.5  52478.04  163060.53  20238.0  34205.0  169937.78  20.699999  3591.92  85105.664  817.32  624.96  1  
1  5971.2  98774.68  198031.5  53415.0  31916.0  121188.76  102.6  34824.16  96441.24  3133.06  2373.36  1  
1  6063.0  28257.121  157927.88  13365.0  32268.0  138560.33  1e-10  18769.67  77759.05  253.82  381.92  1  
1  6070.0  183458.0  262143.0  37418.0  33808.0  262143.0  18.0  37023.68  168562.45  1654.24  1025.48  1  
1  6134.9  56991.64  180229.89  27431.0  36757.0  136159.98  33.3  26153.52  101085.05  662.48004  3648.08  1  
1  6157.0  198418.6  262143.0  45824.0  32648.0  262143.0  12.599999  55504.246  179109.45  2087.4001  2280.36  1  
1  6165.8  88751.76  262143.0  22354.0  32697.0  260196.62  22.5  12303.27  148986.81  1510.18  1044.08  1  
1  6171.3  100650.8  255945.42  28769.0  33564.0  229283.28  108.899994  17777.29  131081.42  1326.92  1153.2  1  
1  6195.8  69587.56  122503.86  42191.0  30305.0  108091.55  1e-10  16215.56  56647.94  524.3  245.52  1  
1  6198.7  41227.52  131983.72  26710.0  32960.0  101156.375  100.799995  9181.58  66378.52  591.92  1450.8  1  
1  6217.3  101394.8  151993.58  51499.0  31359.0  129031.82  47.699997  6479.9697  72728.98  789.88  566.68  1  
1  6227.1  119347.52  142977.6  59295.0  30432.0  131909.27  209.7  15365.959  66392.43  2088.3801  1248.68  1  
1  6233.6  76841.56  257188.06  23963.0  39599.0  210152.69  18.0  22891.998  155401.45  1316.14  980.84  1  
1  6259.8  138175.69  218225.11  42062.0  36961.0  215288.92  5.3999996  40207.316  123074.62  1147.5801  1491.72  1  
1  6277.6  66473.92  262143.0  18386.0  33301.0  236943.06  17.1  17629.2  136367.23  1448.4401  952.32  1  
1  6332.8  156485.52  262143.0  26310.0  32514.0  262143.0  5.3999996  83860.83  210681.94  1466.0801  2203.48  1  
1  6352.6  85561.24  201418.6  40270.0  31905.0  139243.64  35.1  15741.789  98056.945  916.3  761.36  1  
1  6414.2  166132.72  210471.78  59431.0  36726.0  183198.58  32.399998  20993.379  117947.18  1475.88  1984.0  1  
1  6415.6  81508.92  143634.31  35715.0  30577.0  149566.53  12.599999  21668.93  67015.17  848.68  927.52  1  
1  6417.6  118597.32  189094.9  48879.0  31328.0  159012.95  9.0  28883.45  90392.53  814.38  1222.64  1  
1  6476.9  79440.6  184571.84  38379.0  31337.0  135652.81  31.5  10699.649  88255.74  787.92004  420.36002  1  
1  6495.0  96538.96  192219.34  33501.0  34252.0  188853.38  72.0  14440.84  100462.305  1304.38  865.52  1  
1  6542.9  50758.16  191502.12  20386.0  32753.0  163175.06  1e-10  10338.569  95707.23  667.38  644.8  1  
1  6553.3  9710.44  121807.53  6811.0  31796.0  93434.66  1e-10  3994.2998  59097.17  141.12  114.08  1  
1  6569.9  54936.96  145908.08  25147.0  32132.0  143172.08  7.2  16508.2  71538.06  774.2  425.32  1  
1  6582.8  53714.32  175960.52  30811.0  31204.0  114252.11  27.9  12844.89  83781.01  371.42  580.32  1  
1  6596.7  112419.64  208505.95  39159.0  35426.0  188144.08  1.8  23977.6  112709.52  1388.66  815.92  1  
1  6620.0  105692.64  193869.62  32951.0  31592.0  210211.31  22.5  21400.479  93455.945  1146.6  1132.12  1  
1  6634.5  262143.0  219001.34  131802.0  30980.0  130345.54  1.8  16846.27  103525.72  3746.54  3278.56  1  
1  6638.7  147281.0  220206.28  46868.0  32325.0  205944.52  1e-10  16826.209  108614.63  1624.8401  930.0  1  
1  6647.5  18795.92  130046.55  15814.0  30461.0  77893.61  1e-10  7475.3  60445.37  449.82  1068.88  1  
1  6647.8  124587.76  262143.0  32872.0  33404.0  248387.19  1e-10  19342.559  134721.56  1970.78  1905.88  1  
1  6649.7  166660.97  184639.39  48967.0  34665.0  223054.17  8.099999  33214.637  97664.26  1721.86  1225.12  1  
1  6683.4  21211.44  149240.06  14077.0  33163.0  98750.65  22.5  6269.9297  75519.53  192.08  37.2  1  
1  6703.4  75312.64  166737.67  29445.0  33883.0  167624.02  274.5  18803.299  86205.625  5076.4  3576.16  1  
1  6754.5  24971.121  127378.85  17111.0  30620.0  95640.68  7.2  9257.1  59514.473  155.82  105.4  1  
1  6784.4  144603.84  215169.64  49142.0  33096.0  192844.38  166.5  9809.34  108661.72  2558.78  1930.68  1  
1  6788.9  107324.484  262143.0  24621.0  35740.0  262143.0  28.8  27489.28  179048.45  868.28  600.16003  1  
1  6789.7  82894.0  148310.9  49331.0  32384.0  110124.29  18.9  18311.238  73286.445  962.36005  1179.24  1  
1  6806.6  98985.484  249254.62  32206.0  36068.0  201425.6  1e-10  41344.25  137178.28  973.14  1506.6  1  
1  6864.3  62870.48  150827.27  31397.0  30468.0  131231.66  18.9  30406.828  70120.31  553.7  499.72  1  
1  6956.4  59641.52  210446.64  25252.0  31348.0  154786.42  1e-10  12883.239  100663.47  763.42004  709.28  1  
1  6957.6  79767.96  165322.28  39138.0  32532.0  133570.28  1e-10  14793.069  82065.8  1834.56  1073.84  1  
1  6975.6  94491.72  213841.33  32795.0  38509.0  188827.83  42.3  13616.02  125653.31  1668.9401  1176.76  1  
1  6988.7  94227.6  166325.81  39527.0  33442.0  156229.94  21.599998  26091.568  84873.48  1138.76  1164.36  1  
1  6990.6  144128.92  262143.0  35533.0  32032.0  262143.0  1e-10  35412.387  153133.06  1444.52  1019.28  1  
1  7044.9  99512.484  192426.75  45225.0  31076.0  144204.53  1e-10  17881.129  91245.33  1098.5801  994.48  1  
1  7053.8  115602.72  196016.7  41651.0  33020.0  181895.77  51.3  21693.12  98762.08  1163.26  829.56  1  
1  7054.5  106498.64  189801.81  49946.0  36956.0  139740.83  16.199999  23584.658  107029.97  908.46  3372.8  1  
1  7077.4  81573.4  174849.64  38023.0  35353.0  140598.97  2.6999998  15006.649  94321.58  637.0  345.96  1  
1  7139.4  39854.84  120538.2  27586.0  31086.0  94683.055  1e-10  9976.899  57175.453  245.98001  322.4  1  
1  7163.2  71427.72  209488.34  39673.0  32668.0  117991.75  72.9  22444.19  104424.516  1160.3201  2870.6  1  
1  7169.8  99910.52  208025.89  41579.0  33257.0  157477.02  5.3999996  18656.389  105565.13  3568.1802  5510.56  1  
1  7176.5  43106.12  140508.5  21823.0  30308.0  129450.71  1e-10  12552.249  64980.03  529.2  610.08  1  
1  7176.9  41408.56  105122.56  36473.0  30745.0  74404.38  23.4  11945.14  49316.3  665.42  615.04  1  
1  7177.3  116268.6  262143.0  38106.0  31960.0  199962.7  55.8  12732.199  141624.14  1078.0  680.76  1  
1  7177.5  110439.36  166479.2  44764.0  30453.0  161686.94  9.9  13725.169  77358.87  870.24  603.88  1  
1  7283.9  129431.2  218323.17  49405.0  35641.0  171691.2  25.199999  16294.619  118732.555  1960.98  1015.56  1  
1  7309.8  74004.44  195771.47  25465.0  30227.0  190455.72  1e-10  23699.12  90295.164  697.76  536.92  1  
1  7325.5  101172.84  246178.2  38548.0  30556.0  172005.39  6.2999997  20290.1  114779.98  1680.7001  1773.2001  1  
1  7325.8  164812.12  262143.0  32634.0  40265.0  262143.0  1e-10  53595.598  230694.16  2021.74  2744.12  1  
1  7327.8  141766.72  186057.05  49295.0  30618.0  188473.97  1e-10  35863.15  86924.664  1264.2001  1086.24  1  
1  7367.3  83137.04  209670.02  27108.0  33132.0  200991.19  10.799999  13951.7295  105999.555  822.22003  819.64  1  
1  7384.2  111746.32  262143.0  25424.0  37817.0  262143.0  62.1  29429.79  189986.0  1725.78  1398.72  1  
1  7399.3  22326.2  158265.94  12079.0  31289.0  121133.36  1e-10  12070.81  75561.266  221.48001  112.840004  1  
1  7421.3  118020.72  215742.25  45994.0  30547.0  168165.55  1e-10  40295.227  100559.67  468.44  1561.16  1  
1  7447.7  61527.56  236215.98  18376.0  34661.0  219431.33  23.4  15104.589  124931.06  1357.3  1299.52  1  
1  7465.9  93616.28  142895.61  66743.0  30024.0  91923.3  36.0  20760.328  65464.742  1402.38  1200.3201  1  
1  7493.3  61170.44  123139.21  39763.0  31246.0  100819.0  7.2  23207.648  58709.832  1176.0  840.72003  1  
1  7498.6  89175.84  204540.66  31058.0  32404.0  188171.42  15.299999  24911.568  101134.266  1161.3  977.12  1  
1  7543.7  101269.56  231537.1  27723.0  35316.0  239396.97  17.1  29043.928  124770.56  1320.06  3449.68  1  
1  7548.9  94078.8  227379.66  29866.0  38032.0  206440.39  24.3  29730.69  131953.47  1412.18  1440.88  1  
1  7557.4  105241.28  197596.58  39640.0  32575.0  173993.27  15.299999  21506.09  98216.375  1083.88  620.0  1  
1  7650.4  58524.28  147188.64  33526.0  31609.0  114402.18  1e-10  16062.749  70991.3  1060.36  592.72003  1  
1  7663.6  259178.61  262143.0  63994.0  33728.0  262143.0  27.0  34865.457  183692.27  2300.06  2245.6401  1  
1  7668.0  17736.96  114178.58  11189.0  33700.0  103888.6  21.599998  6804.4697  58713.043  215.6  205.84  1  
1  7689.1  100577.64  185088.17  36702.0  31364.0  179593.92  30.599998  19264.68  88578.88  1124.06  700.6  1  
1  7689.6  119626.52  222756.12  51477.0  35884.0  152298.0  14.4  25628.418  121969.305  2943.9202  4389.6  1  
1  7731.3  50350.2  144951.66  20182.0  30377.0  163499.67  1e-10  7600.9697  67187.445  423.36002  525.76  1  
1  7741.0  159544.6  262143.0  37866.0  32657.0  262143.0  19.8  46917.977  182080.84  1378.86  3040.48  1  
1  7748.7  22072.0  129801.9  15713.0  33017.0  92058.21  5.3999996  13119.239  65394.125  407.68  8388.6  1  
1  7752.6  59410.88  207771.9  23412.0  33029.0  166305.8  23.4  15977.789  104713.414  1350.4401  869.24  1  
1  7792.3  133304.97  177516.11  58759.0  30816.0  148679.77  11.7  26922.879  83470.7  867.3  866.76  1  
1  7806.1  231570.0  262143.0  56083.0  31440.0  262143.0  1e-10  42214.5  153802.88  2350.04  1955.48  1  
1  7807.9  18518.16  93388.28  17399.0  30455.0  69751.49  26.099998  4423.23  43398.133  122.5  47.12  1  
1  7831.6  118800.68  201406.88  51832.0  35368.0  150210.7  1e-10  21867.17  108693.81  1231.86  989.52  1  
1  7845.9  77315.24  207475.48  22150.0  32360.0  228755.38  18.0  11634.8  102446.086  1393.56  848.16003  1  
1  7846.6  26007.76  142759.58  17793.0  31733.0  95792.984  6.2999997  3668.0298  69125.21  508.62  287.68  1  
1  7878.3  115029.84  245655.77  42109.0  30130.0  179025.77  5.3999996  17518.87  112939.58  867.3  482.36002  1  
1  7909.0  53820.96  139127.72  30637.0  31011.0  115129.1  2.6999998  25993.04  65833.89  622.3  446.4  1  
1  7939.1  145311.88  190505.73  53740.0  31562.0  177208.02  1e-10  34435.348  91747.16  1030.96  920.08  1  
1  7952.8  67026.96  173779.2  26011.0  35965.0  168877.75  1e-10  23274.318  95366.96  700.7  415.4  1  
1  7998.0  58156.0  132502.67  32879.0  30596.0  115919.336  34.2  14866.819  61859.914  627.2  1351.6  1  
1  7999.3  46161.48  178452.38  23059.0  34732.0  131195.58  10.799999  11086.689  94574.09  459.62  435.24  1  
1  7999.7  121117.0  159593.23  58191.0  30237.0  136404.66  20.699999  50924.08  73633.125  1418.06  1605.8  1  
1  8021.3  102318.6  145194.0  48421.0  33028.0  138484.38  54.0  7965.59  73173.02  1239.7001  833.28  1  
1  8021.7  41228.76  119758.58  29335.0  30129.0  92107.31  40.5  34819.438  55056.85  532.14  525.76  1  
1  8079.8  52022.96  186399.08  24035.0  31049.0  141850.5  8.099999  17394.969  88310.31  467.46002  777.48  1  
1  8081.2  135290.2  203884.16  39722.0  32573.0  223210.78  1e-10  44472.43  101335.42  1259.3  1097.4  1  
1  8090.9  41815.28  146343.31  22203.0  32104.0  123425.05  23.4  17641.0  71688.93  414.54  272.8  1  
1  8108.4  44217.16  104401.19  36263.0  30228.0  79911.09  19.8  25418.379  48154.28  343.0  734.08  1  
1  8136.5  46353.68  166900.9  24127.0  31676.0  125910.17  1e-10  17432.139  80669.445  661.5  411.68  1  
1  8143.0  21429.68  110723.62  16063.0  30989.0  87431.7  8.099999  7038.6997  52356.17  227.36  209.56  1  
1  8148.5  24457.76  93912.95  24732.0  30252.0  64809.312  1e-10  6428.05  43351.05  329.28  182.28  1  
1  8169.1  87805.64  208175.53  33846.0  31084.0  170018.03  1e-10  41675.83  98738.53  690.9  1305.72  1  
1  8169.5  187649.2  262143.0  36449.0  35627.0  262143.0  54.899998  60636.656  204330.42  1860.04  2186.12  1  
1  8177.9  195543.05  262143.0  38640.0  33496.0  262143.0  78.299995  58100.246  205145.77  2531.34  3496.8  1  
1  8199.5  63299.52  213976.3  19343.0  35784.0  214465.05  1e-10  13402.439  116835.445  718.34  606.36  1  
1  8200.1  56964.36  168757.84  35673.0  32798.0  104651.03  21.599998  17263.398  84456.17  1121.12  1175.52  1  
1  8203.9  174666.4  187259.06  62589.0  34304.0  182890.56  55.8  18921.889  98018.42  6883.52  7162.24  1  
1  8300.0  122490.92  250711.77  35358.0  31984.0  227036.73  182.7  36584.72  122356.65  2066.82  4178.8  1  
1  8322.7  104290.2  245387.52  35535.0  30497.0  192338.92  1e-10  29287.008  114190.41  980.98004  923.8  1  
1  8345.9  47673.04  177695.61  21074.0  31172.0  148253.78  23.4  10415.859  84520.375  954.52  401.76  1  
1  8381.7  216132.0  262143.0  48330.0  36348.0  262143.0  53.1  44428.77  196798.69  2005.0801  1904.64  1  
1  8414.8  27210.56  147563.36  15834.0  30431.0  112622.914  40.5  9602.84  68519.59  659.54004  378.2  1  
1  8480.4  86284.164  236948.4  28177.0  36244.0  200685.62  20.699999  14201.3  131041.836  1242.64  668.36  1  
1  8506.3  142704.16  262143.0  47650.0  35349.0  196269.88  36.899998  22704.969  149673.75  4009.1802  2316.32  1  
1  8507.6  66901.72  236837.72  21499.0  36385.0  203938.39  7.2  6472.3  131490.17  1086.8201  886.60004  1  
1  8507.8  28181.48  115469.625  18778.0  30557.0  98354.54  1e-10  19184.44  53839.19  154.84  415.4  1  
1  8508.3  86982.28  162182.02  36150.0  31793.0  157689.39  13.5  11431.84  78678.17  782.04004  1585.96  1  
1  8526.4  175633.6  249328.08  51167.0  31716.0  224956.0  48.6  31551.428  120661.766  1677.76  1300.76  1  
1  8553.1  101427.04  173401.62  46831.0  31749.0  141938.53  2.6999998  19402.148  84004.63  927.08  704.32  1  
1  8558.0  111547.92  218570.02  38987.0  32259.0  187508.78  1e-10  23319.748  107587.44  860.44  472.44  1  
1  8626.2  59440.64  154658.5  30778.0  34776.0  126567.74  8.099999  16771.34  82067.94  995.68  928.76  1  
1  8661.5  105822.84  156211.56  37107.0  31696.0  186897.52  15.299999  16234.439  75550.56  1915.9  1164.36  1  
1  8688.3  57889.402  183360.8  22416.0  34265.0  169246.95  1e-10  19766.18  95868.8  435.12  375.72  1  
1  8707.0  27859.08  115600.3  25251.0  31197.0  72304.97  27.0  8632.29  55029.03  196.0  124.0  1  
1  8714.1  88088.36  262143.0  26379.0  30644.0  218846.77  2.6999998  28393.748  124388.58  545.86  549.32  1  
1  8739.0  99966.32  168547.53  35366.0  35081.0  185245.52  1e-10  10745.67  90222.41  1679.7201  534.44  1  
1  8798.8  112127.0  163227.73  50779.0  32229.0  144712.48  6.2999997  25526.35  80271.41  922.18  684.48  1  
1  8823.8  14912.24  155322.23  6898.0  32389.0  141677.1  1e-10  6330.11  76762.875  213.64  158.72  1  
1  8830.3  113085.52  200224.89  48291.0  32464.0  153469.05  11.7  32529.648  99183.66  972.16003  863.04  1  
1  8838.8  104737.84  195958.38  38142.0  31344.0  179961.7  34.2  26321.668  93721.305  1025.0801  515.84  1  
1  8839.6  74871.2  136029.22  41703.0  30940.0  117659.625  39.6  22663.67  64220.332  647.78  854.36  1  
1  8848.9  77292.92  145051.17  38296.0  34623.0  132271.5  27.9  12677.329  76631.266  702.66003  540.64  1  
1  8918.0  40386.8  129883.305  34963.0  31260.0  75702.58  15.299999  17286.41  61953.004  133.28  701.84  1  
1  8941.6  71087.96  186058.27  34083.0  36241.0  136690.44  1e-10  16639.18  102889.06  710.5  617.52  1  
1  8943.4  73079.4  132544.9  49317.0  32093.0  97113.195  37.8  15882.209  64907.273  601.72003  1609.52  1  
1  8958.2  74233.84  172185.66  31847.0  31636.0  152761.3  11.7  14685.689  83118.67  681.10004  535.68  1  
1  8963.3  52542.52  158465.95  28041.0  32666.0  122799.7  4.5  24715.69  78986.336  576.24  576.6  1  
1  8977.9  94516.52  181614.03  31851.0  32625.0  194475.36  1e-10  18789.729  90410.73  876.12  765.08  1  
1  9007.4  103084.92  214037.39  33296.0  35341.0  202900.45  1e-10  28088.719  115421.98  814.38  715.48  1  
1  9021.8  97600.4  147223.62  41186.0  31752.0  155303.73  6.2999997  19198.01  71329.414  994.7  550.56  1  
1  9046.2  127453.4  243222.83  46779.0  30912.0  178558.45  57.6  27815.549  114723.266  1172.0801  910.16003  1  
1  9049.2  50794.12  161914.77  21763.0  30800.0  152958.84  1.8  16146.529  76095.195  542.92  14065.32  1  
1  9056.6  76384.0  183385.78  30842.0  31129.0  162307.95  1e-10  36847.86  87106.56  739.9  488.56  1  
1  9103.8  79216.164  145333.67  44623.0  33224.0  116341.586  13.5  31113.648  73678.06  860.44  633.64  1  
1  9125.5  61577.16  150733.02  32575.0  33584.0  123883.99  1e-10  11858.999  77243.305  583.10004  1889.76  1  
1  9134.0  31688.201  135044.72  18403.0  31501.0  112846.71  89.1  20165.61  64911.555  431.2  502.2  1  
1  9198.2  156442.12  262143.0  46248.0  30504.0  221687.22  1e-10  25447.879  127798.664  1433.74  973.4  1  
1  9199.6  204394.16  262143.0  47135.0  36313.0  262143.0  15.299999  29995.6  158110.7  2452.94  2336.16  1  
1  9199.9  143782.97  262143.0  20594.0  39740.0  262143.0  1e-10  39016.7  262143.0  1924.7201  2218.36  0  
1  9223.4  31393.08  146249.84  24625.0  33959.0  83548.305  17.1  14505.739  75782.75  293.02002  561.72003  1  
1  9233.3  23261.16  111008.52  16550.0  30936.0  92111.38  18.0  15892.239  52401.113  161.7  1755.84  1  
1  9240.2  214148.0  262143.0  66423.0  31168.0  211288.31  30.599998  51085.15  129418.65  1902.18  3387.68  1  
1  9260.2  117556.96  170528.64  50536.0  31239.0  152450.0  1.8  27920.568  81285.766  1503.3201  807.24  1  
1  9265.9  81470.484  189571.1  43754.0  34621.0  122028.84  18.9  14319.3  100145.586  1433.74  808.48  1  
1  9292.5  58647.04  207080.98  23942.0  33169.0  160533.48  10.799999  13768.239  104807.58  364.56  570.4  1  
1  9293.8  31569.16  124204.7  24211.0  34060.0  85453.57  48.6  14669.169  64550.965  602.7  610.08  1  
1  9334.9  61535.0  195480.53  21382.0  34553.0  188605.28  1e-10  12951.09  103064.55  639.94  471.2  1  
1  9337.2  156409.88  206507.0  49486.0  31363.0  207138.94  45.899998  13830.779  98826.27  2526.44  1695.08  1  
1  9361.9  107051.68  248629.81  43118.0  40090.0  162710.22  1e-10  22615.29  152093.02  1162.28  1293.3201  1  
1  9401.3  88162.76  212714.42  29718.0  36081.0  194422.06  1e-10  31682.408  117110.44  1127.98  1339.2  1  
1  9478.6  74101.164  159112.84  43273.0  31505.0  112224.57  35.1  14899.27  76490.02  1368.0801  911.4  1  
1  9488.1  20915.08  126621.22  18522.0  30976.0  74003.38  1e-10  4785.4897  59848.312  213.64  243.04001  1  
1  9490.6  77695.92  214798.38  29081.0  31706.0  175093.02  10.799999  11818.289  103918.41  1500.38  850.64  1  
1  9504.0  115178.64  217736.39  41051.0  34977.0  183877.31  55.8  24543.998  116207.36  1904.14  1429.72  1  
1  9520.4  112186.52  182620.48  40459.0  35001.0  181721.16  15.299999  16170.129  97532.65  814.38  810.96  1  
1  9531.0  127860.12  262143.0  44151.0  30433.0  189790.5  23.4  32972.74  126160.5  1102.5  10889.68  1  
1  9546.4  51163.64  125311.336  31031.0  30189.0  108055.19  35.1  20762.1  57724.363  729.12  1419.8  1  
1  9588.4  145473.08  210200.14  58518.0  32501.0  162919.52  14.4  38372.418  104243.69  1468.04  1589.68  1  
1  9589.9  262143.0  230061.3  77054.0  34626.0  222957.97  69.299995  26342.318  121553.08  3779.86  1826.52  1  
1  9607.7  20958.48  107205.5  22699.0  30372.0  60510.816  1e-10  7523.6797  49683.312  222.46  322.4  1  
1  9608.3  141624.12  182776.67  53255.0  31898.0  174283.72  28.8  36570.56  88961.945  996.66003  1098.64  1  
1  9629.4  112379.96  229203.2  34871.0  31594.0  211205.11  1e-10  22788.158  110495.695  935.9  763.84  1  
1  9645.8  47255.16  139571.19  25886.0  30088.0  119636.65  16.199999  7334.2896  64078.023  733.04004  711.76  1  
1  9663.6  182962.0  262143.0  50696.0  36676.0  236519.62  36.899998  31239.908  161470.5  2179.52  2010.04  1  
1  9666.2  36070.36  123757.81  26542.0  31321.0  89062.88  1e-10  18983.84  59146.395  389.06  373.24  1  
1  9686.9  25551.44  164051.42  13627.0  32192.0  122883.93  15.299999  10882.55  80583.84  135.24  4165.16  1  
1  9707.2  22616.36  111332.75  19694.0  30388.0  75260.78  28.8  11842.4795  51623.223  79.380005  336.04  1  
1  9731.0  181203.69  203910.84  75934.0  31470.0  156390.62  15.299999  33298.418  97916.77  1493.52  828.32  1  
1  9746.1  53028.6  141289.16  42007.0  34385.0  82731.04  1e-10  10545.069  74130.67  633.08  372.0  1  
1  9771.0  75217.164  214993.98  27371.0  34960.0  180096.89  1e-10  21189.26  114687.95  1147.5801  1280.92  1  
1  9774.0  78346.92  168894.66  45746.0  32940.0  112240.29  1e-10  21154.45  84890.59  527.24  657.2  1  
1  9776.3  63585.96  168195.53  40161.0  30989.0  103761.6  1e-10  11967.56  79532.03  790.86  401.76  1  
1  9783.8  115858.164  195906.72  42545.0  35833.0  178467.06  9.9  15496.35  107115.56  823.2  1573.56  1  
1  9793.0  59011.6  133348.31  28894.0  33757.0  133847.31  82.799995  6341.32  68686.516  587.02  312.48  1  
1  9793.9  65077.68  208329.7  24695.0  32676.0  172704.23  1e-10  21657.719  103872.4  626.22003  1543.8  1  
1  9808.6  196523.88  223607.27  61975.0  33513.0  207815.89  47.699997  82228.88  114345.555  2273.6  2492.4  1  
1  9819.8  34661.72  113452.516  21473.0  32232.0  105788.22  1e-10  16062.159  55798.363  202.86  360.84  1  
1  9821.0  36690.36  179998.16  17622.0  30573.0  136451.0  43.199997  14980.1  83970.39  708.54004  2390.72  1  
1  9821.5  20636.08  117978.61  18343.0  31150.0  73728.734  1e-10  14077.399  56076.562  105.840004  822.12  1  
1  9852.8  43816.64  155719.81  26210.0  31099.0  109559.984  7.2  6659.3296  73894.2  3136.0  1825.28  1  
1  9860.4  130704.68  262143.0  51103.0  32621.0  167619.55  1e-10  17839.83  159828.05  2630.32  1847.6  1  
1  9869.4  94184.2  218874.28  34649.0  34057.0  178142.42  9.9  23745.729  113742.08  935.9  3618.32  1  
1  9891.2  80477.24  154666.69  44590.0  35228.0  118281.16  5.3999996  10828.27  83139.01  650.72003  1032.92  1  
1  9891.9  56764.72  162340.55  27784.0  31841.0  133894.8  37.8  12193.529  78873.984  639.94  1081.28  1  
1  9898.3  39837.48  158706.23  16271.0  32104.0  160456.58  1e-10  10365.71  77745.13  755.58  685.72003  1  
1  9905.6  45509.242  158519.03  19967.0  31059.0  149371.16  1e-10  17045.69  75125.77  437.08002  262.88  1  
1  9910.1  93026.04  170069.9  32510.0  31261.0  187528.6  36.0  33179.24  81124.195  1272.04  809.72003  1  
1  9956.1  125879.84  138027.42  62554.0  32098.0  131880.64  135.9  14689.2295  67602.6  1998.2201  1469.4  1  
1  9958.7  102262.805  192879.16  48435.0  36001.0  138368.88  0.9  18945.488  105954.62  1133.86  2141.48  1  
1  9997.1  103411.04  207309.92  39055.0  32809.0  173528.27  18.9  28226.19  103784.66  880.04004  623.72003  1  
1  9997.7  96778.28  234114.48  36588.0  34297.0  173348.12  37.8  13706.289  122519.29  882.0  548.08  1  
1  9999.3  60167.28  163219.53  30780.0  33025.0  128106.664  1e-10  15028.4795  82249.836  457.66  207.08  1  
1  10013.3  76522.88  144610.0  31195.0  31036.0  160763.06  12.599999  23456.04  68483.21  851.62  613.8  1  
1  10033.1  91107.76  173729.1  30818.0  33137.0  193745.16  73.799995  21606.389  87842.73  1465.1  1309.4401  1  
1  10035.9  90304.24  220375.8  34127.0  33873.0  173416.33  1e-10  15616.119  113903.65  1071.14  698.12  1  
1  10060.0  84522.12  184992.75  28615.0  35272.0  193578.23  4.5  13664.989  99564.58  980.0  1106.08  1  
1  10092.1  73147.6  262143.0  20691.0  38693.0  231685.33  39.6  16468.67  160340.58  2032.52  1665.3201  1  
1  10103.7  159770.28  236508.47  61672.0  34917.0  169780.53  2.6999998  23405.889  126009.625  1772.8201  1127.16  1  
1  10119.1  138784.52  260695.02  40673.0  37741.0  223622.11  1e-10  36705.668  150129.56  1429.8201  3111.16  1  
1  10134.8  20442.64  112220.484  20838.0  31313.0  64292.59  1e-10  14539.959  53618.773  168.56  517.08  1  
1  10141.3  91208.2  262143.0  26576.0  34965.0  224918.0  35.1  17069.29  167851.98  2807.7  2228.28  1  
1  10143.9  119542.2  216370.88  36826.0  35212.0  212738.77  10.799999  26855.03  116254.44  1083.88  1042.84  1  
1  10170.9  230954.97  262143.0  47986.0  37277.0  262143.0  3.6  63112.297  177340.73  1758.12  2601.52  1  
1  10178.1  248219.48  262143.0  52637.0  39361.0  262143.0  20.699999  62535.277  209942.56  2638.1602  3289.72  1  
1  10212.1  207253.61  236798.06  66279.0  32677.0  204930.25  47.699997  49090.36  118070.23  1832.6  1401.2  1  
1  10215.8  78146.04  193718.12  27246.0  30833.0  187968.1  38.7  18322.45  91139.39  1001.56  846.92  1  
1  10224.2  83588.4  161806.55  40771.0  32402.0  134361.42  24.3  33800.508  79999.625  1122.1  912.64  1  
1  10250.0  55638.8  223830.05  19051.0  33000.0  191399.12  1e-10  11540.399  112707.38  634.06  715.48  1  
1  10293.1  66885.6  262143.0  19790.0  33524.0  221496.45  1e-10  22103.76  140013.78  967.26  648.52  1  
1  10301.8  146808.56  220220.98  40996.0  34028.0  234687.42  11.7  22371.62  114344.484  1190.7001  931.24  1  
1  10302.3  104091.805  164549.17  39231.0  31902.0  173887.0  21.599998  36001.207  80100.2  1372.98  1135.84  1  
1  10334.6  61528.8  146111.6  33939.0  31017.0  118811.734  19.8  19232.818  69151.96  556.64  440.2  1  
1  10349.1  73930.04  194004.31  30119.0  32559.0  160864.53  26.099998  18966.729  96383.46  697.76  1463.2  1  
1  10358.1  75772.68  182890.23  26938.0  34898.0  184343.23  13.5  23702.068  97389.266  823.2  706.8  1  
1  10359.6  82941.12  159279.5  41671.0  30437.0  130441.54  1e-10  14452.64  73974.45  704.62  531.96  1  
1  10457.8  129880.08  131398.92  76749.0  30956.0  110904.65  94.5  7337.2397  62066.42  1724.8  1001.92  1  
1  10458.5  138354.23  168550.3  61507.0  33316.0  147417.1  32.399998  28250.969  85684.53  1444.52  775.0  1  
1  10486.3  69386.68  219539.61  24907.0  34293.0  182572.17  18.0  6066.38  114878.414  790.86  602.64  1  
1  10502.3  146770.12  262143.0  35691.0  35581.0  262143.0  1e-10  36643.13  150748.03  1559.18  1553.72  1  
1  10505.1  91528.12  248549.4  24578.0  32260.0  244055.11  5.3999996  19513.658  122348.086  1109.36  884.12  1  
1  10535.2  99173.96  227466.98  32217.0  37567.0  201740.23  25.199999  17631.559  130390.2  923.16003  412.92  1  
1  10548.7  15173.88  124581.18  15852.0  30465.0  62732.484  1e-10  13546.989  57912.684  177.38  446.4  1  
1  10549.2  32517.76  119417.4  24580.0  32120.0  86699.914  30.599998  20101.299  58527.934  420.42  429.04  1  
1  10560.7  28599.36  112470.06  28763.0  30837.0  65163.15  25.199999  34369.86  52921.133  518.42  674.56  1  
1  10564.3  183616.72  229095.06  56500.0  35529.0  212982.39  0.9  16622.66  124199.19  2021.74  1396.24  1  
1  10577.7  112315.484  131292.83  57063.0  30088.0  128992.65  1e-10  16577.229  60277.383  1250.48  1023.0  1  
1  10596.7  107764.68  176921.84  41184.0  31757.0  171485.67  21.599998  25319.85  85731.62  959.42004  586.52  1  
1  10607.2  152949.05  261934.08  41615.0  36573.0  240866.73  18.9  25849.668  146174.84  2069.76  2828.44  1  
1  10608.3  118829.2  186774.12  50781.0  32541.0  153356.39  9.9  16429.729  92740.12  1176.98  691.92  1  
1  10613.3  128621.484  171203.89  47609.0  31663.0  177053.45  152.09999  9812.29  82715.28  2605.82  1992.68  1  
1  10615.1  167930.72  160700.48  67950.0  36081.0  161964.8  27.9  49992.47  88474.02  1324.9601  1128.4  1  
1  10649.4  122533.08  227057.47  34027.0  32320.0  235998.7  32.399998  36159.33  111976.58  1286.74  1941.84  1  
1  10653.1  103079.96  231701.67  31526.0  33413.0  214281.83  1e-10  31114.828  118131.22  980.0  889.08  1  
1  10662.5  40249.16  123931.836  20254.0  31423.0  130234.48  34.2  11557.51  59422.453  731.08  489.80002  1  
1  10686.6  83910.8  262143.0  22096.0  32989.0  248876.64  12.599999  25952.328  146809.36  829.08  776.24  1  
1  10688.4  130909.28  191423.78  42133.0  35212.0  203623.53  1e-10  45821.168  102850.55  1114.26  882.88  1  
1  10695.9  126492.4  243569.89  41837.0  37143.0  198145.33  18.0  10513.21  138044.98  1227.9401  1466.92  1  
1  10724.1  118072.805  222223.69  34548.0  31497.0  223978.8  15.299999  23765.79  106802.055  1015.28  1144.52  1  
1  10727.1  225397.28  262143.0  42014.0  33565.0  262143.0  53.1  38060.9  199179.44  2162.86  1791.8  1  
1  10728.1  101779.2  182325.2  30832.0  31432.0  216340.23  14.4  24821.889  87445.76  1003.52  937.44  1  
1  10771.9  94370.2  227648.42  39355.0  38313.0  157150.19  5.3999996  32464.748  133085.53  4232.62  4016.36  1  
1  10774.8  52969.082  176959.33  24131.0  31652.0  143855.7  20.699999  14120.47  85466.26  426.30002  291.4  1  
1  10780.4  98989.2  135260.0  62944.0  31033.0  103065.52  1e-10  8078.8696  64049.133  967.26  379.44  1  
1  10861.5  27840.48  149760.9  18126.0  34340.0  100659.484  1e-10  11523.88  78472.734  230.3  308.76  1  
1  10865.8  107217.84  146821.34  53061.0  30335.0  132425.48  53.1  15344.129  67959.984  990.78  899.0  1  
1  10871.6  77410.72  170772.39  37607.0  34077.0  134900.11  25.199999  23535.69  88797.164  725.2  298.84  1  
1  10872.9  52160.6  152711.0  42259.0  33526.0  80891.58  3.6  20326.09  78121.77  383.18  727.88  1  
1  10903.3  158309.56  262143.0  35904.0  38113.0  262143.0  63.0  18995.639  164047.06  1747.3401  2033.6  1  
1  10929.9  38029.56  106207.26  34256.0  30843.0  72755.29  2.6999998  12462.569  49983.984  343.98  660.92  1  
1  10963.8  94912.08  227193.64  29130.0  30341.0  213530.98  29.699999  11391.13  105183.15  2015.86  1726.08  1  
1  11015.0  63246.2  128840.63  33568.0  32085.0  123477.81  34.2  7079.4097  63077.574  806.54004  664.64  1  
1  11017.1  53608.92  174474.5  21204.0  31393.0  165691.11  10.799999  20778.03  83576.63  934.92004  1003.16003  1  
1  11031.7  16804.48  104071.65  18635.0  30445.0  59098.387  3.6  5942.4795  48346.883  184.24  308.76  1  
1  11105.9  205401.05  262143.0  70668.0  32556.0  190484.56  65.7  36745.79  147258.75  1640.52  2881.76  1  
1  11110.5  48007.84  132852.14  28903.0  30373.0  108855.21  43.199997  12221.26  61571.01  934.92004  866.76  1  
1  11111.4  149610.97  262143.0  41422.0  35102.0  236707.66  1e-10  41728.34  145943.73  2840.04  1681.4401  1  
1  11143.9  112270.84  262143.0  45570.0  32210.0  161461.1  2.6999998  30140.148  129081.59  1020.18  1272.24  1  
1  11146.8  77302.84  228600.78  24926.0  33165.0  203246.39  1e-10  26179.479  115685.195  845.74  778.72003  1  
1  11154.9  53714.32  146199.08  29969.0  35097.0  117462.11  19.8  29712.398  78295.12  811.44  634.88  1  
1  11196.9  73394.36  176106.8  31001.0  30537.0  155155.4  1e-10  23336.86  82058.305  371.42  1795.52  1  
1  11204.6  118379.08  197401.0  33350.0  32565.0  232626.42  1e-10  12735.149  98089.05  2692.06  2003.84  1  
1  11216.2  30934.28  115887.195  22706.0  30649.0  89285.164  9.9  4870.4497  54196.574  284.2  105.4  1  
1  11219.6  125567.36  234823.67  30414.0  31120.0  262143.0  1e-10  17550.139  111506.84  1134.84  1035.4  1  
1  11220.7  119740.6  232372.44  36940.0  34909.0  212434.22  1e-10  22407.61  123777.61  1268.12  803.52  1  
1  11227.4  104941.2  262143.0  37830.0  33741.0  181798.22  16.199999  15187.779  144216.75  964.32  522.04  1  
1  11242.6  135408.0  200989.2  47506.0  34526.0  186799.55  21.599998  19832.26  105886.13  2156.98  886.60004  1  
1  11245.6  108318.96  175727.67  38994.0  31140.0  182048.3  19.8  19462.33  83498.52  1251.4601  1404.92  1  
1  11262.9  82231.84  169264.78  35352.0  30444.0  152442.47  10.799999  12633.079  78630.02  561.54004  724.16003  1  
1  11285.0  142795.92  252173.98  45943.0  36889.0  203693.14  54.899998  29365.479  141944.06  1513.12  1187.92  1  
1  11297.8  108581.84  155919.61  42647.0  35320.0  166858.62  64.799995  24742.238  84031.38  7533.2603  4204.84  1  
1  11330.7  184912.52  241667.6  44572.0  34021.0  262143.0  32.399998  30362.578  125454.3  1563.1  1016.8  1  
1  11336.2  178505.44  262143.0  54176.0  34821.0  215935.69  25.199999  14896.319  166971.38  2015.86  1941.84  1  
1  11362.0  53988.36  160174.81  23807.0  32884.0  148619.36  23.4  35189.957  80370.914  623.28  995.72003  1  
1  11376.4  43057.76  113266.31  34462.0  30289.0  81882.47  1e-10  12215.359  52348.684  506.66  536.92  1  
1  11382.6  80808.32  193978.5  35415.0  32713.0  149537.03  18.9  13315.119  96826.445  1122.1  636.12  1  
1  11384.8  115246.84  253647.23  30996.0  30218.0  243670.7  26.099998  17885.26  116954.22  1164.24  1185.4401  1  
1  11385.4  262143.0  262143.0  96656.0  37212.0  177741.72  47.699997  53052.797  184458.38  3019.3801  2352.28  1  
1  11403.6  47568.88  159660.8  21502.0  33025.0  144985.3  1e-10  8657.069  80456.516  549.78  339.76  1  
1  11441.0  59889.52  136863.05  32711.0  30420.0  119987.77  108.899994  11896.76  63528.043  1316.14  794.84  1  
1  11449.6  10626.8  129253.95  8392.0  33572.0  82988.33  1e-10  4498.1597  66212.67  145.04001  251.72  1  
1  11511.1  51712.96  153829.5  21731.0  31395.0  155955.11  1e-10  7151.9795  73691.98  757.54004  507.16  1  
1  11532.9  95498.6  125625.56  52675.0  30128.0  118815.31  53.1  10602.89  57752.184  2127.58  1124.68  1  
1  11541.3  65216.56  175796.55  29735.0  33932.0  143737.44  2.6999998  16809.1  91020.625  755.58  678.28  1  
1  11543.3  98408.88  164666.1  37074.0  32157.0  173958.16  1e-10  14452.64  80797.84  1448.4401  1067.64  1  
1  11544.9  71435.164  147925.44  31572.0  30101.0  148282.5  1e-10  11273.72  67942.87  686.98004  431.52  1  
1  11546.3  67204.28  159236.4  30568.0  34125.0  144082.05  12.599999  44599.277  82915.375  641.9  843.2  1  
1  11554.8  67020.76  139137.83  33057.0  30408.0  132869.67  25.199999  14233.159  64558.453  501.76  575.36  1  
1  11561.6  42018.64  120317.2  29210.0  30305.0  94273.664  1e-10  6999.76  55636.793  383.18  5942.08  1  
1  11632.6  175846.88  262143.0  59123.0  34097.0  194920.78  1e-10  13982.409  143008.72  2020.76  659.68  1  
1  11669.2  65366.6  234436.08  22167.0  37175.0  193254.2  1e-10  12029.51  132982.81  1375.92  1092.4401  1  
1  11691.5  119793.92  195025.31  39796.0  32413.0  197276.48  287.1  8749.699  96456.23  4313.96  2458.92  1  
1  11720.1  66692.164  215565.62  22367.0  31680.0  195410.11  19.8  31098.309  104204.09  1250.48  1019.28  1  
1  11737.1  86388.32  224368.44  30462.0  31355.0  185855.98  45.0  17269.889  107346.69  920.22003  617.52  1  
1  11744.9  213854.12  262143.0  76822.0  31861.0  182436.61  30.599998  33707.88  128194.56  2039.38  4120.52  1  
1  11773.4  49068.04  161175.08  22607.0  30297.0  142244.58  29.699999  9748.569  74510.52  728.14  714.24  1  
1  11785.1  165851.23  248062.62  39702.0  41776.0  262143.0  9.0  10326.18  158127.81  2381.4001  1659.12  1  
1  11798.9  108464.04  262143.0  27175.0  32488.0  261574.97  1e-10  53893.547  165108.5  1026.06  1502.88  1  
1  11831.3  44636.28  153397.4  22339.0  31904.0  130949.61  5.3999996  15316.989  74676.375  330.26  482.36002  1  
1  11834.2  77852.164  165845.33  28951.0  36316.0  176232.92  35.1  15634.999  91901.234  1092.7001  1584.72  1  
1  11836.7  262143.0  262143.0  60079.0  40929.0  262143.0  60.3  71548.12  262143.0  6498.38  5313.4  1  
1  11919.3  57961.32  128210.5  40370.0  30615.0  94093.47  4.5  4563.0596  59893.254  861.42004  499.72  1  
1  11925.4  23545.121  121332.38  15049.0  31824.0  102535.25  20.699999  10382.819  58918.484  96.04  100.44  1  
1  11967.6  159935.2  262143.0  46915.0  38272.0  223414.97  16.199999  60385.316  184317.14  2236.36  6634.0  1  
1  11970.7  137647.44  188448.47  42163.0  33539.0  213952.11  32.399998  27558.898  96441.24  1258.3201  1282.16  1  
1  12013.3  89560.24  141092.3  37424.0  30365.0  156835.73  23.4  7415.7095  65372.723  1623.86  1130.88  1  
1  12037.4  124063.24  245281.03  37446.0  31980.0  217128.89  1e-10  44995.168  119691.27  839.86005  1210.24  1  
1  12083.5  57407.04  141602.69  37007.0  30519.0  101662.59  8.099999  12733.97  65941.96  588.98004  585.28  1  
1  12093.1  182803.28  228170.38  62089.0  32789.0  192951.97  34.2  30405.059  114158.305  2060.94  1526.4401  1  
1  12104.7  67624.64  202735.9  32495.0  31743.0  136385.56  1e-10  23227.709  98197.12  462.56  994.48  1  
1  12107.8  49409.04  199289.44  20151.0  31141.0  160690.33  1e-10  15457.409  94697.15  933.94  868.0  1  
1  12108.9  68382.28  179544.11  33436.0  30357.0  134032.22  1e-10  8820.5  83166.82  451.78  272.8  1  
1  12110.0  92680.08  146719.56  50072.0  31928.0  121302.95  6.2999997  23856.059  71479.21  533.12  316.2  1  
1  12132.6  91430.164  220130.25  36263.0  31377.0  165236.39  1e-10  10834.76  105392.87  772.24  732.84  1  
1  12136.0  156974.08  262143.0  35619.0  34349.0  262143.0  31.5  34395.227  184444.47  2612.68  1798.0  1  
1  12181.3  44687.12  167713.2  19146.0  33785.0  152962.25  43.199997  20449.988  86459.21  508.62  1117.24  1  
1  12205.9  78454.8  165806.92  29298.0  34612.0  175493.67  1e-10  17147.76  87568.805  717.36  376.96  1  
1  12219.9  122140.0  183498.56  48813.0  36497.0  163984.33  1e-10  24913.93  102190.35  1160.3201  740.28  1  
1  12231.8  47408.92  153109.14  28246.0  32112.0  109997.555  18.9  11094.359  75021.984  485.1  235.6  1  
1  12270.9  79056.2  128598.41  38719.0  30268.0  133810.98  19.8  26339.37  59393.562  476.28  653.48  1  
1  12276.7  184856.72  262143.0  52802.0  31149.0  229437.72  19.8  29725.969  127936.695  2055.06  1547.52  1  
1  12278.7  154081.16  213570.4  56259.0  33661.0  179488.84  22.5  18528.36  109695.336  1708.14  923.8  1  
1  12302.3  50155.52  149893.78  40684.0  31897.0  80793.24  4.5  16934.77  72954.74  415.52002  469.96  1  
1  12309.0  222567.61  259715.44  74103.0  37261.0  196836.72  27.9  28121.758  147663.22  2395.12  1318.12  1  
1  12337.2  71959.68  143694.83  28855.0  31749.0  163436.14  23.4  9745.619  69613.13  1074.0801  724.16003  1  
1  12352.2  126251.84  226653.48  39483.0  34978.0  209559.58  4.5  16431.5  120969.93  1542.52  1148.24  1  
1  12352.8  60228.04  167736.44  22105.0  31328.0  178561.61  9.0  19873.559  80182.59  310.66  961.0  1  
1  12354.8  62002.48  179084.3  22149.0  38484.0  183457.27  1e-10  19060.54  105161.74  1052.52  876.68  1  
1  12358.6  43258.64  173506.22  22051.0  34953.0  128565.516  5.3999996  16547.139  92537.88  441.0  288.92  1  
1  12377.8  132032.72  154755.22  48082.0  31533.0  179961.23  8.099999  34093.74  74461.305  1191.68  734.08  1  
1  12378.4  86039.88  165119.72  29061.0  32374.0  194030.14  1e-10  22080.748  81567.17  1505.28  1103.6  1  
1  12385.4  30791.68  114103.734  34233.0  31624.0  58947.902  1e-10  13400.079  55060.062  410.62  305.04  1  
1  12396.6  74495.484  148569.22  31656.0  30393.0  154224.67  19.8  32981.59  68900.516  650.72003  1142.04  1  
1  12428.1  82042.12  149602.28  34210.0  31017.0  157167.83  18.9  5980.2397  70804.05  909.44  497.24  1  
1  12436.8  95052.2  162624.47  38906.0  31672.0  160112.61  16.199999  19390.94  78592.57  785.96  729.12  1  
1  12453.7  144348.4  262143.0  33493.0  31639.0  262143.0  38.7  31887.729  145520.0  2654.82  2224.56  1  
1  12455.3  127579.88  250353.31  40747.0  30452.0  205194.88  19.8  19467.049  116329.336  1441.5801  1375.16  1  
1  12511.1  69084.12  182252.31  27268.0  31580.0  166036.98  18.9  23168.12  87822.39  559.58  515.84  1  
1  12523.4  140366.77  262143.0  25849.0  33423.0  262143.0  27.0  34870.77  173733.77  1322.02  1192.88  1  
1  12528.0  67298.52  177425.97  27486.0  34612.0  160462.64  14.4  10057.7295  93705.26  625.24  425.32  1  
1  12533.1  60228.04  141297.69  29970.0  32104.0  131701.86  9.0  22488.44  69217.234  510.58002  441.44  1  
1  12536.0  94459.484  252222.11  29049.0  32073.0  213105.34  8.099999  34087.25  123436.27  1029.98  969.68  1  
1  12540.1  80627.28  226972.19  31798.0  33580.0  166173.64  1e-10  22427.67  116298.305  1194.62  1215.2  1  
1  12543.4  140758.6  234162.47  42770.0  35112.0  215682.84  11.7  35087.297  125456.44  867.3  1192.88  1  
1  12638.3  52052.72  210280.6  20610.0  31950.0  165518.06  5.3999996  15042.05  102515.63  565.46  644.8  1  
1  12669.1  103792.96  166329.0  38803.0  30053.0  175300.25  2.6999998  11738.64  76273.88  958.44  533.2  1  
1  12699.2  40259.082  101890.59  38052.0  30074.0  69337.2  17.1  29602.068  46756.863  199.92  450.12  1  
1  12721.2  76077.72  215269.86  27843.0  33836.0  179069.42  102.6  25889.2  111143.05  798.7  1049.04  1  
1  12785.0  125619.44  230292.64  39719.0  36892.0  207270.98  21.599998  25202.44  129638.0  1345.54  1367.72  1  
1  12815.9  226158.64  262143.0  51191.0  32900.0  262143.0  1e-10  58980.527  236549.19  2413.74  10934.32  1  
1  12829.4  159948.84  178121.5  60262.0  30740.0  173947.23  17.1  29020.328  83548.81  1186.78  719.2  1  
1  12829.8  92282.04  147572.55  41905.0  32001.0  144321.58  1.8  24087.93  72059.16  912.38  1101.12  1  
1  12861.9  74687.68  178106.39  22335.0  32573.0  219150.75  23.4  14279.77  88523.24  846.72003  958.52  1  
1  12880.2  212713.33  262143.0  55011.0  36955.0  253410.8  49.5  74531.75  177771.95  1452.36  1499.16  1  
1  12918.0  61801.6  159962.75  28874.0  32786.0  140272.56  1e-10  15403.129  80025.305  480.2  468.72  1  
1  12964.2  51929.96  175860.88  23438.0  31437.0  145203.61  1e-10  20629.94  84358.805  648.76  869.24  1  
1  12966.3  16892.52  119795.36  16247.0  31517.0  68139.85  0.9  6064.61  57610.94  145.04001  319.92  1  
1  12970.8  146363.4  253120.86  41030.0  37604.0  233781.9  22.5  21276.578  145238.6  4768.68  2797.44  1  
1  12971.0  76863.88  182319.34  34303.0  30848.0  146848.72  2.6999998  22877.84  85818.28  774.2  355.88  1  
1  12979.3  84191.04  262143.0  24963.0  32246.0  221028.89  1e-10  18425.7  134340.64  993.72003  1303.24  1  
1  12992.7  32215.201  177668.16  16747.0  33957.0  126067.67  2.6999998  12402.9795  92057.45  860.44  705.56  1  
1  12994.8  28892.0  211803.62  8301.0  34400.0  228100.98  8.099999  5587.8896  111176.22  262.64  17.36  1  
1  13025.3  39725.88  145233.05  22647.0  31138.0  114958.945  1e-10  6728.9497  69004.305  666.4  342.24  1  
1  13060.4  83742.164  220768.47  28559.0  33720.0  192168.02  27.9  22486.67  113591.2  929.04004  2379.56  1  
1  13097.5  28393.52  135428.14  19402.0  31228.0  95907.516  22.5  19452.889  64531.703  301.84  375.72  1  
1  13106.8  152718.4  262143.0  34858.0  30957.0  262143.0  12.599999  28403.78  167891.56  1797.3201  1464.4401  1  
1  13126.6  13017.5205  111825.4  9876.0  30330.0  86382.766  1e-10  3765.9697  51752.69  165.62001  9.92  1  
1  13129.3  104414.2  172065.27  32982.0  34537.0  207473.44  35.1  12601.81  90677.16  1663.06  1249.92  1  
1  13148.7  168450.28  200603.61  76054.0  31849.0  145154.2  28.8  30644.008  97488.77  1494.5  1625.64  1  
1  13151.9  70396.04  162673.17  29815.0  34949.0  154736.72  42.3  14851.4795  86750.26  797.72003  8553.5205  1  
1  13166.4  112727.164  182544.61  45435.0  31695.0  162599.05  33.3  16557.17  88283.56  1502.3401  1042.84  1  
1  13182.4  28374.92  108563.17  21908.0  30361.0  84881.266  1e-10  10353.319  50294.28  473.34  373.24  1  
1  13195.5  175608.8  262143.0  34578.0  35569.0  262143.0  18.9  37216.61  167214.27  2316.72  2380.8  1  
1  13221.0  95373.36  235059.7  37265.0  33961.0  167728.12  9.0  19395.658  121808.805  1031.9401  592.72003  1  
1  13239.2  53612.64  150342.1  25011.0  35600.0  140480.52  1e-10  9958.609  81667.76  590.94  579.08  1  
1  13268.2  87359.24  132060.16  36502.0  30484.0  156845.53  12.599999  10145.05  61427.633  1555.26  1667.8  1  
1  13317.6  181574.44  262143.0  41581.0  34357.0  262143.0  14.4  57356.258  167977.17  2356.9001  3036.76  1  
1  13376.3  74063.96  176101.4  36131.0  30700.0  134340.47  25.199999  15650.339  82493.8  702.66003  427.80002  1  
1  13377.4  104825.88  148711.97  37699.0  31297.0  182229.48  1e-10  16002.569  71018.05  924.14  1593.4  1  
1  13377.9  100813.24  231272.8  36723.0  32921.0  179911.67  46.8  34326.79  116176.33  1451.38  2196.04  1  
1  13379.0  208136.48  262143.0  48651.0  38127.0  262143.0  1e-10  27429.69  207367.08  3048.78  2023.68  1  
1  13380.2  104954.84  262143.0  23813.0  30236.0  262143.0  90.0  32841.168  130308.88  1878.66  1639.28  1  
1  13381.0  52752.082  148169.78  25119.0  30633.0  137631.3  1e-10  15439.119  69257.89  406.7  298.84  1  
1  13381.8  131220.52  262143.0  36759.0  35585.0  233947.28  36.0  37269.117  157333.88  1938.4401  1567.36  1  
1  13383.8  73574.164  197742.98  27505.0  33769.0  175304.72  6.2999997  20213.398  101891.83  1199.52  792.36  1  
1  13521.5  26388.44  120703.15  19728.0  32048.0  87661.84  1e-10  15525.26  59025.484  331.24002  357.12  1  
1  13550.8  61541.2  230510.73  21872.0  36012.0  184398.5  17.1  13687.999  126665.54  917.28  613.8  1  
1  13565.4  33086.92  172741.75  17350.0  33531.0  124978.93  1e-10  8097.7495  88382.01  339.08002  2219.6  1  
1  13574.2  86364.76  240252.47  30147.0  31448.0  187746.72  38.7  26185.379  115287.16  1766.9401  1884.8  1  
1  13640.9  60864.16  158672.94  25600.0  36413.0  155812.27  23.4  10618.2295  88161.586  924.14  549.32  1  
1  13699.2  47214.242  133025.95  28122.0  31609.0  110028.89  20.699999  18944.898  64160.414  362.6  1837.68  1  
1  13709.5  166812.23  134387.58  78546.0  32480.0  139182.23  23.4  42132.49  66603.23  1439.62  1175.52  1  
1  13713.4  69644.6  163534.23  35777.0  31585.0  127574.38  8.099999  19952.03  78815.13  403.76  290.16  1  
1  13719.1  100492.08  159480.38  49694.0  31541.0  132528.06  23.4  24205.93  76754.31  830.06  812.2  1  
1  13723.6  62379.44  183097.66  34059.0  32276.0  120029.92  1e-10  15753.589  90174.26  479.22  492.28  1  
1  13768.2  56012.04  161259.52  40426.0  30539.0  90803.08  13.5  21730.879  75145.03  545.86  2290.28  1  
1  13781.5  43510.36  139995.69  23627.0  34593.0  120687.98  10.799999  20746.76  73896.34  749.7  566.68  1  
1  13804.8  93215.76  173771.22  56814.0  31696.0  107526.1  27.0  17318.86  84043.16  518.42  605.12  1  
1  13845.2  112205.12  187240.47  50222.0  33952.0  146419.39  21.599998  17113.54  97002.99  1084.86  905.2  1  
1  13860.2  31349.68  110825.33  33076.0  31201.0  62115.508  10.799999  15119.339  52762.773  370.44  303.8  1  
1  13872.5  25666.76  118697.164  19226.0  31245.0  87490.73  1e-10  13990.669  56590.164  238.14  502.2  1  
1  13881.9  79057.44  171331.53  43774.0  30114.0  118360.4  28.8  15771.289  78727.39  623.28  739.04  1  
1  13966.9  89857.84  150809.92  44667.0  30757.0  131840.58  1e-10  10520.289  70777.3  595.84  561.72003  1  
1  14081.5  80762.44  232414.4  26919.0  34025.0  196621.23  13.5  14433.169  120664.98  745.78  487.32  1  
1  14112.3  115120.36  262143.0  29946.0  32480.0  251937.77  25.199999  28449.799  142098.14  1478.8201  1187.92  1  
1  14124.4  32303.24  100881.734  33283.0  30169.0  63606.8  1e-10  6396.19  46440.14  166.6  262.88  1  
1  14154.5  182798.33  246601.31  54118.0  39412.0  221365.73  52.199997  28662.79  148300.94  2359.84  1186.68  1  
1  14199.2  120623.484  262143.0  29251.0  33081.0  262143.0  5.3999996  12161.67  155398.25  2380.4202  1319.36  1  
1  14206.7  56927.16  164324.73  28691.0  31480.0  130033.055  1e-10  20857.09  78932.836  508.62  829.56  1  
1  14209.5  69969.484  124681.73  35943.0  30860.0  127577.555  1e-10  13271.459  58710.902  608.58  359.6  1  
1  14369.3  39284.44  133299.4  26146.0  30996.0  98468.03  6.2999997  14072.09  63045.473  626.22003  1497.92  1  
1  14382.9  108581.84  211020.95  43889.0  32669.0  162136.75  1e-10  21579.25  105191.7  812.42004  591.48  1  
1  14396.3  85666.64  153964.9  38487.0  32450.0  145873.92  2.6999998  9954.4795  76235.37  1052.52  762.6  1  
1  14409.5  44685.88  195679.36  26086.0  32257.0  112264.58  13.5  22163.94  96313.914  1407.28  1171.8  1  
1  14413.5  34531.52  147798.86  17316.0  33577.0  130691.71  3.6  7598.0195  75723.91  538.02  1895.96  1  
1  14460.5  205141.88  262143.0  50051.0  34688.0  262143.0  1e-10  29986.158  177379.27  1626.8  2792.48  1  
1  14479.1  86471.4  222958.84  30530.0  32933.0  185620.36  21.599998  28996.139  112040.77  621.32  2259.28  1  
1  14492.5  173178.4  253482.86  59987.0  30125.0  189197.98  0.9  11358.09  116518.73  2608.76  2223.32  1  
1  14531.2  58880.16  123786.33  31127.0  30093.0  123968.586  7.2  9755.649  56840.543  610.54004  504.68  1  
1  14531.9  53310.082  154120.17  27070.0  32476.0  129062.78  2.6999998  13726.35  76373.39  782.04004  1589.68  1  
1  14532.5  119111.92  240327.03  34464.0  35197.0  226500.66  1e-10  22507.318  129070.9  1508.22  1001.92  1  
1  14533.4  113494.72  221743.5  37577.0  33018.0  197939.95  11.7  15119.93  111717.63  1098.5801  812.2  1  
1  14603.1  54251.242  140623.69  28541.0  32397.0  124571.99  1.8  18222.148  69515.766  510.58002  238.08  1  
1  14604.0  55388.32  170024.31  29955.0  34740.0  121179.4  1.8  11258.97  90128.24  416.5  579.08  1  
1  14608.0  101621.72  258405.38  30451.0  33632.0  218708.11  1e-10  22965.158  132609.39  711.48004  469.96  1  
1  14616.6  97299.08  155086.7  43315.0  31906.0  147214.4  9.0  17157.2  75503.484  1233.8201  868.0  1  
1  14632.5  23033.0  111211.26  20318.0  31053.0  74293.28  0.9  12169.93  52695.363  177.38  688.2  1  
1  14654.9  40151.2  103278.4  34446.0  31368.0  76390.56  0.9  21960.979  49432.934  451.78  271.56  1  
1  14773.7  72799.164  134452.11  30902.0  30252.0  154390.2  1e-10  20239.95  62064.28  1137.78  1060.2  1  
1  14773.8  47513.082  182000.52  21784.0  36478.0  142940.58  2.6999998  20193.34  101303.33  235.20001  412.92  1  
1  14787.5  109917.32  218372.98  75196.0  32177.0  95796.875  0.9  11438.329  107217.22  1237.74  865.52  1  
1  14790.2  54168.16  190056.81  24228.0  32808.0  146523.22  1.8  9766.859  95144.41  450.80002  291.4  1  
1  14806.9  84328.68  185747.55  35562.0  33437.0  155406.47  9.0  8599.84  94769.91  793.8  295.12  1  
1  14816.5  37901.84  156041.31  21122.0  30981.0  117599.43  8.099999  15544.7295  73765.805  205.8  369.52  1  
1  14830.6  175001.2  262143.0  36161.0  40559.0  262143.0  49.5  75158.914  254031.92  1666.0  2420.48  1  
1  14839.5  91162.32  198410.66  28907.0  33649.0  206677.06  1e-10  17247.469  101872.56  887.88  1246.2  1  
1  14856.3  50890.84  131144.95  34839.0  32234.0  95731.29  26.099998  6970.8496  64503.883  561.54004  203.36  1  
1  14874.2  67283.64  164309.19  31122.0  30288.0  141684.36  23.4  21983.988  75936.836  657.58  399.28  1  
1  14885.9  65948.164  144808.86  32565.0  32696.0  132718.53  5.3999996  21629.988  72245.336  726.18  622.48  1  
1  14886.2  43530.2  145460.88  29075.0  30813.0  98118.484  36.899998  19869.43  68391.195  420.42  12491.76  1  
1  14886.8  169587.36  226582.86  52757.0  34793.0  210665.45  1e-10  38792.5  120292.62  1732.64  1199.08  1  
1  14908.4  63512.8  137636.61  28019.0  31537.0  148555.45  22.5  8260.59  66233.0  820.26  535.68  1  
1  14950.8  77797.6  162378.98  38895.0  32036.0  131084.81  1e-10  17986.148  79375.81  671.3  782.44  1  
1  14982.3  103955.4  185135.56  38122.0  34424.0  178711.02  10.799999  29717.709  97245.88  780.08  395.56  1  
1  15017.3  63742.2  206035.61  23995.0  32660.0  174094.97  147.59999  21375.11  102678.27  2045.26  21025.44  1  
1  15023.3  49916.2  157046.67  24810.0  35601.0  131854.42  39.6  14262.659  85312.17  686.0  518.32  1  
1  15024.8  119826.164  168042.94  52806.0  33301.0  148712.8  22.5  29778.479  85388.14  1030.96  918.84  1  
1  15025.7  46823.64  157113.56  32944.0  34778.0  93146.984  1e-10  14504.56  83375.48  421.4  290.16  1  
1  15048.2  83184.164  204657.89  23078.0  33781.0  236223.14  19.8  9239.989  105492.375  1729.7001  1314.4  1  
1  15080.2  90408.4  139788.7  43443.0  30140.0  136385.7  1e-10  8724.92  64288.812  1193.64  482.36002  1  
1  15114.7  140067.92  248858.16  40515.0  38963.0  226570.2  1e-10  28653.35  147953.19  1649.3401  1139.56  1  
1  15115.2  56432.402  155176.9  23142.0  30849.0  159811.33  12.599999  15640.899  73044.625  325.36002  668.36  1  
1  15115.6  121336.484  201079.19  44262.0  35766.0  179655.42  16.199999  22597.59  109738.13  1207.36  720.44  1  
1  15117.1  172434.4  262143.0  51939.0  35477.0  217575.64  5.3999996  30307.709  149670.53  1224.02  1083.76  1  
1  15138.0  83697.52  148082.38  31497.0  32174.0  174149.95  1e-10  19651.719  72699.016  767.34  548.08  1  
1  15139.3  141934.12  200642.55  47651.0  33620.0  195206.72  34.2  32713.729  102929.73  1303.4  1082.52  1  
1  15141.3  21266.0  112739.23  15854.0  30453.0  87907.7  16.199999  31497.738  52387.203  187.18001  220.72  1  
1  15141.4  119694.72  238193.3  32831.0  39784.0  238930.08  32.399998  20661.799  144596.6  1353.38  880.4  1  
1  15154.4  82323.6  196591.02  26367.0  37928.0  204617.89  25.199999  17733.04  113774.17  1306.34  1066.4  1  
1  15155.0  95549.44  232038.47  39400.0  32324.0  158932.2  20.699999  17108.818  114447.2  1357.3  907.68  1  
1  15161.1  30086.121  122730.49  28031.0  30609.0  70340.836  8.099999  19021.01  57322.043  86.240005  453.84  1  
1  15165.2  261060.92  262143.0  38050.0  45609.0  262143.0  63.899998  50472.727  262143.0  2769.48  3488.12  1  
1  15169.9  91502.08  262143.0  24818.0  30486.0  241626.25  7.2  21922.04  138501.88  2049.18  1760.8  1  
1  15201.7  39742.0  160549.89  24081.0  33285.0  108157.125  1e-10  18028.04  81541.49  313.6  2622.6  1  
1  15202.4  107329.44  195644.66  34039.0  33881.0  206643.62  1e-10  20715.488  101144.97  1178.9401  793.6  1  
1  15228.0  157830.92  207678.34  47716.0  31256.0  216774.4  18.0  23457.809  99047.766  1355.34  1445.84  1  
1  15262.8  21403.64  97096.445  25628.0  30121.0  54733.457  27.0  22759.84  44626.492  208.74  407.96  1  
1  15267.1  165109.72  262143.0  37767.0  32600.0  262143.0  1e-10  68150.305  203598.55  1978.62  3731.16  1  
1  15267.9  61632.96  209818.39  22654.0  32892.0  178298.67  13.5  24427.77  105306.195  589.96  690.68  1  
1  15349.6  108568.2  262143.0  29622.0  33241.0  240197.36  1e-10  37013.06  135529.42  1492.54  1213.96  1  
1  15352.3  136516.56  189501.34  52885.0  34932.0  169173.67  30.599998  30573.799  101008.01  1747.3401  1382.6  1  
1  15365.2  123805.32  211311.98  60167.0  38436.0  134853.08  8.099999  30152.54  123931.69  695.8  988.28  1  
1  15374.1  123135.72  230383.28  40259.0  35050.0  200447.67  2.6999998  33204.61  123213.72  923.16003  890.32  1  
1  15374.5  116028.04  193216.02  39070.0  31492.0  194625.39  24.3  16961.318  92846.05  9687.3  7373.04  1  
1  15386.1  101010.4  173033.83  35237.0  36588.0  187865.52  17.1  23224.17  96602.81  1023.12  1535.12  1  
1  15407.1  140191.92  238408.89  46688.0  34091.0  196787.58  5.3999996  50901.656  124017.29  1631.7001  1584.72  1  
1  15410.3  130594.32  262143.0  34377.0  32539.0  248963.83  8.099999  29416.809  154542.25  1898.26  1902.16  1  
1  15430.5  128640.08  138376.48  80492.0  33477.0  104737.82  3.6  24944.02  70685.27  1706.18  1687.64  1  
1  15480.2  88565.76  148900.27  42470.0  32261.0  136666.95  30.599998  28167.78  73298.21  777.14  616.28  1  
1  15480.7  80257.76  252089.48  27894.0  33007.0  188562.84  1e-10  17090.53  126964.06  548.8  389.36002  1  
1  15527.3  32142.041  141528.11  23215.0  30654.0  90737.06  1e-10  10094.899  66198.766  357.7  647.28  1  
1  15549.9  51774.96  201557.36  23627.0  34500.0  143612.14  25.199999  24080.26  106105.484  1433.74  1623.16  1  
1  15581.4  19458.08  125843.55  13809.0  32137.0  92345.92  16.199999  4078.0798  61710.113  158.76001  264.12  1  
1  15596.7  119078.44  184080.78  47807.0  36193.0  163238.11  1e-10  23074.309  101660.7  1086.8201  1134.6  1  
1  15603.8  262143.0  262143.0  66030.0  35880.0  260181.8  54.0  33016.4  178131.47  3951.36  2493.6401  1  
1  15607.4  61885.92  213312.78  24676.0  32509.0  164360.34  1e-10  25325.158  105813.375  631.12  1088.72  1  
1  15608.3  99464.12  176368.05  33500.0  32240.0  194581.52  1.8  14975.97  86763.09  920.22003  567.92  1  
1  15632.4  28892.0  111348.914  28466.0  31446.0  66516.766  19.8  10618.819  53428.312  134.26001  230.64  1  
1  15654.1  119376.04  206259.53  48360.0  30908.0  161774.77  9.0  21905.52  97275.84  986.86005  486.08002  1  
1  15656.8  98222.88  254089.6  28464.0  35324.0  226150.05  1e-10  14945.289  136954.66  1064.28  778.72003  1  
1  15661.6  154707.36  262143.0  33419.0  42408.0  262143.0  54.899998  42536.637  207867.84  1999.2001  1602.08  1  
1  15662.4  262143.0  262143.0  78743.0  35544.0  218175.64  56.699997  54213.33  157818.6  3804.36  3030.56  1  
1  15667.6  132777.97  262143.0  36072.0  33287.0  241232.47  1.8  29448.078  148482.84  1391.6  1170.56  1  
1  15715.0  36890.0  119989.89  22470.0  31065.0  107593.375  2.6999998  16970.17  56876.92  218.54001  647.28  1  
1  15734.4  37351.28  165677.39  27591.0  30801.0  88719.28  1e-10  17351.898  77866.05  277.34  9463.68  1  
1  15736.4  61608.16  143770.03  37552.0  30852.0  107518.984  1e-10  17466.36  67681.78  511.56  536.92  1  
1  15739.6  91293.76  158960.95  42074.0  31075.0  142202.5  27.0  28940.088  75374.016  671.3  2741.6401  1  
1  15749.1  32187.92  118737.5  23713.0  30469.0  88958.27  1e-10  8227.55  55203.44  226.38  221.96  1  
1  15764.9  72456.92  159090.25  33295.0  30765.0  142620.12  51.3  23428.309  74682.8  767.34  627.44  1  
1  15769.2  94215.2  262143.0  22438.0  34341.0  262143.0  16.199999  11620.05  144585.89  1265.18  648.52  1  
1  15771.8  39252.2  152995.0  25138.0  32295.0  102332.414  11.7  10283.699  75393.27  460.6  403.0  1  
1  15782.2  19324.16  107071.875  20404.0  30888.0  62067.64  45.0  12144.56  50464.414  98.98  302.56  1  
1  15784.7  236642.84  233799.23  80662.0  30209.0  192266.81  1e-10  53715.957  107770.41  2428.44  2033.6  1  
1  15793.6  58343.242  207953.42  23468.0  34001.0  162927.5  1e-10  11969.329  107889.17  637.0  493.52  1  
1  15796.0  17254.6  101409.836  21521.0  30312.0  52543.91  6.2999997  8931.42  46904.523  116.62  143.84  1  
1  15849.0  96304.6  148537.05  37268.0  30917.0  169352.23  18.0  18031.58  70073.234  933.94  1211.48  1  
1  15849.0  54406.242  148521.92  25067.0  30804.0  142241.5  34.2  18458.148  69810.016  406.7  500.96  1  
1  15913.0  64997.082  185071.58  29193.0  31227.0  145913.36  11.7  20788.648  88184.055  708.54004  482.36002  1  
1  15939.6  64570.52  186246.62  28071.0  32780.0  150749.66  5.3999996  23293.2  93157.414  593.88  343.48  1  
1  16011.2  116860.08  191179.31  43029.0  34705.0  177985.61  18.0  13578.85  101240.195  981.96  627.44  1  
1  16014.9  23750.96  104428.44  18862.0  30112.0  82522.695  2.6999998  7674.13  47982.01  276.36002  411.68  1  
1  16017.4  63180.48  189498.69  25247.0  32737.0  164003.48  1e-10  27512.879  94659.695  721.28  807.24  1  
1  16026.7  52878.56  154505.4  30672.0  35297.0  112984.125  41.399998  17691.148  83214.98  780.08  913.88  1  
1  16130.7  46723.2  134036.88  24630.0  31120.0  124322.03  5.3999996  33953.91  63647.883  354.76  229.40001  1  
1  16136.6  67482.04  156287.36  33353.0  34401.0  132596.86  1e-10  22674.879  82037.98  295.96  249.24  1  
1  16207.2  101869.72  147430.6  55951.0  31257.0  119321.086  20.699999  27942.988  70316.125  1352.4  957.28  1  
1  16207.2  62111.6  162803.12  30389.0  31188.0  133948.0  13.5  23197.03  77476.56  472.36002  430.28  1  
1  16269.0  37610.44  120213.375  32733.0  30974.0  75301.31  1e-10  14302.779  56815.934  282.24  142.6  1  
1  16283.3  105729.84  262143.0  27917.0  35437.0  248204.02  18.0  18854.629  154934.94  1003.52  1354.08  1  
1  16285.1  52047.76  222665.97  16946.0  31864.0  201286.58  6.2999997  19118.36  108261.54  463.54  643.56  1  
1  16307.6  197414.2  262143.0  44483.0  35169.0  262143.0  44.1  21011.67  152427.92  2506.84  2481.24  1  
1  16353.7  196274.64  260225.2  56162.0  31905.0  229034.84  32.399998  25969.44  126685.87  3180.1  2024.92  1  
1  16394.8  35028.76  134778.84  23482.0  30944.0  97761.91  6.2999997  9323.77  63638.254  399.84  230.64  1  
1  16401.6  35228.4  120384.72  25573.0  30927.0  90279.92  17.1  12327.459  56810.582  361.62  494.76  1  
1  16438.5  83391.24  175768.38  29288.0  31509.0  186599.6  1e-10  19317.78  84507.53  859.46  575.36  1  
1  16463.2  84210.88  162875.61  37153.0  31054.0  148543.72  4.5  33455.95  77178.03  624.26  579.08  1  
1  16469.5  36513.04  159699.33  16946.0  30429.0  141208.47  1e-10  12697.9795  74149.94  514.5  536.92  1  
1  16477.3  37920.44  149835.2  20178.0  30812.0  123161.58  18.0  16309.369  70445.59  132.3  205.84  1  
1  16481.5  133321.08  183301.44  48813.0  31747.0  178995.97  30.599998  34297.29  88795.02  1351.42  1396.24  1  
1  16501.5  59642.76  157979.14  29485.0  31451.0  132567.34  32.399998  16478.11  75814.85  460.6  440.2  1  
1  16523.9  169747.33  195783.97  58145.0  32397.0  191324.48  33.3  22759.84  96783.65  1612.1  1464.4401  1  
1  16524.6  71637.28  212193.67  25994.0  34925.0  180611.7  19.8  32344.389  113080.81  803.60004  683.24  1  
1  16525.3  106641.24  224795.83  36174.0  31865.0  193200.66  1e-10  15867.459  109300.51  1589.56  882.88  1  
1  16537.4  95117.92  200143.69  37008.0  32508.0  168440.56  0.9  15662.14  99277.81  883.96  1257.36  1  
1  16537.9  213371.77  262143.0  42785.0  34808.0  262143.0  50.399998  42079.977  226066.4  2247.1401  1763.28  1  
1  16541.5  83083.72  217060.17  33811.0  39477.0  161041.52  6.2999997  31832.86  130750.8  1124.06  906.44  1  
1  16556.4  56949.48  159737.03  28822.0  33673.0  129492.78  3.6  4108.17  82074.35  1123.0801  1305.72  1  
1  16567.6  131601.2  233845.34  54939.0  32641.0  156985.33  31.5  15591.339  116469.51  1442.56  1262.3201  1  
1  16597.6  15052.36  155162.36  8682.0  35416.0  113622.61  29.699999  5046.27  83850.555  278.32  164.92  1  
1  16607.7  81251.0  262143.0  20449.0  35299.0  260397.36  4.5  16760.129  155338.33  1673.8401  1636.8  1  
1  16615.0  31949.84  121383.46  22764.0  30505.0  91981.414  25.199999  8180.9395  56500.28  524.3  419.12  1  
1  16653.0  45553.88  129182.76  34000.0  32456.0  87806.445  0.9  18231.0  63976.375  497.84  386.88  1  
1  16670.7  79595.6  225887.58  24583.0  31756.0  212194.48  33.3  20443.5  109455.66  925.12  913.88  1  
1  16672.2  88756.72  175634.61  34035.0  34008.0  170905.25  1e-10  15693.999  91140.46  567.42  305.04  1  
1  16695.9  60509.52  175800.62  25866.0  33080.0  153311.36  1.8  16792.58  88737.24  380.24002  297.6  1  
1  16706.3  31937.44  133082.6  21158.0  30293.0  98924.85  5.3999996  7615.7197  61515.37  454.72  365.8  1  
1  16722.2  210549.52  262143.0  53997.0  35517.0  255543.34  50.399998  26154.7  157384.17  4002.32  3102.48  1  
1  16781.1  102324.805  167231.08  38767.0  33687.0  172981.11  11.7  13095.05  85960.59  1440.6  3939.48  1  
1  16784.5  130617.88  262143.0  32018.0  32676.0  262143.0  5.3999996  29559.588  139923.9  1134.84  1032.92  1  
1  16839.3  51872.92  135166.95  39046.0  30644.0  87065.09  1e-10  12214.18  63202.76  501.76  668.36  1  
1  16865.0  129766.0  218491.1  38114.0  32633.0  223129.16  19.8  21834.719  108795.47  1235.78  1128.4  1  
1  16899.1  63102.36  146973.64  29174.0  31264.0  141752.12  3.6  20166.2  70113.89  395.92  384.4  1  
1  16925.8  31624.96  145983.39  18298.0  32028.0  113267.76  1e-10  13077.35  71343.32  266.56  171.12  1  
1  16940.4  80724.0  222155.3  27529.0  33572.0  192172.9  1e-10  19812.79  113803.06  912.38  613.8  1  
1  16951.7  35093.242  130148.98  25923.0  31638.0  88719.31  1e-10  18616.86  62830.402  186.2  167.4  1  
1  17002.0  126312.6  185446.7  48510.0  30203.0  170645.7  2.6999998  28071.61  85465.19  1098.5801  855.60004  1  
1  17008.6  49797.16  117800.16  36967.0  32380.0  88281.62  3.6  24237.2  58202.652  615.44  686.96  1  
1  17016.5  96932.04  181692.56  37676.0  35585.0  168609.69  3.6  23110.889  98656.15  646.8  670.84  1  
1  17044.9  91507.04  183979.95  34979.0  36719.0  171445.89  15.299999  21592.229  103081.664  935.9  925.04  1  
1  17065.3  219442.8  198213.81  68699.0  34402.0  209339.36  16.199999  8728.46  104048.945  3721.06  2759.0  1  
1  17075.1  49751.28  142666.88  31153.0  30138.0  104660.87  1e-10  11935.699  65608.125  438.06  425.32  1  
1  17102.8  125965.4  262143.0  31404.0  33807.0  262143.0  3.6  17192.01  137515.34  1186.78  1096.16  1  
1  17177.1  58826.84  146588.05  32131.0  32369.0  119986.17  4.5  20848.828  72401.555  470.40002  649.76  1  
1  17205.7  87174.484  175776.89  43543.0  30712.0  131205.17  14.4  23448.37  82373.95  1053.5  546.84  1  
1  17216.5  139190.0  182257.33  51086.0  31416.0  178560.78  40.5  25462.04  87368.71  2249.1  1336.72  1  
1  17223.1  101864.76  212589.16  33524.0  33504.0  199135.2  10.799999  27987.238  108682.05  660.52  1066.4  1  
1  17241.4  97156.484  258377.17  30853.0  34943.0  206373.69  24.3  23072.54  137763.58  1036.84  572.88  1  
1  17259.9  49922.4  251427.42  14369.0  34769.0  227692.55  30.599998  22938.02  133390.48  450.80002  147.56  1  
1  17278.8  82918.8  214318.52  36550.0  32025.0  148677.6  1e-10  28764.27  104729.47  671.3  2146.44  1  
1  17301.6  262143.0  262143.0  66343.0  32666.0  258954.28  38.7  29859.898  187544.27  3082.1  2236.96  1  
1  17367.5  76762.2  151073.08  38695.0  33112.0  130008.73  1e-10  21526.148  76329.52  711.48004  426.56  1  
1  17369.0  127933.28  195584.38  51531.0  33060.0  162702.75  1e-10  26841.459  98663.63  1016.26  1128.4  1  
1  17417.7  96660.484  236903.08  26339.0  34144.0  240508.06  56.699997  18097.068  123425.58  1716.9601  1473.12  1  
1  17428.4  43170.6  131071.24  28199.0  30737.0  100330.81  42.3  11762.239  61473.645  262.64  1864.96  1  
1  17434.6  151542.88  161711.08  88073.0  33193.0  112764.56  31.5  19295.36  81904.23  1295.56  931.24  1  
1  17439.3  156598.36  237926.3  50296.0  37813.0  204048.64  1e-10  21788.7  137278.86  2068.78  1640.52  1  
1  17444.9  44373.4  154397.61  24362.0  33207.0  119368.49  10.799999  19360.26  78233.055  210.7  724.16003  1  
1  17462.0  33887.96  181774.78  23690.0  36065.0  93747.63  2.6999998  8397.47  100032.164  554.68  678.28  1  
1  17496.7  18973.24  108675.96  18546.0  32353.0  67045.74  1e-10  16830.34  53649.8  239.12001  303.8  1  
1  17510.6  95626.32  182943.94  43584.0  32361.0  143790.53  39.6  24318.03  90335.83  1575.8401  1522.72  1  
1  17521.2  150931.56  257611.1  51745.0  31720.0  191157.62  20.699999  31437.559  124686.04  1699.3201  1057.72  1  
1  17528.0  55079.56  212263.19  22047.0  31197.0  163727.22  1e-10  23326.238  101043.31  439.04  665.88  1  
1  17528.8  80469.8  180963.3  26175.0  38370.0  201477.31  37.8  14011.909  105950.336  659.54004  822.12  1  
1  17576.7  95243.164  183818.72  36323.0  31729.0  171843.06  18.0  4814.9897  88995.12  975.10004  684.48  1  
1  17590.0  17800.2  102192.65  15994.0  30403.0  72936.96  1e-10  11726.84  47408.492  179.34  236.84  1  
1  17626.7  123476.72  236045.28  47087.0  30120.0  171855.72  30.599998  21656.54  108485.164  1566.04  999.44  1  
1  17627.3  116431.04  144684.3  56078.0  30453.0  136068.06  5.3999996  27203.129  67231.31  951.58  825.84  1  
1  17627.4  235908.77  188139.39  90347.0  30953.0  171123.77  33.3  42969.11  88859.23  2068.78  1494.2  1  
1  17629.9  27018.36  103323.26  28895.0  30109.0  61279.64  1e-10  9621.72  47469.48  527.24  437.72  1  
1  17631.4  70603.12  172386.11  26423.0  32558.0  175114.34  14.4  17876.41  85640.664  827.12  908.92  1  
1  17709.4  39761.84  144019.19  27662.0  31640.0  94202.59  1e-10  10549.199  69530.74  512.54004  336.04  1  
1  17743.3  61388.68  150103.55  33010.0  30521.0  121877.26  1e-10  18355.488  69905.24  572.32  398.04  1  
1  17744.9  147577.36  225716.34  43791.0  33993.0  220858.86  34.2  23005.28  117077.266  1776.74  1373.92  1  
1  17745.6  99214.88  156088.88  41573.0  34801.0  156403.11  9.0  19039.299  82886.484  1042.72  748.96  1  
1  17758.4  66539.64  166075.27  38884.0  31627.0  112147.47  1e-10  20074.158  80146.21  859.46  827.08  1  
1  17798.4  119583.12  205176.62  35318.0  33064.0  221898.17  1e-10  24319.799  103515.016  1283.8  1009.36  1  
1  17844.3  94010.6  205464.53  33906.0  37277.0  181710.6  15.299999  18527.18  116868.62  1234.8  1181.72  1  
1  17875.5  85521.56  178040.12  37665.0  30090.0  148805.02  19.8  32374.479  81744.8  1134.84  1309.4401  1  
1  17920.3  87582.44  231998.11  23487.0  38454.0  244382.11  22.5  47058.99  136127.55  1454.3201  2391.96  1  
1  17921.6  77834.8  144464.9  55286.0  33284.0  92265.34  1e-10  14677.43  73369.91  1007.44  620.0  1  
1  17926.6  98343.164  193125.23  29866.0  32416.0  215797.83  1e-10  18272.889  95525.33  1378.86  1005.64  1  
1  17928.2  92446.96  190592.78  31415.0  33300.0  192857.05  5.3999996  16097.56  96843.56  769.3  1163.12  1  
1  17943.5  261368.44  262143.0  71710.0  32956.0  238865.47  52.199997  52358.367  167077.3  2075.6401  1302.0  1  
1  17959.9  164716.64  201884.22  59349.0  36151.0  181887.98  16.199999  15397.2295  111363.47  1748.3201  978.36  1  
1  17960.3  54140.88  159544.22  18235.0  32545.0  194580.56  11.7  14095.689  79229.23  859.46  2715.6  1  
1  17984.8  108046.164  153186.0  43279.0  34333.0  163610.84  12.599999  33369.81  80251.07  949.62  534.44  1  
1  17988.8  193058.08  262143.0  42711.0  31732.0  262143.0  1e-10  23320.93  143153.17  1943.3401  1744.68  1  
1  18001.0  21759.52  118340.6  14077.0  30077.0  101302.26  9.0  7059.3496  54311.062  90.16  79.36  1  
1  18007.2  45371.6  210480.11  31435.0  39692.0  94591.164  29.699999  24744.6  127477.664  1828.68  2291.52  1  
1  18008.9  120474.68  200050.61  41891.0  34960.0  188475.53  35.1  13266.149  106716.45  1090.74  1274.72  1  
1  18037.6  35778.96  151802.2  20142.0  30701.0  116413.97  1e-10  20159.12  71113.27  135.24  379.44  1  
1  18040.5  185433.33  262143.0  46156.0  31984.0  262143.0  35.1  39140.008  170207.05  1465.1  953.56  1  
1  18075.9  27203.121  143339.38  14692.0  32405.0  121343.85  7.2  5611.4897  70875.734  402.78  518.32  1  
1  18088.4  57199.96  148716.3  29710.0  30453.0  126174.914  20.699999  13169.9795  69104.88  566.44  478.64  1  
1  18119.4  35927.76  105928.57  33999.0  30096.0  69253.86  1e-10  8393.93  48645.414  983.92004  674.56  1  
1  18133.1  54226.44  204323.8  21413.0  33225.0  165963.88  18.9  14194.22  103586.7  541.94  589.0  1  
1  18171.4  156727.33  186909.98  56059.0  33943.0  183222.72  20.699999  9498.409  96806.12  1695.4  2007.56  1  
1  18189.9  52785.56  224769.2  17107.0  35333.0  202218.64  1.8  15748.279  121181.79  396.9  425.32  1  
1  18199.9  136304.52  262143.0  29075.0  33773.0  262143.0  1e-10  56488.957  188493.34  964.32  2576.72  1  
1  18202.3  115720.52  192324.23  48453.0  32617.0  156519.94  2.6999998  25028.979  95718.99  579.18  606.36  1  
1  18204.0  101960.24  218104.3  28892.0  33313.0  231277.39  1e-10  26590.12  110865.914  997.64  488.56  1  
1  18258.2  121496.44  262143.0  39831.0  30082.0  199904.38  1e-10  28804.979  129916.195  913.36005  926.28  1  
1  18269.0  27329.6  107757.83  25722.0  30325.0  69631.93  33.3  11418.27  49862.004  202.86  333.56  1  
1  18289.7  90179.0  182424.3  33175.0  36168.0  178145.31  21.599998  9988.699  100676.305  895.72003  1600.84  1  
1  18323.1  199785.08  262143.0  52875.0  34424.0  247623.92  9.9  62216.676  158658.53  1439.62  1417.3201  1  
1  18378.6  78513.08  232236.02  26008.0  30576.0  197840.42  0.9  17738.94  108350.34  953.54004  488.56  1  
1  18382.6  57089.6  128487.0  28066.0  31472.0  133308.06  58.5  12137.4795  61702.62  3853.36  3318.24  1  
1  18382.7  204356.97  262143.0  47203.0  37353.0  262143.0  1e-10  29293.498  177181.31  2678.34  2313.84  1  
1  18424.9  73643.6  154264.34  39281.0  30321.0  122866.195  1e-10  30345.469  71372.21  694.82  747.72003  1  
1  18434.6  86502.4  169019.66  47614.0  32870.0  119062.07  1e-10  34089.61  84772.89  699.72003  703.08  1  
1  18449.7  68369.88  125362.305  58147.0  31065.0  77057.95  1e-10  19394.479  59423.523  872.2  794.84  1  
1  18449.8  79139.28  189747.92  36110.0  36669.0  143629.8  1.8  7733.7197  106168.62  757.54004  342.24  1  
1  18452.7  67573.8  201297.27  23871.0  31973.0  185518.69  20.699999  20176.229  98206.74  496.86002  400.52  1  
1  18453.3  125272.24  262143.0  30098.0  38961.0  262143.0  12.599999  50242.04  169409.89  1395.52  1145.76  1  
1  18475.5  262143.0  262143.0  74640.0  35515.0  230168.86  15.299999  37879.18  176109.17  3345.72  2948.72  1  
1  18478.0  21158.121  110231.87  22768.0  32105.0  60902.086  6.2999997  7300.6597  54000.76  304.78  162.44  1  
1  18527.4  55592.92  215584.77  18299.0  31241.0  199100.38  8.099999  18102.379  102769.23  491.96002  401.76  1  
1  18547.6  161265.72  262143.0  40125.0  33584.0  262143.0  1.8  52163.668  147502.72  1311.24  1639.28  1  
1  18553.2  62065.72  205997.52  22989.0  32632.0  176934.16  10.799999  12019.4795  102571.27  505.68002  520.8  1  
1  18599.9  146541.97  195762.88  49567.0  34424.0  193753.39  20.699999  24931.629  102828.08  1617.0  1061.4401  1  
1  18603.5  53384.48  162665.97  23436.0  31848.0  149283.39  12.599999  10657.17  79049.46  592.9  624.96  1  
1  18642.3  220258.72  253292.23  60866.0  33260.0  237158.27  56.699997  17705.898  128547.664  2241.26  2091.8801  1  
1  18654.2  55894.242  240917.14  20015.0  33018.0  183017.0  12.599999  47360.477  121377.59  344.96002  763.84  1  
1  18657.0  155352.16  210115.28  43752.0  38180.0  232701.56  24.3  44015.18  122409.08  1699.3201  1429.72  1  
1  18672.3  75602.8  124799.28  38279.0  30650.0  129436.64  59.399998  4784.9  58366.363  4622.66  4455.32  1  
1  18715.4  109397.76  205034.0  43218.0  33757.0  165891.33  1e-10  29386.719  105611.15  735.0  643.56  1  
1  18717.4  19585.8  115875.74  18495.0  31446.0  69401.195  13.5  9359.17  55600.414  345.94  167.4  1  
1  18746.7  17181.44  121367.81  14230.0  30476.0  79128.8  24.3  9916.13  56439.293  319.48  248.0  1  
1  18789.2  21236.24  111679.41  25974.0  30229.0  53581.977  1e-10  14292.159  51513.01  148.96  434.0  1  
1  18789.9  21597.08  100458.22  20416.0  30114.0  69327.305  1e-10  8740.85  46160.87  94.08  81.840004  1  
1  18790.4  110862.2  169819.4  45264.0  30997.0  160513.11  1e-10  15909.35  80320.625  811.44  1277.2  1  
1  18802.8  81650.28  252096.92  28309.0  32828.0  189022.31  20.699999  19839.34  126279.266  865.34  2036.08  1  
1  18803.3  138200.48  219053.81  57877.0  30284.0  156488.89  26.099998  21935.02  101224.15  1242.64  601.4  1  
1  18809.2  201234.64  198278.48  60146.0  31437.0  219268.34  21.599998  50585.418  95112.305  2880.22  1623.16  1  
1  18862.9  136548.8  261787.6  47421.0  32493.0  188710.95  14.4  24057.248  129795.29  1156.4  755.16003  1  
1  18866.5  24183.72  129869.01  12929.0  32244.0  122585.23  2.6999998  6654.61  63896.125  67.62  142.6  1  
1  18925.5  93703.08  240828.8  30066.0  33443.0  204248.16  17.1  17438.04  122894.86  978.04004  725.4  1  
1  18947.8  105868.72  234562.89  34075.0  34612.0  203615.9  11.7  29442.77  123881.4  903.56  925.04  1  
1  19018.5  29204.48  119852.57  20088.0  33885.0  95278.016  4.5  19183.85  61969.055  263.62  231.88  1  
1  19032.4  118795.72  262143.0  28499.0  35181.0  262143.0  26.099998  28681.078  156411.53  1768.9  1289.6  1  
1  19042.7  23483.121  101236.0  28338.0  30709.0  54308.344  1e-10  8523.14  47437.383  298.9  189.72  1  
1  19048.8  88672.4  190201.83  32062.0  38513.0  181249.89  27.0  27239.709  111774.34  1181.88  1013.08  1  
1  19053.1  55793.8  169768.08  38407.0  32393.0  95204.07  12.599999  34927.41  83912.62  495.88  606.36  1  
1  19054.7  129976.805  188396.0  54965.0  32275.0  154974.27  13.5  41253.387  92780.77  1588.5801  1536.36  1  
1  19069.1  83856.24  262143.0  12364.0  39697.0  262143.0  7.2  33388.098  262143.0  2058.98  4318.92  0  
1  19070.9  155311.23  256274.9  42278.0  31878.0  240751.16  1e-10  35389.38  124657.15  1381.8  1320.6  1  
1  19092.9  21650.4  115355.03  18178.0  31253.0  78054.82  1e-10  5334.78  55010.844  218.54001  245.52  1  
1  19109.6  45955.64  141660.06  22576.0  33399.0  133404.89  5.3999996  16197.859  72193.98  597.8  228.16  1  
1  19127.5  107650.6  221084.88  37838.0  31520.0  186452.52  41.399998  12057.239  106332.33  1652.28  1025.48  1  
1  19140.5  109927.24  183464.22  46123.0  33177.0  156195.22  11.7  16803.2  92877.08  1165.22  3128.52  1  
1  19142.1  46279.28  160978.81  22727.0  33053.0  133451.81  12.599999  12241.909  81189.46  856.52  350.92  1  
1  19147.7  154352.72  239079.95  48646.0  35722.0  207944.33  38.7  24216.549  130316.375  1955.1001  1700.04  1  
1  19181.9  69483.4  129971.12  36156.0  30408.0  125944.9  178.2  10468.96  60305.203  2018.8  937.44  1  
1  19184.4  41375.082  234341.53  12190.0  35309.0  222441.12  12.599999  6666.4097  126256.8  390.04  181.04001  1  
1  19203.9  160341.92  171598.52  57852.0  33273.0  181638.8  2.6999998  41230.38  87121.55  1578.78  1130.88  1  
1  19204.8  201129.23  262143.0  47659.0  34984.0  262143.0  73.799995  37210.117  179634.81  2694.02  9187.16  1  
1  19226.6  168182.44  262143.0  45334.0  33860.0  243128.88  1e-10  22033.549  140580.89  2201.08  1501.64  1  
1  19234.5  74339.24  182700.27  20766.0  31445.0  234609.3  35.1  31007.45  87661.89  862.4  946.12  1  
1  19244.6  181926.6  229255.97  59029.0  36485.0  201981.08  10.799999  22506.729  127630.68  1608.18  1340.4401  1  
1  19293.9  125868.68  225789.39  35626.0  32081.0  231542.42  19.8  28276.93  110527.8  1620.92  5180.72  1  
1  19295.8  184934.84  216488.8  58522.0  32688.0  207099.73  1e-10  36660.24  107980.125  1621.9  1298.28  1  
1  19296.3  59942.84  186527.34  24142.0  34160.0  162721.16  1.8  14340.539  97225.555  549.78  548.08  1  
1  19352.3  98270.0  191810.84  31962.0  31012.0  201496.25  36.899998  24031.29  90765.96  1198.54  1024.24  1  
1  19352.9  130004.08  191264.56  46859.0  34324.0  181820.94  6.2999997  28916.488  100173.41  1173.06  936.2  1  
1  19374.8  41676.4  110879.27  47101.0  30031.0  57988.246  10.799999  31971.508  50808.953  272.44  698.12  1  
1  19392.2  33142.72  155301.44  17771.0  30878.0  122223.92  1e-10  9418.17  73171.95  241.08  648.52  1  
1  19393.2  166102.97  184374.52  62800.0  34069.0  173339.56  256.5  24036.01  95847.4  3966.06  2517.2  1  
1  19416.1  262143.0  247113.19  86816.0  39153.0  197887.53  19.8  81272.5  147632.19  2344.1602  1592.16  1  
1  19419.1  61675.12  169614.28  30884.0  32257.0  130874.91  1e-10  21491.93  83484.62  362.6  200.88  1  
1  19458.5  96170.68  148168.2  45974.0  31613.0  137091.44  2.6999998  20711.95  71472.8  899.64  612.56  1  
1  19463.1  155622.48  226428.7  38275.0  35341.0  262143.0  1e-10  34848.938  122104.125  1032.92  874.2  1  
1  19488.6  89945.88  199625.64  36155.0  34765.0  163039.5  7.2  23654.28  105895.766  980.0  4230.88  1  
1  19516.9  45608.44  128044.75  26217.0  32676.0  114009.79  1e-10  16955.42  63842.625  334.18  359.6  1  
1  19531.1  78309.72  179490.1  31451.0  30917.0  163177.83  0.9  36797.707  84675.52  749.7  2137.76  1  
1  19561.5  58629.68  187963.3  23707.0  36781.0  162076.8  1e-10  25708.068  105491.305  680.12  820.88  1  
1  19575.7  85682.76  202594.81  36099.0  32673.0  155552.92  2.6999998  16385.479  101003.73  597.8  799.8  1  
1  19597.0  59033.92  162788.19  25982.0  35228.0  148904.89  19.8  14579.489  87504.6  480.2  3499.28  1  
1  19603.6  89025.8  166537.53  29103.0  30028.0  200474.0  25.199999  12065.499  76305.984  872.2  778.72003  1  
1  19608.1  99193.8  174065.16  39254.0  31153.0  165607.7  9.9  41619.777  82743.1  1086.8201  915.12  1  
1  19674.0  93503.44  145827.73  41757.0  30446.0  146750.03  10.799999  14186.55  67747.055  892.78  522.04  1  
1  19674.4  125833.96  215709.16  43811.0  34585.0  188232.5  11.7  18969.68  113835.164  1455.3  1049.04  1  
1  19693.7  86895.484  129676.27  35832.0  33288.0  158930.08  1e-10  11941.6  65867.06  856.52  499.72  1  
1  19776.3  13263.04  95606.73  9999.0  30572.0  86929.37  1e-10  3279.8098  44599.742  194.04001  357.12  1  
1  19786.3  23803.041  133140.4  16075.0  31684.0  97042.37  29.699999  11405.88  64367.992  109.76  285.2  1  
1  19791.7  27117.56  143043.73  12962.0  31242.0  137106.67  13.5  12364.63  68191.1  235.20001  214.52  1  
1  19794.6  230549.48  217256.94  76396.0  32840.0  197775.95  4.5  33867.77  108867.16  2027.62  1408.64  1  
1  19832.7  114899.64  215664.84  45657.0  31497.0  164926.81  1e-10  28962.508  103649.836  732.06  420.36002  1  
1  19854.1  55310.2  117893.42  28859.0  34253.0  125604.125  1e-10  5416.1997  61618.094  739.9  486.08002  1  
1  19872.5  48844.84  134340.3  41747.0  32956.0  76678.45  1e-10  12457.26  67555.52  346.92  316.2  1  
1  19873.2  63465.68  122054.01  42776.0  30261.0  97234.125  1e-10  17327.12  56357.973  454.72  447.64  1  
1  19874.3  116949.36  197229.39  48228.0  30256.0  158919.98  47.699997  20024.6  91054.87  1062.3201  9799.72  1  
1  19936.5  118056.68  222003.73  39884.0  31544.0  193986.62  12.599999  30460.52  106855.555  876.12  917.60004  1  
1  19945.6  31515.84  118440.49  27674.0  31202.0  74634.03  21.599998  10047.699  56390.074  327.32  184.76  1  
1  19960.9  111839.32  199905.94  37770.0  33056.0  194056.19  1e-10  12738.689  100831.45  828.10004  1247.4401  1  
1  19964.5  62518.32  168109.95  27830.0  33986.0  147222.45  1e-10  11483.76  87179.33  326.34  256.68  1  
1  19968.3  86708.24  262143.0  29038.0  32264.0  195692.23  38.7  67451.16  130770.055  772.24  1140.8  1  
1  19968.7  79898.164  205803.08  26387.0  30905.0  198438.86  1e-10  25528.12  97051.15  937.86005  679.52  1  
1  19981.9  98255.12  132420.19  45971.0  30193.0  140071.94  1e-10  12815.9795  61007.12  744.8  319.92  1  
1  20012.8  73049.64  194716.14  33782.0  32718.0  141713.97  2.6999998  15590.159  97209.51  521.36  2326.24  1  
1  20047.6  49671.92  159880.86  23831.0  32612.0  136599.34  1e-10  16037.379  79559.85  550.76  1940.6  1  
1  20053.1  67441.12  153592.31  26738.0  31664.0  165301.11  1e-10  16273.97  74208.78  657.58  808.48  1  
1  20073.9  117573.08  227401.03  44171.0  36329.0  174441.81  1e-10  26812.549  126056.7  1065.26  649.76  1  
1  20079.5  262143.0  262143.0  76396.0  35030.0  224878.31  1e-10  48142.816  140266.31  2151.1  1703.76  1  
1  20140.7  57037.52  154275.39  26253.0  34661.0  142384.16  1e-10  16243.289  81593.92  391.02002  156.24  1  
1  20152.4  43139.6  161469.05  19979.0  30373.0  141508.42  4.5  27968.95  74833.664  363.58002  906.44  1  
1  20165.4  117093.2  151145.6  40091.0  33889.0  191410.05  84.6  13600.68  78158.16  2533.3  1724.84  1  
1  20166.5  78426.28  156268.97  39602.0  36480.0  129784.984  1e-10  15024.939  86985.66  620.34  305.04  1  
1  20195.6  70196.4  215311.92  24711.0  32072.0  186167.73  2.6999998  24177.61  105369.33  475.30002  391.84  1  
1  20274.0  109540.36  206270.08  45545.0  36169.0  157620.73  14.4  22676.648  113839.445  1305.36  2845.8  1  
1  20276.5  119870.805  210284.45  45000.0  34196.0  174574.52  1e-10  26168.27  109724.23  887.88  815.92  1  
1  20315.3  159517.33  262143.0  36865.0  34396.0  262143.0  25.199999  31990.979  176064.23  1645.42  1551.24  1  
1  20318.6  5565.12  101688.75  4809.0  30544.0  75840.24  1e-10  3406.66  47393.51  13.72  16.12  1  
1  20325.8  74175.56  184916.48  29263.0  32034.0  166120.0  3.6  16848.04  90387.19  1000.58  1102.36  1  
1  20336.8  189173.16  262143.0  53274.0  30365.0  232714.88  14.4  20575.658  133999.31  2203.04  1887.28  1  
1  20386.5  95573.0  212831.75  40287.0  30885.0  155471.31  24.3  21707.87  100300.734  1208.34  860.56  1  
1  20397.8  66880.64  150422.58  34007.0  31473.0  128887.875  10.799999  9926.75  72238.914  619.36  582.8  1  
1  20416.3  65278.56  158264.77  33773.0  34389.0  126672.07  2.6999998  26058.53  83046.984  380.24002  1058.96  1  
1  20471.7  8510.12  156974.3  3871.0  35252.0  144076.28  11.7  3345.89  84436.914  119.560005  70.68  1  
1  20485.8  58158.48  221097.38  25119.0  32039.0  151736.69  1e-10  18894.75  108089.266  892.78  711.76  1  
1  20504.0  59569.6  155854.88  27594.0  32344.0  141478.34  1e-10  17493.5  76919.09  701.68  1067.64  1  
1  20513.8  87389.0  187488.58  35582.0  33269.0  160955.67  10.799999  26320.488  95177.58  653.66003  595.2  1  
1  20538.1  246668.23  240079.11  73822.0  33829.0  218981.47  25.199999  35113.848  123926.336  2627.3801  1702.52  1  
1  20540.3  30196.48  126934.445  23059.0  32516.0  85821.445  1e-10  29274.03  62979.133  1e-10  684.48  1  
1  20569.9  67831.72  242968.86  37630.0  33717.0  118134.99  17.1  14006.6  125002.76  577.22003  300.08002  1  
1  20621.3  109601.12  200423.72  35430.0  35517.0  202732.66  14.4  21051.79  108618.914  782.04004  465.0  1  
1  20659.4  30907.0  126048.93  16037.0  31377.0  126302.99  1e-10  3318.7498  60349.074  480.2  420.36002  1  
1  20664.9  89131.2  187773.73  40798.0  30989.0  143176.2  1e-10  26824.94  88789.67  1918.8401  2075.76  1  
1  20666.0  105865.0  249832.52  31984.0  36343.0  216919.97  11.7  27302.838  138544.67  1314.18  853.12  1  
1  20667.8  27644.56  108276.69  24216.0  31133.0  74814.75  1e-10  10853.64  51437.043  376.32  219.48  1  
1  20668.4  171458.52  248243.36  58178.0  31619.0  193143.56  76.5  44806.957  119769.38  1514.1  9246.68  1  
1  20669.7  44471.36  114351.24  36105.0  32828.0  80722.195  41.399998  11920.359  57280.312  392.98  302.56  1  
1  20729.2  96850.2  147703.45  50698.0  31204.0  125195.77  18.9  27332.338  70326.82  758.52  513.36  1  
1  20740.8  74807.96  166577.45  43409.0  33173.0  112940.05  4.5  20520.2  84318.14  677.18  1651.68  1  
1  20741.6  186241.8  232458.2  64658.0  36364.0  188770.8  14.4  14845.579  128984.23  2912.56  2099.32  1  
1  20743.1  140529.2  262143.0  35255.0  36630.0  261231.66  48.6  20428.158  159556.27  1933.54  1470.64  1  
1  20755.2  123688.76  202198.81  59533.0  31922.0  136160.89  1.8  13010.09  98489.23  1120.14  431.52  1  
1  20787.5  88518.64  262143.0  20930.0  31301.0  262143.0  39.6  16311.14  135118.53  1108.38  1060.2  1  
1  20798.7  122504.56  237107.6  37076.0  33395.0  216540.6  23.4  31458.209  120822.266  1135.8201  786.16003  1  
1  20801.9  145778.12  233790.14  42072.0  33218.0  227080.12  25.199999  29033.898  118500.37  2467.6401  1851.3201  1  
1  20820.2  122884.0  262143.0  27760.0  32949.0  262143.0  44.1  26809.01  151851.2  1816.92  1910.84  1  
1  20858.6  69692.96  159884.48  31150.0  32456.0  146625.94  4.5  26233.76  79181.07  1020.18  729.12  1  
1  20905.7  54252.48  187829.28  30050.0  30353.0  118319.16  16.199999  10492.56  86993.14  573.3  461.28  1  
1  20925.2  126310.12  262143.0  26045.0  39111.0  262143.0  1e-10  20399.84  160596.31  2173.6401  4415.64  1  
1  20929.8  58329.6  152696.12  26131.0  30913.0  146289.42  2.6999998  15415.52  72025.984  603.68  820.88  1  
1  20983.1  110853.52  161931.97  52215.0  30837.0  139134.28  12.599999  22575.17  76194.7  969.22003  824.60004  1  
1  20992.3  177277.84  262143.0  46620.0  37613.0  249208.08  20.699999  18487.059  171921.19  3107.58  2359.72  1  
1  21019.0  254475.28  262143.0  54981.0  33308.0  262143.0  52.199997  22408.79  138464.42  1923.74  1807.92  1  
1  21041.7  98255.12  222152.95  32323.0  37221.0  199215.64  42.3  13862.64  126171.195  890.82  1873.64  1  
1  21056.0  39744.48  188840.72  18271.0  32528.0  142558.95  1e-10  12546.939  93728.8  619.36  3445.96  1  
1  21057.0  143805.28  262143.0  37839.0  33248.0  249066.38  9.0  56685.426  140151.81  1509.2001  1574.8  1  
1  21083.4  98726.32  176972.86  34654.0  31163.0  186706.53  9.0  16642.129  84152.3  903.56  574.12  1  
1  21097.7  70534.92  189788.0  29110.0  30349.0  158796.88  1.8  11345.699  87888.734  649.74  448.88  1  
1  21121.3  128155.24  184565.16  48738.0  35693.0  172325.12  1e-10  24149.29  100520.086  1109.36  2074.52  1  
1  21122.9  164667.05  262143.0  43557.0  35464.0  247758.55  13.5  61808.99  143708.5  1157.38  1646.72  1  
1  21169.5  77466.52  201291.44  37670.0  32609.0  134771.6  13.5  16163.049  100157.35  952.56  555.52  1  
1  21170.6  31141.36  111965.9  26768.0  30684.0  76243.28  6.2999997  14362.959  52422.51  448.84  860.56  1  
1  21203.3  60917.48  192194.28  25193.0  34876.0  158468.16  1.8  17540.7  102279.164  382.2  514.6  1  
1  21210.9  50611.84  157815.33  23282.0  30479.0  142466.17  10.799999  24320.979  73395.586  452.76  1649.2001  1  
1  21222.6  91378.08  228384.38  25946.0  37028.0  230808.36  23.4  13785.939  129037.73  1339.66  1144.52  1  
1  21235.9  66457.8  196135.42  26208.0  34325.0  166185.08  1e-10  26122.838  102727.49  576.24  655.96  1  
1  21243.8  42260.44  146730.86  22146.0  33992.0  125060.07  3.6  17860.479  76105.89  528.22003  798.56  1  
1  21244.2  80467.32  183140.42  43745.0  33313.0  120551.07  1e-10  18915.988  93093.21  915.32  770.04  1  
1  21247.5  89515.6  233231.05  30571.0  33650.0  191897.36  1e-10  22239.459  119754.41  553.7  198.4  1  
1  21251.5  14694.0  158293.33  7589.0  34253.0  126892.34  1e-10  4618.52  82733.48  268.52002  45.88  1  
1  21252.3  60359.48  134729.39  32186.0  31569.0  122901.85  194.4  10146.819  64899.78  2049.18  1103.6  1  
1  21283.9  262143.0  262143.0  86943.0  31044.0  197598.45  35.1  42195.617  154836.5  4332.58  3360.4001  1  
1  21342.5  124777.484  141991.78  51233.0  31872.0  159612.31  43.199997  34388.74  69054.59  995.68  1396.24  1  
1  21414.3  150274.36  262143.0  46498.0  33394.0  211802.25  42.3  60975.906  138826.1  1186.78  1377.64  1  
1  21428.2  189697.69  262143.0  56502.0  33108.0  220028.11  63.899998  32148.508  137826.7  2191.28  2024.92  1  
1  21464.1  61884.68  185755.17  20891.0  30365.0  194135.0  0.9  9770.989  86066.52  1337.7001  1432.2  1  
1  21473.5  64238.2  157269.5  29319.0  30653.0  143589.98  19.8  21191.62  73559.3  585.06  2259.28  1  
1  21478.2  51834.48  139165.45  28934.0  30472.0  117405.97  51.3  28509.389  64707.184  1255.38  7048.16  1  
1  21509.5  81833.8  215077.4  26830.0  33521.0  199890.39  1e-10  21028.78  110009.914  1037.8201  627.44  1  
1  21556.1  133324.8  222418.38  45066.0  34166.0  193883.94  140.4  31081.2  115953.766  1753.2201  4441.68  1  
1  21567.9  114541.28  178912.92  42081.0  33582.0  178384.0  6.2999997  28962.508  91678.67  769.3  571.64  1  
1  21601.6  75384.56  158499.31  35462.0  31496.0  139315.4  84.6  27013.738  76173.305  1133.86  2529.6  1  
1  21602.2  196185.36  262143.0  47308.0  33425.0  262143.0  1e-10  12112.699  136121.12  1678.74  1263.56  1  
1  21606.3  97230.88  185495.2  37603.0  31584.0  169457.86  1e-10  18970.27  89396.37  1367.1  968.44  1  
1  21609.2  132015.36  262143.0  35474.0  32197.0  243890.14  1e-10  59011.207  159602.28  1127.0  1977.8  1  
1  21646.2  86274.24  144844.22  39830.0  32841.0  141955.03  4.5  18177.898  72583.45  469.42  241.8  1  
1  21650.1  79257.08  189649.84  27221.0  31656.0  190815.62  1e-10  24332.19  91606.984  935.9  690.68  1  
1  21679.2  67477.08  193188.39  28327.0  31825.0  156111.77  1e-10  26970.078  93814.4  641.9  1160.64  1  
1  21681.2  49540.48  130882.49  28550.0  30417.0  113719.266  18.0  14762.9795  60746.043  436.1  682.0  1  
1  21902.7  83404.88  130526.61  51594.0  30133.0  105942.99  93.6  11336.85  60015.234  1671.88  1154.4401  1  
1  22038.6  50711.04  122710.99  35502.0  30471.0  93611.59  19.8  18257.549  57054.543  586.04004  430.28  1  
1  22050.5  198444.64  194604.98  64207.0  33368.0  202552.19  11.7  52074.58  99084.15  1655.2201  1275.96  1  
1  22081.8  85666.64  245734.6  26674.0  35613.0  210476.45  2.6999998  23196.44  133534.94  1252.4401  849.4  1  
1  22096.4  91900.12  165293.27  34046.0  33516.0  176900.84  9.0  9412.27  84533.21  685.02  1564.88  1  
1  22144.0  51598.88  113823.625  53462.0  31310.0  63252.11  32.399998  10255.38  54379.543  719.32  338.52  1  
1  22174.6  80296.2  115971.86  70052.0  31013.0  75119.79  35.1  10214.079  54880.3  790.86  279.0  1  
1  22202.4  101702.32  175624.45  40721.0  34769.0  163678.77  23.4  25931.68  93174.53  663.46  184.76  1  
1  22215.5  98976.8  241801.44  30841.0  34802.0  210322.08  11.7  16673.398  128405.36  947.66003  605.12  1  
1  22233.0  57385.96  205281.23  20319.0  31360.0  185090.14  7.2  17227.41  98230.28  396.9  241.8  1  
1  22234.0  63016.8  201144.72  25706.0  30441.0  160657.8  10.799999  12092.64  93430.266  435.12  300.08002  1  
1  22267.3  31279.0  119097.87  25183.0  31144.0  81400.18  1e-10  7255.2295  56597.652  287.14  177.32  1  
1  22312.3  9750.12  118096.46  6434.0  32123.0  99313.625  1e-10  4650.9697  57885.934  117.600006  38.44  1  
1  22392.1  84658.52  154059.62  42334.0  32725.0  131057.336  15.299999  41704.15  76928.73  783.02  783.68  1  
1  22431.9  132021.56  262143.0  37819.0  37572.0  228778.25  1e-10  28085.18  160335.23  1138.76  794.84  1  
2  25.0  46405.76  146619.45  33375.0  31131.0  91123.53  1e-10  19218.658  69647.375  671.3  694.4  1  
2  29.1  108929.04  205549.08  44908.0  34789.0  158964.4  4.5  10106.109  109113.26  1419.04  729.12  1  
2  36.9  119948.92  244157.72  35464.0  32157.0  221660.62  16.199999  10505.539  119802.555  1786.54  838.24  1  
2  45.0  133331.0  262143.0  41357.0  34597.0  211281.78  9.9  8692.47  139620.03  1822.8  1765.76  1  
2  47.6  84985.88  157410.7  34825.0  30601.0  159932.1  1e-10  5948.9697  73500.445  1096.62  931.24  1  
2  53.1  96424.88  185320.73  51493.0  33276.0  122721.555  21.599998  14998.9795  94096.875  2037.42  1118.48  1  
2  56.6  177577.92  185453.39  63444.0  30228.0  183433.39  18.0  15337.64  85539.016  1768.9  865.52  1  
2  58.0  101758.12  262143.0  29459.0  36129.0  226376.33  1e-10  5949.5596  170051.89  1615.04  1036.64  1  
2  59.1  176231.28  251821.25  60547.0  34217.0  190752.53  34.2  11753.39  131478.39  2002.14  1232.56  1  
2  59.9  115760.2  221206.36  38046.0  40149.0  199402.33  1e-10  17265.76  135516.58  1163.26  809.72003  1  
2  60.7  191055.48  212005.94  52884.0  30916.0  236763.73  26.099998  17025.04  100011.836  2440.2  2187.36  1  
2  62.3  46128.0  138848.73  25369.0  30089.0  119162.945  25.199999  10423.529  63748.465  271.46  750.2  1  
2  65.3  108111.88  198123.17  43549.0  33008.0  162695.36  17.1  21548.568  99787.13  922.18  1052.76  1  
2  75.0  140128.69  262143.0  35744.0  32552.0  256923.5  8.099999  6192.05  152636.58  2034.48  1430.96  1  
2  92.5  95637.484  226423.88  32658.0  32473.0  191919.23  33.3  11631.85  112192.72  1098.5801  491.04  1  
2  92.7  150077.2  259917.06  44256.0  38001.0  222240.12  3.6  12361.68  150712.72  1960.0  979.60004  1  
2  95.2  144585.23  227105.45  45665.0  37616.0  207501.11  5.3999996  16835.059  130352.76  1418.06  989.52  1  
2  100.6  262143.0  262143.0  93584.0  32881.0  183576.3  43.199997  26272.7  156607.34  4615.8003  2135.28  1  
2  114.9  127747.28  262143.0  24143.0  35297.0  262143.0  7.2  30951.398  219389.6  1146.6  1414.84  1  
2  116.3  26869.56  128894.48  17724.0  30032.0  99352.49  16.199999  5925.3696  59066.145  124.46  281.48  1  
2  143.5  70294.36  262143.0  15577.0  34605.0  262143.0  1e-10  8796.899  165190.89  941.78  761.36  1  
2  154.1  67934.64  202025.2  33336.0  31905.0  133554.27  1e-10  6443.9795  98352.266  458.64  375.72  1  
2  208.7  262143.0  262143.0  78291.0  34548.0  219435.27  37.8  17456.92  147792.69  3793.58  1910.84  1  
2  234.1  20690.64  122207.1  17541.0  31097.0  77303.56  1e-10  2994.2498  57987.582  274.4  276.52  1  
2  245.4  60043.28  170085.73  32696.0  34692.0  120351.0  1e-10  21192.799  90036.23  672.28  457.56  1  
2  258.6  22111.68  126403.18  13636.0  30169.0  106270.98  9.9  4073.9497  58188.742  193.06  140.12  1  
2  261.1  84823.44  242133.33  25233.0  33765.0  220306.3  97.2  17897.059  124750.234  2372.58  2374.6  1  
2  274.8  186721.69  262143.0  45016.0  30568.0  262143.0  25.199999  20765.049  153031.4  2403.94  1616.96  1  
2  283.4  68418.24  215521.98  23663.0  34494.0  189488.16  12.599999  8698.369  113437.125  716.38  520.8  1  
2  293.9  73388.164  219256.78  22100.0  35708.0  217627.45  9.0  6172.5796  119464.44  812.42004  471.2  1  
2  298.4  165690.05  262143.0  52176.0  35583.0  208116.05  31.5  12341.029  159197.81  2275.56  1232.56  1  
2  299.8  66741.76  126893.52  44093.0  31093.0  99199.15  1e-10  5731.8496  60203.555  739.9  248.0  1  
2  303.2  161104.52  262143.0  53008.0  33505.0  199180.23  3.6  21766.28  148833.8  1367.1  1000.68  1  
2  304.0  152047.56  250641.5  45382.0  31453.0  219571.4  47.699997  22830.639  120291.55  2596.02  2018.72  1  
2  307.3  104460.08  198131.5  37750.0  32532.0  181348.23  36.0  20564.45  98352.266  1341.62  889.08  1  
2  308.9  262143.0  262143.0  55009.0  36904.0  262143.0  2.6999998  26046.139  182364.39  2708.72  1235.04  1  
2  310.2  37035.082  120800.99  32747.0  31690.0  74117.67  21.599998  18395.61  58413.44  370.44  251.72  1  
2  325.7  128012.64  241732.66  37785.0  30203.0  222030.88  1.8  31679.459  111405.195  1528.8  872.96  1  
2  327.1  82838.2  198383.16  39323.0  31460.0  138058.75  9.0  7413.9395  95232.15  1274.0  607.6  1  
2  327.7  156112.28  262143.0  30805.0  33173.0  262143.0  63.899998  14845.579  195052.45  2076.62  1543.8  1  
2  328.8  260773.23  262143.0  54576.0  38736.0  262143.0  6.2999997  19655.85  205161.81  2434.32  1773.2001  1  
2  331.3  122792.24  232148.28  43307.0  35220.0  185820.12  32.399998  5259.26  124759.87  1382.78  713.0  1  
2  334.1  68452.96  190997.84  30000.0  35712.0  149537.78  15.299999  19133.11  104078.91  716.38  406.72  1  
2  335.3  101083.56  167242.75  43128.0  35192.0  153603.52  9.0  13935.209  89807.24  738.92004  539.4  1  
2  350.1  35569.4  152719.36  21977.0  30400.0  106068.89  1e-10  5934.2197  70841.49  228.34001  297.6  1  
2  357.3  30408.52  98846.914  36972.0  30485.0  53901.676  1e-10  14410.749  45980.043  293.02002  808.48  1  
2  368.7  262143.0  262143.0  96405.0  35108.0  178204.47  36.899998  11959.3  154663.16  3257.52  1421.04  1  
2  373.5  164110.28  262143.0  19204.0  38181.0  262143.0  1e-10  20203.959  262143.0  1418.06  1046.56  1  
2  381.5  115838.32  262143.0  35530.0  33831.0  213666.77  10.799999  10494.329  137872.72  1186.78  497.24  1  
2  390.9  97922.8  226551.66  32132.0  33924.0  199722.03  12.599999  5507.0596  117272.01  916.3  807.24  1  
2  399.9  104982.12  262143.0  28295.0  31217.0  243156.31  27.9  20183.309  137830.98  1614.06  1308.2  1  
2  410.2  100283.76  261128.75  30950.0  38188.0  212348.83  45.0  19962.059  152160.42  923.16003  642.32  1  
2  426.2  102084.24  146316.61  51757.0  31090.0  129261.61  13.5  18656.979  69411.98  823.2  515.84  1  
2  427.5  54996.48  155752.19  35166.0  30921.0  102492.445  1e-10  13084.43  73486.53  601.72003  539.4  1  
2  432.1  157637.48  262143.0  39332.0  36729.0  262143.0  40.5  8425.79  190516.72  1565.06  830.8  1  
2  439.4  144489.77  220758.31  45253.0  34320.0  209252.0  28.8  8403.96  115607.086  1807.12  1546.28  1  
2  439.6  97206.08  228728.77  34799.0  36723.0  183065.53  3.6  12919.2295  128167.81  953.54004  570.4  1  
2  449.8  115905.28  171737.8  44124.0  33952.0  172150.5  9.9  9779.84  88971.58  1252.4401  1240.0  1  
2  450.7  123657.76  172929.83  44572.0  31864.0  181818.97  63.0  8403.96  84079.53  1362.2001  1139.56  1  
2  467.6  262143.0  262143.0  52246.0  35193.0  262143.0  48.6  50329.36  262143.0  3416.28  2470.08  1  
2  475.3  36003.4  160854.92  30033.0  31911.0  78564.21  5.3999996  25721.639  78324.0  378.28  1564.88  1  
2  482.8  51092.96  150687.88  32985.0  31768.0  101513.664  37.8  16580.77  73044.625  568.4  302.56  1  
2  483.6  113977.08  248955.03  34493.0  33124.0  216554.16  32.399998  22065.408  125829.87  1058.4  734.08  1  
2  484.5  80829.4  218961.66  31210.0  32829.0  169728.8  1e-10  14195.989  109684.63  977.06  487.32  1  
2  493.0  76065.32  166353.14  37929.0  30412.0  131430.22  1e-10  9237.04  77196.23  760.48004  373.24  1  
2  502.9  212474.0  262143.0  55136.0  40471.0  252551.81  36.899998  20037.58  170604.02  2246.1602  1099.88  1  
2  520.1  44188.64  205779.4  18265.0  31433.0  158551.69  8.099999  11858.999  98697.875  1070.16  2503.56  1  
2  546.5  68258.28  204783.5  26378.0  35557.0  169587.34  18.0  6598.5596  111106.664  1051.54  791.12  1  
2  555.3  139070.97  212073.97  49505.0  34045.0  184105.75  9.0  21919.09  110169.34  1108.38  538.16003  1  
2  555.9  34669.16  134699.5  31017.0  33080.0  73252.67  1e-10  3309.9  67991.016  266.56  187.24  1  
2  566.0  183856.05  262143.0  33003.0  38248.0  262143.0  33.3  22735.648  239363.3  1853.18  1615.72  1  
2  583.8  56116.2  201056.55  20926.0  32276.0  175744.58  1e-10  6521.86  99018.875  507.64  283.96  1  
2  584.9  95135.28  243356.36  33949.0  32613.0  183651.53  14.4  9193.38  121102.61  1611.12  1082.52  1  
2  594.3  204530.56  262143.0  41046.0  38484.0  262143.0  46.8  10477.81  186498.88  3363.36  1616.96  1  
2  599.2  218838.92  246173.44  64984.0  35482.0  220697.83  18.9  14473.289  133281.34  2153.06  1192.88  1  
2  600.5  82736.52  158533.16  53445.0  31917.0  101454.22  1e-10  27374.229  77207.99  610.54004  539.4  1  
2  602.4  203816.33  229179.45  72315.0  35638.0  184710.05  24.3  21535.59  124626.12  2415.7  1380.12  1  
2  605.8  71813.36  148947.31  58599.0  30128.0  80314.69  7.2  9836.4795  68473.586  763.42004  610.08  1  
2  611.0  176778.12  204897.78  71601.0  37504.0  161804.05  1e-10  53017.4  117255.95  1948.24  5018.2803  1  
2  616.3  93943.64  262143.0  29860.0  33292.0  206185.22  48.6  12649.01  143245.19  984.9  612.56  1  
2  629.3  102100.36  151731.12  48668.0  32845.0  137487.67  1e-10  10299.63  76043.836  1310.26  2460.16  1  
2  631.4  29318.56  148777.45  16468.0  33975.0  116676.05  1e-10  3000.7397  77128.81  222.46  208.32  1  
2  643.2  104067.0  231016.83  41574.0  34253.0  164048.1  22.5  5718.28  120743.086  1266.16  850.64  1  
2  673.2  79187.64  245866.48  26848.0  33353.0  193297.16  21.599998  9084.819  125127.945  694.82  721.68  1  
2  684.9  47379.16  136561.23  27070.0  30193.0  114704.125  21.599998  9364.4795  62914.934  378.28  421.6  1  
2  698.2  65427.36  157598.22  40497.0  30436.0  105880.62  1e-10  23023.568  73191.21  814.38  784.92  1  
2  705.2  219947.48  262143.0  54828.0  33490.0  262143.0  22.5  46786.996  170126.8  3128.1602  2403.12  1  
2  705.2  148002.69  260526.02  52929.0  30700.0  183255.02  1e-10  21869.53  122042.06  2077.6  1576.04  1  
2  707.4  24583.0  97053.234  29336.0  30086.0  54917.902  21.599998  4732.98  44554.8  177.38  109.12  1  
2  710.5  219188.61  262143.0  70133.0  34273.0  204821.48  64.799995  38078.598  140637.6  2873.36  2446.52  1  
2  719.6  171904.92  214580.06  60232.0  36965.0  187042.8  0.9  19008.03  121031.984  1932.56  1143.28  1  
2  721.0  23702.6  112168.67  23535.0  32921.0  66002.7  12.599999  6820.9897  56346.203  203.84  186.0  1  
2  727.2  125432.2  262143.0  25620.0  40112.0  262143.0  1e-10  16730.04  197135.73  1354.36  1016.8  1  
2  732.7  191935.88  262143.0  33481.0  44669.0  262143.0  1e-10  36771.75  222396.3  2555.84  15797.601  1  
2  787.8  118978.0  140446.52  54736.0  30236.0  142453.64  1e-10  11211.18  64797.062  1724.8  2287.8  1  
2  812.0  22214.6  120863.47  20665.0  31065.0  70450.32  1e-10  4904.0796  57291.01  257.74  415.4  1  
2  818.2  17226.08  109828.74  21591.0  30324.0  52286.984  9.0  6796.2095  50818.582  122.5  120.28  1  
2  827.0  164033.4  246195.75  60697.0  30312.0  177110.78  17.1  12379.38  113871.55  1416.1  729.12  1  
2  829.1  31861.8  138423.84  17564.0  32077.0  118884.94  22.5  10109.06  67752.41  629.16003  478.64  1  
2  836.8  95418.0  244608.5  31754.0  38175.0  196929.97  18.0  7136.6396  142485.48  1263.22  560.48  1  
2  842.8  92335.36  230064.39  33685.0  35468.0  179643.47  51.3  15632.049  124510.555  1171.1  549.32  1  
2  845.4  127015.68  212950.25  45688.0  30880.0  182194.45  18.0  14590.109  100340.33  1207.36  472.44  1  
2  853.7  88803.84  250215.95  25705.0  32961.0  226409.22  1e-10  20188.03  125844.84  1106.42  2706.92  1  
2  865.9  103155.6  243662.92  31231.0  35668.0  216464.6  1e-10  10607.02  132613.67  800.66003  420.36002  1  
2  872.8  133326.05  262143.0  39500.0  35847.0  221206.5  1e-10  14685.689  150434.52  1459.22  722.92  1  
2  880.8  99946.484  201156.16  34330.0  33424.0  190797.94  18.0  21968.059  102591.6  1613.0801  2677.16  1  
2  882.9  156195.36  218353.14  52137.0  33926.0  196336.94  22.5  23353.379  113034.805  1126.02  10137.0  1  
2  894.0  86822.32  242513.31  30742.0  34389.0  185088.4  27.9  7734.8994  127255.11  1001.56  715.48  1  
2  929.5  76696.484  156211.94  30006.0  33685.0  167512.55  38.7  5902.36  80291.734  913.36005  747.72003  1  
2  934.9  58408.96  152769.75  31023.0  31392.0  123388.766  30.599998  19405.1  73177.305  566.44  415.4  1  
2  937.2  60918.72  202955.53  21753.0  36116.0  183531.89  1e-10  3991.3499  111846.04  652.68  331.08002  1  
2  939.8  80330.92  166085.81  28977.0  30173.0  181680.9  1.8  8977.439  76466.484  1155.42  562.96  1  
2  943.0  262143.0  262143.0  59757.0  32712.0  262143.0  58.5  67860.62  194451.11  3437.84  2868.12  1  
2  946.1  95447.76  223677.5  27231.0  33568.0  229711.16  5.3999996  8490.689  114569.19  1120.14  886.60004  1  
2  954.1  20927.48  115289.414  17866.0  30061.0  76766.12  1e-10  4753.63  52882.613  221.48001  104.16  1  
2  957.8  86218.44  201318.97  34261.0  35776.0  164922.55  8.099999  4783.7197  109899.7  1063.3  587.76  1  
2  969.6  59926.72  134868.28  30940.0  32345.0  126934.63  1e-10  3502.2397  66563.63  598.78  453.84  1  
2  971.7  185257.23  262143.0  54148.0  35561.0  224219.14  49.5  20974.5  165529.02  2270.6602  1629.36  1  
2  980.2  78040.64  181856.11  31937.0  33925.0  160142.52  11.7  18513.02  94138.6  644.84  515.84  1  
2  980.7  182346.97  262143.0  57936.0  32884.0  206267.11  1.8  18877.049  145994.02  1347.5  1113.52  1  
2  982.6  76656.8  195816.64  30065.0  31853.0  167097.31  23.4  2567.0898  95174.37  1010.38  407.96  1  
2  1003.8  118128.6  204992.6  50156.0  33432.0  154351.95  9.9  6518.9097  104573.24  1083.88  415.4  1  
2  1004.9  85272.32  257079.77  28981.0  34633.0  192830.02  31.5  10727.97  135855.77  1473.92  634.88  1  
2  1008.4  174399.8  262143.0  57491.0  30477.0  198804.42  30.599998  11408.829  125347.3  2291.24  1308.2  1  
2  1014.0  262143.0  262143.0  69153.0  39872.0  248431.8  1e-10  30422.758  222702.33  3011.54  1434.68  1  
2  1016.3  195091.69  213497.97  56887.0  31481.0  224753.1  10.799999  14705.749  102556.3  3093.86  2060.8801  1  
2  1024.7  44611.48  127575.54  33785.0  32440.0  86537.16  1e-10  7831.07  63149.26  305.76  331.08002  1  
2  1034.8  43949.32  124860.2  25316.0  31537.0  113772.43  1e-10  7013.92  60084.78  563.5  493.52  1  
2  1037.6  59205.04  157967.38  25116.0  34056.0  154485.66  9.0  3846.2097  82088.266  451.78  349.68  1  
2  1065.2  262143.0  262143.0  55346.0  32784.0  262143.0  31.5  46000.527  246934.61  5145.98  3608.4001  1  
2  1071.7  97492.52  217757.11  37934.0  30360.0  168431.22  5.3999996  18918.35  100877.47  857.5  442.68  1  
2  1097.0  62868.0  218836.84  20894.0  34837.0  197191.4  18.0  7807.4697  116327.195  613.48004  412.92  1  
2  1097.2  159740.52  230675.17  59493.0  31804.0  175966.16  36.899998  14122.829  111944.48  2143.26  853.12  1  
2  1108.5  76018.2  262143.0  21408.0  31663.0  232713.45  50.399998  11185.22  140086.55  1009.4  861.8  1  
2  1108.7  129119.96  262143.0  27352.0  34344.0  262143.0  20.699999  56546.188  169575.75  1851.2201  2855.72  1  
2  1111.8  73843.24  227049.22  22927.0  36389.0  211078.23  1e-10  5741.88  126069.55  689.92004  714.24  1  
2  1112.9  38893.84  208592.42  14391.0  32101.0  177120.9  1e-10  8432.869  102173.234  371.42  296.36002  1  
2  1113.6  99612.92  153404.06  37344.0  31664.0  174813.42  31.5  5779.6396  74117.836  930.02  669.6  1  
2  1115.5  11768.84  104251.49  14503.0  30301.0  53180.906  9.0  7064.07  48201.363  1e-10  177.32  1  
2  1128.8  103022.92  172118.58  50935.0  31861.0  132555.42  3.6  20249.389  83677.21  886.9  395.56  1  
2  1151.2  47381.64  147894.72  22925.0  36512.0  135450.53  1e-10  17196.139  82396.42  542.92  282.72  1  
2  1173.9  60668.242  223837.48  20429.0  31404.0  194623.05  9.9  7803.9297  107260.016  857.5  685.72003  1  
2  1189.7  54913.402  121429.836  41939.0  30964.0  85810.45  5.3999996  9799.899  57372.332  455.7  395.56  1  
2  1204.9  48397.2  160906.28  21044.0  33780.0  150720.36  9.0  5704.1196  82937.84  455.7  334.8  1  
2  1230.7  119719.52  241720.39  36255.0  32304.0  216409.84  5.3999996  5928.32  119148.79  1048.6  503.44  1  
2  1233.4  34894.84  188962.83  15208.0  30116.0  150372.73  1e-10  4752.4497  86834.78  318.5  270.32  1  
2  1260.6  91466.12  154278.47  38880.0  31275.0  154175.0  24.3  12837.81  73624.56  927.08  678.28  1  
2  1266.1  84230.72  262143.0  22875.0  31408.0  241317.8  38.7  18789.729  134239.0  758.52  514.6  1  
2  1275.9  203053.72  262143.0  54825.0  39235.0  242723.72  49.5  47100.88  164048.12  2110.92  1412.36  1  
2  1280.4  54930.76  126149.87  38659.0  31159.0  93120.42  1e-10  18255.19  59977.78  511.56  465.0  1  
2  1280.8  223707.16  202015.1  84129.0  31472.0  174266.58  60.3  5528.8896  97012.625  2706.76  984.56  1  
2  1282.2  47351.88  197043.0  15249.0  36052.0  203505.36  1e-10  3357.0999  108395.29  607.60004  1515.28  1  
2  1287.5  80707.88  168215.22  35565.0  32113.0  148721.27  1e-10  10781.069  82426.38  648.76  482.36002  1  
2  1293.0  107826.68  262143.0  38133.0  35680.0  185312.7  39.6  11496.149  154799.05  1031.9401  722.92  1  
2  1304.5  54287.2  166780.67  31497.0  33799.0  112955.7  6.2999997  22440.648  86014.09  386.12  1602.08  1  
2  1337.7  183245.97  262143.0  38952.0  32216.0  262143.0  103.5  37198.91  172615.62  4716.74  6273.16  1  
2  1343.2  34853.92  158002.8  19489.0  32665.0  117203.89  1e-10  6884.7095  78753.07  311.64  420.36002  1  
2  1358.7  124205.84  202506.4  55824.0  32814.0  145814.6  1e-10  27128.79  101395.34  1232.84  900.24  1  
2  1369.7  120534.2  248079.4  43250.0  32160.0  182643.47  2.6999998  24427.18  121738.19  1042.72  1001.92  1  
2  1373.0  55255.64  147461.53  28581.0  31084.0  126700.734  1e-10  24746.37  69941.625  408.66  2281.6  1  
2  1382.4  168488.72  178133.48  57626.0  32000.0  191616.22  15.299999  20850.01  86979.234  2098.18  1062.68  1  
2  1397.8  262143.0  262143.0  106719.0  32301.0  160981.7  48.6  31126.04  175952.95  6156.3604  3150.84  1  
2  1422.3  32871.16  130311.15  18995.0  31371.0  113411.125  9.0  18982.068  62377.793  273.42  399.28  1  
2  1431.8  69875.24  223084.03  24473.0  36216.0  187118.2  3.6  7209.2095  123278.984  736.96  421.6  1  
2  1440.7  95499.84  231394.88  33400.0  32960.0  187385.55  44.1  5820.94  116375.34  1419.04  933.72003  1  
2  1443.5  46776.52  176302.11  17401.0  37805.0  176170.69  7.2  16900.549  101701.37  446.88  467.48  1  
2  1448.3  45346.8  131461.16  43688.0  34264.0  68024.35  5.3999996  22998.2  68731.45  310.66  1212.72  1  
2  1468.9  62460.04  143503.4  38732.0  32926.0  105684.74  12.599999  9999.319  72097.67  874.16003  565.44  1  
2  1482.7  230845.84  247987.88  76477.0  32818.0  197820.44  36.899998  14202.4795  124183.13  3595.62  1696.3201  1  
2  1513.5  133709.2  197220.6  52305.0  33510.0  167532.1  1e-10  21873.658  100843.23  800.66003  1163.12  1  
2  1528.1  133557.92  262143.0  44572.0  33016.0  196375.58  26.099998  15221.999  136410.03  1089.76  855.60004  1  
2  1532.1  57832.36  142614.86  35032.0  31037.0  108189.71  25.199999  7455.8296  67540.55  450.80002  324.88  1  
2  1536.2  187254.88  262143.0  53108.0  34122.0  231075.08  14.4  19035.76  160388.73  1973.7201  2024.92  1  
2  1599.6  262143.0  262143.0  98556.0  33776.0  174315.17  18.9  30583.828  161000.77  3785.74  1867.4401  1  
2  1606.2  78276.24  143147.2  45522.0  32497.0  112690.836  31.5  10896.71  70981.664  679.14  384.4  1  
2  1608.8  69753.72  186250.22  32139.0  30337.0  142237.78  15.299999  12554.02  86216.33  503.72  513.36  1  
2  1630.3  38702.88  155537.4  18280.0  31869.0  138754.48  7.2  3125.8198  75635.09  542.92  298.84  1  
2  1645.3  117687.164  217696.67  51296.0  35693.0  150357.64  10.799999  25495.668  118564.56  1142.68  767.56  1  
2  1646.3  82574.08  111202.016  38921.0  31497.0  139039.97  1e-10  6083.4897  53444.363  980.98004  443.92  1  
2  1651.7  40092.92  150894.0  20588.0  35164.0  127624.33  17.1  6114.76  80963.695  603.68  276.52  1  
2  1655.5  262143.0  262143.0  68336.0  33890.0  251401.95  29.699999  33868.36  146747.3  3535.84  2141.48  1  
2  1656.5  113572.84  262143.0  24329.0  37899.0  262143.0  23.4  9644.14  179081.62  1538.6  1156.92  1  
2  1657.8  56488.2  159625.97  41553.0  32585.0  89091.29  14.4  16146.529  79367.25  322.42  251.72  1  
2  1661.2  89340.76  132773.56  53522.0  33272.0  109394.94  33.3  10583.42  67407.87  782.04004  527.0  1  
2  1664.4  64983.44  143434.58  29660.0  30535.0  143585.81  6.2999997  7572.0596  66830.06  749.7  443.92  1  
2  1666.6  144164.88  211362.88  53188.0  31164.0  177633.84  7.2  13357.01  100508.31  2011.9401  1045.3201  1  
2  1681.8  186957.28  262143.0  46736.0  36049.0  262143.0  16.199999  11373.43  156886.62  2307.9001  896.52  1  
2  1686.0  125895.96  262143.0  31749.0  36532.0  259873.33  1e-10  18564.94  169587.52  1012.34  921.32  1  
2  1689.2  91482.24  202237.77  30941.0  31799.0  193768.14  12.599999  26843.229  98128.63  899.64  974.64  1  
2  1714.7  71233.04  206876.62  26407.0  32112.0  176783.75  13.5  9189.25  101367.52  822.22003  541.88  1  
2  1715.5  133750.12  262143.0  34609.0  35123.0  253270.78  10.799999  9950.35  157169.1  1111.3201  698.12  1  
2  1718.2  128052.32  262143.0  33966.0  35699.0  247071.69  33.3  14557.659  166284.42  1177.9601  801.04  1  
2  1749.3  173416.48  218682.88  57929.0  34276.0  196188.84  2.6999998  13448.459  114373.375  2054.08  1408.64  1  
2  1753.6  229036.69  262143.0  50693.0  36056.0  262143.0  10.799999  27092.799  151954.98  2822.4001  1546.28  1  
2  1776.2  49074.242  185863.5  24703.0  30648.0  130191.86  1e-10  3801.3699  86919.31  607.60004  473.68  1  
2  1777.3  29864.16  103733.805  30345.0  30509.0  64497.535  22.5  13720.449  48291.242  1e-10  267.84  1  
2  1790.2  64626.32  166755.89  28641.0  30479.0  147877.19  1e-10  7151.3896  77553.6  518.42  431.52  1  
2  1817.5  70766.8  164703.42  38655.0  31804.0  119978.61  1e-10  7494.1797  79929.01  1125.04  472.44  1  
2  1823.4  47143.56  141521.62  31364.0  30865.0  98507.86  30.599998  4329.42  66651.375  551.74  306.28  1  
2  1875.0  126894.164  229763.44  37769.0  33697.0  220184.17  48.6  10288.42  118138.7  3395.7  3194.24  1  
2  1922.1  262143.0  249996.06  80799.0  38060.0  212623.97  51.3  36072.008  145185.1  3087.0  1669.04  1  
2  1931.5  61190.28  163724.83  31846.0  31684.0  125923.7  1e-10  12752.85  79154.32  471.38  391.84  1  
2  1932.5  106240.72  218579.56  36101.0  34733.0  192864.22  2.6999998  6933.09  115843.555  1151.5  669.6  1  
2  1950.7  45953.16  197307.42  22787.0  34130.0  132162.47  26.099998  20717.26  102754.24  769.3  4601.64  1  
2  1955.0  83851.28  149526.5  38519.0  32230.0  142664.1  17.1  7494.1797  73535.75  482.16  543.12  1  
2  1958.1  81134.44  155315.67  30593.0  33036.0  173805.33  2.6999998  4142.98  78292.98  1210.3  715.48  1  
2  1960.8  24880.6  132619.86  18348.0  30064.0  88869.36  1e-10  3339.4  60838.062  140.14  155.0  1  
2  1967.9  78172.08  198774.86  37285.0  31912.0  137403.39  1e-10  9645.319  96791.13  856.52  665.88  1  
2  1973.9  57822.44  189248.94  20168.0  31344.0  187894.27  1e-10  1824.8699  90512.375  1035.86  560.48  1  
2  1981.2  65498.04  201930.7  28276.0  33924.0  151806.47  2.6999998  2896.3098  104527.234  834.96  458.80002  1  
2  2007.2  79720.84  178202.78  36045.0  31088.0  144946.2  17.1  31532.549  84533.21  1161.3  983.32  1  
2  2032.5  144457.52  218506.52  47285.0  35424.0  200215.05  1e-10  7891.2495  118108.74  1696.38  845.68  1  
2  2035.1  133782.36  183424.83  38948.0  38185.0  225109.4  8.099999  13771.189  106873.74  1170.12  719.2  1  
2  2035.1  35302.8  139563.97  22142.0  36136.0  104489.4  3.6  5101.73  76954.41  537.04004  362.08002  1  
2  2038.4  82424.04  164549.42  32829.0  31691.0  164541.78  1e-10  5299.9697  79570.555  892.78  758.88  1  
2  2061.1  87163.32  157587.58  37373.0  32420.0  152846.58  1e-10  15682.789  77956.99  1896.3  2001.36  1  
2  2070.3  92699.92  240013.69  29573.0  39451.0  205430.03  18.0  11293.189  144482.11  1578.78  809.72003  1  
2  2073.0  252238.33  262143.0  76475.0  39187.0  216158.1  47.699997  24963.488  175130.12  2685.2  1316.88  1  
2  2074.1  175396.77  262143.0  33497.0  33617.0  262143.0  23.4  33562.15  188009.7  2234.4001  1419.8  1  
2  2121.1  148077.08  262143.0  34997.0  36420.0  262143.0  57.6  9776.3  163891.9  1928.64  1094.92  1  
2  2143.2  66875.68  227041.64  25268.0  31909.0  173451.19  1e-10  6033.34  110544.914  635.04004  500.96  1  
2  2157.4  43780.68  118555.62  40379.0  31345.0  71057.0  22.5  19120.129  56703.582  406.7  398.04  1  
2  2163.8  111273.88  223233.39  40514.0  32301.0  179998.16  20.699999  8986.88  110025.97  1023.12  581.56  1  
2  2166.8  95801.164  177561.5  42008.0  33090.0  149457.86  27.0  16643.898  89653.164  1213.24  530.72003  1  
2  2174.2  238223.84  262143.0  42003.0  38360.0  262143.0  15.299999  19619.86  245166.97  2256.94  1604.56  1  
2  2196.8  261689.61  262143.0  46293.0  41893.0  262143.0  44.1  9648.859  229998.66  2457.84  1991.4401  1  
2  2198.6  132924.28  260995.06  39321.0  33812.0  221543.84  1e-10  8267.67  134655.23  1389.64  631.16003  1  
2  2201.9  172022.72  262143.0  45762.0  33713.0  246354.64  3.6  16812.639  137457.56  1024.1  1008.12  1  
2  2202.9  41053.92  147596.28  34840.0  31764.0  77224.74  1e-10  25678.568  71536.99  420.42  527.0  1  
2  2228.8  87384.04  257067.83  29553.0  33876.0  193780.69  1e-10  8051.1396  132880.1  1199.52  752.68  1  
2  2230.1  92445.72  261675.81  27534.0  35322.0  220037.86  28.8  13533.419  141035.64  1067.22  772.52  1  
2  2235.8  85421.12  183058.08  39045.0  34124.0  143377.1  1e-10  15229.079  95316.67  881.02  704.32  1  
2  2262.2  98157.164  262143.0  27754.0  33208.0  231780.23  1e-10  7573.2397  134423.03  1471.9601  1184.2  1  
2  2274.0  100154.8  262143.0  30836.0  39057.0  212859.78  19.8  11087.279  180888.86  1262.24  664.64  1  
2  2274.4  21042.8  109269.45  22524.0  32090.0  61226.29  1e-10  4633.27  53504.28  238.14  173.6  1  
2  2281.1  21478.041  99187.2  20401.0  30268.0  68995.88  10.799999  10856.0  45809.914  133.28  193.44  1  
2  2294.6  38493.32  145815.94  21583.0  33923.0  116883.58  3.6  14332.279  75477.805  382.2  797.32  1  
2  2312.8  55178.76  200226.22  19880.0  31860.0  181901.17  11.7  18120.67  97338.98  915.32  653.48  1  
2  2328.3  52223.84  121171.69  66881.0  33541.0  51173.605  8.099999  8165.5996  62015.062  441.98  348.44  1  
2  2329.7  154719.77  239089.95  51791.0  32970.0  195781.4  16.199999  17466.95  120281.914  1233.8201  1068.88  1  
2  2334.9  175348.4  262143.0  49760.0  33340.0  230941.19  21.599998  12896.81  134787.9  2805.74  1667.8  1  
2  2337.8  141631.56  233731.23  57397.0  30405.0  161715.17  6.2999997  6805.65  108438.086  1380.8201  1099.88  1  
2  2342.9  107527.84  188667.3  48915.0  34840.0  144065.12  70.2  28748.338  100298.59  1028.02  5613.48  1  
2  2374.9  47788.36  133710.0  38665.0  30776.0  80999.82  1e-10  13097.999  62790.812  446.88  581.56  1  
2  2383.9  113554.24  262143.0  25265.0  36261.0  262143.0  17.1  11578.749  152453.61  1318.1  1147.0  1  
2  2392.7  186053.33  262143.0  48963.0  36525.0  249028.69  30.599998  25129.28  197301.6  2296.1401  1390.04  1  
2  2393.6  46575.64  128707.664  29148.0  30591.0  104720.086  1e-10  24376.44  60078.363  249.90001  426.56  1  
2  2403.0  172408.36  222562.53  52760.0  30869.0  214157.6  45.0  24635.45  104832.19  3360.4202  4472.68  1  
2  2411.0  75706.96  130831.805  44292.0  30149.0  112018.69  1e-10  6974.3896  60187.504  637.0  467.48  1  
2  2419.6  49065.56  193696.94  24305.0  31576.0  132300.36  0.9  18586.77  93325.41  504.7  621.24  1  
2  2485.3  125676.484  134334.48  59260.0  32212.0  138986.4  1e-10  5272.2397  66027.56  1152.48  375.72  1  
2  2494.6  78188.2  221140.55  34561.0  33688.0  148263.73  1e-10  6249.8696  113674.664  932.96  839.48  1  
2  2500.4  77854.64  183230.44  33915.0  31049.0  150443.22  0.9  29347.19  86809.1  792.82  13932.64  1  
2  2507.3  151776.0  262143.0  51001.0  32077.0  195031.31  23.4  11391.13  130986.195  2187.36  1835.2001  1  
2  2508.6  70637.84  217388.64  22522.0  30695.0  205546.66  5.3999996  6151.34  101817.99  1030.96  695.64  1  
2  2515.2  42360.88  131793.3  36957.0  32425.0  75118.73  1e-10  14551.169  65206.875  175.42  280.24  1  
2  2516.2  226872.88  262143.0  60742.0  42024.0  244778.56  1e-10  36485.598  212328.67  3335.9202  13270.48  1  
2  2516.3  104305.08  262143.0  38732.0  32845.0  176488.12  2.6999998  7488.28  138203.34  1517.04  954.8  1  
2  2521.1  153247.88  243227.08  71661.0  34088.0  140149.48  12.599999  21240.59  126512.52  1304.38  1392.52  1  
2  2522.1  116829.08  262143.0  29193.0  33974.0  262143.0  19.8  35551.04  171996.1  1485.68  1252.4  1  
2  2524.0  99848.52  262143.0  26222.0  38985.0  249548.95  24.3  7181.4795  164299.58  880.04004  714.24  1  
2  2533.7  71140.04  237021.6  21161.0  35934.0  220322.02  8.099999  10618.2295  129961.13  807.52  560.48  1  
2  2560.1  207616.92  262143.0  51833.0  39052.0  262143.0  1e-10  28152.44  181044.02  1816.92  1052.76  1  
2  2562.1  132961.48  228385.67  35578.0  36204.0  244920.02  36.899998  8692.47  126166.914  1266.16  674.56  1  
2  2563.0  56676.68  202791.89  23442.0  33828.0  158449.06  1e-10  4728.8496  104675.97  435.12  331.08002  1  
2  2569.6  74820.36  242468.7  23293.0  30393.0  210510.75  11.7  5487.59  112447.375  1330.84  917.60004  1  
2  2571.7  112156.76  182402.12  59081.0  31872.0  124410.65  10.799999  32891.32  88707.28  866.32  598.92  1  
2  2573.0  262143.0  262143.0  39133.0  32409.0  262143.0  40.5  45327.34  236580.22  2382.3801  1649.2001  1  
2  2578.5  143575.88  223652.73  56340.0  30352.0  167010.81  1e-10  26008.969  103581.35  998.62  823.36  1  
2  2598.9  64787.52  194325.89  24107.0  32368.0  176127.88  2.6999998  7184.4297  95976.87  781.06  452.6  1  
2  2631.5  54753.44  149434.27  26663.0  30592.0  134580.56  1e-10  14309.859  69755.445  879.06  613.8  1  
2  2655.0  97323.88  253222.81  38372.0  31108.0  166220.64  13.5  18868.2  120197.38  413.56  1180.48  1  
2  2659.8  65599.72  211236.48  23829.0  31421.0  180416.42  1e-10  7119.53  101276.58  727.16003  425.32  1  
2  2682.4  122583.92  228859.73  45819.0  32344.0  175334.69  4.5  13413.649  112949.2  1205.4  1093.68  1  
2  2706.4  98499.4  222196.7  41119.0  33413.0  156989.64  27.0  5939.53  113285.19  1232.84  745.24  1  
2  2713.7  106972.32  203246.69  41201.0  32129.0  170154.56  1e-10  8316.64  99641.62  1311.24  758.88  1  
2  2734.1  72853.72  252701.8  22796.0  37365.0  209446.45  1e-10  10404.06  144076.58  958.44  709.28  1  
2  2761.5  129268.76  150239.89  45452.0  31501.0  186389.1  19.8  8738.489  72215.375  1474.9  849.4  1  
2  2766.0  189755.97  262143.0  53226.0  33624.0  233642.34  11.7  19215.709  139702.42  1718.92  1120.96  1  
2  2767.9  97428.04  233483.02  31877.0  33177.0  200302.55  1e-10  7727.2295  118198.625  2002.14  1097.4  1  
2  2772.5  57330.16  193724.83  48245.0  36145.0  77877.29  8.099999  10529.7295  106844.85  550.76  323.64  1  
2  2792.1  156509.08  262143.0  39883.0  32601.0  257176.72  7.2  16939.488  144186.78  1352.4  965.96  1  
2  2806.0  96345.52  242552.08  30743.0  32600.0  205383.36  3.6  11575.21  120654.27  1529.78  980.84  1  
2  2806.5  178454.6  262143.0  36281.0  36908.0  262143.0  1e-10  8068.2495  222907.77  1592.5  753.92  1  
2  2815.2  34442.242  124928.414  30424.0  30121.0  74191.66  1e-10  6821.5796  57418.344  78.4  400.52  1  
2  2837.1  112205.12  262143.0  27160.0  35740.0  262143.0  8.099999  12688.539  156025.27  1529.78  1190.4  1  
2  2838.0  75850.8  262143.0  20968.0  35061.0  237073.55  8.099999  9632.93  146582.52  702.66003  390.6  1  
2  2858.8  81502.72  204403.73  33705.0  31590.0  158473.88  16.199999  15791.35  98527.74  565.46  460.04  1  
2  2868.4  108002.76  206715.52  39891.0  37392.0  177435.23  1e-10  13310.399  117942.9  1178.9401  649.76  1  
2  2871.9  66528.484  138205.94  41676.0  30233.0  104616.83  20.699999  8659.43  63757.023  554.68  394.32  1  
2  2873.8  94111.04  224548.39  34006.0  36363.0  181369.78  16.199999  14382.43  124591.875  1774.78  1003.16003  1  
2  2876.3  63966.64  137592.25  47828.0  32225.0  87649.87  1e-10  12177.6  67656.1  392.98  318.68  1  
2  2880.6  262143.0  262143.0  58448.0  37717.0  262143.0  13.5  48080.277  221008.52  3231.06  2143.96  1  
2  2906.5  21175.48  120094.76  18282.0  30141.0  75908.336  18.0  4085.7498  55233.402  150.92  140.12  1  
2  2910.2  123303.12  147538.48  59618.0  33064.0  135542.84  70.2  9011.069  74435.625  1486.66  964.72003  1  
2  2914.7  129077.805  163216.48  63291.0  30584.0  133656.34  1e-10  6635.1396  76169.02  1118.18  440.2  1  
2  2916.6  63562.402  139219.16  39272.0  30085.0  106071.13  1e-10  5869.32  63910.03  404.74002  850.64  1  
2  2917.7  28191.4  100925.86  31216.0  30037.0  59186.05  1e-10  17940.719  46257.17  179.34  318.68  1  
2  2921.8  99420.72  223097.92  31304.0  35317.0  208140.69  1e-10  7987.4194  120226.27  985.88  779.96  1  
2  2939.0  102331.0  251540.1  30203.0  33008.0  222043.02  6.2999997  7206.26  126691.22  1018.22003  895.28  1  
2  2955.6  77415.68  128737.69  35216.0  30287.0  144068.44  1.8  5997.94  59495.215  867.3  368.28  1  
2  2956.1  55110.56  136355.5  43263.0  30597.0  83483.01  27.0  24153.418  63660.723  437.08002  376.96  1  
2  2968.4  59899.44  161501.1  34395.0  33577.0  114131.99  22.5  23915.648  82744.17  541.94  953.56  1  
2  2987.7  120214.28  262143.0  28803.0  32865.0  262143.0  15.299999  8987.47  141939.78  1603.28  1051.52  1  
2  3018.6  46674.84  168203.03  19237.0  30173.0  159010.36  1e-10  8608.689  77441.25  624.26  558.0  1  
2  3026.2  53713.082  151971.39  24772.0  34038.0  142101.61  8.099999  6166.6797  78930.695  361.62  668.36  1  
2  3027.9  106400.68  262143.0  34036.0  35474.0  204873.53  18.9  9215.21  151952.84  978.04004  529.48  1  
2  3036.6  59415.84  198143.75  21673.0  38988.0  179664.86  20.699999  8509.569  117877.625  666.4  533.2  1  
2  3042.1  64693.28  191608.9  27257.0  34655.0  155546.78  1e-10  28379.588  101321.516  806.54004  959.76  1  
2  3042.9  171395.28  255733.72  43511.0  30207.0  258154.53  1e-10  29006.168  117873.34  1286.74  957.28  1  
2  3077.6  127056.6  262143.0  32732.0  33809.0  254392.67  3.6  14436.709  148304.14  1103.48  953.56  1  
2  3086.7  246401.64  262143.0  62228.0  32512.0  259500.19  48.6  19228.69  153676.62  1909.04  1215.2  1  
2  3099.1  83019.24  223688.23  26557.0  33225.0  204870.62  1e-10  6832.1997  113403.95  1039.78  357.12  1  
2  3109.3  262143.0  262143.0  76625.0  33573.0  224206.23  35.1  23810.629  152804.56  2654.82  1956.72  1  
2  3120.4  88398.36  125660.23  55892.0  31786.0  103651.24  1e-10  6117.71  60947.203  876.12  519.56  1  
2  3121.7  68345.08  179426.95  32897.0  31076.0  136154.14  3.6  20737.318  85081.055  517.44  2673.44  1  
2  3125.4  82474.88  224793.02  25030.0  37025.0  215943.83  4.5  14818.439  126998.305  921.2  653.48  1  
2  3126.9  118260.04  197522.53  52285.0  33326.0  148231.61  30.599998  16958.959  100443.05  1297.52  1062.68  1  
2  3132.6  150754.23  236735.61  43276.0  34704.0  228298.14  12.599999  12166.39  125361.2  1748.3201  863.04  1  
2  3139.6  76106.24  180219.16  30880.0  31125.0  161518.73  1e-10  2977.73  85591.445  671.3  623.72003  1  
2  3168.0  91570.28  209400.1  32882.0  30637.0  182505.64  18.9  14148.789  97891.09  967.26  4725.64  1  
2  3181.0  222456.0  262143.0  48329.0  31200.0  262143.0  22.5  31535.498  190237.45  2670.5  2147.68  1  
2  3202.4  30368.84  122698.51  24853.0  31780.0  80080.96  13.5  6741.34  59499.492  312.62  254.2  1  
2  3203.9  61329.16  179282.69  25529.0  31816.0  157439.28  1e-10  7766.76  87037.016  637.0  391.84  1  
2  3205.1  67382.84  189842.77  30462.0  31588.0  144967.56  1e-10  8199.819  91503.195  697.76  731.6  1  
2  3218.4  78994.2  221620.53  33853.0  36508.0  152924.83  1e-10  16586.08  123457.68  1056.4401  918.84  1  
2  3222.1  61166.72  148973.19  32253.0  31445.0  124286.8  1e-10  10670.739  71479.21  1e-10  318.68  1  
2  3233.3  134143.2  262143.0  41929.0  32649.0  209668.94  9.0  34146.25  131846.47  1372.0  863.04  1  
2  3241.7  53426.64  150721.08  38617.0  32772.0  90669.1  17.1  8625.8  75369.734  420.42  367.04  1  
2  3242.4  262143.0  258557.39  120920.0  32075.0  142075.78  1e-10  20451.76  126544.625  1635.62  817.16003  1  
2  3249.6  115026.12  259478.38  43486.0  31532.0  173351.23  1e-10  8456.47  124845.47  1085.84  734.08  1  
2  3253.2  84755.24  262143.0  23683.0  30345.0  234536.16  1.8  18664.059  122197.22  832.02  677.04  1  
2  3281.7  35755.4  161435.25  15063.0  35816.0  155564.34  1e-10  4435.6196  88225.78  290.08002  128.96  1  
2  3288.6  94137.08  247067.83  27545.0  31921.0  223974.12  2.6999998  8850.0  120340.766  1082.9  735.32  1  
2  3305.2  110453.0  166423.27  38652.0  30652.0  187277.45  3.6  13924.59  77838.23  1121.12  814.68  1  
2  3307.8  113192.164  247994.84  37027.0  32756.0  200344.67  1e-10  9016.97  123952.016  1449.42  543.12  1  
2  3311.0  87426.2  262143.0  30246.0  30876.0  189432.12  18.0  8891.89  135928.53  917.28  729.12  1  
2  3318.9  76909.76  207684.58  30337.0  33156.0  166145.58  1e-10  14918.149  105071.87  826.14  672.08  1  
2  3324.5  67870.164  218458.05  23244.0  37093.0  191358.6  1e-10  3121.69  123645.99  936.88  417.88  1  
2  3324.8  92403.56  212551.5  35484.0  33568.0  170661.7  1e-10  15625.56  108870.37  954.52  561.72003  1  
2  3331.5  221602.88  262143.0  37316.0  40663.0  262143.0  6.2999997  47515.06  242142.08  2092.3  1924.48  1  
2  3333.6  254131.8  262143.0  48008.0  33177.0  262143.0  2.6999998  37888.027  192861.1  1872.78  1154.4401  1  
2  3340.1  144641.05  262143.0  37810.0  35901.0  250706.05  1e-10  12808.31  178844.1  1327.9  763.84  1  
2  3388.4  22161.28  110060.81  27978.0  31189.0  51910.844  1e-10  10327.359  52378.64  170.52  236.84  1  
2  3396.1  82359.56  206709.23  29955.0  31410.0  180187.48  12.599999  18421.568  99071.305  1032.92  1507.84  1  
2  3396.1  133838.16  262143.0  37820.0  34361.0  231920.08  32.399998  11001.14  140244.9  1176.0  429.04  1  
2  3401.0  88183.84  173842.69  27080.0  31328.0  213412.73  10.799999  11018.249  83101.555  1127.98  606.36  1  
2  3411.5  162451.16  225215.33  77348.0  30681.0  137642.84  43.199997  32883.06  105435.664  1962.9401  1128.4  1  
2  3415.3  33829.68  137950.83  23130.0  30050.0  95852.23  5.3999996  3275.0898  63254.125  450.80002  285.2  1  
2  3415.9  70289.4  200852.14  24108.0  34434.0  191077.06  98.1  30583.828  105531.97  1140.72  13933.88  1  
2  3439.2  33767.68  125999.43  31400.0  31332.0  70477.67  13.5  18744.299  60238.863  274.4  415.4  1  
2  3454.5  48218.64  203449.52  18312.0  33719.0  172567.56  2.6999998  5181.38  104677.03  573.3  302.56  1  
2  3455.6  62832.04  117508.54  44821.0  30358.0  91871.23  8.099999  15978.97  54433.043  716.38  4073.4001  1  
2  3459.6  94249.92  210256.0  40033.0  31826.0  154291.78  6.2999997  14046.72  102105.83  427.28  911.4  1  
2  3461.0  106786.32  262143.0  38389.0  33156.0  182300.88  24.3  18329.53  135702.75  1077.02  1404.92  1  
2  3462.0  43068.92  191854.97  19281.0  30817.0  146390.98  27.0  3396.0398  90215.984  343.98  300.08002  1  
2  3465.0  243235.92  262143.0  36605.0  37228.0  262143.0  24.3  39790.777  262143.0  2567.6  2456.44  1  
2  3482.3  109173.32  185464.9  44648.0  31906.0  160248.67  12.599999  16799.66  90293.02  897.68  598.92  1  
2  3482.6  97131.68  197615.34  44388.0  30127.0  143408.62  3.6  20915.5  90844.08  737.94  558.0  1  
2  3487.0  80614.88  171983.62  38979.0  32065.0  135539.06  9.9  7628.11  84146.945  797.72003  386.88  1  
2  3500.8  44063.4  134758.7  28790.0  30396.0  100303.54  1e-10  14311.039  62501.914  453.74002  5033.16  1  
2  3508.8  28994.92  105093.76  30302.0  30261.0  62709.098  1e-10  8469.449  48526.64  93.1  321.16  1  
2  3545.2  72983.92  235638.61  27828.0  32231.0  171879.92  3.6  7890.6597  115888.49  794.78  219.48  1  
2  3561.6  70151.76  211226.83  24979.0  30220.0  184053.22  11.7  6150.7495  97401.03  563.5  529.48  1  
2  3565.7  262143.0  262143.0  77424.0  34960.0  221892.5  42.3  16830.34  190038.42  3240.86  2072.04  1  
2  3587.0  262143.0  262143.0  55893.0  39169.0  262143.0  8.099999  38341.74  197658.97  3786.72  4135.4  1  
2  3587.9  228662.2  244570.33  75623.0  34045.0  198162.02  1e-10  13957.629  127050.734  2657.76  952.32  1  
2  3594.0  48634.04  138515.55  21184.0  30293.0  150456.97  1e-10  4892.8696  64026.664  717.36  343.48  1  
2  3614.4  73322.44  244200.97  25364.0  37329.0  189451.95  1e-10  12797.1  139095.73  758.52  660.92  1  
2  3624.1  77304.08  228141.3  24742.0  36256.0  204761.16  1e-10  6922.4697  126212.93  802.62  374.48  1  
2  3634.3  158288.48  177465.38  60239.0  31216.0  172207.28  1e-10  7573.2397  84530.01  1683.64  995.72003  1  
2  3657.6  119590.56  243437.2  41018.0  36149.0  191074.34  9.9  11774.63  134277.52  1353.38  948.60004  1  
2  3663.5  150307.84  262143.0  44672.0  34501.0  220508.94  38.7  8989.239  152862.34  1450.4  711.76  1  
2  3668.2  262143.0  262143.0  94269.0  36737.0  182242.34  32.399998  20388.629  223911.42  5066.6  3510.44  1  
2  3675.7  71720.36  175512.11  22140.0  34148.0  212297.45  2.6999998  28426.2  91451.836  1029.98  1187.92  1  
2  3690.8  12326.84  99657.32  13592.0  30064.0  59435.83  1e-10  5982.01  45716.82  147.0  194.68001  1  
2  3714.9  258535.05  262143.0  63686.0  34186.0  262143.0  1e-10  35548.68  194746.42  2087.4001  1998.88  1  
2  3716.1  115059.6  191315.98  44726.0  34597.0  168594.23  8.099999  11375.199  100997.305  1272.04  1852.56  1  
2  3725.7  144044.6  262143.0  36755.0  37304.0  256838.72  38.7  15363.01  173081.06  1812.02  668.36  1  
2  3742.5  219565.56  262143.0  55661.0  33581.0  258519.42  27.9  28951.889  144776.36  2860.62  1630.6  1  
2  3744.7  106860.72  208475.16  44056.0  30744.0  158961.88  1e-10  7327.8  97799.08  1064.28  646.04  1  
2  3747.8  188659.8  262143.0  61936.0  35232.0  199625.56  32.399998  25225.45  159922.2  2683.24  1268.52  1  
2  3763.8  66563.2  163757.66  28481.0  33659.0  153164.8  18.9  8075.3296  84105.21  772.24  487.32  1  
2  3765.3  48950.242  134255.78  23136.0  31192.0  138658.48  18.0  3869.8098  63899.332  297.92  313.72  1  
2  3780.6  63371.44  243505.38  20851.0  32697.0  199180.42  15.299999  23831.28  121488.875  457.66  771.28  1  
2  3787.7  106535.84  239393.64  32452.0  36126.0  215146.47  40.5  13008.909  131963.11  1180.9  677.04  1  
2  3798.1  99151.64  228210.27  34568.0  30825.0  187977.39  13.5  11040.67  107339.195  2499.0  4573.12  1  
2  3809.6  88005.28  262143.0  26635.0  31909.0  216538.92  28.8  11413.55  130298.19  989.80005  672.08  1  
2  3810.8  95509.76  238064.38  30597.0  34705.0  204573.25  1.8  13276.77  126068.48  1707.16  1501.64  1  
2  3811.2  70461.76  222560.81  26861.0  33157.0  171913.98  16.199999  11390.539  112601.45  779.10004  726.64  1  
2  3818.8  146789.97  202464.45  47308.0  31274.0  203348.84  18.0  47988.24  96616.73  1248.52  1608.28  1  
2  3836.6  158237.64  249252.55  45228.0  34748.0  229288.56  20.699999  10370.43  132156.78  1600.3401  880.4  1  
2  3839.5  96150.84  215304.2  29649.0  30644.0  212531.34  18.9  18017.42  100674.164  978.04004  688.2  1  
2  3843.5  129601.08  194434.7  46709.0  32171.0  181839.39  1e-10  27321.129  95446.15  1402.38  747.72003  1  
2  3844.6  32951.76  175069.97  15045.0  31120.0  143537.84  1e-10  13053.159  83132.586  484.12  510.88  1  
2  3846.6  262143.0  262143.0  116073.0  36518.0  148008.61  1e-10  16882.85  176572.48  2858.6602  3357.92  1  
2  3848.2  98917.28  148161.42  45910.0  31959.0  141203.3  36.899998  23999.43  72251.75  856.52  1148.24  1  
2  3856.2  78669.32  258875.97  21423.0  32632.0  240660.62  24.3  4459.8096  128900.766  844.76  462.52  1  
2  3857.3  98284.88  178798.52  55088.0  36381.0  116925.62  1e-10  19426.34  99256.414  716.38  776.24  1  
2  3858.5  145080.0  218720.42  48205.0  35096.0  197240.17  18.9  17616.219  117129.695  1846.3201  1364.0  1  
2  3876.8  75946.28  218156.78  31248.0  32485.0  159281.1  24.3  8257.64  108136.34  829.08  450.12  1  
2  3891.5  60307.402  147949.66  28685.0  31281.0  137783.03  3.6  4839.1797  70617.87  911.4  426.56  1  
2  3911.9  49149.88  147867.81  21636.0  30936.0  148876.25  1e-10  10647.14  69800.38  620.34  414.16  1  
2  3918.9  104250.52  220185.47  31486.0  36809.0  216990.48  0.9  9382.18  123669.54  1501.36  1031.68  1  
2  3919.5  25184.4  113216.55  25940.0  30433.0  63627.016  11.7  7485.9194  52574.453  159.74  146.32  1  
2  3923.4  121309.2  165108.88  45733.0  30332.0  173837.72  17.1  10671.329  76417.266  1622.88  750.2  1  
2  3937.3  71528.164  156563.31  32263.0  30368.0  145295.53  1e-10  4204.34  72548.14  591.92  411.68  1  
2  3950.4  59001.68  196009.98  25352.0  32150.0  152521.86  8.099999  7077.6396  96156.625  439.04  473.68  1  
2  3952.0  110584.44  225076.69  39189.0  33569.0  184931.03  13.5  10399.34  115289.3  898.66003  657.2  1  
2  3964.6  95504.8  219313.97  33501.0  31277.0  186830.31  4.5  13668.529  104667.41  844.76  479.88  1  
2  3968.7  41076.242  118333.61  32791.0  30253.0  82094.87  1e-10  8917.26  54625.645  294.0  324.88  1  
2  3972.8  87982.96  242682.14  33235.0  34205.0  173493.34  1e-10  7736.6694  126662.33  1164.24  669.6  1  
2  3974.3  28072.36  125324.15  21673.0  34242.0  84886.734  11.7  17798.53  65480.793  238.14  438.96  1  
2  3999.3  106297.76  215962.25  31745.0  36205.0  219446.53  19.8  35128.598  119307.15  1497.4401  6073.52  1  
2  4006.4  20453.8  100431.94  22742.0  30036.0  58942.06  1e-10  4221.4497  46029.26  120.54  90.520004  1  
2  4012.5  79693.56  200923.64  30141.0  32631.0  173278.83  1e-10  8576.83  100041.8  660.52  483.6  1  
2  4022.8  79175.24  188551.45  37382.0  34054.0  138805.55  9.0  12154.59  97975.625  652.68  420.36002  1  
2  4024.5  63742.2  195575.89  21896.0  30600.0  190784.11  1e-10  14016.039  91318.086  486.08002  429.04  1  
2  4030.7  80938.52  253269.45  26356.0  31084.0  201259.19  4.5  9497.819  120126.766  763.42004  579.08  1  
2  4046.1  62570.402  220552.03  21302.0  31799.0  192499.02  0.9  6365.51  107014.984  723.24  370.76  1  
2  4062.4  66053.56  202106.61  25778.0  36513.0  167929.5  4.5  7536.6597  112602.52  792.82  513.36  1  
2  4081.9  143224.97  209151.78  59454.0  31414.0  157876.53  36.899998  22725.62  100254.73  1353.38  2090.6401  1  
2  4154.6  262143.0  215002.69  82711.0  33865.0  207708.81  220.5  44731.438  111100.24  4684.4  3970.48  1  
2  4158.2  77929.04  168854.23  36914.0  31028.0  138352.88  12.599999  9689.569  79943.984  1125.04  457.56  1  
2  4161.6  85051.6  198610.28  38748.0  30243.0  143851.1  1e-10  10954.529  91652.99  1225.98  513.36  1  
2  4162.3  146972.23  173403.75  67500.0  33441.0  142695.89  31.5  10087.819  88482.586  1402.38  5070.36  1  
2  4164.2  139260.69  188411.45  62381.0  32633.0  146303.97  1e-10  16271.609  93817.6  1362.2001  740.28  1  
2  4198.9  191970.6  262143.0  41010.0  30309.0  262143.0  1e-10  15823.799  126154.08  2398.06  1786.84  1  
2  4201.1  160735.0  262143.0  28493.0  37809.0  262143.0  13.5  14832.6  262143.0  1919.8201  1474.36  1  
2  4203.2  73561.76  149497.39  35476.0  30406.0  135893.1  0.9  20640.559  69360.62  908.46  699.36  1  
2  4222.2  85633.164  161776.2  38193.0  30780.0  146939.36  1e-10  23828.918  75980.7  818.3  695.64  1  
2  4228.2  97162.68  203372.39  43021.0  34169.0  148012.67  23.4  6209.1597  106033.8  1663.06  1068.88  1  
2  4234.6  148770.23  237372.9  67963.0  37866.0  143457.58  29.699999  9497.819  137151.53  1469.02  669.6  1  
2  4234.7  94087.484  185545.12  33548.0  34201.0  183799.86  19.8  4047.9897  96829.66  1120.14  748.96  1  
2  4236.1  107423.68  201423.19  47761.0  34304.0  147403.08  1.8  12896.81  105432.45  1243.62  600.16003  1  
2  4238.7  104119.08  262143.0  28102.0  35452.0  242813.6  3.6  7369.0996  145910.56  1579.76  1227.6  1  
2  4245.9  78899.96  180985.08  34539.0  32120.0  149708.69  0.9  5026.8  88703.01  754.60004  298.84  1  
2  4277.6  110869.64  145215.3  40307.0  33197.0  180265.3  8.099999  9055.909  73558.23  1041.74  901.48  1  
2  4277.8  41969.04  134626.9  22695.0  31717.0  121193.34  1e-10  2266.7798  65154.44  409.64  298.84  1  
2  4296.9  85067.72  152264.83  55628.0  30692.0  100219.28  1e-10  8088.3096  71309.086  640.92  399.28  1  
2  4300.7  106767.72  262143.0  31884.0  35045.0  219455.81  29.699999  16281.049  141366.27  980.98004  812.2  1  
2  4307.5  108880.68  230656.28  40045.0  32124.0  178189.64  2.6999998  8353.81  113061.555  1205.4  638.6  1  
2  4342.6  62694.402  164148.66  29103.0  33258.0  141179.27  18.9  10605.25  83301.64  671.3  1051.52  1  
2  4343.8  48431.92  119164.75  47280.0  33172.0  67132.71  1e-10  13988.899  60316.973  139.16  456.32  1  
2  4348.4  78556.484  168125.67  33186.0  32928.0  155134.03  11.7  19548.469  84473.3  795.76  844.44  1  
2  4351.1  100289.96  243661.81  34464.0  32754.0  190709.23  26.099998  11190.529  121778.84  848.68  461.28  1  
2  4352.4  262143.0  262143.0  66755.0  35525.0  257356.06  55.8  27538.248  148238.88  3256.54  2074.52  1  
2  4354.1  112351.44  262143.0  30438.0  34984.0  241903.66  29.699999  8460.01  142901.72  1507.24  679.52  1  
2  4356.4  48110.76  126629.82  41690.0  30563.0  75629.336  18.9  14166.489  59054.37  327.32  353.4  1  
2  4366.2  107960.6  170166.14  51103.0  32555.0  138451.86  2.6999998  17007.34  84530.01  1212.26  1247.4401  1  
2  4367.0  97206.08  206159.94  38356.0  32908.0  166088.7  23.4  16220.869  103520.37  1005.48004  1334.24  1  
2  4367.9  116426.08  262143.0  22909.0  35666.0  262143.0  9.0  13607.169  182446.78  1419.04  894.04  1  
2  4423.8  49938.52  133057.28  40736.0  32849.0  80340.99  35.1  5779.6396  66693.1  570.36  300.08002  1  
2  4437.1  61878.48  204223.81  22684.0  33928.0  178772.19  25.199999  4986.09  105726.7  922.18  709.28  1  
2  4442.2  114391.24  262143.0  33117.0  36868.0  226371.5  28.8  5028.57  164429.05  1831.62  1274.72  1  
2  4444.2  88947.68  202320.72  37934.0  32571.0  153668.89  19.8  8438.77  100552.19  1789.48  896.52  1  
2  4447.8  121621.68  262143.0  22917.0  35184.0  262143.0  11.7  22680.19  219164.9  1660.12  1243.72  1  
2  4490.6  100410.24  241203.61  28472.0  31988.0  231121.31  35.1  10731.51  117731.04  1096.62  476.16  1  
2  4495.3  57067.28  191454.33  23448.0  31484.0  159500.22  18.9  24978.828  91976.13  648.76  4436.72  1  
2  4512.5  31031.0  119415.28  32936.0  32211.0  61745.434  16.199999  5948.38  58692.71  291.06  204.6  1  
2  4514.3  116273.56  258787.9  33929.0  33640.0  224589.73  1e-10  19275.299  132837.3  1680.7001  1065.16  1  
2  4529.3  116507.92  262143.0  38080.0  31893.0  200511.12  18.0  33364.5  133074.84  983.92004  651.0  1  
2  4533.9  72982.68  173263.14  34969.0  31691.0  136778.1  1e-10  3161.22  83784.21  641.9  445.16  1  
2  4539.8  234300.48  262143.0  65440.0  31840.0  234644.2  1e-10  8185.6597  163785.98  3023.3  916.36  1  
2  4541.3  62579.082  132909.39  36265.0  30027.0  113089.28  7.2  7046.3696  60895.844  586.04004  406.72  1  
2  4547.5  128797.56  226737.02  44450.0  31616.0  189896.0  1e-10  22366.309  109382.9  1026.06  678.28  1  
2  4582.9  80738.88  260814.67  27376.0  33584.0  193282.56  16.199999  10486.069  133654.78  820.26  646.04  1  
2  4599.1  61671.402  245115.14  17506.0  31281.0  230874.97  9.9  7609.82  116995.945  1000.58  680.76  1  
2  4620.1  53470.04  128730.586  43765.0  31066.0  80068.836  1e-10  5420.3296  61022.1  489.02002  352.16  1  
2  4627.0  33166.28  168703.89  17277.0  36384.0  125808.03  7.2  5960.7695  93660.31  327.32  228.16  1  
2  4630.4  129231.56  220914.14  44506.0  35429.0  190296.12  1e-10  14906.35  119426.984  1332.8  546.84  1  
2  4640.3  79734.484  192860.48  28385.0  34573.0  184093.0  6.2999997  11381.689  101742.02  681.10004  700.6  1  
2  4690.3  89921.08  233815.34  26635.0  34268.0  221252.78  1e-10  24715.69  122259.27  1566.04  920.08  1  
2  4695.8  49738.88  145628.61  24952.0  31781.0  130638.305  1e-10  14091.56  70621.07  474.32  424.08002  1  
2  4701.2  49478.48  123393.94  50441.0  33108.0  64285.44  4.5  24863.19  62337.133  312.62  300.08002  1  
2  4702.8  190156.48  188826.27  63501.0  35058.0  196250.38  1e-10  13385.919  101011.22  1892.38  1185.4401  1  
2  4704.3  138613.4  202731.23  54505.0  34156.0  166666.69  50.399998  30446.95  105659.3  1617.98  784.92  1  
2  4746.5  98239.0  262143.0  25812.0  32376.0  249426.27  1e-10  27239.12  168581.72  981.96  989.52  1  
2  4746.6  170041.2  262143.0  43929.0  34432.0  253677.98  9.9  9331.439  138392.73  2640.12  1612.0  1  
2  4749.7  239069.52  262143.0  49597.0  36788.0  262143.0  35.1  29510.03  193528.77  3359.4402  1972.84  1  
2  4759.4  105868.72  240504.97  32397.0  35657.0  214162.19  34.2  17807.969  130854.586  1728.7201  1182.96  1  
2  4767.4  56604.76  226674.58  17201.0  30107.0  215664.78  1e-10  8944.399  104133.48  1041.74  679.52  1  
2  4768.9  125486.76  262143.0  40985.0  36000.0  200656.36  1e-10  10226.47  172198.31  1209.3201  569.16003  1  
2  4801.5  131229.2  262143.0  34475.0  34600.0  249463.0  1e-10  19949.67  167914.03  1895.3201  1252.4  1  
2  4822.6  76504.28  217981.2  23965.0  35538.0  209212.78  21.599998  4766.02  118203.98  831.04004  571.64  1  
2  4854.6  35213.52  158833.1  26098.0  31368.0  88426.44  1e-10  5042.1396  76023.5  360.64  327.36002  1  
2  4871.6  104095.52  253265.84  27650.0  30521.0  246727.1  1e-10  7108.32  117949.31  878.08  597.68  1  
2  4875.8  64484.96  144467.6  34200.0  30970.0  123569.77  31.5  17898.238  68270.28  688.94  1321.84  1  
2  4893.4  17105.8  121544.56  10317.0  32635.0  108660.055  1e-10  1568.8099  60525.62  287.14  169.88  1  
2  4893.6  67850.32  162229.06  27669.0  30685.0  160708.31  18.9  10508.489  75958.234  1054.48  814.68  1  
2  4908.0  64467.6  187806.25  31773.0  30928.0  132972.92  1e-10  8189.7896  88630.24  561.54004  574.12  1  
2  4908.8  55739.242  197448.69  22225.0  31030.0  164361.19  15.299999  4562.4697  93488.05  795.76  363.32  1  
2  4910.6  262143.0  242026.23  75135.0  36584.0  228652.48  18.9  41207.957  135105.7  2914.52  1643.0  1  
2  4928.3  58767.32  208583.89  21349.0  36893.0  180400.72  5.3999996  19843.469  117420.734  425.32  679.52  1  
2  4935.3  44869.4  147384.34  28045.0  32049.0  104851.52  33.3  7746.11  72075.2  348.88  3748.52  1  
2  4937.6  80286.28  239644.27  30113.0  36085.0  174729.9  7.2  6593.2495  131951.34  871.22003  445.16  1  
2  4945.8  90114.52  237050.97  30261.0  30856.0  195160.3  29.699999  12492.069  111609.56  1194.62  488.56  1  
2  4947.9  15234.64  174020.47  6332.0  32984.0  157678.05  1e-10  4404.94  87583.78  219.52  69.44  1  
2  4954.6  69159.76  223060.67  25416.0  30044.0  178330.73  14.4  13096.2295  102258.836  559.58  659.68  1  
2  4996.7  44204.76  198099.19  20239.0  31292.0  143139.64  4.5  14524.619  94588.01  597.8  513.36  1  
2  4999.3  257960.92  168587.94  101993.0  37723.0  165753.81  14.4  9368.609  97040.445  2283.4001  582.8  1  
2  5000.4  46369.8  154116.36  38556.0  34568.0  78817.6  10.799999  4187.82  81291.12  407.68  302.56  1  
2  5005.1  16735.041  111902.86  17933.0  30069.0  61158.07  1e-10  4039.7297  51342.883  190.12001  146.32  1  
2  5010.0  34790.68  133337.38  29002.0  32780.0  78616.72  1e-10  9979.26  66693.1  304.78  250.48  1  
2  5023.0  33930.12  147611.61  20689.0  31717.0  107479.555  1e-10  6112.9897  71438.555  152.88  234.36  1  
2  5041.1  162597.48  262143.0  47491.0  32649.0  224379.12  23.4  29768.45  131995.2  1295.56  1024.24  1  
2  5049.6  35609.082  170362.22  15296.0  37666.0  152567.78  1e-10  4830.3296  97913.56  387.1  339.76  1  
2  5066.7  90410.88  206360.33  35537.0  34640.0  166732.36  24.3  14891.6  109074.734  1099.56  926.28  1  
2  5068.4  106783.84  180701.75  42621.0  34061.0  164195.73  1e-10  4450.96  93916.05  1137.78  518.32  1  
2  5074.3  63500.402  161753.77  35375.0  31549.0  117641.336  5.3999996  7974.4395  77868.19  887.88  434.0  1  
2  5076.8  74941.88  257441.81  20538.0  38520.0  239136.78  4.5  3358.2798  151316.2  929.04004  529.48  1  
2  5079.4  97336.28  234439.53  33776.0  32144.0  188862.81  14.4  20387.45  114987.555  4445.2803  13592.88  1  
2  5137.3  52237.48  125663.6  39741.0  31476.0  86143.67  12.599999  5461.63  60354.42  428.26  234.36  1  
2  5154.9  145313.12  240518.66  46714.0  32224.0  203862.69  19.8  9314.92  118262.83  2291.24  1230.08  1  
2  5158.9  151795.84  262143.0  33320.0  33011.0  262143.0  1e-10  9255.329  133898.73  1918.8401  886.60004  1  
2  5161.1  192879.52  262143.0  60717.0  35304.0  208188.02  22.5  12969.97  188443.06  1833.5801  1086.24  1  
2  5178.7  59878.36  170796.34  34109.0  38104.0  115048.46  9.9  13243.7295  99304.56  538.02  432.76  1  
2  5179.7  262143.0  262143.0  69073.0  34526.0  248719.53  25.199999  26709.299  196479.83  3144.82  1372.68  1  
2  5183.7  98082.76  244087.98  33474.0  30645.0  192028.19  30.599998  8839.38  114136.91  1547.42  982.08  1  
2  5187.1  262143.0  262143.0  53753.0  33276.0  262143.0  19.8  40446.86  207882.81  2914.52  2575.48  1  
2  5218.0  121072.36  246264.23  37914.0  33929.0  209278.86  9.0  24697.398  127494.79  1252.4401  855.60004  1  
2  5239.3  21025.44  105936.25  19760.0  30534.0  69732.95  1e-10  4889.3296  49356.96  249.90001  207.08  1  
2  5248.1  161254.56  262143.0  41733.0  35676.0  253228.36  38.7  30053.418  152212.86  1834.56  4294.12  1  
2  5248.6  64201.0  219282.97  24279.0  35493.0  173296.95  12.599999  5876.4  118759.305  1102.5  734.08  1  
2  5250.5  68667.484  229577.97  24268.0  33796.0  185437.3  1e-10  5130.6396  118390.16  745.78  617.52  1  
2  5253.3  85892.32  219498.14  28258.0  36477.0  199201.6  1e-10  25368.229  122171.54  742.84  884.12  1  
2  5255.0  65941.96  201078.89  20554.0  32980.0  210254.58  1e-10  6538.38  101189.91  1260.28  845.68  1  
2  5281.4  56960.64  189405.92  23644.0  31184.0  157882.45  1e-10  5012.05  90125.03  845.74  2260.52  1  
2  5281.7  60099.082  151022.75  30622.0  31900.0  128621.69  1e-10  19792.729  73511.14  495.88  482.36002  1  
2  5332.1  104545.64  192704.77  36720.0  32224.0  186587.78  18.9  6094.6997  94752.78  774.2  482.36002  1  
2  5339.7  193035.77  216298.11  61400.0  36496.0  206038.95  12.599999  7318.9497  120453.12  1872.78  939.92  1  
2  5341.8  262143.0  262143.0  75689.0  36587.0  226978.88  1e-10  31203.328  185575.45  2358.86  1836.4401  1  
2  5356.6  81433.28  137079.75  48463.0  30221.0  110121.36  15.299999  12541.63  63212.395  557.62  710.52  1  
2  5358.3  173281.33  262143.0  27723.0  38436.0  262143.0  23.4  14635.539  235315.48  1987.4401  1093.68  1  
2  5367.5  100240.36  198750.56  33625.0  34404.0  195371.06  4.5  9968.05  104336.77  981.96  478.64  1  
2  5371.4  21520.2  124888.25  20454.0  30823.0  68952.17  1e-10  7672.36  58737.652  12.74  275.28  1  
2  5443.9  133344.64  262143.0  41224.0  31833.0  211985.12  1.8  11774.63  134745.11  1283.8  1015.56  1  
2  5448.1  72309.36  199269.88  30325.0  33992.0  156269.3  24.3  7082.9497  103356.66  667.38  292.64  1  
2  5459.0  79925.44  203379.72  39238.0  30333.0  133492.89  1e-10  23891.459  94133.26  632.10004  514.6  1  
2  5507.1  83525.164  256668.31  24964.0  33408.0  219271.97  1e-10  9323.18  130840.68  766.36  720.44  1  
2  5509.4  67535.36  242191.14  22529.0  31068.0  196457.8  1e-10  14361.189  114813.15  592.9  649.76  1  
2  5513.1  78205.56  141474.11  43877.0  30288.0  116810.164  1e-10  5078.7197  65383.42  476.28  685.72003  1  
2  5514.3  131014.68  262143.0  34840.0  33837.0  246446.0  1e-10  15391.329  158574.0  1764.0  872.96  1  
2  5515.5  262143.0  262143.0  78352.0  32013.0  219264.39  31.5  23968.158  167596.25  3497.62  1881.08  1  
2  5540.3  197946.16  262143.0  42853.0  33376.0  262143.0  1.8  25789.488  188751.22  2048.2  1779.4  1  
2  5543.0  50236.12  195564.4  20452.0  35104.0  160975.67  6.2999997  4245.05  104753.01  846.72003  570.4  1  
2  5545.5  195034.64  262143.0  65201.0  34481.0  196036.73  1e-10  14157.64  144324.81  2207.94  4207.32  1  
2  5555.1  63583.48  148247.61  35625.0  30712.0  116968.625  1e-10  15372.449  69472.96  850.64  1460.72  1  
2  5556.9  35854.6  123559.3  25104.0  30129.0  93601.31  0.9  11627.72  56804.164  344.96002  504.68  1  
2  5562.4  63790.56  212620.44  22044.0  36373.0  189646.98  1e-10  8476.529  118006.02  546.84  561.72003  1  
2  5574.4  64432.88  186617.88  25621.0  33437.0  164812.97  1e-10  26814.318  95213.95  615.44  502.2  1  
2  5585.2  94496.68  203517.2  33734.0  35597.0  183581.38  1e-10  12738.689  110543.84  733.04004  520.8  1  
2  5591.6  115022.4  186828.58  45191.0  30284.0  166805.5  14.4  11954.579  86332.95  1052.52  546.84  1  
2  5612.0  34155.8  113071.79  28925.0  31045.0  77387.54  18.0  4962.4897  53563.133  233.24  151.28  1  
2  5612.7  14964.32  117965.055  17663.0  30445.0  55522.94  12.599999  17727.729  54801.12  221.48001  389.36002  1  
2  5612.8  262143.0  262143.0  47274.0  39601.0  262143.0  48.6  22540.36  248879.88  3246.74  1696.3201  1  
2  5637.7  146394.4  262143.0  37426.0  32208.0  256348.64  23.4  11857.819  133771.4  1505.28  806.0  1  
2  5638.7  42033.52  157659.47  17640.0  32560.0  156162.64  26.099998  13853.789  78329.35  332.22  390.6  1  
2  5657.7  84958.6  165951.16  50134.0  36573.0  111059.3  4.5  10810.569  92610.65  686.0  483.6  1  
2  5673.9  169207.92  262143.0  48085.0  36373.0  230616.81  1.8  19301.26  151460.64  1553.3  1200.3201  1  
2  5685.6  26550.88  100833.44  25625.0  30100.0  67903.94  8.099999  6923.0596  46311.742  152.88  224.44  1  
2  5686.2  191906.12  262143.0  34184.0  40149.0  262143.0  16.199999  23115.61  215738.77  1880.62  1599.6  1  
2  5691.6  119145.4  262143.0  37748.0  34241.0  206853.69  1e-10  12185.27  138385.25  1525.86  1112.28  1  
2  5714.5  103833.88  204841.47  35181.0  33000.0  193424.22  1e-10  4999.6597  103145.87  819.28  815.92  1  
2  5721.3  124510.88  192551.28  43672.0  33430.0  186846.17  17.1  12200.02  98220.66  1445.5  1158.16  1  
2  5725.3  174645.33  235968.72  48283.0  31325.0  237051.47  1e-10  25644.94  112788.7  1320.06  789.88  1  
2  5765.7  110270.72  235084.88  42113.0  30252.0  171602.64  1e-10  10189.89  108517.266  633.08  794.84  1  
2  5782.6  78733.8  247609.88  24597.0  30464.0  209777.55  1e-10  7510.6997  115099.91  892.78  469.96  1  
2  5789.2  184783.56  262143.0  62715.0  35048.0  193095.38  1e-10  25809.549  202100.55  1288.7001  1323.08  1  
2  5809.9  65924.6  138329.61  42717.0  30537.0  101140.88  4.5  7672.9497  64455.734  606.62  441.44  1  
2  5811.0  262143.0  262143.0  87444.0  32036.0  196466.36  9.9  19978.58  150148.83  4053.28  4640.08  1  
2  5813.0  142676.88  235211.62  46594.0  35176.0  200679.75  43.199997  13414.239  126248.234  1691.48  1062.68  1  
2  5848.0  122087.92  159668.06  60330.0  30561.0  132623.14  1e-10  20692.479  74457.02  579.18  643.56  1  
2  5858.9  90834.96  262143.0  28108.0  33540.0  211788.81  25.199999  11234.189  139759.12  804.58  848.16003  1  
2  5885.4  33167.52  115987.79  20120.0  31571.0  108035.12  1e-10  9114.909  55875.402  285.18  607.6  1  
2  5913.1  98105.08  235047.0  38932.0  31276.0  165144.73  3.6  7101.8296  112172.38  1021.16003  838.24  1  
2  5931.3  152653.92  261684.84  37303.0  32405.0  262143.0  1e-10  16864.559  129392.97  1549.38  1092.4401  1  
2  5931.7  57808.8  169431.48  22952.0  33968.0  165064.39  9.9  9746.8  87818.12  734.02  457.56  1  
2  5932.1  168752.84  262143.0  57812.0  35092.0  191299.14  1e-10  7213.34  162981.34  1288.7001  779.96  1  
2  5934.1  111545.44  262143.0  25976.0  41859.0  262143.0  1e-10  12761.109  180167.67  1417.0801  796.08  1  
2  5937.7  231907.28  262143.0  36949.0  32071.0  262143.0  50.399998  35815.36  196460.56  1967.8401  2039.8  1  
2  5938.0  92375.04  262143.0  20517.0  38677.0  262143.0  27.0  13800.689  188534.02  1202.4601  779.96  1  
2  5938.8  70711.0  209093.17  29529.0  32553.0  156934.4  1e-10  11457.8  103860.625  827.12  293.88  1  
2  5946.3  133576.52  176307.78  61240.0  32325.0  142946.94  27.0  12561.1  86962.12  1159.34  977.12  1  
2  5946.9  137296.52  194426.06  49649.0  31617.0  181229.53  1e-10  13445.51  93798.34  1326.92  894.04  1  
2  5949.0  54688.96  158987.33  41068.0  30919.0  87272.23  23.4  9389.85  75008.07  116.62  194.68001  1  
2  5996.2  124014.88  257054.19  34261.0  31819.0  237221.31  1e-10  5617.98  124804.805  1128.96  934.96  1  
2  5997.7  94846.36  252579.69  31442.0  32828.0  197692.61  8.099999  9672.46  126521.086  916.3  651.0  1  
2  6026.5  10757.0  121840.734  7176.0  34844.0  98240.07  1e-10  1138.11  64779.94  133.28  69.44  1  
2  6027.2  143835.05  238161.62  47107.0  33332.0  200105.6  16.199999  17652.209  121130.43  1540.56  992.0  1  
2  6027.6  159253.2  262143.0  64773.0  31785.0  161129.16  1e-10  33425.27  157432.31  1069.18  943.64  1  
2  6105.4  78275.0  208898.28  28251.0  34055.0  181580.5  16.199999  4276.9097  108551.51  866.32  626.2  1  
2  6108.5  93918.84  188192.2  36453.0  35156.0  168849.36  1e-10  7990.9595  100953.44  1026.06  574.12  1  
2  6121.2  129370.44  210617.0  48428.0  31300.0  175072.73  20.699999  8710.17  100590.7  1529.78  658.44  1  
2  6135.3  69002.28  202976.25  26041.0  32329.0  173654.39  2.6999998  10933.289  100128.47  1173.06  970.92  1  
2  6141.3  81195.2  257030.28  28625.0  34545.0  185893.77  22.5  12230.109  135484.48  591.92  569.16003  1  
2  6162.9  262143.0  262143.0  77933.0  33085.0  220443.25  18.9  14135.22  159290.9  2629.34  1009.36  1  
2  6166.4  88736.88  155843.31  42956.0  30565.0  135381.81  1e-10  4776.05  72682.96  763.42004  529.48  1  
2  6172.1  121842.4  209167.3  31049.0  30712.0  257176.2  16.199999  12952.27  98021.63  1617.0  1168.08  1  
2  6185.0  100268.88  257381.73  26645.0  30762.0  246621.19  19.8  9109.01  120812.63  1411.2001  737.8  1  
2  6194.4  148377.16  223756.83  72388.0  33280.0  134332.28  8.099999  23229.479  113626.516  1515.0801  918.84  1  
2  6202.3  69657.0  230677.61  20355.0  32957.0  224271.23  18.9  2383.01  116004.055  707.56  474.92  1  
2  6210.9  34200.44  127028.38  25273.0  30397.0  88685.96  1e-10  6741.34  58918.484  73.5  412.92  1  
2  6213.5  51561.68  183413.62  22043.0  33583.0  153297.92  5.3999996  37443.168  93987.734  574.28  488.56  1  
2  6234.7  199191.12  240717.08  60490.0  31193.0  215807.4  1e-10  14843.81  114573.47  1674.8201  1256.12  1  
2  6278.8  84760.2  201675.27  30552.0  32621.0  181816.08  30.599998  5577.86  100385.266  978.04004  474.92  1  
2  6287.6  47304.76  157822.69  21444.0  31336.0  144570.28  1e-10  21997.559  75462.82  539.0  262.88  1  
2  6289.9  52252.36  231068.28  17029.0  31017.0  201092.86  13.5  5299.38  109360.42  533.12  213.28  1  
2  6302.5  46674.84  141631.39  27713.0  32976.0  110377.17  1e-10  11921.539  71265.21  470.40002  529.48  1  
2  6325.2  80001.08  162192.03  54125.0  30855.0  96867.445  15.299999  11513.26  76361.625  880.04004  529.48  1  
2  6352.4  109306.0  262143.0  29931.0  37920.0  239333.1  43.199997  14636.72  170410.34  1161.3  942.4  1  
2  6354.8  65206.64  155039.0  29136.0  30051.0  146670.17  1e-10  4823.25  71091.875  622.3  515.84  1  
2  6356.5  262143.0  262143.0  89229.0  32724.0  192536.1  54.899998  20931.43  136331.92  2955.6802  1159.4  1  
2  6371.3  118973.04  178216.48  59145.0  31376.0  131828.86  9.0  11812.9795  85322.875  938.84  5155.92  1  
2  6409.2  41910.76  142372.27  26729.0  32072.0  102759.68  1e-10  3119.3298  69674.125  410.62  362.08002  1  
2  6432.7  89939.68  215851.5  33779.0  32689.0  174495.61  2.6999998  23628.318  107665.55  735.98004  596.44  1  
2  6433.3  64478.76  192228.45  29637.0  34130.0  142581.23  41.399998  13738.739  100109.2  689.92004  2125.36  1  
2  6433.9  38085.36  154633.61  21157.0  32516.0  117973.34  6.2999997  4473.38  76722.21  424.34  372.0  1  
2  6435.6  230513.52  262143.0  64960.0  34825.0  232557.48  0.9  12410.06  164064.17  2289.28  916.36  1  
2  6439.0  89632.164  222671.22  30490.0  35060.0  192657.7  7.2  12860.2295  119123.11  1253.42  602.64  1  
2  6440.4  141340.16  223100.38  42711.0  35536.0  216873.14  1e-10  10521.47  120973.13  1563.1  678.28  1  
2  6488.8  34656.76  110939.086  28293.0  30444.0  80276.586  1e-10  2620.19  51535.484  302.82  246.76  1  
2  6493.7  160686.64  262143.0  49181.0  38624.0  214122.52  1e-10  21008.129  186521.34  1853.18  2336.16  1  
2  6521.6  129349.36  262143.0  38688.0  34877.0  219112.9  1e-10  9999.319  149575.31  2287.32  1106.08  1  
2  6522.5  113163.64  209025.73  36457.0  33997.0  203425.77  1e-10  12404.159  108432.734  1436.68  1001.92  1  
2  6523.5  24261.84  94833.03  25786.0  30028.0  61662.297  1e-10  9298.989  43451.633  1e-10  221.96  1  
2  6536.7  28232.32  116811.92  24987.0  30847.0  74047.84  1e-10  15713.47  54981.953  135.24  369.52  1  
2  6538.3  56505.56  133311.33  27806.0  30200.0  133178.02  47.699997  4744.78  61431.914  784.98004  634.88  1  
2  6543.7  66141.6  178933.58  27919.0  34532.0  155258.28  1.8  10153.31  94283.055  777.14  600.16003  1  
2  6548.0  97459.04  190937.88  34240.0  38734.0  186538.44  1.8  8378.59  112850.766  1003.52  776.24  1  
2  6589.6  111653.32  262143.0  29168.0  35966.0  250867.8  1e-10  5828.0195  167937.58  1512.14  750.2  1  
2  6599.9  172134.33  262143.0  45187.0  35497.0  249651.34  1e-10  12349.88  155110.42  976.08  1313.16  1  
2  6600.7  49224.28  154576.39  22772.0  34897.0  141663.56  1e-10  2642.6099  82309.76  621.32  508.4  1  
2  6610.2  50184.04  142529.94  27212.0  30748.0  120860.695  13.5  3689.2698  66871.8  412.58002  254.2  1  
2  6623.6  41464.36  161403.97  26449.0  30304.0  102741.44  1e-10  3314.6199  74633.57  277.34  207.08  1  
2  6624.1  115068.28  262143.0  28691.0  36448.0  262143.0  33.3  11852.51  159683.6  1135.8201  949.84  1  
2  6625.2  262143.0  262143.0  52947.0  38960.0  262143.0  65.7  27462.729  262143.0  3106.6  2057.16  1  
2  6635.3  66419.36  131805.89  37480.0  30895.0  116138.19  4.5  7662.3296  62135.973  507.64  987.04  1  
2  6641.8  86798.76  150776.92  45441.0  30920.0  125183.06  8.099999  9030.54  71136.81  1019.2  482.36002  1  
2  6687.3  95256.8  174171.6  36839.0  30677.0  169460.33  1e-10  22861.318  81528.66  833.0  791.12  1  
2  6716.1  42450.16  122993.16  39072.0  32152.0  71202.23  1e-10  18687.658  60340.51  77.42  318.68  1  
2  6734.7  11789.92  110209.31  12731.0  30309.0  60691.56  1.8  19492.42  50969.453  33.32  396.8  1  
2  6737.3  127349.24  152097.86  54055.0  31515.0  154397.55  1e-10  12759.93  73140.92  604.66003  631.16003  1  
2  6739.5  23507.92  99622.19  30617.0  30038.0  50318.94  1e-10  14771.239  45661.184  148.96  224.44  1  
2  6755.4  75540.8  207872.19  26959.0  34411.0  183635.94  9.9  4651.5596  109147.49  655.62  434.0  1  
2  6756.4  59915.56  189554.53  25819.0  30268.0  152082.8  12.599999  10396.9795  87546.336  397.88  716.72003  1  
2  6773.4  60059.402  170811.61  24574.0  31778.0  160171.47  2.6999998  12416.55  82825.49  851.62  425.32  1  
2  6781.2  53690.76  136584.34  29725.0  34136.0  118374.36  43.199997  16017.909  71143.234  577.22003  600.16003  1  
2  6791.7  28126.92  166979.81  14636.0  30848.0  125944.65  7.2  6045.1396  78597.92  102.9  136.4  1  
2  6792.9  62530.72  216264.34  22302.0  35313.0  183750.92  1e-10  9553.869  116530.49  624.26  489.80002  1  
2  6814.0  31850.64  130151.8  24470.0  32272.0  85302.96  1e-10  6174.3496  64090.863  250.88  286.44  1  
2  6814.8  76359.2  170095.84  36996.0  30865.0  135265.36  1e-10  3439.1099  80108.766  816.34  437.72  1  
2  6842.2  99979.96  190715.8  35457.0  31407.0  184795.3  5.3999996  17218.559  91397.266  792.82  734.08  1  
2  6842.9  59961.44  214868.88  18501.0  34654.0  212401.11  24.3  6838.6895  113617.95  839.86005  461.28  1  
2  6863.0  93130.2  262143.0  26540.0  31720.0  229969.14  18.9  15678.659  128590.47  451.78  691.92  1  
2  6870.6  55132.88  170490.9  26233.0  34000.0  137734.47  6.2999997  6612.13  88450.484  456.68002  357.12  1  
2  6889.0  121883.32  225502.61  35783.0  30409.0  223227.39  18.0  8479.4795  104634.234  1194.62  731.6  1  
2  6910.4  125610.76  167668.86  44610.0  31285.0  184533.22  16.199999  20496.6  80040.28  1102.5  667.12  1  
2  6926.4  136960.48  219576.56  55369.0  30979.0  162109.53  27.9  17730.09  103794.28  1371.02  633.64  1  
2  6949.7  45508.0  187755.05  18424.0  34616.0  161876.48  1e-10  5547.7695  99171.88  619.36  383.16  1  
2  6958.6  27793.36  109025.12  28648.0  31073.0  63580.9  30.599998  8794.54  51692.773  49.0  186.0  1  
2  6960.4  39248.48  184553.03  16737.0  31344.0  153682.77  0.9  3608.44  88266.445  313.6  404.24  1  
2  6960.7  150054.88  262143.0  48885.0  35028.0  201165.94  45.899998  14319.3  141096.62  1758.12  1062.68  1  
2  6968.8  6319.04  121368.164  9950.0  30328.0  41620.566  9.0  12421.27  56165.37  84.28  329.84  1  
2  6972.9  60471.082  203214.66  20560.0  31505.0  192754.52  7.2  10386.949  97691.01  718.34  462.52  1  
2  6973.9  42926.32  185873.28  18672.0  32873.0  150665.12  28.8  5239.7896  93234.45  429.24002  404.24  1  
2  6974.1  187039.12  205259.23  68020.0  36740.0  180208.7  3.6  34257.758  115069.945  1844.36  1232.56  1  
2  6975.3  148563.16  262143.0  43928.0  34720.0  221640.75  18.0  10876.06  140493.14  2075.6401  1056.48  1  
2  6976.2  50544.88  169834.14  27621.0  30773.0  119927.2  1e-10  23578.76  79747.1  712.46  752.68  1  
2  6976.6  91799.68  246219.83  26873.0  31479.0  223874.66  36.899998  17938.95  118267.11  745.78  655.96  1  
2  6976.8  207693.8  262143.0  30769.0  39331.0  262143.0  46.8  19377.37  262143.0  2494.1  2325.0  1  
2  6993.7  39651.48  147219.64  25789.0  32464.0  100763.88  1e-10  4404.3496  72926.92  277.34  225.68001  1  
2  7028.6  112502.72  142679.48  44113.0  30097.0  167138.44  3.6  7501.26  65524.664  833.0  342.24  1  
2  7043.9  94712.44  163770.39  40644.0  33137.0  152718.1  28.8  4446.2397  82807.305  490.0  944.88  1  
2  7044.9  161120.64  249149.66  45859.0  31701.0  230253.69  10.799999  26263.26  120518.38  1945.3  1745.92  1  
2  7045.6  66532.2  262143.0  20780.0  33714.0  209829.38  9.9  7589.1694  148490.33  719.32  690.68  1  
2  7052.9  75749.12  179385.08  36569.0  31421.0  135751.42  29.699999  20436.42  86005.53  1006.46  2695.76  1  
2  7063.7  95853.24  170167.78  51510.0  32736.0  121953.75  36.0  11214.72  85000.805  623.28  367.04  1  
2  7068.4  75316.36  262143.0  19216.0  32212.0  256865.77  22.5  13144.609  133176.48  778.12  570.4  1  
2  7077.2  93254.2  218651.28  36155.0  32730.0  169036.31  1e-10  3726.44  109198.85  1263.22  607.6  1  
2  7091.9  171277.48  262143.0  46180.0  38168.0  243067.14  13.5  14200.709  165353.53  2078.58  2763.96  1  
2  7094.8  167602.12  231347.38  72937.0  34569.0  150595.34  1e-10  13503.329  122031.37  1738.52  1072.6  1  
2  7100.8  92810.28  262143.0  18397.0  36119.0  262143.0  1e-10  12093.819  229817.83  1306.34  1166.84  1  
2  7114.2  115530.805  185398.7  53578.0  31476.0  141315.98  10.799999  8696.6  89044.336  323.4  540.64  1  
2  7129.7  22208.4  118164.984  20149.0  31143.0  72234.34  1e-10  4704.07  56152.53  272.44  229.40001  1  
2  7148.5  262143.0  262143.0  63428.0  38464.0  262143.0  1.8  14863.279  217272.08  3480.96  3546.4001  1  
2  7153.0  39086.04  205150.45  18958.0  31098.0  135116.72  0.9  9844.149  97347.53  198.94  400.52  1  
2  7171.1  143812.72  257265.27  34330.0  34013.0  262143.0  11.7  20358.54  133519.95  1249.5  735.32  1  
2  7206.1  76720.04  150511.55  36132.0  30353.0  139154.34  1e-10  3545.3098  69709.43  782.04004  729.12  1  
2  7206.9  56434.88  218514.77  22913.0  31083.0  161415.62  1.8  8359.119  103639.13  605.64  329.84  1  
2  7237.6  114979.0  262143.0  34524.0  33149.0  218261.6  1e-10  10512.619  136884.03  1124.06  877.92  1  
2  7243.1  38288.72  172640.27  24057.0  31021.0  104306.0  3.6  7129.5596  81718.05  177.38  393.08002  1  
2  7244.4  262143.0  262143.0  57133.0  35873.0  262143.0  32.399998  44972.746  262143.0  4314.94  2816.04  1  
2  7272.4  183063.69  262143.0  57266.0  31481.0  209500.61  23.4  15488.089  147704.95  1591.52  716.72003  1  
2  7276.2  103070.04  150403.56  51435.0  30876.0  131326.89  27.0  8930.83  70859.68  921.2  451.36002  1  
2  7287.3  21429.68  105843.484  26604.0  30097.0  52789.637  32.399998  10786.38  48607.96  98.0  226.92  1  
2  7313.4  48739.44  207530.23  18486.0  31601.0  172789.58  1e-10  8448.21  100069.62  452.76  477.4  1  
2  7323.3  75240.72  183659.39  37281.0  30046.0  132265.11  20.699999  22710.28  84201.516  652.68  4821.12  1  
2  7328.5  71898.92  171015.1  33341.0  32345.0  141326.53  18.0  14528.749  84403.74  1717.9401  2607.72  1  
2  7361.2  33589.12  139724.48  34765.0  30998.0  63319.336  5.3999996  12465.52  66088.555  269.5  281.48  1  
2  7362.2  83311.88  221232.66  28313.0  35720.0  192841.73  1e-10  12000.6  120581.516  798.7  518.32  1  
2  7363.0  262143.0  262143.0  66109.0  33016.0  259870.86  1e-10  42106.527  148422.92  2700.8801  1514.04  1  
2  7364.0  98041.84  254443.42  25455.0  34684.0  252416.83  1e-10  4377.21  134660.58  1045.66  519.56  1  
2  7364.4  169345.56  195846.81  85840.0  33469.0  129289.734  1e-10  14398.949  100018.26  1284.78  967.2  1  
2  7367.9  122717.84  155356.08  53797.0  30822.0  149496.02  1e-10  10710.27  73064.95  974.12  646.04  1  
2  7371.0  142312.33  218901.97  60878.0  31760.0  153201.17  8.099999  5771.38  106084.086  1818.88  714.24  1  
2  7372.1  43568.64  192682.69  17943.0  33052.0  159132.5  1e-10  5410.3  97176.336  285.18  303.8  1  
2  7372.4  87535.32  208708.64  36328.0  30928.0  157914.4  1e-10  13167.029  98494.58  942.76  601.4  1  
2  7373.8  127822.92  186517.6  62071.0  32732.0  134958.4  17.1  17185.52  93156.34  955.5  484.84  1  
2  7397.6  78165.88  249142.38  23808.0  32349.0  215166.3  10.799999  14269.739  122978.31  821.24  719.2  1  
2  7413.9  21946.76  94855.73  27785.0  30077.0  51765.44  1e-10  1795.3699  43532.953  43.120003  127.72  1  
2  7414.4  81048.88  262143.0  23019.0  34904.0  230749.38  1e-10  12077.3  156485.38  668.36  662.16003  1  
2  7417.0  87933.36  262143.0  23194.0  34592.0  248460.83  8.099999  8839.38  141026.0  761.46  569.16003  1  
2  7426.5  137791.28  258517.89  40675.0  31778.0  222010.81  34.2  12136.3  125353.72  1088.78  649.76  1  
2  7428.3  69833.08  262143.0  20258.0  33925.0  225914.73  49.5  6769.6597  138437.67  838.88  696.88  1  
2  7446.4  53245.6  221162.16  18489.0  30625.0  188734.06  1e-10  6858.1597  103349.164  1083.88  933.72003  1  
2  7470.9  53367.12  164641.47  23472.0  34354.0  149005.95  1e-10  2263.8298  86305.13  885.92004  668.36  1  
2  7496.2  86383.36  159511.23  43385.0  33296.0  130487.95  36.0  1772.3599  81040.734  1209.3201  372.0  1  
2  7499.2  60006.082  137769.94  37405.0  32300.0  105134.57  21.599998  10561.59  67901.13  735.0  2186.12  1  
2  7510.8  110182.68  262143.0  26383.0  35688.0  262143.0  18.9  16959.549  154581.84  1218.14  820.88  1  
2  7511.5  140293.6  241204.98  47761.0  33317.0  192506.05  18.9  9526.7295  122623.08  2108.96  1091.2  1  
2  7526.0  83649.164  223032.81  29248.0  32281.0  187432.7  26.099998  4504.65  109859.05  884.94  719.2  1  
2  7529.8  66280.484  158650.92  49472.0  31648.0  87802.35  18.0  14351.159  76614.14  425.32  358.36002  1  
2  7538.3  87455.96  187674.83  40049.0  34747.0  143112.53  6.2999997  8127.2495  99504.66  854.56  342.24  1  
2  7566.4  198830.28  248828.31  59992.0  36435.0  217204.66  17.1  8811.06  138337.1  2237.34  1733.52  1  
2  7567.3  262143.0  262143.0  93942.0  36891.0  182876.7  171.0  74741.195  188162.72  10411.5205  10792.96  1  
2  7591.0  67294.8  213913.56  24719.0  35329.0  178414.66  12.599999  5760.76  115316.05  561.54004  522.04  1  
2  7604.0  92717.28  184241.97  42009.0  31046.0  144643.27  1e-10  26352.35  87279.91  837.9  482.36002  1  
2  7608.4  131514.4  247140.9  38780.0  33593.0  222251.88  21.599998  11486.71  126681.586  1114.26  647.28  1  
2  7621.6  57571.96  139680.52  32525.0  32800.0  116004.19  1e-10  6159.01  69908.45  569.38  333.56  1  
2  7643.8  120239.08  174861.4  34373.0  34166.0  229249.38  1e-10  21499.6  91160.8  1245.5801  1380.12  1  
2  7645.3  141492.69  229864.62  46152.0  31076.0  200920.11  32.399998  17632.738  108997.695  2711.6602  1399.96  1  
2  7663.5  109612.28  235675.31  41429.0  31461.0  173394.27  5.3999996  10512.029  113137.52  917.28  553.04  1  
2  7665.9  60003.6  173197.27  39694.0  31765.0  99067.766  10.799999  23023.568  83947.92  568.4  1280.92  1  
2  7667.0  18267.68  123220.86  16727.0  30185.0  71572.35  8.099999  5914.1597  56753.87  45.08  136.4  1  
2  7696.5  63044.082  212502.17  26124.0  31285.0  158155.61  3.6  5478.7397  101442.42  511.56  458.80002  1  
2  7700.3  74615.76  262143.0  17243.0  30993.0  262143.0  18.9  5455.73  129387.62  836.92004  627.44  1  
2  7733.9  18628.52  113749.83  16730.0  30368.0  72973.02  1e-10  7723.0996  52709.273  117.600006  127.72  1  
2  7766.1  144975.84  228872.55  55519.0  35456.0  171133.08  29.699999  10743.31  123823.62  905.52  693.16003  1  
2  7767.9  100013.44  207442.86  34304.0  30251.0  191070.44  14.4  7082.36  95754.305  1259.3  860.56  1  
2  7771.8  70808.96  176189.86  32592.0  31161.0  142382.69  1e-10  3949.4597  83774.586  716.38  713.0  1  
2  7775.2  66499.96  177997.2  30277.0  35500.0  143942.33  27.9  11540.989  96418.77  530.18  512.12  1  
2  7782.4  93685.72  204421.84  33333.0  30248.0  184195.45  1e-10  10750.9795  94350.46  697.76  375.72  1  
2  7794.6  29135.041  106851.6  28957.0  30447.0  65938.945  1e-10  21696.068  49641.582  179.34  241.8  1  
2  7811.4  113453.805  240524.38  40598.0  38334.0  183144.72  1e-10  6295.8896  140690.03  1854.16  941.16003  1  
2  7813.8  106819.805  222174.8  38174.0  33469.0  183385.11  15.299999  8606.92  113463.875  940.80005  794.84  1  
2  7814.4  92070.0  240741.33  33103.0  31048.0  182276.53  11.7  8478.89  114052.375  1136.8  617.52  1  
2  7816.3  236029.05  250295.3  91368.0  31933.0  169297.78  1e-10  22065.998  121958.61  1165.22  1452.04  1  
2  7841.2  113164.88  262143.0  33581.0  35128.0  220850.31  1e-10  11378.149  150251.55  871.22003  817.16003  1  
2  7879.8  77677.32  156901.48  36144.0  34884.0  140843.86  15.299999  12722.76  83516.71  618.38  323.64  1  
2  7885.1  134551.16  230382.34  41479.0  36208.0  212588.17  1e-10  6590.8896  127284.0  1106.42  489.80002  1  
2  7890.7  95918.96  216364.73  31681.0  33692.0  198420.05  1e-10  12025.38  111232.92  845.74  510.88  1  
2  7896.1  60927.402  247610.66  20313.0  39016.0  196570.58  18.0  17217.969  147411.77  630.14  476.16  1  
2  7917.7  43236.32  145026.83  24298.0  31469.0  116616.0  1e-10  7855.26  69638.81  328.30002  241.8  1  
2  7922.6  74514.08  218752.36  26200.0  31507.0  186387.58  21.599998  14373.579  105167.09  515.48  660.92  1  
2  7923.2  73417.92  136039.08  43340.0  30396.0  111017.92  1e-10  26937.04  63095.76  584.08  663.4  1  
2  7923.8  94647.96  262143.0  29333.0  35171.0  211463.16  1e-10  10824.7295  144892.98  1062.3201  777.48  1  
2  7927.5  117845.88  262143.0  38528.0  36263.0  200455.45  1e-10  8976.26  147088.62  950.60004  727.88  1  
2  7937.7  89211.8  164313.27  42928.0  30312.0  136195.12  7.2  6668.7695  75998.89  615.44  334.8  1  
2  7946.7  154605.69  170026.1  56957.0  30212.0  177892.77  1e-10  12684.999  78381.78  1553.3  793.6  1  
2  7974.5  164750.12  262143.0  38318.0  35685.0  262143.0  1e-10  16373.68  170528.05  1570.9401  1202.8  1  
2  8007.5  149684.12  262143.0  51661.0  30437.0  189885.95  5.3999996  16162.459  123998.02  873.18  793.6  1  
2  8031.1  50971.44  129053.07  39649.0  32744.0  84250.92  1e-10  7264.0796  64479.273  367.5  189.72  1  
2  8032.5  165060.12  262143.0  39985.0  35576.0  262143.0  27.9  8741.439  150330.73  1428.8401  678.28  1  
2  8046.4  36508.082  126226.766  34754.0  31705.0  68843.695  1e-10  6361.38  61065.973  256.76  167.4  1  
2  8048.5  64945.0  183461.81  31370.0  36468.0  135678.53  1e-10  15213.739  102088.7  304.78  355.88  1  
2  8049.0  262143.0  213567.05  82215.0  34223.0  208961.92  20.699999  17473.44  111525.04  1869.8401  1349.12  1  
2  8072.2  115830.88  214664.12  43107.0  30721.0  176098.84  48.6  26721.1  100627.086  1868.86  1323.08  1  
2  8077.9  78545.32  223338.55  26549.0  31401.0  193888.52  1e-10  10191.659  107010.7  637.0  612.56  1  
2  8087.3  52182.92  220485.56  24815.0  32008.0  137814.22  17.1  4007.2798  107685.875  1796.3401  1249.92  1  
2  8093.0  32522.72  109501.2  21835.0  30245.0  97614.336  1e-10  6493.5396  50535.03  127.4  312.48  1  
2  8120.3  80600.0  231794.6  26804.0  31985.0  197067.66  4.5  5914.7495  113127.9  888.86005  429.04  1  
2  8150.2  96479.44  234661.84  28408.0  34956.0  222573.81  19.8  4408.48  125165.4  1179.92  637.36  1  
2  8176.9  80622.32  196865.72  31933.0  31996.0  165460.95  1e-10  7016.8696  96113.83  743.82  809.72003  1  
2  8177.9  83797.96  202535.14  32398.0  36353.0  169509.94  10.799999  7713.6597  112346.8  1043.7001  696.88  1  
2  8179.9  85135.92  223344.6  47295.0  36667.0  117971.62  1.8  53163.72  124959.95  693.84  1073.84  1  
2  8186.6  49654.56  180588.52  18603.0  30176.0  174926.7  19.8  2951.7698  83151.84  648.76  494.76  1  
2  8193.4  262143.0  262143.0  51663.0  34484.0  262143.0  37.8  38192.47  199975.52  3002.72  2002.6  1  
2  8208.0  102999.36  240179.97  33083.0  31795.0  204037.31  8.099999  6270.5195  116524.08  964.32  1093.68  1  
2  8208.6  88937.76  254483.2  25819.0  30216.0  225749.44  1e-10  13938.159  117331.92  811.44  5441.12  1  
2  8226.5  191973.08  261428.17  63309.0  30972.0  198726.05  1e-10  21605.799  123549.695  1650.3201  2706.92  1  
2  8242.5  61637.92  153851.6  29881.0  30808.0  135186.34  18.9  5832.7397  72324.516  855.54004  467.48  1  
2  8248.7  262143.0  262143.0  88267.0  33745.0  194634.52  18.0  13541.09  149930.55  2398.06  1408.64  1  
2  8261.3  62660.92  172479.78  27205.0  36375.0  150948.22  9.0  7644.0396  95732.91  806.54004  747.72003  1  
2  8261.6  143532.48  262143.0  43998.0  33628.0  213794.83  3.6  4622.0596  145756.48  1477.8401  1213.96  1  
2  8295.5  109189.44  196499.1  47549.0  32768.0  150493.98  1e-10  24545.18  98249.55  968.24  659.68  1  
2  8318.0  75580.484  222972.25  23623.0  36988.0  209678.81  1e-10  7402.7295  125843.77  1021.16003  613.8  1  
2  8319.1  83349.08  241641.16  29637.0  33525.0  184308.98  13.5  7911.3096  123611.76  599.76  562.96  1  
2  8319.6  23752.2  113283.51  22956.0  30636.0  67809.03  1e-10  5638.0396  52956.44  189.14  274.04  1  
2  8324.7  68621.6  134861.66  43045.0  31589.0  104476.37  1e-10  19825.18  65004.645  195.02  515.84  1  
2  8352.6  165084.92  262143.0  45157.0  38241.0  239586.48  14.4  9860.67  153043.17  2015.86  843.2  1  
2  8373.9  149536.56  177434.02  60186.0  33260.0  162829.03  1.8  18399.738  90049.06  887.88  715.48  1  
2  8421.8  39419.6  143539.0  26235.0  32911.0  98471.62  1e-10  10479.579  72082.695  368.48  228.16  1  
2  8422.6  116851.4  250574.83  46149.0  36640.0  165940.16  1e-10  6576.7295  140091.89  1025.0801  489.80002  1  
2  8424.1  53944.96  250728.1  15432.0  32084.0  229091.3  1e-10  8965.05  122747.195  777.14  798.56  1  
2  8424.8  44187.4  131413.81  34306.0  30127.0  84412.8  2.6999998  8390.39  60411.133  167.58  219.48  1  
2  8425.2  135452.64  262143.0  30274.0  36301.0  262143.0  41.399998  14997.8  185728.47  1127.0  1488.0  1  
2  8470.4  123656.52  262143.0  31735.0  31828.0  255363.3  29.699999  11676.1  127502.27  1115.24  899.0  1  
2  8494.7  78637.08  262143.0  17376.0  33945.0  262143.0  1e-10  5549.5396  158319.34  617.4  553.04  1  
2  8574.4  178727.4  240082.7  51688.0  34448.0  226611.2  1.8  10345.06  126195.805  2035.4601  1768.24  1  
2  8606.6  39525.0  122201.87  25023.0  30781.0  103517.18  20.699999  3846.7998  57395.87  285.18  156.24  1  
2  8614.2  67928.44  213714.05  23970.0  35361.0  185722.08  9.0  4514.09  115312.836  693.84  463.76  1  
2  8619.8  129418.805  178012.16  54100.0  31789.0  156776.16  1e-10  14325.789  86346.87  882.0  815.92  1  
2  8631.2  135265.4  181288.31  63496.0  33417.0  139611.2  1e-10  17437.45  92439.445  1342.6  701.84  1  
2  8637.7  118717.6  262143.0  27809.0  35486.0  262143.0  8.099999  22031.78  167304.14  1485.68  8539.88  1  
2  8669.7  181074.72  255518.22  59967.0  31777.0  197890.72  25.199999  11919.77  123895.305  2530.36  1294.56  1  
2  8678.1  100841.76  262143.0  25517.0  36224.0  258994.6  20.699999  13110.9795  174364.0  1032.92  925.04  1  
2  8682.0  48921.72  153245.2  37497.0  30357.0  85503.74  10.799999  6298.84  70984.875  314.58002  281.48  1  
2  8682.7  262143.0  181107.47  88379.0  36122.0  194387.84  43.199997  15105.77  99822.445  3358.46  1845.12  1  
2  8684.0  85912.164  236267.05  32042.0  37157.0  175717.48  7.2  11646.6  133956.52  1001.56  608.84  1  
2  8702.9  84303.88  237756.02  27753.0  33352.0  199075.38  12.599999  7078.82  120996.68  971.18  441.44  1  
2  8726.0  37944.0  116590.2  31585.0  30798.0  78730.34  1e-10  3848.5698  54790.42  216.58  198.4  1  
2  8727.1  109898.72  246045.34  45149.0  33060.0  159523.4  1e-10  9858.31  124118.94  1054.48  595.2  1  
2  8740.6  95135.28  213640.55  31036.0  34097.0  200888.84  1e-10  19673.549  111152.67  356.72  952.32  1  
2  8747.7  60602.52  119388.11  48463.0  30236.0  81952.15  1e-10  19296.54  55081.46  1e-10  814.68  1  
2  8752.1  122634.76  229277.8  37165.0  35868.0  216251.64  1e-10  7415.1196  125484.26  1504.3  641.08  1  
2  8773.5  41717.32  187356.81  18029.0  32853.0  151643.81  1e-10  2627.8599  93921.4  441.98  323.64  1  
2  8775.6  55550.76  239411.6  17920.0  33817.0  203157.08  1e-10  9142.64  123537.93  894.74  400.52  1  
2  8776.2  196161.8  262143.0  62195.0  36488.0  206699.23  14.4  13903.35  156040.25  1792.42  994.48  1  
2  8831.5  58938.44  158906.25  24197.0  33917.0  159630.92  3.6  11703.239  82239.13  464.52002  493.52  1  
2  8832.8  99531.08  244881.94  34136.0  36948.0  191084.77  1e-10  11956.35  138059.97  1051.54  584.04  1  
2  8868.9  73726.68  176380.38  31428.0  31967.0  153740.34  3.6  6550.1797  86034.42  658.56  659.68  1  
2  8878.4  144125.2  231531.25  46438.0  34716.0  203397.84  18.0  10608.789  122647.69  1551.3401  980.84  1  
2  8904.8  94480.56  241519.33  30411.0  30716.0  203606.55  1e-10  14645.569  113197.445  1057.42  837.0  1  
2  8905.6  23681.52  122162.336  17958.0  30989.0  86423.445  1e-10  5081.0796  57765.023  150.92  119.04  1  
2  8952.7  160475.84  244127.47  50523.0  34340.0  208161.53  22.5  9143.819  127919.58  2375.52  1179.24  1  
2  8955.6  34164.48  102245.7  27554.0  31405.0  81258.74  1e-10  4599.6396  48996.37  262.64  233.12  1  
2  8973.7  97945.12  260932.03  28638.0  33764.0  224140.34  1e-10  17617.398  134431.6  1617.0  1337.96  1  
2  8974.0  77378.484  153108.14  45901.0  34001.0  110478.555  32.399998  27434.998  79434.664  518.42  446.4  1  
2  8974.7  122350.805  151374.95  51115.0  30109.0  156869.47  30.599998  24187.049  69545.73  496.86002  982.08  1  
2  8974.9  25013.28  107023.125  22736.0  30448.0  72100.2  19.8  15535.289  49722.902  597.8  6791.48  1  
2  8976.6  64145.2  210883.44  22620.0  31176.0  185845.27  22.5  8219.88  100318.92  517.44  512.12  1  
2  8977.4  89216.76  224028.45  27484.0  37352.0  212738.66  7.2  3286.2998  127684.18  1029.98  794.84  1  
2  8980.1  196165.52  262143.0  29804.0  38796.0  262143.0  19.8  18490.6  225422.27  1612.1  1473.12  1  
2  8981.0  126213.4  262143.0  29556.0  33718.0  262143.0  41.399998  6633.3696  173378.53  1757.14  1401.2  1  
2  9025.1  92215.08  233090.53  28836.0  35460.0  209578.56  6.2999997  26113.988  126119.836  865.34  395.56  1  
2  9034.1  62435.242  210889.42  19877.0  38654.0  205853.8  13.5  4358.92  124385.37  716.38  421.6  1  
2  9035.6  98601.08  236762.17  31805.0  34135.0  203173.1  1e-10  4972.52  123319.65  605.64  487.32  1  
2  9061.7  106364.72  228538.67  30494.0  33564.0  228593.11  22.5  34590.52  117045.164  923.16003  1499.16  1  
2  9063.7  154439.52  243609.88  60720.0  38632.0  166688.88  10.799999  18586.77  143602.56  935.9  773.76  1  
2  9078.8  214192.64  262143.0  34922.0  34545.0  262143.0  32.399998  21986.94  228929.72  2158.94  1319.36  1  
2  9108.5  62859.32  155804.62  28316.0  31565.0  145484.83  25.199999  31680.049  75042.31  604.66003  2622.6  1  
2  9111.8  119080.92  262143.0  33114.0  31628.0  235673.36  1e-10  12090.279  144026.28  1081.92  777.48  1  
2  9124.7  31662.16  162734.34  19097.0  31140.0  108656.41  1e-10  5354.25  77324.625  165.62001  213.28  1  
2  9133.5  56055.44  209246.48  19104.0  34248.0  192297.4  5.3999996  6662.28  109348.66  474.32  219.48  1  
2  9134.3  164221.88  262143.0  53669.0  34269.0  200533.73  28.8  7393.2896  142079.95  1384.74  1443.36  1  
2  9135.1  194613.05  262143.0  31625.0  37116.0  262143.0  14.4  29107.648  251567.72  2242.24  1924.48  1  
2  9161.4  90186.44  224975.39  24363.0  30076.0  242599.77  1e-10  6461.6797  103246.445  773.22003  579.08  1  
2  9173.6  91064.36  262143.0  22861.0  38969.0  261055.67  27.0  4532.9697  156404.05  1290.66  885.36  1  
2  9221.2  79429.44  229808.95  36416.0  31468.0  142945.06  1e-10  4250.9497  110345.9  697.76  654.72003  1  
2  9221.7  189860.12  262143.0  54125.0  30513.0  229887.73  19.8  5825.07  128850.48  1444.52  1226.36  1  
2  9237.6  35821.12  139929.45  30059.0  34224.0  78098.84  21.599998  10311.43  73073.516  211.68001  274.04  1  
2  9243.1  262143.0  262143.0  54737.0  31767.0  262143.0  24.3  15814.359  135800.12  2842.0  1674.0  1  
2  9250.8  30773.08  135374.64  18166.0  32857.0  111017.54  26.099998  6614.4897  67871.17  152.88  168.64  1  
2  9301.1  97731.84  203088.23  41693.0  30804.0  153621.81  19.8  18777.93  95457.914  982.94  685.72003  1  
2  9310.7  241961.2  214601.05  84358.0  33881.0  187974.69  22.5  16319.399  110945.09  1751.26  887.84  1  
2  9321.1  95852.0  239822.95  31333.0  31909.0  200483.73  1e-10  10221.159  116768.04  879.06  720.44  1  
2  9323.0  56274.92  151924.56  25307.0  35988.0  145731.73  1e-10  3319.93  83426.836  457.66  215.76  1  
2  9332.4  76117.4  195138.2  39641.0  30996.0  125840.164  1e-10  13741.689  92292.85  509.6  608.84  1  
2  9355.0  148713.2  262143.0  41505.0  32105.0  234816.75  9.9  14965.939  137509.98  1352.4  1488.0  1  
2  9355.5  79591.88  225585.0  29600.0  31604.0  176220.72  35.1  16092.839  108785.836  578.2  820.88  1  
2  9361.9  133773.69  215975.88  39484.0  31188.0  222039.11  25.199999  15237.339  102780.99  2474.5  1641.76  1  
2  9380.4  177243.12  220724.88  57750.0  30381.0  201139.5  1e-10  13152.279  102323.03  1548.4  892.8  1  
2  9394.8  32457.0  152467.5  24286.0  31388.0  87585.52  1e-10  9421.71  73023.23  133.28  250.48  1  
2  9415.1  52330.48  137482.88  21308.0  30265.0  160950.38  1e-10  4801.42  63490.594  668.36  803.52  1  
2  9416.1  221640.08  262143.0  32900.0  37015.0  262143.0  25.199999  36908.04  262143.0  3148.74  2636.24  1  
2  9451.8  126059.64  262143.0  28956.0  35826.0  262143.0  1e-10  9182.76  154032.92  1439.62  1173.04  1  
2  9452.4  93601.4  180747.11  35911.0  30089.0  170818.47  6.2999997  14256.76  82984.92  407.68  757.64  1  
2  9466.1  76591.08  242978.05  25397.0  32329.0  197640.39  9.9  9522.01  119861.41  746.76  584.04  1  
2  9466.3  128030.0  184782.31  45481.0  31444.0  184485.27  9.9  9034.67  88658.06  1288.7001  1040.36  1  
2  9466.8  70294.36  184313.88  22896.0  32044.0  201205.95  19.8  12929.85  90120.76  1371.02  1004.4  1  
2  9467.7  29327.24  106164.57  22470.0  30648.0  85535.836  1e-10  8611.05  49648.004  232.26001  203.36  1  
2  9483.5  48000.4  121444.9  36971.0  32048.0  85087.07  1e-10  5253.9497  59388.215  298.9  226.92  1  
2  9486.9  27494.52  102917.86  31634.0  30509.0  56960.266  1e-10  4522.3496  47911.39  98.98  78.12  1  
2  9500.9  74982.8  235143.58  30233.0  30837.0  162540.03  1e-10  7729.59  110643.35  866.32  580.32  1  
2  9512.3  32440.88  149131.3  21427.0  31801.0  99222.734  15.299999  4285.76  72365.17  403.76  409.2  1  
2  9512.8  137631.33  262143.0  31997.0  39789.0  262143.0  27.0  11433.02  166660.0  1521.9401  766.32  1  
2  9513.7  155551.8  222556.66  48050.0  36690.0  212159.06  13.5  27125.248  124597.23  1036.84  3925.84  1  
2  9518.8  216920.64  218152.42  72500.0  32296.0  196084.3  36.899998  13428.989  107505.05  2124.6401  1311.92  1  
2  9526.4  84215.84  165843.36  33391.0  30804.0  165289.12  1e-10  16735.35  77951.64  590.94  1345.4  1  
2  9528.8  120374.24  224900.95  52340.0  33975.0  150723.08  7.2  19572.658  116592.555  1273.02  499.72  1  
2  9547.8  262143.0  262143.0  47724.0  38417.0  262143.0  19.8  48013.61  262143.0  4664.8003  2765.2  1  
2  9547.9  110026.44  256223.38  34260.0  31715.0  210469.72  1e-10  11932.159  123994.81  789.88  846.92  1  
2  9587.7  71636.04  220610.5  25582.0  31412.0  183517.3  8.099999  13130.449  105740.62  1080.9401  531.96  1  
2  9592.5  44486.242  125966.47  31689.0  30420.0  92001.98  31.5  6011.51  58470.152  273.42  317.44  1  
2  9597.8  94163.12  242966.3  25590.0  35772.0  241151.78  1e-10  11592.909  132620.1  905.52  817.16003  1  
2  9623.8  98952.0  142773.34  54617.0  30228.0  118734.44  1e-10  17191.42  65853.16  764.4  414.16  1  
2  9652.4  257538.08  262143.0  84793.0  34677.0  199049.62  1e-10  17466.36  151286.23  2643.06  975.88  1  
2  9654.6  139404.52  262143.0  45634.0  37468.0  200201.92  1e-10  16712.34  158320.42  1716.9601  879.16003  1  
2  9676.0  131267.64  188692.8  39972.0  30941.0  215219.56  1e-10  21542.078  89086.06  604.66003  3144.6401  1  
2  9701.5  162691.72  224697.27  52409.0  36876.0  203441.48  1e-10  6070.51  126433.34  1590.54  871.72003  1  
2  9720.7  60180.92  166785.61  34740.0  31264.0  113529.555  8.099999  5908.26  79565.2  474.32  544.36  1  
2  9722.2  69789.68  203703.14  31598.0  34865.0  144747.66  6.2999997  21895.488  108369.6  685.02  2839.6  1  
2  9723.4  64875.56  176468.6  43405.0  30896.0  97953.805  1e-10  21157.988  83193.57  249.90001  518.32  1  
2  9729.2  34615.84  119770.66  29888.0  31068.0  75902.836  1e-10  7402.1396  56778.484  58.800003  100.44  1  
2  9735.0  136674.05  153555.61  51600.0  31804.0  173586.64  26.099998  22795.828  74519.086  1511.16  825.84  1  
2  9758.0  57243.36  204119.56  22435.0  32016.0  167216.44  15.299999  9665.97  99717.586  528.22003  440.2  1  
2  9760.9  262143.0  262143.0  85297.0  33464.0  201411.61  62.1  33868.95  156159.02  4911.7603  4428.04  1  
2  9761.3  96392.64  248255.33  33361.0  35000.0  189358.48  7.2  7900.0996  132582.64  1227.9401  1163.12  1  
2  9762.0  32423.52  118006.94  29988.0  30537.0  70858.6  19.8  4281.04  54986.234  381.22  363.32  1  
2  9762.6  123965.28  233625.2  44565.0  32558.0  182299.75  9.0  29878.78  116063.98  1144.64  1494.2  1  
2  9763.3  211852.77  242580.45  66204.0  36268.0  209715.17  9.0  21231.148  134245.42  1383.76  1509.08  1  
2  9763.7  262143.0  262143.0  102100.0  38105.0  168264.48  1e-10  26456.19  198032.4  1778.7001  1561.16  1  
2  9787.8  34842.76  171805.39  12915.0  30584.0  176806.45  1e-10  5957.2295  80177.24  323.4  235.6  1  
2  9788.7  257689.36  262143.0  52220.0  34389.0  262143.0  1e-10  41366.668  223401.03  2453.9202  1558.68  1  
2  9793.8  90280.68  199405.08  34928.0  34053.0  169395.17  7.2  9501.359  103612.38  877.10004  373.24  1  
2  9795.2  202167.12  262143.0  32341.0  36937.0  262143.0  39.6  30815.11  262143.0  2100.1401  1773.2001  1  
2  9795.9  117308.96  262143.0  34284.0  36534.0  224243.36  25.199999  15906.989  153912.02  928.06  1132.12  1  
2  9797.2  145454.48  262143.0  40896.0  33093.0  233091.38  21.599998  14323.43  158507.67  1605.24  952.32  1  
2  9799.4  87521.68  186801.97  36781.0  32636.0  155945.22  23.4  24096.78  93024.734  769.3  531.96  1  
2  9822.8  55096.92  210985.17  19506.0  32860.0  185113.9  1e-10  9982.8  105788.766  533.12  479.88  1  
2  9845.1  68536.04  192779.75  27077.0  35084.0  165881.67  2.6999998  6841.6396  103202.58  781.06  437.72  1  
2  9850.0  37632.76  135620.58  20229.0  30117.0  121919.055  1e-10  2265.5999  62324.293  569.38  195.92  1  
2  9854.2  35744.242  124787.76  28823.0  31997.0  81273.1  6.2999997  25625.469  60925.805  326.34  332.32  1  
2  9884.7  137861.97  262143.0  41240.0  32353.0  219081.53  66.6  14028.43  135557.23  1245.5801  907.68  1  
2  9890.4  172730.77  170857.14  70198.0  32938.0  161259.34  27.0  26816.088  85871.78  1225.98  1077.56  1  
2  9893.7  74242.52  181900.77  34885.0  30892.0  139474.23  24.3  24696.219  85743.38  727.16003  1024.24  1  
2  9906.0  239370.84  262143.0  40380.0  36880.0  262143.0  1e-10  68247.66  227000.52  1784.5801  1607.04  1  
2  9913.5  108347.484  262143.0  27352.0  32152.0  259602.97  9.9  11928.029  162917.14  1115.24  996.96  1  
2  9918.4  66503.68  224079.98  22565.0  31314.0  193148.03  30.599998  7749.6494  107068.484  732.06  639.84  1  
2  9930.6  141248.4  262143.0  36596.0  35162.0  252947.19  0.9  37169.41  173549.73  814.38  1819.08  1  
2  9938.0  77563.24  234619.78  27858.0  32041.0  182467.69  1e-10  11841.89  114707.22  783.02  729.12  1  
2  9952.3  109576.32  239459.8  35697.0  32358.0  201170.8  11.7  6371.9995  118231.8  1781.64  1045.3201  1  
2  9954.5  85068.96  145133.02  47520.0  31919.0  117320.69  13.5  4717.6396  70686.34  854.56  517.08  1  
2  9973.1  64141.48  159421.88  34613.0  30840.0  121445.01  0.9  7596.2495  75020.914  748.72003  601.4  1  
2  9975.6  22586.6  107925.35  24518.0  30480.0  60373.42  1e-10  3070.95  50194.773  163.66  136.4  1  
2  9981.2  262143.0  262143.0  58298.0  32780.0  262143.0  37.8  36934.0  175390.12  1773.8  1423.52  1  
2  9997.0  86048.56  162953.3  43857.0  32844.0  128583.31  2.6999998  7566.1597  81665.62  1270.0801  598.92  1  
2  10007.9  92577.164  179946.64  43903.0  30028.0  138194.12  1e-10  9917.899  82449.92  787.92004  667.12  1  
2  10008.6  121765.52  207366.47  42940.0  31209.0  185841.3  1e-10  16525.309  98750.305  513.52  745.24  1  
2  10009.5  158144.64  158748.75  61712.0  32197.0  167944.11  28.8  12881.47  77991.234  1342.6  877.92  1  
2  10027.6  66797.56  163297.69  30177.0  31322.0  145065.61  1e-10  5878.17  78045.805  451.78  443.92  1  
2  10028.5  124057.04  246203.52  39162.0  39918.0  207604.38  1e-10  12526.88  149962.64  1277.92  710.52  1  
2  10030.7  189459.6  222459.84  58893.0  34797.0  210830.23  1.8  30549.61  118117.305  1625.8201  870.48  1  
2  10031.0  114445.805  200163.02  52571.0  32281.0  142670.28  1e-10  18902.42  98594.086  678.16003  807.24  1  
2  10033.8  51153.72  164507.25  29989.0  32567.0  111787.99  14.4  6266.9795  81749.07  585.06  383.16  1  
2  10082.4  103231.24  161002.5  41693.0  30255.0  162266.16  22.5  5528.8896  74327.555  1413.16  1119.72  1  
2  10111.9  58060.52  208662.89  19849.0  39585.0  191700.05  1e-10  12175.829  126036.375  879.06  4534.68  1  
2  10113.1  105682.72  215367.3  31780.0  34748.0  217936.52  9.9  23127.408  114190.41  1246.56  1331.76  1  
2  10114.4  92192.76  144395.52  44430.0  32590.0  135987.95  27.9  25023.668  71805.56  281.26  675.8  1  
2  10116.8  150539.72  262143.0  60134.0  33038.0  164063.11  22.5  10217.619  139815.84  1488.62  726.64  1  
2  10118.2  262143.0  262143.0  69897.0  31132.0  245787.42  61.199997  21198.11  131422.75  2705.78  2515.96  1  
2  10129.3  262143.0  262143.0  93630.0  31133.0  183486.1  41.399998  18528.36  168149.44  3887.6602  3907.24  1  
2  10132.2  37242.16  125890.98  29557.0  32927.0  82576.11  1e-10  5668.7197  63250.914  271.46  153.76  1  
2  10137.8  77074.68  169032.84  29892.0  32263.0  168980.55  1e-10  2322.8298  83213.91  1664.04  1169.3201  1  
2  10143.4  56958.16  183080.12  24176.0  31857.0  154401.48  9.9  24233.658  88995.12  487.06  770.04  1  
2  10149.1  131174.64  262143.0  36765.0  38289.0  233827.33  43.199997  10445.949  162979.2  1405.3201  851.88  1  
2  10158.5  76803.12  202527.0  29686.0  33830.0  169553.62  1e-10  10949.81  104545.42  703.64  649.76  1  
2  10160.0  40521.96  163661.95  18526.0  31248.0  143347.03  14.4  9184.529  78035.1  419.44  305.04  1  
2  10168.8  114151.92  250658.45  31973.0  34021.0  233980.58  10.799999  6640.4497  130121.63  1450.4  856.84  1  
2  10171.9  25221.6  112768.87  28324.0  31328.0  58357.676  1e-10  4004.92  53906.6  181.3  172.36  1  
2  10190.7  53346.04  195122.8  18860.0  35352.0  185370.42  7.2  7664.6895  105254.836  573.3  238.08  1  
2  10210.4  148393.28  196603.44  41057.0  33597.0  236868.31  19.8  22041.219  100788.66  1519.98  848.16003  1  
2  10221.0  128558.24  187165.77  43951.0  36088.0  191695.14  10.799999  6607.4097  103064.55  1439.62  1013.08  1  
2  10245.7  78916.08  178828.64  46100.0  31069.0  112187.51  13.5  6345.4497  84778.24  385.14  572.88  1  
2  10247.7  107573.72  254498.95  44123.0  31664.0  159779.52  16.199999  12362.27  122962.266  1279.88  777.48  1  
2  10249.2  170803.8  262143.0  57469.0  31376.0  194779.75  42.3  37586.54  138198.0  1873.76  11140.16  1  
2  10252.8  129364.24  244241.36  43534.0  34562.0  194744.67  1e-10  7864.11  128806.61  1703.24  967.2  1  
2  10256.4  82644.76  150830.52  40371.0  30452.0  134160.83  30.599998  3974.2397  70085.0  592.9  670.84  1  
2  10265.1  107168.24  206848.9  36833.0  34189.0  190681.69  0.9  3112.8398  107909.51  1174.04  988.28  1  
2  10266.7  110858.484  227570.1  36631.0  31532.0  198335.33  26.099998  20603.389  109493.1  1089.76  1776.92  1  
2  10267.4  84456.4  217989.08  33696.0  30853.0  164260.89  1e-10  20485.979  102624.77  454.72  648.52  1  
2  10274.9  161388.48  198788.92  53696.0  34197.0  196974.77  6.2999997  4618.52  103729.016  1571.92  1525.2  1  
2  10294.2  62993.242  184130.27  29329.0  30668.0  140759.16  12.599999  17124.16  86164.96  592.9  649.76  1  
2  10297.4  54644.32  170240.22  36404.0  30672.0  98372.99  21.599998  5751.9097  79675.414  169.54001  386.88  1  
2  10297.6  120302.32  184803.47  49443.0  30905.0  159459.03  16.199999  13333.999  87148.3  1278.9  598.92  1  
2  10353.5  144003.69  253658.95  40230.0  33772.0  234586.8  5.3999996  16372.499  130715.484  907.48004  693.16003  1  
2  10355.3  104005.0  219582.47  36028.0  35732.0  189188.19  5.3999996  16026.169  119722.305  975.10004  569.16003  1  
2  10392.6  87744.88  239742.88  25968.0  33808.0  221443.64  38.7  13773.55  123675.95  1097.6  1139.56  1  
2  10406.0  23139.64  117012.63  25586.0  31201.0  59269.9  24.3  3529.38  55708.484  249.90001  220.72  1  
2  10411.4  134735.92  253979.06  43868.0  33344.0  201286.9  26.099998  7495.9497  129221.766  1380.8201  643.56  1  
2  10411.7  91674.44  257047.9  22606.0  33584.0  262143.0  1e-10  12737.51  131724.5  1297.52  1290.84  1  
2  10420.2  55548.28  166993.67  24846.0  35213.0  146519.05  36.899998  22896.719  89726.99  580.16003  3643.12  1  
2  10445.0  91707.92  187192.75  34169.0  37077.0  175895.42  12.599999  29978.488  105904.33  1124.06  987.04  1  
2  10457.5  71921.24  153988.77  30459.0  34644.0  154746.72  1e-10  2161.17  81402.39  939.82  524.52  1  
2  10462.3  71700.52  213987.81  27519.0  32200.0  170753.52  1e-10  4919.42  105139.27  717.36  538.16003  1  
2  10465.4  215442.56  261849.34  74274.0  32311.0  190096.72  14.4  21834.129  129098.72  1840.4401  617.52  1  
2  10467.8  218713.69  262143.0  62677.0  32928.0  228690.27  1e-10  32700.748  147324.03  1830.64  1775.68  1  
2  10488.2  116107.4  176700.03  61072.0  31629.0  124594.164  1e-10  9949.76  85279.01  680.12  429.04  1  
2  10513.7  96062.8  192125.17  37188.0  30301.0  169290.4  13.5  11922.13  88830.336  1493.52  1215.2  1  
2  10516.0  108098.24  231953.84  34401.0  34111.0  205933.75  1e-10  42823.38  120730.24  821.24  1970.36  1  
2  10518.0  207430.92  262143.0  42053.0  37275.0  262143.0  28.8  32657.088  233562.83  2862.58  2271.68  1  
2  10520.5  62307.52  143446.31  39439.0  35048.0  103536.74  18.9  17882.898  76713.66  494.90002  285.2  1  
2  10548.6  106473.84  262143.0  48661.0  38633.0  143397.6  17.1  9947.399  158072.17  1501.36  1169.3201  1  
2  10572.9  220744.8  178830.19  80993.0  32529.0  178617.05  19.8  28569.568  88762.92  1894.3401  1357.8  1  
2  10588.2  76896.12  262143.0  27855.0  33908.0  180917.77  1e-10  7303.61  154893.2  892.78  767.56  1  
2  10606.1  107255.04  219480.72  52453.0  35092.0  134006.94  1.8  36089.117  117523.45  2342.2  1683.92  1  
2  10608.2  208618.84  262143.0  56513.0  33968.0  241927.42  20.699999  22928.578  139865.06  1706.18  1561.16  1  
2  10623.6  88145.4  226111.17  29230.0  35996.0  197629.03  3.6  5480.51  124192.766  1000.58  744.0  1  
2  10640.8  61610.64  212316.1  19685.0  33196.0  205116.33  8.099999  5488.1797  107544.63  633.08  388.12  1  
2  10649.5  120854.12  262143.0  37399.0  34485.0  211778.27  1e-10  6476.4297  139122.48  1488.62  1366.48  1  
2  10654.6  262143.0  262143.0  68049.0  42668.0  252462.25  19.8  25510.418  209542.39  2592.1  2022.4401  1  
2  10669.1  194046.36  262143.0  48338.0  33800.0  262143.0  26.099998  15308.14  145560.67  2207.94  1559.92  1  
2  10670.3  99629.04  229694.05  34075.0  31383.0  191615.23  18.0  12011.22  109992.8  1210.3  827.08  1  
2  10678.1  48631.56  170511.0  22012.0  32045.0  144790.03  27.0  4438.57  83374.41  513.52  376.96  1  
2  10688.3  63174.28  186272.7  30592.0  30601.0  135335.7  1e-10  11890.27  86977.09  683.06  347.2  1  
2  10690.0  30755.72  119805.83  30256.0  30576.0  66618.42  1e-10  4290.48  55895.734  243.04001  200.88  1  
2  10691.3  262143.0  262143.0  84648.0  37204.0  202955.8  30.599998  29419.758  262143.0  3257.52  2620.12  1  
2  10693.4  190650.0  261069.56  46992.0  38364.0  262143.0  12.599999  23634.809  152827.03  1641.5  3061.56  1  
2  10694.0  262143.0  262143.0  111863.0  36092.0  153578.95  48.6  29541.299  262143.0  6023.08  3293.44  1  
2  10725.5  85424.84  207816.33  29579.0  34070.0  189269.5  5.3999996  40622.09  108036.836  663.46  994.48  1  
2  10727.8  163188.97  262143.0  47284.0  32833.0  226181.19  15.299999  11532.14  131614.28  1815.9401  1779.4  1  
2  10733.5  91869.12  262143.0  32340.0  32745.0  186169.89  1e-10  10050.06  153212.23  1109.36  690.68  1  
2  10734.0  103770.64  139328.25  58715.0  31445.0  115825.81  22.5  13045.489  66851.46  1094.66  437.72  1  
2  10750.8  225260.88  231792.95  72296.0  30809.0  204197.98  72.0  15578.359  108967.734  4002.32  1811.64  1  
2  10769.9  23483.121  106796.17  37285.0  31560.0  41276.38  2.6999998  16697.0  51429.55  157.78  260.4  1  
2  10805.6  109758.6  262143.0  36972.0  33816.0  194556.4  1e-10  10405.829  137345.2  814.38  829.56  1  
2  10812.8  36944.56  168733.3  19327.0  31593.0  125275.45  1e-10  6435.7197  81341.41  91.14  384.4  1  
2  10836.6  77227.2  206005.92  30704.0  31056.0  164837.23  30.599998  7457.5996  97621.45  1141.7001  853.12  1  
2  10837.7  122731.484  165370.47  67105.0  32785.0  119861.87  23.4  24515.09  82728.125  763.42004  503.44  1  
2  10839.9  91241.68  218765.25  29276.0  32152.0  204249.73  1e-10  9942.09  107326.35  1137.78  877.92  1  
2  10843.2  113104.12  253207.02  35811.0  32655.0  206986.44  4.5  9871.88  126166.914  739.9  538.16003  1  
2  10843.8  69502.0  215997.75  23553.0  31129.0  193388.67  1e-10  7634.01  102596.95  694.82  448.88  1  
2  10844.2  262143.0  262143.0  55312.0  40076.0  262143.0  1e-10  23505.01  237550.72  2229.5  2034.84  1  
2  10853.9  127127.28  192383.28  57011.0  30229.0  146136.95  9.0  8111.9097  88738.31  1065.26  999.44  1  
2  10870.6  76927.12  200560.95  24579.0  34720.0  205113.94  35.1  6292.94  106254.22  834.96  575.36  1  
2  10871.0  85713.76  156652.61  41526.0  30331.0  135272.77  0.9  6449.2896  72501.06  906.5  572.88  1  
2  10909.3  63298.28  199952.52  23181.0  35102.0  178953.28  1e-10  5459.86  107097.375  864.36005  503.44  1  
2  10937.9  115737.88  161863.58  48998.0  30023.0  154802.19  27.0  17833.93  74152.07  1127.0  699.36  1  
2  10938.2  64284.082  187506.1  25405.0  33411.0  165830.42  3.6  5350.71  95592.734  519.4  347.2  1  
2  10940.4  133972.08  221491.2  38707.0  32796.0  226832.19  3.6  8384.489  110840.234  1331.8201  632.4  1  
2  10941.7  110217.4  180219.36  47804.0  31088.0  151100.48  2.6999998  11768.7295  85489.8  702.66003  478.64  1  
2  10959.3  87446.04  182228.67  35142.0  30933.0  163077.34  17.1  13812.489  86011.95  936.88  504.68  1  
2  11002.3  113895.24  213798.19  51609.0  32713.0  144630.56  1e-10  20464.738  106719.664  860.44  1062.68  1  
2  11005.7  74902.2  203686.81  31471.0  35000.0  155978.23  1e-10  22238.87  108780.484  483.14  923.8  1  
2  11014.9  51226.88  171614.67  23152.0  32773.0  145007.12  1e-10  7016.8696  85820.42  480.2  301.32  1  
2  11023.7  90210.0  262143.0  27550.0  36992.0  214591.77  25.199999  12097.949  158068.97  2224.6  1404.92  1  
2  11024.7  113251.68  187266.05  46166.0  32554.0  160769.02  1e-10  10883.7295  93021.52  727.16003  1231.3201  1  
2  11068.5  40856.76  154354.03  28187.0  30685.0  94993.74  9.9  10657.17  72271.016  147.0  410.44  1  
2  11069.6  206038.4  259621.17  60356.0  33451.0  223721.47  1e-10  5379.03  132516.3  1868.86  1380.12  1  
2  11085.5  139968.72  223424.64  55208.0  32655.0  166153.28  11.7  18754.92  111327.086  1899.24  3958.08  1  
2  11087.2  73982.12  194027.2  31836.0  34132.0  152295.89  9.9  8179.76  101051.875  644.84  386.88  1  
2  11087.3  77224.72  262143.0  22469.0  33528.0  225243.62  1e-10  8953.25  135481.27  705.60004  881.64  1  
2  11087.6  47110.082  154274.3  25674.0  32929.0  120254.2  5.3999996  9952.119  77516.16  210.7  265.36002  1  
2  11106.6  33191.082  127006.49  24736.0  30548.0  87937.05  1e-10  6409.17  59200.965  118.58  409.2  1  
2  11116.8  43448.36  118679.016  26199.0  30045.0  108684.75  27.9  17754.87  54408.434  727.16003  556.76  1  
2  11120.5  122500.84  217833.83  48537.0  30264.0  165404.02  7.2  14926.409  100593.914  1045.66  524.52  1  
2  11121.5  77326.4  232819.08  24858.0  37813.0  203864.48  14.4  9720.25  134332.1  665.42  333.56  1  
2  11123.2  101923.04  155713.14  52566.0  31185.0  127071.266  1e-10  10346.239  74095.37  1098.5801  746.48  1  
2  11127.4  134899.6  178137.64  50622.0  30292.0  174643.05  20.699999  20466.51  82338.64  1187.76  972.16003  1  
2  11132.8  44693.32  163584.28  20745.0  31352.0  141191.69  8.099999  12415.369  78257.664  434.14  3541.44  1  
2  11138.7  61662.72  177365.8  27796.0  33869.0  145385.23  1e-10  4528.84  91662.625  561.54004  391.84  1  
2  11139.3  84589.08  193067.03  33439.0  32773.0  165783.38  5.3999996  6337.19  96548.24  964.32  808.48  1  
2  11145.0  45702.68  151332.11  24931.0  30529.0  120138.41  1e-10  3729.39  70495.88  290.08002  257.92  1  
2  11173.0  101521.28  200993.66  39670.0  30175.0  167716.12  1e-10  3646.7898  92544.305  856.52  540.64  1  
2  11180.0  26506.24  114507.92  24352.0  30456.0  71333.484  4.5  14000.109  53214.312  272.44  266.6  1  
2  11180.1  41776.84  208113.2  15549.0  32400.0  176081.25  18.0  4502.88  102887.99  563.5  561.72003  1  
2  11185.1  69397.84  174112.58  33289.0  35172.0  136623.42  1e-10  6128.3296  93443.1  823.2  613.8  1  
2  11234.8  84762.68  167616.81  47637.0  31757.0  116611.195  27.9  10812.93  81222.63  491.96002  1082.52  1  
2  11253.8  70615.52  172177.73  27865.0  31892.0  166081.42  1.8  4010.8198  83787.42  932.96  558.0  1  
2  11258.4  176811.6  247203.11  60322.0  34136.0  192094.52  1e-10  57529.13  128761.664  909.44  1398.72  1  
2  11261.3  100668.164  220498.7  35888.0  33185.0  183832.72  20.699999  8362.659  111652.37  820.26  412.92  1  
2  11305.2  94391.28  253230.8  29508.0  37411.0  209639.0  9.0  10867.8  144555.94  783.02  673.32  1  
2  11306.4  97351.164  257485.31  30775.0  35728.0  207311.31  14.4  3921.7297  140372.23  1132.88  596.44  1  
2  11316.4  89560.24  140218.73  48154.0  32197.0  121888.53  17.1  3761.8398  68887.67  930.02  558.0  1  
2  11317.9  150197.48  176714.08  64929.0  32111.0  151601.64  1e-10  20393.35  86585.48  826.14  745.24  1  
2  11320.8  42445.2  150858.4  21763.0  30068.0  127817.32  17.1  4607.9  69214.02  367.5  223.2  1  
2  11344.7  131149.84  225802.64  50356.0  33553.0  170685.45  14.4  3222.5798  115606.016  2054.08  1264.8  1  
2  11384.3  29762.48  143178.9  20728.0  30256.0  94100.44  29.699999  11027.689  66101.39  131.32  228.16  1  
2  11395.9  179677.23  210804.77  72527.0  35692.0  162357.86  18.0  31230.469  114807.8  1763.02  1907.12  1  
2  11401.0  64999.56  201187.06  26562.0  31345.0  160372.38  1e-10  10178.68  96225.1  569.38  539.4  1  
2  11405.3  72811.56  174278.2  37418.0  31401.0  127526.29  23.4  13228.39  83503.875  406.7  643.56  1  
2  11406.6  61081.16  163748.84  31491.0  30664.0  127116.16  1e-10  1604.21  76617.35  863.38  708.04  1  
2  11419.1  65054.12  185233.66  24262.0  32109.0  175722.81  10.799999  9395.159  90754.195  789.88  469.96  1  
2  11435.3  114874.84  238042.89  38525.0  35591.0  195416.95  1e-10  8248.199  129275.266  1740.48  1023.0  1  
2  11435.8  126879.28  262143.0  35922.0  33824.0  231478.22  1e-10  32341.44  141674.42  981.96  714.24  1  
2  11442.2  78152.24  262143.0  21287.0  35341.0  240606.27  3.6  11093.77  145804.62  712.46  476.16  1  
2  11472.1  40168.56  164427.92  19008.0  35075.0  138493.61  1.8  4460.9897  88002.16  229.32  248.0  1  
2  11481.9  86481.32  216126.02  26543.0  36905.0  213526.72  1e-10  8331.39  121706.086  1215.2001  1164.36  1  
2  11483.2  129036.88  226765.86  45073.0  32929.0  187619.22  1e-10  22606.44  113940.02  803.60004  1237.52  1  
2  11500.8  86266.8  163851.33  43126.0  30112.0  131094.5  1e-10  22487.85  75285.2  669.34  789.88  1  
2  11559.2  76303.4  188444.42  29081.0  32148.0  171954.88  14.4  5717.0996  92439.445  655.62  571.64  1  
2  11560.7  103951.68  202682.8  33189.0  31697.0  205266.11  35.1  20642.328  98029.125  1617.0  1413.6  1  
2  11561.8  46461.56  191832.5  19801.0  31661.0  153775.3  17.1  14822.569  92675.914  503.72  508.4  1  
2  11562.2  99203.72  262143.0  25545.0  34548.0  254508.33  13.5  11722.71  153905.6  1072.12  936.2  1  
2  11562.4  23531.48  123294.99  21520.0  30590.0  71661.664  1e-10  8079.4595  57549.953  403.76  347.2  1  
2  11563.3  20277.72  134399.06  16857.0  30877.0  78834.95  1e-10  5402.63  63321.53  198.94  121.520004  1  
2  11564.4  163858.56  262143.0  38393.0  33741.0  262143.0  1e-10  20914.908  136532.0  3057.6  1752.12  1  
2  11586.6  262143.0  262143.0  67379.0  34255.0  254972.69  34.2  38356.49  164086.64  2134.44  1603.3201  1  
2  11600.1  120332.08  262143.0  36174.0  32809.0  218004.17  22.5  14283.899  134567.48  1385.72  974.64  1  
2  11601.6  49959.6  165847.98  23801.0  31853.0  137563.64  2.6999998  25404.219  80608.45  390.04  1693.84  1  
2  11602.3  71126.4  180488.48  29906.0  31253.0  155866.38  4.5  10015.84  86071.875  885.92004  393.08002  1  
2  11616.0  111720.28  262143.0  33365.0  30476.0  219442.53  56.699997  32675.969  131123.16  1046.64  1289.6  1  
2  11630.4  117822.32  200622.23  57672.0  30241.0  133888.27  1e-10  16023.22  92575.336  407.68  628.68  1  
2  11642.0  92618.08  250475.14  26384.0  32720.0  230056.8  6.2999997  5414.4297  125054.12  1166.2001  527.0  1  
2  11665.3  129329.52  262143.0  44400.0  33265.0  190895.03  1e-10  7379.13  136358.67  1731.66  1021.76  1  
2  11672.2  173042.0  164646.19  65893.0  32508.0  172104.48  36.899998  24818.35  81669.89  1991.36  1266.04  1  
2  11686.7  126571.76  262143.0  37830.0  31453.0  219270.6  35.1  16807.33  137128.0  1250.48  1020.52  1  
2  11687.3  262143.0  262143.0  47946.0  34219.0  262143.0  1e-10  15437.35  249965.92  4230.66  3805.56  1  
2  11692.9  44617.68  170878.22  19562.0  32224.0  149476.77  1e-10  6493.5396  84020.69  472.36002  379.44  1  
2  11721.8  29685.6  130086.89  20204.0  30085.0  96291.6  1e-10  4294.02  59717.773  382.2  248.0  1  
2  11733.0  172009.08  255420.16  52174.0  31236.0  216061.4  1e-10  22453.04  121739.26  1393.56  1060.2  1  
2  11733.7  133002.4  241091.77  38459.0  30881.0  226642.53  1e-10  7198.59  113604.05  1713.04  886.60004  1  
2  11734.5  64367.16  141943.52  40415.0  32696.0  104376.26  0.9  8792.77  70815.81  348.88  379.44  1  
2  11736.4  97428.04  204972.31  41337.0  31345.0  154463.17  1e-10  12418.319  98035.55  730.10004  695.64  1  
2  11739.4  145323.05  262143.0  44330.0  36194.0  214840.78  19.8  11836.579  160839.2  1310.26  709.28  1  
2  11748.2  67188.164  177252.7  32791.0  30753.0  134282.08  19.8  24818.35  83176.45  394.94  499.72  1  
2  11771.5  66604.12  218663.58  19789.0  32673.0  220575.45  1e-10  7979.7495  109014.81  597.8  419.12  1  
2  11772.2  78645.76  147095.61  43216.0  35192.0  119264.36  1e-10  10259.51  78988.48  749.7  378.2  1  
2  11776.2  23661.68  128773.9  16433.0  32479.0  94364.5  22.5  13894.499  63819.082  250.88  239.32  1  
2  11792.4  121110.805  191277.66  49627.0  30796.0  159935.48  12.599999  8431.1  89883.21  1010.38  772.52  1  
2  11795.9  44746.64  137621.1  30477.0  31377.0  96220.63  9.9  3286.89  65889.53  232.26001  303.8  1  
2  11802.4  181745.56  262143.0  44318.0  35689.0  262143.0  18.9  15573.049  170533.39  1689.52  927.52  1  
2  11811.4  105683.96  262143.0  27638.0  34501.0  250600.77  18.9  14241.419  147631.12  1095.64  699.36  1  
2  11812.7  124698.12  262143.0  23921.0  38765.0  262143.0  1e-10  14996.619  234446.64  1199.52  1021.76  1  
2  11815.1  42199.68  115265.44  35973.0  30456.0  76879.83  20.699999  4965.44  53566.344  339.08002  153.76  1  
2  11857.2  143458.08  223965.08  38436.0  30939.0  244605.81  1e-10  43683.598  105732.055  1007.44  1197.84  1  
2  11862.2  217484.84  188821.34  83840.0  31093.0  170003.4  7.2  45547.406  89584.69  1862.98  1161.88  1  
2  11866.4  91086.68  141027.69  38320.0  30093.0  155779.14  1e-10  6361.9697  64757.473  1097.6  592.72003  1  
2  11867.2  54785.68  157850.84  26341.0  34628.0  136305.94  12.599999  19490.648  83405.44  477.26  3093.8  1  
2  11869.2  262143.0  223270.72  102294.0  31153.0  167945.38  1e-10  40977.86  106133.305  2372.58  1186.68  1  
2  11883.1  262143.0  262143.0  56764.0  35465.0  262143.0  12.599999  27151.209  211297.19  3910.2002  2368.4  1  
2  11889.9  84394.4  236187.3  28749.0  37212.0  192384.83  1e-10  15607.27  134109.53  635.04004  830.8  1  
2  11904.0  118811.84  242081.25  32504.0  35448.0  239553.7  16.199999  7664.6895  130940.19  2011.9401  1319.36  1  
2  11925.3  37379.8  137830.66  27465.0  33576.0  89194.35  17.1  15768.339  70614.66  1046.64  4317.68  1  
2  11925.9  88991.08  161147.48  39481.0  30488.0  147719.64  19.8  14164.72  74967.414  651.7  456.32  1  
2  11958.7  45085.16  164774.97  17213.0  36620.0  171655.22  13.5  10713.22  92072.44  379.26  476.16  1  
2  11959.5  90585.72  253660.6  31340.0  31639.0  189426.47  31.5  18829.85  122460.44  626.22003  731.6  1  
2  11970.0  162147.36  229581.89  62716.0  34844.0  169438.25  13.5  9663.02  122063.47  1843.38  602.64  1  
2  11972.7  136576.08  247782.02  38705.0  35947.0  231253.06  17.1  8611.05  135910.34  1591.52  1267.28  1  
2  11978.7  151122.52  253427.44  40607.0  36276.0  243897.97  8.099999  5533.0195  140279.14  1327.9  989.52  1  
2  11980.4  93868.0  202508.89  28133.0  32637.0  218666.1  25.199999  24965.85  100849.65  777.14  1009.36  1  
2  11984.1  58633.402  155821.1  24351.0  35656.0  157800.44  2.6999998  8476.529  84777.17  521.36  793.6  1  
2  11993.8  41234.96  139399.03  21783.0  32332.0  124058.875  66.6  14080.939  68772.12  692.86  923.8  1  
2  11997.1  134404.84  202282.66  52524.0  31204.0  167701.55  4.5  13962.939  96313.914  1717.9401  1087.48  1  
2  12034.9  83041.56  202550.86  36409.0  30929.0  149474.36  2.6999998  11003.499  95591.664  1008.42004  846.92  1  
2  12036.2  69289.96  219617.84  28234.0  35929.0  160833.98  24.3  3160.63  120401.76  1030.96  941.16003  1  
2  12040.1  105444.64  132729.61  66156.0  30419.0  104456.43  7.2  15357.109  61607.395  259.7  705.56  1  
2  12040.4  117213.484  190576.22  42945.0  30477.0  178873.05  17.1  21625.27  88625.96  1257.34  651.0  1  
2  12040.8  173358.2  262143.0  38684.0  36197.0  262143.0  22.5  9813.47  167938.64  1882.5801  1546.28  1  
2  12041.9  227559.84  262143.0  35172.0  40124.0  262143.0  1e-10  42011.54  262143.0  1726.76  2920.2  1  
2  12090.5  31052.08  150589.08  16082.0  30173.0  126540.8  26.099998  4108.76  69331.73  257.74  161.2  1  
2  12091.7  125527.68  262143.0  33397.0  32833.0  246326.98  1e-10  22104.35  155391.83  1540.56  1249.92  1  
2  12092.6  164617.44  262143.0  34242.0  35324.0  262143.0  63.0  33319.66  219618.58  2779.28  2709.4  1  
2  12093.3  140323.36  217481.47  48978.0  31172.0  187762.52  2.6999998  16755.41  103444.4  534.10004  732.84  1  
2  12094.3  262143.0  256327.25  108557.0  36964.0  158256.1  1e-10  37772.387  144575.2  3082.1  1347.88  1  
2  12107.2  152652.69  143963.52  78627.0  30812.0  127236.8  1e-10  6354.3  67684.99  1654.24  665.88  1  
2  12127.5  60173.48  191518.39  35685.0  30635.0  110509.44  1e-10  5993.8096  89525.836  389.06  302.56  1  
2  12136.3  136520.28  205973.0  41578.0  31876.0  215185.75  8.099999  18772.62  100183.03  1000.58  1364.0  1  
2  12137.6  262143.0  238349.27  77267.0  33512.0  222343.36  1e-10  8067.6597  121880.49  2058.0  1215.2  1  
2  12142.3  118655.6  262143.0  27846.0  31947.0  262143.0  23.4  22568.68  145846.36  1179.92  1470.64  1  
2  12146.0  161707.16  241291.44  52561.0  37628.0  201625.56  34.2  11835.399  138539.33  1463.14  1241.24  1  
2  12166.8  169870.08  240078.27  51291.0  37661.0  217047.94  1e-10  29167.828  137963.67  1328.88  906.44  1  
2  12167.8  139708.33  202123.19  52162.0  31740.0  175528.62  1e-10  11174.01  97891.09  1228.92  849.4  1  
2  12170.8  76701.44  149378.1  33257.0  30688.0  151147.31  1e-10  16227.949  69948.05  882.98004  885.36  1  
2  12186.9  131333.36  262143.0  36446.0  32401.0  236159.33  17.1  10250.069  147803.39  1202.4601  918.84  1  
2  12202.1  63248.68  140803.75  41448.0  30610.0  100006.41  4.5  10891.989  65765.414  490.98  610.08  1  
2  12211.6  54253.72  129231.64  30708.0  30582.0  115786.5  3.6  9015.199  60305.203  695.8  1315.64  1  
2  12212.4  146028.6  246479.4  44261.0  35461.0  216220.38  18.9  9909.05  133368.02  1658.16  1303.24  1  
2  12213.0  224917.4  262143.0  50424.0  36640.0  262143.0  17.1  39482.207  185196.67  1369.06  1344.16  1  
2  12224.3  64033.6  166370.31  32082.0  31200.0  130805.63  24.3  7679.4395  79204.62  569.38  246.76  1  
2  12237.6  115338.6  262143.0  31116.0  34343.0  242924.25  1e-10  13270.869  158469.14  1150.52  636.12  1  
2  12247.7  58948.36  196938.17  21016.0  34121.0  183823.73  36.0  4531.79  102534.9  818.3  431.52  1  
2  12254.2  135408.0  191044.94  43738.0  30251.0  202892.19  18.0  14099.819  88185.125  1614.06  2105.52  1  
2  12264.2  91874.08  199107.08  31541.0  30724.0  190896.27  9.0  15308.14  93343.59  717.36  549.32  1  
2  12265.6  70956.52  167503.55  23078.0  35375.0  201499.56  11.7  5582.5796  90415.01  883.96  477.4  1  
2  12285.6  107086.4  208385.8  27135.0  30773.0  258633.28  6.2999997  7154.34  97849.37  1385.72  607.6  1  
2  12289.5  39543.6  117703.42  27437.0  31227.0  94453.82  1e-10  18910.68  56084.055  348.88  1393.76  1  
2  12302.5  104440.24  176777.47  44576.0  33136.0  153548.9  0.9  9560.949  89381.38  833.0  416.64  1  
2  12307.2  119030.08  234821.5  54200.0  33985.0  143925.39  7.2  7084.7197  121771.36  1225.98  1008.12  1  
2  12331.9  73473.72  201534.81  27796.0  33285.0  173232.61  1e-10  7616.9  102357.27  643.86  465.0  1  
2  12360.9  42067.0  100903.766  35145.0  30357.0  78443.68  8.099999  8401.6  46739.742  178.36  349.68  1  
2  12361.9  81459.32  197086.05  28034.0  36380.0  190430.12  1e-10  6979.11  109405.37  664.44  536.92  1  
2  12368.0  40238.0  126262.48  24676.0  30056.0  106866.49  1e-10  5853.3896  57906.26  367.5  266.6  1  
2  12378.6  8639.08  101566.21  5789.0  30556.0  97801.14  11.7  1161.12  47354.992  43.120003  76.88  1  
2  12381.2  100528.04  176374.88  56647.0  30192.0  116302.82  23.4  8399.239  81254.734  1167.18  412.92  1  
2  12385.8  152890.77  262143.0  42584.0  38525.0  235296.1  1e-10  21602.85  167851.98  1399.4401  1352.84  1  
2  12450.2  118423.72  254461.19  49324.0  30212.0  157347.67  27.9  17480.52  117306.24  999.60004  1070.12  1  
2  12451.2  26607.92  125443.21  19436.0  30349.0  89718.91  9.9  1645.5099  58091.37  205.8  126.48  1  
2  12451.7  40686.88  185778.12  24461.0  33989.0  109008.445  1e-10  5328.88  96350.3  370.44  411.68  1  
2  12457.1  29299.96  116179.52  25011.0  31840.0  76774.31  43.199997  3042.63  56444.645  268.52002  174.84  1  
2  12467.0  177689.52  262143.0  46584.0  32429.0  249979.83  25.199999  23383.469  150354.27  3179.12  3837.8  1  
2  12473.3  40430.2  123144.85  28604.0  32757.0  92631.57  1e-10  9598.71  61551.754  352.80002  332.32  1  
2  12474.0  63080.04  150409.98  32777.0  30201.0  126125.43  1e-10  18129.52  69313.53  504.7  794.84  1  
2  12477.8  83589.64  206713.42  34208.0  33881.0  160141.81  1e-10  7444.03  106867.33  627.2  523.28  1  
2  12478.8  97946.36  211978.9  40366.0  32526.0  159020.27  1e-10  4843.9  105206.69  924.14  610.08  1  
2  12479.3  93781.2  149250.45  62655.0  31349.0  98093.445  1e-10  18328.94  71393.62  1147.5801  879.16003  1  
2  12482.0  155579.08  236542.69  45408.0  36128.0  224542.61  44.1  9527.319  130398.766  1776.74  916.36  1  
2  12488.6  113161.164  218223.19  45161.0  32505.0  164215.38  21.599998  15617.299  108235.85  1021.16003  699.36  1  
2  12489.4  108363.6  262143.0  27828.0  33636.0  255200.42  61.199997  28509.979  142606.39  1036.84  879.16003  1  
2  12491.6  156365.23  142292.81  83477.0  30164.0  122758.99  24.3  3240.2798  65492.562  1306.34  928.76  1  
2  12545.8  186153.77  262143.0  49754.0  33784.0  245201.86  15.299999  8437.0  160976.16  2825.34  1841.4  1  
2  12561.2  262143.0  262143.0  59175.0  38001.0  262143.0  126.0  17246.29  183103.77  3041.9202  3338.08  1  
2  12566.3  81143.12  242937.23  22936.0  34484.0  231853.64  42.3  5373.13  127829.695  1017.24  646.04  1  
2  12568.5  114569.805  175088.17  51717.0  33056.0  145183.33  3.6  12146.329  88313.52  2421.58  1608.28  1  
2  12583.4  88395.88  171291.42  40628.0  30808.0  142589.17  9.9  8113.6797  80522.85  441.98  695.64  1  
2  12584.8  69878.96  173021.0  32952.0  30605.0  138977.53  1e-10  11452.489  80799.984  280.28  549.32  1  
2  12621.9  83277.164  233056.3  27945.0  35260.0  195299.77  7.2  6349.5796  125390.09  661.5  668.36  1  
2  12623.2  84339.84  215706.81  28584.0  30382.0  193370.27  10.799999  3649.15  100000.06  719.32  447.64  1  
2  12627.7  50641.6  152787.5  28384.0  31588.0  116926.73  24.3  24337.498  73642.75  271.46  2979.72  1  
2  12629.2  87827.96  186006.97  37059.0  31053.0  155317.03  1e-10  29462.238  88135.91  517.44  848.16003  1  
2  12639.1  38436.28  130390.18  35665.0  30655.0  70628.35  1e-10  5126.51  60991.074  206.78  183.52  1  
2  12639.9  132175.33  208631.88  52951.0  33515.0  163589.8  16.199999  9811.699  106693.984  825.16003  545.6  1  
2  12640.1  139524.8  262143.0  34620.0  31929.0  262143.0  1e-10  29704.729  139589.0  1033.9  889.08  1  
2  12645.7  43851.36  176133.83  18065.0  34848.0  159083.45  22.5  8274.159  93657.1  355.74002  313.72  1  
2  12678.4  114604.52  256648.9  40944.0  33719.0  183438.89  22.5  6731.9  132048.7  1057.42  436.48  1  
2  12679.4  105194.164  182826.23  34698.0  30405.0  198685.94  1e-10  10785.199  84821.05  1017.24  502.2  1  
2  12686.1  162611.12  262143.0  54034.0  35037.0  197225.5  1e-10  25027.799  149545.34  1423.9401  810.96  1  
2  12691.2  95525.88  138500.2  52923.0  31392.0  118292.32  1e-10  16965.45  66342.14  1069.18  1566.12  1  
2  12727.9  64662.28  178229.88  27061.0  34605.0  156598.33  1e-10  17478.75  94110.78  604.66003  472.44  1  
2  12733.0  193511.92  262143.0  52643.0  31960.0  240905.67  1e-10  14817.26  194683.3  1909.04  1422.28  1  
2  12733.3  60712.88  209406.8  22070.0  34924.0  180284.52  1e-10  8074.7397  111592.445  833.98004  618.76  1  
2  12733.6  4607.84  97062.97  3711.0  30653.0  81374.13  1e-10  748.70996  45399.03  4.9  96.72  1  
2  12744.4  69752.484  217795.06  26020.0  37789.0  175684.05  9.0  7985.0596  125583.766  829.08  440.2  1  
2  12756.7  80252.8  262143.0  28134.0  33343.0  186942.75  16.199999  9721.43  134184.42  832.02  535.68  1  
2  12759.6  51779.92  117151.67  39042.0  32072.0  86917.91  1e-10  8466.5  57331.67  368.48  396.8  1  
2  12760.0  150560.8  170915.19  57831.0  30141.0  170620.47  18.0  6443.3896  78606.484  1479.8  1289.6  1  
2  12761.1  58971.92  206977.02  23590.0  32318.0  163831.44  1.8  5092.88  102067.305  528.22003  248.0  1  
2  12767.6  153283.84  262143.0  47605.0  32733.0  211020.06  26.099998  7691.8296  155721.39  1555.26  1220.16  1  
2  12805.9  133297.52  262143.0  24472.0  31481.0  262143.0  14.4  38086.86  206378.4  1312.22  1382.6  1  
2  12812.5  161366.16  239752.38  48645.0  34988.0  217397.31  22.5  27145.309  127997.69  1254.4  1215.2  1  
2  12841.1  124964.72  262143.0  31685.0  33751.0  258472.1  1e-10  16710.568  164632.34  1664.04  907.68  1  
2  12846.4  61432.082  161560.38  34495.0  34520.0  116712.94  18.0  9907.869  85099.24  436.1  415.4  1  
2  12851.1  63287.12  191902.52  19632.0  37169.0  211266.55  1e-10  8243.4795  108838.266  830.06  1003.16003  1  
2  12853.9  51200.84  142619.28  27181.0  32664.0  123450.14  27.9  3907.5698  71083.31  571.34  342.24  1  
2  12856.9  97084.56  217349.36  36009.0  38012.0  176692.88  1e-10  6865.2397  126066.336  1157.38  447.64  1  
2  12863.6  46137.92  135655.83  34319.0  31784.0  88105.56  43.199997  9512.569  65791.09  59.780003  399.28  1  
2  12884.6  108464.04  262143.0  26492.0  34402.0  262143.0  18.9  20592.77  160129.78  1460.2001  1083.76  1  
2  12891.4  98327.04  242079.16  29361.0  30773.0  219473.48  1e-10  17882.898  113670.38  796.74  601.4  1  
2  12902.6  42446.44  169041.5  19438.0  33281.0  143109.9  1e-10  10828.859  85843.96  603.68  358.36002  1  
2  12905.9  212483.92  262143.0  60097.0  30480.0  231714.52  21.599998  9113.7295  133283.48  1897.28  655.96  1  
2  12906.5  70481.6  142213.58  34856.0  31522.0  132519.0  9.0  9014.609  68402.96  567.42  445.16  1  
2  12909.2  47467.2  202596.17  19456.0  30983.0  159889.52  1e-10  9235.27  95779.984  378.28  308.76  1  
2  12928.6  99353.76  236888.52  35430.0  33737.0  183777.8  1e-10  2313.98  121946.836  1490.5801  1257.36  1  
2  12946.9  138847.77  203732.38  51763.0  32293.0  175792.11  8.099999  28531.809  100389.55  999.60004  865.52  1  
2  12966.6  57276.84  155327.97  31693.0  33753.0  118439.25  15.299999  18789.139  79998.555  176.40001  523.28  1  
2  13004.3  187476.84  204767.06  54259.0  33801.0  226441.39  3.6  10114.369  105611.15  2034.48  1572.3201  1  
2  13009.4  101377.44  262143.0  29861.0  34908.0  222493.28  1e-10  7895.38  149149.45  1016.26  1098.64  1  
2  13010.6  121627.88  228533.3  30271.0  33933.0  262143.0  31.5  32045.848  118329.164  1519.0  1039.12  1  
2  13013.2  65943.2  153796.9  29495.0  30332.0  146521.56  2.6999998  14312.22  71181.75  1236.76  994.48  1  
2  13028.8  39356.36  117253.266  27633.0  30881.0  93339.79  1.8  23380.52  55250.523  446.88  261.64  1  
2  13044.8  63830.242  162562.92  23949.0  31508.0  174670.28  1e-10  12172.289  78156.016  740.88  752.68  1  
2  13045.4  129705.24  239750.66  41540.0  38069.0  204630.78  4.5  11449.539  139268.0  1032.92  1371.4401  1  
2  13086.5  68731.96  197629.75  25797.0  31460.0  174610.16  16.199999  8880.09  94870.484  1025.0801  623.72003  1  
2  13103.6  106710.68  239766.7  43861.0  34835.0  159444.4  1e-10  5002.02  127445.56  1323.98  876.68  1  
2  13104.3  73657.24  192639.1  34460.0  30325.0  140081.28  20.699999  14464.439  89138.49  559.58  613.8  1  
2  13105.4  42391.88  115785.35  34077.0  32336.0  81526.96  49.5  18456.969  57129.44  407.68  1399.96  1  
2  13106.7  34886.16  114811.24  28345.0  30844.0  80659.71  1e-10  6405.0396  54035.004  117.600006  326.12  1  
2  13125.0  99390.96  228892.22  32923.0  35884.0  197846.1  20.699999  8412.22  125329.11  843.78  362.08002  1  
2  13165.0  90250.92  192292.0  29406.0  30825.0  201138.69  12.599999  11692.619  90444.96  718.34  887.84  1  
2  13182.0  88676.12  143766.22  31745.0  32141.0  183067.52  18.0  3577.7598  70507.66  882.0  338.52  1  
2  13200.0  97961.24  186644.23  62428.0  30560.0  102838.27  1e-10  15127.01  87033.805  473.34  633.64  1  
2  13200.3  81904.484  199628.16  32553.0  34721.0  164890.86  14.4  7644.0396  105763.086  907.48004  620.0  1  
2  13210.7  61494.082  192453.39  21028.0  30633.0  191652.84  12.599999  3325.8298  89957.05  581.14  422.84  1  
2  13233.7  116804.28  250570.8  42889.0  36082.0  178481.31  33.3  7465.2695  137956.17  1353.38  812.2  1  
2  13234.2  126921.44  235812.11  39649.0  34875.0  209788.97  1e-10  16670.45  125487.47  1090.74  673.32  1  
2  13235.5  26229.72  126355.76  19057.0  30697.0  90202.6  1e-10  4205.52  59184.914  301.84  231.88  1  
2  13237.4  111855.44  176571.88  51360.0  34588.0  142728.92  32.399998  6410.3496  93189.516  984.9  657.2  1  
2  13250.4  237843.16  262143.0  46531.0  35808.0  262143.0  63.0  33227.027  175351.61  1942.36  1339.2  1  
2  13250.8  88286.76  164115.7  39108.0  31221.0  147948.27  1e-10  10978.72  78183.836  375.34  830.8  1  
2  13256.9  60081.72  173710.14  26221.0  30924.0  150166.5  1e-10  6875.86  81967.35  548.8  291.4  1  
2  13258.3  226138.8  230006.11  70614.0  32477.0  209876.67  5.3999996  18205.04  113981.76  2631.3  1171.8  1  
2  13278.0  97144.08  218829.92  37405.0  31301.0  170202.78  1.8  9543.84  104516.53  913.36005  527.0  1  
2  13299.0  82035.92  145571.39  36581.0  33005.0  146969.9  1e-10  12796.51  73312.125  536.06  913.88  1  
2  13300.5  262143.0  262143.0  84539.0  31984.0  203217.48  1e-10  29032.129  202227.88  2296.1401  2358.48  1  
2  13303.4  99042.52  262143.0  27859.0  36532.0  232989.39  30.599998  13454.359  174613.31  864.36005  860.56  1  
2  13309.8  147687.72  241209.28  44957.0  34065.0  215291.56  12.599999  12288.52  125378.33  1380.8201  875.44  1  
2  13349.2  242219.12  262143.0  58732.0  36112.0  262143.0  1e-10  25386.52  156233.92  2760.6602  2307.6401  1  
2  13355.2  46115.6  112583.94  35804.0  30424.0  84410.46  1e-10  22940.969  52265.223  322.42  252.96  1  
2  13357.4  108180.08  192202.89  31530.0  31797.0  224855.36  1e-10  12772.909  93253.71  913.36005  1532.64  1  
2  13358.2  149106.28  262143.0  30952.0  37281.0  262143.0  1e-10  22563.959  218365.61  1737.54  1931.92  1  
2  13361.7  63173.04  219657.03  18922.0  31881.0  218798.67  1e-10  8401.01  106855.555  661.5  527.0  1  
2  13373.4  64905.32  193831.05  28565.0  31849.0  148910.75  9.9  6040.42  94197.45  530.18  319.92  1  
2  13385.3  53751.52  206278.45  20009.0  31068.0  176053.77  5.3999996  6025.67  97788.375  741.86  711.76  1  
2  13385.6  57516.16  149644.69  29580.0  32153.0  127429.984  5.3999996  11605.89  73418.055  341.04  403.0  1  
2  13406.3  42912.68  178533.86  17842.0  30517.0  157623.89  9.9  1390.6299  83134.73  468.44  336.04  1  
2  13409.1  72006.8  143239.97  32299.0  30365.0  146104.77  1e-10  4763.07  66367.82  813.4  667.12  1  
2  13409.1  24063.44  112255.484  22124.0  30305.0  71281.04  21.599998  19068.209  51908.914  134.26001  410.44  1  
2  13409.6  105894.76  219911.44  39092.0  36602.0  177527.84  17.1  23684.37  122821.02  414.54  1294.56  1  
2  13425.0  29357.0  118172.65  30611.0  31589.0  62851.273  22.5  8979.8  56960.383  137.2  383.16  1  
2  13428.1  90954.0  116983.74  53647.0  32160.0  111110.805  1e-10  5842.1797  57406.574  615.44  337.28  1  
2  13431.6  57167.72  150247.23  29984.0  30405.0  124951.43  1e-10  5364.8696  69706.23  660.52  293.88  1  
2  13441.0  88726.96  215963.56  31416.0  30893.0  185090.73  34.2  8470.04  101803.016  726.18  388.12  1  
2  13457.9  66192.44  262143.0  19880.0  40765.0  218208.62  1e-10  7997.4497  163670.42  747.74  416.64  1  
2  13460.5  152568.36  262143.0  42292.0  33712.0  236421.08  0.9  11510.31  141788.92  1461.18  813.44  1  
2  13466.3  12254.92  148241.95  13654.0  30988.0  58820.742  1e-10  10902.609  70094.63  279.30002  133.92  1  
2  13492.1  114422.24  217374.61  38772.0  32969.0  193406.98  12.599999  31666.479  109354.01  1430.8  975.88  1  
2  13493.7  96537.72  241599.84  31561.0  34856.0  200459.31  30.599998  11558.1  128497.375  670.32  458.80002  1  
2  13516.3  97653.72  181449.31  36957.0  36612.0  173169.73  27.9  5722.9995  101367.52  1121.12  479.88  1  
2  13518.1  97921.56  230342.69  35141.0  33780.0  182618.25  9.0  7855.8496  118728.27  1174.04  784.92  1  
2  13518.7  56799.44  175105.88  33743.0  32309.0  110316.45  16.199999  15136.449  86326.53  578.2  592.72003  1  
2  13531.5  60118.92  151178.56  36037.0  33620.0  109330.8  1.8  3875.1199  77554.67  1005.48004  536.92  1  
2  13554.7  82742.72  146724.02  54644.0  30845.0  99235.54  1e-10  17445.12  69056.734  656.60004  773.76  1  
2  13582.7  47576.32  114355.08  53546.0  31411.0  58229.598  1.8  4242.0996  54809.684  306.74002  283.96  1  
2  13600.6  92605.68  192310.36  34316.0  35007.0  176856.45  8.099999  8653.529  102725.35  1328.88  657.2  1  
2  13603.9  35540.88  114310.61  30174.0  30300.0  77192.516  1e-10  2717.5398  52850.51  326.34  272.8  1  
2  13604.5  66902.96  178158.61  29717.0  38497.0  147543.58  27.9  6495.3096  104653.49  885.92004  572.88  1  
2  13606.9  262143.0  262143.0  84755.0  37245.0  202699.58  32.399998  12595.909  219733.08  3893.54  2475.04  1  
2  13620.7  64902.84  178942.47  25018.0  31900.0  170016.5  1e-10  6980.88  87101.21  725.2  662.16003  1  
2  13623.5  69410.24  184347.75  32918.0  32145.0  138187.9  1e-10  8553.2295  90421.42  623.28  1008.12  1  
2  13624.9  103052.68  212146.39  49502.0  37869.0  136432.08  25.199999  6038.65  122585.625  560.56  582.8  1  
2  13650.3  191239.0  262143.0  59585.0  37613.0  210338.84  30.599998  16779.6  159281.28  1601.3201  885.36  1  
2  13651.1  64084.44  121305.81  48637.0  31361.0  86350.68  1e-10  16068.649  58048.574  554.68  1001.92  1  
2  13651.9  67801.96  177161.02  35977.0  32862.0  123508.625  1e-10  4708.1997  88834.62  611.52  574.12  1  
2  13661.5  48972.56  167957.64  22795.0  32700.0  140796.92  1e-10  10060.68  83804.55  826.14  1127.16  1  
2  13713.1  77416.92  247056.56  19641.0  34517.0  258316.56  1e-10  5393.78  130121.63  1156.4  975.88  1  
2  13721.3  70440.68  238422.12  22613.0  32510.0  204148.08  15.299999  8032.26  118272.45  598.78  669.6  1  
2  13724.3  58824.36  173152.95  32549.0  34056.0  118440.305  1e-10  7200.9497  89979.516  292.04  560.48  1  
2  13729.5  133597.6  218610.86  51497.0  32933.0  170018.69  33.3  9432.92  109855.836  3028.2  1427.24  1  
2  13730.9  107886.2  232677.28  44436.0  34784.0  159114.92  1e-10  27519.959  123496.195  980.98004  779.96  1  
2  13744.0  80053.164  202092.17  33850.0  30020.0  154988.61  8.099999  5455.73  92572.125  895.72003  456.32  1  
2  13770.5  126167.52  262143.0  35249.0  34241.0  234574.47  1e-10  35719.188  148108.34  994.7  1262.3201  1  
2  13792.7  120824.36  174201.47  59086.0  31156.0  134013.92  1e-10  14307.499  82815.87  594.86  797.32  1  
2  13796.5  34454.64  149693.78  18629.0  36076.0  121209.91  18.9  16212.609  82402.84  358.68  2282.84  1  
2  13809.2  30905.76  128026.125  21497.0  30331.0  94219.65  16.199999  2130.49  59252.324  264.6  249.24  1  
2  13811.4  195348.36  246302.55  51317.0  34207.0  249475.8  17.1  25917.52  128559.44  1898.26  1230.08  1  
2  13847.2  107103.76  196885.36  55581.0  31949.0  126286.89  9.0  22312.03  95982.21  692.86  375.72  1  
2  13848.4  22746.56  115092.34  17253.0  30528.0  86403.445  1e-10  3119.92  53612.35  266.56  214.52  1  
2  13859.7  52840.12  167997.22  21197.0  33932.0  163368.89  1e-10  16920.02  86982.445  444.92  5395.24  1  
2  13861.3  78080.32  239657.58  24117.0  33260.0  212176.97  31.5  7586.2197  121627.98  809.48004  629.92  1  
2  13901.1  66974.88  172890.22  33669.0  32444.0  130365.2  1e-10  8560.31  85590.375  461.58002  545.6  1  
2  13902.4  88691.0  167941.17  36574.0  32013.0  158923.11  8.099999  12257.84  82035.836  594.86  422.84  1  
2  13921.8  14703.92  97820.19  16063.0  30177.0  59991.04  17.1  3339.9897  45042.723  155.82  54.56  1  
2  13927.6  165203.97  250731.73  43485.0  39545.0  248977.98  5.3999996  6246.92  151293.73  1592.5  1168.08  1  
2  13941.8  32289.6  146130.39  14421.0  34577.0  146739.55  1.8  3944.15  77098.85  247.94  305.04  1  
2  13942.8  38876.48  126624.01  38065.0  33381.0  66933.12  6.2999997  25039.6  64496.395  61.74  432.76  1  
2  13951.5  110792.76  262143.0  33860.0  32928.0  214439.3  24.3  7420.4297  138552.17  821.24  637.36  1  
2  13953.4  156576.05  238330.25  46742.0  32504.0  219532.06  54.899998  13246.68  118205.05  1577.8  829.56  1  
2  13960.8  65563.76  172929.48  28086.0  33377.0  152986.77  12.599999  5815.0396  88071.7  488.04  435.24  1  
2  13977.5  217411.69  262143.0  48393.0  34022.0  262143.0  21.599998  10625.31  190345.52  2371.6  1345.4  1  
2  14013.0  81616.8  185370.72  33065.0  30776.0  161767.39  5.3999996  7092.9795  87050.92  756.56  791.12  1  
2  14015.9  50652.76  163404.66  30485.0  32867.0  108892.23  4.5  8916.67  81949.164  374.36002  311.24  1  
2  14032.4  29194.56  100356.78  26198.0  30222.0  73032.09  1e-10  5854.57  46279.64  296.94  203.36  1  
2  14035.4  39507.64  142246.64  22204.0  31457.0  116608.4  25.199999  14013.68  68277.77  272.44  741.52  1  
2  14038.5  76189.32  230108.75  26458.0  34223.0  188719.61  1e-10  17444.53  120163.15  687.96  596.44  1  
2  14050.1  134619.36  262143.0  48032.0  36517.0  183677.86  1e-10  10737.409  161045.7  1358.28  629.92  1  
2  14051.1  179699.56  262143.0  51831.0  33173.0  227215.2  36.0  22381.059  139609.33  1629.74  1231.3201  1  
2  14051.8  117676.0  203371.03  42287.0  37789.0  182373.19  14.4  4761.3  117266.66  1235.78  637.36  1  
2  14060.6  103650.36  144118.7  41680.0  31515.0  162975.77  18.0  5439.21  69303.91  2793.98  1426.0  1  
2  14063.2  169878.77  223058.38  53612.0  31796.0  207662.02  7.2  14534.649  108220.875  1258.3201  1275.96  1  
2  14065.6  102549.24  140521.61  51764.0  30649.0  129832.836  4.5  23671.979  65717.266  686.98004  328.6  1  
2  14085.5  122481.0  262143.0  30445.0  30893.0  262143.0  16.199999  11371.069  142884.6  1437.66  1052.76  1  
2  14096.3  179146.52  222748.64  50486.0  34716.0  232550.55  35.1  19277.068  117995.33  1590.54  1933.16  1  
2  14098.1  117654.92  154081.69  50629.0  32541.0  152296.78  22.5  10739.77  76507.14  1398.4601  1176.76  1  
2  14103.4  51274.0  142907.27  37021.0  32924.0  90767.22  1.8  6930.1396  71793.8  329.28  290.16  1  
2  14109.0  36040.6  109958.04  38264.0  30553.0  61727.91  4.5  17662.238  51262.633  262.64  456.32  1  
2  14134.3  262143.0  262143.0  58256.0  35617.0  262143.0  27.0  17508.84  206829.94  1799.28  1202.8  1  
2  14138.3  46171.4  182331.8  18153.0  31642.0  166688.08  1e-10  18762.59  88033.19  380.24002  308.76  1  
2  14174.0  72993.84  140134.03  39001.0  32265.0  122656.47  1e-10  8400.42  68991.46  766.36  1242.48  1  
2  14175.7  12804.24  91900.805  10872.0  30381.0  77183.47  13.5  1672.6499  42603.12  158.76001  156.24  1  
2  14181.2  131900.05  262143.0  35348.0  35541.0  244545.72  9.9  8698.96  151700.33  1103.48  824.60004  1  
2  14183.2  55895.48  163089.28  28452.0  32320.0  128748.984  1e-10  4210.2397  80429.766  739.9  391.84  1  
2  14203.5  72257.28  152952.78  36844.0  33760.0  128527.12  15.299999  3451.4998  78791.59  648.76  496.0  1  
2  14210.8  140022.05  262143.0  41224.0  34581.0  222600.56  52.199997  12374.659  145313.5  1271.06  777.48  1  
2  14219.7  85449.64  143888.25  34367.0  30948.0  162947.81  7.2  17117.67  67948.21  854.56  412.92  1  
2  14219.9  118677.92  262143.0  34552.0  35437.0  225100.6  0.9  9359.76  144775.28  1266.16  999.44  1  
2  14221.5  37510.0  153795.33  21706.0  30320.0  113252.34  9.9  6544.8696  71152.87  381.22  210.8  1  
2  14222.0  163830.05  262143.0  26947.0  37535.0  262143.0  35.1  12396.489  239999.94  1478.8201  1185.4401  1  
2  14231.5  194361.33  262143.0  58284.0  32817.0  218544.78  23.4  18799.17  141707.6  1528.8  879.16003  1  
2  14251.3  43197.88  121423.445  35307.0  31367.0  80182.86  1e-10  9759.189  58115.984  107.8  424.08002  1  
2  14263.3  32262.32  204928.33  21767.0  35859.0  97135.27  1e-10  13102.13  112129.586  254.8  618.76  1  
2  14271.5  183281.92  259942.77  67600.0  33565.0  177685.86  3.6  7687.6997  133132.61  1824.76  601.4  1  
2  14274.3  12464.48  102583.164  10204.0  30910.0  80054.125  1e-10  1639.61  48383.26  81.340004  69.44  1  
2  14287.8  32443.36  162696.34  18569.0  32464.0  114503.1  26.099998  7723.0996  80593.48  366.52002  357.12  1  
2  14292.3  23013.16  113021.38  27132.0  30833.0  55587.152  18.0  4552.44  53173.652  247.94  163.68001  1  
2  14294.9  139265.64  166452.11  53861.0  30637.0  169453.1  21.599998  5779.05  77813.62  1415.12  698.12  1  
2  14298.4  88201.2  208945.83  28872.0  30417.0  200206.23  1e-10  5476.38  96977.31  829.08  572.88  1  
2  14330.6  76202.96  188503.64  30015.0  34188.0  166384.72  1e-10  12708.6  98336.21  487.06  721.68  1  
2  14352.1  93026.04  247390.89  25400.0  32080.0  240021.81  29.699999  22860.139  121098.33  821.24  735.32  1  
2  14396.4  136644.28  262143.0  33333.0  36079.0  262143.0  1e-10  12453.13  156428.66  1197.56  1004.4  1  
2  14441.4  85991.52  211011.89  36004.0  33677.0  156525.4  1e-10  7133.0996  108432.734  1175.02  704.32  1  
2  14443.0  146572.97  262143.0  41845.0  33298.0  229556.83  14.4  23746.318  136176.77  1319.0801  980.84  1  
2  14444.3  114423.484  226222.14  37369.0  33333.0  200670.55  1.8  10425.89  115061.38  1069.18  443.92  1  
2  14445.8  44451.52  136504.56  33491.0  32284.0  86983.81  26.099998  8125.4795  67244.16  274.4  266.6  1  
2  14448.9  249765.77  233806.95  86554.0  32868.0  189114.88  36.0  10028.819  117260.234  2037.42  1693.84  1  
2  14526.8  61303.12  189290.06  23692.0  32912.0  169574.6  0.9  7294.76  95060.945  693.84  327.36002  1  
2  14528.4  61253.52  209461.64  20590.0  33560.0  194964.11  12.599999  5329.4697  107262.16  1178.9401  745.24  1  
2  14536.0  104126.52  262143.0  26122.0  36572.0  261237.11  29.699999  6987.9595  158203.78  1209.3201  1051.52  1  
2  14537.0  33002.6  139397.27  21288.0  32017.0  101599.89  1e-10  6504.1597  68101.23  211.68001  373.24  1  
2  14538.3  152019.05  237065.22  58877.0  38292.0  169212.44  6.2999997  8133.1494  138514.72  1522.92  1432.2  1  
2  14538.5  35512.36  118205.87  30693.0  30609.0  75826.336  21.599998  5997.3496  55208.793  412.58002  396.8  1  
2  14543.6  74708.76  193476.81  26708.0  35220.0  183320.1  1e-10  3137.6199  103977.26  825.16003  306.28  1  
2  14556.9  47376.68  162239.7  22536.0  30769.0  137774.12  23.4  9209.899  76171.164  539.0  381.92  1  
2  14559.2  168341.16  262143.0  66237.0  31366.0  166559.56  11.7  6304.15  127924.93  1888.4601  1132.12  1  
2  14561.3  145248.64  241862.53  45925.0  36812.0  207273.06  1e-10  10893.17  135855.77  1155.42  988.28  1  
2  14591.6  147998.97  243001.75  46916.0  30668.0  206736.75  27.0  23980.549  113714.26  1746.36  1393.76  1  
2  14594.2  91404.12  232454.92  28920.0  33064.0  207132.11  10.799999  6874.6797  117277.36  960.4  1034.16  1  
2  14599.1  78713.96  202081.88  28942.0  42876.0  178239.17  6.2999997  20034.04  132209.2  871.22003  773.76  1  
2  14608.1  28415.84  104410.945  27385.0  30201.0  68002.94  1e-10  12097.359  48115.76  665.42  407.96  1  
2  14610.8  68193.8  226287.89  23399.0  30997.0  190997.42  1e-10  8166.78  107028.9  646.8  545.6  1  
2  14611.2  50949.12  198221.02  19721.0  31600.0  169312.0  39.6  2798.96  95577.76  436.1  410.44  1  
2  14611.8  192510.0  262143.0  53467.0  32706.0  235964.9  27.9  31431.658  146127.77  1480.78  1008.12  1  
2  14634.2  128683.484  222177.45  37842.0  30385.0  222858.23  1e-10  14911.659  103009.98  1051.54  910.16003  1  
2  14637.8  147915.88  262143.0  38509.0  36520.0  251728.56  1e-10  9638.239  148483.9  1645.42  932.48  1  
2  14638.5  212418.2  262143.0  59080.0  36496.0  235630.31  1e-10  18061.67  189337.58  1795.36  1052.76  1  
2  14639.0  150383.48  233025.97  45928.0  36372.0  214586.58  0.9  19583.87  129327.695  1417.0801  1047.8  1  
2  14646.5  44982.242  206869.38  18660.0  31685.0  157982.66  1e-10  9193.38  100016.12  311.64  388.12  1  
2  14647.2  48665.04  180943.52  20687.0  36333.0  154169.88  1e-10  9519.649  100314.65  470.40002  535.68  1  
2  14682.7  27245.28  129808.97  21945.0  31212.0  81364.625  1e-10  5716.51  61822.465  122.5  314.96  1  
2  14686.2  98704.0  159746.98  50293.0  30333.0  128619.59  30.599998  7623.9795  73938.07  600.74  704.32  1  
2  14711.4  94929.44  254896.1  27264.0  33640.0  228187.2  1e-10  9909.64  130839.61  1523.9  889.08  1  
2  14712.3  75787.56  217981.53  28151.0  34440.0  176434.72  7.2  3953.5898  114552.06  947.66003  343.48  1  
2  14713.3  55015.082  205227.4  20559.0  30241.0  175371.78  1.8  4044.4497  94700.35  592.9  509.64  1  
2  14713.5  26090.84  116073.67  23882.0  30430.0  71597.414  14.4  2562.96  53895.902  294.0  140.12  1  
2  14713.5  61659.0  171095.89  20907.0  31101.0  193279.0  14.4  4186.6396  81195.88  625.24  677.04  1  
2  14722.9  189299.64  262143.0  37774.0  34408.0  262143.0  2.6999998  24238.969  201407.19  2102.1  2984.68  1  
2  14739.9  80130.04  162623.02  35407.0  30361.0  148315.38  1e-10  20155.58  75338.7  679.14  716.72003  1  
2  14751.0  69415.2  194946.08  32336.0  31460.0  140685.14  15.299999  10973.409  93582.2  563.5  486.08002  1  
2  14753.6  262143.0  262143.0  54718.0  40881.0  262143.0  11.7  32019.889  262143.0  3520.1602  2798.68  1  
2  14754.3  126580.44  262143.0  36459.0  33954.0  227531.62  74.7  26347.04  151334.39  1396.5  1496.68  1  
2  14787.0  149451.0  262143.0  41637.0  30976.0  235233.58  3.6  7513.65  144160.03  1369.06  1770.72  1  
2  14798.2  44429.2  159607.69  24081.0  32029.0  120913.25  1e-10  14078.579  78004.07  238.14  427.80002  1  
2  14799.1  139874.48  262143.0  38818.0  32276.0  236148.55  5.3999996  13355.829  131931.0  1313.2001  2205.96  1  
2  14800.5  155188.48  262143.0  40824.0  35301.0  249128.8  13.5  21453.578  163973.23  1250.48  1278.4401  1  
2  14801.2  66605.36  169602.58  33329.0  35005.0  130968.484  1e-10  16886.389  90590.484  343.0  566.68  1  
2  14818.4  128772.76  217640.58  44025.0  30509.0  191692.25  1e-10  21136.75  101318.305  958.44  654.72003  1  
2  14822.9  101742.0  155623.34  43660.0  30455.0  152720.2  7.2  6054.5796  72319.164  1190.7001  708.04  1  
2  14829.9  68565.8  186327.44  26473.0  33106.0  169740.05  1e-10  6065.1997  94124.695  1004.5  722.92  1  
2  14842.3  48708.44  144565.1  39633.0  31440.0  80542.89  1e-10  13831.959  69353.125  805.56  352.16  1  
2  14843.2  36382.84  185346.77  13070.0  33277.0  182431.98  1e-10  4882.25  94112.92  500.78  545.6  1  
2  14844.0  95643.68  216474.95  31886.0  36036.0  196578.58  18.0  8195.689  119032.16  1299.48  601.4  1  
2  14844.7  55462.72  161266.33  25564.0  34319.0  142184.52  1e-10  6809.19  84449.76  563.5  469.96  1  
2  14845.5  221521.05  262143.0  66775.0  34981.0  217410.77  29.699999  17259.27  155377.92  1974.7001  1223.88  1  
2  14879.0  71634.8  174329.94  34714.0  33096.0  135238.19  24.3  13206.56  88037.46  755.58  1073.84  1  
2  14880.9  68028.88  209102.72  23012.0  36780.0  193739.83  8.099999  9979.26  117352.26  617.4  496.0  1  
2  14897.3  123531.28  243886.3  41548.0  35447.0  194852.84  18.9  8805.159  131912.81  1070.16  437.72  1  
2  14899.1  179067.16  262143.0  54468.0  33461.0  215453.94  23.4  11911.51  141804.97  1765.9601  1094.92  1  
2  14900.4  121152.96  262143.0  32545.0  32161.0  243966.23  1e-10  15460.949  143435.64  1664.04  1429.72  1  
2  14900.8  198032.97  262143.0  34660.0  36349.0  262143.0  46.8  21039.398  262143.0  2124.6401  1793.04  1  
2  14906.0  134637.97  251123.28  44864.0  32265.0  196675.14  45.899998  6669.9497  123634.23  1362.2001  839.48  1  
2  14907.5  262143.0  262143.0  38960.0  36705.0  262143.0  20.699999  35364.598  258161.05  2828.28  2745.36  1  
2  14932.0  100516.88  238102.61  35258.0  33011.0  186836.3  1e-10  8231.09  119934.164  1156.4  556.76  1  
2  14943.3  22197.24  119535.18  20420.0  31138.0  71239.875  24.3  4123.51  56794.53  35.28  147.56  1  
2  14948.3  138268.69  254319.08  38863.0  34112.0  233167.2  1.8  23760.479  132375.06  1214.22  1128.4  1  
2  14955.2  150920.4  262143.0  46953.0  33126.0  210651.5  1e-10  5747.78  165060.34  1592.5  1150.72  1  
2  14962.0  76415.0  189052.42  36041.0  31134.0  138951.0  23.4  4972.52  89812.59  703.64  328.6  1  
2  14972.7  81574.64  203185.7  33652.0  30851.0  158863.53  19.8  23847.209  95649.445  703.64  2675.92  1  
2  14973.0  36825.52  111096.49  31205.0  31128.0  77340.086  1e-10  7872.3696  52768.12  250.88  224.44  1  
2  14976.2  82694.36  262143.0  27176.0  33076.0  199420.72  1e-10  6013.28  136581.23  917.28  611.32  1  
2  14996.2  92568.484  247269.8  25530.0  33660.0  237625.06  5.3999996  4946.5596  127000.445  1089.76  601.4  1  
2  15010.2  53959.84  237410.42  15410.0  31924.0  229481.64  22.5  8289.5  115647.74  576.24  441.44  1  
2  15010.6  92283.28  262143.0  27623.0  33961.0  218943.53  18.9  22520.299  138959.84  1145.62  1164.36  1  
2  15018.7  106609.0  249086.14  35354.0  37069.0  197621.97  24.3  18291.18  140890.11  1141.7001  1326.8  1  
2  15048.4  86249.44  228172.48  27362.0  31564.0  206580.05  26.099998  6187.92  109894.35  978.04004  695.64  1  
2  15060.0  28596.88  162925.77  18245.0  30268.0  102719.93  1e-10  24042.498  75247.75  102.9  331.08002  1  
2  15063.2  118873.84  262143.0  28078.0  36430.0  262143.0  73.799995  14582.439  194104.42  1505.28  1020.52  1  
2  15084.0  41654.082  122226.07  35314.0  30834.0  77301.984  1e-10  13127.499  57506.082  119.560005  270.32  1  
2  15084.2  55129.16  165760.05  32405.0  33469.0  111493.43  1e-10  6751.3696  84653.055  464.52002  419.12  1  
2  15097.8  38260.2  149083.66  21528.0  33393.0  116472.53  1e-10  5975.5195  75963.586  264.6  198.4  1  
2  15103.4  94633.08  259635.53  26304.0  34217.0  235776.81  1e-10  18562.58  135558.31  905.52  452.6  1  
2  15103.9  60076.76  222684.03  20977.0  33184.0  187690.84  18.0  13148.149  112755.54  671.3  528.24  1  
2  15104.4  143458.08  262143.0  33338.0  32992.0  262143.0  20.699999  23804.139  149615.97  1420.02  2323.76  1  
2  15132.4  108609.12  262143.0  32038.0  33657.0  222167.66  8.099999  7250.51  143056.86  757.54004  719.2  1  
2  15135.8  179187.44  260252.47  50897.0  35977.0  230725.36  19.8  30612.148  142869.61  1147.5801  1027.96  1  
2  15155.5  64988.402  183285.92  27191.0  33013.0  156635.66  1e-10  2837.3098  92328.164  829.08  300.08002  1  
2  15155.6  76756.0  170199.6  57964.0  31533.0  86782.84  6.2999997  22417.639  81892.45  654.64  484.84  1  
2  15156.2  100490.84  251015.36  30665.0  34440.0  214764.98  8.099999  6636.9097  131911.75  1345.54  1026.72  1  
2  15160.3  61078.68  228114.88  19097.0  32034.0  209606.36  42.3  4331.78  111502.56  1079.96  668.36  1  
2  15163.2  131110.16  175925.39  43244.0  31901.0  198696.6  21.599998  22707.328  85635.31  1440.6  931.24  1  
2  15168.4  163544.84  262143.0  40039.0  32708.0  262143.0  45.0  13572.359  137752.88  1676.78  1055.24  1  
2  15169.6  142709.12  262143.0  32880.0  37851.0  262143.0  12.599999  8304.84  184185.53  1778.7001  934.96  1  
2  15171.3  152368.72  262143.0  42904.0  31785.0  232743.72  1e-10  45296.066  149542.14  861.42004  1872.4  1  
2  15204.7  50537.44  176409.02  23635.0  30817.0  140132.08  1e-10  5521.2197  82952.82  347.9  1021.76  1  
2  15218.5  96573.68  199591.12  48544.0  30692.0  130377.66  1e-10  19815.148  93473.06  856.52  788.64  1  
2  15256.0  104706.84  195174.23  36799.0  30608.0  186474.31  35.1  23312.67  91154.375  482.16  840.72003  1  
2  15268.1  60815.8  200551.67  24395.0  32109.0  163378.75  13.5  3776.5898  98259.17  610.54004  305.04  1  
2  15270.1  122388.0  262143.0  25697.0  35349.0  262143.0  3.6  9831.17  178099.38  1443.54  1076.3201  1  
2  15280.8  102469.88  232689.19  31264.0  30948.0  214798.7  27.9  6904.7695  109882.586  1020.18  709.28  1  
2  15305.2  80547.92  193333.16  31908.0  32968.0  165437.8  2.6999998  24864.959  97256.586  471.38  725.4  1  
2  15311.9  33245.64  118005.31  29234.0  32335.0  74529.195  1e-10  12236.6  58222.984  369.46002  970.92  1  
2  15313.1  30904.52  147817.66  17804.0  34392.0  113758.625  1e-10  6207.9795  77571.8  362.6  194.68001  1  
2  15313.4  177849.48  249823.58  49772.0  31906.0  234178.75  14.4  3882.1997  121625.836  1625.8201  1111.04  1  
2  15367.4  24723.121  128516.15  22825.0  31329.0  70985.96  15.299999  6979.11  61436.19  110.740005  163.68001  1  
2  15367.7  63442.12  170263.02  29329.0  34688.0  141762.17  6.2999997  20108.379  90119.69  458.64  783.68  1  
2  15373.8  149491.92  262143.0  28844.0  38137.0  262143.0  0.9  36706.848  235900.77  1469.02  1517.76  1  
2  15388.4  112322.92  235819.1  36147.0  34160.0  203646.08  1e-10  7312.4595  122918.4  1260.28  775.0  1  
2  15388.9  34380.242  140917.16  20566.0  32335.0  109556.73  31.5  5200.26  69527.53  429.24002  241.8  1  
2  15394.2  178152.05  262143.0  37137.0  35025.0  262143.0  13.5  15446.199  213982.89  1602.3  1357.8  1  
2  15399.9  88671.164  201340.47  42217.0  32025.0  137649.61  1e-10  11367.529  98387.58  854.56  238.08  1  
2  15414.4  90219.92  230080.7  29329.0  36417.0  201597.5  7.2  7996.2695  127851.09  1141.7001  1089.96  1  
2  15415.1  74768.28  138608.73  44084.0  30261.0  111151.75  10.799999  4289.3  64002.055  299.88  1552.48  1  
2  15431.8  46735.6  177588.0  20314.0  33705.0  150776.05  22.5  8444.67  91333.06  497.84  363.32  1  
2  15446.8  88182.6  194970.08  30056.0  32233.0  192278.92  20.699999  10499.64  95893.41  1527.8201  4631.4  1  
2  15450.2  130352.52  252447.25  38546.0  32768.0  221625.67  1e-10  10722.659  126223.625  1666.0  584.04  1  
2  15460.4  124667.12  219543.42  48172.0  33048.0  169604.44  26.099998  23382.879  110709.695  4702.04  7660.72  1  
2  15464.1  51838.2  158108.11  25929.0  31487.0  131021.95  1e-10  6009.15  75963.586  389.06  276.52  1  
2  15486.4  35254.44  187412.2  13139.0  38421.0  175845.58  10.799999  11579.93  109871.88  420.42  1073.84  1  
2  15487.0  74572.36  233137.33  24632.0  33653.0  198407.52  1e-10  5558.98  119716.95  734.02  562.96  1  
2  15507.3  29543.0  113698.22  23193.0  30132.0  83479.08  20.699999  4364.82  52275.92  234.22  349.68  1  
2  15509.9  35162.68  138015.62  25611.0  33405.0  89977.805  1e-10  4364.23  70349.3  94.08  288.92  1  
2  15522.1  68722.04  197089.39  25816.0  30708.0  174456.45  12.599999  14679.199  92349.56  901.60004  554.28  1  
2  15535.4  27710.28  130598.11  16102.0  31490.0  112782.32  1e-10  1794.7799  62752.293  115.64  162.44  1  
2  15537.9  107510.484  255149.58  32732.0  33080.0  215257.45  1e-10  8615.18  128789.484  1308.3  1283.4  1  
2  15538.7  34826.64  132682.42  21761.0  31045.0  104884.83  0.9  3966.5698  62852.875  517.44  316.2  1  
2  15538.8  70429.52  229518.89  25759.0  31952.0  179186.67  30.599998  9447.67  111901.67  553.7  776.24  1  
2  15542.9  102844.36  206853.28  40604.0  34072.0  165993.69  1e-10  6094.11  107542.49  1016.26  1103.6  1  
2  15565.6  78957.0  224709.28  30374.0  31265.0  170360.38  36.0  12767.6  107201.164  981.96  908.92  1  
2  15568.4  20523.24  100375.83  23596.0  30400.0  57001.656  26.099998  4594.92  46561.05  1e-10  125.24  1  
2  15604.5  47007.16  121472.69  53285.0  31580.0  57814.793  1e-10  24041.908  58534.35  222.46  290.16  1  
2  15606.8  130025.164  179086.36  40620.0  31112.0  209781.62  19.8  7185.0195  85017.92  1870.8201  1169.3201  1  
2  15632.9  194223.69  151838.77  83942.0  32903.0  151636.17  1e-10  23835.408  76232.16  2573.48  2238.2  1  
2  15635.9  70125.72  126959.52  43723.0  31105.0  105110.79  25.199999  9913.18  60258.12  627.2  452.6  1  
2  15659.1  30324.201  164257.19  15473.0  34346.0  128438.38  0.9  5989.6797  86083.64  183.26001  245.52  1  
2  15696.1  98552.72  157968.94  42507.0  31849.0  151945.6  1e-10  15924.689  76769.3  1014.30005  877.92  1  
2  15697.0  108904.24  248166.02  36120.0  34617.0  197595.47  8.099999  10131.4795  131084.64  1235.78  1284.64  1  
2  15702.3  51405.44  174605.16  21156.0  33135.0  159241.2  3.6  7312.4595  88280.35  538.02  426.56  1  
2  15706.8  123842.52  239336.75  38498.0  35369.0  210819.88  20.699999  19567.35  129167.195  1023.12  838.24  1  
2  15731.8  44264.28  143583.12  23851.0  30689.0  121626.09  31.5  4856.2896  67236.664  456.68002  279.0  1  
2  15732.4  71352.08  235950.69  22772.0  34856.0  205345.6  1e-10  12079.069  125492.81  663.46  494.76  1  
2  15733.5  59949.04  227542.0  20216.0  31020.0  194342.12  13.5  9322.59  107701.92  628.18  544.36  1  
2  15746.3  67256.36  214354.62  24037.0  30133.0  183372.0  1e-10  5327.11  98558.77  403.76  414.16  1  
2  15756.0  82538.12  147377.58  28966.0  32876.0  186743.7  58.5  10671.329  73931.66  1115.24  706.8  1  
2  15775.3  63784.36  209541.31  23271.0  33232.0  179630.1  0.9  9592.22  106254.22  1967.8401  1985.24  1  
2  15781.8  127295.92  239480.75  36762.0  35076.0  226931.77  1e-10  13164.079  128174.234  1067.22  1051.52  1  
2  15816.4  63661.6  170443.94  28184.0  31524.0  148031.75  9.9  4124.69  81986.62  629.16003  457.56  1  
2  15817.2  92256.0  262143.0  29101.0  34212.0  207762.25  38.7  12994.749  142948.8  1078.0  602.64  1  
2  15826.6  123552.36  235136.94  48108.0  35401.0  168311.45  3.6  7490.05  127015.43  1678.74  1061.4401  1  
2  15827.5  109380.4  252946.14  28946.0  30933.0  247645.75  36.0  18351.95  119390.61  956.48004  648.52  1  
2  15827.8  57626.52  172586.48  25828.0  31825.0  146221.62  1e-10  5002.61  83809.89  458.64  380.68  1  
2  15848.7  141918.0  258802.94  35816.0  33492.0  259681.1  8.099999  11306.17  132260.56  1507.24  1233.8  1  
2  15850.2  184084.2  262143.0  52413.0  37109.0  230174.62  1e-10  18585.0  170745.27  1835.54  1056.48  1  
2  15866.2  120201.88  225743.38  40188.0  30357.0  196017.5  0.9  6087.6196  104566.83  1134.84  870.48  1  
2  15908.1  106349.84  173607.64  42045.0  32461.0  165768.66  1e-10  3833.8198  85990.555  967.26  840.72003  1  
2  15927.8  170769.08  262143.0  63237.0  33477.0  176977.44  35.1  20363.26  141057.03  1173.06  1302.0  1  
2  15928.9  89081.6  229385.5  29800.0  30985.0  195907.78  25.199999  11813.569  108451.99  845.74  471.2  1  
2  15933.2  134124.6  167734.98  52981.0  34021.0  165908.33  18.0  16222.64  87074.46  1604.26  833.28  1  
2  15952.8  102316.12  117560.16  56116.0  30084.0  119491.56  1e-10  21971.01  53965.453  683.06  384.4  1  
2  15954.2  96910.96  172146.16  35681.0  31396.0  177998.3  21.599998  5117.07  82469.19  821.24  642.32  1  
2  15955.3  40943.56  129044.99  31788.0  30711.0  84411.64  10.799999  8526.68  60472.12  329.28  208.32  1  
2  15990.0  39107.12  172341.39  17944.0  33497.0  142829.03  18.0  22492.568  88087.76  284.2  391.84  1  
2  16001.8  114200.28  218308.08  38920.0  33624.0  192297.78  1.8  20510.17  112005.47  1307.3201  834.52  1  
2  16006.7  26186.32  156970.05  12224.0  30640.0  140391.6  1e-10  4547.7197  73388.09  336.14  204.6  1  
2  16007.0  54412.44  213996.36  16344.0  32917.0  218182.44  7.2  4757.17  107484.72  646.8  448.88  1  
2  16022.6  24187.44  122898.375  19952.0  31944.0  79448.08  8.099999  5958.9995  59903.953  326.34  162.44  1  
2  16023.5  96853.92  262143.0  25353.0  39372.0  250361.64  15.299999  15324.069  170198.48  1310.26  1406.16  1  
2  16032.9  155555.52  255104.14  42861.0  34225.0  237849.97  29.699999  7541.9697  133223.56  2065.84  2994.6  1  
2  16036.1  87080.24  247356.66  28918.0  35293.0  197347.34  1e-10  6787.9497  133208.6  740.88  426.56  1  
2  16063.6  88648.84  211789.33  37225.0  31781.0  156069.6  8.099999  8340.83  102705.02  1208.34  606.36  1  
2  16065.2  113317.4  262143.0  31081.0  38717.0  238936.0  18.0  5295.25  172016.42  1864.9401  1414.84  1  
2  16066.7  178044.16  258707.0  55116.0  31497.0  211704.45  40.5  11675.51  124336.15  1718.92  864.28  1  
2  16079.4  84956.12  218304.48  30458.0  34028.0  182798.75  11.7  6182.0195  113349.38  426.30002  684.48  1  
2  16084.4  128300.32  262143.0  36809.0  32214.0  228430.27  10.799999  25278.549  129743.93  1418.06  837.0  1  
2  16093.4  85666.64  213103.22  38835.0  32590.0  144566.73  18.0  8652.939  105972.805  670.32  492.28  1  
2  16107.0  165091.12  245523.44  45189.0  35412.0  239425.78  1e-10  17357.209  132667.17  1384.74  961.0  1  
2  16109.8  62437.72  148610.03  31158.0  30580.0  131328.02  1e-10  11656.63  69343.49  683.06  1189.16  1  
2  16150.5  93652.24  202760.92  31716.0  34916.0  193517.27  2.6999998  8439.359  108026.13  911.4  536.92  1  
2  16172.9  39728.36  177948.84  18866.0  30931.0  138006.89  1e-10  3457.4  83986.445  592.9  548.08  1  
2  16174.8  82553.0  190128.8  35788.0  31972.0  151173.42  3.6  6567.88  92755.09  607.60004  406.72  1  
2  16176.3  92525.08  196069.48  37093.0  37854.0  163473.53  10.799999  13514.539  113250.945  785.96  591.48  1  
2  16193.3  81557.28  243606.97  26370.0  33787.0  202690.11  28.8  11785.84  125591.26  698.74  670.84  1  
2  16205.0  74861.28  204681.14  19876.0  38652.0  246835.81  1e-10  11628.899  120717.41  1038.8  1590.92  1  
2  16206.9  123433.32  192509.39  44040.0  35825.0  183681.33  3.6  6734.8496  105234.51  987.84  420.36002  1  
2  16211.9  18602.48  163056.34  9528.0  31761.0  127952.58  1e-10  2191.8499  79022.71  259.7  226.92  1  
2  16218.3  120980.6  229136.48  33166.0  32917.0  239057.61  34.2  8816.96  115089.2  1375.92  1664.08  1  
2  16227.2  163136.88  224404.36  54912.0  31000.0  194699.5  62.1  17171.95  106148.29  3180.1  6693.52  1  
2  16230.2  107357.96  185290.16  44396.0  36831.0  158478.5  18.0  23847.209  104132.41  955.5  3465.8  1  
2  16231.2  167390.08  177519.78  59214.0  30749.0  185261.55  1e-10  17114.719  83290.945  1685.6  1207.76  1  
2  16274.8  81029.04  182626.5  29558.0  30085.0  179657.6  1.8  6074.05  83836.64  635.04004  548.08  1  
2  16277.8  111374.32  217550.47  47853.0  32064.0  152530.19  24.3  9694.88  106438.26  989.80005  420.36002  1  
2  16279.4  29839.36  214088.4  28464.0  35384.0  68702.66  24.3  4848.03  115589.97  838.88  417.88  1  
2  16280.0  137646.2  226909.36  47440.0  34051.0  190151.39  18.9  13611.3  117896.88  1814.9601  882.88  1  
2  16299.8  115938.76  253848.78  38051.0  34260.0  199683.66  1e-10  9221.699  132703.55  1592.5  1195.36  1  
2  16303.8  180837.88  216187.05  61924.0  35505.0  191386.1  17.1  21670.11  117122.2  1375.92  1479.3201  1  
2  16333.2  28476.6  106342.32  30036.0  30697.0  62133.52  1e-10  5753.09  49810.64  253.82  218.24  1  
2  16334.6  39345.2  113291.016  29658.0  31516.0  86942.03  9.0  6915.3896  54481.19  228.34001  257.92  1  
2  16335.2  28847.36  129865.18  23654.0  32097.0  79924.77  18.9  4943.61  63602.94  179.34  186.0  1  
2  16337.8  178222.72  254970.3  50166.0  35378.0  232827.1  6.2999997  19241.67  137639.45  1085.84  742.76  1  
2  16357.9  89302.32  227836.55  30470.0  35640.0  192074.72  1e-10  6187.3296  123902.8  1193.64  515.84  1  
2  16382.0  94869.92  253456.92  27016.0  36383.0  230137.52  18.0  7700.6797  140709.28  801.64  600.16003  1  
2  16391.4  71683.164  262143.0  18087.0  31877.0  259735.06  11.7  10558.05  137561.34  845.74  647.28  1  
2  16403.2  160304.72  262143.0  36857.0  32400.0  262143.0  27.0  10972.819  169627.11  2557.8  1375.16  1  
2  16412.3  157951.2  259551.73  49060.0  33464.0  210996.53  25.199999  17015.01  132532.34  1172.0801  833.28  1  
2  16455.1  107245.12  196249.72  49441.0  33977.0  142157.64  1e-10  8285.37  101745.234  377.30002  527.0  1  
2  16462.0  73703.12  179848.33  28855.0  36757.0  167395.86  1e-10  12892.68  100871.05  984.9  628.68  1  
2  16464.6  27655.72  127507.71  18349.0  31293.0  98776.25  2.6999998  3745.91  60884.074  243.04001  221.96  1  
2  16483.3  130811.32  262143.0  44191.0  33263.0  193995.39  14.4  7654.07  136579.1  1844.36  817.16003  1  
2  16485.2  33248.12  154596.58  17182.0  31476.0  126815.79  1e-10  2385.3699  74250.516  364.56  314.96  1  
2  16486.0  213432.52  262143.0  46616.0  35737.0  262143.0  1e-10  11934.52  198062.36  1658.16  1401.2  1  
2  16488.6  93231.88  187463.31  39958.0  32917.0  152911.69  10.799999  8701.909  94157.87  970.2  432.76  1  
2  16500.0  100397.84  193725.52  38612.0  33109.0  170404.89  18.0  6730.13  97870.766  1275.9601  711.76  1  
2  16512.2  136140.84  255180.2  46611.0  36760.0  191416.75  61.199997  8975.08  143133.9  1624.8401  672.08  1  
2  16513.5  76433.6  147698.2  30672.0  32393.0  163313.53  17.1  15863.919  73003.96  1316.14  973.4  1  
2  16522.7  78168.36  163909.33  34346.0  33384.0  149153.95  4.5  7204.4897  83495.31  504.7  484.84  1  
2  16530.8  73295.164  224458.56  23441.0  39447.0  204917.55  1e-10  5789.0796  135104.62  1451.38  1023.0  1  
2  16532.6  48976.28  153003.6  32864.0  33686.0  97666.43  1e-10  17168.41  78645.0  491.96002  394.32  1  
2  16541.4  68309.12  192650.27  25034.0  31468.0  178825.06  5.3999996  2527.5598  92503.65  738.92004  565.44  1  
2  16543.9  82179.76  208427.19  33505.0  33341.0  160744.14  6.2999997  50167.7  106035.94  763.42004  1034.16  1  
2  16545.5  46037.48  202929.36  19117.0  31984.0  157823.52  15.299999  5406.76  99037.06  787.92004  688.2  1  
2  16564.5  45645.64  147167.23  29117.0  31808.0  102738.35  21.599998  9727.92  71427.85  352.80002  843.2  1  
2  16572.8  94537.6  215597.67  37630.0  32425.0  164645.66  1e-10  46712.656  106670.445  1387.68  5597.36  1  
2  16598.5  113660.88  262143.0  33092.0  32699.0  225096.1  56.699997  18342.51  148506.38  1498.42  1150.72  1  
2  16601.5  66062.24  167662.53  34267.0  32456.0  126344.734  1.8  13761.159  83033.07  635.04004  229.40001  1  
2  16602.5  34312.04  124104.29  32211.0  32293.0  69810.74  0.9  10571.029  61152.645  191.1  178.56  1  
2  16607.0  195135.08  262143.0  51027.0  37197.0  250619.72  15.299999  8483.02  166902.89  1639.54  1147.0  1  
2  16608.0  22649.84  109867.03  26157.0  30780.0  56748.86  14.4  4752.4497  51600.754  128.38  224.44  1  
2  16609.0  66654.96  211695.86  25853.0  30054.0  168966.84  10.799999  3617.88  97081.1  681.10004  844.44  1  
2  16610.3  243405.8  262143.0  47209.0  36818.0  262143.0  9.0  15832.06  160049.53  1240.68  3302.12  1  
2  16620.8  46132.96  162922.89  22875.0  30244.0  132169.17  8.099999  3393.68  75186.766  369.46002  288.92  1  
2  16629.5  49242.88  175708.03  22291.0  30388.0  144775.08  3.6  3764.7898  81473.016  504.7  369.52  1  
2  16638.7  97987.28  262143.0  30428.0  31241.0  211045.58  7.2  11415.319  127040.04  827.12  871.72003  1  
2  16663.0  46831.082  168095.16  23191.0  35321.0  132341.08  20.699999  11473.7295  90595.836  455.7  416.64  1  
2  16663.7  84786.24  251192.2  26701.0  33705.0  208102.73  15.299999  9060.04  129187.52  1106.42  964.72003  1  
2  16677.6  86627.64  168279.95  32583.0  30573.0  174239.02  1e-10  4046.8098  78503.766  796.74  456.32  1  
2  16678.6  68262.0  165444.44  40480.0  34968.0  110514.29  1e-10  11348.06  88276.08  147.98  1016.8  1  
2  16691.6  70108.36  166637.55  34069.0  33225.0  134862.23  1e-10  4199.03  84480.78  684.04004  529.48  1  
2  16746.6  110078.52  245705.89  35757.0  32300.0  201753.69  9.9  12054.88  121098.33  1299.48  846.92  1  
2  16770.3  133970.84  262143.0  29855.0  33648.0  262143.0  1e-10  11238.319  146743.02  1923.74  2432.8801  1  
2  16789.3  47165.88  140401.69  35408.0  34916.0  87298.43  1e-10  16813.229  74802.63  411.6  556.76  1  
2  16793.7  49224.28  157897.94  35725.0  30384.0  90299.86  1e-10  9653.579  73205.125  413.56  327.36002  1  
2  16796.8  94178.0  253939.53  28186.0  32040.0  218975.72  1e-10  10415.859  124148.9  1019.2  662.16003  1  
2  16830.6  186011.16  262143.0  68994.0  34146.0  176688.23  18.0  9060.04  137939.06  1494.5  1108.56  1  
2  16855.3  33501.082  169746.31  20588.0  31970.0  106641.086  12.599999  17415.62  82806.234  934.92004  1169.3201  1  
2  16855.8  101763.08  250320.56  32520.0  36380.0  205078.27  15.299999  12089.689  138956.62  973.14  1747.16  1  
2  16856.4  262143.0  262143.0  82269.0  37801.0  208824.77  1e-10  30329.54  262143.0  5188.12  3007.0  1  
2  16863.8  112822.64  207026.84  48232.0  34079.0  153299.56  1e-10  9643.55  107654.84  1202.4601  484.84  1  
2  16864.5  262143.0  262143.0  85789.0  34857.0  200256.48  1e-10  13226.619  154649.25  3078.1802  1790.56  1  
2  16892.0  62033.48  222779.53  22585.0  30493.0  180005.56  9.0  5308.23  103656.26  429.24002  306.28  1  
2  16892.8  77811.24  262143.0  20061.0  34133.0  254196.6  9.0  6521.86  145981.17  488.04  654.72003  1  
2  16898.3  126492.4  262143.0  30213.0  33016.0  262143.0  1.8  14394.2295  140969.3  1606.22  1550.0  1  
2  16904.4  55237.04  148628.44  39414.0  30630.0  91845.9  28.8  7696.55  69465.48  386.12  312.48  1  
2  16928.1  55988.48  162241.83  32950.0  30020.0  111358.46  27.0  8968.0  74317.92  641.9  214.52  1  
2  16937.3  56701.48  191412.81  34980.0  33812.0  106231.79  1e-10  12739.279  98755.66  838.88  799.8  1  
2  16949.1  60204.48  176134.05  36995.0  30633.0  106651.19  8.099999  7170.86  82329.016  228.34001  417.88  1  
2  16965.1  56909.8  161982.34  22960.0  34337.0  162440.8  1e-10  8095.9795  84869.195  290.08002  510.88  1  
2  16969.7  201110.64  262143.0  48639.0  36405.0  262143.0  35.1  27052.68  160546.02  2308.8801  1263.56  1  
2  16972.2  96014.44  117724.414  55988.0  30073.0  112388.414  27.0  3351.2  54021.094  818.3  564.2  1  
2  16981.7  106690.84  203564.12  48944.0  31536.0  142859.0  15.299999  10977.539  97955.3  570.36  450.12  1  
2  17000.8  63526.44  190692.78  28523.0  34018.0  145961.81  1e-10  7141.36  98983.56  493.92  310.0  1  
2  17077.2  77767.84  189307.44  41215.0  32280.0  123658.695  1e-10  7478.84  93244.086  763.42004  350.92  1  
2  17078.1  112518.84  250866.17  31844.0  32056.0  231567.5  1e-10  9588.09  122707.61  1537.62  1860.0  1  
2  17080.7  142034.56  262143.0  36360.0  33371.0  256005.98  19.8  12706.239  154279.03  1369.06  925.04  1  
2  17082.0  136046.6  192361.78  43500.0  33565.0  204964.36  18.0  5121.1997  98520.26  1574.86  855.60004  1  
2  17134.3  68333.92  260513.28  20658.0  32737.0  216784.39  1e-10  9074.79  130133.41  812.42004  742.76  1  
2  17135.8  92717.28  186115.39  46353.0  36893.0  131087.95  1e-10  26586.578  104772.266  466.48  683.24  1  
2  17162.5  74350.4  208509.61  32044.0  36249.0  152060.53  1e-10  6763.17  115329.95  654.64  350.92  1  
2  17189.4  147603.4  262143.0  36355.0  34208.0  262143.0  1e-10  19638.738  176619.56  1135.8201  1151.96  1  
2  17199.5  72146.92  205448.6  24329.0  31087.0  194345.06  1e-10  3075.0798  97454.53  621.32  434.0  1  
2  17237.7  117684.68  229647.78  40585.0  32626.0  190035.31  1e-10  9320.2295  114326.3  1196.5801  1039.12  1  
2  17269.3  147453.36  262143.0  48097.0  35768.0  200916.97  10.799999  8626.39  144018.8  1675.8  1004.4  1  
2  17296.0  72118.4  242950.58  21745.0  34500.0  217353.48  1.8  6928.3696  127896.04  1357.3  807.24  1  
2  17304.2  57207.402  161140.69  23197.0  33589.0  161621.95  2.6999998  15665.089  82589.02  555.66003  590.24  1  
2  17306.7  84646.12  216916.97  28880.0  35081.0  192083.39  17.1  4737.6997  116114.266  1951.18  1189.16  1  
2  17308.5  93819.64  218422.19  48360.0  36692.0  127141.52  1e-10  8609.869  122289.234  791.84  546.84  1  
2  17309.2  114614.44  245261.58  35285.0  36140.0  212877.19  32.399998  21677.78  135250.14  893.76  726.64  1  
2  17335.8  55414.36  197419.89  22842.0  30360.0  158989.39  1e-10  5355.4297  91456.12  559.58  307.52  1  
2  17337.1  74540.12  262143.0  24959.0  35328.0  195723.44  9.9  4840.36  142574.3  686.0  539.4  1  
2  17338.0  168334.97  249550.6  51757.0  34072.0  213149.9  80.1  21181.0  129740.72  2455.8801  1708.72  1  
2  17349.0  75672.24  262143.0  20988.0  37371.0  236290.08  1e-10  10601.71  162301.89  1135.8201  990.76  1  
2  17383.8  81348.96  222962.61  26084.0  35741.0  204389.11  20.699999  8141.9995  121595.875  1031.9401  773.76  1  
2  17401.9  66712.0  262143.0  16968.0  32654.0  257663.7  1e-10  10263.05  131942.78  1230.88  725.4  1  
2  17417.4  222139.8  262143.0  56209.0  34540.0  259000.4  1e-10  30213.898  173628.9  2443.1401  1475.6  1  
2  17419.1  219203.48  213325.33  72444.0  31398.0  198301.03  13.5  7369.6895  102203.195  1596.42  1180.48  1  
2  17435.2  78861.52  176983.8  30957.0  33576.0  166949.94  15.299999  24029.52  90673.945  619.36  767.56  1  
2  17438.8  205844.97  262143.0  47505.0  39068.0  262143.0  11.7  63632.086  169233.34  2036.4401  2204.72  1  
2  17440.3  88459.12  229344.58  27832.0  38144.0  208294.64  7.2  7882.3994  133485.72  965.30005  493.52  1  
2  17440.7  164984.48  224296.72  50829.0  31733.0  212721.55  7.2  10432.38  108606.08  1808.1  837.0  1  
2  17463.6  38692.96  154051.62  28709.0  31027.0  88327.08  1e-10  5996.76  72933.34  226.38  262.88  1  
2  17471.1  92048.92  215710.14  33429.0  32333.0  180457.62  10.799999  16790.809  106423.27  666.4  1010.60004  1  
2  17506.6  53286.52  199391.45  23785.0  34560.0  146823.02  1e-10  10531.5  105147.836  505.68002  1448.3201  1  
2  17532.5  31404.24  94683.52  32656.0  30345.0  63023.89  2.6999998  6700.63  43841.113  156.8  126.48  1  
2  17535.6  169920.92  230713.64  49418.0  33233.0  225341.73  1e-10  8940.859  116993.805  924.14  1226.36  1  
2  17542.7  29621.121  116514.63  20141.0  30564.0  96382.99  0.9  4108.17  54338.883  243.04001  198.4  1  
2  17544.1  65411.242  146715.39  47430.0  33141.0  90381.43  14.4  26521.68  74192.734  610.54004  354.64  1  
2  17547.1  199420.52  262143.0  53016.0  34017.0  246514.72  1e-10  11158.67  164999.36  2027.62  933.72003  1  
2  17580.9  171732.56  196677.28  63322.0  34024.0  177737.03  1e-10  25667.95  102107.97  1386.7001  696.88  1  
2  17581.4  47092.72  150429.14  22453.0  33505.0  137454.61  1e-10  22363.95  76906.25  267.54  390.6  1  
2  17585.7  49267.68  167415.61  26141.0  30841.0  123515.05  3.6  3218.45  78785.17  562.52  370.76  1  
2  17596.4  24638.8  157417.17  12361.0  31684.0  130630.89  11.7  6418.61  76104.82  186.2  223.2  1  
2  17612.6  57150.36  181835.28  21505.0  36601.0  174164.44  1e-10  5979.0596  101552.63  866.32  451.36002  1  
2  17618.2  80955.88  187013.25  33383.0  31328.0  158928.92  2.6999998  15958.319  89397.44  568.4  341.0  1  
2  17636.7  174568.44  189295.12  62184.0  31965.0  183978.48  1e-10  5715.92  92328.164  1601.3201  667.12  1  
2  17686.4  65639.4  176017.27  33460.0  30288.0  128563.766  1e-10  31552.02  81347.82  590.94  1423.52  1  
2  17755.3  31813.44  114385.17  38105.0  30184.0  54715.273  5.3999996  17488.19  52682.523  150.92  265.36002  1  
2  17759.5  115476.24  262143.0  29561.0  35217.0  256007.97  1e-10  16125.879  164624.86  1108.38  1063.92  1  
2  17782.0  41594.56  199930.52  16107.0  31851.0  169239.52  1e-10  7046.3696  97167.77  459.62  254.2  1  
2  17789.1  51633.6  161250.62  25852.0  31420.0  130893.53  3.6  5554.26  77308.57  555.66003  353.4  1  
2  17793.9  149563.84  231093.27  45677.0  36607.0  214589.77  4.5  21180.408  129083.734  1462.16  1008.12  1  
2  17816.9  88960.08  116340.25  44458.0  31881.0  131136.97  1e-10  7708.9395  56595.51  867.3  414.16  1  
2  17818.2  98615.96  169888.16  48637.0  30284.0  132880.23  10.799999  6489.4097  78504.836  1072.12  462.52  1  
2  17840.9  50160.48  163245.05  23664.0  31537.0  138916.39  11.7  2427.8499  78556.195  489.02002  579.08  1  
2  17854.8  57063.56  126960.75  37361.0  30712.0  100096.83  16.199999  13962.939  59497.35  397.88  297.6  1  
2  17865.9  25158.36  135734.06  22212.0  30750.0  74229.17  1e-10  18396.2  63687.473  215.6  224.44  1  
2  17912.4  111256.52  207426.5  40433.0  35561.0  180330.61  15.299999  17001.44  112553.305  1152.48  1359.04  1  
2  17913.4  44116.72  150120.64  26979.0  31157.0  107166.06  1e-10  12127.449  71370.07  273.42  324.88  1  
2  17936.0  75370.92  175787.92  36760.0  33516.0  134371.86  1e-10  8429.33  89900.336  683.06  362.08002  1  
2  17945.4  114149.44  228695.9  42204.0  34049.0  177255.66  1e-10  8555.0  118818.16  1352.4  693.16003  1  
2  17990.4  7161.0  134669.89  4705.0  30176.0  99745.66  7.2  2642.6099  62008.645  1e-10  114.08  1  
2  18000.1  262143.0  262143.0  78207.0  34041.0  219670.94  68.4  29063.988  153668.06  4514.86  3174.4  1  
2  18004.4  104659.72  236160.25  29083.0  33874.0  235841.53  15.299999  26810.78  122065.61  994.7  585.28  1  
2  18059.6  103595.805  240355.1  30366.0  31041.0  223580.81  34.2  13030.739  113843.73  1023.12  900.24  1  
2  18072.1  118069.08  225648.4  44271.0  34314.0  174782.03  1e-10  9720.84  118147.266  902.58  729.12  1  
2  18075.0  86194.88  185614.42  32182.0  35189.0  175528.8  7.2  6835.7397  99664.086  1229.9  677.04  1  
2  18085.0  32194.121  103027.71  30323.0  30356.0  69579.984  14.4  8568.569  47722.004  220.5  318.68  1  
2  18110.1  45557.6  160686.95  22037.0  31988.0  135484.1  1e-10  5007.3296  78431.0  405.72  224.44  1  
2  18111.0  174346.48  212297.53  64540.0  32024.0  177037.05  7.2  16403.77  103738.65  1463.14  846.92  1  
2  18117.4  50800.32  176945.86  27838.0  31377.0  119593.71  1e-10  5310.0  84717.26  376.32  310.0  1  
2  18137.7  57952.64  212996.9  21764.0  31880.0  174507.64  1e-10  15384.839  103612.38  536.06  822.12  1  
2  18138.4  88692.24  262143.0  23360.0  35996.0  248824.28  32.399998  6648.1196  147718.86  1315.16  1336.72  1  
2  18138.7  155648.52  262143.0  34452.0  35829.0  262143.0  20.699999  19155.53  159848.38  2437.26  1615.72  1  
2  18151.5  73750.24  197613.45  27185.0  35229.0  177792.73  1.8  15000.159  106227.47  793.8  445.16  1  
2  18153.9  142654.56  222830.23  45462.0  32305.0  205644.47  3.6  5858.6997  109840.85  1141.7001  778.72003  1  
2  18176.5  61055.12  177269.33  30628.0  32817.0  130642.18  3.6  24542.229  88767.2  536.06  651.0  1  
2  18177.3  126152.64  200401.33  49802.0  31660.0  166008.19  15.299999  9955.659  96812.53  1303.4  990.76  1  
2  18180.9  83496.64  214668.02  28004.0  35360.0  195401.94  0.9  11415.909  115824.3  1246.56  577.84  1  
2  18206.6  182033.23  245014.33  62565.0  30785.0  190677.38  18.0  23287.299  115093.484  1758.12  1280.92  1  
2  18214.3  25996.6  133278.27  13667.0  31556.0  124658.9  1e-10  10183.399  64174.324  209.72  462.52  1  
2  18223.6  156625.64  205139.89  55236.0  33529.0  185832.05  1e-10  13517.489  104952.02  1291.64  846.92  1  
2  18237.2  88684.8  235795.44  26961.0  37256.0  215572.38  13.5  6373.1797  134045.33  1223.04  993.24  1  
2  18296.3  67806.92  168492.4  39274.0  30132.0  113148.51  1e-10  7105.9595  77469.07  446.88  794.84  1  
2  18316.7  91366.92  242874.08  28708.0  35401.0  208576.8  1e-10  7948.4795  131194.84  977.06  283.96  1  
2  18383.3  127341.805  262143.0  28384.0  31656.0  262143.0  1e-10  23346.889  144949.7  1755.18  1457.0  1  
2  18390.8  53287.76  171501.73  23988.0  31460.0  145583.9  1.8  16815.0  82327.945  450.80002  781.2  1  
2  18391.5  50071.2  183599.86  19464.0  31763.0  168591.58  1e-10  24984.729  88984.414  476.28  318.68  1  
2  18434.8  93261.64  199043.44  35758.0  33752.0  170926.66  1e-10  7538.4297  102510.28  673.26  756.4  1  
2  18457.2  53173.68  208785.44  17560.0  32692.0  198450.47  18.9  5967.8496  104150.59  399.84  381.92  1  
2  18459.9  149805.64  253674.03  43964.0  34408.0  223311.4  1e-10  10143.869  133185.05  2057.02  846.92  1  
2  18478.4  72568.52  204372.31  31296.0  35902.0  151963.53  14.4  23529.2  111959.45  645.82  846.92  1  
2  18503.1  87939.56  236075.45  26689.0  33732.0  215939.4  1.8  8796.31  121510.27  768.32  663.4  1  
2  18549.3  84833.36  199497.39  35421.0  33465.0  156958.84  14.4  20304.85  101870.42  794.78  5846.6  1  
2  18585.7  41145.68  185728.67  13229.0  33548.0  203834.25  1e-10  3184.23  95074.85  352.80002  269.08002  1  
2  18600.1  76959.36  209660.05  29806.0  33260.0  169214.55  24.3  11762.239  106404.016  934.92004  1000.68  1  
2  18605.5  90962.68  206297.48  41097.0  32160.0  145055.11  24.3  13013.039  101234.84  846.72003  592.72003  1  
2  18645.1  94221.4  252039.95  34588.0  35101.0  178527.03  6.2999997  7616.3096  134992.28  1014.30005  988.28  1  
2  18646.8  71712.92  196936.12  32093.0  32409.0  146442.47  1e-10  7172.0396  97389.266  664.44  344.72  1  
2  18650.3  156517.77  262143.0  34765.0  36349.0  262143.0  9.0  22695.53  181793.02  1479.8  1708.72  1  
2  18697.1  38068.0  130900.48  23709.0  30363.0  105226.9  1e-10  2932.2998  60646.53  436.1  181.04001  1  
2  18714.8  29650.88  221721.4  14917.0  31544.0  130267.49  1e-10  4528.25  106719.664  430.22  360.84  1  
2  18756.5  56730.0  241090.75  16793.0  34516.0  221393.3  2.6999998  9823.5  126975.836  530.18  3731.16  1  
2  18777.0  21179.2  127582.88  15674.0  30172.0  88554.3  20.699999  3027.2898  58737.652  141.12  173.6  1  
2  18794.4  68948.96  222025.14  25869.0  31113.0  174673.9  14.4  11828.319  105405.7  728.14  561.72003  1  
2  18797.8  96615.84  250751.86  29141.0  35533.0  217282.05  1e-10  8618.13  135955.28  1166.2001  689.44  1  
2  18799.8  55765.28  198659.16  21777.0  34333.0  167820.8  1e-10  6342.4995  104073.555  492.94  436.48  1  
2  18847.0  97007.68  230010.72  30932.0  30270.0  205531.34  1.8  8484.79  106238.164  1074.0801  903.96  1  
2  18861.7  72101.04  188722.05  34951.0  35997.0  135195.39  3.6  6426.28  103659.47  534.10004  514.6  1  
2  18880.5  27387.88  111483.29  18892.0  30725.0  95008.055  1e-10  1906.8799  52266.293  189.14  204.6  1  
2  18919.2  124703.08  262143.0  32817.0  34786.0  249033.77  22.5  9581.6  156470.39  1333.78  659.68  1  
2  18997.7  172676.2  262143.0  29416.0  31565.0  262143.0  37.8  50776.58  262143.0  1711.0801  1461.96  1  
2  19053.1  149015.77  257618.77  40121.0  31749.0  243411.12  18.0  23042.45  124803.734  1370.04  628.68  1  
2  19057.5  87064.12  193179.0  30306.0  37820.0  188274.08  23.4  25720.459  111481.164  1229.9  918.84  1  
2  19097.8  168084.48  225916.33  59348.0  35960.0  185610.05  0.9  9245.3  123961.65  1374.9401  982.08  1  
2  19111.5  101117.04  198999.03  42232.0  35760.0  156914.34  1e-10  3930.5798  108584.67  1184.8201  1316.88  1  
2  19141.2  81642.84  147153.92  45953.0  32641.0  116435.17  9.9  24516.27  73291.8  637.0  512.12  1  
2  19150.0  131533.0  262143.0  34644.0  34679.0  248820.77  31.5  10350.96  149391.27  1158.36  938.68  1  
2  19152.5  141748.12  262143.0  32956.0  33590.0  262143.0  22.5  6248.69  156439.36  2137.3801  1490.48  1  
2  19164.7  63913.32  155647.9  36403.0  31868.0  115062.586  1e-10  16187.239  75686.45  807.52  607.6  1  
2  19211.8  262143.0  262143.0  75516.0  38520.0  227498.86  1e-10  19521.92  237868.5  2995.86  866.76  1  
2  19243.4  79279.4  241421.61  27938.0  34837.0  185970.89  1e-10  20201.01  128332.59  830.06  1670.28  1  
2  19269.7  71319.84  218216.39  28541.0  34857.0  163765.02  1e-10  7260.5396  116063.98  638.96  409.2  1  
2  19276.7  101055.04  224740.2  35608.0  33789.0  185990.3  11.7  5993.2197  115871.375  1394.54  932.48  1  
2  19278.6  76012.0  170945.92  32515.0  34460.0  153206.9  1e-10  9547.97  89886.42  638.96  384.4  1  
2  19337.1  51379.402  173983.75  21256.0  32943.0  158411.78  1e-10  5644.53  87456.45  438.06  367.04  1  
2  19444.8  133710.44  240778.17  57777.0  31776.0  151666.72  14.4  25499.209  116744.49  1079.96  1230.08  1  
2  19454.5  57500.04  129931.88  36873.0  30809.0  102197.34  116.1  19063.488  61082.023  3359.4402  4402.0  1  
2  19458.9  154818.97  257277.28  45782.0  31868.0  221620.2  1e-10  16908.219  125105.48  1160.3201  2100.56  1  
2  19485.3  5387.8  113813.914  4261.0  30943.0  82866.66  12.599999  2322.24  53737.543  105.840004  76.88  1  
2  19494.0  116516.6  223800.86  40218.0  33740.0  189866.05  1e-10  9957.43  115219.74  1194.62  669.6  1  
2  19777.7  53580.402  171146.19  22115.0  30188.0  158781.16  1e-10  2613.1099  78835.46  585.06  491.04  1  
2  19824.2  164829.48  188148.03  43400.0  34231.0  248900.11  32.399998  10713.22  98274.16  1740.48  665.88  1  
2  19901.6  172957.69  262143.0  40736.0  31725.0  262143.0  31.5  37812.508  170109.67  1623.86  2590.36  1  
2  19903.0  119320.24  262143.0  28697.0  31161.0  262143.0  27.0  27520.549  143740.6  2721.46  1876.12  1  
2  19912.6  34865.082  101487.16  33804.0  30396.0  67593.12  32.399998  3373.0298  47070.37  328.30002  202.12  1  
2  19958.9  189971.72  262143.0  62052.0  34580.0  200637.95  8.099999  8739.08  160926.94  1811.04  1066.4  1  
2  19958.9  127809.28  262143.0  31077.0  36503.0  262143.0  13.5  13894.499  159502.77  1235.78  613.8  1  
2  19970.4  262143.0  262143.0  82204.0  36608.0  208989.88  62.1  9998.7295  172338.48  4237.52  1948.04  1  
2  20139.9  178798.08  235727.48  57930.0  33758.0  202273.62  9.9  8390.9795  121424.68  1909.04  1151.96  1  
2  20142.4  41063.84  127166.99  36109.0  32885.0  74528.79  18.9  14270.919  63810.523  87.22  467.48  1  
2  20155.1  218168.08  223723.08  66150.0  31337.0  216143.06  9.9  14530.52  106976.47  1575.8401  1159.4  1  
2  20159.7  76016.96  237541.92  22780.0  34580.0  218693.92  33.3  13204.199  125338.734  1029.98  1019.28  1  
2  20169.5  83370.164  194939.52  35136.0  30765.0  155502.84  9.9  7078.82  91511.76  894.74  386.88  1  
2  20221.9  83383.8  189226.34  34112.0  36640.0  160197.02  20.699999  9159.75  105793.05  794.78  533.2  1  
2  20224.3  238413.56  243473.9  75349.0  34732.0  207364.03  1e-10  5148.34  129033.445  2588.18  1944.3201  1  
3  4.9  25794.48  98970.8  31681.0  30269.0  53359.02  35.1  6337.78  45711.473  310.66  130.2  1  
3  9.1  18588.84  106441.86  22902.0  30163.0  53193.53  1e-10  3398.4  48989.953  158.76001  94.24  1  
3  10.9  51622.44  121101.125  39502.0  30491.0  85644.484  2.6999998  15190.7295  56342.992  375.34  460.04  1  
3  12.4  39501.44  164523.52  17077.0  33198.0  151593.75  4.5  8962.689  83341.234  362.6  354.64  1  
3  13.4  58340.76  179279.7  21138.0  32979.0  180879.0  1e-10  13407.159  90217.055  578.2  642.32  1  
3  13.9  34829.12  123739.16  26216.0  31515.0  87067.49  1e-10  13883.289  59503.773  317.52002  281.48  1  
3  15.2  123879.72  262143.0  33190.0  33903.0  244609.25  1e-10  20068.26  139524.8  1415.12  1057.72  1  
3  17.5  112564.72  152648.16  53482.0  33170.0  137935.02  1e-10  12490.89  77260.42  1169.14  675.8  1  
3  19.7  21031.64  106975.13  24835.0  30050.0  55499.484  14.4  3265.0598  49050.94  249.90001  143.84  1  
3  20.1  262143.0  262143.0  120283.0  38931.0  142828.19  78.299995  57660.11  192852.53  4365.9  2491.16  1  
3  58.9  102276.44  206003.8  34056.0  35216.0  196816.67  1.8  20441.139  110696.85  2790.06  4858.32  1  
3  65.4  128973.64  262143.0  42359.0  33359.0  199542.4  12.599999  8537.3  139009.06  856.52  393.08002  1  
3  68.1  52019.242  144438.53  29720.0  31603.0  114708.375  1e-10  14020.169  69651.66  875.14  1543.8  1  
3  71.2  101557.24  187918.81  43941.0  31183.0  151468.0  22.5  14225.489  89414.555  621.32  513.36  1  
3  79.4  76863.88  214869.44  28177.0  32982.0  178775.3  25.199999  5806.78  108136.34  648.76  641.08  1  
3  95.5  205790.4  262143.0  43958.0  38318.0  262143.0  1e-10  9609.92  189991.34  3520.1602  3072.72  1  
3  110.5  63701.28  231026.69  20614.0  34919.0  202519.03  1e-10  8329.029  123096.016  731.08  531.96  1  
3  114.9  262143.0  262143.0  58961.0  37394.0  262143.0  3.6  38103.38  196606.1  359.66  1365.24  1  
3  117.3  30267.16  150215.2  15713.0  36834.0  126238.695  1e-10  4105.2197  84427.28  386.12  288.92  1  
3  126.5  262143.0  262143.0  92851.0  36090.0  185025.5  20.699999  31622.818  159979.98  3423.1401  2396.92  1  
3  131.1  143466.77  230048.19  57467.0  34307.0  163611.1  18.9  5997.3496  120426.37  1631.7001  778.72003  1  
3  131.6  27684.24  135702.53  14180.0  32018.0  127948.82  1e-10  5167.8096  66298.27  472.36002  240.56  1  
3  133.2  28949.041  119698.31  23585.0  32798.0  80441.15  1e-10  3634.4  59903.953  241.08  122.76  1  
3  138.4  76929.6  231661.53  25955.0  30627.0  194246.14  1e-10  6640.4497  108262.6  845.74  391.84  1  
3  141.1  97729.36  247561.75  35754.0  33754.0  179134.97  1e-10  9575.109  127505.484  856.52  549.32  1  
3  151.6  24795.041  117377.22  20792.0  31726.0  78153.52  1e-10  6225.09  56822.35  230.3  240.56  1  
3  158.3  111658.28  208333.97  35831.0  33433.0  204226.44  1e-10  14906.35  106280.97  1001.56  1181.72  1  
3  159.6  220455.88  262143.0  38406.0  40922.0  262143.0  27.0  18566.709  262143.0  1862.98  1209.0  1  
3  161.0  105956.76  262143.0  27280.0  31619.0  254544.8  26.099998  22785.799  160176.88  1081.92  793.6  1  
3  162.7  262143.0  262143.0  64991.0  37171.0  262143.0  1e-10  39968.367  161889.94  1866.9  1371.4401  1  
3  163.6  262143.0  262143.0  68888.0  42570.0  249387.48  34.2  18522.459  262143.0  3738.7  2642.44  1  
3  168.5  83496.64  148293.03  33945.0  32517.0  161203.0  6.2999997  10434.739  73578.555  1086.8201  538.16003  1  
3  180.9  70792.84  210890.52  29496.0  36819.0  157291.84  41.399998  7277.65  118481.11  730.10004  548.08  1  
3  196.1  41763.2  164192.4  17022.0  32799.0  160791.52  5.3999996  2560.5999  82173.87  576.24  425.32  1  
3  197.4  202117.52  262143.0  53011.0  33294.0  249872.17  43.199997  27567.158  143958.88  1522.92  4256.92  1  
3  199.2  54405.0  134706.12  24532.0  30386.0  145340.2  1e-10  3733.5198  62456.973  742.84  517.08  1  
3  204.6  41745.84  139599.75  27590.0  34991.0  99161.12  1e-10  4265.6997  74535.13  428.26  219.48  1  
3  219.0  48682.4  119627.42  50851.0  30910.0  62741.137  1e-10  5837.46  56422.17  492.94  226.92  1  
3  220.3  172775.4  262143.0  47151.0  37227.0  240143.56  1e-10  14063.239  165708.77  1569.9601  843.2  1  
3  222.0  25614.68  107413.8  24003.0  30255.0  69936.414  18.9  4040.91  49588.082  258.72  213.28  1  
3  225.0  258847.52  262143.0  65214.0  35498.0  260125.6  1e-10  8190.9697  165678.81  3163.44  1758.3201  1  
3  228.4  57648.84  181885.8  39980.0  31698.0  94499.11  1.8  8555.59  87973.266  533.12  261.64  1  
3  230.3  84637.44  151286.98  48223.0  31867.0  115023.93  5.3999996  12151.05  73563.57  1350.4401  779.96  1  
3  248.1  99351.28  211145.84  29822.0  32019.0  218331.64  1e-10  14438.4795  103159.77  846.72003  1351.6  1  
3  250.4  115799.88  234075.14  34578.0  34135.0  219476.56  1e-10  11156.899  121920.086  1337.7001  517.08  1  
3  253.3  77876.96  240239.25  25477.0  31915.0  200327.53  9.9  5528.8896  116992.734  700.7  344.72  1  
3  254.1  76364.164  181656.38  31648.0  34092.0  158133.28  1e-10  5568.42  94498.125  846.72003  393.08002  1  
3  257.8  133140.05  258297.8  32017.0  32774.0  262143.0  18.9  42017.438  129172.55  1103.48  830.8  1  
3  260.4  111988.12  226523.6  38591.0  34404.0  190180.45  1e-10  22227.068  118916.59  1250.48  1857.52  1  
3  261.7  177105.48  262143.0  37291.0  35699.0  262143.0  30.599998  12769.959  232448.95  1338.68  1189.16  1  
3  264.0  83243.68  218116.86  29059.0  32562.0  187737.3  3.6  3845.0298  108372.81  550.76  450.12  1  
3  266.3  110079.76  204682.47  45946.0  30623.0  157014.48  5.3999996  5747.78  95641.95  694.82  447.64  1  
3  277.7  39255.92  109900.43  43877.0  30904.0  58633.82  1e-10  4681.65  51824.383  260.68  148.8  1  
3  280.1  64674.68  225356.0  22682.0  31254.0  186867.12  13.5  10353.909  107471.875  589.96  577.84  1  
3  281.5  52774.402  190428.62  20698.0  35846.0  167099.39  0.9  2031.3699  104158.086  751.66003  409.2  1  
3  286.4  107455.92  220483.8  34342.0  33851.0  205061.77  35.1  5299.38  113885.45  1591.52  776.24  1  
3  289.6  262143.0  228890.6  122791.0  34986.0  139910.94  24.3  9549.149  122191.87  1735.5801  745.24  1  
3  291.3  116491.805  235910.28  36335.0  34222.0  210111.66  8.099999  9968.64  123189.11  779.10004  621.24  1  
3  295.2  124918.84  179510.64  52522.0  33094.0  155871.47  1e-10  5622.11  90648.266  1151.5  514.6  1  
3  296.0  159325.12  203361.69  46150.0  34427.0  226252.03  12.599999  18425.7  106828.805  1339.66  841.96  1  
3  310.6  78560.2  226141.92  26200.0  33178.0  196508.45  3.6  9286.01  114485.73  630.14  427.80002  1  
3  316.6  155807.23  262143.0  39480.0  37546.0  258636.86  57.6  33115.52  162679.6  1002.54004  961.0  1  
3  317.3  159941.4  262143.0  45919.0  34302.0  228269.8  24.3  12914.51  148949.36  1229.9  664.64  1  
3  318.0  224006.0  262143.0  61425.0  32528.0  238998.08  49.5  16970.76  169879.62  2661.68  1381.36  1  
3  319.1  117666.08  208753.69  40529.0  34219.0  190267.81  1e-10  16128.829  108998.766  1424.92  1258.6  1  
3  319.4  99775.36  219826.22  31751.0  34811.0  205942.42  14.4  7655.84  116765.9  801.64  380.68  1  
3  324.4  262143.0  262143.0  98191.0  38902.0  174963.14  15.299999  34479.598  206978.67  3307.5  2269.2  1  
3  327.3  262143.0  262143.0  67040.0  42126.0  256261.98  34.2  38757.688  209904.05  2653.84  1590.92  1  
3  338.5  166758.92  259734.62  38374.0  31070.0  262143.0  1e-10  13578.26  123137.74  3087.0  3054.12  1  
3  345.7  55338.72  166290.22  23456.0  33240.0  154616.25  31.5  6808.5996  84342.76  502.74002  476.16  1  
3  387.4  32887.28  127313.94  27274.0  31323.0  79024.01  14.4  24723.95  60849.832  432.18002  326.12  1  
3  388.8  48560.88  192198.39  17911.0  32229.0  177683.31  6.2999997  4349.48  94518.45  385.14  337.28  1  
3  390.8  86819.84  220764.1  30987.0  39739.0  183619.77  1e-10  5296.4297  133864.5  1428.8401  788.64  1  
3  393.3  116910.92  252358.64  36830.0  33086.0  208033.52  3.6  10831.22  127403.836  984.9  655.96  1  
3  397.3  101324.12  262143.0  25894.0  32950.0  256444.62  19.8  7313.6396  133558.47  1042.72  706.8  1  
3  399.1  178827.84  262143.0  43665.0  35003.0  262143.0  38.7  7146.67  165385.62  1502.3401  605.12  1  
3  399.2  51623.68  148420.86  25409.0  30979.0  133150.05  37.8  1572.94  70158.836  1092.7001  445.16  1  
3  408.5  93680.76  131735.23  50240.0  31314.0  122202.68  1e-10  4596.0996  62944.895  540.96  357.12  1  
3  417.4  36478.32  140353.55  31119.0  33586.0  76822.625  5.3999996  3286.89  71928.62  353.78  155.0  1  
3  436.7  37362.44  146757.3  30762.0  33811.0  79597.73  1e-10  2741.14  75714.27  339.08002  133.92  1  
3  444.8  136762.08  242840.28  40601.0  33438.0  220754.17  4.5  6627.4697  123902.8  1258.3201  603.88  1  
3  447.4  61955.36  131203.11  31291.0  30247.0  129759.56  1e-10  10101.39  60554.51  592.9  653.48  1  
3  447.4  120935.96  148947.02  41895.0  36142.0  189179.12  7.2  6597.38  82141.766  1108.38  582.8  1  
3  447.9  81595.72  159914.38  48570.0  32560.0  110097.945  1e-10  8253.51  79449.64  634.06  473.68  1  
3  449.0  66936.44  182131.4  30464.0  30747.0  143997.72  1e-10  3447.3699  85449.13  495.88  442.68  1  
3  449.3  262143.0  262143.0  62803.0  39386.0  262143.0  29.699999  57194.598  212605.8  3736.74  2555.6401  1  
3  450.6  54168.16  144745.14  32624.0  32707.0  108814.5  19.8  4600.82  72237.84  567.42  569.16003  1  
3  453.6  192595.56  262143.0  43679.0  34051.0  262143.0  14.4  14437.3  152301.67  1804.18  859.32  1  
3  456.0  207068.84  262143.0  51018.0  32116.0  262143.0  59.399998  12579.9795  139715.25  1880.62  1909.6  1  
3  464.9  72161.8  128616.16  33551.0  30483.0  140955.44  1e-10  9748.569  59823.703  517.44  422.84  1  
3  481.6  86772.72  221417.38  33719.0  31333.0  168650.83  1e-10  3498.7  105860.45  762.44  483.6  1  
3  484.2  180315.84  259567.53  61495.0  33707.0  192164.86  33.3  13103.899  133502.84  1528.8  1060.2  1  
3  509.8  176278.4  228301.4  54255.0  34978.0  212931.17  17.1  12826.6  121849.47  1771.8401  1089.96  1  
3  515.0  57040.0  236243.2  21183.0  36744.0  176470.44  1e-10  5232.71  132454.23  426.30002  412.92  1  
3  519.3  49255.28  175927.64  30962.0  34391.0  104256.65  31.5  4840.36  92320.67  380.24002  270.32  1  
3  521.0  13574.28  105162.29  14915.0  30486.0  59644.926  1e-10  9716.119  48919.332  134.26001  214.52  1  
3  522.6  64105.52  174056.72  26116.0  31447.0  160867.64  1e-10  3544.7197  83519.92  840.84  494.76  1  
3  523.5  125078.805  242364.14  44865.0  35014.0  182707.33  7.2  7530.76  129488.195  953.54004  529.48  1  
3  523.9  108524.805  176629.81  45006.0  31266.0  158029.62  3.6  7697.7295  84266.78  949.62  503.44  1  
3  524.6  179313.92  204924.84  72612.0  34175.0  161839.88  27.0  23951.639  106861.98  1892.38  1711.2001  1  
3  525.1  214789.08  262143.0  43605.0  39752.0  262143.0  1e-10  37406.0  204905.02  1598.38  1130.88  1  
3  525.6  140219.2  240291.66  33444.0  37383.0  262143.0  33.3  13260.249  137067.0  1237.74  1104.84  1  
3  526.5  105361.56  262143.0  41195.0  32332.0  167616.84  3.6  11663.71  130108.8  988.82  543.12  1  
3  527.6  58097.72  148803.4  19762.0  30102.0  192667.34  18.9  3186.5898  68348.39  730.10004  574.12  1  
3  527.6  36787.082  161034.0  18294.0  32466.0  131785.19  1e-10  9421.119  79774.92  287.14  443.92  1  
3  548.2  107566.28  116871.81  60177.0  32576.0  117145.484  11.7  2538.7698  58093.51  892.78  378.2  1  
3  548.2  20195.88  106474.42  23783.0  31849.0  55651.406  5.3999996  3820.2498  51744.133  199.92  71.92  1  
3  553.6  144691.88  262143.0  33271.0  36874.0  262143.0  53.1  12055.47  171516.73  1237.74  686.96  1  
3  556.9  262143.0  262143.0  80122.0  39196.0  214420.58  9.0  36733.4  209527.4  2066.82  1535.12  1  
3  559.3  46686.0  151282.56  25469.0  34987.0  120130.89  18.0  6000.8896  80763.6  303.80002  241.8  1  
3  562.3  46259.44  152782.2  19467.0  39215.0  155733.23  1e-10  8568.569  91420.805  308.7  491.04  1  
3  562.9  17430.68  101174.27  18425.0  30079.0  61999.297  1e-10  1846.7  46435.863  142.1  207.08  1  
3  577.8  89751.2  207601.42  39514.0  31198.0  148856.98  2.6999998  7232.8096  98827.34  674.24  372.0  1  
3  577.9  104359.64  187824.22  46074.0  30455.0  148441.92  17.1  13150.51  87283.12  683.06  732.84  1  
3  582.8  95456.44  149874.05  49982.0  31875.0  125161.73  42.3  3213.7297  72894.82  872.2  450.12  1  
3  588.5  81548.6  188271.31  30948.0  35834.0  172688.67  6.2999997  8662.97  102943.63  731.08  740.28  1  
3  602.0  59501.402  194036.38  23618.0  31863.0  165106.45  8.099999  6384.9795  94338.695  556.64  333.56  1  
3  602.4  121749.4  262104.27  39593.0  32778.0  201524.73  1e-10  6167.86  131092.12  1201.48  586.52  1  
3  603.3  106020.0  251668.1  34495.0  34259.0  201424.16  11.7  7123.6597  131559.72  1112.3  755.16003  1  
3  603.9  115115.4  181115.06  33443.0  31570.0  225583.92  1e-10  18159.61  87246.734  868.28  720.44  1  
3  607.8  57841.04  214186.98  19809.0  31126.0  191361.02  4.5  7266.4395  101727.05  653.66003  559.24  1  
3  610.4  262143.0  262143.0  156309.0  36958.0  109909.234  90.0  66621.62  233148.73  12555.76  5826.7603  1  
3  616.3  78252.68  228086.89  27079.0  35738.0  189385.4  7.2  3852.1099  124380.016  1009.4  567.92  1  
3  616.3  30832.6  137958.44  20602.0  30150.0  98080.06  15.299999  3002.5098  63468.125  368.48  313.72  1  
3  636.3  25536.56  105659.56  44810.0  30162.0  37348.004  30.599998  16868.1  48628.293  484.12  355.88  1  
3  639.7  28381.121  103079.79  30639.0  30091.0  60706.453  18.9  3748.8599  47329.312  229.32  137.64  1  
3  642.6  139170.16  208654.11  56246.0  32070.0  162156.53  1e-10  8827.58  102104.76  1349.4601  682.0  1  
3  649.8  39915.6  161914.33  18451.0  30231.0  141776.0  1e-10  3636.17  74689.21  180.32  401.76  1  
3  662.3  49924.88  147563.44  25267.0  30699.0  129492.1  6.2999997  4967.8  69123.07  580.16003  446.4  1  
3  666.6  82896.484  235389.92  28703.0  33566.0  189273.05  0.9  4764.25  120561.19  766.36  610.08  1  
3  672.8  85612.08  161005.88  37521.0  31983.0  149534.22  39.6  2226.66  78574.38  1477.8401  554.28  1  
3  672.8  165616.88  262143.0  42179.0  36914.0  257328.7  29.699999  15483.959  187414.8  1148.56  1538.84  1  
3  681.1  70500.2  203770.19  26437.0  35676.0  174766.47  16.199999  4006.0999  110926.91  828.10004  760.12  1  
3  682.7  61123.32  226139.53  18571.0  35242.0  215700.72  13.5  9822.909  121606.58  735.0  726.64  1  
3  701.9  164779.88  222253.72  48082.0  36215.0  224595.77  1e-10  14181.829  122816.74  1565.06  973.4  1  
3  720.0  12325.6  154830.88  6430.0  35870.0  125625.27  1e-10  3184.8198  84744.01  235.20001  234.36  1  
3  721.3  33458.92  165267.73  18355.0  30131.0  119464.12  4.5  10339.75  75983.914  276.36002  230.64  1  
3  725.3  155881.64  224117.0  48622.0  31852.0  210107.75  20.699999  33297.83  108926.01  1479.8  1197.84  1  
3  726.5  145264.77  216850.69  68766.0  34823.0  138441.55  8.099999  18622.76  115225.09  1239.7001  704.32  1  
3  731.1  57089.6  232369.45  19955.0  32963.0  187493.06  9.9  4709.38  116876.11  520.38  328.6  1  
3  732.3  27453.6  109572.79  22014.0  32037.0  81729.77  11.7  1991.2499  53564.203  430.22  161.2  1  
3  736.7  119188.805  212625.28  36275.0  32905.0  215331.7  1e-10  17392.02  106757.12  1257.34  840.72003  1  
3  743.1  142952.16  262143.0  42651.0  39606.0  219655.16  26.099998  10166.289  161123.81  1402.38  932.48  1  
3  746.3  82962.2  207352.23  34359.0  33060.0  158241.25  12.599999  5350.1196  104599.99  676.2  461.28  1  
3  747.0  107222.805  184164.06  39718.0  30151.0  176921.14  31.5  16063.93  84727.95  1109.36  822.12  1  
3  750.3  91229.28  262143.0  27391.0  35542.0  218276.16  1e-10  15273.329  157723.36  985.88  668.36  1  
3  765.1  109495.72  262143.0  25057.0  33798.0  262143.0  1e-10  14790.119  182365.45  1748.3201  1768.24  1  
3  766.7  175132.64  235241.28  48938.0  33307.0  234531.3  18.9  19271.76  119555.38  1510.18  949.84  1  
3  770.4  65176.88  249989.8  22064.0  31827.0  193592.81  3.6  13346.9795  121405.414  621.32  528.24  1  
3  771.4  103655.32  205063.36  37796.0  31407.0  179732.12  26.099998  13076.76  98273.086  1111.3201  1077.56  1  
3  776.7  82983.28  222852.66  30052.0  34775.0  180966.06  36.0  6506.5195  118251.055  843.78  514.6  1  
3  803.4  41083.68  163072.28  27427.0  31235.0  98168.23  6.2999997  7655.84  77721.59  391.02002  365.8  1  
3  804.5  79351.32  185626.95  36207.0  31602.0  143628.81  5.3999996  19001.54  89510.85  604.66003  860.56  1  
3  814.5  90878.36  163802.66  49579.0  30847.0  120127.57  9.9  9589.859  77099.92  847.7  410.44  1  
3  816.5  23607.121  142395.16  24278.0  33134.0  63725.03  1e-10  13881.52  71992.81  203.84  186.0  1  
3  819.6  48904.36  145988.61  30290.0  30570.0  105810.375  1e-10  14919.919  68098.016  382.2  269.08002  1  
3  820.9  56389.0  204500.27  24210.0  37246.0  152643.94  22.5  2688.0398  116223.41  361.62  156.24  1  
3  821.5  31193.44  108440.07  32135.0  30475.0  63615.79  0.9  12549.3  50425.89  344.96002  282.72  1  
3  826.2  112289.44  169922.56  71327.0  30074.0  103172.72  1e-10  17683.479  77976.25  1171.1  722.92  1  
3  826.5  157829.69  220076.78  46284.0  35415.0  223479.53  30.599998  21950.95  118927.3  1466.0801  1114.76  1  
3  826.7  66323.88  130333.06  29008.0  30634.0  149841.5  27.9  2895.72  60922.594  1012.34  615.04  1  
3  829.2  176862.44  262143.0  35187.0  39657.0  262143.0  1e-10  21681.908  218066.02  1632.68  1021.76  1  
3  831.0  221883.12  230564.88  83039.0  31186.0  175114.5  27.9  30879.418  109716.734  2137.3801  1372.68  1  
3  833.6  144030.97  172775.3  68586.0  36743.0  137625.95  24.3  3734.1099  96867.1  999.60004  674.56  1  
3  871.7  68301.68  178109.28  25912.0  31663.0  172746.95  9.9  12471.42  86051.55  778.12  597.68  1  
3  872.1  49876.52  113100.46  35586.0  30649.0  91853.75  1e-10  19151.398  52893.312  797.72003  595.2  1  
3  874.1  78268.8  218708.92  27913.0  35607.0  183764.7  1e-10  10173.369  118828.86  874.16003  576.6  1  
3  875.6  129092.68  262143.0  42578.0  30747.0  198699.28  31.5  7543.7397  129175.76  1187.76  483.6  1  
3  882.2  25251.36  118014.3  22745.0  31200.0  72757.664  1e-10  6667.59  56183.562  183.26001  213.28  1  
3  898.1  91533.08  244858.61  25759.0  32939.0  232878.31  7.2  15977.789  123068.195  939.82  887.84  1  
3  900.3  54142.12  216095.17  17926.0  35242.0  197939.19  1e-10  3537.64  116205.22  893.76  561.72003  1  
3  904.2  83454.484  174200.1  39899.0  30928.0  137077.95  59.399998  26044.959  82209.17  1020.18  9933.64  1  
3  917.1  106183.68  186865.0  47632.0  31566.0  146096.19  5.3999996  17538.34  90005.195  958.44  813.44  1  
3  919.5  52285.84  172673.11  23929.0  30330.0  143198.83  8.099999  2265.5999  79912.95  479.22  379.44  1  
3  926.3  170829.84  262143.0  43534.0  37723.0  257166.92  1.8  28201.998  157874.23  1375.92  1045.3201  1  
3  928.1  133288.84  206088.67  51334.0  32950.0  170164.38  2.6999998  12469.649  103616.664  1302.42  726.64  1  
3  931.7  76152.12  216612.33  27379.0  32086.0  182282.23  1e-10  16734.76  106051.984  539.98  513.36  1  
3  935.4  61071.242  165595.25  32249.0  32154.0  124108.195  1e-10  6574.3696  81246.17  348.88  430.28  1  
3  951.3  34287.242  140027.3  28447.0  31591.0  78990.71  1.8  9676.59  67498.81  263.62  429.04  1  
3  951.9  204298.69  228769.42  53923.0  36154.0  248297.0  9.9  14681.56  126204.37  1845.3401  1226.36  1  
3  965.1  81789.164  211885.42  36938.0  30598.0  145111.67  17.1  11024.149  98926.85  682.08  424.08002  1  
3  979.8  5260.08  113618.24  3975.0  32559.0  86723.17  26.099998  1564.6799  56446.78  91.14  102.92  1  
3  987.8  71493.44  144581.2  27042.0  34478.0  173263.6  17.1  7898.3296  76063.09  549.78  473.68  1  
3  989.6  48816.32  172895.86  26625.0  31517.0  120158.74  27.0  3709.3298  83147.56  341.04  241.8  1  
3  993.8  262143.0  262143.0  56326.0  34065.0  262143.0  1e-10  27684.568  248918.39  3364.34  2425.44  1  
3  994.9  262143.0  262143.0  67681.0  43143.0  253834.97  121.5  17402.639  198767.48  6206.3403  4220.96  1  
3  1006.3  76919.68  262143.0  22783.0  34742.0  221261.84  2.6999998  11566.949  152134.75  1240.68  952.32  1  
3  1022.6  173809.56  220939.05  44594.0  38411.0  255433.11  1e-10  9377.46  129493.55  1621.9  987.04  1  
3  1027.4  68722.04  207910.94  22314.0  31874.0  201835.97  6.2999997  8773.3  101119.28  786.94  762.6  1  
3  1027.8  35338.76  123592.734  24918.0  32459.0  92943.3  17.1  4440.9297  61213.633  253.82  187.24  1  
3  1028.0  69886.4  176615.03  31610.0  30546.0  144893.23  3.6  3733.5198  82319.38  628.18  223.2  1  
3  1028.7  77885.64  211262.1  32965.0  30990.0  154840.39  1e-10  15245.01  99899.484  840.84  777.48  1  
3  1030.2  100578.88  233114.38  30212.0  38358.0  218176.14  23.4  9176.859  136441.06  1055.46  689.44  1  
3  1039.1  123706.12  262143.0  40915.0  35032.0  198147.48  1e-10  6913.03  144438.23  1492.54  877.92  1  
3  1042.3  21371.4  117105.26  20657.0  30435.0  67802.5  19.8  5471.6597  54383.824  164.64  110.36  1  
3  1043.8  44967.36  143343.72  37659.0  32971.0  78254.37  35.1  6171.9897  72115.87  423.36002  462.52  1  
3  1052.0  117884.32  262143.0  36368.0  35010.0  212430.34  4.5  7342.55  152207.5  968.24  657.2  1  
3  1067.8  69322.2  198996.64  26462.0  30999.0  171683.92  13.5  8961.51  94126.836  912.38  677.04  1  
3  1068.8  114034.12  209663.22  34735.0  36382.0  215153.02  30.599998  20234.049  116393.54  1140.72  1499.16  1  
3  1073.2  22968.52  132629.64  19449.0  31686.0  77395.49  12.599999  14399.539  64125.1  259.7  463.76  1  
3  1074.8  100223.0  146178.98  35739.0  30570.0  183782.83  11.7  7385.6196  68186.82  701.68  469.96  1  
3  1076.4  224714.05  262143.0  46162.0  36314.0  262143.0  49.5  32822.88  212415.34  2138.36  2036.08  1  
3  1086.5  101717.2  235668.02  34935.0  31714.0  190815.47  1.8  5158.96  114043.81  664.44  421.6  1  
3  1087.8  88715.8  262143.0  30955.0  34670.0  187823.58  1e-10  9057.09  140945.75  764.4  517.08  1  
3  1117.2  84887.92  217138.78  31154.0  35817.0  178571.47  12.599999  21725.568  118671.56  1035.86  2720.56  1  
3  1118.7  35240.8  150243.78  30227.0  31594.0  76406.56  18.0  3765.38  72430.445  257.74  357.12  1  
3  1126.9  61318.0  227033.38  20387.0  31121.0  197112.69  5.3999996  19184.44  107811.06  601.72003  3739.84  1  
3  1131.2  51483.56  150571.28  31770.0  32154.0  106201.65  1e-10  13083.249  73874.945  567.42  662.16003  1  
3  1133.4  119817.484  260739.33  33023.0  33211.0  237784.56  1e-10  18127.75  132132.17  2009.0  1329.28  1  
3  1135.9  137711.92  262143.0  39623.0  30415.0  227774.0  13.5  49637.29  130202.95  1254.4  999.44  1  
3  1141.2  109024.52  262143.0  32000.0  33338.0  223282.22  9.0  21665.979  141450.8  936.88  832.04  1  
3  1142.3  30668.92  122620.34  15228.0  31651.0  131988.34  1e-10  2534.0498  59220.223  687.96  276.52  1  
3  1153.2  54584.8  144619.42  31010.0  31354.0  115358.58  19.8  6531.3  69189.414  469.42  215.76  1  
3  1157.7  156613.23  262143.0  36666.0  32343.0  262143.0  1e-10  12780.579  180361.34  1356.3201  799.8  1  
3  1163.5  134861.16  262143.0  38807.0  32258.0  227749.12  18.9  11536.859  140413.97  1409.24  980.84  1  
3  1164.3  13131.601  106880.59  12830.0  30402.0  67076.59  1e-10  2749.4  49581.664  128.38  97.96  1  
3  1167.5  34361.64  118330.59  31293.0  33762.0  71962.57  10.799999  4786.67  60960.043  250.88  168.64  1  
3  1173.9  262143.0  262143.0  70113.0  37805.0  245030.2  50.399998  25079.129  206427.62  2502.9202  1106.08  1  
3  1182.5  60640.96  155440.81  30074.0  31887.0  132146.25  1e-10  14555.89  75630.81  847.7  772.52  1  
3  1187.9  57668.68  178465.67  22098.0  30643.0  171027.9  2.6999998  2134.6199  83446.09  768.32  508.4  1  
3  1194.0  37130.56  154804.45  19184.0  31831.0  126844.69  1e-10  6058.71  75188.91  136.22  243.04001  1  
3  1208.8  65098.76  146469.12  35283.0  32334.0  120916.94  1e-10  16561.889  72264.59  847.7  558.0  1  
3  1210.5  24085.76  115445.09  20096.0  31129.0  78547.19  26.099998  3740.0098  54835.363  249.90001  166.16  1  
3  1211.0  76087.64  229533.88  34111.0  30811.0  146183.92  5.3999996  6221.55  107912.72  828.10004  714.24  1  
3  1214.0  67423.76  176848.16  28669.0  31227.0  154127.58  18.0  12157.539  84265.71  710.5  427.80002  1  
3  1214.3  262143.0  262143.0  63759.0  34779.0  262143.0  70.2  23198.799  262143.0  2734.2  1552.48  1  
3  1228.3  50558.52  204457.02  19105.0  32669.0  173431.2  1e-10  9919.079  101919.65  501.76  544.36  1  
3  1233.8  164834.44  262143.0  61422.0  32266.0  175874.92  13.5  17836.29  136873.34  1238.72  765.08  1  
3  1236.4  85912.164  205729.88  33253.0  31158.0  169318.25  21.599998  9327.899  97810.84  986.86005  548.08  1  
3  1238.3  38644.6  179426.94  16586.0  33111.0  152695.81  3.6  21273.629  90652.55  441.0  773.76  1  
3  1248.4  72893.4  142445.17  32229.0  30466.0  148224.95  58.5  3442.0598  66219.09  646.8  549.32  1  
3  1253.1  262143.0  262143.0  76337.0  36687.0  225052.12  50.399998  42376.156  210381.27  2763.6  2091.8801  1  
3  1257.9  262143.0  225997.12  78667.0  32570.0  218386.39  27.0  13485.039  112315.766  2319.6602  983.32  1  
3  1265.2  73119.08  196979.6  38837.0  34347.0  123385.75  1e-10  24883.248  103235.74  479.22  535.68  1  
3  1266.0  27509.4  110302.695  25492.0  33675.0  70722.43  17.1  9200.46  56677.902  294.0  157.48  1  
3  1266.3  29580.201  136004.19  19274.0  32559.0  100579.445  1.8  10685.489  67568.37  324.38  452.6  1  
3  1266.4  76912.24  175430.95  33698.0  33015.0  149579.23  6.2999997  25295.658  88376.66  495.88  399.28  1  
3  1266.8  104427.84  243133.92  30498.0  32935.0  224401.06  1e-10  8383.899  122186.516  689.92004  565.44  1  
3  1267.2  88658.76  139432.28  44701.0  31070.0  129982.34  1e-10  11580.52  66103.53  949.62  3107.44  1  
3  1267.6  62554.28  175465.39  27093.0  32242.0  151314.28  7.2  12162.26  86324.39  390.04  682.0  1  
3  1268.5  191096.4  262143.0  34080.0  38437.0  262143.0  23.4  16100.51  217827.4  1666.98  1235.04  1  
3  1268.9  199611.48  208537.1  65652.0  34651.0  199258.81  1e-10  10123.22  110260.3  1404.3401  2013.76  1  
3  1279.2  95291.52  175333.77  40574.0  32315.0  153916.94  1.8  17812.69  86454.94  706.58  708.04  1  
3  1279.7  159579.33  261446.02  56381.0  32919.0  185491.4  37.8  14511.05  131325.39  1043.7001  834.52  1  
3  1304.2  131304.84  243428.33  59286.0  36059.0  145147.14  9.0  6171.4  133938.33  843.78  503.44  1  
3  1309.0  154311.8  262143.0  37633.0  38299.0  262143.0  18.9  15548.859  188086.75  1478.8201  861.8  1  
3  1310.3  157348.56  253936.97  44932.0  34548.0  229502.28  1.8  8141.4097  133865.56  1792.42  982.08  1  
3  1313.0  74001.96  185612.34  31827.0  30187.0  152379.84  18.9  3295.15  85496.21  527.24  322.4  1  
3  1325.6  181061.08  262143.0  44724.0  30302.0  262143.0  1e-10  13603.63  126923.41  1249.5  1040.36  1  
3  1326.0  95792.484  210874.95  45559.0  32532.0  137796.19  24.3  6988.55  104678.1  829.08  901.48  1  
3  1326.0  125202.805  262143.0  44055.0  30863.0  186251.08  24.3  32399.848  123937.04  934.92004  999.44  1  
3  1327.9  26317.76  133470.22  18587.0  31622.0  92793.94  1e-10  2070.3098  64401.164  618.38  689.44  1  
3  1331.1  55511.082  188994.86  22982.0  32218.0  158296.69  1e-10  8411.63  92911.31  398.86002  322.4  1  
3  1331.5  108697.164  230753.8  34170.0  37547.0  208474.62  1.8  7079.4097  132203.86  875.14  627.44  1  
3  1346.4  150705.88  222349.81  41947.0  34186.0  235455.7  22.5  12052.52  115985.87  1379.8401  755.16003  1  
3  1355.9  27246.52  104119.29  23354.0  30194.0  76459.195  0.9  7231.0396  47970.242  397.88  374.48  1  
3  1368.5  59940.36  228476.22  26574.0  31081.0  147823.11  1e-10  9958.02  108356.766  527.24  651.0  1  
3  1378.6  86990.96  218481.62  27847.0  36622.0  204727.25  0.9  5417.9697  122089.15  947.66003  412.92  1  
3  1391.7  96930.8  160640.44  46886.0  33206.0  135487.28  1e-10  23584.658  81393.836  833.98004  775.0  1  
3  1405.5  144354.6  234070.48  47348.0  32470.0  199806.17  12.599999  8326.67  115970.88  1840.4401  727.88  1  
3  1412.6  119750.52  165718.48  44962.0  31178.0  174546.75  14.4  15406.669  78838.67  861.42004  507.16  1  
3  1420.1  69029.56  194582.39  30238.0  33871.0  149610.48  24.3  17375.5  100566.09  490.98  1306.96  1  
3  1427.3  251274.84  262143.0  72125.0  35898.0  228319.55  109.799995  17246.879  159778.83  2882.1802  1233.8  1  
3  1429.6  41098.56  153363.66  32875.0  32911.0  81929.6  9.0  9888.399  77016.46  250.88  274.04  1  
3  1438.3  119461.6  257058.75  32978.0  35347.0  237401.8  26.099998  25438.44  138645.25  2257.92  2005.08  1  
3  1439.1  96091.32  222860.36  45487.0  30801.0  138444.86  3.6  18528.36  104741.234  550.76  7032.04  1  
3  1440.4  81531.24  237982.17  25853.0  33155.0  206677.42  21.599998  10077.79  120396.41  893.76  524.52  1  
3  1449.7  75368.44  236148.78  22582.0  33277.0  218729.33  1e-10  16659.83  119908.484  601.72003  531.96  1  
3  1455.5  156158.16  262143.0  36817.0  33214.0  262143.0  60.3  11025.92  160909.81  1498.42  1313.16  1  
3  1456.1  235939.77  262143.0  41433.0  34247.0  262143.0  33.3  66012.734  231461.34  1705.2001  2323.76  1  
3  1456.8  42129.0  121930.16  31732.0  30623.0  87008.9  18.9  4150.06  56974.293  391.02002  229.40001  1  
3  1461.8  83231.28  244902.11  28974.0  32666.0  188260.0  30.599998  10761.6  122069.88  568.4  582.8  1  
3  1465.3  92907.0  136952.22  48686.0  30094.0  125061.695  68.4  19300.08  62888.184  965.30005  772.52  1  
3  1484.6  74904.68  239888.34  22155.0  31615.0  221573.16  18.0  4961.3096  115723.72  704.62  349.68  1  
3  1494.5  104832.08  199032.3  36902.0  32519.0  186176.23  18.0  11707.369  98759.94  994.7  592.72003  1  
3  1507.8  63769.48  187896.39  26646.0  33102.0  156841.42  1e-10  7967.9497  94905.8  342.02002  291.4  1  
3  1509.7  86057.24  221228.14  26561.0  33526.0  212335.66  16.199999  7764.9897  113172.836  861.42004  591.48  1  
3  1512.8  91884.0  156961.69  54783.0  30970.0  109919.32  40.5  16198.449  74174.55  573.3  460.04  1  
3  1523.4  84519.64  133224.1  46515.0  31702.0  119081.58  1e-10  14706.93  64445.03  618.38  797.32  1  
3  1536.0  68347.56  223523.97  21110.0  35138.0  212185.02  2.6999998  8930.239  119845.36  684.04004  636.12  1  
3  1536.5  182559.0  262143.0  38894.0  36018.0  262143.0  25.199999  19770.898  200138.16  1879.64  1949.28  1  
3  1558.2  120954.56  210508.12  49617.0  33644.0  159761.34  5.3999996  15285.129  108067.87  1212.26  766.32  1  
3  1559.3  139357.4  255638.05  39116.0  34410.0  233483.14  1e-10  9219.93  134224.02  1535.66  1081.28  1  
3  1578.8  143930.52  189974.02  47569.0  31279.0  198293.66  1e-10  9599.89  90670.734  1232.84  775.0  1  
3  1580.0  95778.84  221566.88  32600.0  39207.0  192544.86  1e-10  7891.84  132552.67  926.10004  452.6  1  
3  1581.7  104336.08  204922.03  38986.0  34685.0  175390.38  1e-10  5817.9897  108455.2  786.94  641.08  1  
3  1619.8  152694.84  153012.67  69424.0  33662.0  144143.39  1e-10  8602.199  78593.64  1455.3  748.96  1  
3  1620.7  60539.28  156516.36  34234.0  31266.0  115893.63  23.4  18683.53  74671.02  705.60004  610.08  1  
3  1624.4  114801.68  242750.56  39114.0  30358.0  192351.66  7.2  16823.85  112448.445  869.26  792.36  1  
3  1651.2  90025.24  242191.98  32150.0  35794.0  183511.48  1e-10  4935.3496  132278.75  779.10004  403.0  1  
3  1654.2  70179.04  196035.98  31232.0  32042.0  147260.94  1e-10  8588.63  95846.33  607.60004  500.96  1  
3  1657.4  122197.04  217347.02  39010.0  32808.0  205288.53  1e-10  8067.07  108806.164  1162.28  779.96  1  
3  1658.1  24835.96  111969.33  21615.0  30038.0  75301.85  1e-10  3766.5598  51320.414  130.34  204.6  1  
3  1658.3  262143.0  262143.0  45975.0  36340.0  262143.0  1e-10  54498.297  261451.3  2982.1401  3333.12  1  
3  1668.4  226984.48  262143.0  59264.0  36632.0  251006.6  4.5  59677.906  215338.58  1024.1  1564.88  1  
3  1687.3  210550.77  254052.95  73091.0  33530.0  188787.34  24.3  22612.34  129980.4  1249.5  987.04  1  
3  1689.4  100405.28  192862.42  29987.0  38554.0  219433.77  27.9  5432.13  113458.52  854.56  734.08  1  
3  1689.5  54393.84  178507.84  32800.0  30239.0  108681.54  6.2999997  11142.739  82365.39  555.66003  399.28  1  
3  1691.7  50599.44  214406.95  15998.0  36118.0  207281.23  7.2  3398.9897  118163.31  251.86  290.16  1  
3  1691.8  113730.32  201619.06  44714.0  30208.0  166691.2  23.4  35787.04  92933.78  1001.56  8175.32  1  
3  1696.8  26240.88  119930.67  17895.0  30222.0  96100.72  16.199999  2895.13  55306.164  176.40001  274.04  1  
3  1724.8  213008.44  262143.0  58494.0  36582.0  238652.19  25.199999  13364.68  191188.67  1764.0  1326.8  1  
3  1725.6  180349.33  190165.34  59527.0  33661.0  198554.84  0.9  9423.4795  97673.88  1135.8201  803.52  1  
3  1735.2  102193.36  262143.0  24445.0  32429.0  262143.0  14.4  12628.949  142346.39  666.4  851.88  1  
3  1747.1  42744.04  155510.25  21449.0  33938.0  130601.586  5.3999996  12264.329  80531.414  757.54004  736.56  1  
3  1747.6  28696.08  140783.44  20207.0  31376.0  93068.06  15.299999  11133.89  67401.445  261.66  710.52  1  
3  1756.7  75553.2  239689.9  25523.0  30315.0  193999.7  1e-10  4623.2397  110873.41  625.24  484.84  1  
3  1759.1  172782.84  262143.0  37747.0  33142.0  262143.0  1e-10  11041.85  161026.45  2697.94  1666.56  1  
3  1767.6  212731.92  262143.0  50553.0  35354.0  262143.0  11.7  11727.43  193326.55  1591.52  1748.4  1  
3  1771.4  121868.44  208633.3  37681.0  30354.0  211957.52  1.8  10250.659  96631.7  1213.24  876.68  1  
3  1783.8  53737.88  128380.59  31490.0  30587.0  111837.59  1e-10  6812.7295  59917.863  434.14  415.4  1  
3  1786.4  158480.69  262143.0  39222.0  32159.0  262143.0  1e-10  9976.899  169247.27  1646.4  1967.88  1  
3  1787.4  62653.48  155814.23  40235.0  31523.0  102051.914  14.4  4621.4697  74947.086  522.34  257.92  1  
3  1792.2  120821.88  206744.92  48264.0  32222.0  164059.83  1e-10  7453.4697  101650.01  952.56  496.0  1  
3  1794.2  47620.96  167284.3  30314.0  33740.0  102952.016  7.2  6912.4395  86123.234  281.26  305.04  1  
3  1794.7  63490.48  150339.27  31117.0  31705.0  133718.28  17.1  5098.19  72731.12  735.98004  626.2  1  
3  1796.6  26924.121  130485.51  20316.0  31098.0  86852.69  1e-10  7052.86  61917.69  229.32  147.56  1  
3  1808.6  80218.08  221611.75  37051.0  31702.0  141890.16  1e-10  14680.97  107201.164  819.28  4059.76  1  
3  1811.2  50154.28  201524.42  19911.0  34863.0  165080.16  30.599998  6079.9497  107204.375  1011.36005  744.0  1  
3  1812.3  121945.32  256539.84  35229.0  31730.0  226853.14  0.9  7524.86  124206.68  827.12  788.64  1  
3  1820.1  262143.0  262143.0  61897.0  35263.0  262143.0  9.9  13049.029  188479.44  2151.1  1099.88  1  
3  1822.0  222236.52  167268.05  76638.0  31134.0  190042.72  23.4  13096.2295  79463.555  1998.2201  998.2  1  
3  1840.7  63349.12  147242.05  39358.0  33523.0  105484.23  3.6  9109.6  75317.305  651.7  333.56  1  
3  1849.2  55749.16  233628.27  18678.0  36615.0  195608.58  3.6  6359.61  130528.234  719.32  333.56  1  
3  1849.4  25728.76  128284.27  14139.0  33342.0  119255.96  15.299999  7730.1797  65265.723  165.62001  283.96  1  
3  1855.2  126621.36  196874.17  51192.0  30847.0  162100.66  27.0  13400.669  92666.28  951.58  682.0  1  
3  1869.1  32156.92  156988.97  26927.0  30819.0  78264.79  27.9  20244.078  73825.73  224.42  461.28  1  
3  1888.5  217957.28  262143.0  41037.0  35651.0  262143.0  42.3  16613.809  158842.58  2709.7  2039.8  1  
3  1901.3  144543.08  217901.25  47195.0  34863.0  200715.67  33.3  12307.989  115916.31  1799.28  1082.52  1  
3  1909.4  86610.28  237058.08  28763.0  33118.0  197340.03  18.9  11757.52  119795.06  884.94  554.28  1  
3  1912.1  59944.082  213892.7  23819.0  35558.0  164931.16  18.9  8126.07  116052.2  699.72003  648.52  1  
3  1912.8  15937.72  101819.984  20221.0  30214.0  51653.945  1e-10  8965.05  46941.973  149.94  120.28  1  
3  1914.1  78495.72  262143.0  23016.0  31973.0  223509.53  14.4  5421.51  132379.34  584.08  375.72  1  
3  1914.6  55418.082  183437.25  22149.0  35474.0  163974.89  4.5  7307.15  99292.8  588.0  383.16  1  
3  1914.9  73212.08  204847.94  27706.0  32823.0  173176.45  1e-10  8739.08  102595.88  994.7  693.16003  1  
3  1915.4  208222.05  245662.23  67539.0  36447.0  202046.81  1e-10  20805.17  136621.89  1115.24  1018.04  1  
3  1923.2  32639.28  103893.195  21222.0  31233.0  100793.89  1e-10  2709.2798  49513.184  217.56  146.32  1  
3  1931.1  20844.4  115476.0  18870.0  30211.0  72393.15  6.2999997  2727.5698  53232.504  58.800003  252.96  1  
3  1933.5  37209.92  110459.945  25737.0  30750.0  94750.34  11.7  16100.51  51828.664  302.82  221.96  1  
3  1947.0  217436.48  262143.0  52933.0  36850.0  262143.0  31.5  17465.77  192312.17  4109.14  2321.28  1  
3  1952.2  116272.32  181365.42  45379.0  33310.0  167919.58  1e-10  18080.549  92182.64  1357.3  1082.52  1  
3  1954.6  65981.64  241477.06  22425.0  32471.0  192828.23  1e-10  12820.699  119644.195  634.06  517.08  1  
3  1957.6  90301.76  232414.14  27904.0  33421.0  212084.86  1e-10  9097.8  118522.836  998.62  833.28  1  
3  1964.4  36199.32  112567.19  30702.0  30778.0  77270.49  21.599998  3755.94  52865.492  320.46  327.36002  1  
3  1983.4  30144.4  112177.94  24126.0  32035.0  81884.41  1e-10  7038.6997  54834.293  339.08002  133.92  1  
3  1985.1  201934.0  262143.0  42226.0  38574.0  262143.0  7.2  10514.39  197077.95  2547.02  2022.4401  1  
3  1985.4  99772.88  179187.7  44071.0  35117.0  148367.77  1e-10  8450.569  96016.45  863.38  571.64  1  
3  1985.5  68403.36  231251.08  23078.0  33187.0  194249.19  8.099999  5625.65  117104.016  671.3  400.52  1  
3  1986.2  70362.56  156735.33  45925.0  30838.0  100408.95  5.3999996  7582.09  73751.89  542.92  391.84  1  
3  1987.3  65955.6  173138.86  22226.0  32154.0  194477.94  4.5  3590.7397  84947.305  462.56  401.76  1  
3  1991.6  64394.44  165808.45  26426.0  32215.0  159697.06  1e-10  6350.17  81505.12  732.06  590.24  1  
3  1997.3  24568.121  115456.26  20412.0  30153.0  78879.9  39.6  2527.5598  53121.223  360.64  189.72  1  
3  2009.6  222257.61  262143.0  55683.0  33696.0  261585.69  1e-10  11241.859  183538.17  4716.74  4431.7603  1  
3  2010.2  262143.0  262143.0  63614.0  35822.0  262143.0  44.1  32974.508  156901.6  2024.68  1722.36  1  
3  2010.8  168636.28  259915.72  63619.0  32335.0  173717.72  31.5  10402.88  128240.58  1357.3  715.48  1  
3  2022.7  68291.76  138610.97  42246.0  33431.0  105940.65  35.1  2928.17  70707.74  684.04004  385.64  1  
3  2023.0  127731.164  234239.36  41894.0  36271.0  199813.56  22.5  8170.32  129640.13  1364.16  1041.6  1  
3  2024.2  66149.04  156859.55  26932.0  34875.0  160966.25  10.799999  6973.8  83472.84  758.52  544.36  1  
3  2026.1  59399.72  219096.95  19003.0  36595.0  204852.92  1e-10  5264.57  122342.734  615.44  530.72003  1  
3  2026.1  44418.04  144490.12  23094.0  35995.0  126049.21  16.199999  4238.5596  79359.766  311.64  457.56  1  
3  2031.0  26828.64  130264.83  23074.0  33361.0  76200.13  15.299999  2313.98  66311.11  161.7  225.68001  1  
3  2032.3  80299.92  181885.36  54659.0  34723.0  96279.4  1e-10  14098.05  96368.484  686.98004  396.8  1  
3  2039.8  99774.12  178555.84  48649.0  30915.0  134407.62  1e-10  12486.17  84229.336  804.58  529.48  1  
3  2040.7  103747.08  256434.7  31137.0  33617.0  218362.98  0.9  11745.72  131539.39  1206.38  1344.16  1  
3  2056.0  37140.48  123569.33  24381.0  31829.0  99833.42  1e-10  7172.0396  60014.164  191.1  257.92  1  
3  2060.4  25017.0  118069.15  21755.0  30395.0  75362.64  5.3999996  4135.31  54759.395  397.88  285.2  1  
3  2061.8  70187.72  238319.05  21870.0  32517.0  210325.67  18.0  4835.6396  118246.77  787.92004  357.12  1  
3  2062.3  115401.84  134682.67  47792.0  32098.0  158247.72  1.8  6243.9697  65964.43  1042.72  436.48  1  
3  2063.1  98795.76  208830.0  42131.0  32363.0  153679.69  24.3  10281.34  103124.47  1057.42  696.88  1  
3  2063.5  207638.0  244384.98  65082.0  33443.0  209086.45  13.5  15865.689  124709.58  2437.26  1356.56  1  
3  2064.0  262143.0  262143.0  60660.0  32382.0  262143.0  1e-10  20314.879  183591.67  3826.9001  2404.36  1  
3  2084.9  86323.84  167094.9  37532.0  32215.0  150733.22  7.2  10213.489  82137.484  721.28  693.16003  1  
3  2086.9  178970.44  253320.55  43751.0  33674.0  262143.0  23.4  22463.658  130162.3  1288.7001  881.64  1  
3  2092.4  18596.28  100474.07  20931.0  30059.0  58225.88  1e-10  6069.92  46083.832  113.68  163.68001  1  
3  2111.1  22941.24  120906.12  23111.0  32562.0  65054.617  1e-10  5297.61  60073.01  209.72  135.16  1  
3  2112.2  112424.6  212623.39  41123.0  31438.0  179166.36  2.6999998  6095.88  101996.69  1356.3201  1021.76  1  
3  2113.8  183290.6  247529.86  63435.0  31643.0  189361.28  1e-10  9408.7295  119515.8  1662.0801  889.08  1  
3  2116.0  93365.8  235466.4  33722.0  33718.0  181448.92  10.799999  4563.65  121146.48  901.60004  509.64  1  
3  2119.3  186934.97  259932.84  56521.0  34531.0  216750.78  15.299999  5868.73  136958.94  1434.72  483.6  1  
3  2121.3  32696.32  143552.25  17969.0  30318.0  119249.05  1e-10  8590.989  66409.555  291.06  243.04001  1  
3  2122.3  133436.4  262143.0  27821.0  33327.0  262143.0  14.4  16784.318  168574.23  1531.74  1148.24  1  
3  2122.5  41447.0  128985.59  33919.0  35381.0  80081.09  22.5  10178.09  69635.6  363.58002  279.0  1  
3  2122.9  75866.92  262143.0  24595.0  37502.0  202155.5  27.9  7851.7197  151113.97  860.44  732.84  1  
3  2123.6  117233.32  253334.25  35702.0  31122.0  215198.1  3.6  9924.9795  120304.38  1039.78  590.24  1  
3  2124.2  262143.0  262143.0  46956.0  40154.0  262143.0  54.899998  14641.439  207111.34  2000.18  1749.64  1  
3  2124.6  148560.69  262143.0  44695.0  30970.0  217833.62  28.8  22025.879  128800.19  1766.9401  1433.4401  1  
3  2124.8  198320.64  262143.0  32213.0  32995.0  262143.0  19.8  24543.998  221433.3  1566.04  2771.4  1  
3  2125.0  101889.56  205607.84  46625.0  32730.0  143215.75  1.8  6354.3  102684.695  708.54004  637.36  1  
3  2125.2  62270.32  206415.16  31291.0  32319.0  130419.22  1e-10  8344.37  101793.38  540.96  360.84  1  
3  2125.2  262143.0  262143.0  104646.0  36390.0  164170.67  24.3  42486.49  212888.28  3354.54  2507.28  1  
3  2125.8  50796.6  216141.38  11984.0  33380.0  262143.0  23.4  2986.5798  110089.09  635.04004  497.24  1  
3  2135.9  108228.44  222261.8  31239.0  33578.0  227051.4  1e-10  6815.09  113877.97  846.72003  1056.48  1  
3  2149.0  65639.4  159196.83  29934.0  32161.0  143707.62  3.6  21308.44  78123.914  368.48  426.56  1  
3  2151.8  34648.082  142090.0  19638.0  32190.0  115627.695  4.5  5326.5195  69791.82  561.54004  221.96  1  
3  2152.6  157217.12  253871.86  44743.0  39563.0  230279.19  13.5  10895.529  153258.25  1492.54  1040.36  1  
3  2153.3  262143.0  262143.0  56430.0  45799.0  262143.0  75.6  37505.707  262143.0  3659.32  2590.36  1  
3  2154.0  262143.0  262143.0  77137.0  40173.0  222718.08  124.2  18140.729  262143.0  3843.56  2921.44  1  
3  2173.0  144080.56  262143.0  45795.0  31644.0  206189.84  9.9  22049.479  128511.29  1624.8401  1181.72  1  
3  2194.9  57056.12  162775.53  29735.0  32602.0  125751.81  1e-10  18628.658  80975.46  654.64  1251.16  1  
3  2195.6  156645.48  214839.4  49724.0  35730.0  206458.03  11.7  14711.649  117129.695  1786.54  1243.72  1  
3  2197.1  214301.77  213592.42  67911.0  35194.0  206807.14  14.4  15233.209  114702.94  1981.56  2740.4  1  
3  2218.9  70629.164  197686.56  31510.0  30943.0  146897.9  11.7  4810.27  93338.24  672.28  302.56  1  
3  2236.6  113934.92  262143.0  38923.0  30111.0  191836.17  34.2  10659.529  121152.9  1085.84  493.52  1  
3  2237.6  117323.84  236727.8  31171.0  34246.0  246669.5  32.399998  10863.079  123702.7  1304.38  1391.28  1  
3  2241.9  95839.6  166286.84  39194.0  30581.0  160252.69  7.2  15948.289  77594.266  1496.4601  1206.52  1  
3  2248.5  101626.68  207093.0  45655.0  37163.0  145881.2  1e-10  5145.3896  117434.65  879.06  722.92  1  
3  2252.6  46626.48  195566.27  21776.0  30798.0  140324.81  4.5  10245.939  91904.445  234.22  461.28  1  
3  2260.4  75578.0  197303.14  29715.0  35938.0  166686.19  1e-10  6338.96  108195.195  561.54004  395.56  1  
3  2266.9  133560.4  194583.2  67983.0  38510.0  128752.99  15.299999  19251.7  114340.2  1738.52  1098.64  1  
3  2271.2  124648.52  180849.42  38365.0  36526.0  212927.55  4.5  8405.7295  100795.08  969.22003  791.12  1  
3  2271.2  20359.56  96132.91  23900.0  30242.0  55827.793  1e-10  4720.59  44361.133  159.74  65.72  1  
3  2271.5  117711.96  215637.17  41845.0  34605.0  184355.86  6.2999997  5238.0195  113862.984  1006.46  472.44  1  
3  2271.9  63903.402  208218.03  25585.0  34206.0  163688.62  4.5  7120.1196  108677.766  569.38  533.2  1  
3  2272.2  151954.56  255607.94  44926.0  36786.0  221664.39  1e-10  7047.55  143475.23  2126.6  1238.76  1  
3  2272.7  262143.0  262143.0  53011.0  34142.0  262143.0  2.6999998  12384.689  220089.38  2599.94  2398.16  1  
3  2273.2  82838.2  161879.97  39613.0  32292.0  137048.06  10.799999  9900.79  79764.23  1145.62  972.16003  1  
3  2279.8  205047.64  262143.0  45364.0  37259.0  262143.0  14.4  16363.06  179584.53  2212.84  1894.72  1  
3  2305.4  87230.28  199614.42  38790.0  36150.0  147376.22  1e-10  24972.93  110108.35  453.74002  825.84  1  
3  2305.6  80658.28  217411.4  28443.0  31771.0  185846.12  1e-10  9610.51  105398.22  942.76  406.72  1  
3  2306.2  121760.56  262143.0  23719.0  37603.0  262143.0  1e-10  8905.46  181605.77  1388.66  917.60004  1  
3  2307.1  107207.92  213448.73  37528.0  35470.0  187219.62  0.9  3087.47  115524.695  1560.16  865.52  1  
3  2307.9  162094.05  231001.25  51038.0  31699.0  208138.97  25.199999  19948.488  111732.62  1453.3401  1109.8  1  
3  2326.2  56271.2  206092.97  24190.0  36442.0  152451.0  12.599999  5407.3496  114600.22  396.9  264.12  1  
3  2335.6  63046.56  141800.38  51870.0  31059.0  79657.2  12.599999  5505.2896  67202.42  445.9  276.52  1  
3  2338.1  70905.68  148883.62  29903.0  30748.0  155398.28  15.299999  2839.0798  69852.81  957.46  663.4  1  
3  2338.8  106156.4  207160.67  39189.0  32900.0  177525.98  24.3  10512.619  103997.586  1409.24  973.4  1  
3  2352.8  205487.84  166090.92  72303.0  32780.0  186255.78  1e-10  16252.14  83075.875  1415.12  691.92  1  
3  2353.7  34334.36  104279.08  26058.0  30527.0  86351.09  16.199999  11117.369  48573.723  297.92  252.96  1  
3  2354.9  40587.68  121310.484  27363.0  30954.0  97209.89  46.8  4806.1396  57297.434  311.64  230.64  1  
3  2355.6  134525.12  228382.66  44096.0  37487.0  199932.84  1e-10  25050.809  130636.305  1136.8  517.08  1  
3  2360.5  110867.164  240022.19  38598.0  30278.0  188242.66  1e-10  6894.15  110891.59  994.7  533.2  1  
3  2375.4  51375.68  164889.45  29718.0  33055.0  113296.88  1e-10  10083.1  83166.82  392.98  389.36002  1  
3  2381.3  91474.8  262143.0  21897.0  37179.0  262143.0  1e-10  11481.989  162148.88  1267.14  892.8  1  
3  2392.1  99410.8  171602.39  49111.0  32551.0  132658.39  9.9  5576.6797  85232.99  980.0  561.72003  1  
3  2424.3  32298.28  108011.086  33277.0  31007.0  63608.496  15.299999  7374.9995  51103.203  411.6  239.32  1  
3  2425.9  36608.52  163946.45  22715.0  33095.0  105620.77  1e-10  13031.919  82791.26  354.76  3788.2  1  
3  2428.3  133575.28  262143.0  33463.0  31634.0  261602.08  28.8  11655.449  158186.67  1152.48  916.36  1  
3  2430.3  131205.64  167451.83  54453.0  32362.0  157910.36  9.0  7992.7295  82688.53  1496.4601  1666.56  1  
3  2442.7  67147.24  231984.92  24074.0  33744.0  182793.12  1e-10  8554.409  119447.31  690.9  430.28  1  
3  2449.3  96243.84  168911.62  44231.0  30824.0  142602.16  1e-10  3084.5198  79445.37  1107.4  368.28  1  
3  2452.8  60766.2  222163.44  19753.0  37075.0  201608.53  19.8  6275.2397  125682.2  649.74  302.56  1  
3  2465.0  19594.48  101389.13  27620.0  31135.0  46493.26  1e-10  3168.2998  48168.19  103.880005  45.88  1  
3  2467.1  178808.0  262143.0  66083.0  38163.0  177327.94  2.6999998  13585.34  163010.23  1047.62  725.4  1  
3  2467.1  262143.0  262143.0  93447.0  41359.0  183845.44  49.5  90594.49  191913.06  5828.06  5183.2  1  
3  2467.6  193881.44  153774.86  86955.0  30143.0  146124.0  0.9  8091.26  70728.07  1035.86  623.72003  1  
3  2474.1  53391.92  135984.88  43815.0  32691.0  79860.62  13.5  12166.39  67832.66  175.42  372.0  1  
3  2479.0  137772.69  262143.0  45920.0  36274.0  196626.11  1e-10  11176.96  153781.48  1242.64  653.48  1  
3  2480.0  129792.04  233686.16  34745.0  37700.0  244813.67  1e-10  3303.41  134429.45  1127.0  663.4  1  
3  2480.7  216428.36  262143.0  49759.0  33442.0  262143.0  40.5  15407.26  149156.94  1794.38  1280.92  1  
3  2481.4  198841.44  235355.8  52634.0  37861.0  247582.78  27.0  20661.799  135968.11  1786.54  807.24  1  
3  2505.8  60876.56  233243.08  19069.0  31290.0  209219.47  30.599998  2974.7798  111361.33  710.5  415.4  1  
3  2507.4  104972.2  262143.0  26024.0  31670.0  262143.0  14.4  4419.0996  129146.87  511.56  448.88  1  
3  2508.0  86870.68  258601.33  21891.0  36598.0  260068.38  18.9  4128.23  144413.62  1347.5  1116.0  1  
3  2508.7  32934.4  132258.17  25831.0  32960.0  83558.086  7.2  20330.809  66516.555  267.54  345.96  1  
3  2509.6  195993.16  238632.1  65134.0  31472.0  197202.81  30.599998  8660.02  114597.01  2096.22  807.24  1  
3  2525.2  36370.44  124470.5  30723.0  30678.0  77582.695  1e-10  3992.5298  58265.78  318.5  219.48  1  
3  2527.7  262143.0  260098.62  76706.0  31291.0  223969.5  282.6  24955.818  124187.414  3853.36  2176.2  1  
3  2528.6  137104.33  262143.0  26729.0  32654.0  262143.0  1e-10  23526.84  162921.42  1154.4401  1021.76  1  
3  2528.7  113523.24  220359.98  45859.0  32972.0  162233.36  1e-10  6375.5396  110865.914  822.22003  456.32  1  
3  2534.8  221459.05  207463.56  69077.0  30394.0  210106.72  32.399998  15836.189  96216.55  1944.3201  1550.0  1  
3  2537.4  82869.2  167979.58  37216.0  34831.0  145929.6  8.099999  5974.9297  89277.59  707.56  347.2  1  
3  2538.6  224829.36  262143.0  45013.0  36200.0  262143.0  7.2  28840.969  233348.83  2564.6602  2824.72  1  
3  2557.6  103313.08  262143.0  27713.0  30997.0  244315.89  41.399998  12292.06  129822.04  692.86  725.4  1  
3  2559.7  44998.36  177302.98  17057.0  37151.0  172891.64  15.299999  5393.19  100509.38  586.04004  342.24  1  
3  2559.8  45858.92  153211.52  19852.0  33427.0  151390.81  9.0  19204.5  78146.38  303.80002  272.8  1  
3  2588.5  262143.0  262143.0  83317.0  38363.0  206198.06  40.5  63672.207  262143.0  3709.3  3690.24  1  
3  2593.5  134134.52  262143.0  26749.0  32136.0  262143.0  44.1  25873.27  156425.45  1416.1  1119.72  1  
3  2616.8  41412.28  191762.03  19702.0  30339.0  137752.27  5.3999996  7028.0796  88773.625  437.08002  323.64  1  
3  2631.5  69316.0  155169.48  28914.0  30338.0  157110.52  1e-10  2571.8098  71831.24  732.06  574.12  1  
3  2644.9  20913.84  102111.19  21379.0  30487.0  64110.082  1e-10  13972.379  47501.582  80.36  138.88  1  
3  2649.1  66452.84  200883.73  27880.0  30328.0  156207.08  1e-10  4528.25  92962.67  992.74  518.32  1  
3  2657.8  70961.484  194993.86  32143.0  32406.0  144682.58  1e-10  10571.619  96419.84  541.94  543.12  1  
3  2675.6  19352.68  105613.234  18847.0  30806.0  67294.38  1e-10  4764.84  49644.793  263.62  205.84  1  
3  2679.0  107076.484  230596.8  47174.0  32007.0  148754.92  9.0  14621.97  112620.72  1084.86  1000.68  1  
3  2683.4  57826.16  209119.88  19203.0  35154.0  197349.14  1e-10  6682.9297  112173.45  345.94  348.44  1  
3  2685.7  84019.92  186804.48  34987.0  32211.0  157382.17  1e-10  9583.96  91814.56  825.16003  481.12  1  
3  2686.2  262143.0  262143.0  57534.0  36502.0  262143.0  73.799995  17704.719  198557.77  3377.08  3132.24  1  
3  2706.2  55075.84  195288.33  23130.0  34043.0  156050.6  1e-10  3235.5598  101443.49  828.10004  629.92  1  
3  2708.3  62243.04  128393.75  50227.0  32378.0  81214.484  21.599998  8179.76  63432.812  669.34  395.56  1  
3  2713.9  105729.84  166420.39  59267.0  33857.0  116913.484  18.9  16920.61  85975.57  1030.96  801.04  1  
3  2729.8  73302.6  188695.64  30256.0  33970.0  158777.08  1e-10  15640.899  97808.7  614.46  665.88  1  
3  2730.7  219286.56  262143.0  41876.0  35772.0  262143.0  9.0  25572.37  198320.23  1758.12  2105.52  1  
3  2733.3  126783.805  262143.0  32310.0  35262.0  257161.97  18.0  8154.9795  165240.11  1036.84  637.36  1  
3  2739.5  181709.6  232702.66  49947.0  32782.0  238423.12  1e-10  11536.27  116401.02  1447.4601  1279.68  1  
3  2755.6  183481.56  262143.0  53567.0  36326.0  224478.66  18.9  22065.408  171552.03  1509.2001  859.32  1  
3  2759.1  84949.92  235943.38  29914.0  31112.0  186109.44  12.599999  15551.22  112009.74  519.4  706.8  1  
3  2759.8  142442.52  233229.9  57444.0  31351.0  162508.06  1e-10  9842.97  111572.12  1035.86  533.2  1  
3  2776.4  116964.24  215881.22  38859.0  32220.0  197261.08  1e-10  34342.72  106135.445  784.0  1013.08  1  
3  2783.9  172765.48  262143.0  30301.0  37199.0  262143.0  1e-10  10509.67  209717.88  1269.1  1496.68  1  
3  2790.6  42543.16  139386.94  22890.0  30818.0  121804.664  21.599998  7245.7896  65546.06  188.16  291.4  1  
3  2802.0  160741.2  254545.3  52588.0  31226.0  200318.25  1.8  10733.869  121283.44  1353.38  891.56  1  
3  2805.2  57751.76  191394.34  20171.0  31451.0  187636.67  1e-10  3047.94  91850.945  565.46  434.0  1  
3  2825.1  61635.44  220081.5  21810.0  33412.0  185205.89  1e-10  2851.47  112203.414  629.16003  359.6  1  
3  2825.3  82913.84  237224.22  25911.0  31234.0  209711.77  1e-10  15620.839  113059.414  1509.2001  1061.4401  1  
3  2826.5  43869.96  145199.19  30355.0  30317.0  94714.6  1e-10  11857.2295  67169.25  226.38  305.04  1  
3  2828.0  208393.16  199057.06  66926.0  36743.0  204065.0  11.7  21594.0  111602.08  2377.48  1434.68  1  
3  2832.2  80755.0  260662.7  26971.0  32478.0  196224.08  21.599998  5129.46  129177.9  519.4  576.6  1  
3  2837.9  63187.92  185472.52  18733.0  30178.0  221058.22  18.0  5433.3096  85406.336  510.58002  636.12  1  
3  2879.4  119280.56  246164.11  46643.0  33156.0  167595.81  43.199997  6382.6196  124539.445  1448.4401  748.96  1  
3  2881.0  171250.2  232991.72  60626.0  30686.0  185119.47  9.0  9053.55  109093.99  1276.9401  890.32  1  
3  2890.1  143466.77  262143.0  58107.0  34911.0  161809.05  8.099999  7907.7695  143022.62  1070.16  796.08  1  
3  2912.1  66007.68  208615.27  33180.0  30961.0  130376.12  3.6  7546.6895  98555.56  381.22  277.76  1  
3  2916.6  36480.8  152327.4  18476.0  31723.0  129400.62  5.3999996  2688.63  73734.77  425.32  471.2  1  
3  2931.1  96030.56  237468.94  32763.0  32634.0  192090.44  1e-10  13058.47  118248.914  821.24  597.68  1  
3  2934.2  195371.92  262143.0  61442.0  35095.0  208389.94  49.5  20001.59  140801.31  952.56  1913.3201  1  
3  2935.1  249987.72  262143.0  67529.0  33235.0  242609.77  8.099999  14683.919  152608.75  1912.9601  1452.04  1  
3  2940.6  109721.4  174125.19  49053.0  31607.0  146590.45  14.4  3442.65  83977.88  943.74  370.76  1  
3  2955.4  93734.08  234287.16  30702.0  32340.0  200083.27  1e-10  10691.9795  115613.51  563.5  776.24  1  
3  2956.9  106161.36  210145.94  39209.0  34339.0  177443.72  1e-10  6632.19  110110.49  1271.06  840.72003  1  
3  2969.6  80923.64  150621.9  37687.0  31747.0  140722.56  20.699999  10729.739  72964.375  812.42004  693.16003  1  
3  2971.9  247716.05  262143.0  33731.0  32319.0  262143.0  19.8  46185.2  249673.81  1845.3401  1448.3201  1  
3  2973.7  198314.44  262143.0  46185.0  36587.0  262143.0  2.6999998  18959.059  206665.16  1084.86  954.8  1  
3  2978.8  77057.32  237899.14  27356.0  35084.0  184604.05  29.699999  6370.82  127356.76  1079.96  839.48  1  
3  2980.2  262143.0  262143.0  94750.0  37374.0  181317.19  14.4  14262.069  168731.52  2829.26  1733.52  1  
3  3028.0  12830.28  129794.03  10800.0  30188.0  77856.05  1e-10  6478.7896  59787.324  133.28  96.72  1  
3  3031.9  78746.2  167515.7  39874.0  31615.0  129425.48  23.4  11542.17  80810.69  737.94  482.36002  1  
3  3034.9  59207.52  131949.66  31946.0  30450.0  121461.97  1e-10  14859.149  61307.793  385.14  503.44  1  
3  3035.3  81042.68  151440.2  42672.0  31625.0  124466.0  0.9  14303.369  73078.87  720.3  385.64  1  
3  3036.1  90083.52  193239.7  44167.0  30197.0  133667.98  1e-10  8213.39  89038.984  931.98004  691.92  1  
3  3036.7  76940.76  241984.33  24534.0  33567.0  205526.61  1e-10  8906.05  123942.38  633.08  629.92  1  
3  3036.9  58622.242  163057.28  37960.0  31234.0  101208.305  2.6999998  8919.619  77711.96  1526.8401  10459.4  1  
3  3037.5  127718.76  262143.0  30205.0  32117.0  262143.0  27.0  20450.578  159081.19  981.96  874.2  1  
3  3038.2  262143.0  262143.0  48261.0  33900.0  262143.0  4.5  30353.139  215500.16  2580.34  2401.8801  1  
3  3039.2  155876.69  191303.42  60189.0  33070.0  169724.3  9.9  27817.318  96533.266  1094.66  1063.92  1  
3  3042.2  141988.69  262143.0  47556.0  35115.0  195671.86  5.3999996  13795.379  142083.17  1471.9601  941.16003  1  
3  3044.8  86269.28  239689.33  30650.0  35489.0  184461.47  11.7  10129.71  129796.36  894.74  694.4  1  
3  3045.8  143998.72  249434.75  46334.0  31335.0  203675.47  6.2999997  22670.748  119263.27  869.26  1082.52  1  
3  3048.1  59179.0  188006.92  25214.0  32974.0  153817.52  6.2999997  2450.8599  94594.42  425.32  354.64  1  
3  3049.9  110836.164  217400.95  35163.0  36187.0  206573.92  141.3  4338.27  120042.234  2627.3801  1347.88  1  
3  3062.9  77229.68  167036.47  37643.0  30699.0  134455.9  1e-10  8977.439  78244.82  641.9  342.24  1  
3  3103.7  210672.28  224998.4  97225.0  37670.0  142006.9  1e-10  12305.63  129328.766  1403.36  1607.04  1  
3  3105.3  241571.84  262143.0  59188.0  36575.0  262143.0  16.199999  27446.209  216716.73  1968.8201  1749.64  1  
3  3148.6  101610.56  191473.38  41646.0  31846.0  159898.9  1e-10  16682.25  93042.92  847.7  654.72003  1  
3  3162.3  19019.121  112374.79  20087.0  30875.0  62051.934  36.899998  13559.38  52941.46  146.02  288.92  1  
3  3164.8  120249.0  217154.56  44370.0  30307.0  177611.86  5.3999996  9222.88  100422.72  1014.30005  549.32  1  
3  3168.1  175250.44  262143.0  29417.0  33822.0  262143.0  36.0  11567.539  247966.1  2074.6602  1709.96  1  
3  3201.3  86963.68  262143.0  27652.0  30339.0  206106.33  3.6  19282.969  122242.16  757.54004  870.48  1  
3  3203.5  90538.6  188082.47  44535.0  31563.0  133233.14  1e-10  6793.8496  90582.99  823.2  384.4  1  
3  3208.9  40505.84  126253.92  31828.0  32879.0  83404.27  5.3999996  5206.75  63340.793  233.24  228.16  1  
3  3213.6  62128.96  161308.7  26602.0  34796.0  153059.3  3.6  12521.569  85646.016  545.86  319.92  1  
3  3213.9  32928.2  118422.89  23043.0  33079.0  93650.24  1e-10  2774.18  59773.414  274.4  151.28  1  
3  3215.7  45871.32  129761.21  41613.0  32715.0  72242.41  1e-10  4096.96  64775.664  429.24002  199.64  1  
3  3231.6  46472.72  155592.34  28214.0  31138.0  107947.695  13.5  4370.13  73926.305  309.68  296.36002  1
[truncated: 404,519 more chars]
