# Supplementary material for: Robust assessment of asymmetric division in colon cancer cells
Source: eLife. 2026 Jan 23;14:RP104528. doi: 10.7554/eLife.104528 (PMC12829991; doi:10.7554/eLife.104528)
Supplement: Source data 1. [file elife-104528-data1.zip › RawData_eLife/HCT-116_Raw_Data/Microscopy_Exp/data_analysis_cito.csv]

Exp	Field	Mitosis	Prob	Pearson	C M	C D1	C D2
2.024030800000000000e+07	1.000000000000000000e+00	1.000000000000000000e+01	4.718680403612319219e-01	5.556454794328192781e-01	7.443803387158796787e+08	3.512492917132921815e+08	3.931310470025874376e+08
20240308.0	1.0	3.0	0.47091126430685787	-0.7802170966614538	24948596.67728377	11748575.203981575	13200021.473302195
20240308.0	1.0	4.0	0.491124760994574	-0.2502151622471994	24869727.172366615	12214138.813528815	12655588.3588378
20240308.0	1.0	5.0	0.48952062421000403	-0.744052001274194	30272094.089981947	14818814.395071937	15453279.69491001
20240308.0	1.0	2.0	0.4842148300408728	-0.5169824267528517	6217650.285853574	3010678.4764181725	3206971.809435401
20240308.0	1.0	7.0	0.488662543136051	-0.30536441017246513	282517414.66634905	138055678.3310804	144461736.33526865
20240308.0	1.0	9.0	0.4043367804275183	-0.4974942960847739	11850048064.435635	4791410282.28525	7058637782.150384
20240308.0	1.0	8.0	0.40909832238885546	-0.15457503228389438	4111931278.406005	1682184187.7741585	2429747090.6318464
20240308.0	1.0	1.0	0.4628192444679001	-0.6351181638345395	5444125.659132069	2519646.124347813	2924479.5347842565
20240308.0	1.0	6.0	0.44730853913409613	-0.8423048249002215	62663.74765553597	28030.029420465435	34633.71823507053
20240308.0	3.0	11.0	0.46207746762187457	-0.7283249594937604	160671.73700897576	74242.78935551534	86428.9476534604
20240308.0	3.0	16.0	0.4561344323982425	-0.380009642981111	4170246.07527063	1902192.8265045672	2268053.248766063
20240308.0	3.0	17.0	0.4658586770830688	-0.5165652397776328	10739041798.346935	5002875805.317683	5736165993.029253
20240308.0	3.0	10.0	0.4374293690965201	-0.5386065934549729	20091713.031202912	8788705.35530742	11303007.675895493
20240308.0	3.0	3.0	0.48964765581032005	-0.4260378565169685	10892289.933539923	5333384.23236417	5558905.701175754
20240308.0	3.0	4.0	0.4846635374144119	-0.7518098034125488	2111932.8277437803	1023576.8350759224	1088355.992667858
20240308.0	3.0	5.0	0.48132370533330776	-0.3841979249541297	19602605.810226504	9435198.862766448	10167406.947460055
20240308.0	3.0	2.0	0.46283558867598434	-0.7348440587194689	9832258.534865346	4550719.166998873	5281539.367866473
20240308.0	3.0	15.0	0.4691049661363018	-0.013984412602473267	1348542.3978728484	632607.9358875098	715934.4619853386
20240308.0	3.0	12.0	0.3504271343743787	0.6803273244975327	4073.436973520672	1427.4428456854912	2645.9941278351807
20240308.0	3.0	13.0	0.4376290038688063	-0.5788409991358473	271338980.59412897	118745807.78818603	152593172.80594295
20240308.0	3.0	14.0	0.4699904048451252	0.2602139242477607	784368690.1864147	368645758.24855363	415722931.937861
20240308.0	3.0	7.0	0.46546653199053384	-0.837252104406525	46992.1947906837	21873.293939843174	25118.90085084053
20240308.0	3.0	9.0	0.4917877811907142	-0.2871694007873961	2103335.684678155	1034394.7894671215	1068940.8952110335
20240308.0	3.0	8.0	0.4452498802248439	-0.5703070273912342	10922488.560173925	4863236.723174668	6059251.836999258
20240308.0	3.0	1.0	0.48869457741938294	-0.28913470081034615	18139634.984845497	8864741.253460925	9274893.731384572
20240308.0	3.0	6.0	0.48328549604891924	-0.867046283775436	45860283.36576483	22163609.795367654	23696673.570397172
20240308.0	2.0	11.0	0.4630806931995181	0.06581165244780209	42691870.59118288	19769781.02734909	22922089.56383379
20240308.0	2.0	10.0	0.4447069160400006	-0.27710655577579446	5487.425748276687	2440.296181514618	3047.129566762069
20240308.0	2.0	3.0	0.4383092780155764	-0.5919552397131019	13001921.58258836	5698862.861679444	7303058.720908916
20240308.0	2.0	4.0	0.47920578816367054	-0.4410486656132236	23230142.414047968	11132018.704678169	12098123.7093698
20240308.0	2.0	5.0	0.4546665578645543	-0.9163372395554242	1179681.8273605378	536361.8758213831	643319.9515391546
20240308.0	2.0	2.0	0.48422533435451726	0.021674240978973594	40006314.405984506	19372070.96952979	20634243.436454717
20240308.0	2.0	12.0	0.48201345011073515	-0.2676058324436214	58411481.74137917	28155119.840242386	30256361.901136782
20240308.0	2.0	7.0	0.489272067539807	-0.7497432560075814	1859386.0271355943	909745.6458512599	949640.3812843342
20240308.0	2.0	9.0	0.4125730616338095	0.4858276032853755	12590637.177373372	5194557.728189398	7396079.449183975
20240308.0	2.0	8.0	0.4896978362341447	-0.6107448514614036	28756753.893971093	14082120.158995459	14674633.734975634
20240308.0	2.0	1.0	0.40361245929576955	0.014261424003933508	9491355.703904975	3830829.417704017	5660526.286200959
20240308.0	2.0	6.0	0.446558587154534	0.5388977110616393	3116935419.883068	1391894277.354907	1725041142.5281613
20240405.0	9.0	10.0	0.474502250936652	-0.6688115383624034	16099643.424161654	7639317.044042172	8460326.380119482
20240405.0	9.0	4.0	0.491060385448314	0.058312682653759274	7860326.152778722	3859894.7903329823	4000431.3624457396
20240405.0	9.0	7.0	0.40881303727425417	0.7265965155500965	125456677.35483	51288325.315764196	74168352.0390658
20240405.0	9.0	8.0	0.46776688437084596	0.7342434842748311	74393377.22395298	34798758.28187354	39594618.94207945
20240405.0	9.0	1.0	0.47304719594103267	-0.3692773583167124	15290622.457793117	7233186.077852015	8057436.379941101
20240405.0	9.0	6.0	0.4398856390786576	-0.2504747415377316	123275392.91474128	54227074.994973585	69048317.9197677
20240405.0	1.0	4.0	0.49670397608314293	0.20495309248087065	39964757.92017999	19850654.16215368	20114103.758026313
20240405.0	1.0	7.0	0.44049648814856995	0.016092510249541586	11710110.94735742	5158262.748141067	6551848.199216354
20240405.0	1.0	9.0	0.47923971672704874	0.637771193840408	5411858053.884708	2593577320.710705	2818280733.174004
20240405.0	1.0	8.0	0.4396953791310172	-0.8300480127646963	14369291.656345302	6318111.1426809095	8051180.513664393
20240405.0	1.0	1.0	0.45189190126893414	0.016688411171219344	10560334.950247386	4772129.838704066	5788205.11154332
20240405.0	6.0	1.0	0.44094795232140077	0.666589394588592	6981356.846063925	3078415.0056968806	3902941.840367045
20240405.0	8.0	11.0	0.48919432622066406	-0.08855701546857031	19113319.377049416	9350127.394496052	9763191.982553365
20240405.0	8.0	10.0	0.4851645483406287	0.32757368840549717	11862667.175597558	5755345.562363991	6107321.613233567
20240405.0	8.0	4.0	0.4938602787073498	-0.4752384342953999	10612898.812571712	5241289.165469567	5371609.647102145
20240405.0	8.0	5.0	0.484579361439699	-0.8094116783577169	9764487.955197915	4731669.338115438	5032818.6170824785
20240405.0	8.0	2.0	0.4565426424461247	0.12915622165397192	13991289.88241252	6387620.4541463405	7603669.428266178
20240405.0	8.0	12.0	0.4840075824014706	0.4916810033927992	9161945.092982642	4434450.894549546	4727494.1984330965
20240405.0	8.0	13.0	0.4502313827605392	-0.14982552270586316	6973285.863375885	3139592.136652245	3833693.72672364
20240405.0	8.0	14.0	0.49718837292920715	-0.938002848415684	76510467.99626893	38040115.09511712	38470352.90115181
20240405.0	8.0	9.0	0.4713655646132927	-0.22424943902580738	16369893.58505521	7716204.132379067	8653689.452676143
20240405.0	8.0	1.0	0.47849034085633946	0.007084826361651447	6726335.9631082015	3218486.787701898	3507849.1754063037
20240405.0	13.0	11.0	0.48089327418731637	0.8684132969687126	3238325.6005556625	1557289.0009358202	1681036.5996198424
20240405.0	13.0	4.0	0.48687887440458993	0.003996169687980722	21724978.32248462	10577432.992115429	11147545.330369191
20240405.0	13.0	2.0	0.4938621886614677	-0.10220196033535471	4056633.7197488053	2003418.007433056	2053215.7123157494
20240405.0	13.0	13.0	0.4363485914046684	0.7937467668742915	5911135.2435522545	2579315.537126518	3331819.706425737
20240405.0	13.0	7.0	0.48681766777621976	-0.8533999322046948	11872643.665193733	5779812.699427723	6092830.965766011
20240405.0	13.0	1.0	0.43106643976288134	-0.4714053781880781	5726003.506520957	2468287.9456257634	3257715.5608951934
20240405.0	3.0	3.0	0.477127393337746	0.6000575502985392	5052028.085258855	2410460.9913886413	2641567.0938702137
20240405.0	3.0	2.0	0.4844737620975196	0.041595710935592584	7105729.579794198	3442539.541970522	3663190.0378236757
20240405.0	3.0	1.0	0.47648815021961555	-0.4543244370142588	5186819.141062604	2471457.8580486155	2715361.2830139888
20240405.0	5.0	11.0	0.4660077239698207	0.8479185561041197	865606.6352773267	403379.3779587617	462227.25731856504
20240405.0	5.0	10.0	0.4864222172982398	0.7206499923775935	10735332.761288982	5221904.365180622	5513428.396108359
20240405.0	5.0	3.0	0.4062274752976088	-0.25512487372193604	19225662.42704274	7809992.30866167	11415670.118381072
20240405.0	5.0	4.0	0.4925189000391204	0.18943331107560174	10868246.691520516	5352816.905861494	5515429.785659021
20240405.0	5.0	5.0	0.4423130030734374	0.016046771136642803	25354498.35323573	11214624.308040218	14139874.04519551
20240405.0	5.0	2.0	0.4815700942455505	0.7910591843011043	9721388.077292107	4681529.772579131	5039858.304712975
20240405.0	5.0	9.0	0.4902215132334531	-0.17526216995422755	7253401.808304725	3555773.6105574076	3697628.1977473176
20240405.0	5.0	8.0	0.4442065918512486	-0.4783309178880557	16112832.769012492	7157426.529392156	8955406.239620335
20240405.0	5.0	1.0	0.46458715169615844	-0.1831852622053513	24974756.392605297	11602950.93674592	13371805.455859376
20240405.0	5.0	6.0	0.4894467522743308	-0.4990728849177207	11403844.157046149	5581574.486108841	5822269.670937307
20240405.0	2.0	5.0	0.45362668339572465	-0.23091937031986712	98771359.65135309	44805324.2931296	53966035.35822348
20240405.0	2.0	7.0	0.47205990528358655	-0.4463715951474859	11931376.766980007	5632324.586523367	6299052.180456641
20240405.0	2.0	9.0	0.48013567853795913	-0.5878087871999235	1549936.0575005002	744179.6006584519	805756.4568420482
20240405.0	2.0	8.0	0.49373154897584404	0.09750495692233171	3465378.8203237345	1710966.8527465207	1754411.9675772141
20240405.0	2.0	1.0	0.49591971041622346	0.8651683342285752	410534.5733096508	203592.1867115699	206942.38659808092
20240405.0	10.0	20.0	0.47242269738572357	-0.16803533071624777	10543790.077440143	4981125.749053099	5562664.3283870425
20240405.0	10.0	16.0	0.4784630276763164	0.22102774244489226	8058003.630586766	3855456.8141172933	4202546.816469473
20240405.0	10.0	17.0	0.46688175269169424	0.10414667972743895	12065193.761784118	5633018.810066665	6432174.951717453
20240405.0	10.0	26.0	0.43888805572821804	0.7940210225919551	3685728.363350099	1617622.1553330722	2068106.2080170268
20240405.0	10.0	3.0	0.44296236218331614	-0.10493141976938541	150506605.2454954	66668761.38373653	83837843.86175887
20240405.0	10.0	32.0	0.480368508418475	0.32263307149565	17378138.095079586	8347910.275823659	9030227.819255928
20240405.0	10.0	35.0	0.4836091675603158	0.30485112321619207	15977710.831487529	7726967.434735125	8250743.396752403
20240405.0	10.0	34.0	0.4918641222449458	-0.17417280921926376	9477789.118519185	4661784.425603137	4816004.692916048
20240405.0	10.0	23.0	0.4241709088721065	-0.2187970219074346	48820707.32832533	20708323.799234867	28112383.529090468
20240405.0	10.0	12.0	0.45529382461172396	-0.4384730634467106	1739893.4961301193	792162.7642701458	947730.7318599735
20240405.0	10.0	25.0	0.4470956882020974	0.4980500328143308	6455652.024330973	2886294.1846115193	3569357.8397194534
20240405.0	10.0	9.0	0.422789128628165	-0.8018893314978944	20942632.399467535	8854317.303350855	12088315.09611668
20240405.0	10.0	36.0	0.47723237610768904	-0.9498314087979775	909466.7874571099	434026.99596918316	475439.79148792673
