# Supplementary material for: Robust assessment of asymmetric division in colon cancer cells
Source: eLife. 2026 Jan 23;14:RP104528. doi: 10.7554/eLife.104528 (PMC12829991; doi:10.7554/eLife.104528)
Supplement: Source data 1. [file elife-104528-data1.zip › RawData_eLife/HCT-116_Raw_Data/Citofluorimetry_Exp/Replica 3/20240513_all_data.txt]

Exp  V450-A  Gate  
Exp0  75223.516  1  
Exp0  74521.6  1  
Exp0  143105.58  1  
Exp0  115319.88  1  
Exp0  90398.44  1  
Exp0  101948.14  1  
Exp0  92756.76  1  
Exp0  77148.88  1  
Exp0  75664.68  1  
Exp0  95995.76  1  
Exp0  80351.8  1  
Exp0  79895.06  1  
Exp0  69075.98  1  
Exp0  76551.1  1  
Exp0  79530.16  1  
Exp0  92965.04  1  
Exp0  74896.336  1  
Exp0  71894.32  1  
Exp0  73289.14  1  
Exp0  87414.46  1  
Exp0  85290.66  1  
Exp0  107964.48  1  
Exp0  86361.58  1  
Exp0  86537.06  1  
Exp0  116082.48  1  
Exp0  86204.96  1  
Exp0  88676.44  1  
Exp0  104013.72  1  
Exp0  129896.195  1  
Exp0  82908.56  1  
Exp0  89845.76  1  
Exp0  99352.836  1  
Exp0  69050.56  1  
Exp0  73585.98  1  
Exp0  112782.8  1  
Exp0  115984.08  1  
Exp0  90010.58  1  
Exp0  120213.64  1  
Exp0  86871.62  1  
Exp0  100097.4  1  
Exp0  102188.4  1  
Exp0  105287.18  1  
Exp0  114585.98  1  
Exp0  80036.92  1  
Exp0  78178.8  1  
Exp0  102009.64  1  
Exp0  123269.78  1  
Exp0  73509.72  1  
Exp0  97852.24  1  
Exp0  93502.96  1  
Exp0  79383.38  1  
Exp0  99497.98  1  
Exp0  103270.8  1  
Exp0  75386.7  1  
Exp0  89534.16  1  
Exp0  115566.695  1  
Exp0  76476.48  1  
Exp0  111104.26  1  
Exp0  94854.32  1  
Exp0  85551.42  1  
Exp0  102743.54  1  
Exp0  92496.82  1  
Exp0  86505.9  1  
Exp0  84251.72  1  
Exp0  99816.14  1  
Exp0  95999.86  1  
Exp0  148610.23  1  
Exp0  88909.32  1  
Exp0  81620.336  1  
Exp0  89894.96  1  
Exp0  103018.24  1  
Exp0  100008.016  1  
Exp0  70794.7  1  
Exp0  84184.48  1  
Exp0  108276.9  1  
Exp0  73531.86  1  
Exp0  107392.12  1  
Exp0  109226.46  1  
Exp0  34986.94  0  
Exp0  76470.74  1  
Exp0  96823.96  1  
Exp0  77238.26  1  
Exp0  89402.96  1  
Exp0  78738.86  1  
Exp0  87375.1  1  
Exp0  74903.72  1  
Exp0  67460.58  1  
Exp0  81569.5  1  
Exp0  99097.0  1  
Exp0  72514.24  1  
Exp0  72954.58  1  
Exp0  76893.86  1  
Exp0  88582.14  0  
Exp0  77067.7  1  
Exp0  93785.86  1  
Exp0  82006.56  1  
Exp0  96045.78  1  
Exp0  90904.38  1  
Exp0  91789.16  1  
Exp0  71745.08  1  
Exp0  105948.1  1  
Exp0  115997.195  1  
Exp0  99001.88  1  
Exp0  107633.195  1  
Exp0  94474.66  1  
Exp0  72168.2  1  
Exp0  110280.98  1  
Exp0  79602.32  1  
Exp0  77827.016  1  
Exp0  87955.66  1  
Exp0  67692.64  1  
Exp0  74530.62  1  
Exp0  72842.24  1  
Exp0  109132.98  1  
Exp0  89155.32  1  
Exp0  59527.08  1  
Exp0  101162.58  1  
Exp0  76607.68  1  
Exp0  93912.14  1  
Exp0  91937.58  1  
Exp0  71664.72  1  
Exp0  88459.96  1  
Exp0  90558.336  1  
Exp0  133303.3  1  
Exp0  85119.28  1  
Exp0  84195.96  1  
Exp0  67396.62  1  
Exp0  82707.66  1  
Exp0  68713.54  1  
Exp0  77286.64  1  
Exp0  76246.88  1  
Exp0  100622.195  1  
Exp0  84975.78  1  
Exp0  75721.26  1  
Exp0  103319.18  1  
Exp0  62889.08  1  
Exp0  86960.18  1  
Exp0  88430.44  1  
Exp0  92008.1  1  
Exp0  99705.44  1  
Exp0  84728.96  1  
Exp0  82191.88  1  
Exp0  84540.36  1  
Exp0  105123.18  1  
Exp0  88071.28  1  
Exp0  73045.6  1  
Exp0  73865.6  1  
Exp0  88017.98  1  
Exp0  85808.9  1  
Exp0  80903.66  1  
Exp0  85985.2  1  
Exp0  99557.836  1  
Exp0  88482.1  1  
Exp0  84973.32  1  
Exp0  94001.516  1  
Exp0  130658.8  1  
Exp0  98955.96  1  
Exp0  70594.62  1  
Exp0  88277.1  1  
Exp0  103004.3  1  
Exp0  76770.86  1  
Exp0  97147.86  1  
Exp0  94838.74  1  
Exp0  100087.56  1  
Exp0  75496.58  1  
Exp0  109893.94  1  
Exp0  103035.46  1  
Exp0  73086.6  1  
Exp0  89192.22  1  
Exp0  109515.92  1  
Exp0  101767.74  1  
Exp0  62363.46  1  
Exp0  71220.28  1  
Exp0  84098.38  1  
Exp0  99807.12  1  
Exp0  105099.4  1  
Exp0  126307.875  1  
Exp0  111150.18  1  
Exp0  110346.58  1  
Exp0  92497.64  1  
Exp0  78710.98  1  
Exp0  97268.4  1  
Exp0  106616.4  0  
Exp0  74289.54  1  
Exp0  73700.78  1  
Exp0  82857.72  1  
Exp0  73663.06  1  
Exp0  100704.195  1  
Exp0  83448.94  1  
Exp0  72571.64  1  
Exp0  86806.016  1  
Exp0  90854.36  1  
Exp0  80920.06  1  
Exp0  68483.94  1  
Exp0  67546.68  1  
Exp0  65317.098  1  
Exp0  67912.4  1  
Exp0  125154.14  0  
Exp0  82774.9  1  
Exp0  97315.14  1  
Exp0  87798.22  1  
Exp0  72593.78  1  
Exp0  114679.46  1  
Exp0  93940.016  1  
Exp0  78514.18  1  
Exp0  68670.08  1  
Exp0  71462.18  1  
Exp0  101359.38  1  
Exp0  77178.4  1  
Exp0  85926.16  1  
Exp0  108112.08  1  
Exp0  115094.38  1  
Exp0  65473.72  1  
Exp0  75531.016  1  
Exp0  39559.258  1  
Exp0  97950.64  1  
Exp0  96536.96  1  
Exp0  92061.4  1  
Exp0  92163.08  1  
Exp0  84212.36  1  
Exp0  91270.92  1  
Exp0  150201.03  1  
Exp0  83726.92  1  
Exp0  79099.66  1  
Exp0  78923.36  1  
Exp0  87405.44  1  
Exp0  88563.28  1  
Exp0  132658.78  0  
Exp0  107037.06  1  
Exp0  98341.78  1  
Exp0  73595.0  1  
Exp0  78843.0  1  
Exp0  88452.58  1  
Exp0  71463.82  1  
Exp0  143085.08  1  
Exp0  77627.76  1  
Exp0  77476.06  1  
Exp0  94829.72  1  
Exp0  97378.28  1  
Exp0  113591.32  1  
Exp0  88314.0  1  
Exp0  93149.54  1  
Exp0  81398.94  1  
Exp0  112723.76  1  
Exp0  112148.94  1  
Exp0  89590.74  1  
Exp0  115863.54  1  
Exp0  68533.14  1  
Exp0  88433.72  1  
Exp0  93397.18  1  
Exp0  95216.76  1  
Exp0  93995.78  1  
Exp0  82300.12  1  
Exp0  90256.58  1  
Exp0  86159.86  1  
Exp0  118.08  0  
Exp0  75890.18  1  
Exp0  82428.04  1  
Exp0  83869.6  1  
Exp0  76159.14  1  
Exp0  116317.0  1  
Exp0  104071.12  1  
Exp0  106085.04  1  
Exp0  93538.22  1  
Exp0  78628.16  1  
Exp0  95884.24  1  
Exp0  84395.22  1  
Exp0  72316.62  1  
Exp0  59789.48  1  
Exp0  110308.86  1  
Exp0  97930.96  1  
Exp0  99233.94  1  
Exp0  108305.6  1  
Exp0  83548.98  1  
Exp0  77155.44  1  
Exp0  102342.56  1  
Exp0  93859.66  1  
Exp0  66520.86  1  
Exp0  121927.44  1  
Exp0  67410.56  1  
Exp0  97609.516  1  
Exp0  90199.18  1  
Exp0  98327.016  1  
Exp0  99517.66  1  
Exp0  68547.08  1  
Exp0  85449.74  1  
Exp0  83946.68  0  
Exp0  85764.62  1  
Exp0  69015.3  1  
Exp0  83068.46  1  
Exp0  109363.4  1  
Exp0  66947.26  1  
Exp0  87882.68  1  
Exp0  121018.06  1  
Exp0  142464.34  1  
Exp0  85365.28  1  
Exp0  78318.2  1  
Exp0  71917.28  1  
Exp0  89641.58  1  
Exp0  94905.16  1  
Exp0  82605.16  1  
Exp0  131844.52  1  
Exp0  88430.44  1  
Exp0  82219.76  1  
Exp0  91516.92  1  
Exp0  74839.76  1  
Exp0  72802.88  1  
Exp0  131898.64  1  
Exp0  74132.92  1  
Exp0  79581.0  1  
Exp0  90579.66  1  
Exp0  52.48  0  
Exp0  105904.64  1  
Exp0  103018.24  1  
Exp0  106682.0  1  
Exp0  84593.66  1  
Exp0  86246.78  1  
Exp0  70911.96  1  
Exp0  78923.36  1  
Exp0  76110.76  1  
Exp0  72125.56  1  
Exp0  93079.836  1  
Exp0  108963.24  1  
Exp0  96591.08  1  
Exp0  105054.3  1  
Exp0  107126.44  1  
Exp0  110022.68  1  
Exp0  87188.14  1  
Exp0  79470.3  1  
Exp0  125777.336  1  
Exp0  70471.62  1  
Exp0  72671.68  1  
Exp0  105737.36  1  
Exp0  120452.26  1  
Exp0  90883.88  1  
Exp0  87099.58  1  
Exp0  92554.22  1  
Exp0  96804.28  1  
Exp0  86177.9  1  
Exp0  88846.18  1  
Exp0  84633.836  1  
Exp0  82921.68  1  
Exp0  97387.3  1  
Exp0  85024.16  1  
Exp0  99250.336  1  
Exp0  75782.76  1  
Exp0  105294.56  1  
Exp0  84565.78  1  
Exp0  81974.58  1  
Exp0  71241.6  1  
Exp0  106279.38  1  
Exp0  101805.46  1  
Exp0  72043.56  1  
Exp0  93623.5  1  
Exp0  72898.0  1  
Exp0  89238.96  1  
Exp0  107833.28  0  
Exp0  85398.08  1  
Exp0  91534.96  1  
Exp0  72510.14  1  
Exp0  105579.1  1  
Exp0  116273.54  1  
Exp0  100208.92  1  
Exp0  80067.26  1  
Exp0  113264.96  1  
Exp0  82464.94  1  
Exp0  109907.06  1  
Exp0  96063.0  1  
Exp0  65988.68  1  
Exp0  86750.26  1  
Exp0  87964.68  1  
Exp0  87671.12  1  
Exp0  86873.26  1  
Exp0  106405.66  1  
Exp0  95793.22  1  
Exp0  94834.64  1  
Exp0  94277.86  1  
Exp0  77933.62  1  
Exp0  82683.88  1  
Exp0  98427.88  1  
Exp0  132047.88  1  
Exp0  91274.195  1  
Exp0  94339.36  1  
Exp0  123867.56  1  
Exp0  71051.36  1  
Exp0  92341.016  1  
Exp0  88580.5  1  
Exp0  47489.48  1  
Exp0  125925.76  1  
Exp0  80531.38  1  
Exp0  82556.78  1  
Exp0  79904.08  1  
Exp0  91580.88  1  
Exp0  83281.66  1  
Exp0  97330.72  1  
Exp0  101413.5  1  
Exp0  82650.26  1  
Exp0  88054.88  1  
Exp0  74780.72  1  
Exp0  89368.516  1  
Exp0  92896.16  1  
Exp0  102983.8  1  
Exp0  70262.516  1  
Exp0  71597.48  1  
Exp0  101325.76  1  
Exp0  104535.24  1  
Exp0  75024.26  1  
Exp0  88906.04  1  
Exp0  124685.92  1  
Exp0  86203.32  1  
Exp0  89726.86  1  
Exp0  93254.5  1  
Exp0  114947.6  1  
Exp0  88135.24  1  
Exp0  140557.84  1  
Exp0  73276.836  1  
Exp0  75888.54  1  
Exp0  98380.32  1  
Exp0  88159.016  1  
Exp0  66339.64  1  
Exp0  83260.336  1  
Exp0  76841.38  1  
Exp0  124280.836  1  
Exp0  90657.56  1  
Exp0  87766.24  1  
Exp0  78597.82  1  
Exp0  94733.78  1  
Exp0  102154.78  1  
Exp0  85350.516  1  
Exp0  90655.92  1  
Exp0  96329.5  1  
Exp0  93019.98  1  
Exp0  82345.22  1  
Exp0  119287.04  1  
Exp0  97796.48  1  
Exp0  101261.8  1  
Exp0  90901.1  1  
Exp0  83136.516  1  
Exp0  103684.08  1  
Exp0  100299.94  1  
Exp0  121571.56  1  
Exp0  77066.88  1  
Exp0  101348.72  1  
Exp0  97349.58  1  
Exp0  95133.12  1  
Exp0  93856.38  1  
Exp0  84530.516  1  
Exp0  81913.08  1  
Exp0  105897.26  1  
Exp0  83119.3  1  
Exp0  85553.88  1  
Exp0  78838.9  1  
Exp0  74007.46  1  
Exp0  74000.9  1  
Exp0  70574.12  1  
Exp0  74687.24  1  
Exp0  96753.44  1  
Exp0  134612.02  1  
Exp0  80828.22  1  
Exp0  89182.38  1  
Exp0  108158.82  1  
Exp0  70446.2  1  
Exp0  70871.78  1  
Exp0  81822.06  1  
Exp0  90337.76  1  
Exp0  113882.42  1  
Exp0  79225.94  1  
Exp0  78398.56  1  
Exp0  85810.54  1  
Exp0  66494.62  1  
Exp0  85015.14  1  
Exp0  89279.96  1  
Exp0  100746.016  1  
Exp0  107806.22  1  
Exp0  71757.38  1  
Exp0  74215.74  1  
Exp0  28807.42  0  
Exp0  109442.12  1  
Exp0  85527.64  1  
Exp0  98260.6  1  
Exp0  79485.88  1  
Exp0  71690.96  1  
Exp0  64723.418  1  
Exp0  111660.22  1  
Exp0  68669.26  1  
Exp0  93765.36  1  
Exp0  61889.5  1  
Exp0  86865.06  1  
Exp0  88067.18  1  
Exp0  98001.48  1  
Exp0  121371.48  1  
Exp0  74603.6  1  
Exp0  123678.96  1  
Exp0  77379.3  1  
Exp0  89653.06  1  
Exp0  92928.14  1  
Exp0  90118.0  1  
Exp0  97177.38  1  
Exp0  78081.22  1  
Exp0  92392.68  1  
Exp0  76543.72  1  
Exp0  68234.66  1  
Exp0  82259.12  1  
Exp0  93763.72  1  
Exp0  88060.62  1  
Exp0  98153.18  1  
Exp0  113907.016  1  
Exp0  88367.3  1  
Exp0  96596.82  1  
Exp0  83150.46  1  
Exp0  96345.08  1  
Exp0  84739.62  1  
Exp0  88564.1  1  
Exp0  102750.1  1  
Exp0  71344.1  1  
Exp0  113319.08  1  
Exp0  82872.48  1  
Exp0  122692.5  1  
Exp0  129824.04  1  
Exp0  80707.68  1  
Exp0  113952.12  1  
Exp0  117030.4  1  
Exp0  91712.08  1  
Exp0  80783.94  1  
Exp0  101035.48  1  
Exp0  114093.98  1  
Exp0  71506.46  1  
Exp0  85711.32  1  
Exp0  86579.7  1  
Exp0  116368.66  1  
Exp0  80582.22  1  
Exp0  83553.08  1  
Exp0  88304.16  1  
Exp0  85378.4  1  
Exp0  91868.695  1  
Exp0  94713.28  1  
Exp0  88044.22  1  
Exp0  91319.3  1  
Exp0  91113.48  1  
Exp0  100789.48  1  
Exp0  128649.8  1  
Exp0  126394.8  1  
Exp0  96460.695  1  
Exp0  104097.36  1  
Exp0  82432.14  1  
Exp0  130893.32  1  
Exp0  87657.18  1  
Exp0  113730.72  1  
Exp0  85708.86  1  
Exp0  109534.78  1  
Exp0  95774.36  1  
Exp0  95261.04  1  
Exp0  93625.96  1  
Exp0  76483.04  1  
Exp0  97060.94  1  
Exp0  113669.22  1  
Exp0  77507.22  1  
Exp0  91197.94  1  
Exp0  56597.22  1  
Exp0  72688.9  1  
Exp0  124895.836  1  
Exp0  82733.9  1  
Exp0  82284.54  1  
Exp0  104264.64  1  
Exp0  99581.62  1  
Exp0  71750.0  1  
Exp0  68465.08  1  
Exp0  77757.32  1  
Exp0  85247.2  1  
Exp0  68429.82  1  
Exp0  97422.56  1  
Exp0  102842.76  1  
Exp0  73128.42  1  
Exp0  91466.9  1  
Exp0  93520.18  1  
Exp0  95251.195  1  
Exp0  80519.08  1  
Exp0  78361.66  1  
Exp0  80969.26  1  
Exp0  65506.52  1  
Exp0  84972.5  1  
Exp0  74728.24  1  
Exp0  102149.04  1  
Exp0  64504.48  1  
Exp0  82208.28  1  
Exp0  85416.12  1  
Exp0  84555.94  1  
Exp0  76126.336  1  
Exp0  93033.92  1  
Exp0  89989.26  1  
Exp0  70005.04  1  
Exp0  119953.695  1  
Exp0  92212.28  1  
Exp0  85803.98  1  
Exp0  102017.016  1  
Exp0  85184.06  1  
Exp0  78997.98  1  
Exp0  83177.516  1  
Exp0  56244.62  0  
Exp0  92881.4  1  
Exp0  81165.24  1  
Exp0  89553.836  1  
Exp0  123096.76  1  
Exp0  85708.86  1  
Exp0  78233.74  1  
Exp0  80136.96  1  
Exp0  90748.58  1  
Exp0  77703.2  1  
Exp0  75660.58  1  
Exp0  94165.516  1  
Exp0  81030.76  1  
Exp0  122364.5  1  
Exp0  104281.86  1  
Exp0  89966.3  1  
Exp0  77884.42  1  
Exp0  98483.64  1  
Exp0  99475.836  1  
Exp0  81116.04  1  
Exp0  77101.32  1  
Exp0  113653.64  1  
Exp0  82176.3  1  
Exp0  77412.1  1  
Exp0  107315.04  1  
Exp0  83800.72  1  
Exp0  88232.0  1  
Exp0  56876.02  1  
Exp0  96856.76  1  
Exp0  86222.18  1  
Exp0  82485.44  1  
Exp0  104436.016  1  
Exp0  70776.66  1  
Exp0  79181.66  1  
Exp0  62308.52  1  
Exp0  62894.0  1  
Exp0  129813.375  1  
Exp0  81114.4  1  
Exp0  97523.42  1  
Exp0  84983.16  1  
Exp0  77805.7  1  
Exp0  84888.86  1  
Exp0  95685.8  1  
Exp0  97182.3  1  
Exp0  75695.016  1  
Exp0  78377.24  1  
Exp0  102876.38  1  
Exp0  98762.44  1  
Exp0  88955.24  1  
Exp0  86243.5  1  
Exp0  78982.4  1  
Exp0  101169.14  1  
Exp0  79976.24  1  
Exp0  116613.016  1  
Exp0  89963.836  1  
Exp0  85439.08  1  
Exp0  81072.58  1  
Exp0  95716.96  1  
Exp0  105616.0  1  
Exp0  90319.72  1  
Exp0  65682.0  1  
Exp0  74234.6  1  
Exp0  94660.8  1  
Exp0  106486.016  1  
Exp0  101736.58  1  
Exp0  82596.14  1  
Exp0  94622.26  1  
Exp0  120959.016  1  
Exp0  90785.48  1  
Exp0  74920.12  1  
Exp0  95778.46  1  
Exp0  77075.9  1  
Exp0  72378.94  1  
Exp0  94628.0  1  
Exp0  6569.02  0  
Exp0  79916.38  1  
Exp0  74932.42  1  
Exp0  99361.86  1  
Exp0  116535.94  1  
Exp0  117463.36  1  
Exp0  82156.62  1  
Exp0  85357.08  1  
Exp0  85165.2  1  
Exp0  98347.516  1  
Exp0  98365.56  1  
Exp0  68723.38  1  
Exp0  85242.28  1  
Exp0  62159.28  1  
Exp0  174108.95  1  
Exp0  82976.62  0  
Exp0  102644.32  1  
Exp0  99946.516  1  
Exp0  71440.04  1  
Exp0  110713.94  1  
Exp0  81079.14  1  
Exp0  74794.66  1  
Exp0  69271.14  1  
Exp0  88038.48  1  
Exp0  67524.54  1  
Exp0  77504.76  1  
Exp0  115534.72  1  
Exp0  71300.64  1  
Exp0  97044.54  1  
Exp0  83389.08  1  
Exp0  72942.28  1  
Exp0  87737.54  1  
Exp0  91291.42  1  
Exp0  62.32  0  
Exp0  81247.24  1  
Exp0  102123.62  1  
Exp0  93578.4  1  
Exp0  114654.86  1  
Exp0  73440.016  1  
Exp0  91544.8  1  
Exp0  83209.5  1  
Exp0  112822.16  1  
Exp0  124789.24  1  
Exp0  74410.08  1  
Exp0  85820.38  1  
Exp0  100684.516  1  
Exp0  78344.44  1  
Exp0  104834.54  1  
Exp0  115855.336  1  
Exp0  100103.14  1  
Exp0  101138.8  1  
Exp0  79345.66  1  
Exp0  118635.14  1  
Exp0  104850.94  1  
Exp0  127146.74  1  
Exp0  95525.9  1  
Exp0  82037.72  1  
Exp0  82461.66  1  
Exp0  71567.96  1  
Exp0  104328.6  1  
Exp0  140743.16  1  
Exp0  65807.46  1  
Exp0  78191.1  1  
Exp0  93284.016  1  
Exp0  96305.72  1  
Exp0  87639.96  1  
Exp0  67438.44  1  
Exp0  83522.74  1  
Exp0  100446.72  1  
Exp0  84056.56  1  
Exp0  96186.82  1  
Exp0  78469.9  1  
Exp0  79499.0  1  
Exp0  79393.22  1  
Exp0  84682.22  1  
Exp0  86692.86  1  
Exp0  96686.195  1  
Exp0  79631.836  1  
Exp0  131893.72  1  
Exp0  81801.56  1  
Exp0  83932.74  1  
Exp0  77865.56  1  
Exp0  97562.78  1  
Exp0  75296.5  1  
Exp0  80599.44  1  
Exp0  121715.06  1  
Exp0  85293.12  1  
Exp0  76789.72  1  
Exp0  92532.08  1  
Exp0  74524.06  1  
Exp0  88246.76  1  
Exp0  75425.24  1  
Exp0  86026.2  1  
Exp0  79016.016  1  
Exp0  96018.72  1  
Exp0  105577.46  1  
Exp0  78399.38  1  
Exp0  89141.38  1  
Exp0  74912.74  0  
Exp0  73615.5  1  
Exp0  71605.68  1  
Exp0  76924.2  1  
Exp0  68659.42  1  
Exp0  102367.98  1  
Exp0  87145.5  1  
Exp0  100140.86  1  
Exp0  63085.06  1  
Exp0  75810.64  1  
Exp0  84098.38  1  
Exp0  85466.14  1  
Exp0  96140.08  1  
Exp0  99064.195  1  
Exp0  89954.0  1  
Exp0  73408.04  1  
Exp0  72454.38  1  
Exp0  87509.58  1  
Exp0  86906.06  1  
Exp0  104486.04  1  
Exp0  86295.98  1  
Exp0  59122.82  1  
Exp0  86237.76  1  
Exp0  71513.836  1  
Exp0  92773.98  1  
Exp0  89824.44  1  
Exp0  79380.1  1  
Exp0  107841.48  1  
Exp0  87359.516  1  
Exp0  97572.62  1  
Exp0  90924.06  1  
Exp0  82188.6  1  
Exp0  116658.94  1  
Exp0  107505.28  1  
Exp0  94995.36  1  
Exp0  92030.24  1  
Exp0  77568.72  1  
Exp0  82419.016  1  
Exp0  78832.336  1  
Exp0  79963.94  1  
Exp0  98152.36  1  
Exp0  112985.336  1  
Exp0  140548.81  1  
Exp0  85635.06  1  
Exp0  68149.38  1  
Exp0  93554.62  1  
Exp0  79330.9  1  
Exp0  87435.78  1  
Exp0  84786.36  1  
Exp0  93027.36  1  
Exp0  62890.72  1  
Exp0  100562.336  1  
Exp0  94708.36  1  
Exp0  95891.62  1  
Exp0  50128.24  0  
Exp0  74586.38  1  
Exp0  105376.56  1  
Exp0  80246.836  1  
Exp0  81199.68  1  
Exp0  133590.3  1  
Exp0  109615.96  1  
Exp0  77218.58  1  
Exp0  96502.516  1  
Exp0  70228.08  1  
Exp0  115657.72  1  
Exp0  65909.96  1  
Exp0  103373.3  1  
Exp0  112176.0  1  
Exp0  104398.3  1  
Exp0  74579.0  1  
Exp0  78921.72  1  
Exp0  89174.18  1  
Exp0  89818.695  1  
Exp0  92041.72  1  
Exp0  79221.016  1  
Exp0  117349.38  1  
Exp0  102258.1  1  
Exp0  88879.8  1  
Exp0  86414.88  1  
Exp0  99456.16  1  
Exp0  91145.46  1  
Exp0  74006.64  1  
Exp0  85168.48  1  
Exp0  84696.98  1  
Exp0  120180.016  1  
Exp0  83486.66  1  
Exp0  86540.336  1  
Exp0  98580.4  1  
Exp0  73007.06  1  
Exp0  136976.08  1  
Exp0  89357.86  1  
Exp0  88473.9  1  
Exp0  95152.8  1  
Exp0  86522.3  1  
Exp0  78532.22  1  
Exp0  79923.76  1  
Exp0  107538.9  1  
Exp0  70778.3  1  
Exp0  89183.2  1  
Exp0  61951.82  1  
Exp0  100723.06  1  
Exp0  79376.0  1  
Exp0  86504.26  1  
Exp0  105611.9  1  
Exp0  98345.06  1  
Exp0  86676.46  1  
Exp0  91042.14  1  
Exp0  83193.1  1  
Exp0  89312.76  1  
Exp0  96225.36  1  
Exp0  107743.9  1  
Exp0  105561.88  1  
Exp0  91906.42  1  
Exp0  99329.88  1  
Exp0  89353.76  1  
Exp0  76121.42  1  
Exp0  76464.18  1  
Exp0  88719.08  1  
Exp0  104149.836  1  
Exp0  121273.08  1  
Exp0  100237.62  1  
Exp0  76666.72  1  
Exp0  66190.4  1  
Exp0  73983.68  1  
Exp0  67604.08  1  
Exp0  90242.64  1  
Exp0  83633.44  1  
Exp0  138347.94  1  
Exp0  91415.24  1  
Exp0  102120.336  1  
Exp0  102420.46  1  
Exp0  83783.5  1  
Exp0  82339.48  1  
Exp0  81404.68  1  
Exp0  74446.98  1  
Exp0  111557.72  1  
Exp0  75950.04  1  
Exp0  67517.16  1  
Exp0  108505.68  1  
Exp0  87585.836  1  
Exp0  106397.46  1  
Exp0  80011.5  1  
Exp0  81763.836  1  
Exp0  101065.82  1  
Exp0  105810.336  1  
Exp0  81208.7  1  
Exp0  161730.23  1  
Exp0  111510.98  1  
Exp0  76648.68  1  
Exp0  109210.88  1  
Exp0  93193.0  1  
Exp0  92641.14  1  
Exp0  93493.94  1  
Exp0  145.95999  0  
Exp0  81093.9  1  
Exp0  96832.98  1  
Exp0  77154.62  1  
Exp0  72513.42  1  
Exp0  148832.45  1  
Exp0  91202.86  1  
Exp0  139612.38  1  
Exp0  77461.3  1  
Exp0  101338.06  1  
Exp0  98418.86  1  
Exp0  93477.54  1  
Exp0  69977.16  1  
Exp0  84138.56  1  
Exp0  81676.92  1  
Exp0  74032.88  1  
Exp0  109296.16  1  
Exp0  92167.18  1  
Exp0  82775.72  1  
Exp0  89414.44  1  
Exp0  77666.3  1  
Exp0  85544.04  1  
Exp0  72990.66  1  
Exp0  78105.82  1  
Exp0  89334.08  1  
Exp0  109042.78  1  
Exp0  102364.695  1  
Exp0  91906.42  1  
Exp0  79519.5  1  
Exp0  105878.4  1  
Exp0  89493.16  1  
Exp0  77429.32  1  
Exp0  82012.3  1  
Exp0  80162.38  1  
Exp0  116695.016  1  
Exp0  82736.36  1  
Exp0  31367.459  0  
Exp0  58732.5  1  
Exp0  115716.76  1  
Exp0  94204.06  1  
Exp0  84722.4  1  
Exp0  117175.54  1  
Exp0  78624.88  1  
Exp0  66429.016  1  
Exp0  103347.06  1  
Exp0  65164.58  1  
Exp0  88.56  0  
Exp0  111969.36  1  
Exp0  76607.68  1  
Exp0  107945.62  1  
Exp0  67153.9  1  
Exp0  81514.56  1  
Exp0  93259.42  1  
Exp0  141404.08  1  
Exp0  104931.3  1  
Exp0  95917.04  1  
Exp1  24639.36  1  
Exp1  49377.12  1  
Exp1  56707.098  1  
Exp1  41334.56  1  
Exp1  37082.04  1  
Exp1  57380.32  0  
Exp1  43931.5  1  
Exp1  31124.74  1  
Exp1  39648.64  1  
Exp1  28515.5  1  
Exp1  27024.74  1  
Exp1  23957.94  1  
Exp1  34675.34  1  
Exp1  28413.82  1  
Exp1  48866.258  1  
Exp1  61389.3  1  
Exp1  44334.94  1  
Exp1  42690.84  1  
Exp1  56755.48  1  
Exp1  53811.68  1  
Exp1  50272.56  1  
Exp1  47011.418  1  
Exp1  29463.42  1  
Exp1  43423.918  1  
Exp1  54755.5  1  
Exp1  49535.38  1  
Exp1  23718.5  1  
Exp1  63850.12  1  
Exp1  56233.96  1  
Exp1  34924.62  1  
Exp1  23056.76  1  
Exp1  33467.48  1  
Exp1  32174.34  1  
Exp1  41265.68  1  
Exp1  56260.2  1  
Exp1  55345.9  1  
Exp1  55160.58  1  
Exp1  26518.799  1  
Exp1  44621.94  1  
Exp1  20591.84  1  
Exp1  44598.16  1  
Exp1  55209.78  0  
Exp1  97208.54  1  
Exp1  39237.0  1  
Exp1  43086.9  1  
Exp1  46602.24  1  
Exp1  48981.06  1  
Exp1  73831.98  1  
Exp1  44785.94  1  
Exp1  29878.34  1  
Exp1  43666.64  1  
Exp1  38087.36  1  
Exp1  59067.88  1  
Exp1  35241.14  1  
Exp1  22663.98  1  
Exp1  47997.06  1  
Exp1  26464.68  1  
Exp1  26009.58  1  
Exp1  36845.06  1  
Exp1  29864.4  1  
Exp1  23142.04  1  
Exp1  21326.56  1  
Exp1  25875.92  1  
Exp1  49665.758  1  
Exp1  47260.7  1  
Exp1  74319.06  1  
Exp1  19662.78  1  
Exp1  33259.2  1  
Exp1  44175.86  1  
Exp1  30615.52  1  
Exp1  59149.88  1  
Exp1  57701.758  1  
Exp1  26753.32  1  
Exp1  28393.32  1  
Exp1  47737.12  1  
Exp1  44284.1  1  
Exp1  34290.758  1  
Exp1  38118.52  1  
Exp1  50385.72  1  
Exp1  31875.86  1  
Exp1  31222.32  1  
Exp1  35474.02  1  
Exp1  37745.418  1  
Exp1  45615.78  1  
Exp1  26112.9  1  
Exp1  38728.6  1  
Exp1  42026.64  1  
Exp1  34161.2  1  
Exp1  57782.94  1  
Exp1  55437.74  1  
Exp1  54504.58  1  
Exp1  42396.46  1  
Exp1  47803.54  1  
Exp1  61105.58  1  
Exp1  38826.18  1  
Exp1  59535.28  1  
Exp1  25446.24  1  
Exp1  35030.4  1  
Exp1  46727.7  1  
Exp1  38774.52  1  
Exp1  51843.68  1  
Exp1  30105.48  1  
Exp1  31415.84  1  
Exp1  59440.16  1  
Exp1  62795.598  1  
Exp1  28344.12  1  
Exp1  29995.6  1  
Exp1  46785.918  1  
Exp1  39596.16  0  
Exp1  60892.38  1  
Exp1  50848.2  1  
Exp1  19274.1  1  
Exp1  49731.36  1  
Exp1  82326.36  1  
Exp1  60456.14  1  
Exp1  42160.3  1  
Exp1  44589.96  1  
Exp1  59734.54  1  
Exp1  31065.7  1  
Exp1  36839.32  1  
Exp1  64606.16  1  
Exp1  25935.78  1  
Exp1  26500.76  1  
Exp1  44416.12  1  
Exp1  45204.96  1  
Exp1  58218.36  1  
Exp1  47693.66  1  
Exp1  24395.0  1  
Exp1  26300.68  1  
Exp1  40813.04  1  
Exp1  63358.938  1  
Exp1  48693.24  1  
Exp1  27418.34  1  
Exp1  44599.8  1  
Exp1  44186.52  1  
Exp1  45943.78  1  
Exp1  35222.28  1  
Exp1  32687.66  1  
Exp1  36725.34  0  
Exp1  56204.44  1  
Exp1  41842.14  1  
Exp1  49389.418  1  
Exp1  64798.04  1  
Exp1  35140.28  1  
Exp1  55986.32  1  
Exp1  31940.64  1  
Exp1  51726.418  1  
Exp1  47391.9  1  
Exp1  41113.16  1  
Exp1  23020.68  1  
Exp1  44078.28  1  
Exp1  39309.16  1  
Exp1  44928.62  1  
Exp1  40867.98  1  
Exp1  46406.258  1  
Exp1  47123.758  1  
Exp1  24818.94  1  
Exp1  42276.74  1  
Exp1  31523.26  1  
Exp1  39314.9  1  
Exp1  41414.918  1  
Exp1  90387.78  1  
Exp1  48931.86  1  
Exp1  43979.88  1  
Exp1  60122.4  1  
Exp1  63559.02  1  
Exp1  42233.28  1  
Exp1  29187.08  1  
Exp1  44527.64  1  
Exp1  68554.46  1  
Exp1  33650.34  1  
Exp1  46457.918  1  
Exp1  36841.78  1  
Exp1  31853.719  1  
Exp1  30031.68  1  
Exp1  26144.06  1  
Exp1  27818.5  1  
Exp1  37736.4  1  
Exp1  40407.96  1  
Exp1  35897.14  1  
Exp1  58116.68  1  
Exp1  2559.22  0  
Exp1  30541.72  0  
Exp1  49436.16  1  
Exp1  35138.64  1  
Exp1  27538.06  1  
Exp1  49213.94  1  
Exp1  45022.918  1  
Exp1  39417.4  1  
Exp1  46003.64  1  
Exp1  57354.9  1  
Exp1  46235.7  1  
Exp1  51376.28  1  
Exp1  66636.48  1  
Exp1  39537.12  1  
Exp1  49151.62  1  
Exp1  45867.52  1  
Exp1  24660.68  1  
Exp1  44653.918  1  
Exp1  54717.78  1  
Exp1  44247.2  1  
Exp1  43580.54  1  
Exp1  24502.42  1  
Exp1  21657.84  1  
Exp1  37433.0  1  
Exp1  58504.54  1  
Exp1  37271.46  1  
Exp1  66315.86  1  
Exp1  46911.38  1  
Exp1  45166.418  1  
Exp1  62933.36  1  
Exp1  58472.56  1  
Exp1  44931.08  1  
Exp1  59628.758  1  
Exp1  43718.3  1  
Exp1  28858.26  1  
Exp1  42933.56  1  
Exp1  60305.258  1  
Exp1  39411.66  1  
Exp1  23201.08  1  
Exp1  38653.16  1  
Exp1  52489.84  1  
Exp1  48749.0  1  
Exp1  59891.98  1  
Exp1  29825.86  1  
Exp1  54470.96  1  
Exp1  53305.74  1  
Exp1  60602.918  1  
Exp1  25174.82  1  
Exp1  53285.24  1  
Exp1  46302.12  1  
Exp1  56824.36  1  
Exp1  56917.84  1  
Exp1  44812.18  1  
Exp1  41576.46  1  
Exp1  27168.24  1  
Exp1  48698.98  1  
Exp1  88374.68  1  
Exp1  28520.42  1  
Exp1  36867.2  1  
Exp1  65676.26  1  
Exp1  46129.098  1  
Exp1  59117.9  1  
Exp1  17719.379  1  
Exp1  48824.44  1  
Exp1  54700.56  1  
Exp1  39102.52  1  
Exp1  50674.36  1  
Exp1  30374.44  1  
Exp1  54069.16  1  
Exp1  44410.38  1  
Exp1  38390.758  1  
Exp1  83209.5  1  
Exp1  43000.8  1  
Exp1  47137.7  0  
Exp1  52198.74  1  
Exp1  37362.48  1  
Exp1  43984.8  1  
Exp1  51523.06  1  
Exp1  44448.918  1  
Exp1  56911.28  1  
Exp1  55310.64  1  
Exp1  49651.82  1  
Exp1  64028.88  1  
Exp1  44672.78  1  
Exp1  58762.84  1  
Exp1  34153.0  1  
Exp1  52920.34  1  
Exp1  50973.66  1  
Exp1  40661.34  1  
Exp1  38130.82  1  
Exp1  49396.8  1  
Exp1  72859.46  1  
Exp1  28594.22  1  
Exp1  42922.08  1  
Exp1  55389.36  1  
Exp1  61715.66  1  
Exp1  36499.84  1  
Exp1  39920.06  1  
Exp1  44085.66  1  
Exp1  57664.86  1  
Exp1  39304.24  1  
Exp1  29287.94  1  
Exp1  55982.22  1  
Exp1  53652.598  1  
Exp1  33529.8  1  
Exp1  30907.44  1  
Exp1  25442.959  1  
Exp1  44111.08  1  
Exp1  26640.16  1  
Exp1  41049.2  1  
Exp1  45528.86  1  
Exp1  46850.7  1  
Exp1  70327.3  1  
Exp1  58489.78  1  
Exp1  53943.7  1  
Exp1  43939.7  1  
Exp1  30596.66  1  
Exp1  46048.74  1  
Exp1  45642.84  1  
Exp1  33757.758  1  
Exp1  64037.9  1  
Exp1  41236.98  1  
Exp1  30432.66  1  
Exp1  45803.56  1  
Exp1  52521.82  1  
Exp1  41141.04  1  
Exp1  40088.16  1  
Exp1  47569.84  1  
Exp1  46106.14  1  
Exp1  48903.98  1  
Exp1  32874.62  1  
Exp1  42437.46  1  
Exp1  39353.44  1  
Exp1  20097.379  1  
Exp1  36863.918  1  
Exp1  29434.72  1  
Exp1  39061.52  1  
Exp1  40827.8  1  
Exp1  60321.66  1  
Exp1  14910.06  0  
Exp1  39077.1  1  
Exp1  55432.0  1  
Exp1  39396.9  1  
Exp1  68322.4  1  
Exp1  23569.26  1  
Exp1  48821.16  1  
Exp1  44439.08  1  
Exp1  50860.5  1  
Exp1  56155.24  1  
Exp1  73228.46  1  
Exp1  37406.758  1  
Exp1  39113.18  1  
Exp1  39929.08  1  
Exp1  36162.82  1  
Exp1  62843.98  1  
Exp1  21725.9  1  
Exp1  27278.12  1  
Exp1  46595.68  1  
Exp1  54445.54  1  
Exp1  34351.44  1  
Exp1  60304.44  1  
Exp1  44879.418  1  
Exp1  42980.3  1  
Exp1  42138.16  1  
Exp1  35147.66  1  
Exp1  59542.66  1  
Exp1  24591.799  1  
Exp1  49640.34  1  
Exp1  33366.62  1  
Exp1  33540.46  1  
Exp1  29081.299  1  
Exp1  37823.32  1  
Exp1  48262.74  1  
Exp1  30833.64  1  
Exp1  47597.72  1  
Exp1  57454.94  1  
Exp1  40485.04  1  
Exp1  48576.8  1  
Exp1  30065.299  1  
Exp1  35218.18  1  
Exp1  47275.46  1  
Exp1  41540.38  1  
Exp1  34228.44  1  
Exp1  23859.54  1  
Exp1  53751.82  1  
Exp1  43828.18  1  
Exp1  36217.758  1  
Exp1  60453.68  1  
Exp1  40187.38  1  
Exp1  41948.74  1  
Exp1  35086.16  1  
Exp1  55017.9  1  
Exp1  28123.54  1  
Exp1  25956.28  1  
Exp1  50962.18  1  
Exp1  40164.418  1  
Exp1  25078.879  1  
Exp1  49128.66  1  
Exp1  21279.0  1  
Exp1  31771.719  1  
Exp1  61213.82  1  
Exp1  44965.52  1  
Exp1  50913.8  1  
Exp1  100609.08  0  
Exp1  69007.1  1  
Exp1  41470.68  1  
Exp1  31324.0  1  
Exp1  45584.62  1  
Exp1  40835.18  1  
Exp1  31061.6  1  
Exp1  50721.918  1  
Exp1  50975.3  1  
Exp1  25670.1  1  
Exp1  39073.0  1  
Exp1  45209.88  1  
Exp1  50143.82  1  
Exp1  44513.7  1  
Exp1  24279.379  1  
Exp1  35990.62  1  
Exp1  43009.82  1  
Exp1  65158.84  1  
Exp1  46624.38  1  
Exp1  47001.58  1  
Exp1  45705.16  1  
Exp1  41614.18  1  
Exp1  26260.5  1  
Exp1  63592.64  1  
Exp1  39833.14  1  
Exp1  42878.62  1  
Exp1  42708.88  1  
Exp1  52694.02  1  
Exp1  55941.22  1  
Exp1  45223.0  1  
Exp1  25412.62  1  
Exp1  26468.78  1  
Exp1  48999.098  1  
Exp1  54663.66  1  
Exp1  49801.88  1  
Exp1  37956.16  1  
Exp1  41867.56  1  
Exp1  47783.86  1  
Exp1  46940.08  1  
Exp1  22013.72  1  
Exp1  51327.08  1  
Exp1  27712.72  1  
Exp1  25407.7  1  
Exp1  34170.22  1  
Exp1  49287.74  1  
Exp1  61103.94  1  
Exp1  73690.12  1  
Exp1  39118.1  1  
Exp1  40158.68  1  
Exp1  46193.06  1  
Exp1  42572.758  1  
Exp1  38208.72  1  
Exp1  33164.9  1  
Exp1  42492.4  1  
Exp1  42292.32  1  
Exp1  36079.18  1  
Exp1  45351.74  1  
Exp1  52865.4  1  
Exp1  61066.22  1  
Exp1  36417.02  1  
Exp1  38343.2  1  
Exp1  49826.48  1  
Exp1  23039.54  1  
Exp1  23853.799  1  
Exp1  48010.18  1  
Exp1  55543.52  1  
Exp1  41117.258  1  
Exp1  45840.46  1  
Exp1  45921.64  1  
Exp1  54000.28  1  
Exp1  45846.2  1  
Exp1  55876.44  1  
Exp1  47974.918  1  
Exp1  55470.54  1  
Exp1  59616.46  1  
Exp1  67277.72  1  
Exp1  56363.52  1  
Exp1  49719.88  1  
Exp1  29251.04  1  
Exp1  26941.92  1  
Exp1  40604.758  1  
Exp1  50409.5  1  
Exp1  42160.3  1  
Exp1  24215.42  1  
Exp1  27831.62  1  
Exp1  38892.6  1  
Exp1  20483.6  1  
Exp1  41344.4  1  
Exp1  48395.58  1  
Exp1  35542.9  1  
Exp1  60719.36  1  
Exp1  48699.8  1  
Exp1  52790.78  1  
Exp1  40420.258  1  
Exp1  49624.758  1  
Exp1  42945.86  1  
Exp1  56663.64  1  
Exp1  35019.74  1  
Exp1  41908.56  1  
Exp1  50538.24  1  
Exp1  38361.24  1  
Exp1  60845.64  1  
Exp1  51367.258  1  
Exp1  32595.0  1  
Exp1  23559.42  1  
Exp1  50036.4  1  
Exp1  50798.18  1  
Exp1  46782.64  1  
Exp1  51008.098  1  
Exp1  22182.64  1  
Exp1  26707.4  1  
Exp1  55925.64  1  
Exp1  43276.32  1  
Exp1  28346.58  1  
Exp1  61610.7  1  
Exp1  66594.66  1  
Exp1  26226.879  1  
Exp1  44245.56  1  
Exp1  52870.32  1  
Exp1  37669.98  1  
Exp1  29815.2  1  
Exp1  58257.72  1  
Exp1  21996.5  0  
Exp1  62921.88  1  
Exp1  56259.38  1  
Exp1  60538.96  1  
Exp1  47609.2  1  
Exp1  55448.4  1  
Exp1  39619.94  1  
Exp1  54902.28  1  
Exp1  31503.58  1  
Exp1  41630.58  1  
Exp1  38919.66  1  
Exp1  27201.86  1  
Exp1  44292.3  1  
Exp1  46804.78  1  
Exp1  19755.44  1  
Exp1  42144.72  1  
Exp1  55678.0  1  
Exp1  54161.0  1  
Exp1  57938.74  1  
Exp1  39597.8  1  
Exp1  60258.52  1  
Exp1  32631.08  1  
Exp1  26424.5  1  
Exp1  51505.84  1  
Exp1  41869.2  1  
Exp1  29105.9  1  
Exp1  38503.1  1  
Exp1  43408.34  1  
Exp1  34137.418  1  
Exp1  27823.42  1  
Exp1  45525.58  1  
Exp1  24194.1  0  
Exp1  34503.14  1  
Exp1  21853.82  1  
Exp1  35955.36  1  
Exp1  25277.32  1  
Exp1  48048.72  1  
Exp1  20445.06  1  
Exp1  49992.94  1  
Exp1  36977.08  1  
Exp1  70827.5  1  
Exp1  62163.38  1  
Exp1  39759.34  1  
Exp1  57659.94  1  
Exp1  57983.02  1  
Exp1  51432.86  1  
Exp1  46164.36  1  
Exp1  51402.52  1  
Exp1  26863.2  1  
Exp1  55045.78  1  
Exp1  42089.78  1  
Exp1  44618.66  1  
Exp1  54427.5  1  
Exp1  54453.74  1  
Exp1  82216.48  1  
Exp1  47048.32  1  
Exp1  30645.04  1  
Exp1  41410.0  1  
Exp1  42427.62  1  
Exp1  45434.56  1  
Exp1  52803.08  1  
Exp1  34792.6  1  
Exp1  53222.918  1  
Exp1  29950.5  1  
Exp1  41446.9  1  
Exp1  52043.758  1  
Exp1  36114.44  1  
Exp1  54508.68  1  
Exp1  53423.0  1  
Exp1  51901.08  1  
Exp1  60087.96  1  
Exp1  31187.879  1  
Exp1  29420.78  1  
Exp1  50346.36  1  
Exp1  54475.06  1  
Exp1  31379.76  1  
Exp1  68324.86  1  
Exp1  32971.38  1  
Exp1  31684.799  1  
Exp1  66256.82  1  
Exp1  42757.258  1  
Exp1  54621.02  1  
Exp1  25807.04  1  
Exp1  63613.14  1  
Exp1  60246.22  1  
Exp1  44134.86  1  
Exp1  20154.78  1  
Exp1  41361.62  1  
Exp1  52532.48  1  
Exp1  41627.3  1  
Exp1  48642.4  1  
Exp1  59315.52  1  
Exp1  40595.74  1  
Exp1  50944.14  1  
Exp1  27711.08  1  
Exp1  70809.46  1  
Exp1  51158.16  1  
Exp1  48661.258  1  
Exp1  29623.32  1  
Exp1  29600.36  1  
Exp1  48489.88  1  
Exp1  27268.28  1  
Exp1  30381.0  0  
Exp1  55687.84  1  
Exp1  64104.32  0  
Exp1  37823.32  1  
Exp1  32378.52  1  
Exp1  41071.34  1  
Exp1  24185.08  1  
Exp1  47156.56  1  
Exp1  35308.38  1  
Exp1  32449.86  1  
Exp1  45769.12  1  
Exp1  50412.78  1  
Exp1  19294.6  1  
Exp1  26425.32  1  
Exp1  40678.56  1  
Exp1  44104.52  1  
Exp1  50798.18  1  
Exp1  24135.879  1  
Exp1  68923.46  1  
Exp1  45856.04  1  
Exp1  23994.02  1  
Exp1  69706.56  0  
Exp1  36213.66  1  
Exp1  37283.758  1  
Exp1  23465.12  1  
Exp1  24599.18  1  
Exp1  33532.258  1  
Exp1  45746.98  1  
Exp1  38764.68  1  
Exp1  56949.82  1  
Exp1  49914.22  1  
Exp1  50824.418  1  
Exp1  55342.62  0  
Exp1  48152.04  1  
Exp1  18762.42  1  
Exp1  32823.78  1  
Exp1  50448.86  0  
Exp1  45190.2  1  
Exp1  49177.86  1  
Exp1  87193.06  1  
Exp1  29861.12  1  
Exp1  40922.1  1  
Exp1  42632.62  1  
Exp1  32531.86  1  
Exp1  45936.4  1  
Exp1  29287.12  1  
Exp1  55734.58  1  
Exp1  57077.74  1  
Exp1  41537.1  1  
Exp1  39028.72  1  
Exp1  56455.36  1  
Exp1  38385.02  1  
Exp1  53984.7  1  
Exp1  23185.5  1  
Exp1  40002.88  1  
Exp1  52188.08  1  
Exp1  46077.44  1  
Exp1  41145.96  1  
Exp1  44726.08  1  
Exp1  49383.68  1  
Exp1  46936.8  1  
Exp1  50240.58  1  
Exp1  44245.56  1  
Exp1  36840.96  1  
Exp1  49314.8  1  
Exp1  66592.2  1  
Exp1  67970.62  1  
Exp1  37955.34  1  
Exp1  24854.2  1  
Exp1  47478.0  1  
Exp1  55274.56  1  
Exp1  47530.48  1  
Exp1  93844.08  0  
Exp1  50134.8  1  
Exp1  51823.18  1  
Exp1  63373.7  1  
Exp1  29695.48  1  
Exp1  30077.6  1  
Exp1  63462.258  1  
Exp1  39956.14  1  
Exp1  42399.74  1  
Exp1  47686.28  1  
Exp1  37672.44  1  
Exp1  48828.54  1  
Exp1  40948.34  1  
Exp1  38502.28  1  
Exp1  50553.0  1  
Exp1  29514.26  1  
Exp1  40608.86  1  
Exp1  44650.64  1  
Exp1  27401.94  1  
Exp1  35631.46  1  
Exp1  30812.32  1  
Exp1  22344.18  1  
Exp1  51233.598  1  
Exp1  55037.58  1  
Exp1  49010.58  1  
Exp1  28365.44  1  
Exp1  46045.46  1  
Exp1  38137.38  1  
Exp1  32323.58  1  
Exp1  41488.72  1  
Exp1  23526.62  1  
Exp1  41173.02  1  
Exp1  36532.64  1  
Exp1  60998.98  1  
Exp1  47737.94  1  
Exp1  25000.16  1  
Exp1  31979.18  1  
Exp1  48626.0  1  
Exp1  49034.36  1  
Exp1  22700.879  1  
Exp1  24338.42  1  
Exp1  53573.06  1  
Exp1  48638.3  1  
Exp1  39929.9  1  
Exp1  28013.66  1  
Exp1  58917.0  1  
Exp1  24584.42  1  
Exp1  25515.94  1  
Exp1  25100.2  1  
Exp1  41962.68  1  
Exp1  44911.4  1  
Exp1  52480.82  1  
Exp1  23467.58  1  
Exp1  36430.96  1  
Exp1  20648.42  1  
Exp1  40452.24  1  
Exp1  37350.18  1  
Exp1  39666.68  1  
Exp1  40317.758  1  
Exp1  32579.42  1  
Exp1  67987.016  1  
Exp1  49213.12  1  
Exp1  59437.7  1  
Exp1  37633.08  1  
Exp1  28467.12  1  
Exp1  45828.98  1  
Exp1  41584.66  1  
Exp1  24636.9  1  
Exp1  25114.959  1  
Exp1  41697.0  1  
Exp1  44552.24  1  
Exp1  46207.0  1  
Exp1  44357.9  1  
Exp1  46175.02  1  
Exp1  19703.78  1  
Exp1  35150.94  1  
Exp1  36243.18  1  
Exp1  46010.2  1  
Exp1  46125.82  1  
Exp1  47428.8  1  
Exp1  40315.3  1  
Exp1  31514.24  1  
Exp1  51853.52  1  
Exp1  46059.4  1  
Exp1  50315.2  1  
Exp1  26010.4  1  
Exp1  23132.2  1  
Exp1  39473.16  1  
Exp1  50799.82  1  
Exp1  53937.14  1  
Exp1  26079.28  1  
Exp1  44531.74  1  
Exp1  38210.36  1  
Exp1  49550.14  1  
Exp1  47446.02  1  
Exp1  48654.7  1  
Exp1  37251.78  1  
Exp1  55036.758  1  
Exp1  53844.48  1  
Exp1  48124.16  1  
Exp1  26124.379  1  
Exp1  41634.68  1  
Exp1  52707.96  1  
Exp1  34623.68  0  
Exp1  45883.918  1  
Exp1  52761.258  1  
Exp1  22691.86  1  
Exp1  34618.758  1  
Exp1  38596.58  1  
Exp1  40080.78  1  
Exp1  20664.0  1  
Exp1  36134.94  1  
Exp1  35319.86  1  
Exp1  24221.98  1  
Exp1  37997.98  1  
Exp1  44853.18  1  
Exp1  46953.2  1  
Exp1  55717.36  1  
Exp1  36618.74  1  
Exp1  52324.2  1  
Exp1  45698.598  1  
Exp1  39403.46  1  
Exp1  57717.34  1  
Exp1  19109.28  1  
Exp1  27260.08  1  
Exp1  55365.58  1  
Exp1  57226.98  1  
Exp1  56867.0  1  
Exp1  48382.46  1  
Exp1  41177.12  1  
Exp1  57391.8  1  
Exp1  57019.52  1  
Exp1  44682.62  1  
Exp1  53623.9  1  
Exp1  36709.758  1  
Exp1  70969.36  1  
Exp1  52506.24  1  
Exp1  48613.7  1  
Exp1  43171.36  1  
Exp1  32626.16  1  
Exp1  53352.48  1  
Exp1  45246.78  1  
Exp1  32223.54  1  
Exp1  50197.12  1  
Exp1  23320.799  1  
Exp1  29032.1  1  
Exp1  62849.72  1  
Exp1  30598.299  1  
Exp1  23450.36  1  
Exp1  37337.88  1  
Exp1  53470.56  1  
Exp1  25764.4  1  
Exp1  55295.06  1  
Exp1  59048.2  1  
Exp1  44077.46  1  
Exp1  20324.52  1  
Exp1  33551.94  1  
Exp1  28196.52  1  
Exp1  41775.72  1  
Exp1  63458.98  1  
Exp1  33959.48  1  
Exp1  40911.44  1  
Exp1  53995.36  1  
Exp1  41824.1  1  
Exp1  48444.78  1  
Exp1  32666.34  1  
Exp1  43035.24  1  
Exp1  38380.918  1  
Exp1  27020.64  1  
Exp1  42298.88  1  
Exp1  41405.9  1  
Exp1  20623.0  1  
Exp1  32714.719  1  
Exp1  35460.08  1  
Exp1  28075.98  1  
Exp1  46129.098  1  
Exp1  48369.34  1  
Exp1  34799.98  1  
Exp1  54246.28  1  
Exp1  33825.82  1  
Exp1  31690.54  1  
Exp1  38503.918  1  
Exp1  29556.08  1  
Exp1  54853.9  1  
Exp1  26126.02  1  
Exp1  28124.36  1  
Exp1  51088.46  1  
Exp1  26775.459  1  
Exp1  45139.36  1  
Exp1  50582.52  1  
Exp1  51910.098  1  
Exp1  58227.38  1  
Exp1  44316.08  1  
Exp1  41310.78  1  
Exp1  42339.06  1  
Exp1  55731.3  1  
Exp1  71025.12  0  
Exp1  47962.62  1  
Exp1  21077.28  1  
Exp1  69186.68  0  
Exp1  44634.24  1  
Exp1  38296.46  1  
Exp1  39943.02  1  
Exp1  27230.56  1  
Exp1  49403.36  1  
Exp1  53419.72  1  
Exp1  41234.52  1  
Exp1  41527.258  1  
Exp1  37688.02  1  
Exp1  58906.34  1  
Exp1  51020.4  1  
Exp1  20921.48  1  
Exp1  41396.06  1  
Exp1  29751.24  1  
Exp1  42719.54  1  
Exp1  33767.6  1  
Exp1  38582.64  1  
Exp1  41493.64  1  
Exp1  50621.06  0  
Exp1  29956.24  1  
Exp1  18582.84  1  
Exp1  47090.14  1  
Exp1  45209.88  1  
Exp1  39547.78  1  
Exp1  51484.52  1  
Exp1  45344.36  1  
Exp1  40861.418  1  
Exp1  52677.62  1  
Exp1  65681.18  1  
Exp1  43635.48  1  
Exp1  31574.1  1  
Exp1  48228.3  1  
Exp1  37236.2  1  
Exp1  47309.9  1  
Exp1  64911.2  1  
Exp1  25977.6  1  
Exp1  52116.74  1  
Exp1  48416.9  1  
Exp1  50718.64  1  
Exp1  41101.68  1  
Exp1  40774.5  1  
Exp1  58204.418  1  
Exp1  38223.48  1  
Exp1  25932.5  1  
Exp1  20363.879  1  
Exp1  43888.86  1  
Exp1  43926.58  1  
Exp1  27066.56  1  
Exp1  32762.28  1  
Exp1  28522.879  1  
Exp1  26777.1  1  
Exp1  57354.9  1  
Exp1  35957.0  1  
Exp1  45367.32  1  
Exp1  57147.44  1  
Exp1  27205.14  1  
Exp1  28315.42  1  
Exp1  31043.56  1  
Exp1  23356.879  1  
Exp1  31748.76  1  
Exp1  35362.5  1  
Exp1  23012.48  1  
Exp1  49304.14  0  
Exp1  32358.84  1  
Exp1  43740.44  1  
Exp1  58876.82  1  
Exp1  56372.54  1  
Exp1  45013.08  1  
Exp1  50365.22  1  
Exp1  45580.52  1  
Exp1  24096.52  1  
Exp1  38596.58  1  
Exp1  41029.52  1  
Exp1  39834.78  1  
Exp1  57143.34  1  
Exp1  50916.258  1  
Exp1  43660.9  1  
Exp1  29196.1  1  
Exp1  40885.2  1  
Exp1  37528.94  1  
Exp1  17043.7  1  
Exp1  25775.06  1  
Exp1  60062.54  1  
Exp1  55686.2  1  
Exp1  29745.5  1  
Exp1  22119.5  1  
Exp1  52212.68  1  
Exp1  38671.2  1  
Exp1  19844.82  1  
Exp1  54460.3  1  
Exp1  62053.5  1  
Exp1  22049.8  1  
Exp1  43528.06  1  
Exp1  42825.32  1  
Exp1  40391.56  1  
Exp1  68749.62  1  
Exp1  32869.7  1  
Exp1  27627.44  1  
Exp1  26809.9  1  
Exp1  43767.5  1  
Exp1  51210.64  1  
Exp1  40416.98  1  
Exp1  42505.52  1  
Exp1  27242.04  1  
Exp1  30794.28  1  
Exp1  47040.12  1  
Exp1  47097.52  1  
Exp1  48904.8  1  
Exp1  50007.7  1  
Exp1  38309.58  1  
Exp1  55319.66  1  
Exp1  35313.3  1  
Exp1  23405.26  1  
Exp1  52023.258  1  
Exp1  56315.14  1  
Exp1  32232.56  1  
Exp1  50282.4  1  
Exp1  57101.52  1  
Exp1  41000.82  1  
Exp1  49928.16  1  
Exp1  31131.299  1  
Exp1  39585.5  1  
Exp1  41145.96  1  
Exp1  47385.34  1  
Exp1  35129.62  1  
Exp1  43214.0  1  
Exp1  53833.0  1  
Exp1  47258.24  1  
Exp1  58878.46  1  
Exp1  26864.84  1  
Exp1  30345.74  1  
Exp1  60019.9  1  
Exp1  49787.94  1  
Exp1  32331.78  1  
Exp1  43275.5  1  
Exp1  46311.96  1  
Exp1  24818.12  1  
Exp1  43341.1  1  
Exp1  60688.2  1  
Exp1  27879.18  1  
Exp1  49385.32  1  
Exp1  50457.06  1  
Exp1  56006.82  1  
Exp1  53951.08  1  
Exp1  29671.7  1  
Exp1  47886.36  1  
Exp1  30926.299  1  
Exp1  55666.52  1  
Exp1  43408.34  1  
Exp1  35103.38  1  
Exp1  60884.18  1  
Exp1  35797.1  1  
Exp1  40720.38  1  
Exp1  24501.6  1  
Exp1  48758.84  1  
Exp1  48748.18  1  
Exp1  49550.96  1  
Exp1  71062.016  1  
Exp1  53020.38  1  
Exp1  34501.5  1  
Exp1  40769.58  1  
Exp1  42988.5  1  
Exp1  36717.14  1  
Exp1  43172.18  1  
Exp1  51846.14  1  
Exp1  30982.879  1  
Exp1  48087.258  1  
Exp1  40854.04  1  
Exp1  56748.918  1  
Exp1  41890.52  1  
Exp1  35299.36  1  
Exp1  54168.38  1  
Exp1  44007.758  1  
Exp1  34563.82  1  
Exp1  63276.938  1  
Exp1  57753.418  1  
Exp1  44002.02  1  
Exp1  34305.52  1  
Exp1  63399.938  1  
Exp1  32239.94  1  
Exp1  34602.36  1  
Exp1  27221.54  1  
Exp1  68299.44  1  
Exp1  28596.68  1  
Exp1  39906.94  1  
Exp1  43881.48  1  
Exp1  44439.9  1  
Exp1  48816.24  1  
Exp1  50949.88  1  
Exp1  38410.44  1  
Exp1  35649.5  1  
Exp1  31682.34  1  
Exp1  52375.86  1  
Exp1  40197.22  1  
Exp1  44438.258  1  
Exp1  43103.3  1  
Exp1  42690.84  1  
Exp1  34881.16  1  
Exp1  54602.98  1  
Exp1  44249.66  1  
Exp1  45400.94  1  
Exp1  20850.14  1  
Exp1  33916.84  1  
Exp1  66160.88  1  
Exp1  65542.6  1  
Exp1  28343.299  1  
Exp1  43766.68  1  
Exp1  51303.3  1  
Exp1  19301.98  1  
Exp1  26752.5  1  
Exp1  37456.78  0  
Exp1  38673.66  1  
Exp1  27570.86  1  
Exp1  29549.52  1  
Exp1  65692.66  1  
Exp1  36946.74  1  
Exp1  30220.28  1  
Exp1  24270.36  1  
Exp1  58076.5  1  
Exp1  55717.36  1  
Exp1  39597.8  1  
Exp1  57850.18  1  
Exp1  38089.82  1  
Exp1  54807.16  1  
Exp1  28073.52  1  
Exp1  43066.4  1  
Exp1  57270.44  1  
Exp1  49364.82  1  
Exp1  30030.86  1  
Exp1  48258.64  1  
Exp1  45716.64  1  
Exp1  49464.86  1  
Exp1  34376.86  1  
Exp1  34255.5  1  
Exp1  43279.6  1  
Exp1  37500.24  1  
Exp1  50587.44  1  
Exp1  56641.5  1  
Exp1  25319.14  1  
Exp1  37023.82  1  
Exp1  40213.62  1  
Exp1  31907.02  1  
Exp1  25642.22  1  
Exp1  44091.4  1  
Exp1  36533.46  1  
Exp1  63432.74  1  
Exp1  39641.258  1  
Exp1  49219.68  1  
Exp1  25101.02  1  
Exp1  47860.12  1  
Exp1  44232.44  1  
Exp1  38640.04  1  
Exp1  34722.9  1  
Exp1  22399.12  1  
Exp1  40010.258  1  
Exp1  24807.459  1  
Exp1  45827.34  1  
Exp1  24703.32  1  
Exp1  33087.82  1  
Exp1  64789.84  1  
Exp1  63466.36  1  
Exp1  61133.46  1  
Exp1  43240.24  1  
Exp1  67358.9  1  
Exp1  30301.459  1  
Exp1  59678.78  1  
Exp1  39392.8  1  
Exp1  34413.758  1  
Exp1  46488.258  1  
Exp1  45687.94  1  
Exp1  30965.66  1  
Exp1  23348.68  1  
Exp1  38746.64  1  
Exp1  50877.72  1  
Exp1  45850.3  1  
Exp1  61509.84  1  
Exp1  57995.32  1  
Exp1  53351.66  1  
Exp1  37087.78  1  
Exp1  46196.34  1  
Exp1  29776.66  1  
Exp1  32054.62  1  
Exp1  33027.14  1  
Exp1  53290.98  1  
Exp1  49213.12  1  
Exp1  58569.32  1  
Exp1  32498.24  1  
Exp1  62018.24  1  
Exp1  31182.14  1  
Exp1  51285.258  1  
Exp1  44145.52  1  
Exp1  52427.52  1  
Exp1  49383.68  1  
Exp1  40029.12  1  
Exp1  43599.4  1  
Exp1  48788.36  1  
Exp1  57878.88  1  
Exp1  32098.08  1  
Exp1  61467.2  1  
Exp1  64079.72  0  
Exp1  28423.66  1  
Exp1  47197.56  1  
Exp1  47246.758  1  
Exp1  41207.46  1  
Exp1  28367.9  1  
Exp1  46619.46  1  
Exp1  47777.3  1  
Exp1  37535.5  1  
Exp1  57442.64  1  
Exp1  57917.418  1  
Exp1  36661.38  1  
Exp1  39165.66  1  
Exp1  53660.8  1  
Exp1  44058.6  1  
Exp1  28485.98  1  
Exp1  40256.258  1  
Exp1  38008.64  1  
Exp1  39751.14  1  
Exp1  21611.92  1  
Exp1  44831.04  1  
Exp1  44933.54  1  
Exp1  32461.34  1  
Exp1  20115.42  1  
Exp1  31123.1  1  
Exp1  49244.28  1  
Exp1  47029.46  1  
Exp1  69416.28  1  
Exp1  51485.34  1  
Exp1  56542.28  1  
Exp1  40636.74  1  
Exp1  42892.56  1  
Exp1  45192.66  1  
Exp1  57882.98  1  
Exp1  62750.5  1  
Exp1  50073.3  1  
Exp1  61007.18  1  
Exp1  40106.2  1  
Exp1  22259.72  1  
Exp1  45007.34  1  
Exp1  19802.18  1  
Exp1  45690.4  1  
Exp1  22439.299  1  
Exp1  26832.04  1  
Exp1  24394.18  1  
Exp1  61416.36  1  
Exp1  57536.94  1  
Exp1  40083.24  1  
Exp1  61131.82  1  
Exp1  19188.82  1  
Exp1  33916.84  1  
Exp1  60725.918  1  
Exp1  27664.34  1  
Exp1  40831.08  1  
Exp1  44895.0  1  
Exp1  59696.0  1  
Exp1  46425.94  1  
Exp1  46905.64  1  
Exp1  61040.8  1  
Exp1  54514.418  1  
Exp1  44733.46  1  
Exp1  69895.16  1  
Exp1  32972.2  1  
Exp1  53609.14  1  
Exp1  30299.0  1  
Exp1  21108.44  1  
Exp1  22059.64  1  
Exp1  21616.84  1  
Exp1  43458.36  1  
Exp1  25662.72  1  
Exp1  52599.72  1  
Exp1  41286.18  1  
Exp1  53723.94  1  
Exp1  35219.82  1  
Exp1  52561.18  1  
Exp1  40915.54  1  
Exp1  23182.22  1  
Exp1  26227.7  1  
Exp1  34459.68  1  
Exp1  61150.68  1  
Exp1  40461.258  1  
Exp1  45938.86  1  
Exp1  27355.2  1  
Exp1  40292.34  1  
Exp1  25127.26  1  
Exp1  32915.62  1  
Exp1  31130.48  1  
Exp1  39278.82  1  
Exp1  28722.959  1  
Exp1  40466.18  1  
Exp1  35745.44  1  
Exp1  43312.4  1  
Exp1  36713.04  1  
Exp1  71980.42  1  
Exp1  41016.4  1  
Exp1  40240.68  1  
Exp1  50053.62  1  
Exp1  90843.695  0  
Exp1  56608.7  1  
Exp1  48547.28  1  
Exp1  22791.9  1  
Exp1  45902.78  1  
Exp1  46743.28  1  
Exp1  48612.06  1  
Exp1  12817.42  1  
Exp1  52979.38  1  
Exp1  58291.34  1  
Exp1  34312.9  1  
Exp1  40771.22  1  
Exp1  42382.52  1  
Exp1  40845.84  1  
Exp1  42558.0  1  
Exp1  58529.14  1  
Exp1  52197.918  1  
Exp1  20765.68  1  
Exp1  59854.258  1  
Exp1  40861.418  1  
Exp1  37915.16  1  
Exp1  26544.22  1  
Exp1  26881.24  1  
Exp1  24358.1  1  
Exp1  51955.2  1  
Exp1  46805.598  1  
Exp1  57712.418  1  
Exp1  31257.58  1  
Exp1  48373.44  1  
Exp1  58900.598  1  
Exp1  53360.68  1  
Exp1  36216.94  1  
Exp1  47875.7  1  
Exp1  55316.38  1  
Exp1  58082.24  1  
Exp1  25661.9  1  
Exp1  40043.06  1  
Exp1  53782.16  1  
Exp1  49003.2  1  
Exp1  35172.258  1  
Exp1  51116.34  1  
Exp1  66497.08  1  
Exp1  18305.68  1  
Exp1  49441.08  1  
Exp1  45889.66  1  
Exp1  38641.68  1  
Exp1  45873.258  1  
Exp1  56627.56  1  
Exp1  39107.44  1  
Exp1  40508.0  1  
Exp1  54175.758  1  
Exp1  48399.68  1  
Exp1  38899.16  1  
Exp1  56275.78  1  
Exp1  48841.66  1  
Exp1  35349.38  1  
Exp1  5713.76  0  
Exp1  65738.58  1  
Exp1  65536.04  1  
Exp1  43647.78  1  
Exp1  33339.56  1  
Exp1  66374.9  1  
Exp1  26022.7  1  
Exp1  33419.918  1  
Exp1  27821.78  1  
Exp1  29342.879  1  
Exp1  44140.6  1  
Exp1  46051.2  1  
Exp1  35350.2  1  
Exp1  49103.24  1  
Exp1  39402.64  1  
Exp1  36696.64  1  
Exp1  41430.5  1  
Exp1  57952.68  1  
Exp1  40222.64  1  
Exp1  38927.04  1  
Exp1  27762.74  1  
Exp1  29947.22  1  
Exp1  26996.86  1  
Exp1  40785.16  1  
Exp1  27706.98  1  
Exp1  26591.78  1  
Exp1  25440.5  1  
Exp1  64987.46  1  
Exp1  50405.4  1  
Exp1  39917.6  1  
Exp1  45300.9  1  
Exp1  17179.0  1  
Exp1  43199.24  1  
Exp1  23051.02  1  
Exp1  21951.4  1  
Exp1  51951.098  1  
Exp1  47411.58  1  
Exp1  42265.258  0  
Exp1  45136.08  1  
Exp1  52367.66  1  
Exp1  30282.6  1  
Exp1  29381.42  1  
Exp1  52279.098  1  
Exp1  42895.02  1  
Exp1  44066.8  1  
Exp1  44343.14  1  
Exp1  26702.48  1  
Exp1  46076.62  1  
Exp1  52355.36  1  
Exp1  57741.94  1  
Exp1  57699.3  1  
Exp1  39129.58  1  
Exp1  45815.86  0  
Exp1  52112.64  1  
Exp1  51762.5  1  
Exp1  48894.96  1  
Exp1  43172.18  1  
Exp1  32440.84  1  
Exp1  65261.34  1  
Exp1  57069.54  1  
Exp1  71156.32  1  
Exp1  47825.68  1  
Exp1  48688.32  1  
Exp1  54615.28  1  
Exp1  42421.88  1  
Exp1  59380.3  1  
Exp1  60562.74  1  
Exp1  52036.38  1  
Exp1  40881.918  1  
Exp1  46630.12  1  
Exp1  42746.6  1  
Exp1  25855.42  1  
Exp1  60411.86  1  
Exp1  62247.84  0  
Exp1  2888.8599  0  
Exp1  24365.48  1  
Exp1  43301.74  1  
Exp1  65709.06  1  
Exp1  45468.18  1  
Exp1  51575.54  1  
Exp1  64241.258  1  
Exp1  55351.64  1  
Exp1  35694.6  1  
Exp1  51608.34  1  
Exp1  25164.98  1  
Exp1  26813.18  1  
Exp1  60072.38  1  
Exp1  25178.1  1  
Exp1  42411.22  1  
Exp1  36348.96  1  
Exp1  43767.5  1  
Exp1  43851.96  1  
Exp1  56149.5  1  
Exp1  40158.68  1  
Exp1  39818.38  1  
Exp1  45879.0  1  
Exp1  37966.0  1  
Exp1  53330.34  1  
Exp1  46542.38  1  
Exp1  38273.5  1  
Exp1  46890.06  1  
Exp1  41371.46  1  
Exp1  44216.04  1  
Exp1  50492.32  1  
Exp1  32311.28  1  
Exp1  40677.74  1  
Exp1  60654.58  1  
Exp1  40545.72  1  
Exp1  53699.34  1  
Exp1  45204.14  1  
Exp1  23898.08  1  
Exp1  64655.36  0  
Exp1  33515.04  1  
Exp1  40959.82  1  
Exp1  44526.0  1  
Exp1  57491.02  1  
Exp1  43528.06  1  
Exp1  38666.28  1  
Exp1  35206.7  1  
Exp1  32253.879  1  
Exp1  25622.54  1  
Exp1  41737.18  1  
Exp1  42278.38  1  
Exp1  48867.9  1  
Exp1  41136.94  1  
Exp1  36531.0  1  
Exp1  58856.32  1  
Exp1  30105.48  1  
Exp1  52499.68  1  
Exp1  38384.2  1  
Exp1  25768.5  1  
Exp1  38714.66  1  
Exp1  26927.16  1  
Exp1  42954.88  1  
Exp1  46571.08  1  
Exp1  46757.22  1  
Exp1  55793.62  1  
Exp1  64593.86  1  
Exp1  52322.56  1  
Exp1  51970.78  1  
Exp1  54669.4  1  
Exp1  40057.82  1  
Exp1  23956.299  1  
Exp1  54520.16  1  
Exp1  42305.44  1  
Exp1  39022.16  1  
Exp1  30750.82  1  
Exp1  49725.62  1  
Exp1  48792.46  1  
Exp1  38211.18  1  
Exp1  41365.72  1  
Exp1  31323.18  1  
Exp1  34966.44  1  
Exp1  37525.66  1  
Exp1  49830.58  1  
Exp1  47166.4  1  
Exp1  49111.44  1  
Exp1  50983.5  1  
Exp1  49528.82  1  
Exp1  52315.18  1  
Exp1  48855.598  1  
Exp1  22555.74  1  
Exp1  27282.22  1  
Exp1  26199.82  1  
Exp1  51286.08  0  
Exp1  54456.2  1  
Exp1  26968.16  1  
Exp1  26071.08  1  
Exp1  30273.58  1  
Exp1  43438.68  1  
Exp1  32391.64  1  
Exp1  38489.98  1  
Exp1  26819.74  1  
Exp1  20594.3  1  
Exp1  54137.22  1  
Exp1  50133.16  1  
Exp1  59605.8  1  
Exp1  49619.84  1  
Exp1  47353.36  1  
Exp1  31899.64  1  
Exp1  32147.28  1  
Exp1  26435.16  1  
Exp1  29779.12  1  
Exp1  46792.48  1  
Exp1  22625.44  0  
Exp1  26586.04  1  
Exp1  41913.48  1  
Exp1  29746.32  1  
Exp1  21552.879  1  
Exp1  23798.86  1  
Exp1  24135.06  1  
Exp1  43546.918  1  
Exp1  49947.84  1  
Exp1  43061.48  1  
Exp1  48421.0  0  
Exp1  42789.24  1  
Exp1  25998.1  0  
Exp1  29158.379  1  
Exp1  48277.5  1  
Exp1  57199.098  1  
Exp1  45381.258  1  
Exp1  50714.54  1  
Exp1  38838.48  1  
Exp1  45464.9  1  
Exp1  23657.0  1  
Exp1  25669.28  1  
Exp1  55410.68  1  
Exp1  31351.879  1  
Exp1  43212.36  1  
Exp1  42627.7  1  
Exp1  45591.18  1  
Exp1  21984.2  1  
Exp1  50227.46  1  
Exp1  19543.879  1  
Exp1  54798.96  1  
Exp1  50607.12  1  
Exp1  67158.0  1  
Exp1  49159.82  1  
Exp1  40623.62  1  
Exp1  47819.94  1  
Exp1  37461.7  1  
Exp1  68105.1  1  
Exp1  49683.8  1  
Exp1  55368.86  1  
Exp1  66705.36  1  
Exp1  36480.98  1  
Exp1  41428.04  1  
Exp1  25893.14  1  
Exp1  28040.72  1  
Exp1  56774.34  1  
Exp1  49258.22  1  
Exp1  57755.88  1  
Exp1  48420.18  1  
Exp1  41004.1  1  
Exp1  48041.34  1  
Exp1  32998.44  1  
Exp1  68476.56  1  
Exp1  71369.516  1  
Exp1  36341.58  1  
Exp1  40510.46  1  
Exp1  24846.82  1  
Exp1  49751.86  1  
Exp1  51212.28  1  
Exp1  27905.42  1  
Exp1  50403.758  1  
Exp1  43625.64  1  
Exp1  45533.78  1  
Exp1  26474.52  1  
Exp1  25707.0  1  
Exp1  44430.06  1  
Exp1  46494.0  1  
Exp1  36729.44  1  
Exp1  47669.06  0  
Exp1  40838.46  0  
Exp1  42728.56  1  
Exp1  25384.74  0  
Exp1  44393.98  1  
Exp1  53386.098  1  
Exp1  42301.34  1  
Exp1  53074.5  1  
Exp1  53481.22  1  
Exp1  39694.56  1  
Exp1  46402.16  1  
Exp1  25128.08  1  
Exp1  36784.38  1  
Exp1  39148.44  1  
Exp1  58884.2  1  
Exp1  35820.06  0  
Exp1  26027.62  1  
Exp1  46559.598  1  
Exp1  38587.56  1  
Exp1  25299.459  1  
Exp1  46275.06  1  
Exp1  24910.78  0  
Exp1  46617.0  1  
Exp1  58945.7  1  
Exp1  54509.5  1  
Exp1  47059.8  1  
Exp1  25025.58  1  
Exp1  48069.22  1  
Exp1  54007.66  1  
Exp1  20689.42  1  
Exp1  53240.14  1  
Exp1  55277.84  1  
Exp1  48647.32  1  
Exp1  49175.4  1  
Exp1  51766.598  1  
Exp1  52306.98  1  
Exp1  21333.12  1  
Exp1  32790.98  1  
Exp1  31370.74  1  
Exp1  41703.56  1  
Exp1  50814.58  1  
Exp1  48153.68  1  
Exp1  44371.84  1  
Exp1  45049.98  1  
Exp1  18401.62  1  
Exp1  34183.34  1  
Exp1  46236.52  1  
Exp1  50843.28  1  
Exp1  61888.68  1  
Exp1  22123.6  1  
Exp1  42907.32  1  
Exp1  35018.1  1  
Exp1  48544.0  1  
Exp1  68055.08  1  
Exp1  44724.44  1  
Exp1  43195.14  1  
Exp1  55427.9  1  
Exp1  26497.48  1  
Exp1  42723.64  1  
Exp1  50933.48  1  
Exp1  35730.68  1  
Exp1  23396.24  1  
Exp1  23259.299  1  
Exp1  27677.459  0  
Exp1  67625.4  1  
Exp1  43792.918  1  
Exp1  63381.08  1  
Exp1  54013.4  1  
Exp1  39800.34  1  
Exp1  63662.34  1  
Exp1  29813.56  1  
Exp1  44990.94  1  
Exp1  44215.22  1  
Exp1  40159.5  1  
Exp1  44078.28  1  
Exp1  65292.5  1  
Exp1  65955.88  1  
Exp1  26051.4  1  
Exp1  71300.64  1  
Exp1  48443.14  1  
Exp1  53003.16  1  
Exp1  60384.8  1  
Exp1  34641.72  1  
Exp1  27031.299  1  
Exp1  55477.098  1  
Exp1  66921.836  1  
Exp1  49319.72  1  
Exp1  49159.0  1  
Exp1  43961.02  1  
Exp1  27533.14  1  
Exp1  52115.098  1  
Exp1  43182.84  1  
Exp1  52987.58  1  
Exp1  39369.84  1  
Exp1  50131.52  1  
Exp1  45879.0  1  
Exp1  41325.54  1  
Exp1  65950.96  1  
Exp1  66420.82  1  
Exp1  36713.86  1  
Exp1  57104.8  1  
Exp1  36722.06  1  
Exp1  56507.84  0  
Exp1  23596.32  1  
Exp1  26576.2  1  
Exp1  42652.3  1  
Exp1  53292.62  1  
Exp1  34233.36  1  
Exp1  52196.28  1  
Exp1  48733.418  1  
Exp1  25193.68  1  
Exp1  40118.5  1  
Exp1  38924.58  1  
Exp1  29033.74  1  
Exp1  31444.54  1  
Exp1  39153.36  1  
Exp1  35724.12  1  
Exp1  44737.56  1  
Exp1  49307.418  1  
Exp1  45474.74  1  
Exp1  50915.44  1  
Exp1  22818.14  1  
Exp1  57200.74  1  
Exp1  49546.86  1  
Exp1  61496.72  1  
Exp1  33884.86  1  
Exp1  27299.44  1  
Exp1  46470.22  1  
Exp1  46125.0  1  
Exp1  40754.0  1  
Exp1  45798.64  1  
Exp1  24946.04  1  
Exp1  47123.758  1  
Exp1  38690.88  1  
Exp1  20102.3  1  
Exp1  54192.98  1  
Exp1  36702.38  1  
Exp1  44981.918  1  
Exp1  33379.74  1  
Exp1  60327.4  1  
Exp1  51130.28  1  
Exp1  51756.758  1  
Exp1  36069.34  1  
Exp1  22465.54  1  
Exp1  48790.0  1  
Exp1  41018.04  1  
Exp1  55150.74  1  
Exp1  40314.48  1  
Exp1  41849.52  1  
Exp1  47256.598  1  
Exp1  24349.9  1  
Exp1  36461.3  1  
Exp1  51944.54  1  
Exp1  59234.34  1  
Exp1  50118.4  1  
Exp1  35882.38  1  
Exp1  41827.38  1  
Exp1  55959.258  1  
Exp1  20666.459  1  
Exp1  39729.82  1  
Exp1  49892.9  1  
Exp1  32543.34  1  
Exp1  21768.54  1  
Exp1  40316.94  1  
Exp1  51760.04  1  
Exp1  47340.24  1  
Exp1  49247.56  1  
Exp1  44361.18  1  
Exp1  59123.64  1  
Exp1  23689.799  1  
Exp1  40230.02  1  
Exp1  56912.918  1  
Exp1  25501.18  1  
Exp1  56478.32  1  
Exp1  41001.64  1  
Exp1  28560.6  1  
Exp1  44248.84  1  
Exp1  42712.16  1  
Exp1  48798.2  1  
Exp1  40175.08  1  
Exp1  36799.14  1  
Exp1  48265.2  1  
Exp1  27203.5  1  
Exp1  28268.68  1  
Exp1  33893.06  1  
Exp1  61023.58  0  
Exp1  46800.68  1  
Exp1  57174.5  1  
Exp1  62889.9  1  
Exp1  45145.918  1  
Exp1  47175.418  1  
Exp1  27731.58  1  
Exp1  66106.76  1  
Exp1  51920.758  1  
Exp1  58293.8  1  
Exp1  55713.258  1  
Exp1  43102.48  1  
Exp1  26231.799  1  
Exp1  22997.72  1  
Exp1  45813.4  1  
Exp1  44703.94  1  
Exp1  50299.62  1  
Exp1  34380.14  1  
Exp1  53755.098  1  
Exp1  32216.16  1  
Exp1  24467.98  1  
Exp1  48772.78  1  
Exp1  32731.94  1  
Exp1  39209.94  1  
Exp1  30501.54  1  
Exp1  31649.54  1  
Exp1  56909.64  1  
Exp1  89155.32  0  
Exp1  57029.36  1  
Exp1  37389.54  1  
Exp1  55963.36  1  
Exp1  47468.16  1  
Exp1  57677.98  1  
Exp1  43054.1  1  
Exp1  37323.94  1  
Exp1  47179.52  1  
Exp1  25606.959  1  
Exp1  25392.94  1  
Exp1  47841.258  1  
Exp1  36562.16  1  
Exp1  30768.86  1  
Exp1  46911.38  1  
Exp1  29170.68  1  
Exp1  52514.44  1  
Exp1  54221.68  1  
Exp1  47117.2  1  
Exp1  49313.98  1  
Exp1  47408.3  1  
Exp1  70773.38  1  
Exp1  27949.7  1  
Exp1  57005.58  1  
Exp1  44480.9  1  
Exp1  55047.418  1  
Exp1  67523.72  1  
Exp1  51233.598  1  
Exp1  28165.36  1  
Exp1  34952.5  1  
Exp1  27172.34  1  
Exp1  26722.16  1  
Exp1  64187.96  1  
Exp1  47803.54  1  
Exp1  27205.14  1  
Exp1  56010.098  1  
Exp1  43512.48  1  
Exp1  53312.3  1  
Exp1  71755.74  1  
Exp1  61513.12  1  
Exp1  45718.28  1  
Exp1  43968.4  1  
Exp1  47596.08  1  
Exp1  24593.44  1  
Exp1  26070.26  1  
Exp1  60040.4  1  
Exp1  43431.3  1  
Exp1  36425.22  1  
Exp1  41839.68  1  
Exp1  40905.7  1  
Exp1  52584.14  1  
Exp1  32801.64  1  
Exp1  32076.76  1  
Exp1  38461.28  1  
Exp1  30114.5  1  
Exp1  63435.2  1  
Exp1  53924.02  1  
Exp1  43049.18  0  
Exp1  27619.24  1  
Exp1  51501.74  1  
Exp1  39220.6  1  
Exp1  27626.62  1  
Exp1  45090.98  1  
Exp1  53852.68  1  
Exp1  40109.48  1  
Exp1  60611.12  1  
Exp1  45382.9  1  
Exp1  41872.48  1  
Exp1  31342.86  1  
Exp1  49117.18  1  
Exp1  37831.52  1  
Exp1  53620.62  1  
Exp1  35436.3  1  
Exp1  50970.38  1  
Exp1  40017.64  1  
Exp1  50935.12  1  
Exp1  42478.46  1  
Exp1  51342.66  1  
Exp1  25708.64  1  
Exp1  53989.62  1  
Exp1  34189.9  1  
Exp1  45842.918  1  
Exp1  50868.7  1  
Exp1  50170.88  1  
Exp1  52066.72  1  
Exp1  18428.68  1  
Exp1  49323.0  1  
Exp1  57107.258  1  
Exp1  26021.06  1  
Exp1  52703.04  1  
Exp1  35513.38  1  
Exp1  62747.22  1  
Exp1  50840.0  1  
Exp1  34782.758  1  
Exp1  30066.94  1  
Exp1  53053.18  1  
Exp1  38451.44  1  
Exp1  41575.64  1  
Exp1  32279.299  1  
Exp1  37720.0  1  
Exp1  24541.78  1  
Exp1  52655.48  1  
Exp1  31860.28  1  
Exp1  31408.459  1  
Exp1  42025.0  1  
Exp1  46755.58  1  
Exp1  22969.02  1  
Exp1  33487.16  1  
Exp1  43833.1  1  
Exp1  21658.66  1  
Exp1  45458.34  1  
Exp1  29889.0  1  
Exp1  57846.08  1  
Exp1  49614.098  1  
Exp1  44472.7  1  
Exp1  28607.34  1  
Exp1  27877.54  1  
Exp1  19813.66  1  
Exp1  35921.74  1  
Exp1  38329.258  1  
Exp1  40199.68  1  
Exp1  50124.96  1  
Exp1  2712.56  0  
Exp1  63279.4  1  
Exp1  55209.78  1  
Exp1  44632.6  1  
Exp1  30599.12  1  
Exp1  50711.258  1  
Exp1  43421.46  1  
Exp1  37515.82  1  
Exp1  49064.7  1  
Exp1  39552.7  1  
Exp1  37742.14  1  
Exp1  27383.9  1  
Exp1  42064.36  1  
Exp1  38024.22  1  
Exp1  50178.258  1  
Exp1  55442.66  1  
Exp1  19257.7  1  
Exp1  34950.86  1  
Exp1  54001.918  1  
Exp1  47314.0  1  
Exp1  49716.598  1  
Exp1  55193.38  1  
Exp1  59153.98  1  
Exp1  45253.34  1  
Exp1  52237.28  1  
Exp1  57984.66  1  
Exp1  43487.06  1  
Exp1  52217.598  1  
Exp1  39820.02  1  
Exp1  45400.12  1  
Exp1  52521.0  1  
Exp1  55384.44  1  
Exp1  56823.54  1  
Exp1  26610.64  1  
Exp1  57085.12  1  
Exp1  23236.34  1  
Exp1  42357.918  1  
Exp1  40499.8  1  
Exp1  41888.06  1  
Exp1  43121.34  1  
Exp1  38817.98  1  
Exp1  66592.2  1  
Exp1  59138.4  1  
Exp1  18072.8  1  
Exp1  30892.68  1  
Exp1  13231.52  0  
Exp1  47726.46  1  
Exp1  42467.8  1  
Exp1  58561.94  1  
Exp1  62426.598  1  
Exp1  44864.66  1  
Exp1  28604.879  1  
Exp1  48213.54  1  
Exp1  52381.598  1  
Exp1  44914.68  1  
Exp1  22592.64  1  
Exp1  59291.74  1  
Exp1  50566.12  1  
Exp1  52081.48  1  
Exp1  46090.56  1  
Exp1  25638.94  1  
Exp1  57240.098  1  
Exp1  62964.52  1  
Exp1  44291.48  1  
Exp1  48999.098  1  
Exp1  27020.64  1  
Exp1  41142.68  1  
Exp1  39865.94  1  
Exp1  25479.86  1  
Exp1  44856.46  1  
Exp1  35477.3  1  
Exp1  44450.56  1  
Exp1  33869.28  1  
Exp1  41439.52  1  
Exp1  21675.06  1  
Exp1  28182.58  1  
Exp1  40915.54  1  
Exp1  34075.1  1  
Exp1  43724.86  1  
Exp1  37001.68  1  
Exp1  50686.66  1  
Exp1  51832.2  1  
Exp1  42632.62  1  
Exp1  134591.52  0  
Exp1  42585.88  1  
Exp1  51767.418  1  
Exp1  47825.68  1  
Exp1  45422.258  1  
Exp1  24538.5  1  
Exp1  31166.56  1  
Exp1  24941.94  1  
Exp1  30638.48  1  
Exp1  51836.3  1  
Exp1  37485.48  1  
Exp1  42827.78  1  
Exp1  42327.58  1  
Exp1  51248.36  1  
Exp1  39580.58  1  
Exp1  29155.92  1  
Exp1  49282.82  1  
Exp1  67276.9  1  
Exp1  36776.18  1  
Exp1  52115.098  1  
Exp1  44057.78  1  
Exp1  26888.62  1  
Exp1  39833.14  1  
Exp1  49396.8  1  
Exp1  34279.28  1  
Exp1  22610.68  1  
Exp1  30049.72  1  
Exp1  67287.56  1  
Exp1  60115.84  1  
Exp1  23088.74  1  
Exp1  49996.22  1  
Exp1  53031.86  1  
Exp1  31035.36  1  
Exp1  49023.7  1  
Exp1  51162.258  1  
Exp1  52577.58  1  
Exp1  53445.14  1  
Exp1  47417.32  1  
Exp1  50253.7  1  
Exp1  52477.54  1  
Exp1  48434.12  1  
Exp1  30016.1  1  
Exp1  26224.42  1  
Exp1  20157.24  1  
Exp1  45068.84  1  
Exp1  43355.04  1  
Exp1  44151.258  1  
Exp1  47483.74  1  
Exp1  53241.78  1  
Exp1  55992.88  1  
Exp1  46889.24  1  
Exp1  61720.58  1  
Exp1  40995.9  1  
Exp1  46603.06  1  
Exp1  28082.54  1  
Exp1  37619.14  1  
Exp1  56707.918  1  
Exp1  34844.258  1  
Exp1  41223.04  1  
Exp1  37036.12  1  
Exp1  22462.26  1  
Exp1  26735.28  1  
Exp1  43722.4  1  
Exp1  68704.516  1  
Exp1  27579.06  1  
Exp1  42193.1  1  
Exp1  39329.66  1  
Exp1  62798.88  1  
Exp1  45043.418  1  
Exp1  53745.258  1  
Exp1  50511.18  1  
Exp1  38982.8  1  
Exp1  60045.32  1  
Exp1  49720.7  1  
Exp1  35500.258  1  
Exp1  27182.18  1  
Exp1  39870.86  1  
Exp1  57582.04  1  
Exp1  31719.24  1  
Exp1  58698.06  1  
Exp1  45870.8  1  
Exp1  40239.86  1  
Exp1  36570.36  1  
Exp1  59278.62  1  
Exp1  55647.66  1  
Exp1  65954.24  1  
Exp1  35353.48  0  
Exp1  64865.28  1  
Exp1  51940.44  1  
Exp1  40717.1  1  
Exp1  51815.8  1  
Exp1  60680.0  1  
Exp1  46272.598  1  
Exp1  30504.0  1  
Exp1  29002.58  1  
Exp1  45886.38  1  
Exp1  23413.459  1  
Exp1  60131.418  1  
Exp1  46994.2  1  
Exp1  48937.598  1  
Exp1  33719.22  1  
Exp1  39286.2  1  
Exp1  48887.58  1  
Exp1  26864.02  1  
Exp1  48248.8  1  
Exp1  40783.52  1  
Exp1  38608.88  1  
Exp1  52411.12  1  
Exp1  36008.66  1  
Exp1  15008.46  1  
Exp1  31889.799  1  
Exp1  37777.4  1  
Exp1  28129.28  1  
Exp1  34344.88  1  
Exp1  39322.28  1  
Exp1  36167.74  1  
Exp1  36795.86  1  
Exp1  34289.12  1  
Exp1  33046.82  1  
Exp1  44215.22  1  
Exp1  57792.78  1  
Exp1  86109.016  1  
Exp1  49358.258  1  
Exp1  46015.12  1  
Exp1  49179.5  1  
Exp1  50345.54  1  
Exp1  44108.62  1  
Exp1  49153.258  1  
Exp1  44067.62  1  
Exp1  53595.2  1  
Exp1  33121.44  1  
Exp1  46229.14  1  
Exp1  51706.74  1  
Exp1  55146.64  1  
Exp1  37426.44  1  
Exp1  46900.72  1  
Exp1  49114.72  1  
Exp1  33200.16  1  
Exp1  49815.0  1  
Exp1  42794.16  1  
Exp1  63586.08  1  
Exp1  52557.9  1  
Exp1  50959.72  1  
Exp1  44949.94  1  
Exp1  18140.86  1  
Exp1  46033.16  1  
Exp1  46891.7  1  
Exp1  63338.438  1  
Exp1  34070.18  1  
Exp1  47218.06  1  
Exp1  53803.48  1  
Exp1  55986.32  1  
Exp1  27976.76  1  
Exp1  22591.82  1  
Exp1  42945.86  1  
Exp1  42444.84  1  
Exp1  39767.54  1  
Exp1  38128.36  1  
Exp1  40713.0  1  
Exp1  41481.34  1  
Exp1  50990.06  1  
Exp1  26732.0  1  
Exp1  53018.74  1  
Exp1  27176.44  1  
Exp1  21428.24  1  
Exp1  35285.418  1  
Exp1  27980.86  1  
Exp1  24304.799  1  
Exp1  46113.52  1  
Exp1  31188.7  1  
Exp1  49100.78  1  
Exp1  53468.918  1  
Exp1  44203.74  1  
Exp1  36598.24  1  
Exp1  15625.1  0  
Exp1  44803.16  1  
Exp1  41777.36  1  
Exp1  43977.418  1  
Exp1  42740.04  1  
Exp1  42134.06  1  
Exp1  39970.9  1  
Exp1  22753.36  1  
Exp1  45992.98  1  
Exp1  45244.32  1  
Exp1  42798.258  1  
Exp1  33046.0  1  
Exp1  34809.82  1  
Exp1  28802.5  1  
Exp1  50553.82  1  
Exp1  47325.48  1  
Exp1  41198.44  1  
Exp1  53013.82  1  
Exp1  29028.82  1  
Exp1  46306.22  1  
Exp1  70387.16  0  
Exp1  52542.32  1  
Exp1  54333.2  1  
Exp1  55058.9  1  
Exp1  49304.96  1  
Exp1  24478.64  1  
Exp1  42632.62  1  
Exp1  47403.38  1  
Exp1  40034.04  1  
Exp1  37100.08  1  
Exp1  19539.78  1  
Exp1  33825.82  1  
Exp1  27755.36  1  
Exp1  54035.54  1  
Exp1  41423.94  1  
Exp1  26217.04  1  
Exp1  43739.62  1  
Exp1  21821.02  1  
Exp1  21164.2  1  
Exp1  35116.5  1  
Exp1  57454.94  1  
Exp1  62287.2  1  
Exp1  53330.34  1  
Exp1  49292.66  1  
Exp1  69767.24  1  
Exp1  55074.48  1  
Exp1  47667.418  1  
Exp1  45227.098  1  
Exp1  21570.1  1  
Exp1  35978.32  1  
Exp1  35502.72  1  
Exp1  50607.94  1  
Exp1  50399.66  1  
Exp1  42006.96  1  
Exp1  24454.86  1  
Exp1  49673.96  1  
Exp1  37486.3  1  
Exp1  58471.74  1  
Exp1  23505.299  1  
Exp1  58782.52  1  
Exp1  35015.64  1  
Exp1  56568.52  1  
Exp1  29506.879  1  
Exp1  46048.74  1  
Exp1  38280.06  1  
Exp1  48730.96  1  
Exp1  63834.54  1  
Exp1  40058.64  1  
Exp1  54597.24  1  
Exp1  43532.98  1  
Exp1  48932.68  1  
Exp1  42904.04  1  
Exp1  43739.62  1  
Exp1  48976.14  1  
Exp1  51410.72  1  
Exp1  42312.0  1  
Exp1  46125.0  1  
Exp1  31707.76  1  
Exp1  45313.2  1  
Exp1  42960.62  1  
Exp1  44538.3  1  
Exp1  33813.52  1  
Exp1  38963.12  1  
Exp1  55008.06  1  
Exp1  43163.98  1  
Exp1  44839.24  1  
Exp1  49533.74  1  
Exp1  18329.459  1  
Exp1  65417.14  1  
Exp1  37666.7  1  
Exp1  49139.32  1  
Exp1  39637.16  1  
Exp1  22117.04  1  
Exp1  61262.2  1  
Exp1  33533.9  1  
Exp1  21790.68  1  
Exp1  25164.98  1  
Exp1  55418.88  1  
Exp1  47908.5  1  
Exp1  58626.72  1  
Exp1  42608.02  1  
Exp1  39770.82  1  
Exp1  66060.836  1  
Exp1  48934.32  1  
Exp1  39051.68  1  
Exp1  22577.06  1  
Exp1  32129.24  1  
Exp1  41501.84  1  
Exp1  47615.758  1  
Exp1  60559.46  1  
Exp1  50570.22  1  
Exp1  53242.598  1  
Exp1  37603.56  1  
Exp1  5962.2197  0  
Exp1  55189.28  1  
Exp1  67847.62  1  
Exp1  55892.84  1  
Exp1  40326.78  1  
Exp1  47436.18  1  
Exp1  17794.0  1  
Exp1  53747.72  1  
Exp1  54066.7  1  
Exp1  40580.98  1  
Exp1  29367.48  1  
Exp1  29164.12  1  
Exp1  38327.62  1  
Exp1  36476.88  1  
Exp1  22012.9  1  
Exp1  66725.04  1  
Exp1  57914.14  1  
Exp1  52487.38  1  
Exp1  32155.48  1  
Exp1  46339.84  1  
Exp1  37756.9  1  
Exp1  43174.64  1  
Exp1  44557.98  1  
Exp1  36329.28  1  
Exp1  71520.4  1  
Exp1  42136.52  1  
Exp1  65142.438  1  
Exp1  57210.58  1  
Exp1  45628.08  1  
Exp1  45066.38  1  
Exp1  61574.62  1  
Exp1  45637.098  1  
Exp1  42337.418  1  
Exp1  39037.74  1  
Exp1  102184.3  0  
Exp1  38576.08  1  
Exp1  31200.18  0  
Exp1  43567.418  1  
Exp1  56056.02  1  
Exp1  53131.9  1  
Exp1  53480.4  1  
Exp1  43636.3  1  
Exp1  53673.098  1  
Exp1  59234.34  1  
Exp1  41288.64  1  
Exp1  27110.02  1  
Exp1  65613.12  1  
Exp1  50949.06  1  
Exp1  46461.2  1  
Exp1  53250.8  1  
Exp1  54802.24  1  
Exp1  36935.258  1  
Exp1  49856.0  1  
Exp1  49313.98  1  
Exp1  40820.418  1  
Exp1  70606.1  1  
Exp1  50046.24  1  
Exp1  53248.34  1  
Exp1  48963.02  1  
Exp1  54196.258  1  
Exp1  38093.1  1  
Exp1  44455.48  1  
Exp1  30952.54  1  
Exp1  37182.9  1  
Exp1  61800.12  1  
Exp1  47113.098  1  
Exp1  52968.72  1  
Exp1  23274.06  1  
Exp1  51103.22  1  
Exp1  36055.4  1  
Exp1  44262.78  1  
Exp1  58755.46  1  
Exp1  26413.02  1  
Exp1  73134.16  1  
Exp1  46633.4  1  
Exp1  34447.38  1  
Exp1  33350.22  1  
Exp1  54174.94  1  
Exp1  40549.0  1  
Exp1  48839.2  1  
Exp1  42398.1  1  
Exp1  42708.06  1  
Exp1  38101.3  1  
Exp1  63388.46  1  
Exp1  34876.24  1  
Exp1  2696.98  0  
Exp1  24391.72  1  
Exp1  44611.28  1  
Exp1  69499.1  1  
Exp1  38963.12  1  
Exp1  25198.6  1  
Exp1  40765.48  1  
Exp1  63419.62  1  
Exp1  23328.18  1  
Exp1  49152.44  1  
Exp1  43435.4  1  
Exp1  29661.04  1  
Exp1  43560.04  1  
Exp1  27073.94  1  
Exp1  48268.48  1  
Exp1  35232.12  1  
Exp1  44059.418  1  
Exp1  34722.9  1  
Exp1  38717.94  1  
Exp1  64001.0  1  
Exp1  47445.2  1  
Exp1  24887.82  1  
Exp1  61559.04  1  
Exp1  37152.56  1  
Exp1  54896.54  1  
Exp1  18518.06  1  
Exp1  33363.34  1  
Exp1  43684.68  1  
Exp1  33457.64  1  
Exp1  42772.02  1  
Exp1  23533.18  1  
Exp1  52538.22  1  
Exp1  46500.56  1  
Exp1  27205.14  1  
Exp1  53568.14  1  
Exp1  42895.84  1  
Exp1  19447.94  1  
Exp1  41284.54  1  
Exp1  39684.72  1  
Exp1  40703.16  1  
Exp1  64117.438  1  
Exp1  20585.28  1  
Exp1  52528.38  1  
Exp1  40555.56  1  
Exp1  22450.78  1  
Exp1  75788.5  0  
Exp1  49547.68  1  
Exp1  33170.64  1  
Exp1  29552.799  1  
Exp1  57478.72  1  
Exp1  25267.48  1  
Exp1  53037.598  1  
Exp1  48036.418  1  
Exp1  31337.12  1  
Exp1  39625.68  1  
Exp1  23410.18  1  
Exp1  26849.26  1  
Exp1  36855.72  1  
Exp1  59000.64  1  
Exp1  44945.02  1  
Exp1  44522.72  1  
Exp1  55516.46  1  
Exp1  53655.06  1  
Exp1  55222.9  1  
Exp1  37601.1  1  
Exp1  29838.98  1  
Exp1  26454.02  1  
Exp1  73296.516  1  
Exp1  25314.22  1  
Exp1  42710.52  1  
Exp1  41295.2  1  
Exp1  54989.2  1  
Exp1  41538.74  1  
Exp1  41031.16  1  
Exp1  56767.78  1  
Exp1  33922.58  1  
Exp1  41248.46  1  
Exp1  62069.9  1  
Exp1  46583.38  1  
Exp1  55782.96  1  
Exp1  39481.36  1  
Exp1  49295.94  1  
Exp1  28549.12  1  
Exp1  42556.36  1  
Exp1  35265.74  1  
Exp1  24656.58  1  
Exp1  46207.0  1  
Exp1  26780.379  1  
Exp1  39000.84  1  
Exp1  37359.2  1  
Exp1  40982.78  1  
Exp1  70811.1  1  
Exp1  40870.44  1  
Exp1  40334.98  1  
Exp1  41305.04  1  
Exp1  49288.56  0  
Exp1  34636.8  1  
Exp1  26142.42  1  
Exp1  49693.64  1  
Exp1  50497.24  1  
Exp1  39448.56  1  
Exp1  42852.38  1  
Exp1  25875.1  1  
Exp1  49328.74  1  
Exp1  32469.54  1  
Exp1  45120.5  1  
Exp1  42774.48  1  
Exp1  49030.258  1  
Exp1  37758.54  1  
Exp1  44865.48  1  
Exp1  52478.36  1  
Exp1  66126.44  1  
Exp1  37635.54  1  
Exp1  35518.3  1  
Exp1  18929.7  0  
Exp1  53514.02  1  
Exp1  10740.36  0  
Exp1  50883.46  1  
Exp1  25587.28  1  
Exp1  26450.74  1  
Exp1  52621.86  1  
Exp1  33096.84  1  
Exp1  39367.38  1  
Exp1  45218.08  1  
Exp1  23456.92  1  
Exp1  32048.879  1  
Exp1  28521.24  1  
Exp1  37027.918  1  
Exp1  20362.24  1  
Exp1  43508.38  1  
Exp1  34984.48  1  
Exp1  47865.86  1  
Exp1  49017.96  1  
Exp1  27693.04  1  
Exp1  43196.78  1  
Exp1  53935.5  1  
Exp1  43435.4  1  
Exp1  31047.66  1  
Exp1  41720.78  1  
Exp1  38667.1  1  
Exp1  54065.88  1  
Exp1  44800.7  1  
Exp1  45405.86  1  
Exp1  28604.06  1  
Exp1  52108.54  1  
Exp1  46923.68  1  
Exp1  61297.46  1  
Exp1  55518.918  1  
Exp1  53501.72  1  
Exp1  19024.0  1  
Exp1  59040.82  1  
Exp1  54284.0  1  
Exp1  40369.418  1  
Exp1  55951.06  1  
Exp1  56561.14  1  
Exp1  25123.98  1  
Exp1  26622.12  1  
Exp1  38749.918  1  
Exp1  55773.94  1  
Exp1  40635.918  1  
Exp1  33857.8  1  
Exp1  37641.28  1  
Exp1  32760.64  1  
Exp1  38858.16  1  
Exp1  47754.34  1  
Exp1  52917.88  1  
Exp1  52070.82  1  
Exp1  53972.4  1  
Exp1  21394.62  1  
Exp1  44676.88  1  
Exp1  61598.4  1  
Exp1  63026.84  1  
Exp1  48708.82  1  
Exp1  21793.959  1  
Exp1  25190.4  1  
Exp1  46956.48  1  
Exp1  36550.68  1  
Exp1  54139.68  1  
Exp1  34112.0  1  
Exp1  54333.2  1  
Exp1  52730.918  1  
Exp1  43628.918  1  
Exp1  18850.98  1  
Exp1  24194.92  1  
Exp1  42819.58  1  
Exp1  53792.0  1  
Exp1  54449.64  1  
Exp1  20627.92  1  
Exp1  41537.1  1  
Exp1  23347.86  1  
Exp1  34967.258  1  
Exp1  47301.7  1  
Exp1  42662.14  1  
Exp1  38410.44  1  
Exp1  44666.22  1  
Exp1  61621.36  1  
Exp1  57701.758  1  
Exp1  66696.336  1  
Exp1  52172.5  1  
Exp1  61817.34  1  
Exp1  19964.54  1  
Exp1  56324.98  1  
Exp1  69659.0  1  
Exp1  55521.38  1  
Exp1  38643.32  1  
Exp1  50018.36  1  
Exp1  42619.5  1  
Exp1  51541.918  1  
Exp1  38514.58  1  
Exp1  75017.7  1  
Exp1  55404.94  1  
Exp1  30981.24  1  
Exp1  25884.94  1  
Exp1  34782.758  1  
Exp1  28417.92  1  
Exp1  16608.28  1  
Exp1  36239.9  1  
Exp1  27506.9  1  
Exp1  35939.78  1  
Exp1  26959.14  1  
Exp1  44455.48  1  
Exp1  44033.18  1  
Exp1  33551.94  1  
Exp1  50569.4  1  
Exp1  56156.06  1  
Exp1  34863.94  1  
Exp1  44946.66  1  
Exp1  51587.84  1  
Exp1  56906.36  1  
Exp1  25592.2  1  
Exp1  44295.58  1  
Exp1  33380.56  1  
Exp1  38153.78  1  
Exp1  34134.14  1  
Exp1  41285.36  1  
Exp1  47564.918  1  
Exp1  59730.44  1  
Exp1  71389.2  1  
Exp1  28339.2  1  
Exp1  37109.1  1  
Exp1  55359.84  1  
Exp1  52436.54  1  
Exp1  45934.758  1  
Exp1  1914.7  0  
Exp1  43620.72  1  
Exp1  30240.78  1  
Exp1  26500.76  1  
Exp1  31688.08  1  
Exp1  47769.098  1  
Exp1  36940.18  1  
Exp1  25597.94  1  
Exp1  33397.78  1  
Exp1  55744.418  1  
Exp1  57367.2  1  
Exp1  58899.78  1  
Exp1  67747.58  0  
Exp1  36185.78  1  
Exp1  41032.8  1  
Exp1  36594.96  1  
Exp1  24365.48  0  
Exp1  44608.0  1  
Exp1  79475.22  1  
Exp1  43033.6  1  
Exp1  43760.94  1  
Exp1  38871.28  1  
Exp1  29322.379  1  
Exp1  38209.54  1  
Exp1  23593.04  1  
Exp1  47677.258  1  
Exp1  30822.98  1  
Exp1  62595.52  1  
Exp1  23347.04  1  
Exp1  43771.6  1  
Exp1  9324.22  0  
Exp1  34349.8  1  
Exp1  57600.9  1  
Exp1  41111.52  1  
Exp1  48116.78  1  
Exp1  25422.459  1  
Exp1  50599.74  1  
Exp1  30549.92  1  
Exp1  53262.28  1  
Exp1  34740.94  1  
Exp1  36376.02  1  
Exp1  52956.418  1  
Exp1  39357.54  1  
Exp1  45744.52  1  
Exp1  34412.94  1  
Exp1  27137.9  1  
Exp1  64032.98  1  
Exp1  52741.58  1  
Exp1  39095.14  1  
Exp1  16637.8  1  
Exp1  34362.918  1  
Exp1  21864.48  1  
Exp1  31504.4  1  
Exp1  51245.9  1  
Exp1  41629.758  1  
Exp1  45138.54  1  
Exp1  47854.38  1  
Exp1  30396.58  1  
Exp1  41037.72  1  
Exp1  40485.04  1  
Exp1  48416.9  1  
Exp1  52167.58  1  
Exp1  49687.9  1  
Exp1  38142.3  1  
Exp1  31441.26  1  
Exp1  41446.08  1  
Exp1  49891.258  1  
Exp1  53815.78  1  
Exp1  48557.94  1  
Exp1  67558.98  1  
Exp1  58358.58  1  
Exp1  47401.74  1  
Exp1  50070.02  1  
Exp1  41833.94  1  
Exp1  49718.24  1  
Exp1  36761.418  1  
Exp1  25186.299  1  
Exp1  39737.2  1  
Exp1  27834.9  1  
Exp1  59056.4  1  
Exp1  30955.0  1  
Exp1  42100.44  1  
Exp1  39346.06  1  
Exp1  32185.82  1  
Exp1  79070.14  0  
Exp1  51735.44  1  
Exp1  33336.28  1  
Exp1  26946.02  1  
Exp1  46813.8  1  
Exp1  30145.66  1  
Exp1  28567.16  1  
Exp1  29483.1  1  
Exp1  44527.64  1  
Exp1  53075.32  1  
Exp1  44528.46  1  
Exp1  43811.78  1  
Exp1  59477.88  1  
Exp1  65151.46  1  
Exp1  41627.3  1  
Exp1  39753.6  1  
Exp1  61760.758  1  
Exp1  37442.02  1  
Exp1  38394.86  1  
Exp1  27362.58  1  
Exp1  50716.18  1  
Exp1  55997.8  1  
Exp1  37716.72  1  
Exp1  41028.7  1  
Exp1  43608.418  1  
Exp1  41803.6  1  
Exp1  46279.98  1  
Exp1  24700.86  1  
Exp1  34322.74  1  
Exp1  38350.58  1  
Exp1  41746.2  1  
Exp1  64397.88  0  
Exp1  51279.52  1  
Exp1  40909.8  1  
Exp1  43663.36  1  
Exp1  39687.18  1  
Exp1  27665.98  1  
Exp1  60438.918  1  
Exp1  43701.08  1  
Exp1  42548.98  1  
Exp1  42271.0  1  
Exp1  33993.918  1  
Exp1  29517.54  1  
Exp1  24733.66  1  
Exp1  25738.98  1  
Exp1  44865.48  1  
Exp1  25966.12  1  
Exp1  24042.4  0  
Exp1  41318.98  1  
Exp1  38469.48  1  
Exp1  51404.98  1  
Exp1  45766.66  1  
Exp1  33618.36  1  
Exp1  25675.02  1  
Exp1  56509.48  1  
Exp1  40304.64  1  
Exp1  21636.52  1  
Exp1  60064.18  1  
Exp1  47237.74  1  
Exp1  65080.12  0  
Exp1  38975.418  1  
Exp1  30732.78  1  
Exp1  51135.2  1  
Exp1  49611.64  1  
Exp1  54812.9  1  
Exp1  62142.88  1  
Exp1  44663.758  1  
Exp1  54034.72  1  
Exp1  43833.1  1  
Exp1  55923.18  1  
Exp1  20354.04  1  
Exp1  55422.16  1  
Exp1  53425.46  1  
Exp1  46738.36  1  
Exp1  46724.418  1  
Exp1  34676.98  1  
Exp1  35136.18  1  
Exp1  31520.799  1  
Exp1  41346.04  1  
Exp1  53156.5  1  
Exp1  28556.5  1  
Exp1  23899.72  1  
Exp1  27589.72  1  
Exp1  27073.94  1  
Exp1  25586.459  1  
Exp1  45880.64  1  
Exp1  46761.32  1  
Exp1  43489.52  1  
Exp1  59108.06  1  
Exp1  24422.06  1  
Exp1  49892.9  1  
Exp1  40158.68  1  
Exp1  18383.58  1  
Exp1  36230.88  1  
Exp1  65428.62  1  
Exp1  28714.76  1  
Exp1  55987.96  1  
Exp1  40878.64  1  
Exp1  48632.56  1  
Exp1  43223.84  1  
Exp1  51160.62  1  
Exp1  28066.14  1  
Exp1  44664.58  1  
Exp1  26169.48  1  
Exp1  24720.54  1  
Exp1  23581.56  1  
Exp1  48849.04  1  
Exp1  21267.52  1  
Exp1  67969.8  1  
Exp1  30685.22  1  
Exp1  56731.7  1  
Exp1  52790.78  1  
Exp1  26017.78  1  
Exp1  57185.98  1  
Exp1  44322.64  1  
Exp1  59993.66  1  
Exp1  39645.36  1  
Exp1  42527.66  1  
Exp1  26203.92  1  
Exp1  52169.22  1  
Exp1  49223.78  1  
Exp1  47445.2  1  
Exp1  48458.72  1  
Exp1  19526.66  1  
Exp1  54729.258  1  
Exp1  59343.4  1  
Exp1  31542.94  1  
Exp1  46943.36  1  
Exp1  50992.52  1  
Exp1  28786.92  1  
Exp1  54715.32  1  
Exp1  41697.82  1  
Exp1  58224.098  1  
Exp1  47851.918  1  
Exp1  20047.36  1  
Exp1  44758.06  1  
Exp1  21215.86  1  
Exp1  23840.68  1  
Exp1  46035.62  1  
Exp1  48751.46  1  
Exp1  25836.56  1  
Exp1  47213.14  1  
Exp1  56856.34  1  
Exp1  50656.32  1  
Exp1  47296.78  0  
Exp1  26495.02  1  
Exp1  46770.34  1  
Exp1  31519.16  1  
Exp1  23679.959  1  
Exp1  59248.28  1  
Exp1  28563.879  1  
Exp1  25957.92  1  
Exp1  20305.66  1  
Exp1  21007.58  1  
Exp1  34771.28  1  
Exp1  58400.4  1  
Exp1  51425.48  1  
Exp1  68208.42  1  
Exp1  50229.918  1  
Exp1  38347.3  1  
Exp1  44021.7  1  
Exp1  44151.258  1  
Exp1  35214.9  1  
Exp1  52180.7  0  
Exp1  38484.24  1  
Exp1  44079.1  1  
Exp1  50739.14  1  
Exp1  44675.24  1  
Exp1  33272.32  1  
Exp1  41756.86  1  
Exp1  50432.46  1  
Exp1  55767.38  1  
Exp1  29877.52  1  
Exp1  48020.02  1  
Exp1  43018.02  1  
Exp1  42267.72  1  
Exp1  53286.88  1  
Exp1  47785.5  1  
Exp1  45656.78  1  
Exp1  48507.918  1  
Exp1  69620.46  1  
Exp1  49088.48  1  
Exp1  33030.418  1  
Exp1  29825.04  1  
Exp1  37575.68  1  
Exp1  45354.2  1  
Exp1  28310.5  1  
Exp1  61371.258  1  
Exp1  40803.2  1  
Exp1  56883.4  1  
Exp1  38366.98  1  
Exp1  27295.34  1  
Exp1  49007.3  1  
Exp1  53279.5  1  
Exp1  50450.5  1  
Exp1  51683.78  1  
Exp1  38480.14  1  
Exp1  41207.46  1  
Exp1  25746.36  1  
Exp1  43673.2  1  
Exp1  50042.96  1  
Exp1  48716.2  1  
Exp1  32717.18  1  
Exp1  42505.52  1  
Exp1  45859.32  1  
Exp1  25689.78  1  
Exp1  66616.8  0  
Exp1  48068.4  1  
Exp1  66121.516  1  
Exp1  65111.28  1  
Exp1  42505.52  1  
Exp1  40846.66  1  
Exp1  57069.54  1  
Exp1  30339.18  1  
Exp1  37875.8  1  
Exp1  18635.32  1  
Exp1  36235.8  1  
Exp1  59379.48  1  
Exp1  48773.598  1  
Exp1  30439.22  1  
Exp1  31424.86  1  
Exp1  43673.2  1  
Exp1  46386.58  1  
Exp1  53732.14  1  
Exp1  26850.9  1  
Exp1  29202.66  1  
Exp1  40658.88  1  
Exp1  53958.46  1  
Exp1  52411.12  1  
Exp1  30326.06  1  
Exp1  57045.758  1  
Exp1  62187.16  1  
Exp1  24704.14  1  
Exp1  48985.16  1  
Exp1  28553.22  1  
Exp1  13263.5  0  
Exp1  52631.7  1  
Exp1  48552.2  1  
Exp1  48265.2  1  
Exp1  43915.1  1  
Exp1  29984.12  1  
Exp1  32482.66  1  
Exp1  29344.52  1  
Exp1  45215.62  1  
Exp1  65529.48  1  
Exp1  54078.18  1  
Exp1  55120.4  1  
Exp1  48934.32  1  
Exp1  47457.5  1  
Exp1  42618.68  1  
Exp1  26340.04  1  
Exp1  38785.18  1  
Exp1  17027.3  1  
Exp1  24090.78  1  
Exp1  50903.14  1  
Exp1  39675.7  1  
Exp1  50316.84  1  
Exp1  46442.34  1  
Exp1  55498.418  1  
Exp1  45249.24  1  
Exp1  29415.04  1  
Exp1  43569.88  1  
Exp1  39280.46  1  
Exp1  48136.46  1  
Exp1  44679.34  1  
Exp1  30508.1  1  
Exp1  45374.7  1  
Exp1  27854.58  1  
Exp1  37893.84  1  
Exp1  46608.8  1  
Exp1  63447.5  1  
Exp1  64657.82  1  
Exp1  56668.56  1  
Exp1  26568.82  1  
Exp1  28850.879  1  
Exp1  37374.78  1  
Exp1  37511.72  1  
Exp1  28908.28  1  
Exp1  54597.24  1  
Exp1  62685.72  1  
Exp1  54129.84  1  
Exp1  45262.36  1  
Exp1  45235.3  1  
Exp1  51099.94  1  
Exp1  31910.299  1  
Exp1  24692.66  1  
Exp1  20896.06  1  
Exp1  25474.94  1  
Exp1  45156.58  1  
Exp1  24481.1  1  
Exp1  41806.88  1  
Exp1  49532.918  1  
Exp1  35525.68  1  
Exp1  28262.94  1  
Exp1  34381.78  1  
Exp1  53663.258  1  
Exp1  41583.84  1  
Exp1  24659.04  1  
Exp1  59846.06  1  
Exp1  49252.48  1  
Exp1  27310.1  1  
Exp1  33053.38  1  
Exp1  50484.12  1  
Exp1  40439.94  1  
Exp1  34803.258  1  
Exp1  38048.0  1  
Exp1  42256.24  1  
Exp1  21306.06  1  
Exp1  56995.74  1  
Exp1  23310.959  1  
Exp1  72449.46  0  
Exp1  37902.86  1  
Exp1  24637.72  1  
Exp1  41410.82  1  
Exp1  48713.74  1  
Exp1  51533.72  1  
Exp1  44744.12  1  
Exp1  25093.64  1  
Exp1  57577.12  1  
Exp1  41510.04  1  
Exp1  55296.7  1  
Exp1  122770.4  0  
Exp1  36121.82  1  
Exp1  61841.12  1  
Exp1  49198.36  1  
Exp1  49363.18  1  
Exp1  54748.94  1  
Exp1  27030.48  1  
Exp1  55839.54  1  
Exp1  51314.78  1  
Exp1  41809.34  1  
Exp1  41643.7  1  
Exp1  38033.24  1  
Exp1  33302.66  1  
Exp1  41253.38  1  
Exp1  34383.418  1  
Exp1  41506.758  1  
Exp1  38410.44  1  
Exp1  25716.02  1  
Exp1  53382.82  1  
Exp1  66678.3  1  
Exp1  25973.5  1  
Exp1  23460.2  1  
Exp1  65226.08  1  
Exp1  67039.92  1  
Exp1  53969.12  1  
Exp1  48675.2  1  
Exp1  39666.68  1  
Exp1  44952.4  1  
Exp1  59365.54  1  
Exp1  26221.959  1  
Exp1  50734.22  1  
Exp1  23228.14  1  
Exp1  42873.7  1  
Exp1  48339.0  1  
Exp1  45065.56  1  
Exp1  86469.82  1  
Exp1  26979.64  1  
Exp1  23700.459  1  
Exp1  32767.2  1  
Exp1  55006.418  1  
Exp1  32397.379  1  
Exp1  64447.08  1  
Exp1  42574.4  1  
Exp1  61126.08  1  
Exp1  51603.418  1  
Exp1  38324.34  1  
Exp1  35562.58  1  
Exp1  42660.5  1  
Exp1  27779.959  1  
Exp1  41725.7  1  
Exp1  48757.2  1  
Exp1  45610.04  1  
Exp1  50178.258  1  
Exp1  48661.258  1  
Exp1  41202.54  1  
Exp1  59412.28  1  
Exp1  40364.5  1  
Exp1  44896.64  1  
Exp1  44501.4  1  
Exp1  45149.2  1  
Exp1  32677.82  1  
Exp1  54253.66  1  
Exp1  26417.12  1  
Exp1  45627.258  1  
Exp1  54723.52  1  
Exp1  39397.72  1  
Exp1  36832.758  1  
Exp1  37733.12  1  
Exp1  45447.68  1  
Exp1  51942.08  1  
Exp1  23135.48  1  
Exp1  47059.8  1  
Exp1  24975.56  1  
Exp1  35825.8  1  
Exp1  26844.34  0  
Exp1  47022.08  1  
Exp1  42871.24  1  
Exp1  47719.9  1  
Exp1  47550.16  0  
Exp1  53345.098  1  
Exp1  39544.5  1  
Exp1  41270.6  1  
Exp1  39155.0  1  
Exp1  22461.44  1  
Exp1  45066.38  1  
Exp1  38704.82  1  
Exp1  27467.54  1  
Exp1  25663.54  1  
Exp1  68263.36  1  
Exp1  43679.758  1  
Exp1  33989.0  1  
Exp1  60112.56  1  
Exp1  52275.82  1  
Exp1  37599.46  1  
Exp1  55224.54  1  
Exp1  44849.9  1  
Exp1  34704.04  1  
Exp1  54473.418  1  
Exp1  59641.06  1  
Exp1  48888.4  1  
Exp1  38198.88  1  
Exp1  68904.6  1  
Exp1  53154.86  1  
Exp1  57643.54  1  
Exp1  48589.918  1  
Exp1  31995.58  1  
Exp1  45266.46  1  
Exp1  48297.18  1  
Exp1  52051.14  1  
Exp1  37250.14  1  
Exp1  35316.58  1  
Exp1  1493.22  0  
Exp1  46374.28  1  
Exp1  40213.62  1  
Exp1  49422.22  1  
Exp1  47920.8  1  
Exp1  45500.16  1  
Exp1  45981.5  1  
Exp1  24979.66  1  
Exp1  41712.58  1  
Exp1  31766.799  1  
Exp1  67985.38  1  
Exp1  56358.598  1  
Exp1  42312.0  1  
Exp1  23572.54  1  
Exp1  40764.66  1  
Exp1  31924.24  1  
Exp1  41723.24  1  
Exp1  56207.72  1  
Exp1  25634.84  1  
Exp1  69768.88  1  
Exp1  53907.62  1  
Exp1  50635.0  1  
Exp1  46429.22  1  
Exp1  59614.82  1  
Exp1  36199.72  1  
Exp1  60176.52  1  
Exp1  52127.4  1  
Exp1  36552.32  1  
Exp1  63116.22  1  
Exp1  64391.32  0  
Exp1  50916.258  1  
Exp1  65677.08  1  
Exp1  23681.6  1  
Exp1  53249.16  1  
Exp1  29162.48  1  
Exp1  42357.918  1  
Exp1  48393.94  1  
Exp1  60303.62  1  
Exp1  33737.258  1  
Exp1  42414.5  1  
Exp1  48747.36  1  
Exp1  22878.0  1  
Exp1  55813.3  1  
Exp1  51844.5  1  
Exp1  47096.7  1  
Exp1  22816.5  1  
Exp1  57211.4  1  
Exp1  31702.02  1  
Exp1  73209.6  1  
Exp1  50174.16  1  
Exp1  60274.918  1  
Exp1  39714.24  1  
Exp1  48768.68  1  
Exp1  55981.4  1  
Exp1  55021.18  1  
Exp1  64288.0  1  
Exp1  88146.72  0  
Exp1  29505.24  1  
Exp1  32274.379  1  
Exp1  35538.8  1  
Exp1  45655.96  1  
Exp1  48165.98  1  
Exp1  22128.52  1  
Exp1  59058.04  1  
Exp1  27140.36  1  
Exp1  47647.74  1  
Exp1  36553.96  1  
Exp1  24289.22  1  
Exp1  56605.418  1  
Exp1  61210.54  1  
Exp1  62394.62  1  
Exp1  47449.3  1  
Exp1  48401.32  1  
Exp1  50157.758  1  
Exp1  38500.64  1  
Exp1  46176.66  1  
Exp1  26572.1  1  
Exp1  35264.918  1  
Exp1  23141.22  1  
Exp1  59347.5  1  
Exp1  59450.82  1  
Exp1  43576.44  1  
Exp1  28992.74  1  
Exp1  49668.22  1  
Exp1  54094.58  1  
Exp1  42908.14  1  
Exp1  34276.82  1  
Exp1  52826.04  1  
Exp1  60325.758  1  
Exp1  50985.96  1  
Exp1  28472.04  1  
Exp1  48736.7  1  
Exp1  47177.06  1  
Exp1  61871.46  1  
Exp1  24182.62  1  
Exp1  51034.34  1  
Exp1  59028.52  1  
Exp1  29204.299  1  
Exp1  51888.78  1  
Exp1  56440.598  1  
Exp1  30890.22  1  
Exp1  47527.2  1  
Exp1  48207.8  1  
Exp1  30890.22  1  
Exp1  47304.16  1  
Exp1  31726.62  1  
Exp1  46840.86  1  
Exp1  44881.06  1  
Exp1  26850.08  1  
Exp1  41387.04  1  
Exp1  28591.76  1  
Exp1  24067.82  1  
Exp1  36781.1  1  
Exp1  48503.82  1  
Exp1  51699.36  1  
Exp1  51183.58  1  
Exp1  34930.36  1  
Exp1  27525.76  1  
Exp1  27670.08  1  
Exp1  54401.258  1  
Exp1  31665.12  1  
Exp1  24729.56  1  
Exp1  46946.64  1  
Exp1  21645.54  1  
Exp1  22044.879  1  
Exp1  20234.32  1  
Exp1  40867.16  1  
Exp1  44860.56  1  
Exp1  56678.4  1  
Exp1  26732.0  1  
Exp1  18458.2  1  
Exp1  31310.06  1  
Exp1  43974.96  1  
Exp1  53122.06  1  
Exp1  26433.52  1  
Exp1  35870.08  1  
Exp1  41719.96  1  
Exp1  33871.74  1  
Exp1  52546.418  1  
Exp1  56974.418  1  
Exp1  38230.04  1  
Exp1  37649.48  1  
Exp1  40350.56  1  
Exp1  46220.94  1  
Exp1  37956.98  1  
Exp1  41837.22  1  
Exp1  37828.24  1  
Exp1  38763.86  1  
Exp1  57560.72  1  
Exp1  49917.5  1  
Exp1  54589.86  1  
Exp1  66471.66  1  
Exp1  50978.58  1  
Exp1  57058.88  1  
Exp1  49526.36  1  
Exp1  38320.24  1  
Exp1  35134.54  1  
Exp1  63148.2  1  
Exp1  57033.46  1  
Exp1  41987.28  1  
Exp1  30945.16  1  
Exp1  39264.06  1  
Exp1  40361.22  1  
Exp1  47765.0  1  
Exp1  38079.16  1  
Exp1  48725.22  1  
Exp1  49156.54  1  
Exp1  23317.52  1  
Exp1  59600.06  1  
Exp1  31599.52  1  
Exp1  48238.14  1  
Exp1  21053.5  1  
Exp1  17794.0  1  
Exp1  26486.82  1  
Exp1  55459.06  1  
Exp1  25024.76  0  
Exp1  30710.64  1  
Exp1  51833.02  1  
Exp1  36631.04  1  
Exp1  71009.54  1  
Exp1  36706.48  1  
Exp1  41667.48  1  
Exp1  39516.62  1  
Exp1  34407.2  1  
Exp1  31223.959  1  
Exp1  32786.06  1  
Exp1  24754.16  1  
Exp1  38029.14  1  
Exp1  42831.88  1  
Exp1  47986.4  1  
Exp1  45793.72  1  
Exp1  36819.64  1  
Exp1  31522.44  1  
Exp1  33335.46  1  
Exp1  52434.9  1  
Exp1  68505.26  0  
Exp1  62177.32  0  
Exp1  32816.4  1  
Exp1  28293.28  1  
Exp1  25371.62  1  
Exp1  28274.42  1  
Exp1  44263.6  1  
Exp1  46839.22  1  
Exp1  40995.9  1  
Exp1  3382.5  0  
Exp1  31722.52  1  
Exp1  45656.78  1  
Exp1  59484.44  0  
Exp1  45926.56  1  
Exp1  51709.2  1  
Exp1  27430.64  1  
Exp1  27127.24  1  
Exp1  48484.96  1  
Exp1  37966.0  1  
Exp1  55673.9  1  
Exp1  55593.54  1  
Exp1  32084.14  1  
Exp1  45247.598  1  
Exp1  73212.06  1  
Exp1  35118.96  1  
Exp1  46594.04  1  
Exp1  46106.14  1  
Exp1  41491.18  1  
Exp1  58836.64  1  
Exp1  50575.14  1  
Exp1  42640.82  1  
Exp1  24372.86  1  
Exp1  42358.74  1  
Exp1  50269.28  1  
Exp1  52412.758  1  
Exp1  44908.12  1  
Exp1  44403.82  1  
Exp1  40284.96  1  
Exp1  18932.16  1  
Exp1  25307.66  1  
Exp1  49455.02  1  
Exp1  53771.5  1  
Exp1  34720.44  1  
Exp1  53301.64  0  
Exp1  26637.7  1  
Exp1  55073.66  1  
Exp1  53323.78  1  
Exp1  46766.24  1  
Exp1  54414.38  1  
Exp1  28703.28  1  
Exp1  41731.44  1  
Exp1  70251.86  1  
Exp1  27521.66  1  
Exp1  50994.16  1  
Exp1  47148.36  1  
Exp1  51707.56  1  
Exp1  42436.64  1  
Exp1  23868.56  1  
Exp1  46561.24  1  
Exp1  40239.04  1  
Exp1  57764.9  0  
Exp1  69835.3  1  
Exp1  28988.64  1  
Exp1  53291.8  1  
Exp1  42271.82  1  
Exp1  46937.62  1  
Exp1  22757.459  1  
Exp1  48396.4  1  
Exp1  72802.88  1  
Exp1  30027.58  1  
Exp1  31252.66  1  
Exp1  27470.82  1  
Exp1  57787.04  1  
Exp1  41869.2  1  
Exp1  43773.24  1  
Exp1  20321.24  1  
Exp1  60957.16  1  
Exp1  38487.52  1  
Exp1  29121.48  1  
Exp1  47743.68  1  
Exp1  24112.92  1  
Exp1  61837.02  0  
Exp1  47017.98  1  
Exp1  39364.918  0  
Exp1  44180.78  1  
Exp1  26607.36  1  
Exp1  74655.26  1  
Exp1  42407.94  1  
Exp1  43604.32  1  
Exp1  30150.58  1  
Exp1  52568.56  1  
Exp1  17839.92  1  
Exp1  38598.22  1  
Exp1  53667.36  1  
Exp1  59258.94  1  
Exp1  53532.06  1  
Exp1  49083.56  1  
Exp1  49938.0  1  
Exp1  35875.0  1  
Exp1  75963.98  1  
Exp1  59463.94  1  
Exp1  40946.7  1  
Exp1  46434.96  1  
Exp1  39496.12  1  
Exp1  47857.66  1  
Exp1  46377.56  1  
Exp1  26415.48  1  
Exp1  34651.56  1  
Exp1  41368.18  1  
Exp1  39410.84  1  
Exp1  39788.04  1  
Exp1  48512.02  1  
Exp1  50607.12  1  
Exp1  40971.3  1  
Exp1  38861.44  1  
Exp1  58935.04  1  
Exp1  65545.06  1  
Exp1  41591.22  1  
Exp1  46858.9  1  
Exp1  47760.9  1  
Exp1  46585.84  1  
Exp1  52375.04  1  
Exp1  46878.58  1  
Exp1  71365.42  0  
Exp1  25469.2  1  
Exp1  30906.62  1  
Exp1  50423.44  1  
Exp1  3029.9  0  
Exp1  47186.9  1  
Exp1  50265.18  1  
Exp1  38596.58  1  
Exp1  30521.22  1  
Exp1  52788.32  1  
Exp1  50288.14  1  
Exp1  44781.02  1  
Exp1  64173.2  1  
Exp1  36334.2  1  
Exp1  42022.54  1  
Exp1  41309.96  1  
Exp1  24714.799  1  
Exp1  41321.44  1  
Exp1  51287.72  1  
Exp1  17726.76  1  
Exp1  27234.66  1  
Exp1  63217.9  1  
Exp1  22661.52  1  
Exp1  29492.12  1  
Exp1  44499.758  1  
Exp1  52325.84  1  
Exp1  46899.08  1  
Exp1  55605.02  1  
Exp1  45807.66  1  
Exp1  39876.6  1  
Exp1  40593.28  1  
Exp1  29950.5  1  
Exp1  58271.66  1  
Exp1  60475.82  1  
Exp1  35092.72  1  
Exp1  25261.74  1  
Exp1  48945.8  1  
Exp1  36922.14  1  
Exp1  37136.98  1  
Exp1  45634.64  1  
Exp1  61051.46  1  
Exp1  55035.12  1  
Exp1  69075.98  0  
Exp1  59597.598  1  
Exp1  44822.02  1  
Exp1  43327.98  1  
Exp1  41710.12  1  
Exp1  39894.64  1  
Exp1  67808.26  1  
Exp1  52253.68  1  
Exp1  68482.3  1  
Exp1  51382.84  1  
Exp1  40498.16  1  
Exp1  45183.64  1  
Exp1  56179.02  1  
Exp1  41249.28  1  
Exp1  51421.38  1  
Exp1  49254.12  1  
Exp1  21736.56  1  
Exp1  31805.34  1  
Exp1  38273.5  1  
Exp1  32182.54  1  
Exp1  46522.7  1  
Exp1  28954.2  0  
Exp1  71654.88  1  
Exp1  56935.06  1  
Exp1  46935.16  1  
Exp1  38952.46  1  
Exp1  46102.86  1  
Exp1  43177.1  1  
Exp1  38010.28  1  
Exp1  49426.32  1  
Exp1  51813.34  1  
Exp1  63722.2  1  
Exp1  68946.42  1  
Exp1  35346.918  1  
Exp1  37711.8  1  
Exp1  69735.26  1  
Exp1  41941.36  1  
Exp1  47770.74  1  
Exp1  43287.8  1  
Exp1  36193.16  1  
Exp1  26262.14  1  
Exp1  27908.7  1  
Exp1  27237.94  1  
Exp1  38160.34  1  
Exp1  32219.44  1  
Exp1  69321.98  1  
Exp1  78920.9  1  
Exp1  57363.918  1  
Exp1  47410.758  1  
Exp1  22534.42  1  
Exp1  48211.9  1  
Exp1  39464.14  1  
Exp1  26985.379  1  
Exp1  46746.56  1  
Exp1  53433.66  1  
Exp1  51227.04  1  
Exp1  42617.04  1  
Exp1  22439.299  0  
Exp1  36559.7  1  
Exp1  44157.0  1  
Exp1  44835.96  1  
Exp1  34182.52  1  
Exp1  29083.76  1  
Exp1  53995.36  1  
Exp1  49298.4  1  
Exp1  65824.68  1  
Exp1  34268.62  1  
Exp1  34684.36  1  
Exp1  19808.74  1  
Exp1  38916.38  1  
Exp1  22896.86  1  
Exp1  45167.24  1  
Exp1  39379.68  1  
Exp1  55053.98  1  
Exp1  40854.86  1  
Exp1  45008.16  1  
Exp1  55302.44  1  
Exp1  47741.22  1  
Exp1  26032.54  1  
Exp1  34785.22  1  
Exp1  51527.16  1  
Exp1  48051.18  1  
Exp1  45404.22  1  
Exp1  54484.9  1  
Exp1  35938.96  1  
Exp1  39563.36  1  
Exp1  48265.2  1  
Exp1  31450.28  1  
Exp1  27829.16  1  
Exp1  55514.82  1  
Exp1  27104.28  1  
Exp1  50017.54  1  
Exp1  48061.02  1  
Exp1  17277.4  0  
Exp1  42708.06  1  
Exp1  47820.758  1  
Exp1  28651.62  1  
Exp1  25442.14  1  
Exp1  52566.098  1  
Exp1  37888.1  1  
Exp1  35384.64  1  
Exp1  64707.84  1  
Exp1  45778.14  1  
Exp1  43025.4  1  
Exp1  58775.14  0  
Exp1  24676.26  1  
Exp1  49802.7  1  
Exp1  50551.36  1  
Exp1  41151.7  1  
Exp1  69005.46  1  
Exp1  39029.54  1  
Exp1  49909.3  1  
Exp1  41036.08  1  
Exp1  39116.46  1  
Exp1  29130.5  1  
Exp1  22045.7  1  
Exp1  48701.44  1  
Exp1  52316.0  1  
Exp1  26108.799  1  
Exp1  47102.44  1  
Exp1  46990.918  0  
Exp1  51331.18  1  
Exp1  42428.44  1  
Exp1  36532.64  1  
Exp1  63638.56  1  
Exp1  29752.879  1  
Exp1  27041.959  1  
Exp1  26914.04  1  
Exp1  52538.22  1  
Exp1  47683.82  0  
Exp1  46288.18  1  
Exp1  46393.14  1  
Exp1  48442.32  1  
Exp1  58893.22  1  
Exp1  26793.5  1  
Exp1  32416.24  1  
Exp1  60655.4  1  
Exp1  58615.24  1  
Exp1  21171.58  1  
Exp1  35774.96  1  
Exp1  47459.96  1  
Exp1  27126.42  1  
Exp1  24407.299  1  
Exp1  25748.82  1  
Exp1  46257.02  1  
Exp1  49938.82  1  
Exp1  59827.2  1  
Exp1  32388.36  1  
Exp1  45092.62  1  
Exp1  56539.0  1  
Exp1  53614.06  1  
Exp1  46713.758  1  
Exp1  66728.32  1  
Exp1  40291.52  1  
Exp1  37585.52  1  
Exp1  54391.418  1  
Exp1  47432.9  1  
Exp1  64946.46  1  
Exp1  58690.68  1  
Exp1  43241.06  1  
Exp1  53245.06  1  
Exp1  43163.16  1  
Exp1  24809.92  1  
Exp1  29110.0  1  
Exp1  39039.38  1  
Exp1  45255.8  1  
Exp1  43701.9  1  
Exp1  48956.46  1  
Exp1  90235.26  0  
Exp1  53927.3  1  
Exp1  55869.88  1  
Exp1  41173.84  1  
Exp1  52203.66  1  
Exp1  56538.18  1  
Exp1  50108.56  1  
Exp1  32084.14  1  
Exp1  25311.76  1  
Exp1  41013.12  1  
Exp1  48818.7  1  
Exp1  37181.258  1  
Exp1  25515.12  1  
Exp1  24974.74  1  
Exp1  40649.04  1  
Exp1  44712.96  1  
Exp1  44389.88  1  
Exp1  28813.98  1  
Exp1  21602.9  1  
Exp1  48682.58  1  
Exp1  49713.32  1  
Exp1  45697.78  1  
Exp1  32613.04  1  
Exp1  53768.22  1  
Exp1  43011.46  1  
Exp1  40694.96  1  
Exp1  55482.84  1  
Exp1  39361.64  1  
Exp1  54817.0  1  
Exp1  40507.18  1  
Exp1  28078.44  1  
Exp1  39703.58  1  
Exp1  55451.68  1  
Exp1  46922.04  1  
Exp1  47544.418  1  
Exp1  28536.82  1  
Exp1  41226.32  1  
Exp1  34034.918  1  
Exp1  45470.64  1  
Exp1  50845.74  1  
Exp1  46104.5  1  
Exp1  38422.74  1  
Exp1  20640.22  1  
Exp1  24171.14  1  
Exp1  47347.62  1  
Exp1  54794.86  1  
Exp1  55655.04  1  
Exp1  47078.66  1  
Exp1  42642.46  1  
Exp1  35837.28  1  
Exp1  23244.54  1  
Exp1  52681.72  1  
Exp1  40967.2  1  
Exp1  30284.24  1  
Exp1  74129.64  1  
Exp1  40024.2  1  
Exp1  46100.4  1  
Exp1  32124.32  1  
Exp1  56394.68  1  
Exp1  30217.82  1  
Exp1  60434.82  1  
Exp1  53488.598  1  
Exp1  36959.04  1  
Exp1  25082.16  1  
Exp1  38804.04  1  
Exp1  47091.78  1  
Exp1  24550.799  1  
Exp1  48691.598  1  
Exp1  46210.28  1  
Exp1  46063.5  1  
Exp1  31730.719  1  
Exp1  44875.32  1  
Exp1  40731.04  1  
Exp1  44924.52  1  
Exp1  57905.94  0  
Exp1  56781.72  1  
Exp1  21890.72  1  
Exp1  23532.36  1  
Exp1  48131.54  1  
Exp1  40075.04  1  
Exp1  38732.7  0  
Exp1  38851.6  1  
Exp1  36017.68  1  
Exp1  48604.68  1  
Exp1  55051.52  1  
Exp1  26994.4  1  
Exp1  51344.3  1  
Exp1  43075.418  1  
Exp1  41640.418  1  
Exp1  45339.44  1  
Exp1  41918.4  1  
Exp1  29845.54  1  
Exp1  61481.96  1  
Exp1  65354.82  1  
Exp1  54472.598  1  
Exp1  57967.44  1  
Exp1  27153.48  1  
Exp1  38382.56  1  
Exp1  27921.0  1  
Exp1  22745.16  1  
Exp1  60077.3  1  
Exp1  57336.04  1  
Exp1  48354.58  1  
Exp1  53761.66  1  
Exp1  28911.56  1  
Exp1  36167.74  1  
Exp1  52859.66  0  
Exp1  41186.96  1  
Exp1  50581.7  1  
Exp1  68132.16  1  
Exp1  38775.34  1  
Exp1  44242.28  1  
Exp1  26376.12  1  
Exp1  40128.34  1  
Exp1  60876.8  1  
Exp1  41212.38  1  
Exp1  43448.52  1  
Exp1  11247.12  1  
Exp1  32241.58  1  
Exp1  21348.7  1  
Exp1  56933.418  1  
Exp1  49271.34  1  
Exp1  29995.6  1  
Exp1  47006.5  1  
Exp1  41739.64  1  
Exp1  37319.02  1  
Exp1  43193.5  1  
Exp1  39491.2  1  
Exp1  37088.6  1  
Exp1  22195.76  1  
Exp1  23248.64  1  
Exp1  42948.32  1  
Exp1  30077.6  1  
Exp1  57142.52  1  
Exp1  58535.7  0  
Exp1  26823.84  1  
Exp1  56429.94  1  
Exp1  34907.4  1  
Exp1  55036.758  1  
Exp1  54477.52  1  
Exp1  44485.0  1  
Exp1  39339.5  1  
Exp1  38132.46  1  
Exp1  37269.0  1  
Exp1  44144.7  1  
Exp1  35392.84  1  
Exp1  42216.06  1  
Exp1  47758.44  1  
Exp1  39282.918  1  
Exp1  24249.86  1  
Exp1  23142.86  1  
Exp1  52033.098  1  
Exp1  35242.78  1  
Exp1  54514.418  1  
Exp1  46872.84  1  
Exp1  41766.7  1  
Exp1  41930.7  1  
Exp1  21809.54  1  
Exp1  61726.32  1  
Exp1  48202.06  1  
Exp1  42021.72  1  
Exp1  27376.52  1  
Exp1  34713.06  1  
Exp1  27230.56  1  
Exp1  63942.78  1  
Exp1  55101.54  1  
Exp1  49226.24  1  
Exp1  45772.4  1  
Exp1  41089.38  1  
Exp1  48232.4  1  
Exp1  45125.418  1  
Exp1  28917.299  1  
Exp1  48458.72  1  
Exp1  43379.64  1  
Exp1  62785.758  1  
Exp1  58465.18  1  
Exp1  38363.7  1  
Exp1  51857.62  1  
Exp1  36996.758  1  
Exp1  39446.918  1  
Exp1  60098.62  0  
Exp1  53373.8  1  
Exp1  71116.14  0  
Exp1  61900.16  1  
Exp1  33862.72  1  
Exp1  38013.56  1  
Exp1  50248.78  1  
Exp1  50088.06  1  
Exp1  43060.66  1  
Exp1  50489.04  1  
Exp1  52216.78  0  
Exp1  28668.02  1  
Exp1  44662.12  1  
Exp1  51724.78  1  
Exp1  62297.86  1  
Exp1  42806.46  1  
Exp1  26117.82  1  
Exp1  41720.78  1  
Exp1  34021.8  0  
Exp1  56422.56  1  
Exp1  38484.24  1  
Exp1  28115.34  1  
Exp1  45075.4  1  
Exp1  36914.758  1  
Exp1  49498.48  1  
Exp1  61873.098  1  
Exp1  34016.88  1  
Exp1  56275.78  1  
Exp1  34599.9  1  
Exp1  27009.16  1  
Exp1  41936.44  1  
Exp1  29875.879  1  
Exp1  40858.96  1  
Exp1  37662.6  1  
Exp1  56019.12  1  
Exp1  40382.54  1  
Exp1  50839.18  1  
Exp1  43456.72  1  
Exp1  41991.38  1  
Exp1  39180.418  1  
Exp1  22167.879  1  
Exp1  43495.258  1  
Exp1  70766.82  1  
Exp1  41168.918  1  
Exp1  47515.72  1  
Exp1  57316.36  1  
Exp1  51770.7  1  
Exp1  28158.799  1  
Exp1  25206.799  1  
Exp1  42494.86  0  
Exp1  39060.7  1  
Exp1  38044.72  1  
Exp1  16751.78  1  
Exp1  25729.14  1  
Exp1  40875.36  1  
Exp1  33460.918  1  
Exp1  50889.2  0  
Exp1  72513.42  1  
Exp1  25234.68  1  
Exp1  34076.74  1  
Exp1  21443.0  1  
Exp1  29004.22  1  
Exp1  36535.918  1  
Exp1  36702.38  1  
Exp1  20581.18  1  
Exp1  44163.56  1  
Exp1  43690.418  1  
Exp1  50834.258  1  
Exp1  26911.58  1  
Exp1  26327.74  1  
Exp1  36777.0  1  
Exp1  49151.62  1  
Exp1  38740.9  1  
Exp1  58924.38  1  
Exp1  48315.22  1  
Exp1  53654.24  1  
Exp1  26332.66  1  
Exp1  31070.62  1  
Exp1  32708.98  1  
Exp1  45951.16  1  
Exp1  31427.32  1  
Exp1  24702.5  1  
Exp1  48928.58  1  
Exp1  76313.3  1  
Exp1  65153.918  1  
Exp1  37432.18  1  
Exp1  38130.82  1  
Exp1  61816.52  1  
Exp1  33923.4  1  
Exp1  40619.52  1  
Exp1  40849.94  1  
Exp1  49559.98  1  
Exp1  27706.98  1  
Exp1  20640.22  1  
Exp1  39247.66  1  
Exp1  41874.12  1  
Exp1  39879.06  1  
Exp1  35730.68  1  
Exp1  55698.5  1  
Exp1  51440.24  1  
Exp1  42042.22  1  
Exp1  63306.46  1  
Exp1  46657.18  1  
Exp1  41949.56  1  
Exp1  35481.4  1  
Exp1  62382.32  1  
Exp1  34848.36  1  
Exp1  35510.918  1  
Exp1  55608.3  1  
Exp1  22978.04  1  
Exp1  56352.86  1  
Exp1  28489.26  1  
Exp1  72564.26  1  
Exp1  8641.9795  0  
Exp1  51587.84  0  
Exp1  20638.58  1  
Exp1  36186.6  1  
Exp1  34851.64  1  
Exp1  25465.1  1  
Exp1  59372.098  1  
Exp1  70344.516  1  
Exp1  43849.5  1  
Exp1  38304.66  1  
Exp1  55025.28  1  
Exp1  40925.38  1  
Exp1  43301.74  1  
Exp1  35179.64  1  
Exp1  42794.16  1  
Exp1  49521.44  1  
Exp1  45013.9  1  
Exp1  51344.3  1  
Exp1  48963.02  1  
Exp1  64853.8  1  
Exp1  45339.44  1  
Exp1  52356.18  1  
Exp1  22774.68  1  
Exp1  54820.28  1  
Exp1  32009.52  1  
Exp1  49377.12  1  
Exp1  22573.78  1  
Exp1  41326.36  1  
Exp1  42762.18  1  
Exp1  55556.64  1  
Exp1  60481.56  1  
Exp1  55195.02  1  
Exp1  23793.12  1  
Exp1  40815.5  1  
Exp1  25711.92  1  
Exp1  51322.98  1  
Exp1  41672.4  1  
Exp1  25332.26  1  
Exp1  53498.44  1  
Exp1  44463.68  1  
Exp1  33112.418  1  
Exp1  31820.92  1  
Exp1  56393.04  1  
Exp1  35809.4  0  
Exp1  42508.8  1  
Exp1  31680.7  1  
Exp1  26981.28  1  
Exp1  27171.52  1  
Exp1  42380.88  1  
Exp1  54814.54  1  
Exp1  45961.82  1  
Exp1  26358.08  1  
Exp1  30468.74  1  
Exp1  29396.18  1  
Exp1  65434.36  1  
Exp1  40401.4  1  
Exp1  28290.0  1  
Exp1  71064.48  1  
Exp1  31943.1  1  
Exp1  43762.58  1  
Exp1  51725.598  1  
Exp1  46296.38  1  
Exp1  39707.68  1  
Exp1  57098.24  1  
Exp1  45764.2  1  
Exp1  55254.06  1  
Exp1  29615.94  1  
Exp1  40001.24  1  
Exp1  39877.418  1  
Exp1  50299.62  1  
Exp1  52432.44  1  
Exp1  23116.62  1  
Exp1  59167.098  1  
Exp1  45080.32  1  
Exp1  66965.3  1  
Exp1  62949.758  0  
Exp1  44016.78  1  
Exp1  36430.96  1  
Exp1  27433.92  1  
Exp1  19424.98  1  
Exp1  38452.258  1  
Exp1  59185.14  1  
Exp1  48445.598  1  
Exp1  30701.62  1  
Exp1  64785.74  1  
Exp1  47501.78  1  
Exp1  23295.379  1  
Exp1  47194.28  1  
Exp1  33626.56  1  
Exp1  44427.6  1  
Exp1  24231.0  1  
Exp1  57057.24  1  
Exp1  42111.918  1  
Exp1  56355.32  1  
Exp1  59136.758  1  
Exp1  23237.98  1  
Exp1  44853.18  1  
Exp1  28867.28  1  
Exp1  53066.3  1  
Exp1  45385.36  1  
Exp1  55047.418  1  
Exp1  54391.418  1  
Exp1  32397.379  1  
Exp1  34067.72  1  
Exp1  61009.64  1  
Exp1  51782.18  1  
Exp1  20982.98  1  
Exp1  47459.14  1  
Exp1  39432.98  1  
Exp1  32782.78  1  
Exp1  21337.22  1  
Exp1  26417.94  1  
Exp1  24448.299  1  
Exp1  52589.06  1  
Exp1  15267.58  1  
Exp1  42686.74  1  
Exp1  46468.58  1  
Exp1  43422.28  1  
Exp1  44644.08  1  
Exp1  22443.4  1  
Exp1  38585.1  1  
Exp1  40279.22  1  
Exp1  26730.36  1  
Exp1  44635.06  1  
Exp1  36249.74  1  
Exp1  39953.68  1  
Exp1  61063.758  1  
Exp1  48241.418  1  
Exp1  61634.48  1  
Exp1  28534.36  1  
Exp1  29223.16  1  
Exp1  36019.32  1  
Exp1  56625.098  1  
Exp1  50065.918  1  
Exp1  63642.66  1  
Exp1  42523.56  1  
Exp1  56537.36  1  
Exp1  52778.48  1  
Exp1  48360.32  1  
Exp1  42407.94  1  
Exp1  39244.38  1  
Exp1  46017.58  1  
Exp1  45856.04  1  
Exp1  28354.78  1  
Exp1  49103.24  1  
Exp1  50555.46  1  
Exp1  43901.16  1  
Exp1  36579.38  1  
Exp1  39565.82  1  
Exp1  23842.32  0  
Exp1  46314.418  1  
Exp1  48711.28  1  
Exp1  26816.459  1  
Exp1  59632.04  1  
Exp1  41519.88  1  
Exp1  47263.98  1  
Exp1  34640.08  1  
Exp1  26971.44  0  
Exp1  50288.96  1  
Exp1  66963.66  1  
Exp1  22273.66  1  
Exp1  47400.918  1  
Exp1  24612.299  1  
Exp1  31174.76  1  
Exp1  31495.379  1  
Exp1  46076.62  1  
Exp1  25055.92  1  
Exp1  27367.5  1  
Exp1  26228.52  1  
Exp1  19760.36  1  
Exp1  31406.0  1  
Exp1  63691.04  1  
Exp1  28545.84  1  
Exp1  49898.64  1  
Exp1  21691.459  1  
Exp1  57031.82  1  
Exp1  34754.06  1  
Exp1  22942.78  1  
Exp1  47274.64  1  
Exp1  32148.1  1  
Exp1  38988.54  1  
Exp1  24823.04  1  
Exp1  51059.758  1  
Exp1  60207.68  1  
Exp1  61653.34  0  
Exp1  46962.22  1  
Exp1  25565.959  1  
Exp1  47146.72  1  
Exp1  55928.098  1  
Exp1  40785.16  1  
Exp1  56085.54  1  
Exp1  51923.22  1  
Exp1  25833.28  1  
Exp1  61539.36  1  
Exp1  54496.38  1  
Exp1  39045.12  1  
Exp1  41863.46  1  
Exp1  40859.78  1  
Exp1  21633.24  1  
Exp1  39877.418  1  
Exp1  28118.62  1  
Exp1  38401.418  1  
Exp1  47325.48  1  
Exp1  57591.88  1  
Exp1  56874.38  1  
Exp1  46770.34  1  
Exp1  66911.18  0  
Exp1  27037.86  1  
Exp1  51034.34  1  
Exp1  28371.18  1  
Exp1  49208.2  1  
Exp1  31948.84  1  
Exp1  42633.44  1  
Exp1  41200.08  1  
Exp1  80441.18  1  
Exp1  32594.18  1  
Exp1  27954.62  1  
Exp1  64661.918  1  
Exp1  48839.2  1  
Exp1  48366.06  1  
Exp1  26126.84  1  
Exp1  49350.06  0  
Exp1  62664.4  1  
Exp1  65814.016  1  
Exp1  49571.46  1  
Exp1  39052.5  1  
Exp1  35384.64  1  
Exp1  40515.38  1  
Exp1  18696.82  1  
Exp1  27263.36  1  
Exp1  41669.12  1  
Exp1  61358.96  1  
Exp1  49694.46  1  
Exp1  31037.0  1  
Exp1  30430.2  1  
Exp1  24087.5  1  
Exp1  63222.82  1  
Exp1  37615.04  1  
Exp1  22637.74  1  
Exp1  33590.48  1  
Exp1  18126.1  0  
Exp1  21961.24  1  
Exp1  41909.38  1  
Exp1  51865.82  1  
Exp1  21367.56  1  
Exp1  28715.58  1  
Exp1  42082.4  1  
Exp1  36234.16  1  
Exp1  42167.68  1  
Exp1  45242.68  1  
Exp1  45332.88  1  
Exp1  45090.16  1  
Exp1  49359.08  1  
Exp1  20336.0  1  
Exp1  45683.84  1  
Exp1  29711.06  1  
Exp1  55002.32  1  
Exp1  44208.66  1  
Exp1  49360.72  1  
Exp1  34978.74  1  
Exp1  46578.46  1  
Exp1  53289.34  1  
Exp1  34789.32  1  
Exp1  26272.799  1  
Exp1  44640.8  1  
Exp1  52007.68  1  
Exp1  30199.78  1  
Exp1  20741.9  1  
Exp1  42716.258  1  
Exp1  26031.72  1  
Exp1  45195.12  1  
Exp1  69734.44  1  
Exp1  35958.64  1  
Exp1  29906.22  1  
Exp1  58516.84  1  
Exp1  60739.86  1  
Exp1  42769.56  1  
Exp1  43136.918  1  
Exp1  26696.74  1  
Exp1  41334.56  1  
Exp1  53652.598  1  
Exp1  49660.02  1  
Exp1  45407.5  1  
Exp1  23152.7  1  
Exp1  38638.4  1  
Exp1  24329.4  1  
Exp1  33643.78  1  
Exp1  34643.36  1  
Exp1  49748.58  1  
Exp1  40419.44  1  
Exp1  51335.28  1  
Exp1  39045.94  1  
Exp1  43609.24  1  
Exp1  43425.56  1  
Exp1  26826.299  1  
Exp1  35968.48  1  
Exp1  47491.94  1  
Exp1  35378.08  1  
Exp1  23878.4  1  
Exp1  44641.62  1  
Exp1  32524.48  1  
Exp1  42113.56  1  
Exp1  35905.34  1  
Exp1  54947.38  1  
Exp1  37284.58  1  
Exp1  38588.38  1  
Exp1  48461.18  1  
Exp1  19717.72  1  
Exp1  20454.08  1  
Exp1  47062.258  1  
Exp1  42919.62  1  
Exp1  62389.7  1  
Exp1  36783.56  1  
Exp1  36379.3  1  
Exp1  47029.46  1  
Exp1  74108.32  0  
Exp1  46721.96  1  
Exp1  28264.58  1  
Exp1  53101.56  1  
Exp1  36855.72  1  
Exp1  33127.18  1  
Exp1  24490.12  1  
Exp1  55708.34  1  
Exp1  62469.24  1  
Exp1  29788.959  1  
Exp1  477.24  0  
Exp1  52985.94  1  
Exp1  49437.8  1  
Exp1  26176.86  1  
Exp1  32856.58  1  
Exp1  46796.58  1  
Exp1  52195.46  1  
Exp1  40998.36  1  
Exp1  69745.1  1  
Exp1  30473.66  1  
Exp1  27452.78  1  
Exp1  49569.82  1  
Exp1  52859.66  1  
Exp1  41760.14  1  
Exp1  18970.7  1  
Exp1  71184.2  1  
Exp1  42481.74  1  
Exp1  51827.28  1  
Exp1  70361.74  0  
Exp1  43903.62  1  
Exp1  41665.02  1  
Exp1  28095.66  1  
Exp1  34602.36  1  
Exp1  37019.72  1  
Exp1  58683.3  1  
Exp1  43430.48  1  
Exp1  51006.46  1  
Exp1  42142.258  1  
Exp1  51943.72  1  
Exp1  34210.4  1  
Exp1  36407.18  1  
Exp1  53395.12  1  
Exp1  57441.0  1  
Exp1  47687.918  1  
Exp1  68684.836  0  
Exp1  31476.52  1  
Exp1  46505.48  1  
Exp1  29571.66  1  
Exp1  35883.2  1  
Exp1  27844.74  1  
Exp1  35787.258  1  
Exp1  45715.0  1  
Exp1  39742.12  1  
Exp1  46897.44  1  
Exp1  43774.06  1  
Exp1  23690.62  1  
Exp1  49755.96  1  
Exp1  46193.88  1  
Exp1  50313.56  1  
Exp1  41344.4  1  
Exp1  51973.24  1  
Exp1  30313.76  1  
Exp1  31442.9  1  
Exp1  49669.86  1  
Exp1  36732.72  1  
Exp1  55306.54  1  
Exp1  37399.38  1  
Exp1  46463.66  1  
Exp1  52437.36  0  
Exp1  50967.918  1  
Exp1  39415.758  1  
Exp1  43177.918  1  
Exp1  29111.64  1  
Exp1  43861.8  1  
Exp1  48891.68  1  
Exp1  44052.04  1  
Exp1  48603.86  1  
Exp1  44545.68  1  
Exp1  44735.1  1  
Exp1  36050.48  1  
Exp1  31370.74  1  
Exp1  51125.36  1  
Exp1  43803.58  1  
Exp1  41632.22  1  
Exp1  50791.62  1  
Exp1  38100.48  1  
Exp1  27443.76  1  
Exp1  47810.918  1  
Exp1  51805.14  1  
Exp1  25119.879  1  
Exp1  21286.379  1  
Exp1  56182.3  1  
Exp1  45912.62  1  
Exp1  54286.46  1  
Exp1  54912.94  1  
Exp1  27722.56  1  
Exp1  48447.24  1  
Exp1  55731.3  1  
Exp1  38289.9  1  
Exp1  35680.66  1  
Exp1  44166.02  1  
Exp1  57515.62  1  
Exp1  34468.7  1  
Exp1  45808.48  1  
Exp1  21474.16  1  
Exp1  77417.016  1  
Exp1  18319.62  1  
Exp1  56206.9  1  
Exp1  46565.34  1  
Exp1  25975.14  1  
Exp1  56268.4  1  
Exp1  35387.1  1  
Exp1  43283.7  1  
Exp1  23101.04  1  
Exp1  39009.86  1  
Exp1  36672.86  1  
Exp1  67817.28  1  
Exp1  34540.86  1  
Exp1  37251.78  1  
Exp1  55162.22  1  
Exp1  46425.12  1  
Exp1  55955.16  1  
Exp1  25310.94  1  
Exp1  23303.58  1  
Exp1  26988.66  1  
Exp1  55505.8  1  
Exp1  41031.16  1  
Exp1  25644.68  1  
Exp1  27737.32  1  
Exp1  23592.22  1  
Exp1  28663.92  1  
Exp1  46624.38  1  
Exp1  31898.82  1  
Exp1  41941.36  1  
Exp1  27714.36  1  
Exp1  25955.459  1  
Exp1  41236.98  1  
Exp1  48232.4  1  
Exp1  45603.48  1  
Exp1  46767.88  1  
Exp1  52190.54  1  
Exp1  58665.258  1  
Exp1  19557.0  1  
Exp1  24296.6  1  
Exp1  54643.98  1  
Exp1  30719.66  1  
Exp1  19336.42  1  
Exp1  63720.56  1  
Exp1  57874.78  1  
Exp1  25228.94  1  
Exp1  23783.28  1  
Exp1  58669.36  1  
Exp1  30233.4  1  
Exp1  47330.4  1  
Exp1  40807.3  1  
Exp1  54779.28  1  
Exp1  52967.9  1  
Exp1  36203.82  1  
Exp1  22843.56  1  
Exp1  27250.24  1  
Exp1  31433.879  1  
Exp1  47275.46  1  
Exp1  42731.84  1  
Exp1  35184.56  1  
Exp1  56561.96  1  
Exp1  52584.14  1  
Exp1  55824.78  1  
Exp1  41898.72  1  
Exp1  42965.54  1  
Exp1  69002.18  1  
Exp1  42271.0  1  
Exp1  28900.9  1  
Exp1  22260.54  1  
Exp1  32162.86  1  
Exp1  55721.46  1  
Exp1  42108.64  1  
Exp1  34397.36  1  
Exp1  52982.66  1  
Exp1  53491.06  1  
Exp1  38764.68  1  
Exp1  27214.98  1  
Exp1  25383.1  1  
Exp1  41711.758  1  
Exp1  46978.62  1  
Exp1  45072.12  1  
Exp1  40228.38  1  
Exp1  42496.5  1  
Exp1  52334.04  1  
Exp1  21807.08  1  
Exp1  51781.36  1  
Exp1  48001.16  1  
Exp1  52291.4  1  
Exp1  27377.34  1  
Exp1  56336.46  1  
Exp1  43870.82  1  
Exp1  30271.12  1  
Exp1  59036.72  1  
Exp1  35278.04  1  
Exp1  25096.1  1  
Exp1  52903.94  1  
Exp1  48749.0  1  
Exp1  37186.18  1  
Exp1  48710.46  1  
Exp1  33011.56  1  
Exp1  26382.68  1  
Exp1  62235.54  1  
Exp1  33698.72  1  
Exp1  36618.74  1  
Exp1  25731.6  1  
Exp1  33663.46  1  
Exp1  41557.6  1  
Exp1  45897.86  1  
Exp1  48571.88  1  
Exp1  27328.959  1  
Exp1  48819.52  1  
Exp1  37660.14  1  
Exp1  20921.48  1  
Exp1  32526.94  1  
Exp1  40302.18  1  
Exp1  46585.84  1  
Exp1  38792.56  1  
Exp1  45130.34  1  
Exp1  41305.86  1  
Exp1  26980.459  1  
Exp1  44330.84  1  
Exp1  37759.36  1  
Exp1  38927.04  1  
Exp1  44229.16  1  
Exp1  48393.12  1  
Exp1  29636.44  1  
Exp1  53663.258  1  
Exp1  66128.9  1  
Exp1  50989.24  1  
Exp1  56147.86  1  
Exp1  26126.02  1  
Exp1  36895.9  1  
Exp1  42733.48  1  
Exp1  43892.14  1  
Exp1  21945.66  1  
Exp1  39139.418  1  
Exp1  23838.22  1  
Exp1  22320.4  1  
Exp1  40118.5  1  
Exp1  22923.1  1  
Exp1  49441.9  1  
Exp1  44576.02  1  
Exp1  64966.96  1  
Exp1  25622.54  1  
Exp1  47012.24  1  
Exp1  22490.959  1  
Exp1  48941.7  1  
Exp1  46590.758  1  
Exp1  39129.58  1  
Exp1  33475.68  1  
Exp1  25469.2  1  
Exp1  22578.7  1  
Exp1  46672.758  1  
Exp1  42937.66  1  
Exp1  43898.7  1  
Exp1  60614.4  1  
Exp1  36919.68  1  
Exp1  60735.758  1  
Exp1  48452.16  1  
Exp1  42136.52  1  
Exp1  45624.8  1  
Exp1  50188.918  1  
Exp1  42239.02  1  
Exp1  35274.758  1  
Exp1  39241.918  1  
Exp1  53298.36  1  
Exp1  31437.16  1  
Exp1  43614.98  1  
Exp1  23301.12  1  
Exp1  42843.36  1  
Exp1  65999.336  1  
Exp1  54466.86  1  
Exp1  36377.66  1  
Exp1  75772.92  1  
Exp1  40106.2  1  
Exp1  37582.24  1  
Exp1  41186.96  1  
Exp1  54249.56  1  
Exp1  50689.94  1  
Exp1  29391.26  1  
Exp1  44965.52  1  
Exp1  32125.959  1  
Exp1  47215.598  1  
Exp1  24181.799  1  
Exp1  52539.86  1  
Exp1  25799.66  0  
Exp1  45657.598  1  
Exp1  62907.12  1  
Exp1  30672.92  1  
Exp1  26699.2  1  
Exp1  36084.918  1  
Exp1  53762.48  1  
Exp1  35493.7  1  
Exp1  47758.44  1  
Exp1  51756.758  1  
Exp1  21009.22  1  
Exp1  25433.12  1  
Exp1  44412.02  1  
Exp1  43262.38  1  
Exp1  50803.098  1  
Exp1  51177.84  1  
Exp1  21468.42  1  
Exp1  26546.68  1  
Exp1  45794.54  1  
Exp1  46072.52  1  
Exp1  52673.52  0  
Exp1  42568.66  1  
Exp1  37091.06  1  
Exp1  50534.14  1  
Exp1  39788.86  1  
Exp1  49927.34  1  
Exp1  23341.299  1  
Exp1  25962.02  1  
Exp1  59837.04  1  
Exp1  38294.0  1  
Exp1  44275.08  1  
Exp1  31614.28  1  
Exp1  54265.14  1  
Exp1  44708.04  1  
Exp1  29144.44  1  
Exp1  57085.12  1  
Exp1  36407.18  1  
Exp1  47606.74  1  
Exp1  44059.418  1  
Exp1  43421.46  1  
Exp1  47614.12  1  
Exp1  37035.3  1  
Exp1  54868.66  1  
Exp1  42015.16  1  
Exp1  37292.78  1  
Exp1  59426.22  1  
Exp1  49210.66  1  
Exp1  47187.72  1  
Exp1  38717.94  1  
Exp1  52855.56  1  
Exp1  27593.0  1  
Exp1  46355.418  1  
Exp1  46803.96  1  
Exp1  38640.86  1  
Exp1  27138.72  0  
Exp1  49543.58  1  
Exp1  34743.4  1  
Exp1  43448.52  1  
Exp1  50610.4  1  
Exp1  70761.9  1  
Exp1  56431.58  1  
Exp1  60600.46  1  
Exp1  21208.48  1  
Exp1  38848.32  1  
Exp1  27702.06  1  
Exp1  45117.22  1  
Exp1  41126.28  1  
Exp1  39478.08  1  
Exp1  58621.8  1  
Exp1  21624.22  1  
Exp1  49942.918  1  
Exp1  38525.24  1  
Exp1  40620.34  1  
Exp1  37361.66  1  
Exp1  56747.28  1  
Exp1  51667.38  1  
Exp1  66437.22  1  
Exp1  47290.22  1  
Exp1  51973.24  1  
Exp1  43716.66  1  
Exp1  48765.4  1  
Exp1  20339.28  1  
Exp1  60377.418  1  
Exp1  40897.5  1  
Exp1  35306.74  0  
Exp1  25205.98  1  
Exp1  38551.48  1  
Exp1  46674.4  1  
Exp1  48961.38  1  
Exp1  47191.0  1  
Exp1  41962.68  1  
Exp1  50010.16  1  
Exp1  47307.44  0  
Exp1  32925.46  1  
Exp1  75595.8  1  
Exp1  28629.48  1  
Exp1  65392.54  1  
Exp1  40073.4  1  
Exp1  57168.758  1  
Exp1  79443.24  0  
Exp1  47505.88  1  
Exp1  24717.26  1  
Exp1  43092.64  1  
Exp1  33717.58  1  
Exp1  43847.04  1  
Exp1  34729.46  1  
Exp1  48503.0  1  
Exp1  49113.08  1  
Exp1  66180.56  1  
Exp1  56848.14  1  
Exp1  73786.06  1  
Exp1  24932.1  1  
Exp1  50686.66  1  
Exp1  56841.58  1  
Exp1  50777.68  1  
Exp1  69377.74  1  
Exp1  40420.258  1  
Exp1  27916.08  1  
Exp1  25489.7  1  
Exp1  40757.28  1  
Exp1  31932.44  1  
Exp1  26235.9  1  
Exp1  41311.6  1  
Exp1  23670.94  1  
Exp1  50846.56  1  
Exp1  43181.2  1  
Exp1  35774.14  1  
Exp1  34539.22  1  
Exp1  67077.64  1  
Exp1  45593.64  1  
Exp1  27099.36  1  
Exp1  61732.88  1  
Exp1  31025.52  1  
Exp1  47678.08  1  
Exp1  20964.12  1  
Exp1  61014.56  1  
Exp1  23256.02  1  
Exp1  22609.86  1  
Exp1  51198.34  1  
Exp1  46033.98  1  
Exp1  31410.1  1  
Exp1  47761.72  1  
Exp1  33951.28  1  
Exp1  30185.02  1  
Exp1  26392.52  1  
Exp1  42339.88  1  
Exp1  25216.64  1  
Exp1  59682.06  1  
Exp1  41471.5  1  
Exp1  51719.04  1  
Exp1  38670.38  1  
Exp1  33435.5  1  
Exp1  37123.04  1  
Exp1  44017.6  1  
Exp1  58157.68  1  
Exp1  26847.62  1  
Exp1  40854.86  1  
Exp1  42299.7  1  
Exp1  47536.22  1  
Exp1  55441.84  1  
Exp1  32581.06  1  
Exp1  29925.9  1  
Exp1  40267.74  1  
Exp1  61135.098  1  
Exp1  36771.258  1  
Exp1  52580.04  1  
Exp1  39451.02  1  
Exp1  55350.82  1  
Exp1  32631.9  1  
Exp1  46469.4  1  
Exp1  48284.88  1  
Exp1  50945.78  1  
Exp1  54654.64  1  
Exp1  43022.94  1  
Exp1  52876.88  1  
Exp1  53874.0  1  
Exp1  37577.32  1  
Exp1  44125.02  1  
Exp1  61809.96  1  
Exp1  45829.8  1  
Exp1  58740.7  1  
Exp1  49707.58  1  
Exp1  49687.08  1  
Exp1  68374.06  1  
Exp1  61502.46  1  
Exp1  36252.2  1  
Exp1  46227.5  1  
Exp1  28752.48  1  
Exp1  36152.98  1  
Exp1  25893.959  1  
Exp1  16317.18  1  
Exp1  38447.34  1  
Exp1  25635.66  1  
Exp1  50741.598  1  
Exp1  41983.18  1  
Exp1  37125.5  1  
Exp1  36073.44  1  
Exp1  43596.94  1  
Exp1  48673.56  1  
Exp1  49622.3  1  
Exp1  22417.16  1  
Exp1  37212.418  1  
Exp1  62857.918  1  
Exp1  44776.1  1  
Exp1  28802.5  1  
Exp1  55860.86  1  
Exp1  55254.88  1  
Exp1  26480.26  1  
Exp1  63545.08  1  
Exp1  48930.22  1  
Exp1  54433.24  1  
Exp1  31411.74  1  
Exp1  21804.62  1  
Exp1  32275.2  1  
Exp1  30731.959  1  
Exp1  52448.02  1  
Exp1  38465.38  1  
Exp1  43105.758  1  
Exp1  46110.24  1  
Exp1  37287.86  1  
Exp1  49599.34  1  
Exp1  40675.28  1  
Exp1  27097.72  1  
Exp1  40640.02  1  
Exp1  49764.16  1  
Exp1  49588.68  1  
Exp1  4249.2397  0  
Exp1  24426.16  1  
Exp1  36114.44  1  
Exp1  71649.14  1  
Exp1  59633.68  0  
Exp1  50004.418  1  
Exp1  56795.66  1  
Exp1  29961.98  1  
Exp1  36866.38  1  
Exp1  47520.64  1  
Exp1  57171.22  1  
Exp1  43476.4  1  
Exp1  41704.38  1  
Exp1  50126.598  1  
Exp1  51550.12  1  
Exp1  40244.78  1  
Exp1  25533.98  1  
Exp1  57950.22  1  
Exp1  57267.98  1  
Exp1  24289.22  1  
Exp1  36930.34  1  
Exp1  41236.16  1  
Exp1  51943.72  1  
Exp1  29606.92  1  
Exp1  54653.0  1  
Exp1  24575.4  1  
Exp1  46124.18  1  
Exp1  46553.86  0  
Exp1  42544.06  1  
Exp1  42867.14  1  
Exp1  38870.46  1  
Exp1  29449.48  1  
Exp1  19019.9  1  
Exp1  21020.7  1  
Exp1  41359.98  1  
Exp1  61384.38  1  
Exp1  36471.14  1  
Exp1  43194.32  1  
Exp1  32358.84  1  
Exp1  51062.22  1  
Exp1  57106.44  1  
Exp1  68580.7  0  
Exp1  24532.76  1  
Exp1  50198.758  1  
Exp1  31756.959  1  
Exp1  35636.38  1  
Exp1  47777.3  1  
Exp1  61071.14  1  
Exp1  35111.58  1  
Exp1  39862.66  1  
Exp1  63532.78  1  
Exp1  32961.54  1  
Exp1  26176.86  0  
Exp1  40237.4  1  
Exp1  33424.84  1  
Exp1  41865.1  1  
Exp1  40068.48  1  
Exp1  38439.96  1  
Exp1  41758.5  1  
Exp1  56355.32  1  
Exp1  40947.52  1  
Exp1  47418.14  1  
Exp1  26195.72  1  
Exp1  58322.5  1  
Exp1  58258.54  1  
Exp1  63706.62  1  
Exp1  29761.9  1  
Exp1  46008.56  1  
Exp1  51706.74  1  
Exp1  36121.82  1  
Exp1  46038.08  1  
Exp1  51608.34  1  
Exp1  77786.836  1  
Exp1  39569.918  1  
Exp1  36889.34  1  
Exp1  25972.68  1  
Exp1  20109.68  0  
Exp1  34982.84  1  
Exp1  56293.0  1  
Exp1  29665.959  1  
Exp1  24269.54  1  
Exp1  20840.3  1  
Exp1  59417.2  1  
Exp1  39695.38  1  
Exp1  25196.14  1  
Exp1  38032.418  1  
Exp1  51407.44  1  
Exp1  32687.66  1  
Exp1  48916.28  1  
Exp1  46246.36  1  
Exp1  32098.08  1  
Exp1  31284.64  1  
Exp1  45289.418  1  
Exp1  24021.9  1  
Exp1  55884.64  1  
Exp1  62746.4  1  
Exp1  73964.0  0  
Exp1  51465.66  1  
Exp1  47667.418  1  
Exp1  55007.24  1  
Exp1  31546.219  1  
Exp1  44720.34  1  
Exp1  60612.758  1  
Exp1  45319.758  1  
Exp1  54146.24  1  
Exp1  40850.758  1  
Exp1  24838.62  1  
Exp1  27184.64  1  
Exp1  43795.38  1  
Exp1  43139.38  1  
Exp1  44051.22  1  
Exp1  24524.56  1  
Exp1  59641.88  1  
Exp1  41255.02  1  
Exp1  35557.66  1  
Exp1  58634.918  1  
Exp1  44933.54  1  
Exp1  45005.7  1  
Exp1  35819.24  1  
Exp1  39427.24  1  
Exp1  44219.32  1  
Exp1  54859.64  1  
Exp1  49537.84  1  
Exp1  50554.64  1  
Exp1  47339.418  1  
Exp1  58204.418  1  
Exp1  33391.22  1  
Exp1  57955.14  1  
Exp1  45326.32  1  
Exp1  50467.72  1  
Exp1  49249.2  1  
Exp1  73783.6  1  
Exp1  57306.52  1  
Exp1  38801.58  1  
Exp1  49077.82  1  
Exp1  43624.82  1  
Exp1  41634.68  1  
Exp1  32759.82  1  
Exp1  46514.5  1  
Exp1  35859.418  1  
Exp1  59546.758  1  
Exp1  66007.54  1  
Exp1  64797.22  1  
Exp1  45639.56  1  
Exp1  29837.34  1  
Exp1  41491.18  1  
Exp1  26996.86  1  
Exp1  50503.8  1  
Exp1  66788.18  1  
Exp1  30376.9  1  
Exp1  51612.44  1  
Exp1  34589.24  1  
Exp1  52466.06  1  
Exp1  28063.68  1  
Exp1  32733.58  1  
Exp1  19633.26  1  
Exp1  55674.72  1  
Exp1  27673.36  1  
Exp1  31239.54  1  
Exp1  41415.74  1  
Exp1  37475.64  1  
Exp1  58361.04  1  
Exp1  43838.84  1  
Exp1  45172.98  1  
Exp1  25550.379  1  
Exp1  33859.44  1  
Exp1  52360.28  1  
Exp1  41666.66  1  
Exp1  51528.8  1  
Exp1  39022.16  1  
Exp1  57472.16  1  
Exp1  52228.258  1  
Exp1  72775.82  1  
Exp1  44188.98  1  
Exp1  33437.14  1  
Exp1  29661.86  1  
Exp1  25236.32  1  
Exp1  25261.74  1  
Exp1  24270.36  1  
Exp1  53855.14  1  
Exp1  31600.34  1  
Exp1  35478.12  1  
Exp1  54325.0  1  
Exp1  47331.22  1  
Exp1  42565.38  1  
Exp1  52386.52  1  
Exp1  65120.3  1  
Exp1  27474.92  1  
Exp1  20828.0  1  
Exp1  35683.94  1  
Exp1  53937.14  1  
Exp1  27934.12  1  
Exp1  25417.54  1  
Exp1  25147.76  1  
Exp1  74109.96  1  
Exp1  42637.54  1  
Exp1  31104.24  1  
Exp1  44677.7  1  
Exp1  44097.96  1  
Exp1  63111.3  1  
Exp1  23600.42  1  
Exp1  44079.1  1  
Exp1  40415.34  1  
Exp1  47977.38  1  
Exp1  53208.98  1  
Exp1  45010.62  1  
Exp1  33292.82  1  
Exp1  35748.72  1  
Exp1  25063.299  1  
Exp1  62652.098  1  
Exp1  24206.4  1  
Exp1  52760.44  1  
Exp1  30189.94  1  
Exp1  49192.62  1  
Exp1  55797.72  1  
Exp1  41656.82  1  
Exp1  41418.2  1  
Exp1  42347.258  1  
Exp1  21418.4  1  
Exp1  20925.58  1  
Exp1  46732.62  1  
Exp1  60524.2  1  
Exp1  30500.72  1  
Exp1  33875.02  1  
Exp1  33769.24  1  
Exp1  47697.758  1  
Exp1  48951.54  1  
Exp1  38247.258  1  
Exp1  25478.22  1  
Exp1  30766.4  1  
Exp1  48802.3  1  
Exp1  22416.34  1  
Exp1  19472.54  1  
Exp1  41529.72  1  
Exp1  39099.24  1  
Exp1  27547.08  1  
Exp1  24290.86  1  
Exp1  42447.3  1  
Exp1  21052.68  1  
Exp1  67682.8  1  
Exp1  46494.82  1  
Exp1  39554.34  1  
Exp1  53822.34  1  
Exp1  57302.418  1  
Exp1  50061.82  1  
Exp1  21834.959  1  
Exp1  64001.0  1  
Exp1  46791.66  1  
Exp1  33300.2  1  
Exp1  43362.418  1  
Exp1  46230.78  1  
Exp1  28772.16  1  
Exp1  52800.62  1  
Exp1  28471.22  1  
Exp1  37210.78  1  
Exp1  50698.96  1  
Exp1  34618.758  1  
Exp1  42858.94  1  
Exp1  36175.12  1  
Exp1  52910.5  1  
Exp1  54922.78  1  
Exp1  31427.32  1  
Exp1  39051.68  1  
Exp1  70536.4  1  
Exp1  27723.379  1  
Exp1  26114.54  1  
Exp1  23503.66  1  
Exp1  51226.22  1  
Exp1  24165.4  1  
Exp1  39870.86  1  
Exp1  20546.74  1  
Exp1  68951.336  1  
Exp1  44975.36  1  
Exp1  78720.0  1  
Exp1  27839.0  1  
Exp1  23095.299  1  
Exp1  65287.58  1  
Exp1  23378.2  1  
Exp1  52990.86  1  
Exp1  45811.758  1  
Exp1  41724.88  1  
Exp1  53113.04  1  
Exp1  37322.3  1  
Exp1  40160.32  1  
Exp1  36089.02  1  
Exp1  53368.88  1  
Exp1  49562.44  1  
Exp1  26199.82  1  
Exp1  24391.72  1  
Exp1  35662.62  1  
Exp1  48343.918  1  
Exp1  39893.0  1  
Exp1  46400.52  1  
Exp1  60541.418  1  
Exp1  45148.38  1  
Exp1  48270.12  1  
Exp1  35676.56  1  
Exp1  52100.34  1  
Exp1  58822.7  1  
Exp1  62289.66  1  
Exp1  34260.418  1  
Exp1  45738.78  1  
Exp1  26443.36  1  
Exp1  67883.7  1  
Exp1  31351.879  1  
Exp1  39624.04  1  
Exp1  69596.68  1  
Exp1  46341.48  1  
Exp1  34533.48  1  
Exp1  41536.28  1  
Exp1  20958.379  1  
Exp1  56505.38  1  
Exp1  56769.418  1  
Exp1  39403.46  1  
Exp1  32066.92  1  
Exp1  60395.46  1  
Exp1  30446.6  0  
Exp1  50773.58  1  
Exp1  58618.52  1  
Exp1  17349.56  1  
Exp1  40904.88  1  
Exp1  40739.24  1  
Exp1  44648.18  1  
Exp1  35402.68  1  
Exp1  48931.04  1  
Exp1  53506.64  1  
Exp1  41857.72  1  
Exp1  45929.02  1  
Exp1  21027.26  1  
Exp1  42789.24  1  
Exp1  26858.28  1  
Exp1  37725.74  1  
Exp1  43436.22  1  
Exp1  47377.14  1  
Exp1  29157.56  1  
Exp1  16108.899  1  
Exp1  51228.68  1  
Exp1  38888.5  1  
Exp1  20870.64  1  
Exp1  50980.22  1  
Exp1  41335.38  1  
Exp1  58632.46  1  
Exp1  44805.62  1  
Exp1  40672.0  1  
Exp1  61315.5  1  
Exp1  29020.62  1  
Exp1  25887.4  1  
Exp1  54962.14  1  
Exp1  44458.758  1  
Exp1  58766.94  1  
Exp1  28295.74  1  
Exp1  36297.3  1  
Exp1  32680.28  1  
Exp1  51912.56  1  
Exp1  57427.06  1  
Exp1  44457.94  1  
Exp1  26946.02  1  
Exp1  23575.0  1  
Exp1  57257.32  1  
Exp1  23512.68  1  
Exp1  38530.98  1  
Exp1  58775.14  1  
Exp1  46990.918  1  
Exp1  52956.418  1  
Exp1  47683.82  1  
Exp1  45850.3  1  
Exp1  33929.14  1  
Exp1  55939.58  1  
Exp1  38070.96  1  
Exp1  37348.54  1  
Exp1  21260.959  1  
Exp1  27047.7  0  
Exp1  41241.9  1  
Exp1  45990.52  1  
Exp1  40070.12  1  
Exp1  50038.04  1  
Exp1  28620.459  1  
Exp1  57907.58  1  
Exp1  37980.758  1  
Exp1  48316.04  1  
Exp1  45846.2  1  
Exp1  38931.96  1  
Exp1  33738.08  1  
Exp1  56139.66  1  
Exp1  21613.56  1  
Exp1  41851.16  1  
Exp1  55987.96  1  
Exp1  44335.758  1  
Exp1  45546.08  1  
Exp1  38806.5  1  
Exp1  24091.6  1  
Exp1  55126.96  1  
Exp1  53910.9  1  
Exp1  46765.418  1  
Exp1  44657.2  1  
Exp1  47603.46  1  
Exp1  63807.48  1  
Exp1  65676.26  1  
Exp1  41501.84  1  
Exp1  34387.52  1  
Exp1  24357.28  1  
Exp1  40662.16  1  
Exp1  61333.54  1  
Exp1  22203.959  1  
Exp1  28194.06  1  
Exp1  75989.4  1  
Exp1  30185.84  1  
Exp1  26942.74  1  
Exp1  53710.82  1  
Exp1  36904.918  1  
Exp1  48211.9  0  
Exp1  52208.58  1  
Exp1  26110.44  1  
Exp1  55193.38  1  
Exp1  44497.3  1  
Exp1  43690.418  1  
Exp1  54894.9  1  
Exp1  38001.258  1  
Exp1  46186.5  1  
Exp1  55391.82  1  
Exp1  43534.62  1  
Exp1  57891.18  1  
Exp1  55819.86  1  
Exp1  66536.44  1  
Exp1  39092.68  1  
Exp1  40157.86  1  
Exp1  44362.0  1  
Exp1  49413.2  1  
Exp1  76069.76  1  
Exp1  52562.82  1  
Exp1  26468.78  1  
Exp1  65520.46  1  
Exp1  48994.18  1  
Exp1  43874.1  1  
Exp1  44227.52  1  
Exp1  34193.18  0  
Exp1  59430.32  1  
Exp1  41148.418  1  
Exp1  49987.2  1  
Exp1  41541.2  1  
Exp1  67915.68  1  
Exp1  20252.36  1  
Exp1  47374.68  1  
Exp1  33596.22  1  
Exp1  27634.82  1  
Exp1  53308.2  1  
Exp1  32242.4  1  
Exp1  58317.58  1  
Exp1  27679.92  1  
Exp1  64317.52  1  
Exp1  55855.94  1  
Exp1  27995.62  1  
Exp1  45567.4  1  
Exp1  43488.7  1  
Exp1  56753.02  1  
Exp1  42020.08  1  
Exp1  53824.8  1  
Exp1  51787.918  1  
Exp1  24598.36  1  
Exp1  54557.06  1  
Exp1  55664.88  1  
Exp1  42517.82  1  
Exp1  57195.82  1  
Exp1  50750.62  1  
Exp1  42343.98  1  
Exp1  45338.62  1  
Exp1  38840.12  1  
Exp1  51977.34  1  
Exp1  25082.98  1  
Exp1  46630.94  1  
Exp1  25849.68  1  
Exp1  44385.78  1  
Exp1  45021.28  1  
Exp1  54220.86  1  
Exp1  24082.58  1  
Exp1  53251.62  1  
Exp1  28990.28  1  
Exp1  58965.38  1  
Exp1  43382.918  1  
Exp1  36411.28  1  
Exp1  53723.94  1  
Exp1  24060.44  1  
Exp1  51325.44  1  
Exp1  49927.34  1  
Exp1  22255.62  1  
Exp1  57750.96  1  
Exp1  31442.08  1  
Exp1  36845.88  1  
Exp1  85736.74  0  
Exp1  31793.86  1  
Exp1  22439.299  1  
Exp1  24716.44  1  
Exp1  42970.46  1  
Exp1  59369.64  1  
Exp1  54653.0  1  
Exp1  45636.28  1  
Exp1  25078.879  1  
Exp1  46252.098  1  
Exp1  56382.38  1  
Exp1  26158.0  1  
Exp1  27783.24  1  
Exp1  37002.5  1  
Exp1  51566.52  1  
Exp1  50584.16  1  
Exp1  37288.68  1  
Exp1  36517.06  1  
Exp1  67466.32  1  
Exp1  49246.74  1  
Exp1  47891.28  1  
Exp1  43970.04  1  
Exp1  21448.74  1  
Exp1  46433.32  1  
Exp1  51174.56  1  
Exp1  47689.56  1  
Exp1  36675.32  1  
Exp1  49653.46  1  
Exp1  30084.16  1  
Exp1  52734.2  1  
Exp1  54615.28  1  
Exp1  35309.2  1  
Exp1  42751.52  1  
Exp1  71119.42  1  
Exp1  48136.46  1  
Exp1  30290.799  1  
Exp1  28462.2  1  
Exp1  48826.9  1  
Exp1  60696.4  1  
Exp1  59089.2  1  
Exp1  45022.098  1  
Exp1  40256.258  1  
Exp1  26932.08  1  
Exp1  35293.62  1  
Exp1  23895.62  1  
Exp1  41045.918  1  
Exp1  47021.258  1  
Exp1  43646.96  1  
Exp1  49788.758  1  
Exp1  39972.54  1  
Exp1  44466.14  1  
Exp1  37327.22  1  
Exp1  40719.56  1  
Exp1  24958.34  1  
Exp1  49222.96  1  
Exp1  25388.02  1  
Exp1  47674.8  1  
Exp1  54652.18  1  
Exp1  44735.918  1  
Exp1  21871.04  1  
Exp1  39128.758  1  
Exp1  30933.68  1  
Exp1  45469.82  1  
Exp1  40445.68  1  
Exp1  45181.18  1  
Exp1  53601.758  1  
Exp1  64597.14  1  
Exp1  23916.12  1  
Exp1  42861.4  1  
Exp1  51924.04  1  
Exp1  22413.06  1  
Exp1  19974.379  1  
Exp1  36649.08  1  
Exp1  35310.02  1  
Exp1  26398.26  1  
Exp1  27656.14  1  
Exp1  31566.719  1  
Exp1  47321.38  1  
Exp1  48427.56  1  
Exp1  44375.12  1  
Exp1  59411.46  1  
Exp1  55020.36  1  
Exp1  46164.36  1  
Exp1  29948.04  1  
Exp1  31879.959  1  
Exp1  36590.86  1  
Exp1  32943.5  1  
Exp1  61057.2  1  
Exp1  65564.74  1  
Exp1  45067.2  1  
Exp1  42962.258  1  
Exp1  23744.74  1  
Exp1  36449.0  1  
Exp1  59017.04  1  
Exp1  22299.08  1  
Exp1  33261.66  1  
Exp1  40744.98  1  
Exp1  43045.9  1  
Exp1  53814.96  1  
Exp1  37160.758  1  
Exp1  39387.06  1  
Exp1  29076.379  1  
Exp1  27884.92  1  
Exp1  38492.44  1  
Exp1  33407.62  1  
Exp1  37286.22  1  
Exp1  48712.918  1  
Exp1  35783.98  1  
Exp1  57780.48  1  
Exp1  26330.2  1  
Exp1  47057.34  1  
Exp1  44889.258  1  
Exp1  41970.06  1  
Exp1  55789.52  1  
Exp1  40309.56  1  
Exp1  57110.54  1  
Exp1  38376.0  1  
Exp1  27761.1  1  
Exp1  45105.74  1  
Exp1  51658.36  1  
Exp1  24920.62  1  
Exp1  34452.3  1  
Exp1  51826.46  1  
Exp1  50757.18  1  
Exp1  46787.56  0  
Exp1  37242.758  1  
Exp1  31834.86  1  
Exp1  42681.0  1  
Exp1  47933.918  1  
Exp1  24417.14  1  
Exp1  45871.62  1  
Exp1  49295.94  1  
Exp1  29410.94  1  
Exp1  23281.44  1  
Exp1  50207.78  1  
Exp1  60699.68  1  
Exp1  49754.32  1  
Exp1  30874.64  1  
Exp1  52226.62  1  
Exp1  63615.598  1  
Exp1  23999.76  1  
Exp1  55779.68  1  
Exp1  24580.32  1  
Exp1  54431.598  1  
Exp1  27665.98  1  
Exp1  43865.08  1  
Exp1  42008.6  1  
Exp1  36462.94  1  
Exp1  29489.66  1  
Exp1  41969.24  1  
Exp1  29807.82  1  
Exp1  49989.66  1  
Exp1  58315.12  1  
Exp1  48613.7  1  
Exp1  34098.88  1  
Exp1  24804.18  1  
Exp1  28757.4  1  
Exp1  24287.58  1  
Exp1  40047.16  1  
Exp1  49615.74  1  
Exp1  62986.66  1  
Exp1  45733.86  1  
Exp1  45325.5  1  
Exp1  41782.28  1  
Exp1  39211.58  1  
Exp1  54926.88  1  
Exp1  29100.98  1  
Exp1  23099.4  1  
Exp1  39265.7  1  
Exp1  23995.66  1  
Exp1  58737.418  1  
Exp1  44289.02  1  
Exp1  31318.26  1  
Exp1  33452.72  1  
Exp1  50986.78  1  
Exp1  48541.54  1  
Exp1  45715.82  1  
Exp1  49411.56  1  
Exp1  69177.66  1  
Exp1  46529.258  1  
Exp1  42373.5  1  
Exp1  34212.04  1  
Exp1  21223.24  1  
Exp1  60184.72  1  
Exp1  58228.2  1  
Exp1  67230.16  0  
Exp1  38422.74  1  
Exp1  60560.28  1  
Exp1  38868.82  1  
Exp1  47643.64  1  
Exp1  36084.918  1  
Exp1  39902.02  0  
Exp1  57085.94  1  
Exp1  55715.72  0  
Exp1  54363.54  1  
Exp1  26565.54  1  
Exp1  37278.84  1  
Exp1  28062.86  1  
Exp1  34248.12  1  
Exp1  56657.9  1  
Exp1  49122.918  1  
Exp1  50834.258  1  
Exp1  62306.88  1  
Exp1  27602.84  1  
Exp1  53919.918  1  
Exp1  53570.598  1  
Exp1  39888.08  1  
Exp1  42786.78  1  
Exp1  38248.9  1  
Exp1  43668.28  1  
Exp1  21379.86  1  
Exp1  40181.64  1  
Exp1  46897.44  1  
Exp1  45432.918  1  
Exp1  21327.379  1  
Exp1  40098.0  1  
Exp1  43960.2  1  
Exp1  34318.64  1  
Exp1  42020.9  1  
Exp1  56735.8  1  
Exp1  30303.1  1  
Exp1  44509.6  1  
Exp1  25652.06  1  
Exp1  52466.06  1  
Exp1  41024.6  1  
Exp1  54762.88  1  
Exp1  25638.94  1  
Exp1  35879.1  1  
Exp1  68903.78  1  
Exp1  49820.74  1  
Exp1  41058.22  1  
Exp1  25073.14  1  
Exp1  54288.918  1  
Exp1  45725.66  1  
Exp1  40336.62  1  
Exp1  39391.16  1  
Exp1  25619.26  1  
Exp1  41421.48  1  
Exp1  61372.9  1  
Exp1  46922.86  1  
Exp1  68560.2  1  
Exp1  32321.12  1  
Exp1  40045.52  1  
Exp1  23951.379  1  
Exp1  42806.46  1  
Exp1  27014.9  1  
Exp1  29482.28  1  
Exp1  37880.72  1  
Exp1  52120.02  1  
Exp1  51829.74  1  
Exp1  33676.58  1  
Exp1  22445.04  1  
Exp1  36426.04  1  
Exp1  24669.7  1  
Exp1  47196.74  1  
Exp1  52347.16  1  
Exp1  50327.5  1  
Exp1  56237.24  1  
Exp1  40215.258  1  
Exp1  40180.82  1  
Exp1  33134.56  1  
Exp1  35988.16  1  
Exp1  44626.04  1  
Exp1  69731.98  1  
Exp1  46268.5  1  
Exp1  50220.08  1  
Exp1  29633.98  1  
Exp1  47994.598  1  
Exp1  53641.94  1  
Exp1  51641.14  1  
Exp1  36163.64  1  
Exp1  29687.28  1  
Exp1  27211.7  1  
Exp1  51162.258  1  
Exp1  22750.9  1  
Exp1  57339.32  1  
Exp1  47488.66  1  
Exp1  20918.2  1  
Exp1  39084.48  1  
Exp1  56999.84  1  
Exp1  50029.84  1  
Exp1  21561.9  1  
Exp1  55864.14  1  
Exp1  23652.08  1  
Exp1  40599.84  1  
Exp1  48115.14  1  
Exp1  44182.418  1  
Exp1  42086.5  1  
Exp1  42211.14  1  
Exp1  35875.0  1  
Exp1  50386.54  1  
Exp1  75773.74  1  
Exp1  39884.8  1  
Exp1  15923.58  1  
Exp1  39345.24  1  
Exp1  23363.44  1  
Exp1  35239.5  1  
Exp1  54145.418  1  
Exp1  40703.16  1  
Exp1  45672.36  1  
Exp1  39285.38  1  
Exp1  51992.918  1  
Exp1  43911.82  1  
Exp1  38517.04  1  
Exp1  35797.918  1  
Exp1  28577.0  1  
Exp1  49298.4  1  
Exp1  60780.04  1  
Exp1  38208.72  1  
Exp1  43026.22  1  
Exp1  31305.14  1  
Exp1  46318.52  1  
Exp1  27008.34  1  
Exp1  49819.098  1  
Exp1  43989.72  1  
Exp1  62707.86  1  
Exp1  59129.38  1  
Exp1  22144.1  1  
Exp1  21550.42  1  
Exp1  42494.86  1  
Exp1  53491.06  1  
Exp1  49564.9  1  
Exp1  44677.7  1  
Exp1  37418.24  1  
Exp1  59471.32  1  
Exp1  40390.74  1  
Exp1  53839.56  1  
Exp1  59249.098  1  
Exp1  66000.98  1  
Exp1  26611.459  1  
Exp1  47123.758  1  
Exp1  57532.02  1  
Exp1  49057.32  1  
Exp1  46521.06  1  
Exp1  49161.46  1  
Exp1  45904.418  1  
Exp1  24019.44  1  
Exp1  43785.54  1  
Exp1  26896.82  1  
Exp1  41055.758  1  
Exp1  25510.2  1  
Exp1  38314.5  1  
Exp1  21177.32  1  
Exp1  29864.4  1  
Exp1  44913.04  1  
Exp1  38685.96  1  
Exp1  37212.418  1  
Exp1  55567.3  1  
Exp1  39309.16  1  
Exp1  26120.28  1  
Exp1  34044.758  1  
Exp1  48750.64  1  
Exp1  23009.2  1  
Exp1  19038.76  1  
Exp1  62818.56  1  
Exp1  22939.5  1  
Exp1  50845.74  1  
Exp1  19345.44  1  
Exp1  40929.48  1  
Exp1  50981.86  1  
Exp1  51315.598  1  
Exp1  22995.26  1  
Exp1  39609.28  1  
Exp1  37426.44  1  
Exp1  36455.56  1  
Exp1  30120.24  1  
Exp1  45431.28  1  
Exp1  44990.94  1  
Exp1  39106.62  1  
Exp1  47961.8  1  
Exp1  51354.14  1  
Exp1  60415.14  1  
Exp1  29301.06  1  
Exp1  73532.68  1  
Exp1  48738.34  1  
Exp1  40935.22  1  
Exp1  45471.46  1  
Exp1  28087.459  1  
Exp1  43570.7  1  
Exp1  40063.56  1  
Exp1  35894.68  1  
Exp1  47739.58  1  
Exp1  50072.48  1  
Exp1  68319.12  1  
Exp1  32421.98  1  
Exp1  36080.82  1  
Exp1  44530.918  1  
Exp1  60521.74  1  
Exp1  63721.38  1  
Exp1  52053.598  1  
Exp1  59537.74  1  
Exp1  59788.66  1  
Exp1  43887.22  1  
Exp1  38226.758  1  
Exp1  45664.16  1  
Exp1  58311.84  1  
Exp1  35586.36  1  
Exp1  56606.24  1  
Exp1  63962.46  1  
Exp1  32162.86  1  
Exp1  52733.38  1  
Exp1  44925.34  1  
Exp1  46524.34  1  
Exp1  25203.52  1  
Exp1  35970.94  1  
Exp1  57261.418  1  
Exp1  44521.9  1  
Exp1  37287.86  1  
Exp1  32538.42  1  
Exp1  43892.96  1  
Exp1  50663.7  1  
Exp1  36667.12  1  
Exp1  65482.74  1  
Exp1  41270.6  1  
Exp1  41692.9  1  
Exp1  57094.96  1  
Exp1  42064.36  1  
Exp1  36881.96  1  
Exp1  62447.098  1  
Exp1  26085.84  0  
Exp1  24607.379  1  
Exp1  31680.7  1  
Exp1  30900.06  1  
Exp1  49909.3  1  
Exp1  59809.98  1  
Exp1  24899.299  1  
Exp1  36791.758  1  
Exp1  19899.76  1  
Exp1  57404.098  1  
Exp1  57185.16  1  
Exp1  45565.758  1  
Exp1  55951.88  1  
Exp1  45088.52  1  
Exp1  43682.22  1  
Exp1  71989.44  1  
Exp1  53813.32  1  
Exp1  30390.84  1  
Exp1  19892.379  1  
Exp1  45682.2  1  
Exp1  44159.46  1  
Exp1  49425.5  1  
Exp1  49552.598  1  
Exp1  38380.918  1  
Exp1  21592.24  1  
Exp1  52264.34  1  
Exp1  59375.38  1  
Exp1  38559.68  1  
Exp1  43309.94  1  
Exp1  37837.258  1  
Exp1  61541.82  1  
Exp1  31169.02  0  
Exp1  50410.32  1  
Exp1  42842.54  1  
Exp1  49794.5  1  
Exp1  23271.6  1  
Exp1  50083.14  1  
Exp1  46792.48  1  
Exp1  58390.56  1  
Exp1  39396.08  1  
Exp1  50196.3  0  
Exp1  25401.959  1  
Exp1  44111.9  1  
Exp1  38559.68  1  
Exp1  50479.2  1  
Exp1  74132.92  0  
Exp1  36105.418  1  
Exp1  28523.7  1  
Exp1  21759.52  1  
Exp1  59113.8  1  
Exp1  26128.48  1  
Exp1  34511.34  1  
Exp1  43573.16  1  
Exp1  26441.72  1  
Exp1  39138.6  1  
Exp1  46782.64  1  
Exp1  46279.16  1  
Exp1  54259.4  1  
Exp1  40700.7  1  
Exp1  42684.28  1  
Exp1  27916.08  1  
Exp1  46387.4  1  
Exp1  43675.66  1  
Exp1  21863.66  1  
Exp1  43105.758  1  
Exp1  55826.418  1  
Exp1  53052.36  1  
Exp1  78046.78  1  
Exp1  43461.64  1  
Exp1  53583.72  1  
Exp1  47593.62  1  
Exp1  36125.918  1  
Exp1  50657.14  1  
Exp1  31781.56  1  
Exp1  51643.598  1  
Exp1  58353.66  1  
Exp1  36134.94  1  
Exp1  59492.64  1  
Exp1  13487.36  1  
Exp1  44144.7  1  
Exp1  41109.88  1  
Exp1  60135.52  1  
Exp1  52822.758  1  
Exp1  40335.8  1  
Exp1  47091.78  1  
Exp1  31812.719  1  
Exp1  61732.06  1  
Exp1  64796.4  1  
Exp1  52290.58  1  
Exp1  46408.72  1  
Exp1  49592.78  1  
Exp1  54761.24  1  
Exp1  49718.24  1  
Exp1  44250.48  1  
Exp1  57702.58  1  
Exp1  45199.22  1  
Exp1  54717.78  1  
Exp1  54063.418  1  
Exp1  24554.08  1  
Exp1  39138.6  1  
Exp1  48452.98  1  
Exp1  50053.62  1  
Exp1  73257.16  0  
Exp1  27436.379  1  
Exp1  44457.12  1  
Exp1  43678.94  1  
Exp1  58295.44  1  
Exp1  51743.64  1  
Exp1  46153.7  1  
Exp1  33570.8  1  
Exp1  34994.32  1  
Exp1  28985.36  1  
Exp1  51262.3  1  
Exp1  44316.9  1  
Exp1  19861.22  1  
Exp1  30382.64  1  
Exp1  40500.62  1  
Exp1  35390.38  1  
Exp1  33833.2  1  
Exp1  43662.54  1  
Exp1  46344.758  1  
Exp1  25638.94  1  
Exp1  48221.74  1  
Exp1  45193.48  1  
Exp1  54945.74  1  
Exp1  37885.64  1  
Exp1  48964.66  1  
Exp1  21918.6  1  
Exp1  53498.44  1  
Exp1  51272.96  1  
Exp1  53707.54  1  
Exp1  53304.098  1  
Exp1  72302.68  1  
Exp1  46612.9  1  
Exp1  55650.12  1  
Exp1  58965.38  1  
Exp1  53928.94  1  
Exp1  26934.54  1  
Exp1  23077.26  1  
Exp1  42207.04  1  
Exp1  51646.88  1  
Exp1  54262.68  1  
Exp1  57940.38  1  
Exp1  35825.8  1  
Exp1  35912.72  1  
Exp1  70366.66  1  
Exp1  63810.758  1  
Exp1  40554.74  1  
Exp1  46933.52  1  
Exp1  44594.88  1  
Exp1  36412.918  1  
Exp1  34463.78  1  
Exp1  50622.7  1  
Exp1  47648.56  1  
Exp1  27599.56  1  
Exp1  44586.68  1  
Exp1  41577.28  1  
Exp1  45352.56  1  
Exp1  35189.48  1  
Exp1  55980.58  1  
Exp1  37105.82  1  
Exp1  39624.04  1  
Exp1  54771.9  1  
Exp1  24335.14  1  
Exp1  37894.66  1  
Exp1  54721.88  1  
Exp1  70201.836  1  
Exp1  52134.78  1  
Exp1  30909.9  1  
Exp1  42697.4  1  
Exp1  28772.16  1  
Exp1  48545.64  1  
Exp1  34196.46  1  
Exp1  43875.74  1  
Exp1  56552.94  1  
Exp1  57823.94  1  
Exp1  24381.06  1  
Exp1  46088.098  0  
Exp1  52625.96  1  
Exp1  33917.66  1  
Exp1  40105.38  1  
Exp1  42986.86  1  
Exp1  25629.1  1  
Exp1  37393.64  1  
Exp1  24213.78  1  
Exp1  36909.02  1  
Exp1  54355.34  1  
Exp1  42990.14  1  
Exp1  46094.66  1  
Exp1  44123.38  1  
Exp1  38363.7  1  
Exp1  38683.5  1  
Exp1  47919.98  1  
Exp1  53659.16  1  
Exp1  46568.62  1  
Exp1  49639.52  1  
Exp1  30649.14  1  
Exp1  51272.96  1  
Exp1  21077.28  1  
Exp1  24376.959  1  
Exp1  40991.8  1  
Exp1  41403.44  1  
Exp1  45820.78  1  
Exp1  51373.82  1  
Exp1  25159.24  1  
Exp1  55734.58  1  
Exp1  24528.66  1  
Exp1  39419.86  1  
Exp1  43409.16  1  
Exp1  42026.64  1  
Exp1  25095.28  1  
Exp1  38567.88  1  
Exp1  49022.06  1  
Exp1  39080.38  1  
Exp1  45302.54  1  
Exp1  28234.24  1  
Exp1  53630.46  1  
Exp1  49546.04  1  
Exp1  59347.5  1  
Exp1  46375.098  1  
Exp1  54912.94  1  
Exp1  57769.0  1  
Exp1  27080.5  1  
Exp1  45541.16  1  
Exp1  60789.06  1  
Exp1  40781.06  1  
Exp1  59113.8  1  
Exp1  49760.06  1  
Exp1  42423.52  1  
Exp1  43188.58  1  
Exp1  45737.14  1  
Exp1  44275.08  1  
Exp1  38830.28  1  
Exp1  22634.459  1  
Exp1  68726.66  1  
Exp1  32645.84  1  
Exp1  48837.56  1  
Exp1  23405.26  1  
Exp1  43783.08  1  
Exp1  52842.44  1  
Exp1  40567.04  1  
Exp1  18163.82  1  
Exp1  26832.86  1  
Exp1  67941.92  1  
Exp1  51311.5  1  
Exp1  33830.74  1  
Exp1  27140.36  1  
Exp1  61413.9  1  
Exp1  49254.12  1  
Exp1  53670.64  1  
Exp1  63200.68  1  
Exp1  41633.04  1  
Exp1  47436.18  1  
Exp1  64621.74  1  
Exp1  60257.7  1  
Exp1  40503.08  1  
Exp1  52357.0  1  
Exp1  51514.04  1  
Exp1  43885.58  1  
Exp1  24631.98  1  
Exp1  69162.08  1  
Exp1  66300.28  1  
Exp1  28462.2  1  
Exp1  24873.879  1  
Exp1  52053.598  1  
Exp1  27749.62  1  
Exp1  68820.96  1  
Exp1  27165.78  1  
Exp1  31784.84  1  
Exp1  44045.48  1  
Exp1  49365.64  1  
Exp1  44804.8  1  
Exp1  27365.86  1  
Exp1  16950.22  1  
Exp1  41053.3  1  
Exp1  44700.66  1  
Exp1  53480.4  1  
Exp1  22058.82  1  
Exp1  33376.46  1  
Exp1  50285.68  1  
Exp1  38978.7  1  
Exp1  45783.88  1  
Exp1  34921.34  1  
Exp1  36844.24  1  
Exp1  58274.12  1  
Exp1  25926.76  1  
Exp1  48922.84  1  
Exp1  23245.36  1  
Exp1  47638.72  1  
Exp1  27893.12  1  
Exp1  50111.02  1  
Exp1  19327.4  1  
Exp1  29047.68  1  
Exp1  56528.34  1  
Exp1  52692.38  1  
Exp1  56436.5  1  
Exp1  46864.64  1  
Exp1  51535.36  1  
Exp1  22493.42  1  
Exp1  34228.44  1  
Exp1  31185.42  1  
Exp1  39653.56  1  
Exp1  39753.6  1  
Exp1  63495.06  1  
Exp1  45068.02  1  
Exp1  48344.74  1  
Exp1  49039.28  1  
Exp1  54163.46  1  
Exp1  45192.66  1  
Exp1  49484.54  1  
Exp1  63384.36  1  
Exp1  53070.4  1  
Exp1  40703.98  1  
Exp1  63017.82  1  
Exp1  22039.14  1  
Exp1  50293.88  1  
Exp1  41955.3  1  
Exp1  48017.56  1  
Exp1  25736.52  1  
Exp1  28216.2  1  
Exp1  73555.64  1  
Exp1  23433.14  1  
Exp1  44721.98  1  
Exp1  33594.58  1  
Exp1  52317.64  1  
Exp1  24026.0  1  
Exp1  47693.66  1  
Exp1  49446.0  1  
Exp1  39910.22  1  
Exp1  52017.52  1  
Exp1  28778.72  1  
Exp1  35023.02  1  
Exp1  57642.72  1  
Exp1  70440.46  1  
Exp1  40211.98  1  
Exp1  19713.62  1  
Exp1  48220.918  1  
Exp1  46863.0  1  
Exp1  42219.34  1  
Exp1  36396.52  1  
Exp1  38921.3  1  
Exp1  41082.82  1  
Exp1  50301.258  0  
Exp1  35700.34  1  
Exp1  38894.24  1  
Exp1  40890.12  1  
Exp1  50313.56  1  
Exp1  46894.98  1  
Exp1  23418.379  1  
Exp1  45974.94  1  
Exp1  41164.82  1  
Exp1  43588.74  1  
Exp1  56529.16  1  
Exp1  46518.598  1  
Exp1  23127.28  1  
Exp1  20313.86  1  
Exp1  20130.18  1  
Exp1  25994.82  1  
Exp1  25925.12  1  
Exp1  43218.1  1  
Exp1  58892.4  1  
Exp1  22798.459  1  
Exp1  51019.58  1  
Exp1  38948.36  1  
Exp1  22528.68  1  
Exp1  51774.8  1  
Exp1  56706.28  1  
Exp1  48694.88  1  
Exp1  49506.68  1  
Exp1  47079.48  1  
Exp1  38287.44  1  
Exp1  20891.14  1  
Exp1  45561.66  1  
Exp1  36002.1  1  
Exp1  31460.12  1  
Exp1  50472.64  1  
Exp1  64399.52  1  
Exp1  46688.34  1  
Exp1  44509.6  1  
Exp1  26675.42  1  
Exp1  25381.459  1  
Exp1  40915.54  1  
Exp1  45606.758  1  
Exp1  28794.299  1  
Exp1  39748.68  1  
Exp1  32160.4  1  
Exp1  23093.66  1  
Exp1  28317.06  1  
Exp1  43166.44  1  
Exp1  25258.459  1  
Exp1  36256.3  1  
Exp1  38819.62  1  
Exp1  52687.46  1  
Exp1  38558.86  1  
Exp1  63585.258  1  
Exp1  37919.258  1  
Exp1  35212.44  1  
Exp1  32720.459  1  
Exp1  54267.598  1  
Exp1  55626.34  1  
Exp1  29502.78  1  
Exp1  22896.04  1  
Exp1  28718.04  1  
Exp1  31399.44  1  
Exp1  48808.86  1  
Exp1  61502.46  1  
Exp1  53325.418  1  
Exp1  25610.24  1  
Exp1  36796.68  1  
Exp1  54044.56  1  
Exp1  26638.52  1  
Exp1  40928.66  1  
Exp1  42355.46  1  
Exp1  46830.2  1  
Exp1  38427.66  1  
Exp1  52018.34  1  
Exp1  36521.98  1  
Exp1  33175.56  1  
Exp1  48016.74  1  
Exp1  39320.64  1  
Exp1  62489.74  1  
Exp1  24636.08  1  
Exp1  52021.62  1  
Exp1  48586.64  1  
Exp1  26928.799  1  
Exp1  42795.8  1  
Exp1  47500.96  1  
Exp1  56419.28  1  
Exp1  53906.8  1  
Exp1  58045.34  1  
Exp1  42905.68  1  
Exp1  55094.98  0  
Exp1  34864.758  1  
Exp1  25993.18  1  
Exp1  29971.0  1  
Exp1  17765.3  1  
Exp1  53127.8  1  
Exp1  42061.9  1  
Exp1  55550.9  1  
Exp1  57208.94  1  
Exp1  35155.86  1  
Exp1  19503.7  1  
Exp1  22616.42  1  
Exp1  43947.9  1  
Exp1  20626.28  1  
Exp1  57829.68  1  
Exp1  44367.74  1  
Exp1  22048.98  1  
Exp1  52434.08  1  
Exp1  31864.379  1  
Exp1  50524.3  1  
Exp1  46569.44  1  
Exp1  34778.66  1  
Exp1  61249.9  1  
Exp1  54861.28  1  
Exp1  53803.48  1  
Exp1  32142.36  1  
Exp1  42480.918  1  
Exp1  67730.36  1  
Exp1  51669.02  1  
Exp1  68532.32  1  
Exp1  35413.34  1  
Exp1  24974.74  1  
Exp1  57275.36  1  
Exp1  63900.14  1  
Exp1  41228.78  1  
Exp1  47749.418  1  
Exp1  34265.34  1  
Exp1  54507.86  1  
Exp1  35247.7  1  
Exp1  56714.48  1  
Exp1  44512.88  1  
Exp1  35865.98  1  
Exp1  47439.46  1  
Exp1  24448.299  1  
Exp1  33906.18  1  
Exp1  63745.98  1  
Exp1  51573.9  1  
Exp1  57158.918  1  
Exp1  38488.34  1  
Exp1  61849.32  1  
Exp1  40356.3  1  
Exp1  31523.26  1  
Exp1  57654.2  1  
Exp1  51757.58  1  
Exp1  55598.46  1  
Exp1  51644.418  1  
Exp1  55523.84  1  
Exp1  25517.58  1  
Exp1  30526.959  1  
Exp1  19800.54  1  
Exp1  58753.82  1  
Exp1  53404.96  1  
Exp1  40412.88  1  
Exp1  47547.7  1  
Exp1  41806.88  1  
Exp1  50512.0  1  
Exp1  66240.42  1  
Exp1  27615.959  1  
Exp1  29547.879  1  
Exp1  17566.86  1  
Exp1  47936.38  1  
Exp1  40077.5  1  
Exp1  38417.82  1  
Exp1  46149.598  1  
Exp1  37839.72  1  
Exp1  36356.34  1  
Exp1  40755.64  1  
Exp1  41234.52  1  
Exp1  48518.58  1  
Exp1  59450.0  1  
Exp1  49586.22  1  
Exp1  52816.2  1  
Exp1  47021.258  1  
Exp1  43345.2  1  
Exp1  29607.74  1  
Exp1  40184.1  1  
Exp1  26859.1  1  
Exp1  41753.58  1  
Exp1  51669.84  1  
Exp1  36968.06  1  
Exp1  65252.32  1  
Exp1  39590.418  1  
Exp1  46541.56  1  
Exp1  68605.3  0  
Exp1  52493.12  1  
Exp1  46900.72  1  
Exp1  34553.98  1  
Exp1  67940.28  1  
Exp1  22639.379  1  
Exp1  36952.48  1  
Exp1  69424.48  1  
Exp1  53072.04  1  
Exp1  54475.88  1  
Exp1  31545.4  1  
Exp1  26126.02  1  
Exp1  13216.76  0  
Exp1  42867.14  1  
Exp1  34180.88  1  
Exp1  24901.76  1  
Exp1  52431.62  1  
Exp1  29696.299  1  
Exp1  53045.8  1  
Exp1  70602.82  1  
Exp1  50194.66  1  
Exp1  48073.32  1  
Exp1  26149.799  1  
Exp1  46188.14  1  
Exp1  21045.3  1  
Exp1  23054.299  1  
Exp1  32621.24  1  
Exp1  47877.34  1  
Exp1  45440.3  0  
Exp1  12115.5  0  
Exp1  41469.04  1  
Exp1  33165.72  1  
Exp1  51477.96  1  
Exp1  23051.02  1  
Exp1  32640.1  1  
Exp1  31093.58  1  
Exp1  55617.32  1  
Exp1  48491.52  1  
Exp1  50540.7  1  
Exp1  39260.78  1  
Exp1  35392.84  1  
Exp1  48896.598  1  
Exp1  26558.98  1  
Exp1  40485.04  1  
Exp1  27492.14  1  
Exp1  23030.52  1  
Exp1  44225.88  1  
Exp1  28036.62  1  
Exp1  38731.06  1  
Exp1  53837.098  1  
Exp1  36895.08  1  
Exp1  35783.98  1  
Exp1  45260.72  1  
Exp1  29646.28  1  
Exp1  54348.78  1  
Exp1  47054.88  1  
Exp1  50209.418  1  
Exp1  22553.28  1  
Exp1  65207.22  1  
Exp1  46266.04  1  
Exp1  40029.94  1  
Exp1  41060.68  1  
Exp1  43586.28  1  
Exp1  30728.68  1  
Exp1  39911.86  1  
Exp1  48566.14  1  
Exp1  54219.22  1  
Exp1  54019.96  1  
Exp1  47128.68  1  
Exp1  55884.64  1  
Exp1  36216.94  1  
Exp1  40640.02  1  
Exp1  25313.4  1  
Exp1  61105.58  1  
Exp1  37994.7  1  
Exp1  41616.64  1  
Exp1  47353.36  1  
Exp1  62345.418  1  
Exp1  31602.799  1  
Exp1  22871.44  1  
Exp1  57835.418  1  
Exp1  39243.56  1  
Exp1  51036.8  1  
Exp1  36595.78  1  
Exp1  36148.88  1  
Exp1  53437.758  1  
Exp1  33638.04  1  
Exp1  51709.2  1  
Exp1  31908.66  1  
Exp1  43063.94  1  
Exp1  52845.72  1  
Exp1  22132.62  1  
Exp1  17875.18  1  
Exp1  43982.34  1  
Exp1  58532.418  1  
Exp1  45101.64  1  
Exp1  46840.86  1  
Exp1  50382.44  1  
Exp1  60889.098  1  
Exp1  31961.14  1  
Exp1  33278.06  1  
Exp1  31638.879  1  
Exp1  49983.918  1  
Exp1  40906.52  1  
Exp1  27520.02  1  
Exp1  45229.56  1  
Exp1  42544.06  1  
Exp1  53140.098  1  
Exp1  53636.2  1  
Exp1  25640.58  1  
Exp1  45606.758  1  
Exp1  44520.258  1  
Exp1  30617.98  1  
Exp1  23925.14  1  
Exp1  61374.54  1  
Exp1  59157.258  1  
Exp1  76546.18  1  
Exp1  40134.08  1  
Exp1  51507.48  1  
Exp1  51518.14  1  
Exp1  51921.58  1  
Exp1  23734.9  1  
Exp1  59694.36  1  
Exp1  43860.16  1  
Exp1  49141.78  1  
Exp1  42923.72  1  
Exp1  42747.418  1  
Exp1  23265.86  1  
Exp1  44289.84  1  
Exp1  53195.86  1  
Exp1  40785.98  1  
Exp1  28154.7  1  
Exp1  51612.44  1  
Exp1  45612.5  1  
Exp1  50046.24  1  
Exp1  45844.56  1  
Exp1  51473.04  1  
Exp1  47741.22  1  
Exp1  39910.22  1  
Exp1  43314.86  1  
Exp1  26009.58  1  
Exp1  56667.74  1  
Exp1  48736.7  1  
Exp1  21246.2  1  
Exp1  45469.82  1  
Exp1  28882.04  1  
Exp1  43286.98  1  
Exp1  44374.3  1  
Exp1  45778.14  1  
Exp1  35902.06  1  
Exp1  51662.46  1  
Exp1  62812.82  1  
Exp1  25941.52  1  
Exp1  29687.28  0  
Exp1  53664.9  1  
Exp1  23645.52  1  
Exp1  58019.098  1  
Exp1  44828.58  1  
Exp1  61095.74  1  
Exp1  44157.0  1  
Exp1  15037.9795  1  
Exp1  35511.74  1  
Exp1  59459.02  0  
Exp1  41894.62  1  
Exp1  52454.58  1  
Exp1  47792.06  1  
Exp1  48868.72  1  
Exp1  47400.098  1  
Exp1  64090.38  1  
Exp1  43827.36  1  
Exp1  34217.78  1  
Exp1  28595.86  1  
Exp1  66146.12  1  
Exp1  43274.68  1  
Exp1  38627.74  1  
Exp1  27483.94  1  
Exp1  50628.44  1  
Exp1  57767.36  1  
Exp1  21651.28  1  
Exp1  36402.258  1  
Exp1  49094.22  1  
Exp1  35232.12  1  
Exp1  46650.62  1  
Exp1  45549.36  1  
Exp1  40576.88  1  
Exp1  25475.76  1  
Exp1  22689.4  1  
Exp1  47886.36  1  
Exp1  34209.58  1  
Exp1  24372.86  1  
Exp1  23696.36  1  
Exp1  30199.78  1  
Exp1  25453.62  1  
Exp1  52944.12  1  
Exp1  41464.94  1  
Exp1  47559.18  1  
Exp1  37997.98  1  
Exp1  37709.34  1  
Exp1  34325.2  1  
Exp1  59094.12  1  
Exp1  58752.18  1  
Exp1  34456.4  1  
Exp1  44513.7  1  
Exp1  40047.16  1  
Exp1  47829.78  1  
Exp1  27323.22  1  
Exp1  26096.5  1  
Exp1  40990.16  1  
Exp1  48749.0  1  
Exp1  45499.34  1  
Exp1  40899.96  1  
Exp1  34490.02  1  
Exp1  52024.9  1  
Exp1  34008.68  1  
Exp1  52491.48  1  
Exp1  26026.799  1  
Exp1  62801.34  1  
Exp1  42341.52  1  
Exp1  48557.94  1  
Exp1  42603.918  1  
Exp1  20750.1  1  
Exp1  70169.04  1  
Exp1  56427.48  1  
Exp1  37222.258  1  
Exp1  53386.918  1  
Exp1  39444.46  1  
Exp1  54264.32  1  
Exp1  28208.82  1  
Exp1  46929.418  1  
Exp1  54375.02  1  
Exp1  49536.2  1  
Exp1  48583.36  1  
Exp1  68024.74  1  
Exp1  29703.68  1  
Exp1  28002.18  1  
Exp1  25394.58  1  
Exp1  48273.4  1  
Exp1  33433.04  1  
Exp1  40350.56  1  
Exp1  42467.8  1  
Exp1  1149.64  0  
Exp1  62481.54  1  
Exp1  51895.34  1  
Exp1  49600.16  1  
Exp1  21240.459  1  
Exp1  43471.48  1  
Exp1  25798.84  1  
Exp1  36603.16  1  
Exp1  59867.38  1  
Exp1  19071.56  1  
Exp1  28290.82  1  
Exp1  25769.32  1  
Exp1  44002.02  1  
Exp1  44756.418  1  
Exp1  46777.72  1  
Exp1  52302.06  1  
Exp1  42512.08  1  
Exp1  28659.82  1  
Exp1  18127.74  1  
Exp1  47855.2  1  
Exp1  25702.9  1  
Exp1  34986.94  1  
Exp1  52632.52  1  
Exp1  55868.24  1  
Exp1  41760.14  1  
Exp1  24937.02  1  
Exp1  35953.72  1  
Exp1  39860.2  1  
Exp1  52602.18  1  
Exp1  24118.66  1  
Exp1  36936.08  1  
Exp1  52390.62  1  
Exp1  60851.38  1  
Exp1  49668.22  1  
Exp1  61317.14  1  
Exp1  62484.0  1  
Exp1  45382.9  1  
Exp1  54194.62  1  
Exp1  53295.9  1  
Exp1  26616.379  1  
Exp1  42193.1  1  
Exp1  22944.42  1  
Exp1  26776.28  1  
Exp1  27758.64  1  
Exp1  64005.918  1  
Exp1  41327.18  1  
Exp1  33357.6  1  
Exp1  26695.92  1  
Exp1  42291.5  1  
Exp1  46179.12  1  
Exp1  65883.72  1  
Exp1  39651.918  1  
Exp1  54197.9  1  
Exp1  41426.4  1  
Exp1  29787.32  1  
Exp1  34996.78  1  
Exp1  49335.3  1  
Exp1  38655.62  1  
Exp1  26280.18  1  
Exp1  46935.98  1  
Exp1  45004.88  1  
Exp1  42289.04  1  
Exp1  35970.12  1  
Exp1  46021.68  1  
Exp1  59191.7  1  
Exp1  26942.74  1  
Exp1  43309.12  1  
Exp1  29368.299  1  
Exp1  22622.16  1  
Exp1  48275.86  1  
Exp1  28319.52  1  
Exp1  43262.38  1  
Exp1  47018.8  1  
Exp1  34575.3  1  
Exp1  44228.34  1  
Exp1  40890.12  1  
Exp1  27278.12  1  
Exp1  47687.918  1  
Exp1  29101.799  1  
Exp1  47395.18  1  
Exp1  22558.2  1  
Exp1  33749.56  1  
Exp1  63561.48  1  
Exp1  50314.38  1  
Exp1  29792.24  1  
Exp1  39132.04  1  
Exp1  57478.72  1  
Exp1  38941.8  1  
Exp1  52111.82  1  
Exp1  66105.94  0  
Exp1  53755.918  1  
Exp1  51610.8  1  
Exp1  59823.098  1  
Exp1  50915.44  1  
Exp1  46336.56  1  
Exp1  40131.62  1  
Exp1  31706.12  1  
Exp1  39161.56  1  
Exp1  45108.2  1  
Exp1  30389.2  1  
Exp1  52933.46  1  
Exp1  75657.3  1  
Exp1  52899.84  1  
Exp1  30553.2  1  
Exp1  42075.02  1  
Exp1  54707.12  1  
Exp1  59413.918  1  
Exp1  34228.44  1  
Exp1  42573.58  1  
Exp1  47535.4  1  
Exp1  53008.08  1  
Exp1  32816.4  1  
Exp1  38583.46  1  
Exp1  66876.74  1  
Exp1  42573.58  1  
Exp1  53348.38  1  
Exp1  23203.54  1  
Exp1  40917.18  1  
Exp1  45927.38  1  
Exp1  58089.62  1  
Exp1  54663.66  1  
Exp1  43819.16  1  
Exp1  60322.48  1  
Exp1  36610.54  1  
Exp1  27590.54  1  
Exp1  49747.758  1  
Exp1  30964.02  1  
Exp1  51047.46  1  
Exp1  43710.1  1  
Exp1  52579.22  1  
Exp1  25927.58  1  
Exp1  22604.12  1  
Exp1  28593.4  1  
Exp1  34072.64  1  
Exp1  27447.86  1  
Exp1  39887.258  1  
Exp1  29037.02  1  
Exp1  25754.56  1  
Exp1  51024.5  1  
Exp1  21645.54  1  
Exp1  46264.4  1  
Exp1  37003.32  1  
Exp1  43484.6  1  
Exp1  38690.88  1  
Exp1  46487.44  1  
Exp1  27189.56  1  
Exp1  50380.8  1  
Exp1  42707.24  1  
Exp1  52017.52  1  
Exp1  47822.4  1  
Exp1  46858.9  1  
Exp1  52368.48  1  
Exp1  91312.74  1  
Exp1  39063.16  1  
Exp1  34941.02  1  
Exp1  47967.54  1  
Exp1  36420.3  1  
Exp1  41884.78  1  
Exp1  28260.48  1  
Exp1  25766.04  1  
Exp1  42259.52  1  
Exp1  29050.14  1  
Exp1  39873.32  1  
Exp1  30434.299  1  
Exp1  54117.54  1  
Exp1  45216.44  1  
Exp1  48808.86  1  
Exp1  39922.52  1  
Exp1  36582.66  1  
Exp1  21534.84  1  
Exp1  39698.66  1  
Exp1  28310.5  1  
Exp1  41615.82  1  
Exp1  63276.938  1  
Exp1  42554.72  1  
Exp1  49096.68  1  
Exp1  20091.64  1  
Exp1  26105.52  1  
Exp1  59377.84  1  
Exp1  29105.9  1  
Exp1  62245.38  0  
Exp1  52058.52  1  
Exp1  39823.3  1  
Exp1  68936.58  1  
Exp1  47863.4  1  
Exp1  46044.64  1  
Exp1  49796.14  1  
Exp1  75667.14  1  
Exp1  29879.16  1  
Exp1  30361.32  1  
Exp1  50292.24  1  
Exp1  24018.62  1  
Exp1  36168.56  1  
Exp1  51001.54  1  
Exp1  43648.6  1  
Exp1  44517.8  1  
Exp1  48174.18  1  
Exp1  22455.7  1  
Exp1  20758.3  1  
Exp1  61558.22  1  
Exp1  45202.5  1  
Exp1  59422.12  1  
Exp1  40534.24  1  
Exp1  22165.42  1  
Exp1  34583.5  1  
Exp1  57091.68  1  
Exp1  55368.04  1  
Exp1  31473.24  1  
Exp1  36170.2  1  
Exp1  57558.258  1  
Exp1  22287.6  1  
Exp1  56893.24  1  
Exp1  44014.32  1  
Exp1  29294.5  1  
Exp1  58665.258  1  
Exp1  56672.66  1  
Exp1  67725.44  1  
Exp1  46474.32  1  
Exp1  57503.32  1  
Exp1  42739.22  1  
Exp1  38742.54  1  
Exp1  31998.86  1  
Exp1  33436.32  1  
Exp1  38403.06  1  
Exp1  47405.02  1  
Exp1  45031.12  1  
Exp1  45492.78  1  
Exp1  50392.28  1  
Exp1  52785.86  1  
Exp1  25726.68  1  
Exp1  46602.24  1  
Exp1  77708.12  1  
Exp1  50901.5  1  
Exp1  16436.9  1  
Exp1  31890.62  1  
Exp1  59806.7  1  
Exp1  44836.78  1  
Exp1  45545.258  1  
Exp1  73345.72  1  
Exp1  43432.12  1  
Exp1  51343.48  1  
Exp1  23852.16  1  
Exp1  66290.44  1  
Exp1  42746.6  1  
Exp1  51393.5  1  
Exp1  35358.4  1  
Exp1  52243.84  1  
Exp1  39496.94  1  
Exp1  44679.34  1  
Exp1  27827.52  1  
Exp1  38230.86  1  
Exp1  45617.418  1  
Exp1  46688.34  1  
Exp1  37368.22  1  
Exp1  45573.96  1  
Exp1  28233.42  1  
Exp1  53483.68  1  
Exp1  22376.98  1  
Exp1  44587.5  1  
Exp1  46147.14  1  
Exp1  27801.28  1  
Exp1  50194.66  1  
Exp1  50851.48  1  
Exp1  37411.68  1  
Exp1  33328.08  1  
Exp1  49762.52  1  
Exp1  40312.84  1  
Exp1  39275.54  1  
Exp1  49607.54  1  
Exp1  11931.82  0  
Exp1  47652.66  1  
Exp1  57068.72  1  
Exp1  47377.14  1  
Exp1  58065.84  1  
Exp1  47119.66  1  
Exp1  44095.5  1  
Exp1  39542.04  1  
Exp1  35450.24  1  
Exp1  24446.66  1  
Exp1  66479.86  1  
Exp1  47921.62  1  
Exp1  56585.74  1  
Exp1  47482.098  1  
Exp1  60020.72  1  
Exp1  35035.32  1  
Exp1  43419.0  1  
Exp1  57844.44  1  
Exp1  52806.36  1  
Exp1  108785.3  1  
Exp1  36967.24  1  
Exp1  39246.02  1  
Exp1  25533.16  1  
Exp1  50460.34  1  
Exp1  50651.4  1  
Exp1  25388.02  1  
Exp1  46555.5  1  
Exp1  59281.9  1  
Exp1  54644.8  0  
Exp1  53561.58  1  
Exp1  27911.98  1  
Exp1  48411.16  1  
Exp1  45162.32  1  
Exp1  42409.58  1  
Exp1  29096.06  1  
Exp1  36901.64  1  
Exp1  36213.66  1  
Exp1  8231.16  0  
Exp1  35544.54  1  
Exp1  45323.86  1  
Exp1  23943.18  1  
Exp1  41764.24  1  
Exp1  27447.86  1  
Exp1  24427.799  1  
Exp1  19226.54  1  
Exp1  68390.46  1  
Exp1  64792.3  1  
Exp1  48768.68  1  
Exp1  31626.58  1  
Exp1  51523.06  1  
Exp1  43477.22  1  
Exp1  67147.336  1  
Exp1  65368.758  1  
Exp1  35431.38  1  
Exp1  49145.88  1  
Exp1  49063.06  1  
Exp1  38749.918  1  
Exp1  41040.18  1  
Exp1  29680.72  1  
Exp1  45897.86  1  
Exp1  47799.44  1  
Exp1  37984.86  1  
Exp1  24844.36  1  
Exp1  40611.32  1  
Exp1  39027.08  1  
Exp1  56141.3  1  
Exp1  25449.52  1  
Exp1  33608.52  1  
Exp1  47892.918  1  
Exp1  60451.22  1  
Exp1  48790.82  1  
Exp1  52533.3  1  
Exp1  44093.04  1  
Exp1  34717.16  1  
Exp1  57585.32  1  
Exp1  58383.18  1  
Exp1  52468.52  1  
Exp1  53223.74  1  
Exp1  18019.5  1  
Exp1  37166.5  1  
Exp1  19462.7  1  
Exp1  29016.52  1  
Exp1  49560.8  1  
Exp1  28274.42  1  
Exp1  44107.8  1  
Exp1  43294.36  1  
Exp1  63485.22  1  
Exp1  36594.14  1  
Exp1  61991.18  1  
Exp1  56434.04  1  
Exp1  48585.82  1  
Exp1  50676.0  1  
Exp1  41478.88  1  
Exp1  71484.32  1  
Exp1  34233.36  1  
Exp1  55841.18  1  
Exp1  48112.68  1  
Exp1  46907.28  1  
Exp1  72750.4  1  
Exp1  38977.88  1  
Exp1  37764.28  1  
Exp1  51624.74  1  
Exp1  52359.46  0  
Exp1  48020.02  1  
Exp1  46744.918  1  
Exp1  35064.02  1  
Exp1  55072.84  1  
Exp1  54873.58  1  
Exp1  21711.14  1  
Exp1  29670.06  1  
Exp1  55040.04  1  
Exp1  31988.2  1  
Exp1  53974.04  1  
Exp1  20231.04  1  
Exp1  48116.78  1  
Exp1  41883.14  1  
Exp1  41029.52  1  
Exp1  89964.66  0  
Exp1  39036.918  1  
Exp1  39823.3  1  
Exp1  55588.62  1  
Exp1  65921.44  1  
Exp1  66457.72  1  
Exp1  52204.48  1  
Exp1  45839.64  1  
Exp1  43320.6  1  
Exp1  23906.28  1  
Exp1  20459.0  1  
Exp1  53523.86  1  
Exp1  35304.28  1  
Exp1  26358.08  1  
Exp1  46491.54  1  
Exp1  54129.02  1  
Exp1  49769.08  1  
Exp1  44704.758  1  
Exp1  18814.08  1  
Exp1  55655.04  1  
Exp1  42452.22  1  
Exp1  30741.799  1  
Exp1  46037.258  1  
Exp1  95502.94  0  
Exp1  40428.46  1  
Exp1  28112.879  1  
Exp1  35281.32  1  
Exp1  40811.4  1  
Exp1  40236.58  1  
Exp1  38954.1  1  
Exp1  25096.92  1  
Exp1  51307.4  1  
Exp1  35789.72  1  
Exp1  48261.918  1  
Exp1  30355.58  1  
Exp1  56165.9  1  
Exp1  26558.98  1  
Exp1  63933.758  1  
Exp1  39747.04  1  
Exp1  28116.16  1  
Exp1  42584.24  1  
Exp1  41814.258  1  
Exp1  33874.2  1  
Exp1  58926.84  1  
Exp1  38480.14  1  
Exp1  41621.56  1  
Exp1  21625.86  1  
Exp1  51409.08  1  
Exp1  19534.86  1  
Exp1  61750.098  1  
Exp1  37202.58  1  
Exp1  46325.08  1  
Exp1  41996.3  1  
Exp1  28951.74  1  
Exp1  50455.418  1  
Exp1  20946.9  1  
Exp1  38257.1  1  
Exp1  45728.12  1  
Exp1  37437.918  1  
Exp1  47332.04  1  
Exp1  24957.52  1  
Exp1  24765.64  1  
Exp1  59023.598  1  
Exp1  33458.46  1  
Exp1  38402.24  1  
Exp1  49419.758  1  
Exp1  64464.3  1  
Exp1  40591.64  1  
Exp1  50480.84  1  
Exp1  55318.84  1  
Exp1  54589.86  1  
Exp1  24978.02  1  
Exp1  39583.04  1  
Exp1  34298.96  1  
Exp1  39609.28  1  
Exp1  21695.56  0  
Exp1  25306.84  1  
Exp1  48376.72  1  
Exp1  31781.56  1  
Exp1  31810.26  1  
Exp1  42112.74  1  
Exp1  54077.36  1  
Exp1  58024.02  1  
Exp1  51097.48  1  
Exp1  44113.54  1  
Exp1  21699.66  1  
Exp1  52819.48  1  
Exp1  17986.7  1  
Exp1  61231.04  1  
Exp1  24441.74  1  
Exp1  37310.0  1  
Exp1  104111.3  0  
Exp1  19151.92  1  
Exp1  40031.58  1  
Exp1  51272.96  1  
Exp1  22683.66  1  
Exp1  29640.54  1  
Exp1  25435.58  1  
Exp1  39998.78  1  
Exp1  43809.32  1  
Exp1  40943.418  1  
Exp1  35695.418  1  
Exp1  56106.04  1  
Exp1  22697.6  1  
Exp1  54635.78  1  
Exp1  30367.06  1  
Exp1  24916.52  1  
Exp1  62226.52  1  
Exp1  26213.76  0  
Exp1  41736.36  1  
Exp1  51292.64  1  
Exp1  26641.799  1  
Exp1  50648.12  1  
Exp1  43669.1  1  
Exp1  71757.38  1  
Exp1  50157.758  1  
Exp1  34909.04  1  
Exp1  38257.1  1  
Exp1  55028.56  1  
Exp1  65674.62  1  
Exp1  36189.88  1  
Exp1  34556.44  1  
Exp1  30226.02  1  
Exp1  33859.44  1  
Exp1  38216.1  1  
Exp1  46703.098  1  
Exp1  61815.7  1  
Exp1  27752.9  1  
Exp1  48715.38  1  
Exp1  47441.918  1  
Exp1  26924.7  1  
Exp1  25288.799  1  
Exp1  21504.5  1  
Exp1  72147.7  1  
Exp1  58717.74  1  
Exp1  25078.879  1  
Exp1  39587.96  1  
Exp1  46694.9  1  
Exp1  38922.94  1  
Exp1  60741.5  1  
Exp1  40607.22  1  
Exp1  58217.54  1  
Exp1  41344.4  1  
Exp1  48056.098  1  
Exp1  39686.36  1  
Exp1  39543.68  1  
Exp1  28934.52  1  
Exp1  61176.918  1  
Exp1  40656.418  1  
Exp1  68686.48  1  
Exp1  22045.7  1  
Exp1  33697.08  1  
Exp1  23131.379  1  
Exp1  31273.16  1  
Exp1  44514.52  1  
Exp1  34422.78  1  
Exp1  35762.66  1  
Exp1  26854.18  1  
Exp1  82743.74  1  
Exp1  58250.34  1  
Exp1  23172.379  1  
Exp1  42689.2  1  
Exp1  22465.54  1  
Exp1  21468.42  1  
Exp1  39757.7  1  
Exp1  37168.14  1  
Exp1  36758.96  1  
Exp1  43663.36  1  
Exp1  73448.22  1  
Exp1  44264.418  1  
Exp1  52726.0  1  
Exp1  50804.74  1  
Exp1  38176.74  1  
Exp1  55416.418  1  
Exp1  40033.22  1  
Exp1  54504.58  0  
Exp1  44795.78  1  
Exp1  41671.58  1  
Exp1  58675.098  1  
Exp1  48576.8  1  
Exp1  20741.08  1  
Exp1  23073.16  1  
Exp1  45243.5  1  
Exp1  28326.9  1  
Exp1  58073.22  1  
Exp1  48398.86  1  
Exp1  30826.26  1  
Exp1  33960.3  1  
Exp1  57986.3  1  
Exp1  63153.938  1  
Exp1  47736.3  1  
Exp1  40422.72  1  
Exp1  16673.879  1  
Exp1  38393.22  1  
Exp1  50619.418  0  
Exp1  51946.18  1  
Exp1  29457.68  1  
Exp1  39337.04  1  
Exp1  31529.0  1  
Exp1  59129.38  1  
Exp1  49100.78  1  
Exp1  20702.54  1  
Exp1  50474.28  1  
Exp1  27875.08  1  
Exp1  20521.32  1  
Exp1  16057.24  1  
Exp1  42551.44  1  
Exp1  72451.92  1  
Exp1  28886.959  1  
Exp1  52763.72  1  
Exp1  43353.4  1  
Exp1  26090.76  1  
Exp1  32303.9  1  
Exp1  46690.8  1  
Exp1  53505.82  1  
Exp1  27451.14  1  
Exp1  37674.08  1  
Exp1  46958.12  1  
Exp1  29325.66  1  
Exp1  33096.02  1  
Exp1  24208.86  1  
Exp1  59588.58  1  
Exp1  43961.02  1  
Exp1  26712.32  1  
Exp1  57846.9  1  
Exp1  30195.68  1  
Exp1  24932.1  1  
Exp1  27840.64  1  
Exp1  22568.86  1  
Exp1  40678.56  1  
Exp1  43501.82  1  
Exp1  56744.82  1  
Exp1  27359.299  1  
Exp1  28083.36  1  
Exp1  67643.44  1  
Exp1  34389.98  1  
Exp1  23378.2  1  
Exp1  24014.52  1  
Exp1  55885.46  1  
Exp1  27188.74  1  
Exp1  23652.9  1  
Exp1  52021.62  1  
Exp1  44837.598  1  
Exp1  23585.66  1  
Exp1  54071.62  1  
Exp1  54659.56  1  
Exp1  48799.84  1  
Exp1  43204.98  1  
Exp1  45859.32  1  
Exp1  44788.4  1  
Exp1  74888.14  0  
Exp1  52434.08  1  
Exp1  29216.6  1  
Exp1  62456.12  1  
Exp1  42457.14  1  
Exp1  62419.22  1  
Exp1  41879.86  1  
Exp1  40356.3  1  
Exp1  27063.28  1  
Exp1  41123.82  1  
Exp1  31728.26  1  
Exp1  44204.56  1  
Exp1  41613.36  1  
Exp1  27156.76  1  
Exp1  24317.1  1  
Exp1  51086.0  1  
Exp1  62566.0  1  
Exp1  45651.04  1  
Exp1  118258.76  0  
Exp1  37784.78  1  
Exp1  48378.36  1  
Exp1  36416.2  1  
Exp1  49273.8  1  
Exp1  34799.98  1  
Exp1  31294.48  1  
Exp1  46322.62  1  
Exp1  34721.258  1  
Exp1  34959.06  1  
Exp1  68866.06  1  
Exp1  54683.34  1  
Exp1  42463.7  1  
Exp1  39594.52  1  
Exp1  63627.9  1  
Exp1  44198.82  1  
Exp1  38476.04  0  
Exp1  37045.96  1  
Exp1  43730.6  1  
Exp1  52488.2  1  
Exp1  24088.32  1  
Exp1  44430.06  1  
Exp1  37378.06  1  
Exp1  44038.918  1  
Exp1  47076.2  1  
Exp1  33224.758  1  
Exp1  20458.18  0  
Exp1  54033.08  1  
Exp1  23182.22  1  
Exp1  59739.46  1  
Exp1  46484.16  1  
Exp1  26331.02  1  
Exp1  55877.258  1  
Exp1  52245.48  1  
Exp1  23444.62  1  
Exp1  42063.54  1  
Exp1  40840.918  1  
Exp1  42381.7  1  
Exp1  29337.14  1  
Exp1  45109.84  1  
Exp1  27209.24  1  
Exp1  51237.7  1  
Exp1  49920.78  1  
Exp1  27814.4  1  
Exp1  39520.72  1  
Exp1  19206.04  1  
Exp1  51704.28  1  
Exp1  31999.68  1  
Exp1  42433.36  1  
Exp1  43461.64  1  
Exp1  43985.62  1  
Exp1  36356.34  1  
Exp1  49431.24  1  
Exp1  49778.918  1  
Exp1  43182.02  1  
Exp1  50490.68  1  
Exp1  67041.56  1  
Exp1  26038.28  1  
Exp1  65182.62  1  
Exp1  57573.84  1  
Exp1  52698.94  1  
Exp1  35490.418  1  
Exp1  36309.6  1  
Exp1  34552.34  1  
Exp1  40766.3  1  
Exp1  27166.6  1  
Exp1  28400.7  1  
Exp1  45001.598  1  
Exp1  23592.22  1  
Exp1  25985.799  1  
Exp1  29864.4  1  
Exp1  38855.7  1  
Exp1  43578.9  1  
Exp1  25734.879  1  
Exp1  23614.36  1  
Exp1  21621.76  1  
Exp1  37655.22  1  
Exp1  41082.82  1  
Exp1  20109.68  1  
Exp1  56570.16  1  
Exp1  27777.5  1  
Exp1  65604.1  1  
Exp1  34473.62  1  
Exp1  25055.92  1  
Exp1  32877.08  1  
Exp1  50750.62  1  
Exp1  62600.44  1  
Exp1  45051.62  1  
Exp1  46040.54  1  
Exp1  52178.24  1  
Exp1  25383.92  1  
Exp1  44455.48  1  
Exp1  36487.54  1  
Exp1  39519.9  1  
Exp1  51200.8  1  
Exp1  46018.4  1  
Exp1  35034.5  1  
Exp1  26186.7  1  
Exp1  55157.3  1  
Exp1  44291.48  1  
Exp1  23363.44  1  
Exp1  57656.66  1  
Exp1  26158.0  1  
Exp1  45467.36  1  
Exp1  28201.44  1  
Exp1  48592.38  1  
Exp1  36326.82  1  
Exp1  22957.54  1  
Exp1  42494.04  1  
Exp1  49654.28  1  
Exp1  68893.12  1  
Exp1  49341.04  1  
Exp1  45507.54  1  
Exp1  64442.16  1  
Exp1  44560.44  1  
Exp1  49115.54  1  
Exp1  37001.68  1  
Exp1  33878.3  1  
Exp1  28641.78  1  
Exp1  58219.18  1  
Exp1  26392.52  1  
Exp1  52388.16  1  
Exp1  33435.5  1  
Exp1  51627.2  1  
Exp1  57612.38  1  
Exp1  25650.42  1  
Exp1  24968.18  1  
Exp1  46099.58  1  
Exp1  68399.48  1  
Exp1  45327.14  1  
Exp1  54408.64  1  
Exp1  31608.54  1  
Exp1  67664.76  1  
Exp1  24411.4  1  
Exp1  66893.96  1  
Exp1  37267.36  1  
Exp1  78172.24  1  
Exp1  47483.74  1  
Exp1  20491.8  1  
Exp1  29324.02  1  
Exp1  51819.9  1  
Exp1  51123.72  1  
Exp1  51226.22  1  
Exp1  60486.48  1  
Exp1  66976.78  1  
Exp1  62536.48  1  
Exp1  76336.26  1  
Exp1  25036.24  1  
Exp1  42055.34  1  
Exp1  35506.0  1  
Exp1  17384.82  1  
Exp1  53208.16  1  
Exp1  47592.8  1  
Exp1  37727.38  1  
Exp1  43209.08  1  
Exp1  37928.28  1  
Exp1  37336.24  1  
Exp1  51647.7  1  
Exp1  38570.34  1  
Exp1  25429.02  1  
Exp1  36793.4  1  
Exp1  41702.74  1  
Exp1  22021.92  1  
Exp1  31661.02  1  
Exp1  46827.74  1  
Exp1  24950.959  1  
Exp1  33401.88  1  
Exp1  40411.24  1  
Exp1  27779.14  1  
Exp1  29360.92  1  
Exp1  32221.08  1  
Exp1  29451.94  1  
Exp1  84826.54  0  
Exp1  37819.22  1  
Exp1  49067.98  1  
Exp1  56169.18  1  
Exp1  59006.38  1  
Exp1  53313.12  1  
Exp1  18905.1  1  
Exp1  56632.48  1  
Exp1  48585.82  1  
Exp1  32349.0  1  
Exp1  23420.84  1  
Exp1  49946.2  1  
Exp1  34710.6  1  
Exp1  29393.72  1  
Exp1  57431.98  1  
Exp1  34703.22  1  
Exp1  51473.86  1  
Exp1  37970.1  1  
Exp1  28232.6  0  
Exp1  57303.24  0  
Exp1  63899.32  1  
Exp1  40930.3  1  
Exp1  44054.5  1  
Exp1  55199.94  1  
Exp1  41510.86  1  
Exp1  26298.22  1  
Exp1  34448.2  1  
Exp1  33636.4  1  
Exp1  47915.88  1  
Exp1  40869.62  1  
Exp1  67924.7  1  
Exp1  48977.78  1  
Exp1  52971.18  1  
Exp1  29500.32  1  
Exp1  55733.758  1  
Exp1  41594.5  1  
Exp1  54967.06  1  
Exp1  52519.36  1  
Exp1  53343.46  1  
Exp1  24150.64  1  
Exp1  54910.48  1  
Exp1  50567.758  1  
Exp1  24882.9  1  
Exp1  38532.62  1  
Exp1  48841.66  1  
Exp1  27268.28  1  
Exp1  24943.58  1  
Exp1  21267.52  1  
Exp1  39186.16  1  
Exp1  46618.64  1  
Exp1  24048.14  1  
Exp1  39089.4  1  
Exp1  40144.74  1  
Exp1  27433.92  1  
Exp1  41803.6  1  
Exp1  65246.58  1  
Exp1  25379.82  1  
Exp1  47806.0  1  
Exp1  35725.758  1  
Exp1  61850.14  1  
Exp1  25907.9  1  
Exp1  49647.72  1  
Exp1  43195.96  1  
Exp1  42577.68  1  
Exp1  27351.1  1  
Exp1  23179.76  1  
Exp1  56196.24  1  
Exp1  53541.08  1  
Exp1  45940.5  1  
Exp1  43563.32  1  
Exp1  48023.3  1  
Exp1  33304.3  1  
Exp1  41109.88  1  
Exp1  47318.918  1  
Exp1  45920.82  1  
Exp1  26950.94  1  
Exp1  57172.86  1  
Exp1  46964.68  1  
Exp1  56924.4  1  
Exp1  54915.4  1  
Exp1  32323.58  1  
Exp1  40344.0  1  
Exp1  39309.98  0  
Exp1  18725.52  1  
Exp1  44530.1  1  
Exp1  59086.74  0  
Exp1  50846.56  1  
Exp1  45939.68  1  
Exp1  47641.18  1  
Exp1  43211.54  1  
Exp1  59391.78  1  
Exp1  57697.66  1  
Exp1  46806.418  1  
Exp1  31780.74  1  
Exp1  38260.38  1  
Exp1  60297.06  1  
Exp1  40781.06  1  
Exp1  44958.14  1  
Exp1  49698.56  1  
Exp1  52703.86  1  
Exp1  30794.28  1  
Exp1  47077.02  1  
Exp1  44876.14  1  
Exp1  50714.54  1  
Exp1  46799.04  1  
Exp1  46404.62  1  
Exp1  36047.2  1  
Exp1  28554.86  1  
Exp1  24762.36  1  
Exp1  37840.54  1  
Exp1  48770.32  1  
Exp1  50894.12  1  
Exp1  39750.32  1  
Exp1  27042.78  1  
Exp1  26593.42  1  
Exp1  49777.28  0  
Exp1  27521.66  1  
Exp1  64538.098  1  
Exp1  58106.84  1  
Exp1  50721.098  1  
Exp1  27403.58  1  
Exp1  27542.98  1  
Exp1  38231.68  1  
Exp1  47346.8  1  
Exp1  25788.18  1  
Exp1  26727.08  1  
Exp1  44393.16  1  
Exp1  37113.2  1  
Exp1  53119.598  1  
Exp1  25670.92  1  
Exp1  28302.299  1  
Exp1  47147.54  1  
Exp1  38706.46  1  
Exp1  46445.62  1  
Exp1  38301.38  1  
Exp1  28377.74  1  
Exp1  43583.0  1  
Exp1  50890.02  1  
Exp1  55591.9  1  
Exp1  62437.258  1  
Exp1  24982.94  1  
Exp1  48307.02  1  
Exp1  40105.38  1  
Exp1  60565.2  1  
Exp1  26300.68  1  
Exp1  36500.66  1  
Exp1  62301.14  1  
Exp1  49908.48  1  
Exp1  35868.44  1  
Exp1  66109.22  0  
Exp1  46225.86  1  
Exp1  93789.14  1  
Exp1  36592.5  1  
Exp1  35815.96  1  
Exp1  36234.16  1  
Exp1  42707.24  1  
Exp1  60702.96  1  
Exp1  50662.88  1  
Exp1  45037.68  1  
Exp1  26082.56  1  
Exp1  76102.56  1  
Exp1  40005.34  1  
Exp1  26550.78  1  
Exp1  43528.88  1  
Exp1  52570.2  1  
Exp1  53701.8  1  
Exp1  53710.0  1  
Exp1  26808.26  1  
Exp1  27832.44  1  
Exp1  41478.06  1  
Exp1  26007.94  0  
Exp1  57359.0  1  
Exp1  27569.22  1  
Exp1  53142.56  1  
Exp1  56009.28  1  
Exp1  56686.598  1  
Exp1  40653.14  1  
Exp1  23856.26  1  
Exp1  41783.918  1  
Exp1  69331.82  1  
Exp1  27994.799  1  
Exp1  25875.92  1  
Exp1  39619.12  1  
Exp1  32990.24  1  
Exp1  55219.62  1  
Exp1  49997.86  1  
Exp1  51610.8  1  
Exp1  20277.78  1  
Exp1  44375.12  1  
Exp1  60365.12  0  
Exp1  46834.3  1  
Exp1  25280.6  1  
Exp1  31511.78  1  
Exp1  41468.22  1  
Exp1  51653.44  1  
Exp1  50708.8  1  
Exp1  60280.66  1  
Exp1  50566.94  1  
Exp1  23960.4  1  
Exp1  18339.3  1  
Exp1  50999.08  1  
Exp1  54861.28  1  
Exp1  50858.04  1  
Exp1  34894.28  1  
Exp1  47109.82  1  
Exp1  55469.72  1  
Exp1  59399.98  1  
Exp1  52079.84  1  
Exp1  25192.04  1  
Exp1  42182.44  1  
Exp1  27616.78  1  
Exp1  41820.82  1  
Exp1  34426.06  1  
Exp1  59850.98  1  
Exp1  25355.22  1  
Exp1  37930.74  1  
Exp1  36541.66  1  
Exp1  27952.98  1  
Exp1  44302.96  1  
Exp1  58092.08  1  
Exp1  27055.9  1  
Exp1  37744.6  1  
Exp1  49476.34  1  
Exp1  52042.94  1  
Exp1  22233.48  1  
Exp1  73575.32  1  
Exp1  56299.56  0  
Exp1  21469.24  1  
Exp1  19919.44  1  
Exp1  39278.0  1  
Exp1  36474.418  1  
Exp1  55334.418  0  
Exp1  36658.1  1  
Exp1  30449.06  1  
Exp1  65121.938  1  
Exp1  50931.02  1  
Exp1  40360.4  1  
Exp1  45019.64  1  
Exp1  42822.86  1  
Exp1  60379.06  0  
Exp1  34302.24  1  
Exp1  31552.78  1  
Exp1  35759.38  1  
Exp1  66635.66  1  
Exp1  44465.32  1  
Exp1  32955.8  1  
Exp1  54942.46  1  
Exp1  41706.02  1  
Exp1  43255.82  1  
Exp1  31173.94  1  
Exp1  23251.92  1  
Exp1  47838.8  1  
Exp1  30526.14  1  
Exp1  43099.2  1  
Exp1  44352.98  1  
Exp1  31260.86  1  
Exp1  44917.14  1  
Exp1  34149.72  1  
Exp1  39573.2  1  
Exp1  41678.14  1  
Exp1  24021.08  1  
Exp1  44665.4  1  
Exp1  45647.758  1  
Exp1  48747.36  1  
Exp1  25409.34  1  
Exp1  44679.34  1  
Exp1  43526.418  1  
Exp1  61455.72  1  
Exp1  45440.3  1  
Exp1  24688.56  1  
Exp1  26423.68  1  
Exp1  43505.1  1  
Exp1  56300.38  1  
Exp1  50355.38  1  
Exp1  23135.48  1  
Exp1  23830.84  1  
Exp1  33870.1  1  
Exp1  32494.14  1  
Exp1  18344.22  1  
Exp1  42010.24  1  
Exp1  57395.08  1  
Exp1  63741.06  1  
Exp1  63131.8  1  
Exp1  43924.94  1  
Exp1  52803.08  1  
Exp1  36148.88  1  
Exp1  17779.24  1  
Exp1  71600.76  1  
Exp1  23351.959  1  
Exp1  39050.86  1  
Exp1  42389.08  1  
Exp1  37347.72  1  
Exp1  36282.54  1  
Exp1  45220.54  1  
Exp1  57329.48  1  
Exp1  49910.12  1  
Exp1  27104.28  1  
Exp1  19505.34  1  
Exp1  42479.28  1  
Exp1  28643.42  1  
Exp1  56614.44  1  
Exp1  26873.04  1  
Exp1  32973.84  1  
Exp1  50057.72  1  
Exp1  57438.54  1  
Exp1  32108.74  1  
Exp1  41675.68  1  
Exp1  32227.64  1  
Exp1  57273.72  1  
Exp1  23552.04  1  
Exp1  23777.54  1  
Exp1  43525.6  1  
Exp1  29562.64  1  
Exp1  70027.18  0  
Exp1  53570.598  1  
Exp1  61638.58  1  
Exp1  34549.88  1  
Exp1  56283.98  1  
Exp1  26904.2  1  
Exp1  61818.16  1  
Exp1  47828.96  0  
Exp1  57530.38  1  
Exp1  55495.14  1  
Exp1  36078.36  1  
Exp1  26711.5  1  
Exp1  27549.54  1  
Exp1  49174.58  1  
Exp1  50320.94  1  
Exp1  46711.3  1  
Exp1  54672.68  1  
Exp1  38659.72  1  
Exp1  61076.88  1  
Exp1  28649.98  1  
Exp1  53922.38  1  
Exp1  47748.598  1  
Exp1  46175.02  1  
Exp1  46786.74  1  
Exp1  43536.258  1  
Exp1  37655.22  1  
Exp1  39430.52  1  
Exp1  22234.3  1  
Exp1  32078.4  1  
Exp1  79647.42  1  
Exp1  44088.12  1  
Exp1  29259.24  1  
Exp1  46389.04  1  
Exp1  51486.98  1  
Exp1  21586.5  1  
Exp1  59560.7  1  
Exp1  20779.62  1  
Exp1  27374.06  1  
Exp1  49140.14  1  
Exp1  51504.2  1  
Exp1  28809.06  0  
Exp1  44412.02  1  
Exp1  41638.78  1  
Exp1  27249.42  1  
Exp1  27218.26  1  
Exp1  24227.72  1  
Exp1  23898.08  1  
Exp1  44157.82  1  
Exp1  38634.3  1  
Exp1  33278.88  1  
Exp1  29046.86  1  
Exp1  45148.38  1  
Exp1  24608.2  1  
Exp1  63436.02  1  
Exp1  40230.84  1  
Exp1  18182.68  1  
Exp1  46759.68  1  
Exp1  38524.418  1  
Exp1  35321.5  1  
Exp1  48175.82  1  
Exp1  52418.5  1  
Exp1  46752.3  1  
Exp1  35793.82  1  
Exp1  40746.62  1  
Exp1  74190.32  1  
Exp1  34173.5  1  
Exp1  27947.24  1  
Exp1  47584.598  1  
Exp1  61332.72  0  
Exp1  27674.18  1  
Exp1  28002.18  1  
Exp1  43311.58  1  
Exp1  50340.62  1  
Exp1  57373.758  1  
Exp1  61463.098  1  
Exp1  70475.72  1  
Exp1  32547.44  1  
Exp1  47461.598  1  
Exp1  22862.42  1  
Exp1  44411.2  1  
Exp1  24661.5  1  
Exp1  37338.7  1  
Exp1  24725.459  1  
Exp1  47878.16  1  
Exp1  39082.84  1  
Exp1  40375.16  1  
Exp1  33003.36  1  
Exp1  59445.9  1  
Exp1  40998.36  1  
Exp1  51500.098  1  
Exp1  48735.88  1  
Exp1  37290.32  1  
Exp1  37053.34  1  
Exp1  45120.5  1  
Exp1  39901.2  1  
Exp1  44795.78  1  
Exp1  44269.34  1  
Exp1  30400.68  1  
Exp1  55828.88  1  
Exp1  34468.7  1  
Exp1  41326.36  1  
Exp1  26894.36  1  
Exp1  46640.78  1  
Exp1  22262.18  1  
Exp1  40873.72  1  
Exp1  25835.74  1  
Exp1  38877.02  1  
Exp1  45207.418  1  
Exp1  46995.02  1  
Exp1  19794.8  1  
Exp1  66093.64  1  
Exp1  50393.918  1  
Exp1  46545.66  1  
Exp1  49318.9  1  
Exp1  31024.7  1  
Exp1  32722.92  1  
Exp1  35377.258  1  
Exp1  43011.46  1  
Exp1  49368.918  1  
Exp1  50795.72  1  
Exp1  27558.56  1  
Exp1  28407.26  1  
Exp1  51918.3  1  
Exp1  22053.08  1  
Exp1  45690.4  1  
Exp1  48222.56  1  
Exp1  64738.18  1  
Exp1  42899.12  1  
Exp1  28373.64  1  
Exp1  37414.14  1  
Exp1  44614.56  1  
Exp1  19816.94  1  
Exp1  42365.3  1  
Exp1  24308.08  1  
Exp1  41916.758  1  
Exp1  22227.74  1  
Exp1  43218.918  1  
Exp1  41616.64  1  
Exp1  43923.3  1  
Exp1  22930.48  1  
Exp1  36181.68  1  
Exp1  41961.04  1  
Exp1  30574.52  1  
Exp1  28235.06  1  
Exp1  37197.66  1  
Exp1  55499.24  1  
Exp1  26804.16  1  
Exp1  54370.098  1  
Exp1  46006.098  1  
Exp1  41995.48  1  
Exp1  60320.02  1  
Exp1  46865.46  1  
Exp1  47044.22  1  
Exp1  43434.58  1  
Exp1  46292.28  1  
Exp1  38171.0  1  
Exp1  53371.34  1  
Exp1  27857.86  1  
Exp1  40375.98  1  
Exp1  46703.098  1  
Exp1  39722.44  1  
Exp1  26179.32  1  
Exp1  48739.98  1  
Exp1  25748.0  1  
Exp1  46469.4  1  
Exp1  55139.258  1  
Exp1  48724.4  1  
Exp1  46116.8  1  
Exp1  51512.4  0  
Exp1  33917.66  1  
Exp1  61304.02  1  
Exp1  46380.02  1  
Exp1  35003.34  1  
Exp1  31531.459  1  
Exp1  32631.9  1  
Exp1  36736.82  1  
Exp1  43505.1  1  
Exp1  70706.96  1  
Exp1  29857.02  1  
Exp1  23087.1  1  
Exp1  37250.96  1  
Exp1  44265.24  1  
Exp1  60730.84  1  
Exp1  28752.48  1  
Exp1  27584.799  1  
Exp1  43811.78  1  
Exp1  46604.7  1  
Exp1  42366.94  1  
Exp1  34806.54  1  
Exp1  41556.78  1  
Exp1  43641.22  1  
Exp1  53905.16  1  
Exp1  49655.918  1  
Exp1  24419.6  1  
Exp1  44977.0  1  
Exp1  33765.14  1  
Exp1  44439.9  1  
Exp1  45692.04  1  
Exp1  42016.8  1  
Exp1  40821.24  1  
Exp1  47414.04  1  
Exp1  20123.62  1  
Exp1  23766.879  1  
Exp1  40297.258  1  
Exp1  27665.16  1  
Exp1  41477.24  1  
Exp1  35896.32  1  
Exp1  39023.8  1  
Exp1  30750.82  1  
Exp1  40812.22  1  
Exp1  41134.48  1  
Exp1  67508.96  1  
Exp1  30271.12  1  
Exp1  47840.44  1  
Exp1  34995.96  1  
Exp1  43676.48  1  
Exp1  50548.9  1  
Exp1  24728.74  1  
Exp1  46828.56  1  
Exp1  51610.8  1  
Exp1  58570.96  1  
Exp1  42283.3  1  
Exp1  49468.96  1  
Exp1  39575.66  1  
Exp1  42169.32  1  
Exp1  34844.258  1  
Exp1  32644.2  1  
Exp1  37422.34  1  
Exp1  43071.32  1  
Exp1  46102.86  1  
Exp1  35791.36  1  
Exp1  35441.22  1  
Exp1  35432.2  1  
Exp1  24079.299  1  
Exp1  29595.44  1  
Exp1  45647.758  1  
Exp1  49949.48  1  
Exp1  48138.918  1  
Exp1  51441.88  1  
Exp1  39973.36  1  
Exp1  54662.84  1  
Exp1  46344.758  1  
Exp1  28221.12  1  
Exp1  32440.84  1  
Exp1  45204.14  1  
Exp1  41529.72  1  
Exp1  38225.94  1  
Exp1  51454.18  1  
Exp1  48333.258  1  
Exp1  48179.098  1  
Exp1  60706.24  1  
Exp1  50307.0  1  
Exp1  52168.4  1  
Exp1  48741.62  1  
Exp1  33685.6  1  
Exp1  28357.24  1  
Exp1  47212.32  1  
Exp1  38699.08  1  
Exp1  22356.48  1  
Exp1  20881.3  1  
Exp1  54846.52  1  
Exp1  42478.46  1  
Exp1  50922.0  1  
Exp1  46427.58  1  
Exp1  33063.22  1  
Exp1  51831.38  0  
Exp1  26900.92  1  
Exp1  21105.16  1  
Exp1  43956.918  1  
Exp1  31478.98  1  
Exp1  42364.48  1  
Exp1  49553.418  1  
Exp1  52779.3  1  
Exp1  54961.32  1  
Exp1  30618.799  1  
Exp1  43274.68  1  
Exp1  19453.68  1  
Exp1  48114.32  1  
Exp1  43442.78  1  
Exp1  26581.94  1  
Exp1  54283.18  1  
Exp1  26455.66  1  
Exp1  32473.64  1  
Exp1  31688.9  1  
Exp1  45770.758  0  
Exp1  41396.88  1  
Exp1  37774.12  1  
Exp1  61068.68  1  
Exp1  53815.78  1  
Exp1  38770.418  1  
Exp1  22603.299  1  
Exp1  31143.6  1  
Exp1  46134.84  1  
Exp1  46353.78  1  
Exp1  34625.32  1  
Exp1  27944.78  1  
Exp1  49769.9  1  
Exp1  52322.56  1  
Exp1  34344.06  1  
Exp1  22212.16  1  
Exp1  39735.56  1  
Exp1  40958.18  1  
Exp1  46378.38  1  
Exp1  44816.28  1  
Exp1  64031.34  1  
Exp1  49651.0  1  
Exp1  58456.16  1  
Exp1  39378.86  1  
Exp1  49970.8  1  
Exp1  42519.46  1  
Exp1  28391.68  1  
Exp1  25813.6  1  
Exp1  52561.18  1  
Exp1  45782.24  1  
Exp1  49416.48  1  
Exp1  54602.98  1  
Exp1  18663.2  1  
Exp1  26103.06  1  
Exp1  38911.46  1  
Exp1  22584.44  1  
Exp1  57459.86  1  
Exp1  25067.4  1  
Exp1  33560.14  1  
Exp1  37389.54  1  
Exp1  62872.68  1  
Exp1  36470.32  1  
Exp1  39418.22  1  
Exp1  28214.56  1  
Exp1  34072.64  1  
Exp1  50675.18  1  
Exp1  40258.72  1  
Exp1  27464.26  1  
Exp1  45343.54  1  
Exp1  25377.36  1  
Exp1  37720.82  1  
Exp1  27538.879  1  
Exp1  22417.98  1  
Exp1  51826.46  1  
Exp1  25953.82  1  
Exp1  26626.22  1  
Exp1  50628.44  1  
Exp1  45624.8  1  
Exp1  55793.62  1  
Exp1  44343.14  0  
Exp1  27981.68  1  
Exp1  35913.54  1  
Exp1  59640.24  1  
Exp1  26673.78  1  
Exp1  56683.32  1  
Exp1  49596.06  1  
Exp1  20478.68  1  
Exp1  23046.92  1  
Exp1  21965.34  1  
Exp1  42797.44  1  
Exp1  56641.5  1  
Exp1  39053.32  1  
Exp1  53042.52  1  
Exp1  42489.12  0  
Exp1  43192.68  1  
Exp1  47141.8  1  
Exp1  37123.86  1  
Exp1  26140.78  1  
Exp1  38662.18  1  
Exp1  33817.62  1  
Exp1  30085.799  1  
Exp1  53252.44  1  
Exp1  43432.94  1  
Exp1  48739.98  1  
Exp1  50159.4  1  
Exp1  35008.258  1  
Exp1  24557.36  1  
Exp1  51590.3  1  
Exp1  47206.58  1  
Exp1  57104.8  1  
Exp1  54338.94  1  
Exp1  73316.2  1  
Exp1  54612.82  1  
Exp1  29681.54  1  
Exp1  46507.12  1  
Exp1  48138.098  1  
Exp1  34289.94  1  
Exp1  32263.719  1  
Exp1  54552.14  1  
Exp1  24496.68  1  
Exp1  64282.258  1  
Exp1  55185.18  1  
Exp1  46140.58  1  
Exp1  44954.04  1  
Exp1  39680.62  1  
Exp1  44355.44  1  
Exp1  44220.96  1  
Exp1  29106.72  1  
Exp1  34619.58  1  
Exp1  42509.62  1  
Exp1  59659.918  1  
Exp1  45191.84  1  
Exp1  37766.74  1  
Exp1  18857.54  1  
Exp1  48512.02  1  
Exp1  49963.418  1  
Exp1  63428.64  1  
Exp1  45554.28  1  
Exp1  45485.4  1  
Exp1  47874.06  1  
Exp1  51810.06  1  
Exp1  63641.84  1  
Exp1  7269.3  0  
Exp1  23512.68  1  
Exp1  35957.82  1  
Exp1  24989.5  1  
Exp1  48831.82  1  
Exp1  45929.02  1  
Exp1  34403.918  1  
Exp1  19282.3  1  
Exp1  44468.6  1  
Exp1  31205.1  1  
Exp1  27445.4  1  
Exp1  54921.14  1  
Exp1  47878.98  1  
Exp1  48023.3  1  
Exp1  65587.7  1  
Exp1  37903.68  1  
Exp1  21648.0  1  
Exp1  38388.3  1  
Exp1  43478.86  1  
Exp1  39517.44  1  
Exp1  21101.06  1  
Exp1  21219.14  1  
Exp1  35614.24  1  
Exp1  41972.52  1  
Exp1  40477.66  1  
Exp1  43461.64  1  
Exp1  64120.72  1  
Exp1  31228.06  1  
Exp1  52309.44  1  
Exp1  47184.44  1  
Exp1  59723.06  1  
Exp1  34077.56  1  
Exp1  57226.16  1  
Exp1  40249.7  1  
Exp1  52644.82  1  
Exp1  57772.28  1  
Exp1  38838.48  1  
Exp1  64013.3  1  
Exp1  47412.4  1  
Exp1  38603.96  1  
Exp1  48434.94  1  
Exp1  26663.12  1  
Exp1  37040.22  1  
Exp1  29933.28  1  
Exp1  49004.02  1  
Exp1  21379.86  1  
Exp1  36494.918  1  
Exp1  49374.66  1  
Exp1  36416.2  1  
Exp1  36536.74  1  
Exp1  62259.32  1  
Exp1  23085.459  1  
Exp1  22453.24  1  
Exp1  44231.62  1  
Exp1  45093.44  1  
Exp1  64256.84  1  
Exp1  35371.52  1  
Exp1  67472.88  1  
Exp1  60277.38  1  
Exp1  28482.7  1  
Exp1  39454.3  1  
Exp1  45698.598  1  
Exp1  45130.34  1  
Exp1  23029.7  1  
Exp1  49902.74  1  
Exp1  23796.4  0  
Exp1  50275.02  1  
Exp1  35630.64  1  
Exp1  51450.08  1  
Exp1  25584.82  1  
Exp1  53461.54  1  
Exp1  49163.098  1  
Exp1  43379.64  1  
Exp1  60579.96  1  
Exp1  36383.4  1  
Exp1  27041.14  1  
Exp1  36020.14  1  
Exp1  85310.336  0  
Exp1  50556.28  1  
Exp1  23821.0  1  
Exp1  23798.86  1  
Exp1  66233.04  1  
Exp1  19040.4  1  
Exp1  48812.96  1  
Exp1  53344.28  1  
Exp1  42913.88  1  
Exp1  49219.68  1  
Exp1  57345.06  1  
Exp1  24545.06  1  
Exp1  38237.418  1  
Exp1  55547.62  1  
Exp1  38202.98  1  
Exp1  16704.22  1  
Exp1  22003.879  1  
Exp1  26063.7  1  
Exp1  51579.64  1  
Exp1  50243.04  1  
Exp1  48125.8  1  
Exp1  19392.18  1  
Exp1  53997.0  1  
Exp1  52798.16  1  
Exp1  29978.379  1  
Exp1  54784.2  1  
Exp1  47050.78  1  
Exp1  23891.52  1  
Exp1  57807.54  1  
Exp1  43946.258  1  
Exp1  51481.24  1  
Exp1  42957.34  1  
Exp1  55447.58  1  
Exp1  44179.14  1  
Exp1  59942.0  1  
Exp1  35280.5  1  
Exp1  48657.98  1  
Exp1  44687.54  1  
Exp1  36972.16  1  
Exp1  57890.36  1  
Exp1  39401.82  1  
Exp1  64489.72  0  
Exp1  43500.18  1  
Exp1  32712.26  1  
Exp1  26255.58  1  
Exp1  54589.86  1  
Exp1  46079.9  1  
Exp1  35098.46  1  
Exp1  38594.94  1  
Exp1  33908.64  1  
Exp1  42746.6  1  
Exp1  48717.02  1  
Exp1  26922.24  1  
Exp1  72709.4  1  
Exp1  64149.418  1  
Exp1  41824.1  1  
Exp1  45544.44  1  
Exp1  50166.78  1  
Exp1  28980.44  1  
Exp1  42673.62  1  
Exp1  49317.258  1  
Exp1  22595.92  1  
Exp1  24770.56  1  
Exp1  48880.2  1  
Exp1  56146.22  1  
Exp1  53705.9  1  
Exp1  45207.418  1  
Exp1  29098.52  1  
Exp1  30068.58  1  
Exp1  38869.64  1  
Exp1  22228.56  1  
Exp1  24433.54  1  
Exp1  55701.78  1  
Exp1  6347.62  0  
Exp1  43358.32  1  
Exp1  27096.08  1  
Exp1  55547.62  1  
Exp1  22181.0  1  
Exp1  43925.758  1  
Exp1  62448.74  1  
Exp1  32387.54  1  
Exp1  63513.098  1  
Exp1  35565.86  1  
Exp1  59253.2  1  
Exp1  36198.9  1  
Exp1  47264.8  1  
Exp1  25667.64  1  
Exp1  55134.34  1  
Exp1  27256.799  1  
Exp1  37330.5  1  
Exp1  26042.379  1  
Exp1  56545.56  1  
Exp1  61600.86  1  
Exp1  52276.64  1  
Exp1  34192.36  1  
Exp1  19250.32  1  
Exp1  53153.22  1  
Exp1  50871.16  1  
Exp1  32293.24  1  
Exp1  42320.2  1  
Exp1  45550.18  1  
Exp1  52379.14  1  
Exp1  49213.94  1  
Exp1  46984.36  1  
Exp1  34423.6  1  
Exp1  54184.78  1  
Exp1  23179.76  1  
Exp1  42496.5  1  
Exp1  27937.4  1  
Exp1  58989.16  1  
Exp1  45893.758  1  
Exp1  44652.28  1  
Exp1  33820.08  1  
Exp1  56681.68  1  
Exp1  52851.46  1  
Exp1  59813.258  1  
Exp1  43033.6  1  
Exp1  49773.18  1  
Exp1  23565.98  1  
Exp1  54936.72  1  
Exp1  40308.74  1  
Exp1  39029.54  1  
Exp1  49595.24  1  
Exp1  38424.38  1  
Exp1  42461.24  1  
Exp1  48349.66  1  
Exp1  47048.32  1  
Exp1  52573.48  1  
Exp1  31294.48  1  
Exp1  47582.14  1  
Exp1  37276.38  1  
Exp1  40217.72  1  
Exp1  47194.28  1  
Exp1  36125.918  1  
Exp1  34781.94  1  
Exp1  43928.22  1  
Exp1  35342.0  1  
Exp1  40707.258  1  
Exp1  40134.08  1  
Exp1  45681.38  1  
Exp1  37255.88  1  
Exp1  33326.44  1  
Exp1  54608.72  1  
Exp1  40008.62  1  
Exp1  66584.82  0  
Exp1  52006.86  1  
Exp1  65977.2  1  
Exp1  50280.758  1  
Exp1  44948.3  1  
Exp1  24071.92  1  
Exp1  20803.4  1  
Exp1  46965.5  1  
Exp1  38644.14  1  
Exp1  47027.0  1  
Exp1  41818.36  1  
Exp1  44000.38  1  
Exp1  42192.28  1  
Exp1  40043.88  1  
Exp1  44159.46  1  
Exp1  29073.92  1  
Exp1  47017.16  1  
Exp1  49770.72  1  
Exp1  44056.96  1  
Exp1  37214.88  1  
Exp1  24896.02  1  
Exp1  26113.72  1  
Exp1  22932.12  1  
Exp1  42869.6  1  
Exp1  37995.52  1  
Exp1  41939.72  1  
Exp1  25237.959  1  
Exp1  37915.16  1  
Exp1  34526.1  1  
Exp1  48396.4  1  
Exp1  52985.12  1  
Exp1  40132.44  1  
Exp1  39460.86  1  
Exp1  23587.299  1  
Exp1  18779.64  1  
Exp1  40265.28  1  
Exp1  43691.24  1  
Exp1  24714.799  1  
Exp1  52112.64  1  
Exp1  46560.418  1  
Exp1  24270.36  1  
Exp1  50944.14  1  
Exp1  47463.24  1  
Exp1  26402.36  1  
Exp1  38432.58  1  
Exp1  58566.04  1  
Exp1  40230.02  1  
Exp1  37606.02  1  
Exp1  27602.02  1  
Exp1  43437.86  1  
Exp1  34194.82  1  
Exp1  22002.24  1  
Exp1  46345.58  1  
Exp1  47303.34  1  
Exp1  26746.76  1  
Exp1  28792.66  1  
Exp1  45223.0  1  
Exp1  35318.22  1  
Exp1  30795.92  1  
Exp1  37136.98  1  
Exp1  23966.14  1  
Exp1  26303.959  0  
Exp1  46052.02  1  
Exp1  25691.42  1  
Exp1  43342.74  1  
Exp1  37909.418  1  
Exp1  34370.3  1  
Exp1  27662.7  1  
Exp1  40836.0  1  
Exp1  49393.52  1  
Exp1  47277.098  1  
Exp1  39140.24  1  
Exp1  39527.28  1  
Exp1  33602.78  1  
Exp1  54721.06  1  
Exp1  54754.68  1  
Exp1  24368.76  1  
Exp1  26732.82  1  
Exp1  38845.86  1  
Exp1  43423.1  1  
Exp1  34975.46  1  
Exp1  50780.96  1  
Exp1  44321.0  1  
Exp1  48434.12  1  
Exp1  23638.959  1  
Exp1  25137.1  1  
Exp1  60716.08  1  
Exp1  42822.04  1  
Exp1  61081.8  1  
Exp1  28247.36  1  
Exp1  43179.56  1  
Exp1  50921.18  1  
Exp1  32289.14  1  
Exp1  27543.799  0  
Exp1  46592.4  1  
Exp1  28256.379  1  
Exp1  48881.84  1  
Exp1  46853.98  0  
Exp1  53306.56  1  
Exp1  46534.18  1  
Exp1  40748.258  1  
Exp1  27035.4  1  
Exp1  42973.74  1  
Exp1  24456.5  1  
Exp1  46021.68  1  
Exp1  39854.46  1  
Exp1  40414.52  1  
Exp1  44667.04  1  
Exp1  47499.32  1  
Exp1  51786.28  1  
Exp1  43528.06  1  
Exp1  33418.28  1  
Exp1  38932.78  1  
Exp1  57726.36  1  
Exp1  26982.1  1  
Exp1  31497.02  1  
Exp1  58048.62  1  
Exp1  49276.258  1  
Exp1  38909.0  1  
Exp1  58017.46  1  
Exp1  51618.18  1  
Exp1  54126.56  1  
Exp1  52202.84  1  
Exp1  25442.959  1  
Exp1  20504.92  1  
Exp1  39324.74  1  
Exp1  39993.86  1  
Exp1  29452.76  1  
Exp1  37446.94  1  
Exp1  41565.8  1  
Exp1  47274.64  1  
Exp1  25902.16  1  
Exp1  24937.84  1  
Exp1  51252.46  1  
Exp1  45310.74  1  
Exp1  64538.918  1  
Exp1  66545.46  1  
Exp1  36759.78  1  
Exp1  25539.72  1  
Exp1  51426.3  1  
Exp1  48826.08  1  
Exp1  47198.38  1  
Exp1  59460.66  1  
Exp1  74735.62  1  
Exp1  49254.12  1  
Exp1  36412.918  1  
Exp1  74665.92  1  
Exp1  36653.18  1  
Exp1  24832.06  1  
Exp1  38257.918  1  
Exp1  48211.08  1  
Exp1  46006.918  1  
Exp1  44874.5  1  
Exp1  54798.14  1  
Exp1  46556.32  1  
Exp1  41187.78  1  
Exp1  39975.82  1  
Exp1  42496.5  1  
Exp1  20602.5  1  
Exp1  55687.02  1  
Exp1  45707.62  1  
Exp1  40904.88  1  
Exp1  57453.3  1  
Exp1  22039.959  1  
Exp1  53226.2  1  
Exp1  33062.4  1  
Exp1  57126.94  1  
Exp1  34324.38  1  
Exp1  35421.54  1  
Exp1  46352.14  1  
Exp1  44276.72  1  
Exp1  21823.48  1  
Exp1  38626.1  1  
Exp1  50249.598  1  
Exp1  49715.78  0  
Exp1  51314.78  1  
Exp1  31079.64  1  
Exp1  48557.94  1  
Exp1  24928.0  1  
Exp1  42030.74  1  
Exp1  27228.1  1  
Exp1  45322.22  1  
Exp1  57068.72  1  
Exp1  46286.54  1  
Exp1  45917.54  1  
Exp1  60019.08  1  
Exp1  37679.0  1  
Exp1  60986.68  1  
Exp1  47624.78  1  
Exp1  63782.88  1  
Exp1  42410.4  1  
Exp1  59642.7  1  
Exp1  22330.24  1  
Exp1  33169.0  1  
Exp1  41544.48  1  
Exp1  50657.96  1  
Exp1  33917.66  1  
Exp1  27163.32  1  
Exp1  28435.959  1  
Exp1  64890.7  1  
Exp1  46228.32  1  
Exp1  2581.3599  0  
Exp1  39726.54  1  
Exp1  25498.72  1  
Exp1  38123.44  1  
Exp1  50614.5  1  
Exp1  35815.96  1  
Exp1  19748.879  1  
Exp1  56142.12  1  
Exp1  39188.62  1  
Exp1  58939.14  1  
Exp1  49039.28  1  
Exp1  34594.16  1  
Exp1  18319.62  1  
Exp1  47627.24  1  
Exp1  27121.5  1  
Exp1  47985.58  1  
Exp1  65340.88  1  
Exp1  35620.8  1  
Exp1  52277.46  1  
Exp1  25746.36  1  
Exp1  41414.918  1  
Exp1  45381.258  1  
Exp1  50183.18  1  
Exp1  32793.44  1  
Exp1  22499.16  1  
Exp1  47988.04  1  
Exp1  56741.54  1  
Exp1  42999.98  1  
Exp1  45005.7  1  
Exp1  55144.18  1  
Exp1  53354.12  1  
Exp1  25191.22  1  
Exp1  25522.5  1  
Exp1  29547.06  1  
Exp1  43902.8  1  
Exp1  60998.16  1  
Exp1  64520.06  1  
Exp1  55204.86  1  
Exp1  64121.54  0  
Exp1  41773.258  1  
Exp1  60241.3  1  
Exp1  40757.28  1  
Exp1  24054.7  1  
Exp1  44653.918  1  
Exp1  29881.62  1  
Exp1  43793.74  1  
Exp1  23324.08  1  
Exp1  12211.439  0  
Exp1  55816.58  1  
Exp1  59694.36  1  
Exp1  36891.8  1  
Exp1  42052.06  1  
Exp1  35202.6  1  
Exp1  52298.78  1  
Exp1  28148.14  1  
Exp1  26221.14  1  
Exp1  30809.86  1  
Exp1  56881.758  1  
Exp1  42548.98  1  
Exp1  71833.64  1  
Exp1  21338.04  1  
Exp1  30599.12  1  
Exp1  52903.12  1  
Exp1  45658.418  1  
Exp1  44531.74  1  
Exp1  42996.7  1  
Exp1  44689.18  1  
Exp1  42150.46  1  
Exp1  23407.72  1  
Exp1  38644.96  1  
Exp1  33132.1  1  
Exp1  24281.84  1  
Exp1  38844.22  1  
Exp1  46750.66  1  
Exp1  26555.7  1  
Exp1  46641.598  1  
Exp1  28803.32  1  
Exp1  43317.32  1  
Exp1  52726.82  1  
Exp1  48182.38  1  
Exp1  40299.72  1  
Exp1  54985.918  1  
Exp1  34893.46  1  
Exp1  47171.32  1  
Exp1  36800.78  1  
Exp1  52253.68  1  
Exp1  27865.24  1  
Exp1  55680.46  1  
Exp1  22308.92  1  
Exp1  53492.7  1  
Exp1  40316.12  1  
Exp1  26045.66  1  
Exp1  69921.4  1  
Exp1  26982.92  1  
Exp1  43782.258  1  
Exp1  22949.34  1  
Exp1  45379.62  1  
Exp1  59255.66  1  
Exp1  23856.26  1  
Exp1  51789.56  1  
Exp1  47108.18  1  
Exp1  58246.24  1  
Exp1  29943.12  1  
Exp1  8907.66  0  
Exp1  39144.34  1  
Exp1  60885.0  1  
Exp1  37874.98  1  
Exp1  62180.598  1  
Exp1  42707.24  1  
Exp1  50819.5  1  
Exp1  24508.16  1  
Exp1  32822.14  1  
Exp1  48500.54  1  
Exp1  51376.28  1  
Exp1  22867.34  1  
Exp1  50301.258  1  
Exp1  45142.64  1  
Exp1  32646.66  1  
Exp1  23142.04  1  
Exp1  17022.379  1  
Exp1  42235.74  1  
Exp1  44197.18  1  
Exp1  33428.12  1  
Exp1  23766.06  1  
Exp1  46799.04  1  
Exp1  22632.0  1  
Exp1  54812.9  1  
Exp1  35736.418  1  
Exp1  30850.04  1  
Exp1  66811.14  1  
Exp1  27669.26  1  
Exp1  26192.44  1  
Exp1  18099.04  1  
Exp1  37079.58  1  
Exp1  44831.86  1  
Exp1  68680.74  1  
Exp1  53318.04  1  
Exp1  38986.9  1  
Exp1  45874.08  1  
Exp1  42121.758  1  
Exp1  53536.16  1  
Exp1  30174.36  1  
Exp1  41511.68  1  
Exp1  54005.2  1  
Exp1  41992.2  1  
Exp1  52406.2  1  
Exp1  51404.98  1  
Exp1  38590.84  1  
Exp1  20921.48  1  
Exp1  33301.02  1  
Exp1  50097.08  1  
Exp1  57965.8  1  
Exp1  37336.24  1  
Exp1  43120.52  1  
Exp1  50096.258  1  
Exp1  40714.64  1  
Exp1  31374.02  1  
Exp1  56958.84  1  
Exp1  40768.758  1  
Exp1  30812.32  1  
Exp1  23474.14  1  
Exp1  32068.56  1  
Exp1  42630.16  1  
Exp1  46534.18  1  
Exp1  42214.418  1  
Exp1  52762.08  1  
Exp1  44639.98  1  
Exp1  38776.16  1  
Exp1  54294.66  1  
Exp1  42922.08  1  
Exp1  32943.5  1  
Exp1  32027.56  1  
Exp1  50626.8  1  
Exp1  39815.1  1  
Exp1  30710.64  1  
Exp1  29746.32  1  
Exp1  46667.84  1  
Exp1  75639.26  1  
Exp1  54915.4  1  
Exp1  35884.84  1  
Exp1  35656.88  1  
Exp1  32503.16  1  
Exp1  23602.879  1  
Exp1  37859.4  1  
Exp1  31242.82  1  
Exp1  47028.64  1  
Exp1  27283.86  1  
Exp1  23267.5  1  
Exp1  40026.66  1  
Exp1  22044.879  1  
Exp1  26941.92  1  
Exp1  65176.06  1  
Exp1  24939.48  1  
Exp1  44522.72  1  
Exp1  25921.02  1  
Exp1  61843.58  1  
Exp1  51950.28  1  
Exp1  53929.758  1  
Exp1  27478.2  1  
Exp1  24639.36  1  
Exp1  55811.66  1  
Exp1  48351.3  1  
Exp1  56775.16  1  
Exp1  28998.48  1  
Exp1  57517.258  1  
Exp1  24590.98  1  
Exp1  48193.04  1  
Exp1  37280.48  1  
Exp1  33722.5  1  
Exp1  30887.76  1  
Exp1  24072.74  1  
Exp1  50116.758  1  
Exp1  36439.98  1  
Exp1  21148.62  1  
Exp1  48265.2  1  
Exp1  28459.74  1  
Exp1  39786.4  1  
Exp1  23371.64  1  
Exp1  21417.58  1  
Exp1  32057.08  1  
Exp1  33464.2  1  
Exp1  51361.52  1  
Exp1  60645.56  1  
Exp1  50152.84  1  
Exp1  38881.12  1  
Exp1  39701.12  1  
Exp1  41133.66  1  
Exp1  48302.918  1  
Exp1  24568.02  1  
Exp1  27346.18  1  
Exp1  39600.258  1  
Exp1  30561.4  1  
Exp1  35246.88  1  
Exp1  46276.7  1  
Exp1  43599.4  1  
Exp1  37216.52  1  
Exp1  36259.58  1  
Exp1  37505.16  1  
Exp1  35278.86  1  
Exp1  27625.799  1  
Exp1  36252.2  1  
Exp1  25727.5  1  
Exp1  28167.82  1  
Exp1  44216.86  1  
Exp1  39842.98  1  
Exp1  53368.06  1  
Exp1  50413.598  1  
Exp1  38828.64  1  
Exp1  34523.64  1  
Exp1  49222.96  1  
Exp1  32637.64  1  
Exp1  66762.76  1  
Exp1  38972.14  1  
Exp1  29812.74  1  
Exp1  26704.12  1  
Exp1  41081.18  1  
Exp1  50737.5  1  
Exp2  52638.258  1  
Exp2  28597.5  1  
Exp2  39830.68  1  
Exp2  42326.758  1  
Exp2  24158.02  1  
Exp2  48051.18  1  
Exp2  40549.0  1  
Exp2  31673.32  1  
Exp2  46913.84  1  
Exp2  36519.52  1  
Exp2  51716.58  1  
Exp2  40852.4  1  
Exp2  56217.56  1  
Exp2  43714.2  1  
Exp2  46429.22  1  
Exp2  40501.44  1  
Exp2  33276.418  1  
Exp2  25554.48  1  
Exp2  51281.98  1  
Exp2  35082.06  0  
Exp2  26045.66  1  
Exp2  22805.84  1  
Exp2  40202.14  1  
Exp2  40597.38  1  
Exp2  32602.379  1  
Exp2  25934.14  1  
Exp2  47431.258  1  
Exp2  31817.64  1  
Exp2  28222.76  1  
Exp2  45354.2  1  
Exp2  53365.598  1  
Exp2  37336.24  1  
Exp2  38764.68  1  
Exp2  44065.98  1  
Exp2  45693.68  1  
Exp2  50800.64  1  
Exp2  54853.08  1  
Exp2  31882.42  1  
Exp2  51660.0  1  
Exp2  36997.58  1  
Exp2  26915.68  1  
Exp2  28709.02  1  
Exp2  43291.08  1  
Exp2  37751.16  1  
Exp2  50767.02  1  
Exp2  22922.28  1  
Exp2  21014.14  1  
Exp2  42389.08  1  
Exp2  42053.7  1  
Exp2  48543.18  1  
Exp2  45933.94  1  
Exp2  40489.14  1  
Exp2  30607.32  1  
Exp2  38046.36  1  
Exp2  21387.24  1  
Exp2  26806.62  1  
Exp2  21989.12  1  
Exp2  23985.0  1  
Exp2  23774.26  1  
Exp2  40484.22  0  
Exp2  26270.34  1  
Exp2  47575.58  0  
Exp2  31538.84  1  
Exp2  46537.46  1  
Exp2  38301.38  1  
Exp2  42092.24  1  
Exp2  23780.82  1  
Exp2  26000.56  1  
Exp2  19178.98  1  
Exp2  26993.58  1  
Exp2  30624.54  1  
Exp2  22030.94  1  
Exp2  99390.56  0  
Exp2  28025.14  1  
Exp2  35146.84  1  
Exp2  38153.78  1  
Exp2  39760.98  1  
Exp2  39856.1  1  
Exp2  42425.98  1  
Exp2  59296.66  1  
Exp2  99047.8  0  
Exp2  37732.3  1  
Exp2  39062.34  1  
Exp2  41218.12  1  
Exp2  22524.58  1  
Exp2  32377.7  1  
Exp2  28028.42  1  
Exp2  22624.62  1  
Exp2  52833.418  1  
Exp2  24080.12  1  
Exp2  40184.918  1  
Exp2  49623.12  1  
Exp2  21402.82  1  
Exp2  52056.88  1  
Exp2  55922.36  1  
Exp2  83929.46  0  
Exp2  53220.46  1  
Exp2  26023.52  1  
Exp2  55335.24  1  
Exp2  24618.86  1  
Exp2  39119.74  1  
Exp2  46819.54  1  
Exp2  21480.72  1  
Exp2  23857.08  1  
Exp2  18828.84  1  
Exp2  29780.76  1  
Exp2  56265.12  1  
Exp2  40877.82  1  
Exp2  53710.82  1  
Exp2  40642.48  1  
Exp2  36055.4  1  
Exp2  54493.098  1  
Exp2  21888.26  1  
Exp2  26372.02  1  
Exp2  39205.84  1  
Exp2  45131.16  1  
Exp2  35747.9  1  
Exp2  37248.5  1  
Exp2  34191.54  1  
Exp2  44156.18  1  
Exp2  54998.22  1  
Exp2  24449.12  1  
Exp2  23921.86  1  
Exp2  26917.32  1  
Exp2  20733.7  1  
Exp2  25791.459  1  
Exp2  26672.959  0  
Exp2  42951.6  1  
Exp2  22796.82  1  
Exp2  36727.8  1  
Exp2  37526.48  1  
Exp2  25228.12  1  
Exp2  41337.02  1  
Exp2  22226.92  1  
Exp2  39027.9  1  
Exp2  27278.12  1  
Exp2  43564.96  1  
Exp2  39692.1  1  
Exp2  46915.48  1  
Exp2  27248.6  1  
Exp2  27848.02  1  
Exp2  35674.1  1  
Exp2  66092.0  0  
Exp2  30669.64  1  
Exp2  38657.258  1  
Exp2  17807.94  1  
Exp2  58382.36  0  
Exp2  26629.5  1  
Exp2  24897.66  1  
Exp2  39740.48  1  
Exp2  42215.24  1  
Exp2  29751.24  1  
Exp2  51163.9  1  
Exp2  40408.78  1  
Exp2  26308.879  1  
Exp2  46302.12  1  
Exp2  51263.12  1  
Exp2  32444.94  0  
Exp2  25189.58  1  
Exp2  27012.44  1  
Exp2  42863.86  1  
Exp2  33616.72  1  
Exp2  40461.258  1  
Exp2  44280.82  1  
Exp2  60846.46  1  
Exp2  45084.418  1  
Exp2  54483.258  1  
Exp2  47668.24  1  
Exp2  52588.24  1  
Exp2  22296.62  1  
Exp2  13407.0  1  
Exp2  24584.42  1  
Exp2  24777.94  1  
Exp2  26052.22  1  
Exp2  38649.88  1  
Exp2  27550.36  1  
Exp2  28606.52  1  
Exp2  30065.299  1  
Exp2  44128.3  1  
Exp2  36813.08  1  
Exp2  25906.26  1  
Exp2  35795.46  1  
Exp2  49484.54  1  
Exp2  38181.66  1  
Exp2  26953.4  1  
Exp2  37805.28  1  
Exp2  43656.8  1  
Exp2  42557.18  1  
Exp2  42432.54  1  
Exp2  22913.26  1  
Exp2  37917.62  1  
Exp2  34736.02  1  
Exp2  44225.88  1  
Exp2  22531.14  1  
Exp2  18944.459  1  
Exp2  20231.04  1  
Exp2  39132.86  1  
Exp2  27036.22  1  
Exp2  25471.66  1  
Exp2  43780.62  1  
Exp2  27500.34  1  
Exp2  18536.92  1  
Exp2  27910.34  1  
Exp2  46229.96  1  
Exp2  50599.74  1  
Exp2  27678.28  1  
Exp2  18653.36  1  
Exp2  43636.3  0  
Exp2  24645.92  1  
Exp2  21241.28  1  
Exp2  35794.64  1  
Exp2  52055.24  1  
Exp2  27037.86  1  
Exp2  45523.12  1  
Exp2  40059.46  1  
Exp2  17086.34  1  
Exp2  42534.22  1  
Exp2  18021.959  1  
Exp2  28482.7  1  
Exp2  34773.74  1  
Exp2  28488.44  1  
Exp2  42042.22  0  
Exp2  37581.418  1  
Exp2  49452.56  1  
Exp2  27183.82  1  
Exp2  23374.1  1  
Exp2  19957.16  1  
Exp2  25588.92  1  
Exp2  55468.9  1  
Exp2  42507.16  1  
Exp2  30805.76  1  
Exp2  36924.6  1  
Exp2  29250.22  1  
Exp2  22082.6  1  
Exp2  30468.74  1  
Exp2  21669.32  1  
Exp2  26707.4  1  
Exp2  57124.48  1  
Exp2  40057.82  1  
Exp2  34296.5  1  
Exp2  45373.88  1  
Exp2  25109.22  1  
Exp2  26208.02  1  
Exp2  35867.62  1  
Exp2  18594.32  1  
Exp2  33569.98  1  
Exp2  41697.0  1  
Exp2  22997.72  1  
Exp2  23898.08  1  
Exp2  17051.08  1  
Exp2  31477.34  1  
Exp2  26712.32  1  
Exp2  22521.299  1  
Exp2  43325.52  1  
Exp2  61796.02  1  
Exp2  27432.28  1  
Exp2  20596.76  1  
Exp2  39148.44  1  
Exp2  11781.76  1  
Exp2  23183.04  1  
Exp2  74293.64  0  
Exp2  41441.16  1  
Exp2  47778.94  1  
Exp2  26605.72  1  
Exp2  48463.64  1  
Exp2  32804.1  1  
Exp2  25028.04  1  
Exp2  48751.46  1  
Exp2  27723.379  1  
Exp2  29794.7  1  
Exp2  23238.799  1  
Exp2  41450.18  1  
Exp2  20619.72  1  
Exp2  16032.64  1  
Exp2  25038.7  1  
Exp2  50906.418  1  
Exp2  18563.16  1  
Exp2  24626.24  1  
Exp2  22944.42  1  
Exp2  47081.12  1  
Exp2  32907.418  1  
Exp2  31767.62  1  
Exp2  37211.6  1  
Exp2  26051.4  1  
Exp2  44211.94  1  
Exp2  54588.22  1  
Exp2  49096.68  1  
Exp2  23329.82  1  
Exp2  17186.379  1  
Exp2  18094.94  1  
Exp2  36528.54  1  
Exp2  33897.98  1  
Exp2  43915.918  1  
Exp2  13069.16  1  
Exp2  21333.12  1  
Exp2  54319.258  1  
Exp2  24805.0  1  
Exp2  65649.2  1  
Exp2  24107.18  1  
Exp2  36090.66  1  
Exp2  42047.14  1  
Exp2  26407.28  1  
Exp2  33291.18  1  
Exp2  34851.64  1  
Exp2  29881.62  1  
Exp2  44021.7  1  
Exp2  44282.46  1  
Exp2  28420.379  1  
Exp2  42670.34  1  
Exp2  30866.44  1  
Exp2  27652.86  1  
Exp2  17094.54  1  
Exp2  19777.58  1  
Exp2  35542.08  1  
Exp2  61017.02  1  
Exp2  41302.58  1  
Exp2  25346.2  1  
Exp2  45259.9  1  
Exp2  20244.16  1  
Exp2  30313.76  1  
Exp2  44855.64  1  
Exp2  25985.799  1  
Exp2  43950.36  1  
Exp2  20812.42  1  
Exp2  43757.66  1  
Exp2  33133.74  1  
Exp2  24187.54  1  
Exp2  52776.84  1  
Exp2  22731.22  1  
Exp2  30927.12  1  
Exp2  41002.46  1  
Exp2  27319.12  1  
Exp2  43633.84  0  
Exp2  26019.42  1  
Exp2  14452.5  1  
Exp2  23506.94  1  
Exp2  26855.0  1  
Exp2  53637.84  0  
Exp2  47430.44  0  
Exp2  34412.94  1  
Exp2  40997.54  1  
Exp2  39587.14  1  
Exp2  26142.42  1  
Exp2  24375.32  1  
Exp2  46207.0  1  
Exp2  27506.08  1  
Exp2  47432.9  1  
Exp2  21239.64  1  
Exp2  57241.74  1  
Exp2  23538.1  1  
Exp2  53898.598  1  
Exp2  59306.5  0  
Exp2  15861.26  1  
Exp2  38217.74  1  
Exp2  33347.758  1  
Exp2  45920.82  1  
Exp2  56872.74  1  
Exp2  26658.2  1  
Exp2  37476.46  1  
Exp2  57439.36  1  
Exp2  53151.58  1  
Exp2  20818.16  1  
Exp2  37062.36  1  
Exp2  29301.06  1  
Exp2  35832.36  1  
Exp2  37975.84  1  
Exp2  62433.98  0  
Exp2  20263.84  1  
Exp2  37235.38  1  
Exp2  23889.879  1  
Exp2  26485.18  1  
Exp2  22225.28  1  
Exp2  72670.86  1  
Exp2  37365.758  1  
Exp2  41839.68  1  
Exp2  35092.72  1  
Exp2  18777.18  1  
Exp2  49312.34  1  
Exp2  33195.24  1  
Exp2  20540.18  1  
Exp2  27693.04  1  
Exp2  13802.24  1  
Exp2  36399.8  1  
Exp2  47792.88  1  
Exp2  20955.92  1  
Exp2  43470.66  1  
Exp2  48033.14  1  
Exp2  64573.36  1  
Exp2  53259.82  0  
Exp2  51426.3  1  
Exp2  21934.18  1  
Exp2  62515.98  1  
Exp2  24949.32  1  
Exp2  34604.0  1  
Exp2  34454.758  1  
Exp2  33450.258  1  
Exp2  30085.799  1  
Exp2  23638.959  1  
Exp2  50958.08  1  
Exp2  21383.14  1  
Exp2  27738.959  1  
Exp2  40146.38  1  
Exp2  30572.879  1  
Exp2  20813.24  1  
Exp2  54227.418  1  
Exp2  44275.08  1  
Exp2  36607.258  1  
Exp2  26199.82  1  
Exp2  52639.9  1  
Exp2  44562.08  1  
Exp2  39797.06  1  
Exp2  24919.799  1  
Exp2  36039.82  1  
Exp2  48382.46  1  
Exp2  35421.54  1  
Exp2  41079.54  1  
Exp2  25727.5  1  
Exp2  41004.918  1  
Exp2  23968.6  1  
Exp2  35586.36  1  
Exp2  41002.46  1  
Exp2  36637.6  1  
Exp2  41371.46  1  
Exp2  46579.28  1  
Exp2  21253.58  1  
Exp2  20308.12  1  
Exp2  37241.12  1  
Exp2  37659.32  1  
Exp2  55281.94  1  
Exp2  22077.68  1  
Exp2  47385.34  1  
Exp2  34045.58  1  
Exp2  28517.959  1  
Exp2  44530.918  0  
Exp2  31821.74  1  
Exp2  42676.9  1  
Exp2  35607.68  1  
Exp2  57507.418  1  
Exp2  34492.48  1  
Exp2  50905.598  1  
Exp2  23288.82  1  
Exp2  32856.58  1  
Exp2  32910.7  1  
Exp2  21357.72  1  
Exp2  46602.24  1  
Exp2  34485.918  1  
Exp2  41423.94  1  
Exp2  39593.7  1  
Exp2  35838.918  1  
Exp2  47560.82  1  
Exp2  28290.82  1  
Exp2  21989.94  1  
Exp2  49967.52  1  
Exp2  21879.24  1  
Exp2  41235.34  1  
Exp2  19702.14  1  
Exp2  20067.04  1  
Exp2  34916.418  1  
Exp2  34913.14  1  
Exp2  40525.22  1  
Exp2  43549.38  1  
Exp2  47793.7  1  
Exp2  22928.02  1  
Exp2  44739.2  1  
Exp2  41626.48  1  
Exp2  43431.3  1  
Exp2  20907.54  1  
Exp2  20460.64  1  
Exp2  41092.66  1  
Exp2  22021.92  1  
Exp2  71394.94  1  
Exp2  36180.86  1  
Exp2  23493.0  1  
Exp2  39703.58  1  
Exp2  35981.6  1  
Exp2  17666.08  1  
Exp2  24039.12  1  
Exp2  56838.3  1  
Exp2  36302.22  1  
Exp2  37688.02  1  
Exp2  32159.58  1  
Exp2  73360.48  1  
Exp2  21524.18  1  
Exp2  34463.78  1  
Exp2  25078.879  1  
Exp2  34746.68  1  
Exp2  55625.52  1  
Exp2  47407.48  1  
Exp2  43050.82  1  
Exp2  26316.26  1  
Exp2  22977.22  1  
Exp2  30062.84  1  
Exp2  43189.4  1  
Exp2  20258.92  1  
Exp2  30194.86  1  
Exp2  52217.598  1  
Exp2  32869.7  1  
Exp2  35987.34  1  
Exp2  26803.34  1  
Exp2  33967.68  1  
Exp2  25353.58  1  
Exp2  17430.74  1  
Exp2  42180.8  1  
Exp2  42950.78  1  
Exp2  45482.94  1  
Exp2  45355.84  1  
Exp2  44019.24  1  
Exp2  55940.4  1  
Exp2  52267.62  1  
Exp2  31518.34  1  
Exp2  25681.58  1  
Exp2  17286.42  1  
Exp2  40361.22  1  
Exp2  39540.4  1  
Exp2  60339.7  1  
Exp2  46381.66  1  
Exp2  41383.758  1  
Exp2  36401.44  1  
Exp2  46521.06  1  
Exp2  32521.2  1  
Exp2  50758.0  1  
Exp2  16372.939  1  
Exp2  30827.9  1  
Exp2  43844.58  1  
Exp2  45468.18  1  
Exp2  40458.8  1  
Exp2  19128.14  1  
Exp2  32766.379  1  
Exp2  22299.9  1  
Exp2  22281.86  1  
Exp2  47268.08  1  
Exp2  48846.58  1  
Exp2  72201.82  1  
Exp2  32043.959  1  
Exp2  39109.9  1  
Exp2  43235.32  1  
Exp2  34629.418  1  
Exp2  53077.78  1  
Exp2  45188.56  1  
Exp2  38376.0  1  
Exp2  52196.28  1  
Exp2  18122.82  0  
Exp2  54713.68  1  
Exp2  23629.12  1  
Exp2  10045.0  0  
Exp2  20643.5  1  
Exp2  41704.38  1  
Exp2  44145.52  1  
Exp2  40855.68  1  
Exp2  29430.62  1  
Exp2  35051.72  1  
Exp2  19353.64  1  
Exp2  28704.92  1  
Exp2  53911.72  1  
Exp2  15294.64  1  
Exp2  45530.5  1  
Exp2  25735.7  1  
Exp2  30340.0  1  
Exp2  23234.7  1  
Exp2  33127.18  1  
Exp2  28130.92  1  
Exp2  51055.66  1  
Exp2  36385.86  1  
Exp2  26271.16  1  
Exp2  26035.82  1  
Exp2  40919.64  1  
Exp2  41074.62  1  
Exp2  32576.14  1  
Exp2  39583.86  1  
Exp2  23025.6  1  
Exp2  38917.2  1  
Exp2  44800.7  1  
Exp2  33674.12  1  
Exp2  45145.098  1  
Exp2  47374.68  1  
Exp2  49979.0  1  
Exp2  26999.32  1  
Exp2  41522.34  1  
Exp2  61835.38  1  
Exp2  35530.6  1  
Exp2  20412.26  1  
Exp2  12748.54  1  
Exp2  48097.918  1  
Exp2  48093.0  1  
Exp2  43268.12  1  
Exp2  35625.72  1  
Exp2  66684.86  0  
Exp2  44053.68  1  
Exp2  40995.9  1  
Exp2  35196.04  1  
Exp2  50342.258  1  
Exp2  40562.94  1  
Exp2  44380.86  1  
Exp2  25023.94  1  
Exp2  18409.0  1  
Exp2  39595.34  1  
Exp2  17591.459  1  
Exp2  46737.54  1  
Exp2  46342.3  1  
Exp2  42261.16  1  
Exp2  44340.68  1  
Exp2  50685.84  1  
Exp2  37775.758  1  
Exp2  34260.418  1  
Exp2  50904.78  1  
Exp2  50052.8  1  
Exp2  25641.4  1  
Exp2  36597.418  1  
Exp2  37175.52  1  
Exp2  44338.22  1  
Exp2  41870.02  1  
Exp2  38375.18  1  
Exp2  37302.62  1  
Exp2  36715.5  1  
Exp2  20677.94  1  
Exp2  17195.4  1  
Exp2  55035.94  0  
Exp2  20477.04  1  
Exp2  51361.52  1  
Exp2  47696.12  1  
Exp2  63718.918  1  
Exp2  33040.258  1  
Exp2  41746.2  1  
Exp2  55755.9  1  
Exp2  25552.02  1  
Exp2  27506.9  1  
Exp2  31797.959  1  
Exp2  52858.84  1  
Exp2  27705.34  1  
Exp2  30783.62  1  
Exp2  42345.62  1  
Exp2  33526.52  1  
Exp2  36775.36  1  
Exp2  45060.64  1  
Exp2  65967.36  1  
Exp2  47970.82  1  
Exp2  50038.04  1  
Exp2  45151.66  1  
Exp2  29076.379  1  
Exp2  41184.5  1  
Exp2  31677.42  1  
Exp2  42364.48  0  
Exp2  26936.18  1  
Exp2  51266.4  1  
Exp2  55144.18  1  
Exp2  29934.1  1  
Exp2  43522.32  1  
Exp2  35275.58  1  
Exp2  35706.08  1  
Exp2  38728.6  1  
Exp2  43788.0  1  
Exp2  27775.86  1  
Exp2  47423.88  1  
Exp2  37867.6  1  
Exp2  20779.62  1  
Exp2  20534.44  1  
Exp2  49733.0  1  
Exp2  18577.92  1  
Exp2  29415.04  1  
Exp2  59175.3  1  
Exp2  43801.12  1  
Exp2  23175.66  1  
Exp2  18308.14  1  
Exp2  26439.26  1  
Exp2  54822.74  1  
Exp2  44684.258  1  
Exp2  23635.68  1  
Exp2  44243.918  1  
Exp2  38613.8  1  
Exp2  43824.9  1  
Exp2  48361.14  1  
Exp2  27665.98  1  
Exp2  39395.258  0  
Exp2  48603.86  1  
Exp2  61017.02  0  
Exp2  18867.379  1  
Exp2  37761.0  1  
Exp2  36168.56  1  
Exp2  64294.56  1  
Exp2  41587.94  1  
Exp2  25064.12  1  
Exp2  25867.72  1  
Exp2  48001.16  1  
Exp2  36931.16  1  
Exp2  38721.22  1  
Exp2  44955.68  1  
Exp2  26906.66  1  
Exp2  36517.88  1  
Exp2  20394.22  1  
Exp2  42231.64  1  
Exp2  34009.5  1  
Exp2  37141.9  1  
Exp2  34212.04  1  
Exp2  29834.879  1  
Exp2  36169.38  1  
Exp2  21575.84  1  
Exp2  32595.82  1  
Exp2  34712.24  1  
Exp2  15607.88  1  
Exp2  28869.74  1  
Exp2  28934.52  1  
Exp2  35827.44  1  
Exp2  55744.418  1  
Exp2  50243.04  1  
Exp2  27333.879  1  
Exp2  29305.98  1  
Exp2  80288.66  0  
Exp2  20565.6  1  
Exp2  20101.48  1  
Exp2  45710.9  1  
Exp2  28715.58  1  
Exp2  39688.82  1  
Exp2  49606.72  1  
Exp2  39320.64  1  
Exp2  40904.88  1  
Exp2  18094.12  1  
Exp2  27386.36  1  
Exp2  32799.18  1  
Exp2  56062.58  1  
Exp2  36080.0  1  
Exp2  25395.4  1  
Exp2  46631.758  1  
Exp2  24997.7  1  
Exp2  36494.918  1  
Exp2  39280.46  1  
Exp2  47877.34  1  
Exp2  47131.14  1  
Exp2  48877.74  1  
Exp2  36116.9  1  
Exp2  44691.64  1  
Exp2  31492.1  1  
Exp2  22497.52  1  
Exp2  34503.14  1  
Exp2  37314.1  1  
Exp2  62989.12  1  
Exp2  20849.32  1  
Exp2  40790.08  1  
Exp2  53309.02  1  
Exp2  24586.879  1  
Exp2  22212.16  1  
Exp2  36560.52  1  
Exp2  32002.14  1  
Exp2  27118.22  1  
Exp2  28890.24  1  
Exp2  21623.4  1  
Exp2  34779.48  1  
Exp2  41041.82  1  
Exp2  46816.258  1  
Exp2  32997.62  1  
Exp2  48671.098  1  
Exp2  20088.36  1  
Exp2  11224.9795  1  
Exp2  33134.56  1  
Exp2  17627.54  1  
Exp2  22799.28  1  
Exp2  39121.38  1  
Exp2  49514.06  1  
Exp2  35647.86  1  
Exp2  52433.258  0  
Exp2  25000.16  1  
Exp2  32833.62  1  
Exp2  20668.92  1  
Exp2  23808.7  1  
Exp2  38207.08  1  
Exp2  32142.36  1  
Exp2  42211.14  1  
Exp2  49512.418  1  
Exp2  104763.195  0  
Exp2  27450.32  1  
Exp2  22149.02  1  
Exp2  19753.8  1  
Exp2  15402.06  1  
Exp2  25164.98  1  
Exp2  33462.56  0  
Exp2  33798.758  1  
Exp2  28175.2  1  
Exp2  64782.46  1  
Exp2  47938.02  1  
Exp2  18354.06  1  
Exp2  48525.14  1  
Exp2  48052.82  1  
Exp2  55705.06  1  
Exp2  38913.918  1  
Exp2  36385.86  1  
Exp2  24312.18  1  
Exp2  36302.22  1  
Exp2  29259.24  1  
Exp2  42405.48  1  
Exp2  39204.2  1  
Exp2  19333.959  1  
Exp2  52194.64  0  
Exp2  23679.14  1  
Exp2  26094.86  1  
Exp2  19732.48  1  
Exp2  35588.0  1  
Exp2  46119.258  1  
Exp2  40833.54  1  
Exp2  48382.46  1  
Exp2  53113.04  1  
Exp2  24639.36  1  
Exp2  33353.5  1  
Exp2  43977.418  1  
Exp2  49955.22  1  
Exp2  28577.0  1  
Exp2  30977.14  1  
Exp2  46248.82  1  
Exp2  27702.06  1  
Exp2  51212.28  1  
Exp2  36039.0  1  
Exp2  15324.16  1  
Exp2  39045.94  1  
Exp2  36576.1  1  
Exp2  33570.8  1  
Exp2  21612.74  1  
Exp2  44031.54  1  
Exp2  27853.76  1  
Exp2  25640.58  1  
Exp2  59357.34  1  
Exp2  31519.16  1  
Exp2  45573.96  1  
Exp2  34101.34  1  
Exp2  37728.2  1  
Exp2  36177.58  1  
Exp2  29784.86  1  
Exp2  25849.68  1  
Exp2  18482.8  1  
Exp2  32865.6  1  
Exp2  46534.18  1  
Exp2  25589.74  1  
Exp2  51238.52  1  
Exp2  31039.459  1  
Exp2  23778.36  1  
Exp2  61788.64  0  
Exp2  21019.879  1  
Exp2  41094.3  1  
Exp2  44630.14  1  
Exp2  24039.94  1  
Exp2  28779.54  1  
Exp2  45118.04  1  
Exp2  39597.8  1  
Exp2  54961.32  1  
Exp2  34347.34  1  
Exp2  24021.9  1  
Exp2  19982.58  1  
Exp2  24276.1  1  
Exp2  48462.82  1  
Exp2  48422.64  1  
Exp2  54384.04  1  
Exp2  23805.42  1  
Exp2  19618.5  1  
Exp2  44565.36  1  
Exp2  29969.36  1  
Exp2  30665.54  1  
Exp2  24095.7  1  
Exp2  42752.34  1  
Exp2  55600.918  1  
Exp2  38795.84  1  
Exp2  41619.1  1  
Exp2  55099.08  1  
Exp2  26421.22  1  
Exp2  25269.12  1  
Exp2  34655.66  1  
Exp2  20313.86  1  
Exp2  57703.4  1  
Exp2  36987.74  1  
Exp2  42353.82  1  
Exp2  46488.258  1  
Exp2  20325.34  1  
Exp2  59718.14  1  
Exp2  25058.379  1  
Exp2  38070.96  1  
Exp2  39714.24  1  
Exp2  52281.56  1  
Exp2  40549.82  1  
Exp2  16791.14  1  
Exp2  45450.14  1  
Exp2  46254.56  1  
Exp2  54245.46  1  
Exp2  57290.12  1  
Exp2  42863.86  1  
Exp2  18751.76  1  
Exp2  23474.14  1  
Exp2  47464.06  0  
Exp2  54462.758  1  
Exp2  47801.08  1  
Exp2  35751.18  1  
Exp2  44539.94  1  
Exp2  37941.4  1  
Exp2  25595.48  1  
Exp2  41939.72  1  
Exp2  42683.46  1  
Exp2  25393.76  1  
Exp2  39369.84  1  
Exp2  27259.26  1  
Exp2  55473.0  1  
Exp2  23971.879  1  
Exp2  41483.8  1  
Exp2  51778.9  1  
Exp2  27008.34  1  
Exp2  49333.66  1  
Exp2  23002.64  1  
Exp2  22928.02  1  
Exp2  27050.16  1  
Exp2  45687.12  1  
Exp2  33356.78  1  
Exp2  51240.98  1  
Exp2  40243.14  1  
Exp2  24308.9  1  
Exp2  25064.94  1  
Exp2  16231.899  1  
Exp2  29825.86  1  
Exp2  36684.34  1  
Exp2  46052.02  1  
Exp2  35383.0  1  
Exp2  44154.54  1  
Exp2  33118.98  1  
Exp2  17716.92  1  
Exp2  33226.4  1  
Exp2  46940.9  1  
Exp2  32804.1  1  
Exp2  23199.44  1  
Exp2  25261.74  1  
Exp2  40824.52  1  
Exp2  28849.24  1  
Exp2  41616.64  1  
Exp2  19944.86  1  
Exp2  28884.5  1  
Exp2  37765.918  1  
Exp2  30562.22  1  
Exp2  40962.28  1  
Exp2  22973.94  1  
Exp2  47673.98  1  
Exp2  28384.299  1  
Exp2  41320.62  1  
Exp2  36997.58  0  
Exp2  55559.918  1  
Exp2  22522.12  1  
Exp2  55941.22  1  
Exp2  26601.62  1  
Exp2  17687.4  1  
Exp2  38063.58  1  
Exp2  19620.14  1  
Exp2  23190.42  1  
Exp2  54426.68  1  
Exp2  38393.22  1  
Exp2  49309.06  1  
Exp2  36704.84  1  
Exp2  36690.9  1  
Exp2  37758.54  1  
Exp2  43086.9  1  
Exp2  23882.5  1  
Exp2  37602.74  1  
Exp2  31933.26  1  
Exp2  19903.04  1  
Exp2  26988.66  1  
Exp2  50012.62  1  
Exp2  38015.2  1  
Exp2  81470.28  1  
Exp2  45135.258  1  
Exp2  46087.28  1  
Exp2  38213.64  1  
Exp2  21269.16  1  
Exp2  50037.22  1  
Exp2  27481.48  1  
Exp2  38188.22  1  
Exp2  43997.918  1  
Exp2  53551.74  1  
Exp2  22850.12  1  
Exp2  24138.34  1  
Exp2  29507.7  1  
Exp2  21055.959  1  
Exp2  43097.56  1  
Exp2  29435.54  1  
Exp2  24563.1  1  
Exp2  27109.2  1  
Exp2  19538.959  1  
Exp2  27457.7  1  
Exp2  40322.68  1  
Exp2  43555.12  1  
Exp2  95566.08  0  
Exp2  38340.74  1  
Exp2  29201.02  1  
Exp2  35460.9  1  
Exp2  32197.299  1  
Exp2  26389.24  1  
Exp2  40131.62  1  
Exp2  39473.98  1  
Exp2  56590.66  1  
Exp2  43462.46  1  
Exp2  23586.48  1  
Exp2  19730.02  1  
Exp2  52461.14  1  
Exp2  32820.5  1  
Exp2  37574.04  1  
Exp2  57816.56  1  
Exp2  12534.52  1  
Exp2  47394.36  1  
Exp2  85609.64  1  
Exp2  37823.32  1  
Exp2  36779.46  1  
Exp2  36036.54  1  
Exp2  46328.36  1  
Exp2  20167.9  1  
Exp2  31795.5  1  
Exp2  40241.5  1  
Exp2  39591.24  1  
Exp2  35175.54  1  
Exp2  30834.459  1  
Exp2  37423.98  1  
Exp2  27853.76  1  
Exp2  19373.32  1  
Exp2  20010.459  1  
Exp2  18478.7  1  
Exp2  55573.86  1  
Exp2  38618.72  1  
Exp2  37180.44  1  
Exp2  54187.24  1  
Exp2  36610.54  1  
Exp2  40566.22  1  
Exp2  50906.418  1  
Exp2  54671.86  0  
Exp2  23736.54  1  
Exp2  38175.1  1  
Exp2  60956.34  1  
Exp2  21055.959  1  
Exp2  25538.08  1  
Exp2  34439.18  1  
Exp2  63996.08  1  
Exp2  21439.72  1  
Exp2  44722.8  1  
Exp2  26534.379  1  
Exp2  53669.0  1  
Exp2  23959.58  1  
Exp2  20996.92  1  
Exp2  23469.22  1  
Exp2  49357.44  1  
Exp2  23718.5  1  
Exp2  20062.12  1  
Exp2  24878.799  1  
Exp2  40360.4  1  
Exp2  33680.68  1  
Exp2  23629.12  1  
Exp2  22000.6  1  
Exp2  28311.32  1  
Exp2  23684.06  1  
Exp2  25102.66  1  
Exp2  39817.56  1  
Exp2  63559.84  1  
Exp2  21523.36  1  
Exp2  46916.3  1  
Exp2  39592.06  1  
Exp2  47277.918  1  
Exp2  43500.18  0  
Exp2  39961.88  1  
Exp2  41678.14  1  
Exp2  50006.06  1  
Exp2  33481.418  1  
Exp2  51372.18  1  
Exp2  35778.24  1  
Exp2  50882.64  1  
Exp2  49948.66  1  
Exp2  21462.68  1  
Exp2  17354.48  1  
Exp2  42526.84  1  
Exp2  42304.62  1  
Exp2  22259.72  1  
Exp2  43056.56  1  
Exp2  19812.02  1  
Exp2  48052.82  1  
Exp2  41457.56  1  
Exp2  25927.58  1  
Exp2  23634.04  1  
Exp2  53058.918  1  
Exp2  38134.1  1  
Exp2  38144.758  1  
Exp2  48245.52  1  
Exp2  43137.74  1  
Exp2  18887.06  1  
Exp2  41615.82  1  
Exp2  43754.38  1  
Exp2  44409.56  1  
Exp2  24126.86  1  
Exp2  22951.799  1  
Exp2  42990.96  1  
Exp2  26362.18  1  
Exp2  33899.62  1  
Exp2  55272.918  1  
Exp2  23233.06  1  
Exp2  19611.12  1  
Exp2  67822.2  1  
Exp2  22807.48  1  
Exp2  19254.42  1  
Exp2  37977.48  1  
Exp2  35596.2  1  
Exp2  23916.94  1  
Exp2  38568.7  1  
Exp2  38373.54  1  
Exp2  39096.78  1  
Exp2  40471.1  1  
Exp2  48621.9  1  
Exp2  62401.18  1  
Exp2  40448.14  1  
Exp2  32344.9  1  
Exp2  62743.938  1  
Exp2  39965.16  1  
Exp2  22463.08  1  
Exp2  35671.64  1  
Exp2  58843.2  1  
Exp2  24687.74  1  
Exp2  58889.94  1  
Exp2  56087.18  1  
Exp2  53170.44  1  
Exp2  31113.26  1  
Exp2  59609.08  1  
Exp2  43795.38  1  
Exp2  45480.48  1  
Exp2  71342.46  1  
Exp2  35982.418  1  
Exp2  26560.62  1  
Exp2  45790.44  1  
Exp2  24813.2  1  
Exp2  59172.02  1  
Exp2  18080.18  1  
Exp2  35221.46  1  
Exp2  20577.08  1  
Exp2  40703.16  1  
Exp2  43068.86  1  
Exp2  43469.02  1  
Exp2  43305.02  1  
Exp2  26046.48  1  
Exp2  47077.84  1  
Exp2  19335.6  1  
Exp2  4090.98  0  
Exp2  33292.0  1  
Exp2  38573.62  1  
Exp2  19168.32  1  
Exp2  26204.74  1  
Exp2  21092.04  1  
Exp2  24123.58  1  
Exp2  20536.9  1  
Exp2  38728.6  1  
Exp2  39656.02  1  
Exp2  48694.06  1  
Exp2  45496.06  1  
Exp2  43272.22  1  
Exp2  28750.02  1  
Exp2  34013.6  1  
Exp2  53739.52  1  
Exp2  39686.36  1  
Exp2  54021.598  1  
Exp2  31333.84  1  
Exp2  50257.8  1  
Exp2  36424.4  1  
Exp2  41683.06  1  
Exp2  72785.66  1  
Exp2  22322.04  1  
Exp2  45599.38  1  
Exp2  33323.98  1  
Exp2  19757.08  1  
Exp2  38093.1  1  
Exp2  26877.14  1  
Exp2  62476.62  1  
Exp2  35462.54  1  
Exp2  49882.24  1  
Exp2  33349.4  1  
Exp2  20869.0  0  
Exp2  28031.7  1  
Exp2  49727.258  1  
Exp2  50420.16  1  
Exp2  39610.918  1  
Exp2  51448.44  1  
Exp2  53682.12  1  
Exp2  44221.78  1  
Exp2  45403.4  0  
Exp2  23295.379  1  
Exp2  45605.94  1  
Exp2  32740.14  1  
Exp2  28942.72  1  
Exp2  18469.68  1  
Exp2  34501.5  1  
Exp2  41013.12  1  
Exp2  45441.12  1  
Exp2  44081.56  1  
Exp2  22184.28  0  
Exp2  50616.96  1  
Exp2  29865.22  1  
Exp2  24910.78  1  
Exp2  28706.56  1  
Exp2  19560.28  1  
Exp2  17787.44  1  
Exp2  18600.06  1  
Exp2  23292.92  1  
Exp2  32137.44  1  
Exp2  52252.04  1  
Exp2  30964.02  1  
Exp2  41552.68  1  
Exp2  40836.0  1  
Exp2  41445.258  1  
Exp2  43984.8  1  
Exp2  33219.02  1  
Exp2  56700.54  1  
Exp2  41301.758  1  
Exp2  62071.54  1  
Exp2  25788.18  1  
Exp2  41868.38  1  
Exp2  21641.44  1  
Exp2  50051.16  1  
Exp2  38923.758  1  
Exp2  33675.758  1  
Exp2  40745.8  1  
Exp2  23498.74  1  
Exp2  34280.918  1  
Exp2  33474.86  1  
Exp2  28207.18  1  
Exp2  35415.8  1  
Exp2  35104.2  1  
Exp2  48564.5  1  
Exp2  38216.918  1  
Exp2  28789.379  1  
Exp2  52999.88  1  
Exp2  30608.959  1  
Exp2  49833.04  1  
Exp2  38567.88  1  
Exp2  26584.4  1  
Exp2  41811.8  1  
Exp2  29667.6  1  
Exp2  52169.22  1  
Exp2  38982.8  1  
Exp2  44724.44  1  
Exp2  67830.4  1  
Exp2  56404.52  1  
Exp2  41776.54  1  
Exp2  24500.78  1  
Exp2  28116.16  1  
Exp2  30359.68  1  
Exp2  26899.28  1  
Exp2  31915.219  1  
Exp2  17350.379  1  
Exp2  47746.96  1  
Exp2  25804.58  1  
Exp2  20777.16  1  
Exp2  38982.8  1  
Exp2  24200.66  1  
Exp2  17763.66  1  
Exp2  32847.56  1  
Exp2  60064.18  1  
Exp2  47578.04  1  
Exp2  44308.7  1  
Exp2  58221.64  1  
Exp2  56998.2  1  
Exp2  46529.258  1  
Exp2  43601.04  1  
Exp2  19816.12  1  
Exp2  26893.54  1  
Exp2  21747.22  1  
Exp2  26891.9  1  
Exp2  27647.12  1  
Exp2  44381.68  1  
Exp2  57510.7  1  
Exp2  39725.72  1  
Exp2  35322.32  1  
Exp2  35321.5  1  
Exp2  31865.2  1  
Exp2  26258.04  1  
Exp2  32872.98  1  
Exp2  51435.32  1  
Exp2  23247.82  1  
Exp2  48411.16  1  
Exp2  41001.64  1  
Exp2  39952.86  1  
Exp2  36770.44  1  
Exp2  48950.72  1  
Exp2  37718.36  1  
Exp2  25118.24  1  
Exp2  60128.96  1  
Exp2  29474.08  1  
Exp2  20920.66  1  
Exp2  30365.42  1  
Exp2  35204.24  1  
Exp2  23710.299  1  
Exp2  39729.0  1  
Exp2  56384.84  0  
Exp2  46945.0  1  
Exp2  39997.96  1  
Exp2  46660.46  1  
Exp2  43655.16  1  
Exp2  45703.52  1  
Exp2  39385.418  1  
Exp2  54215.94  1  
Exp2  60912.06  1  
Exp2  25584.0  1  
Exp2  50006.88  1  
Exp2  39094.32  1  
Exp2  36161.18  1  
Exp2  26859.1  1  
Exp2  19018.26  1  
Exp2  20525.42  1  
Exp2  47094.24  1  
Exp2  50403.758  1  
Exp2  28367.9  1  
Exp2  40239.86  1  
Exp2  15274.14  1  
Exp2  33751.2  1  
Exp2  49829.758  1  
Exp2  22603.299  1  
Exp2  57514.8  1  
Exp2  25210.08  1  
Exp2  27833.26  1  
Exp2  30941.879  1  
Exp2  35884.02  1  
Exp2  41496.1  1  
Exp2  37332.96  1  
Exp2  21276.54  1  
Exp2  33351.86  1  
Exp2  56631.66  1  
Exp2  50947.418  1  
Exp2  46601.418  1  
Exp2  25980.06  1  
Exp2  36661.38  1  
Exp2  48634.2  1  
Exp2  54907.2  0  
Exp2  36928.7  0  
Exp2  48382.46  1  
Exp2  36576.918  1  
Exp2  36446.54  1  
Exp2  22020.28  1  
Exp2  26610.64  1  
Exp2  46466.94  1  
Exp2  17743.16  1  
Exp2  19402.02  1  
Exp2  37312.46  1  
Exp2  46471.04  1  
Exp2  21527.459  1  
Exp2  44957.32  1  
Exp2  19367.58  1  
Exp2  55354.918  1  
Exp2  37979.94  1  
Exp2  40441.58  1  
Exp2  18876.4  1  
Exp2  43594.48  1  
Exp2  27543.799  1  
Exp2  25599.58  1  
Exp2  54908.02  1  
Exp2  40869.62  1  
Exp2  36983.64  1  
Exp2  36896.72  1  
Exp2  37867.6  1  
Exp2  24035.84  1  
Exp2  24319.56  1  
Exp2  26745.94  1  
Exp2  39937.28  1  
Exp2  43451.8  1  
Exp2  52389.8  1  
Exp2  17501.26  1  
Exp2  41756.86  1  
Exp2  34402.28  1  
Exp2  51577.18  1  
Exp2  28845.14  1  
Exp2  42747.418  1  
Exp2  45034.4  1  
Exp2  27802.92  1  
Exp2  65851.74  0  
Exp2  24806.64  1  
Exp2  23342.12  1  
Exp2  58396.3  1  
Exp2  71301.46  0  
Exp2  40630.18  1  
Exp2  52112.64  1  
Exp2  52792.418  1  
Exp2  41825.74  1  
Exp2  26467.959  1  
Exp2  33497.0  1  
Exp2  39505.96  1  
Exp2  64813.62  1  
Exp2  28708.2  1  
Exp2  39552.7  1  
Exp2  60726.74  1  
Exp2  53601.758  1  
Exp2  51149.96  1  
Exp2  32063.64  1  
Exp2  17766.12  1  
Exp2  33404.34  1  
Exp2  24727.92  1  
Exp2  32800.82  1  
Exp2  36583.48  1  
Exp2  30832.82  1  
Exp2  44198.82  1  
Exp2  43282.88  1  
Exp2  55240.94  1  
Exp2  43761.758  1  
Exp2  38667.1  1  
Exp2  19301.16  1  
Exp2  19238.84  1  
Exp2  22092.44  1  
Exp2  40275.94  1  
Exp2  37731.48  1  
Exp2  50227.46  1  
Exp2  45679.74  1  
Exp2  22316.3  1  
Exp2  19173.24  1  
Exp2  54739.098  1  
Exp2  101639.0  0  
Exp2  21440.54  1  
Exp2  29738.12  1  
Exp2  41091.84  1  
Exp2  33292.0  1  
Exp2  76214.9  0  
Exp2  30696.7  1  
Exp2  42379.24  1  
Exp2  29707.78  1  
Exp2  19776.76  1  
Exp2  19212.6  1  
Exp2  18187.6  1  
Exp2  32643.379  1  
Exp2  15024.86  1  
Exp2  26768.9  1  
Exp2  25414.26  1  
Exp2  43162.34  1  
Exp2  30739.34  1  
Exp2  47559.18  1  
Exp2  26151.44  1  
Exp2  30027.58  1  
Exp2  36849.16  1  
Exp2  45549.36  1  
Exp2  37357.56  1  
Exp2  36510.5  1  
Exp2  35235.4  1  
Exp2  45638.74  1  
Exp2  40798.28  1  
Exp2  35073.86  1  
Exp2  19989.959  1  
Exp2  32503.98  1  
Exp2  28771.34  1  
Exp2  39383.78  1  
Exp2  27164.959  1  
Exp2  36668.758  1  
Exp2  41784.74  1  
Exp2  52630.06  1  
Exp2  40485.04  1  
Exp2  38526.88  1  
Exp2  50871.16  1  
Exp2  20725.5  1  
Exp2  39552.7  1  
Exp2  20301.56  1  
Exp2  27631.54  1  
Exp2  21151.08  1  
Exp2  24354.82  1  
Exp2  58820.24  1  
Exp2  38654.8  1  
Exp2  38151.32  1  
Exp2  54218.4  0  
Exp2  18788.66  1  
Exp2  52513.62  1  
Exp2  24632.799  1  
Exp2  20606.6  1  
Exp2  55883.82  1  
Exp2  51363.16  1  
Exp2  56184.758  1  
Exp2  19143.72  1  
Exp2  38053.74  1  
Exp2  21963.7  1  
Exp2  45447.68  1  
Exp2  39834.78  1  
Exp2  28947.64  1  
Exp2  22351.56  1  
Exp2  28771.34  1  
Exp2  29028.0  1  
Exp2  20768.14  1  
Exp2  61902.62  1  
Exp2  39760.98  1  
Exp2  40670.36  1  
Exp2  28397.42  1  
Exp2  17037.14  1  
Exp2  37701.96  1  
Exp2  19817.76  1  
Exp2  50134.8  1  
Exp2  29998.879  1  
Exp2  47557.54  1  
Exp2  49282.0  1  
Exp2  27577.42  1  
Exp2  29885.72  1  
Exp2  18144.14  1  
Exp2  38658.9  1  
Exp2  26797.6  1  
Exp2  21590.6  1  
Exp2  38360.418  1  
Exp2  21889.9  1  
Exp2  20299.1  1  
Exp2  49129.48  1  
Exp2  50756.36  1  
Exp2  52375.04  1  
Exp2  19263.44  1  
Exp2  41892.98  1  
Exp2  26112.9  1  
Exp2  30819.7  1  
Exp2  33766.78  1  
Exp2  26189.98  1  
Exp2  54314.34  1  
Exp2  41758.5  1  
Exp2  38592.48  1  
Exp2  26226.06  1  
Exp2  46361.16  1  
Exp2  45319.758  1  
Exp2  16614.84  1  
Exp2  22760.74  1  
Exp2  42944.22  1  
Exp2  41202.54  1  
Exp2  36322.72  1  
Exp2  47951.14  1  
Exp2  64914.48  1  
Exp2  84359.96  0  
Exp2  52051.96  1  
Exp2  20444.24  1  
Exp2  43546.1  1  
Exp2  47742.86  1  
Exp2  49911.758  1  
Exp2  38608.06  1  
Exp2  24952.6  1  
Exp2  36543.3  1  
Exp2  58050.258  1  
Exp2  32249.78  1  
Exp2  40443.22  1  
Exp2  59518.06  1  
Exp2  41939.72  1  
Exp2  34097.24  1  
Exp2  44594.06  1  
Exp2  29312.54  1  
Exp2  30732.78  0  
Exp2  44380.86  1  
Exp2  25946.44  1  
Exp2  28339.2  1  
Exp2  45199.22  1  
Exp2  37199.3  1  
Exp2  34316.18  1  
Exp2  38513.758  1  
Exp2  61954.28  1  
Exp2  39875.78  1  
Exp2  22253.16  1  
Exp2  29701.22  1  
Exp2  57332.758  1  
Exp2  25901.34  1  
Exp2  36017.68  1  
Exp2  27864.42  1  
Exp2  24529.48  1  
Exp2  43756.84  1  
Exp2  21775.1  1  
Exp2  20443.42  1  
Exp2  30907.44  1  
Exp2  43962.66  1  
Exp2  29974.28  1  
Exp2  49745.3  1  
Exp2  51810.06  1  
Exp2  25016.56  1  
Exp2  43100.02  0  
Exp2  36142.32  1  
Exp2  24907.5  1  
Exp2  47783.86  1  
Exp2  39542.86  1  
Exp2  22454.879  1  
Exp2  22471.28  1  
Exp2  42970.46  1  
Exp2  18012.12  1  
Exp2  2411.6199  0  
Exp2  25059.2  1  
Exp2  29247.76  1  
Exp2  63695.14  1  
Exp2  17368.42  1  
Exp2  25128.9  1  
Exp2  47656.758  1  
Exp2  18037.54  1  
Exp2  27347.82  1  
Exp2  46658.0  1  
Exp2  75667.96  1  
Exp2  41976.62  1  
Exp2  20949.36  1  
Exp2  31690.54  1  
Exp2  44002.84  1  
Exp2  37019.72  1  
Exp2  41889.7  1  
Exp2  48485.78  1  
Exp2  55345.08  1  
Exp2  43646.96  1  
Exp2  54020.78  1  
Exp2  50508.72  1  
Exp2  57619.758  1  
Exp2  33661.0  1  
Exp2  54064.24  1  
Exp2  53628.0  1  
Exp2  51190.96  1  
Exp2  19816.94  1  
Exp2  21251.94  1  
Exp2  51057.3  1  
Exp2  26765.62  0  
Exp2  22191.66  1  
Exp2  45008.16  1  
Exp2  39264.88  1  
Exp2  30167.799  1  
Exp2  40821.24  1  
Exp2  22050.62  1  
Exp2  35772.5  1  
Exp2  24820.58  1  
Exp2  62385.598  1  
Exp2  45376.34  1  
Exp2  45520.66  1  
Exp2  43911.82  1  
Exp2  21233.08  1  
Exp2  61394.22  0  
Exp2  22007.16  1  
Exp2  25774.24  1  
Exp2  53233.58  1  
Exp2  38943.44  1  
Exp2  27336.34  1  
Exp2  33802.04  1  
Exp2  24855.02  1  
Exp2  44476.8  1  
Exp2  26577.02  1  
Exp2  19645.56  1  
Exp2  18376.2  1  
Exp2  25089.54  1  
Exp2  36335.84  1  
Exp2  20525.42  1  
Exp2  16495.12  1  
Exp2  22901.78  1  
Exp2  54949.84  0  
Exp2  51313.14  1  
Exp2  44193.08  1  
Exp2  43311.58  1  
Exp2  18968.24  1  
Exp2  39027.08  0  
Exp2  49221.32  1  
Exp2  47728.098  1  
Exp2  35464.18  1  
Exp2  35276.4  1  
Exp2  24100.62  1  
Exp2  19627.52  1  
Exp2  40087.34  1  
Exp2  25783.26  1  
Exp2  35420.72  1  
Exp2  37638.82  1  
Exp2  56445.52  0  
Exp2  11933.46  1  
Exp2  23963.68  1  
Exp2  48083.98  1  
Exp2  37990.6  1  
Exp2  47749.418  1  
Exp2  30383.459  1  
Exp2  42011.06  1  
Exp2  18980.54  1  
Exp2  27810.299  1  
Exp2  25235.5  1  
Exp2  51833.02  1  
Exp2  39753.6  1  
Exp2  42057.8  1  
Exp2  28144.04  1  
Exp2  31476.52  1  
Exp2  54892.44  1  
Exp2  27621.7  1  
Exp2  40940.14  1  
Exp2  18716.5  1  
Exp2  25193.68  1  
Exp2  19366.76  1  
Exp2  40910.62  0  
Exp2  32358.02  1  
Exp2  44052.86  1  
Exp2  17898.14  1  
Exp2  53896.14  1  
Exp2  21442.18  1  
Exp2  52031.46  1  
Exp2  36089.84  1  
Exp2  24818.94  1  
Exp2  46216.84  1  
Exp2  43014.74  1  
Exp2  29461.78  1  
Exp2  21198.64  1  
Exp2  51001.54  1  
Exp2  27463.44  1  
Exp2  48097.918  1  
Exp2  33451.9  1  
Exp2  27046.879  1  
Exp2  54006.02  1  
Exp2  45993.8  1  
Exp2  57043.3  1  
Exp2  32576.14  1  
Exp2  30507.28  1  
Exp2  38412.08  1  
Exp2  34771.28  1  
Exp2  46238.98  1  
Exp2  23813.62  1  
Exp2  44999.14  1  
Exp2  54720.24  1  
Exp2  36615.46  1  
Exp2  19321.66  1  
Exp2  23663.56  1  
Exp2  42559.64  1  
Exp2  52267.62  1  
Exp2  28209.64  1  
Exp2  37182.08  1  
Exp2  40894.22  1  
Exp2  34465.418  1  
Exp2  35558.48  1  
Exp2  38517.86  1  
Exp2  55258.16  1  
Exp2  49282.82  1  
Exp2  56879.3  1  
Exp2  29310.9  1  
Exp2  40601.48  1  
Exp2  35190.3  1  
Exp2  47911.78  1  
Exp2  40814.68  1  
Exp2  27520.02  1  
Exp2  28196.52  1  
Exp2  60557.82  1  
Exp2  24430.26  1  
Exp2  25712.74  1  
Exp2  49500.12  1  
Exp2  36377.66  1  
Exp2  26911.58  1  
Exp2  47785.5  1  
Exp2  37569.12  1  
Exp2  43997.918  1  
Exp2  49370.56  1  
Exp2  38631.84  1  
Exp2  45154.12  1  
Exp2  42291.5  1  
Exp2  15949.82  1  
Exp2  53142.56  1  
Exp2  24068.64  1  
Exp2  27605.299  1  
Exp2  18307.32  1  
Exp2  39037.74  1  
Exp2  45487.86  1  
Exp2  50291.418  1  
Exp2  36687.62  1  
Exp2  33142.758  1  
Exp2  42026.64  1  
Exp2  25975.959  1  
Exp2  23146.14  1  
Exp2  45825.7  1  
Exp2  40239.04  1  
Exp2  59515.598  1  
Exp2  47014.7  1  
Exp2  33410.9  1  
Exp2  72559.336  1  
Exp2  19087.14  1  
Exp2  41815.9  1  
Exp2  43628.918  1  
Exp2  33934.06  1  
Exp2  37413.32  1  
Exp2  39514.16  1  
Exp2  57602.54  1  
Exp2  54106.88  0  
Exp2  42071.74  1  
Exp2  34452.3  1  
Exp2  50772.758  1  
Exp2  41905.28  1  
Exp2  17921.92  1  
Exp2  35661.8  1  
Exp2  47917.52  1  
Exp2  42993.418  1  
Exp2  56883.4  1  
Exp2  20341.74  1  
Exp2  47765.82  1  
Exp2  32727.84  1  
Exp2  23185.5  1  
Exp2  36813.9  1  
Exp2  41196.8  1  
Exp2  36230.88  1  
Exp2  20058.02  1  
Exp2  29158.379  1  
Exp2  30703.26  1  
Exp2  47101.62  1  
Exp2  36007.84  1  
Exp2  24896.02  1  
Exp2  35508.46  1  
Exp2  35368.24  1  
Exp2  53317.22  1  
Exp2  50730.94  1  
Exp2  36290.74  1  
Exp2  23995.66  1  
Exp2  32512.18  1  
Exp2  5445.62  0  
Exp2  34147.258  1  
Exp2  24490.94  1  
Exp2  24868.14  1  
Exp2  40088.98  1  
Exp2  31396.16  1  
Exp2  29370.76  1  
Exp2  15000.26  1  
Exp2  49301.68  1  
Exp2  59814.9  0  
Exp2  41751.12  1  
Exp2  37897.12  1  
Exp2  32208.78  1  
Exp2  37155.02  0  
Exp2  23430.68  1  
Exp2  37097.62  1  
Exp2  36900.82  1  
Exp2  33424.02  1  
Exp2  26519.62  1  
Exp2  22427.0  1  
Exp2  42520.28  0  
Exp2  45662.52  1  
Exp2  38697.44  1  
Exp2  21411.84  1  
Exp2  23975.98  1  
Exp2  41392.78  1  
Exp2  24794.34  1  
Exp2  29230.54  1  
Exp2  25584.82  1  
Exp2  47840.44  1  
Exp2  17943.24  1  
Exp2  24982.94  1  
Exp2  37383.8  1  
Exp2  88641.18  0  
Exp2  27963.64  1  
Exp2  22770.58  1  
Exp2  31523.26  1  
Exp2  20801.76  1  
Exp2  38967.22  1  
Exp2  42855.66  1  
Exp2  3676.88  0  
Exp2  42363.66  1  
Exp2  15953.1  1  
Exp2  47327.12  1  
Exp2  21179.78  1  
Exp2  30408.879  1  
Exp2  41445.258  1  
Exp2  44712.14  1  
Exp2  40274.3  1  
Exp2  42428.44  1  
Exp2  36045.56  1  
Exp2  20108.04  1  
Exp2  41082.0  1  
Exp2  24183.44  1  
Exp2  49996.22  1  
Exp2  44762.16  1  
Exp2  44052.04  1  
Exp2  24441.74  1  
Exp2  33680.68  1  
Exp2  35918.46  1  
Exp2  23008.379  1  
Exp2  20093.28  1  
Exp2  38213.64  1  
Exp2  34687.64  1  
Exp2  21425.78  1  
Exp2  52756.34  1  
Exp2  46230.78  1  
Exp2  52910.5  1  
Exp2  42936.02  1  
Exp2  55877.258  1  
Exp2  33686.418  1  
Exp2  47152.46  1  
Exp2  21675.06  1  
Exp2  36699.918  1  
Exp2  59623.02  1  
Exp2  44964.7  1  
Exp2  25088.72  1  
Exp2  47623.96  1  
Exp2  41899.54  1  
Exp2  24795.98  1  
Exp2  28845.14  1  
Exp2  21918.6  1  
Exp2  26977.18  1  
Exp2  40972.12  1  
Exp2  46244.72  1  
Exp2  32528.58  1  
Exp2  41630.58  1  
Exp2  58545.54  1  
Exp2  60560.28  1  
Exp2  39701.94  0  
Exp2  34972.18  1  
Exp2  20376.18  1  
Exp2  24567.2  1  
Exp2  18904.28  1  
Exp2  16793.6  0  
Exp2  23420.84  1  
Exp2  19922.72  1  
Exp2  60854.66  1  
Exp2  34727.82  1  
Exp2  23247.0  1  
Exp2  30680.299  1  
Exp2  42508.8  1  
Exp2  52334.86  1  
Exp2  34011.14  1  
Exp2  17372.52  1  
Exp2  61705.82  1  
Exp2  12127.8  1  
Exp2  31082.1  1  
Exp2  62768.54  1  
Exp2  21317.54  1  
Exp2  44486.64  1  
Exp2  14318.84  0  
Exp2  46711.3  1  
Exp2  43922.48  1  
Exp2  38391.58  1  
Exp2  48598.94  1  
Exp2  36131.66  1  
Exp2  18232.7  1  
Exp2  64583.2  1  
Exp2  27757.0  1  
Exp2  53915.0  1  
Exp2  48373.44  1  
Exp2  56773.52  1  
Exp2  38446.52  1  
Exp2  48480.04  1  
Exp2  39934.0  1  
Exp2  29002.58  1  
Exp2  28086.64  0  
Exp2  23470.86  1  
Exp2  30048.9  1  
Exp2  28540.1  1  
Exp2  26312.98  1  
Exp2  33016.48  1  
Exp2  21994.04  1  
Exp2  47549.34  1  
Exp2  16857.56  1  
Exp2  23852.16  1  
Exp2  32174.34  1  
Exp2  22618.879  1  
Exp2  37549.44  1  
Exp2  42808.918  1  
Exp2  40386.64  1  
Exp2  46175.84  1  
Exp2  50266.82  1  
Exp2  44352.16  1  
Exp2  41969.24  1  
Exp2  32250.6  1  
Exp2  47882.258  1  
Exp2  29305.98  1  
Exp2  11475.899  1  
Exp2  25682.4  1  
Exp2  24637.72  1  
Exp2  19646.379  1  
Exp2  36779.46  1  
Exp2  58281.5  1  
Exp2  22363.86  1  
Exp2  25831.64  1  
Exp2  40124.24  1  
Exp2  41393.6  1  
Exp2  40148.84  1  
Exp2  62351.16  1  
Exp2  49764.98  1  
Exp2  39908.58  1  
Exp2  26432.7  1  
Exp2  37799.54  1  
Exp2  39092.68  1  
Exp2  54209.38  1  
Exp2  43396.86  1  
Exp2  23290.459  1  
Exp2  22567.22  1  
Exp2  41583.84  1  
Exp2  47010.598  1  
Exp2  45154.94  1  
Exp2  23151.879  1  
Exp2  16736.2  1  
Exp2  15434.04  1  
Exp2  49646.08  1  
Exp2  50574.32  1  
Exp2  40459.62  1  
Exp2  54400.44  1  
Exp2  35419.08  1  
Exp2  19449.58  1  
Exp2  40670.36  1  
Exp2  44949.94  1  
Exp2  36657.28  1  
Exp2  33955.38  0  
Exp2  41795.4  1  
Exp2  48730.14  1  
Exp2  29647.1  1  
Exp2  29000.12  1  
Exp2  19108.459  1  
Exp2  32273.56  1  
Exp2  23726.7  1  
Exp2  20940.34  1  
Exp2  32834.44  1  
Exp2  23132.2  1  
Exp2  21552.879  1  
Exp2  33543.74  1  
Exp2  52835.06  1  
Exp2  39101.7  1  
Exp2  30120.24  1  
Exp2  46746.56  1  
Exp2  23704.56  1  
Exp2  22755.82  1  
Exp2  46088.098  1  
Exp2  41769.16  1  
Exp2  41055.758  1  
Exp2  43194.32  1  
Exp2  39067.258  1  
Exp2  21640.62  1  
Exp2  31419.12  1  
Exp2  29454.4  1  
Exp2  26830.4  1  
Exp2  37925.82  1  
Exp2  55321.3  1  
Exp2  26921.42  1  
Exp2  43775.7  1  
Exp2  45831.44  0  
Exp2  42508.8  1  
Exp2  44410.38  1  
Exp2  33633.94  1  
Exp2  39113.18  1  
Exp2  46635.86  0  
Exp2  22476.2  1  
Exp2  41752.758  1  
Exp2  47150.82  1  
Exp2  44352.16  1  
Exp2  27306.82  1  
Exp2  44220.96  1  
Exp2  24522.92  1  
Exp2  23186.32  1  
Exp2  40264.46  1  
Exp2  45004.88  1  
Exp2  40847.48  1  
Exp2  53470.56  1  
Exp2  22928.84  1  
Exp2  20547.56  1  
Exp2  55399.2  1  
Exp2  26193.26  1  
Exp2  24925.54  1  
Exp2  28562.24  1  
Exp2  25552.02  1  
Exp2  40794.18  1  
Exp2  44313.62  1  
Exp2  47687.098  1  
Exp2  31566.719  1  
Exp2  21862.02  1  
Exp2  42293.14  1  
Exp2  24276.1  1  
Exp2  37442.02  1  
Exp2  50337.34  1  
Exp2  28357.24  1  
Exp2  21477.44  1  
Exp2  42972.1  1  
Exp2  52705.5  1  
Exp2  28678.68  1  
Exp2  47922.44  1  
Exp2  50857.22  1  
Exp2  42412.86  1  
Exp2  17384.0  1  
Exp2  8259.86  0  
Exp2  47264.8  1  
Exp2  33578.18  1  
Exp2  42538.32  1  
Exp2  38559.68  1  
Exp2  23222.4  1  
Exp2  68921.82  1  
Exp2  34351.44  1  
Exp2  43532.16  1  
Exp2  21019.879  1  
Exp2  35531.418  1  
Exp2  20889.5  1  
Exp2  50548.08  1  
Exp2  43969.22  1  
Exp2  34600.72  1  
Exp2  27046.879  1  
Exp2  18794.4  1  
Exp2  28709.84  1  
Exp2  31720.879  1  
Exp2  29984.12  1  
Exp2  50606.3  1  
Exp2  51430.4  1  
Exp2  50091.34  1  
Exp2  25719.299  1  
Exp2  52880.16  1  
Exp2  72919.32  0  
Exp2  49801.88  1  
Exp2  43489.52  1  
Exp2  60174.88  0  
Exp2  36658.918  1  
Exp2  20509.02  1  
Exp2  36194.8  1  
Exp2  43479.68  1  
Exp2  53946.98  1  
Exp2  26287.56  1  
Exp2  25677.48  1  
Exp2  32680.28  1  
Exp2  32728.66  1  
Exp2  22306.459  1  
Exp2  27915.26  1  
Exp2  45192.66  1  
Exp2  43933.96  1  
Exp2  26775.459  1  
Exp2  35045.16  1  
Exp2  14378.7  1  
Exp2  35372.34  1  
Exp2  29245.299  1  
Exp2  28044.82  1  
Exp2  26991.94  1  
Exp2  20381.92  1  
Exp2  27478.2  1  
Exp2  21784.94  1  
Exp2  24981.299  1  
Exp2  33803.68  1  
Exp2  38117.7  1  
Exp2  51257.38  1  
Exp2  29561.0  1  
Exp2  44005.3  1  
Exp2  32068.56  0  
Exp2  38272.68  1  
Exp2  12150.76  0  
Exp2  47253.32  1  
Exp2  35180.46  1  
Exp2  21118.28  1  
Exp2  45040.14  1  
Exp2  43342.74  1  
Exp2  31398.62  1  
Exp2  47828.96  1  
Exp2  48144.66  1  
Exp2  52015.88  1  
Exp2  20992.0  1  
Exp2  40672.82  1  
Exp2  46260.3  1  
Exp2  37696.22  1  
Exp2  44897.46  1  
Exp2  38869.64  1  
Exp2  23354.42  1  
Exp2  40518.66  1  
Exp2  33565.88  1  
Exp2  36091.48  1  
Exp2  55638.64  1  
Exp2  49282.82  1  
Exp2  22591.0  1  
Exp2  34363.74  1  
Exp2  29149.36  1  
Exp2  17255.26  1  
Exp2  45653.5  1  
Exp2  55193.38  1  
Exp2  38239.06  1  
Exp2  59481.98  1  
Exp2  27841.459  1  
Exp2  18439.34  1  
Exp2  27661.879  1  
Exp2  47250.04  1  
Exp2  35354.3  1  
Exp2  20934.6  1  
Exp2  26516.34  1  
Exp2  25857.06  1  
Exp2  35121.418  1  
Exp2  16841.98  1  
Exp2  33663.46  1  
Exp2  35712.64  1  
Exp2  29596.26  1  
Exp2  30233.4  1  
Exp2  54420.94  1  
Exp2  23731.62  1  
Exp2  39126.3  1  
Exp2  33857.8  1  
Exp2  31182.14  1  
Exp2  32670.44  1  
Exp2  41050.02  1  
Exp2  20793.56  1  
Exp2  19851.379  1  
Exp2  24590.98  1  
Exp2  38804.04  1  
Exp2  55842.0  1  
Exp2  40954.9  1  
Exp2  20846.04  1  
Exp2  20354.04  1  
Exp2  33056.66  1  
Exp2  48522.68  1  
Exp2  61414.72  1  
Exp2  42403.02  1  
Exp2  29304.34  1  
Exp2  36846.7  1  
Exp2  26308.879  1  
Exp2  18963.32  1  
Exp2  43903.62  1  
Exp2  41348.5  1  
Exp2  21102.7  1  
Exp2  48107.758  1  
Exp2  20746.82  1  
Exp2  46749.02  1  
Exp2  29831.6  1  
Exp2  52177.418  1  
Exp2  21672.6  1  
Exp2  34891.0  1  
Exp2  22832.08  0  
Exp2  55044.96  1  
Exp2  17886.66  1  
Exp2  25974.32  1  
Exp2  16805.08  1  
Exp2  43309.12  1  
Exp2  41423.94  1  
Exp2  30190.76  1  
Exp2  34963.16  1  
Exp2  24870.6  1  
Exp2  34712.24  1  
Exp2  22664.799  1  
Exp2  39051.68  1  
Exp2  40758.918  1  
Exp2  47770.74  1  
Exp2  41915.12  1  
Exp2  20885.4  1  
Exp2  50247.96  1  
Exp2  34963.16  1  
Exp2  29501.14  1  
Exp2  20450.8  1  
Exp2  61088.36  1  
Exp2  58595.56  1  
Exp2  32271.1  1  
Exp2  26111.26  1  
Exp2  49482.9  1  
Exp2  44808.08  1  
Exp2  33260.02  1  
Exp2  36150.52  1  
Exp2  50874.44  1  
Exp2  48691.598  1  
Exp2  43202.52  1  
Exp2  44651.46  1  
Exp2  30669.64  1  
Exp2  45850.3  1  
Exp2  43384.56  1  
Exp2  54191.34  1  
Exp2  29737.299  1  
Exp2  48095.46  1  
Exp2  33998.02  1  
Exp2  39272.258  1  
Exp2  45582.98  1  
Exp2  46733.44  1  
Exp2  41584.66  1  
Exp2  23410.18  1  
Exp2  29650.379  1  
Exp2  34645.0  1  
Exp2  17300.36  1  
Exp2  39200.918  1  
Exp2  19525.84  1  
Exp2  34800.8  1  
Exp2  42570.3  1  
Exp2  29463.42  1  
Exp2  31588.04  1  
Exp2  28455.64  1  
Exp2  19447.94  1  
Exp2  32262.08  1  
Exp2  35494.52  1  
Exp2  21217.5  1  
Exp2  36772.9  1  
Exp2  39487.1  1  
Exp2  57779.66  0  
Exp2  54772.72  1  
Exp2  54962.14  1  
Exp2  39069.72  1  
Exp2  35027.94  1  
Exp2  41203.36  1  
Exp2  49044.2  1  
Exp2  74688.88  1  
Exp2  43450.98  1  
Exp2  57164.66  1  
Exp2  1206.22  0  
Exp2  22969.02  1  
Exp2  25507.74  1  
Exp2  38324.34  1  
Exp2  23464.299  1  
Exp2  21474.98  1  
Exp2  45929.84  1  
Exp2  40735.96  1  
Exp2  47957.7  1  
Exp2  24883.72  1  
Exp2  29142.799  1  
Exp2  50146.28  1  
Exp2  39068.9  1  
Exp2  24203.94  1  
Exp2  57827.22  1  
Exp2  29057.52  1  
Exp2  27483.12  1  
Exp2  49976.54  1  
Exp2  46791.66  1  
Exp2  42758.08  1  
Exp2  35779.88  1  
Exp2  34470.34  1  
Exp2  41015.58  1  
Exp2  62315.08  1  
Exp2  21936.64  1  
Exp2  50036.4  1  
Exp2  20768.959  1  
Exp2  25003.44  1  
Exp2  49152.44  1  
Exp2  41864.28  1  
Exp2  18309.78  1  
Exp2  45241.86  1  
Exp2  24940.299  1  
Exp2  23112.52  1  
Exp2  30403.14  1  
Exp2  29018.16  1  
Exp2  25078.06  1  
Exp2  30017.74  1  
Exp2  37768.38  1  
Exp2  36274.34  1  
Exp2  38241.52  1  
Exp2  22310.56  1  
Exp2  25921.02  1  
Exp2  24914.879  1  
Exp2  39949.58  1  
Exp2  37788.06  1  
Exp2  20261.379  1  
Exp2  48908.08  1  
Exp2  21238.82  1  
Exp2  41871.66  1  
Exp2  44092.22  1  
Exp2  41102.5  1  
Exp2  25088.72  1  
Exp2  39732.28  1  
Exp2  54225.78  1  
Exp2  43012.28  1  
Exp2  63773.04  0  
Exp2  23383.12  1  
Exp2  47868.32  1  
Exp2  43836.38  1  
Exp2  31472.42  0  
Exp2  50288.96  1  
Exp2  53442.68  1  
Exp2  52057.7  1  
Exp2  13914.58  0  
Exp2  16886.26  1  
Exp2  28475.32  1  
Exp2  37842.18  1  
Exp2  21780.02  1  
Exp2  40643.3  1  
Exp2  60560.28  1  
Exp2  34914.78  1  
Exp2  35861.06  1  
Exp2  46455.46  1  
Exp2  33707.74  1  
Exp2  24840.26  1  
Exp2  47949.5  1  
Exp2  30999.28  1  
Exp2  36814.72  1  
Exp2  42977.84  1  
Exp2  33332.18  1  
Exp2  22253.98  1  
Exp2  36426.04  1  
Exp2  47837.16  1  
Exp2  39392.8  1  
Exp2  34940.2  1  
Exp2  36787.66  1  
Exp2  34277.64  1  
Exp2  25227.299  1  
Exp2  20256.459  1  
Exp2  19185.54  1  
Exp2  35010.72  1  
Exp2  45690.4  1  
Exp2  23192.06  1  
Exp2  22787.799  1  
Exp2  25345.379  1  
Exp2  27228.92  1  
Exp2  42819.58  1  
Exp2  52105.258  1  
Exp2  57173.68  1  
Exp2  22390.1  1  
Exp2  48801.48  1  
Exp2  23076.44  1  
Exp2  34494.94  1  
Exp2  21264.24  1  
Exp2  18281.08  1  
Exp2  34695.84  1  
Exp2  35785.62  1  
Exp2  34795.06  1  
Exp2  18009.66  1  
Exp2  48896.598  1  
Exp2  55848.56  1  
Exp2  39306.7  1  
Exp2  50740.78  1  
Exp2  39114.82  1  
Exp2  36076.72  1  
Exp2  49593.598  1  
Exp2  21679.98  1  
Exp2  30924.66  1  
Exp2  25823.44  1  
Exp2  50765.38  1  
Exp2  40917.18  1  
Exp2  26235.08  1  
Exp2  37207.5  1  
Exp2  42980.3  1  
Exp2  17735.78  1  
Exp2  48304.56  1  
Exp2  27041.14  1  
Exp2  19600.459  1  
Exp2  31724.98  1  
Exp2  43086.08  1  
Exp2  31551.959  1  
Exp2  23996.48  1  
Exp2  44749.04  1  
Exp2  25696.34  1  
Exp2  50898.22  1  
Exp2  31294.48  1  
Exp2  42403.84  1  
Exp2  21277.36  1  
Exp2  42225.9  0  
Exp2  19035.48  1  
Exp2  48234.04  1  
Exp2  42638.36  1  
Exp2  47130.32  1  
Exp2  52160.2  1  
Exp2  40453.06  1  
Exp2  25001.799  1  
Exp2  42299.7  1  
Exp2  45568.22  1  
Exp2  37336.24  1  
Exp2  26872.22  1  
Exp2  24410.58  1  
Exp2  21390.52  1  
Exp2  35968.48  1  
Exp2  31580.66  1  
Exp2  41550.22  1  
Exp2  12450.06  1  
Exp2  28973.879  1  
Exp2  46657.18  1  
Exp2  42025.82  1  
Exp2  44301.32  1  
Exp2  47911.78  1  
Exp2  32362.12  1  
Exp2  53411.52  1  
Exp2  22113.76  1  
Exp2  15810.42  1  
Exp2  24639.36  1  
Exp2  28515.5  1  
Exp2  27592.18  1  
Exp2  25392.94  1  
Exp2  46981.9  1  
Exp2  23316.7  1  
Exp2  24770.56  1  
Exp2  24279.379  1  
Exp2  49757.598  1  
Exp2  18935.44  1  
Exp2  25699.62  1  
Exp2  33529.8  1  
Exp2  28886.14  1  
Exp2  22265.459  1  
Exp2  50170.06  1  
Exp2  48325.88  1  
Exp2  47255.78  1  
Exp2  32852.48  1  
Exp2  32562.2  1  
Exp2  24033.379  1  
Exp2  40802.38  1  
Exp2  36125.1  1  
Exp2  36961.5  1  
Exp2  21260.14  1  
Exp2  43250.08  1  
Exp2  30854.959  1  
Exp2  32991.06  1  
Exp2  25003.44  1  
Exp2  27302.72  1  
Exp2  28442.52  1  
Exp2  35811.04  1  
Exp2  45727.3  0  
Exp2  38046.36  1  
Exp2  25509.379  1  
Exp2  38594.12  1  
Exp2  35261.64  1  
Exp2  25711.92  1  
Exp2  18735.36  1  
Exp2  48036.418  1  
Exp2  38340.74  1  
Exp2  37906.96  1  
Exp2  49848.62  1  
Exp2  20504.1  1  
Exp2  58666.9  1  
Exp2  51140.12  0  
Exp2  47374.68  1  
Exp2  25908.72  1  
Exp2  25451.98  1  
Exp2  39941.38  1  
Exp2  35041.88  1  
Exp2  38050.46  1  
Exp2  21382.32  1  
Exp2  477.24  0  
Exp2  42024.18  1  
Exp2  47151.64  1  
Exp2  53840.38  1  
Exp2  50362.758  1  
Exp2  43487.88  1  
Exp2  40293.16  1  
Exp2  33182.12  1  
Exp2  21079.74  1  
Exp2  30302.28  1  
Exp2  18253.2  1  
Exp2  38968.86  1  
Exp2  31726.62  1  
Exp2  31369.1  1  
Exp2  21334.76  1  
Exp2  37275.56  1  
Exp2  39203.38  1  
Exp2  35481.4  1  
Exp2  24572.12  1  
Exp2  47312.36  1  
Exp2  49478.8  1  
Exp2  38673.66  1  
Exp2  37384.62  1  
Exp2  52953.14  0  
Exp2  40234.94  1  
Exp2  39619.12  1  
Exp2  30223.56  1  
Exp2  45804.38  1  
Exp2  43951.18  1  
Exp2  26031.72  1  
Exp2  16299.96  1  
Exp2  28748.379  1  
Exp2  21552.06  1  
Exp2  36635.96  1  
Exp2  20314.68  1  
Exp2  49713.32  1  
Exp2  32997.62  1  
Exp2  39747.04  1  
Exp2  27422.44  1  
Exp2  35077.14  1  
Exp2  35443.68  1  
Exp2  17968.66  1  
Exp2  33624.1  1  
Exp2  35376.44  1  
Exp2  37231.28  1  
Exp2  57964.16  1  
Exp2  48522.68  1  
Exp2  13884.24  1  
Exp2  23333.1  1  
Exp2  47888.0  1  
Exp2  74282.16  1  
Exp2  27696.32  1  
Exp2  23347.86  1  
Exp2  19846.459  1  
Exp2  29418.32  1  
Exp2  41301.758  1  
Exp2  48506.28  1  
Exp2  24909.959  1  
Exp2  56369.258  1  
Exp2  40514.56  1  
Exp2  27138.72  1  
Exp2  23363.44  1  
Exp2  30640.12  1  
Exp2  39837.24  1  
Exp2  52088.04  1  
Exp2  17835.82  1  
Exp2  25544.64  1  
Exp2  47040.12  1  
Exp2  26016.14  1  
Exp2  34513.8  1  
Exp2  48225.02  1  
Exp2  40244.78  1  
Exp2  41186.96  1  
Exp2  39624.86  1  
Exp2  55435.28  1  
Exp2  22609.04  1  
Exp2  18038.36  1  
Exp2  36875.4  1  
Exp2  28191.6  1  
Exp2  35650.32  1  
Exp2  37732.3  1  
Exp2  29038.66  1  
Exp2  20673.84  1  
Exp2  44503.04  1  
Exp2  25574.98  1  
Exp2  44704.758  1  
Exp2  50834.258  1  
Exp2  46593.22  1  
Exp2  30599.94  1  
Exp2  37381.34  1  
Exp2  27499.52  1  
Exp2  63411.418  1  
Exp2  22915.72  1  
Exp2  34706.5  1  
Exp2  24659.86  1  
Exp2  30704.08  1  
Exp2  26349.879  1  
Exp2  39836.418  1  
Exp2  25886.58  1  
Exp2  30656.52  1  
Exp2  38714.66  1  
Exp2  60407.758  1  
Exp2  22470.459  1  
Exp2  31596.24  1  
Exp2  34304.7  1  
Exp2  46771.98  1  
Exp2  16874.78  1  
Exp2  43804.4  1  
Exp2  32401.48  1  
Exp2  30868.9  1  
Exp2  31144.42  1  
Exp2  68362.58  1  
Exp2  18852.62  1  
Exp2  43063.12  1  
Exp2  43426.38  1  
Exp2  35578.16  1  
Exp2  35384.64  1  
Exp2  43356.68  1  
Exp2  38457.18  1  
Exp2  42099.62  1  
Exp2  50241.4  1  
Exp2  71775.42  0  
Exp2  52517.72  1  
Exp2  51547.66  1  
Exp2  22532.78  1  
Exp2  26991.94  1  
Exp2  50011.8  0  
Exp2  55906.78  1  
Exp2  48079.06  0  
Exp2  40626.9  1  
Exp2  23294.56  1  
Exp2  29527.379  1  
Exp2  46849.88  1  
Exp2  62120.74  1  
Exp2  22208.879  1  
Exp2  23758.68  1  
Exp2  50853.94  1  
Exp2  36034.08  1  
Exp2  36061.96  0  
Exp2  26966.52  1  
Exp2  44047.12  1  
Exp2  35923.38  1  
Exp2  33296.1  1  
Exp2  51920.758  1  
Exp2  40453.06  1  
Exp2  59429.5  1  
Exp2  22471.28  1  
Exp2  26439.26  1  
Exp2  54258.58  1  
Exp2  25123.16  1  
Exp2  19616.04  0  
Exp2  31588.86  1  
Exp2  47957.7  1  
Exp2  21592.24  1  
Exp2  58798.918  1  
Exp2  44401.36  1  
Exp2  18208.1  1  
Exp2  28158.799  1  
Exp2  20620.54  1  
Exp2  24675.44  1  
Exp2  38816.34  1  
Exp2  23823.459  1  
Exp2  23716.86  1  
Exp2  35379.72  1  
Exp2  51797.758  1  
Exp2  40537.52  1  
Exp2  18709.12  1  
Exp2  59131.84  1  
Exp2  38185.758  1  
Exp2  16427.879  1  
Exp2  28850.879  1  
Exp2  33415.82  1  
Exp2  34922.16  1  
Exp2  41890.52  1  
Exp2  31961.959  1  
Exp2  34078.38  1  
Exp2  48544.0  1  
Exp2  38023.4  1  
Exp2  21716.879  1  
Exp2  41353.418  1  
Exp2  30474.48  1  
Exp2  45927.38  1  
Exp2  39341.96  1  
Exp2  21287.2  1  
Exp2  50575.14  1  
Exp2  53687.86  1  
Exp2  24518.82  1  
Exp2  30602.4  1  
Exp2  42881.08  1  
Exp2  23322.44  1  
Exp2  22469.64  1  
Exp2  36976.258  1  
Exp2  44498.12  1  
Exp2  41549.4  1  
Exp2  23233.879  1  
Exp2  34335.86  1  
Exp2  29776.66  1  
Exp2  49477.16  1  
Exp2  42794.16  1  
Exp2  37052.52  1  
Exp2  80517.44  1  
Exp2  32124.32  1  
Exp2  23936.62  1  
Exp2  23196.98  1  
Exp2  40669.54  1  
Exp2  42943.4  1  
Exp2  35988.98  1  
Exp2  50682.56  1  
Exp2  32875.44  1  
Exp2  48281.598  1  
Exp2  26017.78  1  
Exp2  39854.46  1  
Exp2  15044.54  1  
Exp2  59226.96  1  
Exp2  55065.46  1  
Exp2  36015.22  1  
Exp2  37170.6  1  
Exp2  48411.98  1  
Exp2  21405.28  1  
Exp2  34322.74  1  
Exp2  54282.36  1  
Exp2  53591.918  1  
Exp2  18866.56  1  
Exp2  24759.08  1  
Exp2  23568.44  1  
Exp2  43761.758  1  
Exp2  67129.3  0  
Exp2  38914.74  1  
Exp2  42105.36  1  
Exp2  27625.799  1  
Exp2  43818.34  1  
Exp2  29160.84  1  
Exp2  47739.58  1  
Exp2  39794.6  1  
Exp2  33363.34  1  
Exp2  40690.04  1  
Exp2  47037.66  1  
Exp2  28645.879  1  
Exp2  39774.1  1  
Exp2  52361.098  1  
Exp2  56247.08  1  
Exp2  55707.52  1  
Exp2  45334.52  1  
Exp2  29565.1  1  
Exp2  42170.96  1  
Exp2  36707.3  1  
Exp2  62214.22  1  
Exp2  26421.22  1  
Exp2  44566.18  1  
Exp2  53536.16  1  
Exp2  25139.56  1  
Exp2  22964.92  1  
Exp2  47855.2  1  
Exp2  18413.1  1  
Exp2  34913.96  1  
Exp2  38571.16  1  
Exp2  32053.799  1  
Exp2  29524.1  1  
Exp2  62336.4  1  
Exp2  36437.52  1  
Exp2  16072.82  1  
Exp2  38981.16  1  
Exp2  26734.459  1  
Exp2  37048.418  1  
Exp2  45746.16  1  
Exp2  51474.68  1  
Exp2  39373.12  1  
Exp2  21916.14  1  
Exp2  20449.98  1  
Exp2  53879.74  1  
Exp2  52002.758  1  
Exp2  19749.7  1  
Exp2  46347.22  1  
Exp2  25814.42  1  
Exp2  39181.24  1  
Exp2  51238.52  1  
Exp2  32106.28  1  
Exp2  52839.98  1  
Exp2  22324.5  1  
Exp2  51234.418  1  
Exp2  41045.1  1  
Exp2  40624.44  1  
Exp2  57327.02  1  
Exp2  17862.06  0  
Exp2  34513.8  1  
Exp2  25829.18  1  
Exp2  27361.76  1  
Exp2  30549.1  1  
Exp2  45259.08  1  
Exp2  35885.66  1  
Exp2  56064.22  0  
Exp2  51158.98  1  
Exp2  23070.7  1  
Exp2  43938.06  1  
Exp2  26517.16  1  
Exp2  48209.44  1  
Exp2  36293.2  1  
Exp2  17005.16  1  
Exp2  44052.86  1  
Exp2  34495.758  1  
Exp2  19382.34  1  
Exp2  34212.04  1  
Exp2  33651.16  1  
Exp2  42396.46  1  
Exp2  17369.24  1  
Exp2  26792.68  1  
Exp2  20182.66  1  
Exp2  22399.94  1  
Exp2  25636.48  1  
Exp2  62475.8  1  
Exp2  52995.78  1  
Exp2  25989.08  1  
Exp2  40039.78  1  
Exp2  28936.16  1  
Exp2  24122.76  1  
Exp2  28303.94  1  
Exp2  23226.5  1  
Exp2  24325.299  1  
Exp2  35652.78  1  
Exp2  49002.38  1  
Exp2  44363.64  1  
Exp2  17488.14  1  
Exp2  19916.16  1  
Exp2  67494.2  1  
Exp2  30363.78  1  
Exp2  62948.938  1  
Exp2  18405.72  1  
Exp2  20796.84  1  
Exp2  27834.08  1  
Exp2  31834.04  1  
Exp2  28777.08  1  
Exp2  76133.72  0  
Exp2  27311.74  1  
Exp2  29113.28  1  
Exp2  46980.258  1  
Exp2  24863.22  1  
Exp2  45621.52  1  
Exp2  57536.94  0  
Exp2  38857.34  1  
Exp2  42460.418  1  
Exp2  34020.98  1  
Exp2  50290.598  1  
Exp2  65005.5  1  
Exp2  46236.52  1  
Exp2  39976.64  1  
Exp2  16105.62  1  
Exp2  24260.52  1  
Exp2  36762.24  1  
Exp2  17188.02  1  
Exp2  29804.54  1  
Exp2  22177.72  1  
Exp2  60987.5  1  
Exp2  37916.8  1  
Exp2  39285.38  1  
Exp2  22463.9  1  
Exp2  29134.6  1  
Exp2  39156.64  1  
Exp2  44179.14  1  
Exp2  50256.16  0  
Exp2  47313.18  1  
Exp2  59353.24  1  
Exp2  42860.58  1  
Exp2  55473.0  1  
Exp2  42307.08  1  
Exp2  40635.1  1  
Exp2  29053.42  1  
Exp2  21901.379  1  
Exp2  45387.0  1  
Exp2  51368.08  1  
Exp2  43030.32  1  
Exp2  26281.0  1  
Exp2  42626.06  1  
Exp2  19956.34  1  
Exp2  55026.918  1  
Exp2  28674.58  1  
Exp2  49260.68  1  
Exp2  32094.799  1  
Exp2  47101.62  1  
Exp2  52614.48  1  
Exp2  49430.418  1  
Exp2  63906.7  1  
Exp2  65241.66  1  
Exp2  34991.04  1  
Exp2  32756.54  1  
Exp2  45737.14  1  
Exp2  54633.32  1  
Exp2  20816.52  1  
Exp2  41264.86  1  
Exp2  33982.44  1  
Exp2  33130.46  1  
Exp2  24840.26  1  
Exp2  46487.44  1  
Exp2  24266.26  1  
Exp2  33097.66  1  
Exp2  40995.9  1  
Exp2  70769.28  0  
Exp2  41409.18  1  
Exp2  56306.12  1  
Exp2  50862.96  1  
Exp2  27841.459  1  
Exp2  39427.24  1  
Exp2  35522.4  1  
Exp2  39261.6  1  
Exp2  27951.34  1  
Exp2  23110.06  1  
Exp2  31761.879  1  
Exp2  21496.3  1  
Exp2  38315.32  1  
Exp2  35636.38  1  
Exp2  46708.02  1  
Exp2  18895.26  1  
Exp2  41448.54  1  
Exp2  22716.459  1  
Exp2  41106.6  1  
Exp2  33547.84  1  
Exp2  79376.0  1  
Exp2  47267.258  0  
Exp2  44403.0  1  
Exp2  22726.299  1  
Exp2  35252.62  1  
Exp2  43509.2  1  
Exp2  23417.56  1  
Exp2  47554.258  1  
Exp2  56153.598  1  
Exp2  46375.918  1  
Exp2  22369.6  1  
Exp2  35729.86  1  
Exp2  36376.02  1  
Exp2  24841.08  1  
Exp2  31583.12  1  
Exp2  41501.84  1  
Exp2  61027.68  1  
Exp2  39872.5  1  
Exp2  43755.2  1  
Exp2  31090.299  1  
Exp2  47938.02  1  
Exp2  31218.22  1  
Exp2  20716.48  1  
Exp2  40032.4  1  
Exp2  28116.16  1  
Exp2  27064.1  1  
Exp2  41783.918  1  
Exp2  31074.72  1  
Exp2  36248.918  1  
Exp2  45336.98  1  
Exp2  35275.58  1  
Exp2  53372.98  1  
Exp2  39962.7  1  
Exp2  28792.66  1  
Exp2  24990.32  1  
Exp2  50707.16  1  
Exp2  42138.16  1  
Exp2  33692.98  1  
Exp2  27629.9  1  
Exp2  19069.1  1  
Exp2  37455.14  1  
Exp2  20235.14  1  
Exp2  21527.459  1  
Exp2  20568.879  1  
Exp2  59849.34  1  
Exp2  43676.48  1  
Exp2  40622.8  1  
Exp2  43431.3  1  
Exp2  41682.24  1  
Exp2  23228.14  1  
Exp2  45398.48  1  
Exp2  56722.68  1  
Exp2  54535.74  1  
Exp2  38589.2  1  
Exp2  23243.72  1  
Exp2  24533.58  1  
Exp2  20693.52  1  
Exp2  49660.84  1  
Exp2  36558.06  1  
Exp2  25619.26  1  
Exp2  27404.4  1  
Exp2  19223.26  1  
Exp2  37405.12  1  
Exp2  38631.02  1  
Exp2  16802.62  1  
Exp2  38867.18  1  
Exp2  35077.14  1  
Exp2  48589.098  1  
Exp2  35207.52  1  
Exp2  20449.16  1  
Exp2  26676.24  1  
Exp2  48066.758  1  
Exp2  24547.52  1  
Exp2  31366.64  0  
Exp2  20309.76  1  
Exp2  51646.88  1  
Exp2  50133.98  1  
Exp2  50245.5  1  
Exp2  47574.758  1  
Exp2  37655.22  1  
Exp2  28675.4  1  
Exp2  38904.08  1  
Exp2  41113.16  1  
Exp2  36381.758  0  
Exp2  24012.879  1  
Exp2  56543.918  1  
Exp2  17518.48  1  
Exp2  18619.74  1  
Exp2  25034.6  1  
Exp2  29957.879  1  
Exp2  45272.2  1  
Exp2  49773.18  1  
Exp2  21258.5  1  
Exp2  30534.34  1  
Exp2  14039.22  1  
Exp2  23424.12  1  
Exp2  47975.74  1  
Exp2  30678.66  1  
Exp2  39421.5  1  
Exp2  50885.098  1  
Exp2  19534.86  1  
Exp2  41814.258  1  
Exp2  20277.78  1  
Exp2  24926.36  1  
Exp2  32992.7  1  
Exp2  33615.08  1  
Exp2  37827.418  1  
Exp2  28410.54  1  
Exp2  36884.418  1  
Exp2  33756.94  1  
Exp2  49824.84  1  
Exp2  41893.8  1  
Exp2  18938.72  1  
Exp2  26443.36  1  
Exp2  39939.74  1  
Exp2  43660.9  1  
Exp2  35508.46  1  
Exp2  21264.24  1  
Exp2  48106.94  1  
Exp2  38638.4  1  
Exp2  44554.7  1  
Exp2  35529.78  1  
Exp2  44758.06  1  
Exp2  30110.4  1  
Exp2  42703.14  1  
Exp2  26456.48  1  
Exp2  24622.14  1  
Exp2  48143.02  1  
Exp2  19752.98  1  
Exp2  23287.18  1  
Exp2  34120.2  1  
Exp2  41233.7  1  
Exp2  39532.2  1  
Exp2  52338.14  1  
Exp2  55243.4  1  
Exp2  49268.88  1  
Exp2  43350.94  1  
Exp2  45328.78  1  
Exp2  40438.3  1  
Exp2  36472.78  1  
Exp2  33464.2  1  
Exp2  31465.86  1  
Exp2  49789.58  1  
Exp2  24532.76  1  
Exp2  67046.48  1  
Exp2  40796.64  1  
Exp2  19985.86  1  
Exp2  58625.9  1  
Exp2  35875.82  1  
Exp2  56871.918  1  
Exp2  33505.2  1  
Exp2  49242.64  1  
Exp2  67074.36  1  
Exp2  27357.66  1  
Exp2  29590.52  1  
Exp2  27752.08  1  
Exp2  41536.28  1  
Exp2  20735.34  1  
Exp2  20648.42  1  
Exp2  24991.959  1  
Exp2  34247.3  1  
Exp2  49464.04  1  
Exp2  49853.54  1  
Exp2  30396.58  1  
Exp2  29544.6  1  
Exp2  48811.32  0  
Exp2  25560.22  1  
Exp2  28188.32  1  
Exp2  43860.98  1  
Exp2  26900.1  1  
Exp2  22841.1  1  
Exp2  21431.52  1  
Exp2  51364.8  1  
Exp2  42226.72  1  
Exp2  23600.42  1  
Exp2  31031.26  1  
Exp2  40038.14  1  
Exp2  31492.1  1  
Exp2  39144.34  1  
Exp2  46674.4  1  
Exp2  20537.72  1  
Exp2  51458.28  1  
Exp2  58443.04  1  
Exp2  32676.18  1  
Exp2  48443.14  1  
Exp2  25283.06  1  
Exp2  50425.9  1  
Exp2  24944.4  1  
Exp2  64196.98  1  
Exp2  41502.66  1  
Exp2  41189.418  1  
Exp2  36213.66  1  
Exp2  62550.418  1  
Exp2  21475.8  1  
Exp2  40504.72  1  
Exp2  24182.62  1  
Exp2  36174.3  1  
Exp2  35186.2  1  
Exp2  28886.959  1  
Exp2  40890.94  1  
Exp2  48011.0  1  
Exp2  32765.56  1  
Exp2  50100.36  1  
Exp2  38773.7  1  
Exp2  32717.18  1  
Exp2  36169.38  1  
Exp2  24648.379  1  
Exp2  35913.54  1  
Exp2  39046.758  1  
Exp2  23075.62  1  
Exp2  41575.64  1  
Exp2  35732.32  1  
Exp2  26538.48  1  
Exp2  39128.758  1  
Exp2  21151.08  1  
Exp2  44656.38  1  
Exp2  45533.78  1  
Exp2  23549.58  1  
Exp2  27710.26  1  
Exp2  35766.758  1  
Exp2  47811.74  1  
Exp2  33120.62  1  
Exp2  40151.3  1  
Exp2  28021.04  1  
Exp2  17898.14  1  
Exp2  37279.66  1  
Exp2  21279.0  1  
Exp2  18928.06  1  
Exp2  57759.98  1  
Exp2  21682.44  1  
Exp2  34994.32  1  
Exp2  36294.02  1  
Exp2  44396.44  1  
Exp2  18801.78  1  
Exp2  29844.72  1  
Exp2  25618.44  1  
Exp2  20818.98  1  
Exp2  37656.04  1  
Exp2  34239.1  1  
Exp2  26451.56  1  
Exp2  63928.84  1  
Exp2  47622.32  1  
Exp2  33176.38  1  
Exp2  37934.02  1  
Exp2  40226.74  1  
Exp2  42477.64  1  
Exp2  27736.5  1  
Exp2  20052.28  1  
Exp2  34263.7  1  
Exp2  53499.258  1  
Exp2  45540.34  1  
Exp2  42968.0  1  
Exp2  31363.36  1  
Exp2  22675.459  0  
Exp2  28821.36  1  
Exp2  34619.58  1  
Exp2  50106.098  1  
Exp2  23616.0  1  
Exp2  38391.58  1  
Exp2  22457.34  1  
Exp2  34294.04  1  
Exp2  29281.379  1  
Exp2  48616.16  1  
Exp2  57031.0  1  
Exp2  20751.74  1  
Exp2  34695.02  1  
Exp2  17848.94  1  
Exp2  39428.06  1  
Exp2  44044.66  1  
Exp2  49099.14  1  
Exp2  33831.56  1  
Exp2  38467.84  1  
Exp2  30630.28  1  
Exp2  23671.76  0  
Exp2  31476.52  1  
Exp2  18542.66  1  
Exp2  29396.18  1  
Exp2  53710.0  0  
Exp2  29674.16  1  
Exp2  44476.8  1  
Exp2  28478.6  1  
Exp2  22335.98  1  
Exp2  22678.74  1  
Exp2  35811.04  1  
Exp2  49749.4  1  
Exp2  42624.418  1  
Exp2  33140.3  1  
Exp2  18166.28  1  
Exp2  21271.62  1  
Exp2  31025.52  1  
Exp2  24354.82  1  
Exp2  39067.258  1  
Exp2  41690.44  1  
Exp2  51075.34  1  
Exp2  14882.18  1  
Exp2  47007.32  1  
Exp2  43834.74  1  
Exp2  24330.22  1  
Exp2  44666.22  1  
Exp2  26424.5  1  
Exp2  35580.62  1  
Exp2  22855.86  1  
Exp2  26629.5  1  
Exp2  8026.16  0  
Exp2  62743.938  1  
Exp2  45863.418  1  
Exp2  29707.78  1  
Exp2  16446.74  1  
Exp2  22706.62  1  
Exp2  55795.258  1  
Exp2  21373.3  1  
Exp2  48941.7  1  
Exp2  36454.74  1  
Exp2  41905.28  1  
Exp2  15065.86  1  
Exp2  38051.28  1  
Exp2  37326.4  1  
Exp2  45396.84  1  
Exp2  53206.52  1  
Exp2  34527.74  1  
Exp2  47259.06  1  
Exp2  40138.18  1  
Exp2  29530.66  1  
Exp2  20491.8  1  
Exp2  37258.34  1  
Exp2  21711.14  1  
Exp2  26610.64  1  
Exp2  18290.92  1  
Exp2  27984.14  1  
Exp2  51103.22  1  
Exp2  39670.78  1  
Exp2  20956.74  1  
Exp2  53641.12  0  
Exp2  17821.879  1  
Exp2  47953.598  1  
Exp2  28377.74  1  
Exp2  23807.06  1  
Exp2  34293.22  1  
Exp2  33638.04  1  
Exp2  26272.799  1  
Exp2  47475.54  1  
Exp2  33616.72  1  
Exp2  30672.92  1  
Exp2  43323.88  1  
Exp2  38631.84  1  
Exp2  33932.418  1  
Exp2  33374.0  1  
Exp2  47931.46  1  
Exp2  53380.36  1  
Exp2  42184.08  1  
Exp2  37259.98  1  
Exp2  21502.86  1  
Exp2  34332.58  1  
Exp2  55883.82  1  
Exp2  22026.84  1  
Exp2  48038.06  1  
Exp2  49719.06  1  
Exp2  43236.14  1  
Exp2  47362.38  1  
Exp2  37658.5  1  
Exp2  49290.2  1  
Exp2  27766.84  1  
Exp2  40749.08  1  
Exp2  59472.96  1  
Exp2  32639.28  1  
Exp2  22640.2  1  
Exp2  43847.04  1  
Exp2  37633.08  1  
Exp2  22741.879  1  
Exp2  35508.46  1  
Exp2  42058.62  1  
Exp2  37901.22  1  
Exp2  48448.06  1  
Exp2  23584.02  1  
Exp2  42756.44  1  
Exp2  32622.879  1  
Exp2  48694.88  1  
Exp2  18512.32  1  
Exp2  29187.9  1  
Exp2  53098.28  1  
Exp2  41742.1  1  
Exp2  25410.16  1  
Exp2  24930.459  1  
Exp2  34940.2  1  
Exp2  16595.16  1  
Exp2  19953.06  1  
Exp2  34840.16  1  
Exp2  39842.16  1  
Exp2  42597.36  1  
Exp2  50525.12  1  
Exp2  24617.22  1  
Exp2  27686.48  1  
Exp2  46205.36  1  
Exp2  47182.8  1  
Exp2  39088.58  1  
Exp2  25757.84  1  
Exp2  22767.299  1  
Exp2  22013.72  1  
Exp2  33467.48  1  
Exp2  36237.44  1  
Exp2  33656.9  1  
Exp2  16704.22  1  
Exp2  39137.78  1  
Exp2  40936.04  1  
Exp2  48242.24  1  
Exp2  27533.959  1  
Exp2  40783.52  1  
Exp2  34091.5  1  
Exp2  48496.44  1  
Exp2  27398.66  1  
Exp2  30622.9  1  
Exp2  24632.799  1  
Exp2  47411.58  1  
Exp2  36955.758  1  
Exp2  30285.879  1  
Exp2  18395.879  1  
Exp2  29897.2  1  
Exp2  49027.8  1  
Exp2  61511.48  1  
Exp2  19002.68  1  
Exp2  21705.4  1  
Exp2  39163.2  1  
Exp2  55827.24  1  
Exp2  42238.2  1  
Exp2  37504.34  1  
Exp2  30171.9  1  
Exp2  45261.54  1  
Exp2  47311.54  1  
Exp2  36722.88  1  
Exp2  46955.66  1  
Exp2  27448.68  1  
Exp2  28578.64  1  
Exp2  42189.82  1  
Exp2  59036.72  1  
Exp2  37422.34  1  
Exp2  18758.32  1  
Exp2  45350.918  1  
Exp2  32148.92  1  
Exp2  20808.32  1  
Exp2  51787.918  1  
Exp2  45787.98  1  
Exp2  24747.6  1  
Exp2  36285.82  1  
Exp2  37433.82  1  
Exp2  49171.3  1  
Exp2  48311.94  1  
Exp2  25022.299  0  
Exp2  23275.7  1  
Exp2  36882.78  1  
Exp2  29347.799  1  
Exp2  68331.42  1  
Exp2  40778.6  1  
Exp2  50028.2  1  
Exp2  44316.9  1  
Exp2  26622.12  1  
Exp2  30113.68  1  
Exp2  23740.64  1  
Exp2  27306.82  1  
Exp2  25288.799  1  
Exp2  28549.94  1  
Exp2  35364.14  1  
Exp2  34803.258  1  
Exp2  26235.08  1  
Exp2  28101.4  1  
Exp2  25469.2  1  
Exp2  18974.8  1  
Exp2  47168.86  0  
Exp2  35820.88  1  
Exp2  20193.32  1  
Exp2  35011.54  1  
Exp2  43551.84  1  
Exp2  46566.16  1  
Exp2  24313.0  1  
Exp2  37961.08  1  
Exp2  26911.58  1  
Exp2  34587.6  1  
Exp2  17293.8  1  
Exp2  40122.6  1  
Exp2  20606.6  1  
Exp2  67231.8  1  
Exp2  50874.44  1  
Exp2  54243.0  1  
Exp2  38874.56  1  
Exp2  19923.54  1  
Exp2  21414.3  1  
Exp2  19820.22  1  
Exp2  46166.0  1  
Exp2  35738.88  1  
Exp2  51054.02  1  
Exp2  27610.22  1  
Exp2  30177.64  1  
Exp2  39888.08  1  
Exp2  38038.98  1  
Exp2  57134.32  1  
Exp2  43879.84  1  
Exp2  22476.2  1  
Exp2  41569.9  1  
Exp2  17389.74  1  
Exp2  52521.82  1  
Exp2  18358.98  1  
Exp2  24804.18  1  
Exp2  48430.84  1  
Exp2  24177.7  1  
Exp2  23582.379  1  
Exp2  20649.24  1  
Exp2  37352.64  1  
Exp2  67186.7  1  
Exp2  46584.2  1  
Exp2  42312.0  1  
Exp2  53391.02  1  
Exp2  45491.14  1  
Exp2  36727.8  1  
Exp2  47416.5  1  
Exp2  33076.34  1  
Exp2  28482.7  1  
Exp2  19955.52  1  
Exp2  24056.34  1  
Exp2  39179.6  1  
Exp2  25781.62  1  
Exp2  24247.4  1  
Exp2  37501.88  1  
Exp2  74691.336  0  
Exp2  53035.96  1  
Exp2  31469.14  1  
Exp2  33265.758  1  
Exp2  31145.24  1  
Exp2  21456.94  1  
Exp2  47937.2  1  
Exp2  21965.34  1  
Exp2  43683.86  1  
Exp2  39453.48  1  
Exp2  50019.18  1  
Exp2  46190.598  1  
Exp2  31972.62  1  
Exp2  30482.68  1  
Exp2  37259.98  1  
Exp2  24864.04  1  
Exp2  40544.08  1  
Exp2  48202.88  1  
Exp2  28190.78  1  
Exp2  23764.42  1  
Exp2  36622.84  1  
Exp2  33721.68  1  
Exp2  43516.58  1  
Exp2  26318.72  1  
Exp2  20442.6  1  
Exp2  56611.16  1  
Exp2  30520.4  1  
Exp2  18753.4  1  
Exp2  43521.5  1  
Exp2  54054.4  1  
Exp2  43254.18  1  
Exp2  18234.34  1  
Exp2  44403.82  1  
Exp2  32156.299  1  
Exp2  22706.62  1  
Exp2  53847.758  1  
Exp2  58725.12  1  
Exp2  33873.38  1  
Exp2  22610.68  1  
Exp2  46276.7  1  
Exp2  23269.959  1  
Exp2  35146.84  1  
Exp2  22876.36  1  
Exp2  43604.32  1  
Exp2  21544.68  1  
Exp2  19098.62  1  
Exp2  21341.32  1  
Exp2  49856.0  1  
Exp2  46081.54  1  
Exp2  28060.4  1  
Exp2  17797.28  1  
Exp2  26085.84  1  
Exp2  18306.5  1  
Exp2  28854.98  1  
Exp2  33125.54  1  
Exp2  61553.3  1  
Exp2  42307.9  1  
Exp2  35619.16  1  
Exp2  58910.44  1  
Exp2  58016.64  1  
Exp2  35508.46  1  
Exp2  41789.66  1  
Exp2  45575.598  1  
Exp2  28854.98  1  
Exp2  38994.28  1  
Exp2  50774.4  1  
Exp2  37965.18  1  
Exp2  40489.96  1  
Exp2  21733.28  1  
Exp2  21930.9  1  
Exp2  36644.98  1  
Exp2  35516.66  1  
Exp2  43823.258  1  
Exp2  37150.918  1  
Exp2  23303.58  1  
Exp2  30513.02  1  
Exp2  45857.68  1  
Exp2  30915.64  1  
Exp2  21151.08  1  
Exp2  19984.22  1  
Exp2  37549.44  1  
Exp2  49439.44  1  
Exp2  37356.74  1  
Exp2  44174.22  1  
Exp2  23513.5  1  
Exp2  48176.64  1  
Exp2  43370.62  1  
Exp2  49814.18  1  
Exp2  42593.258  1  
Exp2  21720.98  1  
Exp2  44652.28  1  
Exp2  59877.22  1  
Exp2  43917.56  1  
Exp2  37088.6  1  
Exp2  27113.299  1  
Exp2  58119.14  1  
Exp2  40133.258  1  
Exp2  32587.62  1  
Exp2  45195.94  1  
Exp2  24387.62  1  
Exp2  51306.58  1  
Exp2  37255.88  1  
Exp2  20718.12  1  
Exp2  34415.4  1  
Exp2  26394.98  1  
Exp2  51842.04  1  
Exp2  45287.78  1  
Exp2  47955.24  1  
Exp2  35223.1  1  
Exp2  36861.46  1  
Exp2  64138.758  1  
Exp2  39621.58  1  
Exp2  37868.418  1  
Exp2  25992.36  1  
Exp2  33624.1  1  
Exp2  22772.22  1  
Exp2  46709.66  1  
Exp2  25721.76  1  
Exp2  21926.8  1  
Exp2  30624.54  1  
Exp2  38860.62  1  
Exp2  52735.84  1  
Exp2  57396.72  1  
Exp2  48473.48  1  
Exp2  34157.1  1  
Exp2  29449.48  1  
Exp2  36547.4  1  
Exp2  49472.24  1  
Exp2  27684.02  1  
Exp2  44307.88  1  
Exp2  35697.06  1  
Exp2  30527.78  1  
Exp2  24904.22  1  
Exp2  41687.98  1  
Exp2  33760.22  1  
Exp2  30036.6  1  
Exp2  24909.14  1  
Exp2  29905.4  1  
Exp2  44493.2  1  
Exp2  20950.18  1  
Exp2  64256.02  1  
Exp2  26329.379  1  
Exp2  19862.86  1  
Exp2  38715.48  1  
Exp2  34481.0  1  
Exp2  29314.18  1  
Exp2  55673.08  1  
Exp2  23202.72  1  
Exp2  36787.66  1  
Exp2  30250.62  1  
Exp2  22202.32  1  
Exp2  38535.08  1  
Exp2  21618.48  1  
Exp2  58574.24  0  
Exp2  43449.34  1  
Exp2  46145.5  1  
Exp2  16865.76  1  
Exp2  22755.82  1  
Exp2  42222.62  1  
Exp2  26481.9  1  
Exp2  44235.72  1  
Exp2  25055.1  1  
Exp2  49505.04  1  
Exp2  27474.92  1  
Exp2  50789.16  1  
Exp2  29745.5  1  
Exp2  23945.64  1  
Exp2  46008.56  1  
Exp2  49247.56  1  
Exp2  31623.299  1  
Exp2  36408.82  1  
Exp2  93329.12  0  
Exp2  39073.0  1  
Exp2  38898.34  1  
Exp2  27560.2  1  
Exp2  50930.2  1  
Exp2  48127.44  1  
Exp2  47919.16  1  
Exp2  33043.54  1  
Exp2  35783.16  1  
Exp2  50426.72  1  
Exp2  41407.54  1  
Exp2  44680.98  1  
Exp2  51148.32  1  
Exp2  35000.06  1  
Exp2  36577.74  1  
Exp2  24848.459  1  
Exp2  50411.96  1  
Exp2  28784.459  1  
Exp2  39090.22  1  
Exp2  18922.32  1  
Exp2  23543.02  1  
Exp2  52099.52  1  
Exp2  37497.78  1  
Exp2  44258.68  1  
Exp2  31289.56  1  
Exp2  39086.94  1  
Exp2  22964.1  1  
Exp2  48278.32  1  
Exp2  44497.3  1  
Exp2  56926.04  1  
Exp2  30173.54  1  
Exp2  51123.72  1  
Exp2  46454.64  1  
Exp2  32889.38  1  
Exp2  26299.86  1  
Exp2  34647.46  1  
Exp2  39584.68  1  
Exp2  28268.68  1  
Exp2  42328.4  1  
Exp2  41075.44  1  
Exp2  40544.08  1  
Exp2  53198.32  1  
Exp2  22698.42  1  
Exp2  34231.72  1  
Exp2  32663.879  1  
Exp2  26108.799  1  
Exp2  48887.58  1  
Exp2  35127.98  1  
Exp2  36017.68  1  
Exp2  50242.22  1  
Exp2  39345.24  1  
Exp2  44163.56  1  
Exp2  22612.32  1  
Exp2  26618.02  1  
Exp2  30416.26  1  
Exp2  62192.9  1  
Exp2  29539.68  1  
Exp2  18117.08  1  
Exp2  39997.96  1  
Exp2  16789.5  1  
Exp2  37356.74  1  
Exp2  34566.28  1  
Exp2  29776.66  1  
Exp2  42299.7  1  
Exp2  51245.9  1  
Exp2  37328.04  1  
Exp2  23253.56  1  
Exp2  19899.76  1  
Exp2  33724.14  1  
Exp2  23327.36  1  
Exp2  50802.28  1  
Exp2  27242.86  1  
Exp2  19298.7  1  
Exp2  27372.42  1  
Exp2  51712.48  1  
Exp2  35386.28  1  
Exp2  38343.2  1  
Exp2  37515.0  1  
Exp2  22918.18  1  
Exp2  49221.32  1  
Exp2  31117.36  1  
Exp2  57791.14  1  
Exp2  21238.82  1  
Exp2  18723.879  1  
Exp2  40702.34  1  
Exp2  21230.62  1  
Exp2  58495.52  1  
Exp2  35669.18  1  
Exp2  74163.26  1  
Exp2  66337.18  0  
Exp2  23609.44  1  
Exp2  20868.18  1  
Exp2  31379.76  1  
Exp2  42995.88  1  
Exp2  43523.14  1  
Exp2  20858.34  1  
Exp2  35803.66  1  
Exp2  19432.36  1  
Exp2  39702.758  1  
Exp2  28636.04  0  
Exp2  21025.62  1  
Exp2  34083.3  1  
Exp2  44433.34  1  
Exp2  53759.2  0  
Exp2  35289.52  1  
Exp2  45338.62  1  
Exp2  39249.3  1  
Exp2  37127.96  1  
Exp2  46396.418  1  
Exp2  26317.08  1  
Exp2  43747.82  1  
Exp2  48661.258  1  
Exp2  29100.16  1  
Exp2  33574.9  1  
Exp2  26397.44  1  
Exp2  51489.44  1  
Exp2  36148.88  1  
Exp2  52353.72  1  
Exp2  35096.82  1  
Exp2  44181.6  1  
Exp2  44658.02  0  
Exp2  24798.44  1  
Exp2  30476.12  1  
Exp2  42854.84  1  
Exp2  22277.76  1  
Exp2  24347.44  1  
Exp2  39782.3  1  
Exp2  34253.04  1  
Exp2  42051.24  1  
Exp2  32084.14  1  
Exp2  42014.34  1  
Exp2  59497.56  0  
Exp2  11378.32  0  
Exp2  31434.7  1  
Exp2  49398.44  1  
Exp2  45653.5  1  
Exp2  31053.4  1  
Exp2  34967.258  1  
Exp2  18543.48  1  
Exp2  25779.16  1  
Exp2  24841.9  1  
Exp2  22343.36  1  
Exp2  24082.58  1  
Exp2  26638.52  1  
Exp2  42854.02  1  
Exp2  37164.04  1  
Exp2  22220.36  1  
Exp2  17628.36  1  
Exp2  33611.8  1  
Exp2  35995.54  1  
Exp2  28210.459  1  
Exp2  48042.98  1  
Exp2  49878.96  1  
Exp2  21938.28  1  
Exp2  24349.9  1  
Exp2  19674.26  1  
Exp2  30433.48  1  
Exp2  24191.64  1  
Exp2  55142.54  1  
Exp2  41346.86  1  
Exp2  52623.5  1  
Exp2  58261.82  1  
Exp2  51367.258  0  
Exp2  34756.52  1  
Exp2  16518.9  1  
Exp2  33733.98  1  
Exp2  40994.258  1  
Exp2  25673.379  1  
Exp2  41661.74  1  
Exp2  20298.28  1  
Exp2  49805.16  1  
Exp2  39305.06  1  
Exp2  41783.918  1  
Exp2  25249.44  1  
Exp2  47537.86  0  
Exp2  55954.34  1  
Exp2  32936.12  1  
Exp2  36859.0  1  
Exp2  38676.94  1  
Exp2  39118.918  1  
Exp2  34281.74  1  
Exp2  26597.52  1  
Exp2  39075.46  1  
Exp2  22441.76  1  
Exp2  43645.32  1  
Exp2  21892.36  1  
Exp2  29077.2  1  
Exp2  47978.2  1  
Exp2  20714.02  1  
Exp2  22136.72  1  
Exp2  35947.16  1  
Exp2  46787.56  1  
Exp2  34304.7  1  
Exp2  40124.24  1  
Exp2  7659.62  0  
Exp2  61987.9  0  
Exp2  26454.84  1  
Exp2  40535.06  1  
Exp2  27492.14  1  
Exp2  28219.48  1  
Exp2  43355.86  1  
Exp2  53377.08  0  
Exp2  57791.14  1  
Exp2  58443.04  1  
Exp2  16368.84  1  
Exp2  88021.26  0  
Exp2  53767.4  0  
Exp2  26449.1  1  
Exp2  26058.78  1  
Exp2  24238.379  1  
Exp2  41100.86  1  
Exp2  16335.22  1  
Exp2  29799.62  1  
Exp2  23019.86  1  
Exp2  25274.86  1  
Exp2  48731.78  1  
Exp2  23898.9  0  
Exp2  37190.28  1  
Exp2  53521.4  1  
Exp2  54296.3  1  
Exp2  32465.44  1  
Exp2  41343.58  1  
Exp2  22030.12  1  
Exp2  29208.4  1  
Exp2  24659.04  1  
Exp2  54575.918  1  
Exp2  39546.96  1  
Exp2  26051.4  1  
Exp2  17848.94  1  
Exp2  44086.48  1  
Exp2  73519.56  1  
Exp2  52336.5  1  
Exp2  32687.66  1  
Exp2  45417.34  1  
Exp2  33856.16  1  
Exp2  20807.5  1  
Exp2  16946.12  1  
Exp2  45391.098  1  
Exp2  42199.66  1  
Exp2  29803.72  1  
Exp2  28063.68  1  
Exp2  25160.06  1  
Exp2  51224.58  1  
Exp2  32626.16  1  
Exp2  49384.5  0  
Exp2  26254.76  1  
Exp2  44805.62  1  
Exp2  56352.04  1  
Exp2  25191.22  1  
Exp2  19887.459  1  
Exp2  47349.258  1  
Exp2  45797.0  1  
Exp2  38558.86  1  
Exp2  45692.04  1  
Exp2  30122.7  1  
Exp2  34199.74  1  
Exp2  39566.64  1  
Exp2  58352.84  0  
Exp2  20645.14  1  
Exp2  23468.4  1  
Exp2  48720.3  1  
Exp2  45291.88  1  
Exp2  27893.12  1  
Exp2  35355.12  1  
Exp2  37212.418  1  
Exp2  39462.5  1  
Exp2  19359.379  1  
Exp2  19710.34  1  
Exp2  39130.4  1  
Exp2  33804.5  1  
Exp2  17156.04  1  
Exp2  27966.1  1  
Exp2  30153.86  1  
Exp2  32962.36  1  
Exp2  56826.0  1  
Exp2  28131.74  1  
Exp2  34291.58  1  
Exp2  25536.44  1  
Exp2  23156.799  1  
Exp2  27102.64  1  
Exp2  58803.02  1  
Exp2  53218.82  1  
Exp2  24129.32  1  
Exp2  27516.74  1  
Exp2  45690.4  1  
Exp2  21315.08  1  
Exp2  50393.098  1  
Exp2  34204.66  1  
Exp2  20117.879  1  
Exp2  27415.06  1  
Exp2  45398.48  1  
Exp2  30810.68  1  
Exp2  19962.08  1  
Exp2  19974.379  1  
Exp2  50272.56  1  
Exp2  34355.54  1  
Exp2  30838.56  1  
Exp2  14984.68  1  
Exp2  14440.2  1  
Exp2  40333.34  1  
Exp2  50370.14  1  
Exp2  39477.258  1  
Exp2  17528.32  1  
Exp2  29483.92  1  
Exp2  42534.22  1  
Exp2  42114.38  1  
Exp2  39298.5  1  
Exp2  32433.459  1  
Exp2  24443.379  1  
Exp2  41447.72  1  
Exp2  44266.06  1  
Exp2  38916.38  1  
Exp2  24218.7  1  
Exp2  42219.34  0  
Exp2  25535.62  1  
Exp2  38734.34  1  
Exp2  44201.28  1  
Exp2  39437.08  1  
Exp2  47193.46  0  
Exp2  28918.94  1  
Exp2  48433.3  1  
Exp2  57427.06  1  
Exp2  33386.3  1  
Exp2  41583.84  1  
Exp2  29411.76  1  
Exp2  30448.24  1  
Exp2  52369.3  1  
Exp2  44077.46  1  
Exp2  39631.418  1  
Exp2  55642.74  1  
Exp2  52037.2  0  
Exp2  59755.04  1  
Exp2  12947.8  1  
Exp2  50084.78  1  
Exp2  24979.66  1  
Exp2  17683.3  1  
Exp2  47155.74  1  
Exp2  29221.52  1  
Exp2  49464.04  1  
Exp2  32917.258  1  
Exp2  45235.3  1  
Exp2  45320.58  1  
Exp2  29340.42  1  
Exp2  23791.48  1  
Exp2  33056.66  1  
Exp2  18160.54  1  
Exp2  39034.46  0  
Exp2  41957.758  1  
Exp2  44703.12  1  
Exp2  45754.36  1  
Exp2  42741.68  1  
Exp2  36722.88  1  
Exp2  52329.12  0  
Exp2  29041.12  1  
Exp2  21265.879  1  
Exp2  72319.9  0  
Exp2  26099.78  1  
Exp2  23455.28  0  
Exp2  34291.58  1  
Exp2  14289.32  1  
Exp2  31772.54  1  
Exp2  36993.48  1  
Exp2  54562.8  1  
Exp2  26888.62  1  
Exp2  25265.02  1  
Exp2  17866.16  1  
Exp2  54955.58  1  
Exp2  58416.8  1  
Exp2  4549.36  0  
Exp2  24217.879  1  
Exp2  32819.68  1  
Exp2  34266.16  1  
Exp2  30675.379  1  
Exp2  43122.16  1  
Exp2  23041.18  1  
Exp2  49056.5  1  
Exp2  49919.14  1  
Exp2  59875.58  1  
Exp2  41210.74  1  
Exp2  40959.82  1  
Exp2  39104.98  1  
Exp2  61646.78  1  
Exp2  50826.88  1  
Exp2  45841.28  1  
Exp2  17229.02  1  
Exp2  38698.258  1  
Exp2  52893.28  1  
Exp2  34443.28  1  
Exp2  50878.54  1  
Exp2  30853.32  1  
Exp2  54703.84  1  
Exp2  43605.14  1  
Exp2  26933.72  1  
Exp2  49752.68  1  
Exp2  13523.439  1  
Exp2  21707.86  1  
Exp2  60858.758  1  
Exp2  31260.86  1  
Exp2  25978.42  1  
Exp2  42664.6  1  
Exp2  58807.94  1  
Exp2  38253.0  1  
Exp2  47213.14  0  
Exp2  39595.34  1  
Exp2  17024.84  1  
Exp2  21251.12  1  
Exp2  34038.2  1  
Exp2  22922.28  1  
Exp2  19243.76  1  
Exp2  45992.16  1  
Exp2  53650.14  1  
Exp2  36393.24  1  
Exp2  46478.418  1  
Exp2  46852.34  1  
Exp2  41717.5  1  
Exp2  37954.52  1  
Exp2  45446.86  1  
Exp2  35622.44  1  
Exp2  41575.64  1  
Exp2  32649.94  1  
Exp2  43161.52  1  
Exp2  18027.7  1  
Exp2  35817.6  1  
Exp2  40377.62  1  
Exp2  43159.88  1  
Exp2  22594.28  1  
Exp2  19373.32  1  
Exp2  29822.58  1  
Exp2  33183.758  1  
Exp2  33393.68  1  
Exp2  42513.72  1  
Exp2  41960.22  1  
Exp2  27899.68  1  
Exp2  22480.299  1  
Exp2  50007.7  1  
Exp2  41670.758  1  
Exp2  52150.36  1  
Exp2  24805.0  1  
Exp2  23524.16  1  
Exp2  39424.78  1  
Exp2  41156.62  1  
Exp2  34658.94  1  
Exp2  26517.16  1  
Exp2  37200.12  1  
Exp2  20925.58  1  
Exp2  24782.86  1  
Exp2  31264.14  1  
Exp2  40782.7  1  
Exp2  47523.918  1  
Exp2  47105.72  1  
Exp2  29236.28  1  
Exp2  43023.758  1  
Exp2  47377.96  1  
Exp2  54120.82  1  
Exp2  29692.2  1  
Exp2  39958.6  1  
Exp2  39474.8  1  
Exp2  18121.18  1  
Exp2  21752.959  1  
Exp2  23237.98  1  
Exp2  26056.32  1  
Exp2  59034.258  1  
Exp2  35173.9  1  
Exp2  21342.14  1  
Exp2  81321.86  0  
Exp2  24841.08  0  
Exp2  22304.82  1  
Exp2  39738.84  1  
Exp2  44029.08  1  
Exp2  43078.7  1  
Exp2  64091.2  1  
Exp2  39157.46  1  
Exp2  44781.02  1  
Exp2  19907.14  1  
Exp2  36303.86  1  
Exp2  34054.6  1  
Exp2  26486.0  1  
Exp2  43484.6  1  
Exp2  41136.12  1  
Exp2  24093.24  1  
Exp2  49937.18  1  
Exp2  37844.64  1  
Exp2  36226.78  1  
Exp2  16187.62  1  
Exp2  46499.74  1  
Exp2  42184.08  1  
Exp2  24051.42  1  
Exp2  34294.86  1  
Exp2  50082.32  1  
Exp2  31596.24  1  
Exp2  18635.32  1  
Exp2  62794.78  1  
Exp2  27326.5  1  
Exp2  54563.62  1  
Exp2  53017.918  1  
Exp2  37139.44  1  
Exp2  30934.5  1  
Exp2  46077.44  1  
Exp2  32746.7  1  
Exp2  41240.258  1  
Exp2  42315.28  1  
Exp2  23430.68  1  
Exp2  60995.7  0  
Exp2  43209.9  1  
Exp2  39220.6  1  
Exp2  15502.1  0  
Exp2  38013.56  1  
Exp2  20232.68  1  
Exp2  44362.0  1  
Exp2  17777.6  1  
Exp2  64417.56  1  
Exp2  53724.758  1  
Exp2  51272.96  1  
Exp2  28749.2  1  
Exp2  35060.74  1  
Exp2  42892.56  1  
Exp2  15175.74  1  
Exp2  42514.54  1  
Exp2  48302.098  1  
Exp2  23036.26  1  
Exp2  30593.379  1  
Exp2  59119.54  1  
Exp2  42555.54  1  
Exp2  32785.24  1  
Exp2  37325.58  1  
Exp2  41141.04  1  
Exp2  17649.68  1  
Exp2  20452.44  1  
Exp2  48318.5  1  
Exp2  23114.16  1  
Exp2  22095.72  1  
Exp2  41729.8  0  
Exp2  46800.68  1  
Exp2  18047.379  1  
Exp2  33677.4  1  
Exp2  52647.28  1  
Exp2  19675.08  1  
Exp2  40221.0  1  
Exp2  20443.42  1  
Exp2  37114.02  1  
Exp2  51279.52  1  
Exp2  24189.18  1  
Exp2  41728.16  1  
Exp2  36453.918  1  
Exp2  16545.14  1  
Exp2  19119.12  1  
Exp2  20311.4  1  
Exp2  32040.68  1  
Exp2  22378.62  1  
Exp2  59168.74  1  
Exp2  17001.06  1  
Exp2  21445.459  1  
Exp2  24405.66  1  
Exp2  47833.06  1  
Exp2  52002.758  1  
Exp2  55369.68  1  
Exp2  25269.94  1  
Exp2  19497.14  1  
Exp2  55843.64  0  
Exp2  37202.58  0  
Exp2  52524.28  1  
Exp2  46483.34  1  
Exp2  45016.36  0  
Exp2  40438.3  1  
Exp2  48299.64  1  
Exp2  43132.0  1  
Exp2  41436.24  1  
Exp2  24007.959  1  
Exp2  22864.06  1  
Exp2  44012.68  1  
Exp2  26918.14  1  
Exp2  36011.12  1  
Exp2  23652.9  1  
Exp2  23443.799  1  
Exp2  39446.1  1  
Exp2  40765.48  1  
Exp2  45595.28  1  
Exp2  30950.9  1  
Exp2  32625.34  1  
Exp2  26384.32  1  
Exp2  20982.98  1  
Exp2  43504.28  1  
Exp2  52557.08  1  
Exp2  39958.6  1  
Exp2  43564.96  1  
Exp2  31423.219  1  
Exp2  23901.36  1  
Exp2  36310.418  1  
Exp2  39496.12  1  
Exp2  19279.02  1  
Exp2  47131.96  1  
Exp2  43426.38  1  
Exp2  50482.48  1  
Exp2  71057.92  1  
Exp2  50862.96  1  
Exp2  45821.598  1  
Exp2  20067.86  1  
Exp2  20125.26  1  
Exp2  41883.14  1  
Exp2  19734.94  1  
Exp2  20124.44  1  
Exp2  40565.4  1  
Exp2  24807.459  1  
Exp2  35553.56  1  
Exp2  30548.28  1  
Exp2  51927.32  1  
Exp2  32140.719  1  
Exp2  39928.258  1  
Exp2  22098.18  1  
Exp2  23238.799  1  
Exp2  35219.0  1  
Exp2  41800.32  1  
Exp2  32238.299  1  
Exp2  42932.74  1  
Exp2  41308.32  1  
Exp2  41655.18  1  
Exp2  39362.46  1  
Exp2  22768.12  1  
Exp2  40412.06  1  
Exp2  28230.14  1  
Exp2  36148.88  1  
Exp2  15139.66  1  
Exp2  36295.66  1  
Exp2  25969.4  1  
Exp2  30011.18  1  
Exp2  30470.379  1  
Exp2  28768.06  1  
Exp2  27237.94  1  
Exp2  61001.44  1  
Exp2  57473.8  1  
Exp2  50415.24  1  
Exp2  25917.74  1  
Exp2  41478.06  1  
Exp2  24800.08  1  
Exp2  57755.88  1  
Exp2  26492.56  1  
Exp2  30881.2  1  
Exp2  44039.74  1  
Exp2  53847.758  1  
Exp2  20558.22  1  
Exp2  45212.34  1  
Exp2  24390.08  1  
Exp2  46580.918  1  
Exp2  42323.48  1  
Exp2  40201.32  1  
Exp2  22052.26  1  
Exp2  29946.4  1  
Exp2  35416.62  1  
Exp2  30813.14  1  
Exp2  37688.84  1  
Exp2  24389.26  1  
Exp2  27442.12  1  
Exp2  31437.16  1  
Exp2  30262.92  1  
Exp2  53131.08  1  
Exp2  32182.54  1  
Exp2  20431.94  1  
Exp2  25152.68  1  
Exp2  33018.94  1  
Exp2  46988.46  1  
Exp2  40066.02  1  
Exp2  37020.54  1  
Exp2  21046.94  1  
Exp2  42849.1  1  
Exp2  38774.52  1  
Exp2  37544.52  1  
Exp2  34743.4  1  
Exp2  42628.52  1  
Exp2  43635.48  1  
Exp2  50594.82  1  
Exp2  47116.38  1  
Exp2  37474.82  1  
Exp2  40892.58  1  
Exp2  40037.32  1  
Exp2  26339.22  1  
Exp2  26415.48  1  
Exp2  43665.82  1  
Exp2  28919.76  1  
Exp2  37997.16  1  
Exp2  37828.24  1  
Exp2  19640.64  1  
Exp2  47084.4  1  
Exp2  27563.48  1  
Exp2  35294.44  1  
Exp2  44252.94  1  
Exp2  22727.12  1  
Exp2  38745.82  1  
Exp2  23838.22  1  
Exp2  38231.68  1  
Exp2  23830.02  1  
Exp2  53608.32  1  
Exp2  21820.2  1  
Exp2  38735.98  1  
Exp2  21167.48  1  
Exp2  60117.48  0  
Exp2  41872.48  1  
Exp2  40093.9  1  
Exp2  27828.34  1  
Exp2  37311.64  1  
Exp2  39601.9  1  
Exp2  52375.04  1  
Exp2  24568.02  1  
Exp2  32273.56  1  
Exp2  38341.56  1  
Exp2  49658.38  1  
Exp2  37371.5  1  
Exp2  23133.02  1  
Exp2  40072.58  1  
Exp2  49716.598  1  
Exp2  26034.18  1  
Exp2  21888.26  1  
Exp2  36945.918  1  
Exp2  40611.32  1  
Exp2  43922.48  1  
Exp2  46735.08  1  
Exp2  43396.86  1  
Exp2  39528.918  1  
Exp2  36177.58  1  
Exp2  21976.0  1  
Exp2  31004.2  1  
Exp2  20965.76  1  
Exp2  39619.12  1  
Exp2  39761.8  1  
Exp2  20947.72  1  
Exp2  18406.54  1  
Exp2  41943.82  1  
Exp2  42616.22  1  
Exp2  20354.86  1  
Exp2  21381.5  1  
Exp2  38447.34  1  
Exp2  34465.418  1  
Exp2  36949.2  1  
Exp2  24417.14  1  
Exp2  46566.16  1  
Exp2  19497.959  1  
Exp2  17077.32  1  
Exp2  33106.68  1  
Exp2  72015.68  1  
Exp2  39378.04  1  
Exp2  61357.32  1  
Exp2  51251.64  1  
Exp2  31869.299  1  
Exp2  37724.1  1  
Exp2  25768.5  1  
Exp2  65310.54  1  
Exp2  21277.36  1  
Exp2  57168.758  1  
Exp2  20274.5  1  
Exp2  33611.8  1  
Exp2  37714.258  1  
Exp2  22021.92  1  
Exp2  50010.16  1  
Exp2  32393.28  1  
Exp2  40535.06  1  
Exp2  42879.44  1  
Exp2  19825.959  1  
Exp2  26950.12  1  
Exp2  60921.08  0  
Exp2  47700.22  1  
Exp2  32059.54  1  
Exp2  36380.12  1  
Exp2  63238.4  1  
Exp2  35183.74  1  
Exp2  31171.48  1  
Exp2  22919.0  1  
Exp2  53560.758  1  
Exp2  44185.7  1  
Exp2  25963.66  1  
Exp2  38143.94  1  
Exp2  26247.379  1  
Exp2  30513.84  1  
Exp2  17745.62  1  
Exp2  50698.96  1  
Exp2  57776.38  1  
Exp2  21544.68  1  
Exp2  19015.8  1  
Exp2  29169.04  1  
Exp2  28678.68  1  
Exp2  52599.72  1  
Exp2  44414.48  1  
Exp2  26071.08  1  
Exp2  48428.38  1  
Exp2  44735.918  1  
Exp2  37731.48  1  
Exp2  17402.86  1  
Exp2  29373.22  1  
Exp2  59608.258  1  
Exp2  16396.72  1  
Exp2  30876.28  1  
Exp2  32394.1  1  
Exp2  21955.5  1  
Exp2  46818.72  1  
Exp2  40043.88  1  
Exp2  27124.78  1  
Exp2  26517.16  1  
Exp2  28467.12  1  
Exp2  36669.58  1  
Exp2  40170.16  1  
Exp2  43741.258  1  
Exp2  34745.04  1  
Exp2  21556.16  1  
Exp2  20883.76  1  
Exp2  20900.16  1  
Exp2  49474.7  1  
Exp2  20736.98  1  
Exp2  19904.68  1  
Exp2  27647.94  1  
Exp2  46826.098  1  
Exp2  61203.16  1  
Exp2  19552.9  1  
Exp2  25199.42  1  
Exp2  54088.84  1  
Exp2  20418.82  1  
Exp2  35096.0  1  
Exp2  49491.918  1  
Exp2  37678.18  1  
Exp2  49826.48  1  
Exp2  69042.36  1  
Exp2  80049.22  0  
Exp2  38804.04  1  
Exp2  26544.22  1  
Exp2  48922.84  1  
Exp2  37150.918  1  
Exp2  57094.96  1  
Exp2  23025.6  1  
Exp2  28404.799  1  
Exp2  52461.96  1  
Exp2  48005.258  1  
Exp2  49182.78  1  
Exp2  26819.74  1  
Exp2  31965.24  1  
Exp2  35238.68  1  
Exp2  19864.5  1  
Exp2  41116.44  1  
Exp2  31827.48  1  
Exp2  47537.86  1  
Exp2  40645.758  1  
Exp2  23092.02  1  
Exp2  38596.58  1  
Exp2  24843.54  1  
Exp2  36723.7  1  
Exp2  34771.28  1  
Exp2  42148.0  1  
Exp2  41246.82  1  
Exp2  32841.82  1  
Exp2  23848.879  1  
Exp2  49562.44  1  
Exp2  27663.52  1  
Exp2  41529.72  1  
Exp2  20127.72  1  
Exp2  50046.24  1  
Exp2  38245.62  1  
Exp2  14872.34  1  
Exp2  32398.2  1  
Exp2  25917.74  1  
Exp2  50024.098  1  
Exp2  20791.92  1  
Exp2  51761.68  1  
Exp2  18329.459  1  
Exp2  63599.2  1  
Exp2  22115.4  1  
Exp2  19910.42  1  
Exp2  34695.84  1  
Exp2  24221.98  1  
Exp2  37174.7  1  
Exp2  43204.16  1  
Exp2  44172.58  1  
Exp2  59427.04  1  
Exp2  37753.62  1  
Exp2  26281.82  1  
Exp2  32210.42  1  
Exp2  24144.08  1  
Exp2  37476.46  1  
Exp2  34021.8  1  
Exp2  28478.6  1  
Exp2  32814.758  1  
Exp2  45374.7  1  
Exp2  50989.24  1  
Exp2  42427.62  1  
Exp2  62570.918  1  
Exp2  21067.44  1  
Exp2  34094.78  1  
Exp2  46032.34  1  
Exp2  30171.08  1  
Exp2  25051.0  1  
Exp2  19684.92  1  
Exp2  40561.3  1  
Exp2  48772.78  1  
Exp2  48339.82  1  
Exp2  49428.78  1  
Exp2  23593.86  1  
Exp2  38249.72  1  
Exp2  48067.58  1  
Exp2  24372.04  1  
Exp2  48456.258  1  
Exp2  45832.258  1  
Exp2  31936.54  1  
Exp2  29549.52  1  
Exp2  52830.14  1  
Exp2  31969.34  1  
Exp2  55499.24  1  
Exp2  33721.68  1  
Exp2  32566.299  1  
Exp2  50829.34  1  
Exp2  52989.22  1  
Exp2  34585.14  1  
Exp2  35429.74  1  
Exp2  30675.379  1  
Exp2  45505.9  1  
Exp2  41007.38  1  
Exp2  23248.64  1  
Exp2  34444.918  1  
Exp2  22845.2  1  
Exp2  22747.62  1  
Exp2  22592.64  1  
Exp2  64991.56  1  
Exp2  27039.5  1  
Exp2  38684.32  1  
Exp2  24810.74  1  
Exp2  39537.12  1  
Exp2  40656.418  1  
Exp2  20591.02  1  
Exp2  18986.28  1  
Exp2  41258.3  1  
Exp2  44491.56  1  
Exp2  42331.68  1  
Exp2  31082.1  1  
Exp2  42788.418  1  
Exp2  34445.74  1  
Exp2  54566.9  1  
Exp2  26053.86  1  
Exp2  48303.74  1  
Exp2  22586.08  1  
Exp2  43212.36  1  
Exp2  22472.1  1  
Exp2  22217.08  1  
Exp2  24203.94  1  
Exp2  50343.08  1  
Exp2  22258.9  1  
Exp2  38205.44  1  
Exp2  25470.02  1  
Exp2  26179.32  1  
Exp2  33244.44  1  
Exp2  38948.36  1  
Exp2  22294.16  1  
Exp2  47359.098  1  
Exp2  51787.098  1  
Exp2  28809.879  1  
Exp2  55738.68  1  
Exp2  19518.459  1  
Exp2  36685.98  1  
Exp2  18901.82  1  
Exp2  46122.54  1  
Exp2  53847.758  1  
Exp2  48440.68  1  
Exp2  25135.459  1  
Exp2  29418.32  1  
Exp2  42027.46  1  
Exp2  50975.3  1  
Exp2  58394.66  1  
Exp2  50083.14  1  
Exp2  44936.82  1  
Exp2  44283.28  1  
Exp2  15416.0  1  
Exp2  43034.418  1  
Exp2  39105.8  1  
Exp2  23923.5  1  
Exp2  21575.02  1  
Exp2  39759.34  1  
Exp2  27835.72  1  
Exp2  48417.72  1  
Exp2  34725.36  1  
Exp2  25943.98  1  
Exp2  32160.4  1  
Exp2  37332.96  1  
Exp2  55540.24  1  
Exp2  27918.54  1  
Exp2  28766.42  1  
Exp2  43900.34  1  
Exp2  31970.98  1  
Exp2  36584.3  1  
Exp2  52757.16  1  
Exp2  37945.5  1  
Exp2  27737.32  1  
Exp2  49578.84  1  
Exp2  44280.0  1  
Exp2  23098.58  1  
Exp2  26960.78  1  
Exp2  30021.02  1  
Exp2  42128.32  1  
Exp2  24827.959  1  
Exp2  39633.06  1  
Exp2  32901.68  1  
Exp2  37981.58  1  
Exp2  31087.84  1  
Exp2  38450.62  1  
Exp2  24536.04  1  
Exp2  43894.6  1  
Exp2  26645.08  1  
Exp2  66982.516  0  
Exp2  43751.918  1  
Exp2  20285.98  1  
Exp2  26572.92  1  
Exp2  25307.66  1  
Exp2  53301.64  1  
Exp2  45516.56  1  
Exp2  28474.5  1  
Exp2  50543.98  1  
Exp2  53895.32  1  
Exp2  20473.76  1  
Exp2  52640.72  1  
Exp2  21345.42  1  
Exp2  23087.1  1  
Exp2  23454.459  1  
Exp2  29803.72  1  
Exp2  27089.52  1  
Exp2  33842.22  1  
Exp2  35462.54  1  
Exp2  38683.5  1  
Exp2  37484.66  1  
Exp2  41602.7  1  
Exp2  20978.06  1  
Exp2  39239.46  1  
Exp2  27780.78  1  
Exp2  34511.34  1  
Exp2  40675.28  1  
Exp2  20336.82  1  
Exp2  27734.04  1  
Exp2  30074.32  1  
Exp2  22283.5  1  
Exp2  38167.72  1  
Exp2  49638.7  1  
Exp2  41135.3  1  
Exp2  17611.14  1  
Exp2  54944.098  1  
Exp2  50662.88  0  
Exp2  43277.14  1  
Exp2  54363.54  1  
Exp2  33551.94  1  
Exp2  48533.34  1  
Exp2  30359.68  1  
Exp2  42803.18  1  
Exp2  45331.24  1  
Exp2  41384.58  1  
Exp2  24505.7  1  
Exp2  53211.44  1  
Exp2  21535.66  1  
Exp2  40590.82  1  
Exp2  48297.18  0  
Exp2  35103.38  1  
Exp2  21334.76  1  
Exp2  14694.399  1  
Exp2  29495.4  1  
Exp2  59138.4  1  
Exp2  24992.78  1  
Exp2  18759.14  1  
Exp2  37825.78  1  
Exp2  47702.68  1  
Exp2  24850.1  1  
Exp2  45052.44  1  
Exp2  25715.2  1  
Exp2  38881.12  1  
Exp2  56876.84  1  
Exp2  44662.12  1  
Exp2  22050.62  1  
Exp2  31779.92  1  
Exp2  41052.48  1  
Exp2  37243.58  1  
Exp2  37314.918  1  
Exp2  27268.28  1  
Exp2  27832.44  1  
Exp2  38501.46  1  
Exp2  36811.44  1  
Exp2  23377.379  1  
Exp2  39850.36  1  
Exp2  52768.64  1  
Exp2  57241.74  1  
Exp2  32157.94  1  
Exp2  49560.8  1  
Exp2  34845.9  1  
Exp2  40844.2  1  
Exp2  52406.2  1  
Exp2  23098.58  1  
Exp2  37446.94  1  
Exp2  28987.82  1  
Exp2  28254.74  1  
Exp2  53090.08  1  
Exp2  19057.62  1  
Exp2  51869.098  1  
Exp2  34534.3  1  
Exp2  44372.66  1  
Exp2  21208.48  1  
Exp2  48721.12  1  
Exp2  3365.28  0  
Exp2  36458.84  1  
Exp2  45352.56  1  
Exp2  27593.82  1  
Exp2  43142.66  1  
Exp2  26471.24  1  
Exp2  49828.12  1  
Exp2  51038.44  1  
Exp2  49884.7  0  
Exp2  44809.72  1  
Exp2  46922.86  1  
Exp2  64948.918  1  
Exp2  39116.46  1  
Exp2  53225.38  1  
Exp2  46260.3  1  
Exp2  49417.3  1  
Exp2  59185.96  1  
Exp2  51755.12  1  
Exp2  56389.758  1  
Exp2  37470.72  1  
Exp2  32224.36  1  
Exp2  46394.78  1  
Exp2  58284.78  1  
Exp2  40068.48  1  
Exp2  37070.56  1  
Exp2  56800.58  1  
Exp2  48813.78  1  
Exp2  38927.04  1  
Exp2  22570.5  1  
Exp2  32371.959  1  
Exp2  40376.8  1  
Exp2  23283.9  1  
Exp2  28912.379  0  
Exp2  10733.8  0  
Exp2  50239.758  1  
Exp2  22479.48  1  
Exp2  34489.2  1  
Exp2  45025.38  1  
Exp2  33169.82  1  
Exp2  35097.64  1  
Exp2  17856.32  1  
Exp2  42724.46  1  
Exp2  19068.28  0  
Exp2  33704.46  1  
Exp2  59044.098  1  
Exp2  50484.94  1  
Exp2  18700.1  1  
Exp2  58871.08  0  
Exp2  36440.8  1  
Exp2  21923.52  1  
Exp2  34877.06  1  
Exp2  38597.4  1  
Exp2  53138.46  1  
Exp2  27481.48  1  
Exp2  47449.3  1  
Exp2  40300.54  0  
Exp2  62750.5  1  
Exp2  44803.98  1  
Exp2  29187.9  1  
Exp2  24967.36  1  
Exp2  27811.12  1  
Exp2  24291.68  1  
Exp2  20517.22  1  
Exp2  47585.418  1  
Exp2  54602.16  1  
Exp2  29130.5  1  
Exp2  12544.36  1  
Exp2  43182.84  1  
Exp2  18092.48  1  
Exp2  31651.18  1  
Exp2  41119.72  1  
Exp2  53249.98  1  
Exp2  44794.96  1  
Exp2  52464.418  1  
Exp2  35239.5  1  
Exp2  33434.68  1  
Exp2  16812.459  1  
Exp2  39292.758  1  
Exp2  51053.2  0  
Exp2  35256.72  1  
Exp2  46945.82  1  
Exp2  18789.48  1  
Exp2  65434.36  0  
Exp2  39104.98  1  
Exp2  22782.879  1  
Exp2  24627.06  1  
Exp2  20688.6  1  
Exp2  35496.16  1  
Exp2  22784.52  1  
Exp2  36102.96  1  
Exp2  18445.9  1  
Exp2  21137.959  1  
Exp2  27930.84  1  
Exp2  21110.08  1  
Exp2  45814.22  1  
Exp2  31980.0  1  
Exp2  33059.12  1  
Exp2  25878.379  1  
Exp2  46386.58  1  
Exp2  27529.86  1  
Exp2  20670.56  1  
Exp2  29674.16  1  
Exp2  21679.16  1  
Exp2  35836.46  1  
Exp2  41315.7  1  
Exp2  49697.74  1  
Exp2  33267.4  1  
Exp2  29073.1  1  
Exp2  66150.22  0  
Exp2  44047.94  1  
Exp2  36072.62  1  
Exp2  28426.94  1  
Exp2  56295.46  1  
Exp2  38960.66  1  
Exp2  38657.258  1  
Exp2  25108.4  1  
Exp2  26713.959  1  
Exp2  30393.299  1  
Exp2  25835.74  1  
Exp2  52306.98  1  
Exp2  34125.94  1  
Exp2  23782.459  1  
Exp2  31655.28  1  
Exp2  24215.42  1  
Exp2  53650.96  1  
Exp2  20031.78  1  
Exp2  60824.32  1  
Exp2  37284.58  1  
Exp2  25265.02  1  
Exp2  22460.62  1  
Exp2  30651.6  1  
Exp2  32663.06  1  
Exp2  29199.379  1  
Exp2  26894.36  1  
Exp2  33114.88  1  
Exp2  32758.18  1  
Exp2  30936.959  1  
Exp2  44045.48  1  
Exp2  45946.24  1  
Exp2  24818.12  1  
Exp2  52773.56  1  
Exp2  21474.16  1  
Exp2  32859.86  1  
Exp2  39726.54  1  
Exp2  43629.74  1  
Exp2  25424.1  1  
Exp2  44966.34  1  
Exp2  63533.598  1  
Exp2  39335.4  1  
Exp2  25818.52  1  
Exp2  42973.74  1  
Exp2  30631.1  1  
Exp2  40658.88  1  
Exp2  25385.56  1  
Exp2  25527.42  1  
Exp2  34023.44  1  
Exp2  42806.46  1  
Exp2  31660.2  1  
Exp2  61764.86  0  
Exp2  43819.98  1  
Exp2  21857.1  1  
Exp2  49528.82  1  
Exp2  45149.2  1  
Exp2  56047.0  1  
Exp2  49696.918  1  
Exp2  38744.18  1  
Exp2  39647.0  1  
Exp2  27141.18  1  
Exp2  26802.52  1  
Exp2  78140.26  0  
Exp2  32175.16  1  
Exp2  22992.799  1  
Exp2  36137.4  1  
Exp2  42357.1  1  
Exp2  27364.22  1  
Exp2  57791.96  1  
Exp2  18732.9  1  
Exp2  35439.58  1  
Exp2  40958.18  1  
Exp2  64050.2  1  
Exp2  49018.78  1  
Exp2  59495.918  1  
Exp2  32868.06  1  
Exp2  38525.24  1  
Exp2  18669.76  1  
Exp2  48903.16  1  
Exp2  41184.5  1  
Exp2  16246.66  1  
Exp2  36001.28  1  
Exp2  41704.38  1  
Exp2  47486.2  1  
Exp2  39193.54  1  
Exp2  23470.86  1  
Exp2  43428.02  1  
Exp2  45815.04  1  
Exp2  68578.24  0  
Exp2  18703.379  1  
Exp2  24162.94  1  
Exp2  30012.0  1  
Exp2  51195.88  1  
Exp2  26704.94  1  
Exp2  47794.52  1  
Exp2  51158.98  1  
Exp2  17566.04  1  
Exp2  37478.1  1  
Exp2  33656.9  1  
Exp2  41417.38  1  
Exp2  54028.98  1  
Exp2  21888.26  1  
Exp2  18910.84  1  
Exp2  26976.36  1  
Exp2  32702.42  1  
Exp2  37670.8  1  
Exp2  32225.18  1  
Exp2  5147.96  0  
Exp2  27555.28  1  
Exp2  47330.4  1  
Exp2  35689.68  1  
Exp2  19903.86  1  
Exp2  40201.32  1  
Exp2  51415.64  1  
Exp2  19115.84  1  
Exp2  42365.3  1  
Exp2  40103.74  1  
Exp2  46217.66  1  
Exp2  25263.379  1  
Exp2  44876.14  1  
Exp2  60558.64  1  
Exp2  39032.82  1  
Exp2  39751.14  1  
Exp2  24091.6  1  
Exp2  39490.38  1  
Exp2  21465.959  1  
Exp2  32112.84  1  
Exp2  25075.6  1  
Exp2  38937.7  1  
Exp2  35701.16  1  
Exp2  41437.88  1  
Exp2  19347.9  1  
Exp2  42023.36  1  
Exp2  31209.2  1  
Exp2  51006.46  1  
Exp2  25135.459  1  
Exp2  46721.96  1  
Exp2  21488.92  1  
Exp2  45146.74  1  
Exp2  35895.5  1  
Exp2  31521.62  1  
Exp2  27670.9  1  
Exp2  25729.14  1  
Exp2  45469.0  1  
Exp2  58592.28  1  
Exp2  42905.68  1  
Exp2  39938.1  1  
Exp2  24759.08  1  
Exp2  58280.68  1  
Exp2  30633.56  1  
Exp2  44182.418  1  
Exp2  56.579998  0  
Exp2  28159.62  1  
Exp2  25211.72  1  
Exp2  50466.9  1  
Exp2  20974.78  1  
Exp2  20538.54  1  
Exp2  20162.16  1  
Exp2  46958.12  1  
Exp2  24346.62  1  
Exp2  48942.52  1  
Exp2  22709.9  1  
Exp2  28490.08  1  
Exp2  99243.78  0  
Exp2  50371.78  1  
Exp2  37410.86  1  
Exp2  41492.0  1  
Exp2  51245.08  1  
Exp2  24054.7  1  
Exp2  38840.94  1  
Exp2  24016.98  1  
Exp2  27592.18  1  
Exp2  19294.6  1  
Exp2  48808.86  1  
Exp2  35897.96  1  
Exp2  41648.62  1  
Exp2  38267.758  1  
Exp2  25283.06  1  
Exp2  22144.92  1  
Exp2  39094.32  1  
Exp2  47086.04  1  
Exp2  53904.34  1  
Exp2  33716.758  1  
Exp2  20468.84  1  
Exp2  22287.6  1  
Exp2  50099.54  1  
Exp2  22109.66  1  
Exp2  43444.418  1  
Exp2  59581.2  1  
Exp2  21223.24  1  
Exp2  16526.28  1  
Exp2  36394.88  1  
Exp2  42731.02  1  
Exp2  22691.04  1  
Exp2  27867.7  1  
Exp2  21834.959  1  
Exp2  43090.18  1  
Exp2  48594.84  1  
Exp2  21005.12  1  
Exp2  28845.959  1  
Exp2  41136.12  1  
Exp2  39729.0  1  
Exp2  32340.799  1  
Exp2  31306.78  1  
Exp2  44586.68  1  
Exp2  47381.24  1  
Exp2  40485.86  1  
Exp2  39722.44  1  
Exp2  25111.68  1  
Exp2  38771.24  1  
Exp2  26511.42  1  
Exp2  20736.98  1  
Exp2  35954.54  1  
Exp2  26732.82  1  
Exp2  41332.1  1  
Exp2  35119.78  1  
Exp2  36421.94  1  
Exp2  49755.96  1  
Exp2  21358.54  1  
Exp2  36521.98  1  
Exp2  24221.16  1  
Exp2  27602.02  1  
Exp2  21342.959  1  
Exp2  45910.16  1  
Exp2  38604.78  1  
Exp2  35367.418  1  
Exp2  54282.36  0  
Exp2  25096.92  1  
Exp2  22451.6  1  
Exp2  22804.2  1  
Exp2  21003.48  1  
Exp2  46753.12  0  
Exp2  50458.7  1  
Exp2  25995.64  1  
Exp2  62571.74  1  
Exp2  38351.4  1  
Exp2  36180.04  1  
Exp2  31688.9  1  
Exp2  56984.258  1  
Exp2  22352.379  1  
Exp2  24708.24  1  
Exp2  22461.44  1  
Exp2  32701.6  1  
Exp2  52014.24  1  
Exp2  26710.68  1  
Exp2  37742.14  1  
Exp2  37387.08  1  
Exp2  30970.58  1  
Exp2  22806.66  1  
Exp2  17832.54  1  
Exp2  48782.62  1  
Exp2  22806.66  1  
Exp2  43951.18  1  
Exp2  27578.24  1  
Exp2  64866.918  1  
Exp2  47240.2  1  
Exp2  32895.94  1  
Exp2  37600.28  1  
Exp2  23638.14  1  
Exp2  20777.98  1  
Exp2  40202.96  1  
Exp2  38132.46  1  
Exp2  43964.3  1  
Exp2  21792.32  1  
Exp2  41246.82  1  
Exp2  21447.92  1  
Exp2  32900.86  1  
Exp2  31679.06  1  
Exp2  44539.12  1  
Exp2  21103.52  1  
Exp2  44662.94  1  
Exp2  32326.04  1  
Exp2  44455.48  1  
Exp2  21916.959  1  
Exp2  36250.56  1  
Exp2  43259.1  1  
Exp2  50151.2  1  
Exp2  31614.28  1  
Exp2  30974.68  1  
Exp2  35272.3  1  
Exp2  15570.16  1  
Exp2  20716.48  1  
Exp2  39100.88  1  
Exp2  23440.52  1  
Exp2  42170.96  1  
Exp2  37444.48  1  
Exp2  23687.34  1  
Exp2  28263.76  1  
Exp2  46622.74  1  
Exp2  41700.28  1  
Exp2  22641.84  1  
Exp2  26357.26  1  
Exp2  22891.94  1  
Exp2  51587.84  1  
Exp2  30235.86  1  
Exp2  37351.0  1  
Exp2  39884.8  1  
Exp2  22881.28  1  
Exp2  38521.14  1  
Exp2  50158.58  1  
Exp2  44728.54  1  
Exp2  32488.4  1  
Exp2  21794.78  1  
Exp2  24937.84  1  
Exp2  22140.82  1  
Exp2  38590.02  1  
Exp2  34048.04  1  
Exp2  35240.32  1  
Exp2  38138.2  1  
Exp2  28302.299  1  
Exp2  37995.52  1  
Exp2  21124.02  1  
Exp2  22898.5  1  
Exp2  37925.82  1  
Exp2  55688.66  1  
Exp2  46325.9  1  
Exp2  27078.86  1  
Exp2  40023.38  1  
Exp2  24647.56  1  
Exp2  49546.86  1  
Exp2  16193.359  1  
Exp2  43678.94  1  
Exp2  26720.52  1  
Exp2  58037.96  1  
Exp2  60830.06  0  
Exp2  38100.48  1  
Exp2  26740.2  1  
Exp2  33121.44  1  
Exp2  38895.88  1  
Exp2  18448.36  1  
Exp2  34002.12  1  
Exp2  21242.92  1  
Exp2  41160.72  1  
Exp2  25376.54  1  
Exp2  54266.78  1  
Exp2  41310.78  1  
Exp2  46141.4  1  
Exp2  47254.14  1  
Exp2  33150.14  1  
Exp2  21319.18  1  
Exp2  22900.959  1  
Exp2  29747.14  1  
Exp2  43002.44  1  
Exp2  37788.06  1  
Exp2  47295.96  1  
Exp2  30616.34  1  
Exp2  24614.76  1  
Exp2  56843.22  1  
Exp2  39444.46  1  
Exp2  51838.758  1  
Exp2  37331.32  1  
Exp2  26200.64  1  
Exp2  47118.84  1  
Exp2  37664.24  1  
Exp2  21786.58  1  
Exp2  53678.02  1  
Exp2  29419.14  1  
Exp2  41977.44  1  
Exp2  44100.418  1  
Exp2  35587.18  1  
Exp2  34399.82  1  
Exp2  26107.16  1  
Exp2  42503.88  1  
Exp2  33740.54  1  
Exp2  49277.9  1  
Exp2  15426.66  1  
Exp2  44864.66  1  
Exp2  25466.74  1  
Exp2  47689.56  1  
Exp2  27565.94  1  
Exp2  35674.918  1  
Exp2  25393.76  1  
Exp2  59971.52  1  
Exp2  27661.06  1  
Exp2  41803.6  1  
Exp2  22738.6  1  
Exp2  36743.38  1  
Exp2  55913.34  1  
Exp2  25123.98  1  
Exp2  52616.94  0  
Exp2  23165.0  1  
Exp2  33887.32  1  
Exp2  43937.24  1  
Exp2  51892.06  1  
Exp2  42259.52  1  
Exp2  23190.42  1  
Exp2  21932.54  1  
Exp2  30585.18  1  
Exp2  50652.22  1  
Exp2  19119.94  1  
Exp2  31627.4  1  
Exp2  50493.96  1  
Exp2  26820.56  1  
Exp2  22167.879  1  
Exp2  39420.68  1  
Exp2  37407.58  1  
Exp2  49783.84  1  
Exp2  50576.78  1  
Exp2  24609.84  1  
Exp2  23685.7  1  
Exp2  27458.52  1  
Exp2  13374.2  1  
Exp2  23657.82  1  
Exp2  13018.32  1  
Exp2  21033.0  1  
Exp2  24559.0  1  
Exp2  48568.598  1  
Exp2  18011.3  1  
Exp2  23288.82  1  
Exp2  54234.8  1  
Exp2  25031.32  1  
Exp2  34517.9  1  
Exp2  28856.62  1  
Exp2  23034.62  1  
Exp2  63877.18  1  
Exp2  51440.24  1  
Exp2  38626.1  1  
Exp2  20569.7  1  
Exp2  33382.2  1  
Exp2  26727.08  1  
Exp2  25647.959  1  
Exp2  33244.44  1  
Exp2  49619.84  1  
Exp2  39924.16  1  
Exp2  51844.5  1  
Exp2  36798.32  0  
Exp2  46374.28  1  
Exp2  46929.418  1  
Exp2  35706.08  1  
Exp2  22819.78  1  
Exp2  52748.14  1  
Exp2  32649.94  1  
Exp2  59223.68  1  
Exp2  45244.32  1  
Exp2  44070.9  1  
Exp2  41091.84  1  
Exp2  17142.92  1  
Exp2  49184.418  1  
Exp2  51439.418  1  
Exp2  17766.12  1  
Exp2  36075.08  1  
Exp2  27017.36  1  
Exp2  47018.8  1  
Exp2  30714.74  1  
Exp2  41429.68  1  
Exp2  18318.8  1  
Exp2  40758.918  1  
Exp2  68706.98  1  
Exp2  25156.78  1  
Exp2  18135.12  1  
Exp2  28271.14  1  
Exp2  34972.18  1  
Exp2  46590.758  1  
Exp2  46589.12  1  
Exp2  45074.58  1  
Exp2  48785.9  1  
Exp2  48443.96  1  
Exp2  34184.16  1  
Exp2  17783.34  1  
Exp2  24757.44  1  
Exp2  33966.86  1  
Exp2  31138.68  1  
Exp2  22163.78  1  
Exp2  19603.74  1  
Exp2  49414.84  1  
Exp2  37723.28  1  
Exp2  20213.82  1  
Exp2  26976.36  1  
Exp2  46525.98  1  
Exp2  55110.56  1  
Exp2  65334.32  1  
Exp2  49383.68  1  
Exp2  36333.38  1  
Exp2  27499.52  1  
Exp2  27538.879  1  
Exp2  46653.08  1  
Exp2  50882.64  1  
Exp2  24182.62  1  
Exp2  50670.258  1  
Exp2  33217.38  1  
Exp2  49733.0  1  
Exp2  39401.82  1  
Exp2  38241.52  1  
Exp2  41980.72  1  
Exp2  37437.918  1  
Exp2  30965.66  0  
Exp2  21865.3  1  
Exp2  55661.598  1  
Exp2  36850.8  1  
Exp2  21768.54  1  
Exp2  24631.16  1  
Exp2  35156.68  1  
Exp2  29585.6  1  
Exp2  22873.9  1  
Exp2  20703.36  1  
Exp2  28994.379  1  
Exp2  32786.06  1  
Exp2  32043.959  1  
Exp2  33323.98  1  
Exp2  52749.78  1  
Exp2  49049.94  1  
Exp2  30341.64  1  
Exp2  24380.24  1  
Exp2  29941.48  1  
Exp2  24215.42  1  
Exp2  34143.16  1  
Exp2  47597.72  1  
Exp2  19668.52  1  
Exp2  35269.02  1  
Exp2  35403.5  1  
Exp2  50369.32  1  
Exp2  72816.82  0  
Exp2  41739.64  1  
Exp2  29390.44  1  
Exp2  24839.44  1  
Exp2  28524.52  1  
Exp2  41897.9  1  
Exp2  18297.48  1  
Exp2  84349.3  0  
Exp2  29283.02  1  
Exp2  26495.02  1  
Exp2  44642.44  1  
Exp2  43111.5  1  
Exp2  17575.879  1  
Exp2  36479.34  1  
Exp2  26335.12  1  
Exp2  48433.3  1  
Exp2  22108.84  1  
Exp2  37683.918  1  
Exp2  45738.78  1  
Exp2  38224.3  1  
Exp2  17295.44  1  
Exp2  41778.18  1  
Exp2  45170.52  1  
Exp2  58030.58  1  
Exp2  20730.42  1  
Exp2  42013.52  0  
Exp2  17739.879  1  
Exp2  23081.36  1  
Exp2  24155.56  1  
Exp2  36938.54  1  
Exp2  30198.14  1  
Exp2  26440.9  1  
Exp2  38883.58  1  
Exp2  47956.06  1  
Exp2  48001.98  1  
Exp2  50891.66  1  
Exp2  56388.94  1  
Exp2  52778.48  1  
Exp2  53317.22  1  
Exp2  43868.36  1  
Exp2  19353.64  0  
Exp2  27333.06  1  
Exp2  29881.62  1  
Exp2  22135.08  1  
Exp2  24176.06  1  
Exp2  42647.38  1  
Exp2  37710.16  1  
Exp2  46402.16  1  
Exp2  37147.64  1  
Exp2  22877.18  1  
Exp2  20368.8  1  
Exp2  17313.48  1  
Exp2  19984.22  1  
Exp2  21755.42  1  
Exp2  50994.16  1  
Exp2  36383.4  1  
Exp2  25017.379  1  
Exp2  22262.18  1  
Exp2  40214.44  1  
Exp2  43264.02  1  
Exp2  29182.98  1  
Exp2  44726.9  1  
Exp2  35555.2  1  
Exp2  64893.16  1  
Exp2  17010.9  1  
Exp2  18154.8  1  
Exp2  31185.42  1  
Exp2  41898.72  1  
Exp2  39090.22  1  
Exp2  19665.24  1  
Exp2  31111.62  1  
Exp2  36089.02  1  
Exp2  26737.74  1  
Exp2  15204.439  1  
Exp2  43316.5  1  
Exp2  41762.6  1  
Exp2  46123.36  1  
Exp2  39369.84  1  
Exp2  22983.78  1  
Exp2  33328.9  1  
Exp2  38764.68  1  
Exp2  40677.74  1  
Exp2  34991.04  1  
Exp2  25246.98  1  
Exp2  24032.56  1  
Exp2  26958.32  1  
Exp2  39124.66  1  
Exp2  52521.82  1  
Exp2  53577.16  1  
Exp2  26759.879  1  
Exp2  55675.54  1  
Exp2  30434.299  1  
Exp2  36567.08  1  
Exp2  47193.46  0  
Exp2  15781.72  1  
Exp2  38201.34  1  
Exp2  47376.32  1  
Exp2  30543.36  1  
Exp2  29683.18  1  
Exp2  38251.36  1  
Exp2  27214.16  1  
Exp2  22956.72  1  
Exp2  25724.22  1  
Exp2  42628.52  1  
Exp2  46990.918  1  
Exp2  34677.8  1  
Exp2  37125.5  1  
Exp2  27526.58  1  
Exp2  36888.52  1  
Exp2  31401.9  1  
Exp2  32289.959  0  
Exp2  49752.68  1  
Exp2  49734.64  1  
Exp2  43404.24  1  
Exp2  29461.78  1  
Exp2  25307.66  1  
Exp2  25465.1  1  
Exp2  31454.379  1  
Exp2  22818.959  1  
Exp2  54243.82  0  
Exp2  47746.14  0  
Exp2  29404.379  1  
Exp2  38536.72  1  
Exp2  56170.82  1  
Exp2  20785.36  1  
Exp2  46406.258  1  
Exp2  20705.82  1  
Exp2  49742.84  1  
Exp2  26956.68  1  
Exp2  37882.36  1  
Exp2  23314.24  1  
Exp2  39834.78  1  
Exp2  42525.2  1  
Exp2  20392.58  1  
Exp2  42736.758  1  
Exp2  17679.2  1  
Exp2  22700.06  1  
Exp2  56268.4  1  
Exp2  18965.78  1  
Exp2  19620.14  1  
Exp2  28013.66  1  
Exp2  22058.0  1  
Exp2  32807.38  1  
Exp2  41955.3  1  
Exp2  48594.02  1  
Exp2  37228.82  1  
Exp2  32691.76  1  
Exp2  24218.7  1  
Exp2  22970.66  1  
Exp2  18308.14  1  
Exp2  41758.5  1  
Exp2  27053.44  1  
Exp2  25063.299  1  
Exp2  46962.22  1  
Exp2  26672.14  1  
Exp2  32699.959  1  
Exp2  20258.1  1  
Exp2  24561.459  1  
Exp2  27855.4  1  
Exp2  21581.58  1  
Exp2  64584.02  1  
Exp2  31384.68  1  
Exp2  40623.62  1  
Exp2  22697.6  1  
Exp2  54803.88  1  
Exp2  26185.879  1  
Exp2  44183.24  1  
Exp2  27292.879  1  
Exp2  27335.52  1  
Exp2  24108.0  1  
Exp2  24842.72  1  
Exp2  45621.52  1  
Exp2  49334.48  1  
Exp2  23588.12  1  
Exp2  20979.7  1  
Exp2  37725.74  1  
Exp2  22028.48  1  
Exp2  26814.82  1  
Exp2  31365.0  1  
Exp2  24962.44  1  
Exp2  19564.379  1  
Exp2  44726.9  1  
Exp2  32913.98  1  
Exp2  45095.08  1  
Exp2  52420.14  1  
Exp2  24918.16  1  
Exp2  38166.9  1  
Exp2  29734.02  1  
Exp2  20121.16  1  
Exp2  51139.3  1  
Exp2  32611.4  1  
Exp2  55514.82  1  
Exp2  51740.36  1  
Exp2  47874.06  1  
Exp2  37913.52  1  
Exp2  38523.6  1  
Exp2  24015.34  1  
Exp2  22243.32  1  
Exp2  32249.78  1  
Exp2  36390.78  1  
Exp2  26589.32  1  
Exp2  26507.32  1  
Exp2  21217.5  1  
Exp2  39570.74  1  
Exp2  37176.34  1  
Exp2  22317.12  1  
Exp2  26698.379  1  
Exp2  21680.8  1  
Exp2  30362.959  1  
Exp2  40143.918  1  
Exp2  35191.12  1  
Exp2  38791.74  1  
Exp2  54753.86  1  
Exp2  68062.46  1  
Exp2  14722.28  1  
Exp2  19078.94  1  
Exp2  35086.16  1  
Exp2  55541.88  1  
Exp2  22810.76  1  
Exp2  22736.959  1  
Exp2  43902.8  1  
Exp2  33498.64  1  
Exp2  20909.18  1  
Exp2  35338.72  1  
Exp2  36599.06  1  
Exp2  20590.2  1  
Exp2  29624.959  1  
Exp2  20453.26  1  
Exp2  35220.64  1  
Exp2  39884.8  1  
Exp2  33724.14  1  
Exp2  38394.86  1  
Exp2  40030.758  1  
Exp2  26408.92  1  
Exp2  54328.28  0  
Exp2  47097.52  0  
Exp2  42349.72  1  
Exp2  29109.18  1  
Exp2  22417.16  1  
Exp2  22367.959  1  
Exp2  31804.52  1  
Exp2  47081.12  1  
Exp2  36194.8  1  
Exp2  36353.88  1  
Exp2  45219.72  1  
Exp2  37082.04  1  
Exp2  25630.74  1  
Exp2  50174.98  1  
Exp2  25281.42  1  
Exp2  23839.04  1  
Exp2  36864.74  1  
Exp2  13403.72  1  
Exp2  35286.24  1  
Exp2  35521.58  1  
Exp2  29510.16  1  
Exp2  24231.82  1  
Exp2  24840.26  1  
Exp2  23815.26  1  
Exp2  44503.04  0  
Exp2  33864.36  1  
Exp2  39574.02  1  
Exp2  28358.879  1  
Exp2  24600.82  1  
Exp2  39753.6  1  
Exp2  19315.92  1  
Exp2  41999.58  1  
Exp2  35151.758  1  
Exp2  25745.54  1  
Exp2  24260.52  1  
Exp2  18336.84  1  
Exp2  23829.2  1  
Exp2  50305.36  1  
Exp2  24096.52  1  
Exp2  25906.26  1  
Exp2  35861.06  1  
Exp2  24124.4  1  
Exp2  20177.74  1  
Exp2  30120.24  1  
Exp2  44043.02  1  
Exp2  30724.58  1  
Exp2  36518.7  1  
Exp2  19595.54  1  
Exp2  22114.58  1  
Exp2  32759.0  1  
Exp2  41272.24  1  
Exp2  57913.32  1  
Exp2  51510.758  1  
Exp2  38119.34  1  
Exp2  38192.32  1  
Exp2  57876.418  1  
Exp2  50406.22  1  
Exp2  40711.36  1  
Exp2  7125.8  0  
Exp2  32431.82  1  
Exp2  20355.68  1  
Exp2  23056.76  1  
Exp2  27930.84  1  
Exp2  27645.48  1  
Exp2  43640.4  1  
Exp2  26654.92  1  
Exp2  30133.36  1  
Exp2  29995.6  1  
Exp2  46393.14  1  
Exp2  44066.8  1  
Exp2  34263.7  1  
Exp2  31426.5  1  
Exp2  47845.36  1  
Exp2  41602.7  1  
Exp2  19194.56  1  
Exp2  38672.02  1  
Exp2  34234.18  1  
Exp2  20819.8  1  
Exp2  28626.2  1  
Exp2  22011.26  1  
Exp2  23881.68  1  
Exp2  28034.16  1  
Exp2  40554.74  1  
Exp2  33216.56  1  
Exp2  61673.84  1  
Exp2  29649.56  1  
Exp2  19405.3  1  
Exp2  29255.959  1  
Exp2  19784.959  1  
Exp2  41659.28  1  
Exp2  59131.02  1  
Exp2  34565.46  1  
Exp2  33118.16  1  
Exp2  58408.598  1  
Exp2  41661.74  1  
Exp2  23387.22  1  
Exp2  21641.44  1  
Exp2  27737.32  1  
Exp2  19438.92  1  
Exp2  45117.22  1  
Exp2  42940.12  1  
Exp2  45085.24  1  
Exp2  50485.758  1  
Exp2  13088.02  0  
Exp2  31013.22  1  
Exp2  31578.2  1  
Exp2  50179.08  1  
Exp2  20949.36  1  
Exp2  34510.52  1  
Exp2  39066.44  1  
Exp2  38495.72  1  
Exp2  44495.66  1  
Exp2  23750.48  1  
Exp2  48124.98  1  
Exp2  36635.96  1  
Exp2  42504.7  1  
Exp2  39566.64  1  
Exp2  34704.04  1  
Exp2  52219.24  1  
Exp2  30934.5  1  
Exp2  32744.24  1  
Exp2  24944.4  1  
Exp2  50909.7  1  
Exp2  30576.16  1  
Exp2  21248.66  1  
Exp2  46801.5  1  
Exp2  41500.2  1  
Exp2  52029.0  1  
Exp2  17009.26  1  
Exp2  52687.46  1  
Exp2  27232.2  1  
Exp2  26499.94  1  
Exp2  25415.08  1  
Exp2  49502.58  1  
Exp2  30972.22  1  
Exp2  28729.52  1  
Exp2  51987.18  1  
Exp2  41943.82  1  
Exp2  17821.879  1  
Exp2  21327.379  1  
Exp2  18807.52  1  
Exp2  18226.959  0  
Exp2  29793.06  1  
Exp2  49056.5  1  
Exp2  20308.12  1  
Exp2  45501.8  0  
Exp2  51478.78  1  
Exp2  18113.8  1  
Exp2  48798.2  0  
Exp2  46297.2  1  
Exp2  33702.82  1  
Exp2  25255.18  1  
Exp2  33301.02  1  
Exp2  49808.44  1  
Exp2  50696.5  1  
Exp2  32952.52  1  
Exp2  55314.74  1  
Exp2  19928.459  1  
Exp2  38273.5  1  
Exp2  39501.86  1  
Exp2  40054.54  1  
Exp2  21146.98  1  
Exp2  24453.22  1  
Exp2  36820.46  1  
Exp2  33864.36  1  
Exp2  67337.58  0  
Exp2  48616.98  1  
Exp2  37632.258  1  
Exp2  27242.86  1  
Exp2  41536.28  1  
Exp2  38297.28  1  
Exp2  26431.06  1  
Exp2  26951.76  1  
Exp2  25066.58  1  
Exp2  25474.12  1  
Exp2  19328.22  1  
Exp2  20919.84  0  
Exp2  45241.86  1  
Exp2  40049.62  1  
Exp2  46620.28  1  
Exp2  29800.44  1  
Exp2  27434.74  1  
Exp2  35889.758  1  
Exp2  39783.94  1  
Exp2  33492.08  1  
Exp2  37775.758  1  
Exp2  42808.1  1  
Exp2  26358.08  1  
Exp2  18112.16  1  
Exp2  56382.38  0  
Exp2  45627.258  1  
Exp2  42868.78  1  
Exp2  43928.22  1  
Exp2  33255.1  1  
Exp2  21684.08  1  
Exp2  63683.66  1  
Exp2  23496.28  1  
Exp2  50562.02  1  
Exp2  18739.459  1  
Exp2  56855.52  1  
Exp2  47970.82  1  
Exp2  53980.598  1  
Exp2  34176.78  1  
Exp2  48111.04  1  
Exp2  29738.94  1  
Exp2  21799.7  1  
Exp2  35255.9  1  
Exp2  61273.68  1  
Exp2  30201.42  1  
Exp2  32368.68  1  
Exp2  51865.82  1  
Exp2  22182.64  1  
Exp2  24903.4  1  
Exp2  26495.84  1  
Exp2  38125.08  1  
Exp2  23711.12  1  
Exp2  40576.06  1  
Exp2  33091.1  1  
Exp2  45127.88  1  
Exp2  26072.72  1  
Exp2  27020.64  1  
Exp2  48219.28  1  
Exp2  48021.66  1  
Exp2  24208.04  1  
Exp2  42749.88  1  
Exp2  33740.54  1  
Exp2  27429.0  1  
Exp2  49668.22  1  
Exp2  38135.74  1  
Exp2  30891.04  1  
Exp2  38171.0  1  
Exp2  65955.06  1  
Exp2  49277.9  1  
Exp2  39396.9  1  
Exp2  50091.34  1  
Exp2  24176.879  1  
Exp2  18067.06  1  
Exp2  30877.92  1  
Exp2  36576.918  1  
Exp2  30198.14  1  
Exp2  23925.959  1  
Exp2  54254.48  1  
Exp2  41124.64  1  
Exp2  36853.258  1  
Exp2  65918.98  1  
Exp2  50959.72  1  
Exp2  34360.46  1  
Exp2  16547.6  1  
Exp2  26489.28  1  
Exp2  44757.24  1  
Exp2  24914.06  1  
Exp2  46127.46  1  
Exp2  27770.12  1  
Exp2  25669.28  1  
Exp2  29280.56  1  
Exp2  37205.04  1  
Exp2  21737.379  1  
Exp2  49755.96  0  
Exp2  27304.36  1  
Exp2  27063.28  1  
Exp2  52114.28  1  
Exp2  26736.92  1  
Exp2  23586.48  1  
Exp2  40867.16  1  
Exp2  23795.58  1  
Exp2  46339.84  1  
Exp2  23194.52  1  
Exp2  44667.86  1  
Exp2  38525.24  1  
Exp2  19755.44  1  
Exp2  24230.18  1  
Exp2  41320.62  1  
Exp2  39045.94  1  
Exp2  23933.34  1  
Exp2  45141.0  1  
Exp2  37290.32  1  
Exp2  42248.04  1  
Exp2  53833.82  0  
Exp2  46175.02  1  
Exp2  21474.16  1  
Exp2  53555.02  1  
Exp2  31958.68  1  
Exp2  46038.08  1  
Exp2  51477.14  1  
Exp2  47707.598  1  
Exp2  47674.8  1  
Exp2  40167.7  1  
Exp2  22346.64  1  
Exp2  37125.5  1  
Exp2  19650.48  1  
Exp2  57424.598  1  
Exp2  42093.88  1  
Exp2  41416.56  1  
Exp2  40084.06  1  
Exp2  51773.98  1  
Exp2  26636.06  1  
Exp2  31178.04  1  
Exp2  36901.64  1  
Exp2  23319.16  1  
Exp2  35670.0  1  
Exp2  29036.2  1  
Exp2  30731.14  1  
Exp2  42532.58  1  
Exp2  20632.02  1  
Exp2  25156.78  1  
Exp2  40395.66  1  
Exp2  31964.42  1  
Exp2  28341.66  1  
Exp2  24062.9  1  
Exp2  44905.66  1  
Exp2  21490.56  1  
Exp2  15959.66  1  
Exp2  26440.9  1  
Exp2  34391.62  1  
Exp2  33182.12  1  
Exp2  44109.44  1  
Exp2  18156.44  1  
Exp2  38023.4  0  
Exp2  35399.4  1  
Exp2  22076.86  1  
Exp2  56697.258  1  
Exp2  19597.18  1  
Exp2  26572.92  1  
Exp2  19000.22  1  
Exp2  23794.76  1  
Exp2  20777.98  1  
Exp2  49826.48  0  
Exp2  34427.7  1  
Exp2  39680.62  1  
Exp2  69953.38  1  
Exp2  46440.7  1  
Exp2  49566.54  1  
Exp2  43455.9  1  
Exp2  19600.459  1  
Exp2  54005.2  0  
Exp2  31716.78  1  
Exp2  23046.1  1  
Exp2  50361.12  1  
Exp2  18569.72  1  
Exp2  58886.66  0  
Exp2  31148.52  1  
Exp2  16267.9795  1  
Exp2  20385.2  1  
Exp2  44643.258  1  
Exp2  48737.52  1  
Exp2  45936.4  1  
Exp2  32330.14  1  
Exp2  27415.879  1  
Exp2  27586.44  1  
Exp2  31050.94  1  
Exp2  22755.0  1  
Exp2  26738.56  1  
Exp2  42891.74  1  
Exp2  38981.98  1  
Exp2  46164.36  1  
Exp2  35502.72  1  
Exp2  42006.96  1  
Exp2  39031.18  1  
Exp2  19224.9  1  
Exp2  41555.14  1  
Exp2  20618.08  1  
Exp2  35034.5  1  
Exp2  53583.72  1  
Exp2  51892.88  1  
Exp2  26216.22  1  
Exp2  38939.34  1  
Exp2  36108.7  1  
Exp2  22511.459  1  
Exp2  46252.098  1  
Exp2  38534.258  1  
Exp2  21665.22  1  
Exp2  59815.72  1  
Exp2  17421.72  1  
Exp2  52181.52  1  
Exp2  50879.36  1  
Exp2  22374.52  1  
Exp2  16831.32  1  
Exp2  26778.74  1  
Exp2  38708.918  1  
Exp2  59186.78  1  
Exp2  39638.8  1  
Exp2  33001.72  1  
Exp2  32985.32  1  
Exp2  38777.8  1  
Exp2  47292.68  1  
Exp2  20695.16  1  
Exp2  44058.6  1  
Exp2  38481.78  1  
Exp2  30520.4  1  
Exp2  41840.5  1  
Exp2  44366.918  1  
Exp2  23561.06  1  
Exp2  17768.58  1  
Exp2  22702.52  1  
Exp2  25982.52  1  
Exp2  35920.918  1  
Exp2  57698.48  1  
Exp2  43957.74  1  
Exp2  50753.9  1  
Exp2  64246.18  1  
Exp2  40517.02  1  
Exp2  36821.28  1  
Exp2  34677.8  1  
Exp2  39293.58  1  
Exp2  46070.06  1  
Exp2  38647.418  1  
Exp2  51193.418  1  
Exp2  42016.8  1  
Exp2  24474.54  1  
Exp2  47449.3  1  
Exp2  41070.52  1  
Exp2  37959.44  1  
Exp2  34676.16  1  
Exp2  35688.86  1  
Exp2  17272.48  1  
Exp2  18385.22  1  
Exp2  42052.06  1  
Exp2  41551.86  1  
Exp2  52748.96  1  
Exp2  41017.22  1  
Exp2  22914.08  1  
Exp2  37536.32  1  
Exp2  31318.26  1  
Exp2  41201.72  1  
Exp2  45091.8  1  
Exp2  47160.66  1  
Exp2  49243.46  1  
Exp2  43245.98  1  
Exp2  32794.258  1  
Exp2  54286.46  1  
Exp2  54243.82  1  
Exp2  42471.08  1  
Exp2  24043.22  1  
Exp2  21620.94  1  
Exp2  37313.28  1  
Exp2  39906.12  1  
Exp2  37941.4  1  
Exp2  25238.78  1  
Exp2  51596.04  1  
Exp2  39071.36  1  
Exp2  35729.04  1  
Exp2  28847.6  1  
Exp2  30120.24  1  
Exp2  23594.68  1  
Exp2  20141.66  1  
Exp2  39064.8  1  
Exp2  37013.98  1  
Exp2  29506.06  1  
Exp2  48084.8  1  
Exp2  20255.64  1  
Exp2  40790.9  1  
Exp2  35856.14  1  
Exp2  379.66  0  
Exp2  44721.98  1  
Exp2  27699.6  1  
Exp2  38265.3  1  
Exp2  18057.22  1  
Exp2  49774.0  1  
Exp2  35529.78  1  
Exp2  18384.4  1  
Exp2  38133.28  1  
Exp2  26689.36  1  
Exp2  29460.14  1  
Exp2  40574.418  1  
Exp2  36504.758  1  
Exp2  27971.84  1  
Exp2  29094.42  1  
Exp2  42093.06  1  
Exp2  32726.2  1  
Exp2  43224.66  1  
Exp2  59791.12  1  
Exp2  35102.56  1  
Exp2  59357.34  1  
Exp2  21074.0  1  
Exp2  23606.98  1  
Exp2  46835.12  1  
Exp2  26563.9  1  
Exp2  29807.0  1  
Exp2  24394.18  1  
Exp2  41574.82  1  
Exp2  40606.4  1  
Exp2  40674.46  1  
Exp2  48678.48  1  
Exp2  18097.4  1  
Exp2  55725.56  1  
Exp2  40330.06  1  
Exp2  59648.44  1  
Exp2  43464.918  1  
Exp2  37131.24  1  
Exp2  48826.9  1  
Exp2  49105.7  1  
Exp2  40092.258  1  
Exp2  53197.5  1  
Exp2  40097.18  1  
Exp2  24634.44  1  
Exp2  44622.758  1  
Exp2  28625.379  1  
Exp2  38331.72  1  
Exp2  45769.12  1  
Exp2  17718.56  1  
Exp2  47081.94  1  
Exp2  14381.16  1  
Exp2  39083.66  1  
Exp2  40430.1  1  
Exp2  45901.14  1  
Exp2  35880.74  1  
Exp2  55355.74  0  
Exp2  49081.098  1  
Exp2  22714.0  1  
Exp2  44690.0  1  
Exp2  21998.14  1  
Exp2  53716.56  1  
Exp2  17425.0  1  
Exp2  30412.98  1  
Exp2  56010.918  1  
Exp2  20257.28  1  
Exp2  39267.34  1  
Exp2  18554.14  1  
Exp2  46904.0  1  
Exp2  19420.06  1  
Exp2  51053.2  1  
Exp2  19083.86  1  
Exp2  18491.82  1  
Exp2  35064.84  1  
Exp2  25043.62  1  
Exp2  18208.1  0  
Exp2  20187.58  1  
Exp2  33164.9  1  
Exp2  30519.58  1  
Exp2  44596.52  1  
Exp2  48410.34  1  
Exp2  54327.46  1  
Exp2  29885.72  1  
Exp2  42681.0  1  
Exp2  33261.66  1  
Exp2  36732.72  1  
Exp2  55747.7  1  
Exp2  29715.16  1  
Exp2  39815.1  1  
Exp2  43672.38  1  
Exp2  47529.66  1  
Exp2  40101.28  1  
Exp2  17020.74  1  
Exp2  38192.32  1  
Exp2  44263.6  1  
Exp2  32399.84  1  
Exp2  32325.219  1  
Exp2  21901.379  1  
Exp2  57055.598  1  
Exp2  65486.02  1  
Exp2  16621.4  1  
Exp2  40941.78  1  
Exp2  45709.258  1  
Exp2  44541.58  1  
Exp2  38033.24  1  
Exp2  29126.4  1  
Exp2  41488.72  1  
Exp2  50977.758  1  
Exp2  30733.6  1  
Exp2  37373.96  1  
Exp2  22571.32  1  
Exp2  32286.68  1  
Exp2  36792.58  1  
Exp2  13436.52  0  
Exp2  45617.418  1  
Exp2  37587.16  1  
Exp2  41003.28  1  
Exp2  39032.82  1  
Exp2  30728.68  1  
Exp2  16584.5  1  
Exp2  26650.82  1  
Exp2  26023.52  1  
Exp2  46019.22  1  
Exp2  37639.64  1  
Exp2  24976.379  1  
Exp2  43273.04  1  
Exp2  25639.76  1  
Exp2  44897.46  1  
Exp2  30590.1  1  
Exp2  41574.82  1  
Exp2  33737.258  1  
Exp2  14450.04  1  
Exp2  37421.52  1  
Exp2  58311.02  1  
Exp2  23613.54  1  
Exp2  41881.5  1  
Exp2  48786.72  1  
Exp2  26340.04  1  
Exp2  23429.86  1  
Exp2  33584.74  1  
Exp2  22098.18  1  
Exp2  34112.82  1  
Exp2  57528.74  1  
Exp2  37818.4  1  
Exp2  25477.4  1  
Exp2  23440.52  1  
Exp2  40266.1  1  
Exp2  15198.7  1  
Exp2  60474.18  1  
Exp2  31852.08  1  
Exp2  24168.68  1  
Exp2  36477.7  1  
Exp2  29538.04  1  
Exp2  18563.16  1  
Exp2  33197.7  1  
Exp2  36525.258  1  
Exp2  31366.64  1  
Exp2  34098.06  1  
Exp2  54985.918  1  
Exp2  32236.66  1  
Exp2  47582.14  1  
Exp2  49967.52  1  
Exp2  41752.758  1  
Exp2  42371.86  1  
Exp2  46149.598  1  
Exp2  41382.94  1  
Exp2  42261.16  1  
Exp2  48930.22  1  
Exp2  17602.94  1  
Exp2  41291.1  1  
Exp2  17734.14  1  
Exp2  41175.48  1  
Exp2  23384.76  1  
Exp2  36789.3  1  
Exp2  33673.3  1  
Exp2  43724.86  1  
Exp2  35098.46  1  
Exp2  24827.959  1  
Exp2  37660.14  1  
Exp2  42863.04  1  
Exp2  39787.22  1  
Exp2  35363.32  1  
Exp2  62688.18  1  
Exp2  32156.299  1  
Exp2  48180.74  1  
Exp2  31137.86  1  
Exp2  33715.12  1  
Exp2  60844.82  1  
Exp2  43189.4  1  
Exp2  34194.0  1  
Exp2  40916.36  1  
Exp2  30230.12  1  
Exp2  53541.9  1  
Exp2  82441.16  0  
Exp2  19515.18  1  
Exp2  56587.38  1  
Exp2  30595.02  1  
Exp2  29123.94  1  
Exp2  17531.6  1  
Exp2  43710.1  1  
Exp2  46880.22  1  
Exp2  33230.5  1  
Exp2  33183.758  1  
Exp2  25688.14  1  
Exp2  18948.56  1  
Exp2  29735.66  1  
Exp2  40774.5  1  
Exp2  48475.12  1  
Exp2  36592.5  1  
Exp2  18041.64  1  
Exp2  50064.28  1  
Exp2  53515.66  1  
Exp2  19507.8  1  
Exp2  47555.9  1  
Exp2  33580.64  1  
Exp2  27233.02  1  
Exp2  28151.42  1  
Exp2  37418.24  1  
Exp2  35183.74  1  
Exp2  50244.68  1  
Exp2  15180.66  1  
Exp2  62901.38  1  
Exp2  40649.86  1  
Exp2  21841.52  1  
Exp2  56861.258  1  
Exp2  43883.12  1  
Exp2  47638.72  1  
Exp2  33349.4  1  
Exp2  55078.58  1  
Exp2  35634.74  1  
Exp2  54138.04  1  
Exp2  40826.98  1  
Exp2  30685.22  0  
Exp2  28234.24  1  
Exp2  55717.36  1  
Exp2  25100.2  1  
Exp2  23966.959  1  
Exp2  42266.9  1  
Exp2  48027.4  1  
Exp2  61782.9  1  
Exp2  49640.34  1  
Exp2  22137.54  1  
Exp2  51434.5  1  
Exp2  22808.299  1  
Exp2  42951.6  1  
Exp2  23269.14  1  
Exp2  38662.18  1  
Exp2  32398.2  1  
Exp2  22639.379  1  
Exp2  22676.28  1  
Exp2  26294.12  1  
Exp2  21183.06  1  
Exp2  33898.8  1  
Exp2  44988.48  1  
Exp2  48628.46  1  
Exp2  26158.82  1  
Exp2  39414.12  1  
Exp2  31395.34  1  
Exp2  28534.36  1  
Exp2  19440.56  1  
Exp2  37542.88  1  
Exp2  45336.16  1  
Exp2  26709.86  1  
Exp2  43537.9  1  
Exp2  45828.16  1  
Exp2  58589.0  1  
Exp2  39710.14  1  
Exp2  43988.08  1  
Exp2  37656.04  1  
Exp2  33935.7  1  
Exp2  19761.18  1  
Exp2  23694.72  1  
Exp2  37273.1  1  
Exp2  48901.52  1  
Exp2  28462.2  1  
Exp2  45526.4  1  
Exp2  17693.959  1  
Exp2  26144.06  1  
Exp2  47537.04  1  
Exp2  48815.418  1  
Exp2  37175.52  1  
Exp2  23643.06  1  
Exp2  24633.62  1  
Exp2  26376.12  1  
Exp2  25455.26  1  
Exp2  29637.26  1  
Exp2  42904.86  1  
Exp2  41858.54  1  
Exp2  35088.62  1  
Exp2  50199.58  1  
Exp2  44194.72  1  
Exp2  33005.82  1  
Exp2  37539.6  1  
Exp2  24631.98  1  
Exp2  58801.38  1  
Exp2  42845.0  1  
Exp2  53509.918  1  
Exp2  40666.258  0  
Exp2  23654.54  1  
Exp2  40754.0  1  
Exp2  46388.22  1  
Exp2  49774.82  1  
Exp2  34259.6  1  
Exp2  37221.44  1  
Exp2  46302.94  1  
Exp2  36971.34  1  
Exp2  26540.12  1  
Exp2  39404.28  1  
Exp2  20173.64  1  
Exp2  44010.22  1  
Exp2  17268.379  1  
Exp2  31542.94  1  
Exp2  43558.4  1  
Exp2  30393.299  1  
Exp2  47156.56  1  
Exp2  41323.08  1  
Exp2  82200.9  0  
Exp2  22158.04  1  
Exp2  27263.36  1  
Exp2  40787.62  1  
Exp2  39768.36  1  
Exp2  54716.96  1  
Exp2  30845.94  1  
Exp2  35140.28  1  
Exp2  45237.758  1  
Exp2  38526.88  1  
Exp2  27362.58  1  
Exp2  40602.3  1  
Exp2  4200.86  0  
Exp2  30370.34  1  
Exp2  30273.58  1  
Exp2  21149.44  1  
Exp2  24227.72  1  
Exp2  31550.32  1  
Exp2  25438.04  1  
Exp2  54971.16  1  
Exp2  26774.64  1  
Exp2  36860.64  1  
Exp2  33389.58  1  
Exp2  38047.18  1  
Exp2  41845.418  1  
Exp2  38549.84  1  
Exp2  33804.5  1  
Exp2  42149.64  1  
Exp2  50479.2  1  
Exp2  19349.54  1  
Exp2  45387.82  1  
Exp2  42515.36  1  
Exp2  51860.9  1  
Exp2  33967.68  1  
Exp2  42661.32  1  
Exp2  49090.94  1  
Exp2  22604.94  1  
Exp2  25408.52  1  
Exp2  43498.54  1  
Exp2  43897.88  1  
Exp2  45186.918  1  
Exp2  36269.418  0  
Exp2  26707.4  1  
Exp2  38047.18  1  
Exp2  20345.84  1  
Exp2  20236.78  1  
Exp2  22210.52  1  
Exp2  36111.16  1  
Exp2  22370.42  1  
Exp2  45474.74  1  
Exp2  44465.32  1  
Exp2  44571.918  1  
Exp2  20470.48  1  
Exp2  27698.78  1  
Exp2  96785.42  0  
Exp2  20070.32  1  
Exp2  44406.28  1  
Exp2  49972.44  1  
Exp2  24318.74  1  
Exp2  49956.04  1  
Exp2  38026.68  1  
Exp2  48013.46  1  
Exp2  47154.918  1  
Exp2  31679.879  1  
Exp2  49591.14  1  
Exp2  19573.4  1  
Exp2  44423.5  1  
Exp2  29898.84  1  
Exp2  21611.1  1  
Exp2  47992.14  1  
Exp2  54109.34  0  
Exp2  42794.16  1  
Exp2  44702.3  1  
Exp2  42699.04  1  
Exp2  29200.2  1  
Exp2  58458.62  0  
Exp2  39499.4  1  
Exp2  45002.418  1  
Exp2  42423.52  1  
Exp2  21583.22  1  
Exp2  31071.44  1  
Exp2  48065.94  1  
Exp2  47000.758  1  
Exp2  39070.54  1  
Exp2  20263.84  1  
Exp2  27060.0  1  
Exp2  21703.76  1  
Exp2  38264.48  1  
Exp2  19199.48  1  
Exp2  22614.78  0  
Exp2  17907.16  1  
Exp2  15522.6  1  
Exp2  62384.78  1  
Exp2  45957.72  1  
Exp2  14067.92  1  
Exp2  47687.098  1  
Exp2  21861.2  1  
Exp2  27963.64  1  
Exp2  23287.18  1  
Exp2  25035.42  1  
Exp2  32357.2  1  
Exp2  26827.94  1  
Exp2  39818.38  1  
Exp2  35775.78  1  
Exp2  51554.22  1  
Exp2  42933.56  1  
Exp2  16182.7  1  
Exp2  31158.36  1  
Exp2  39569.1  0  
Exp2  24996.06  1  
Exp2  84753.56  0  
Exp2  48534.98  1  
Exp2  20857.52  1  
Exp2  45535.418  1  
Exp2  32693.4  1  
Exp2  36226.78  1  
Exp2  26986.2  1  
Exp2  38476.86  1  
Exp2  37578.14  1  
Exp2  45090.16  1  
Exp2  34749.14  1  
Exp2  31621.66  1  
Exp2  16504.14  1  
Exp2  37640.46  1  
Exp2  45730.58  1  
Exp2  58327.418  1  
Exp2  23690.62  1  
Exp2  26699.2  1  
Exp2  42471.9  1  
Exp2  21201.92  1  
Exp2  59540.2  1  
Exp2  48693.24  1  
Exp2  41361.62  1  
Exp2  28508.12  1  
Exp2  43561.68  1  
Exp2  23826.74  1  
Exp2  20764.04  1  
Exp2  22016.18  1  
Exp2  22623.799  1  
Exp2  57780.48  1  
Exp2  40393.2  1  
Exp2  26532.74  1  
Exp2  52839.98  1  
Exp2  51143.4  1  
Exp2  38860.62  1  
Exp2  32803.28  1  
Exp2  23356.879  1  
Exp2  40143.1  1  
Exp2  54940.82  0  
Exp2  24356.459  1  
Exp2  12067.12  0  
Exp2  32954.98  1  
Exp2  36633.5  1  
Exp2  25980.06  1  
Exp2  42789.24  1  
Exp2  41311.6  1  
Exp2  25237.14  1  
Exp2  42758.9  1  
Exp2  25391.299  1  
Exp2  57013.78  1  
Exp2  45977.4  1  
Exp2  19995.7  1  
Exp2  37138.62  1  
Exp2  15329.899  1  
Exp2  42392.36  1  
Exp2  19122.4  1  
Exp2  28735.26  1  
Exp2  32229.28  1  
Exp2  40598.2  1  
Exp2  33957.84  1  
Exp2  33103.4  1  
Exp2  33306.758  1  
Exp2  34076.74  1  
Exp2  41893.8  1  
Exp2  41045.1  1  
Exp2  23711.12  1  
Exp2  29438.82  1  
Exp2  40026.66  1  
Exp2  54343.86  1  
Exp2  33687.24  1  
Exp2  31785.66  1  
Exp2  65206.4  0  
Exp2  49888.8  1  
Exp2  17716.92  1  
Exp2  29107.54  1  
Exp2  38616.258  1  
Exp2  31510.14  1  
Exp2  46832.66  1  
Exp2  32807.38  1  
Exp2  18232.7  1  
Exp2  50604.66  0  
Exp2  32034.12  1  
Exp2  42061.08  1  
Exp2  33421.56  1  
Exp2  45605.12  1  
Exp2  20454.08  1  
Exp2  46806.418  1  
Exp2  32817.22  1  
Exp2  47216.418  1  
Exp2  31057.5  1  
Exp2  39115.64  1  
Exp2  33373.18  1  
Exp2  43551.84  1  
Exp2  18823.92  1  
Exp2  42542.418  1  
Exp2  41997.94  1  
Exp2  23148.6  1  
Exp2  16122.84  1  
Exp2  37403.48  1  
Exp2  44730.18  1  
Exp2  33664.28  1  
Exp2  25821.799  1  
Exp2  42805.64  1  
Exp2  28427.76  1  
Exp2  14606.66  1  
Exp2  17677.56  1  
Exp2  42794.98  1  
Exp2  43382.1  1  
Exp2  22527.86  1  
Exp2  30047.26  1  
Exp2  50975.3  1  
Exp2  16759.16  1  
Exp2  83281.66  1  
Exp2  26152.26  1  
Exp2  43111.5  1  
Exp2  41779.0  1  
Exp2  19026.459  1  
Exp2  41887.24  1  
Exp2  38088.18  1  
Exp2  30293.26  1  
Exp2  30632.74  1  
Exp2  46351.32  1  
Exp2  45150.84  1  
Exp2  25655.34  1  
Exp2  39090.22  1  
Exp2  35655.24  1  
Exp2  50472.64  1  
Exp2  37766.74  1  
Exp2  55737.04  1  
Exp2  46908.098  1  
Exp2  33254.28  1  
Exp2  47573.12  1  
Exp2  30950.9  1  
Exp2  39310.8  1  
Exp2  22399.12  1  
Exp2  25335.54  1  
Exp2  37419.88  1  
Exp2  27554.459  1  
Exp2  39087.758  1  
Exp2  24518.82  1  
Exp2  21876.78  1  
Exp2  17730.86  1  
Exp2  29577.4  1  
Exp2  36556.418  1  
Exp2  14739.5  1  
Exp2  49446.0  0  
Exp2  25242.879  1  
Exp2  17556.2  1  
Exp2  45590.36  1  
Exp2  21042.84  1  
Exp2  20989.54  1  
Exp2  33455.18  0  
Exp2  35034.5  1  
Exp2  49947.84  0  
Exp2  29428.98  1  
Exp2  51407.44  1  
Exp2  34195.64  1  
Exp2  37224.72  1  
Exp2  32168.6  1  
Exp2  37756.08  1  
Exp2  38524.418  1  
Exp2  35451.06  1  
Exp2  37862.68  1  
Exp2  21940.74  1  
Exp2  27529.86  1  
Exp2  76277.22  1  
Exp2  47106.54  1  
Exp2  31159.18  1  
Exp2  47104.08  1  
Exp2  42517.0  1  
Exp2  67718.88  0  
Exp2  24568.02  1  
Exp2  30227.66  1  
Exp2  52749.78  1  
Exp2  47534.58  1  
Exp2  21246.2  1  
Exp2  37923.36  1  
Exp2  45254.16  1  
Exp2  37498.6  1  
Exp2  31859.459  1  
Exp2  40139.82  1  
Exp2  29551.98  1  
Exp2  41027.88  1  
Exp2  43144.3  1  
Exp2  54080.64  1  
Exp2  23268.32  1  
Exp2  30369.52  1  
Exp2  60612.758  1  
Exp2  41389.5  1  
Exp2  60625.88  1  
Exp2  37952.06  1  
Exp2  33668.38  0  
Exp2  23747.2  1  
Exp2  47637.9  1  
Exp2  39209.94  1  
Exp2  31525.719  1  
Exp2  41054.12  1  
Exp2  38974.6  1  
Exp2  56215.918  1  
Exp2  41487.9  1  
Exp2  42594.9  1  
Exp2  26948.48  1  
Exp2  29934.1  1  
Exp2  50143.82  1  
Exp2  61188.4  1  
Exp2  23908.74  1  
Exp2  23873.48  1  
Exp2  19326.58  1  
Exp2  42125.86  1  
Exp2  35281.32  1  
Exp2  21280.64  1  
Exp2  20755.02  1  
Exp2  51614.9  1  
Exp2  30696.7  1  
Exp2  30617.98  1  
Exp2  16691.92  1  
Exp2  20971.5  1  
Exp2  38620.36  1  
Exp2  46653.08  1  
Exp2  49079.46  1  
Exp2  20828.82  1  
Exp2  25898.879  1  
Exp2  26750.04  1  
Exp2  55568.12  1  
Exp2  33756.94  1  
Exp2  21350.34  1  
Exp2  39484.64  1  
Exp2  23458.56  1  
Exp2  28550.76  1  
Exp2  23005.1  1  
Exp2  15389.76  1  
Exp2  22487.68  1  
Exp2  35626.54  1  
Exp2  22759.1  1  
Exp2  25524.959  1  
Exp2  28504.02  1  
Exp2  33696.258  1  
Exp2  27320.76  1  
Exp2  23160.08  1  
Exp2  17844.84  1  
Exp2  44376.758  0  
Exp2  57076.098  1  
Exp2  48725.22  1  
Exp2  33693.8  1  
Exp2  22100.64  1  
Exp2  52509.52  1  
Exp2  42121.758  1  
Exp2  28362.16  1  
Exp2  37982.4  1  
Exp2  38613.8  1  
Exp2  33357.6  1  
Exp2  55579.598  1  
Exp2  23378.2  1  
Exp2  30980.42  1  
Exp2  52499.68  1  
Exp2  17786.62  1  
Exp2  31697.92  1  
Exp2  25416.72  1  
Exp2  26737.74  1  
Exp2  25419.18  1  
Exp2  21801.34  1  
Exp2  35537.98  1  
Exp2  22387.64  1  
Exp2  23319.98  1  
Exp2  46418.56  1  
Exp2  27068.2  1  
Exp2  23043.64  1  
Exp2  42747.418  1  
Exp2  19128.959  1  
Exp2  46393.96  1  
Exp2  48224.2  1  
Exp2  41733.08  1  
Exp2  29261.7  1  
Exp2  64632.4  0  
Exp2  52429.16  1  
Exp2  28672.12  1  
Exp2  19580.78  1  
Exp2  24471.26  1  
Exp2  25543.82  1  
Exp2  48084.8  1  
Exp2  30322.78  1  
Exp2  42672.8  1  
Exp2  28561.42  1  
Exp2  53650.96  1  
Exp2  47302.52  1  
Exp2  37642.918  1  
Exp2  40846.66  1  
Exp2  35727.4  1  
Exp2  42776.12  1  
Exp2  41580.56  1  
Exp2  44988.48  1  
Exp2  33032.06  1  
Exp2  41542.02  1  
Exp2  32173.52  1  
Exp2  34330.12  1  
Exp2  45608.4  1  
Exp2  30525.32  1  
Exp2  54442.258  1  
Exp2  26245.74  1  
Exp2  47418.14  1  
Exp2  26891.9  1  
Exp2  28539.28  0  
Exp2  58251.16  0  
Exp2  18245.82  1  
Exp2  42860.58  1  
Exp2  44897.46  1  
Exp2  42949.96  1  
Exp2  41234.52  1  
Exp2  41305.04  1  
Exp2  52303.7  1  
Exp2  34989.4  1  
Exp2  54047.02  1  
Exp2  27983.32  1  
Exp2  46388.22  1  
Exp2  29911.959  1  
Exp2  34845.08  1  
Exp2  21660.3  1  
Exp2  38362.06  1  
Exp2  27651.22  1  
Exp2  30433.48  1  
Exp2  20132.64  1  
Exp2  32284.219  1  
Exp2  32003.78  1  
Exp2  21596.34  1  
Exp2  46421.02  1  
Exp2  22003.06  1  
Exp2  41278.8  1  
Exp2  21156.0  1  
Exp2  42081.58  1  
Exp2  38997.56  1  
Exp2  35558.48  1  
Exp2  41412.46  1  
Exp2  27224.0  1  
Exp2  41156.62  1  
Exp2  45960.18  1  
Exp2  29266.62  1  
Exp2  20204.8  1  
Exp2  41391.96  1  
Exp2  30808.22  1  
Exp2  41728.16  1  
Exp2  21957.14  1  
Exp2  52896.56  1  
Exp2  33387.94  1  
Exp2  39168.12  1  
Exp2  45495.24  1  
Exp2  36799.96  1  
Exp2  20088.36  1  
Exp2  25237.959  1  
Exp2  24032.56  1  
Exp2  23314.24  1  
Exp2  53465.64  1  
Exp2  25676.66  1  
Exp2  36369.46  1  
Exp2  38762.22  1  
Exp2  51915.02  1  
Exp2  43564.14  1  
Exp2  36548.22  1  
Exp2  40426.0  1  
Exp2  52968.72  1  
Exp2  54454.56  1  
Exp2  35303.46  1  
Exp2  19420.879  1  
Exp2  41692.9  1  
Exp2  43915.918  1  
Exp2  23615.18  1  
Exp2  36328.46  1  
Exp2  24202.299  1  
Exp2  46977.8  1  
Exp2  29508.52  1  
Exp2  51183.58  1  
Exp2  45988.06  1  
Exp2  40152.12  1  
Exp2  43998.74  1  
Exp2  55139.258  1  
Exp2  50452.96  1  
Exp2  20641.86  1  
Exp2  37182.9  1  
Exp2  40285.78  1  
Exp2  22910.799  1  
Exp2  27376.52  1  
Exp2  50025.74  1  
Exp2  27947.24  1  
Exp2  37747.06  0  
Exp2  46318.52  1  
Exp2  18714.86  1  
Exp2  26568.82  1  
Exp2  43569.88  1  
Exp2  23652.08  1  
Exp2  20928.86  1  
Exp2  42262.8  1  
Exp2  36053.758  1  
Exp2  27461.799  1  
Exp2  37014.8  1  
Exp2  53006.44  1  
Exp2  22105.56  1  
Exp2  52174.96  1  
Exp2  27018.18  1  
Exp2  36939.36  1  
Exp2  21050.22  1  
Exp2  28983.72  1  
Exp2  21848.08  1  
Exp2  36927.06  1  
Exp2  23589.76  1  
Exp2  26980.459  1  
Exp2  37277.2  1  
Exp2  33735.62  1  
Exp2  17119.14  1  
Exp2  55166.32  1  
Exp2  19459.42  1  
Exp2  20226.12  1  
Exp2  46688.34  1  
Exp2  37533.86  1  
Exp2  62300.32  1  
Exp2  35342.0  1  
Exp2  21066.62  1  
Exp2  39287.84  1  
Exp2  23241.26  1  
Exp2  30602.4  1  
Exp2  28492.54  1  
Exp2  43974.96  1  
Exp2  22065.379  1  
Exp2  20474.58  1  
Exp2  58324.96  1  
Exp2  70924.26  1  
Exp2  15164.26  1  
Exp2  32776.22  1  
Exp2  33012.38  1  
Exp2  32465.44  1  
Exp2  41465.758  1  
Exp2  40668.72  1  
Exp2  16765.72  1  
Exp2  48603.04  1  
Exp2  42380.06  1  
Exp2  45309.098  1  
Exp2  40364.5  1  
Exp2  33241.16  1  
Exp2  46528.44  1  
Exp2  51110.598  1  
Exp2  39244.38  1  
Exp2  39889.72  1  
Exp2  38131.64  1  
Exp2  44924.52  1  
Exp2  50383.258  1  
Exp2  37188.64  1  
Exp2  25031.32  1  
Exp2  37138.62  1  
Exp2  36339.12  1  
Exp2  23709.48  1  
Exp2  55281.12  1  
Exp2  44780.2  0  
Exp2  18784.56  0  
Exp2  31234.62  1  
Exp2  24922.26  1  
Exp2  47030.28  1  
Exp2  45951.98  0  
Exp2  37046.78  1  
Exp2  23849.7  1  
Exp2  50548.9  1  
Exp2  18387.68  1  
Exp2  13513.6  1  
Exp2  20059.66  1  
Exp2  41900.36  1  
Exp2  47406.66  1  
Exp2  19192.92  1  
Exp2  26156.36  1  
Exp2  50575.14  1  
Exp2  21947.3  1  
Exp2  24517.18  1  
Exp2  38585.918  0  
Exp2  41947.1  1  
Exp2  43910.18  1  
Exp2  44126.66  1  
Exp2  34713.88  1  
Exp2  21811.18  1  
Exp2  45965.098  1  
Exp2  42457.96  1  
Exp2  24430.26  1  
Exp2  41182.04  1  
Exp2  20144.94  1  
Exp2  33997.2  1  
Exp2  27572.5  1  
Exp2  35735.6  1  
Exp2  29190.36  1  
Exp2  25308.48  1  
Exp2  33262.48  1  
Exp2  47699.4  1  
Exp2  19047.78  1  
Exp2  28392.5  1  
Exp2  28485.98  1  
Exp2  44990.12  0  
Exp2  22403.22  1  
Exp2  26446.64  1  
Exp2  24734.48  1  
Exp2  47026.18  1  
Exp2  40010.258  1  
Exp2  21628.32  1  
Exp2  28080.9  1  
Exp2  51342.66  1  
Exp2  20339.28  1  
Exp2  37952.06  1  
Exp2  71101.38  1  
Exp2  16956.78  1  
Exp2  39373.94  1  
Exp2  29364.2  1  
Exp2  45224.64  1  
Exp2  43257.46  1  
Exp2  49114.72  1  
Exp2  47299.24  1  
Exp2  27882.459  1  
Exp2  45692.04  1  
Exp2  57618.12  1  
Exp2  23239.62  1  
Exp2  38387.48  1  
Exp2  47045.04  1  
Exp2  33161.62  1  
Exp2  42372.68  1  
Exp2  51244.258  0  
Exp2  25707.82  1  
Exp2  51337.74  1  
Exp2  40156.22  1  
Exp2  29031.28  1  
Exp2  34689.28  1  
Exp2  42823.68  1  
Exp2  22326.959  1  
Exp2  28529.44  1  
Exp2  46162.72  1  
Exp2  55514.82  1  
Exp2  62549.598  1  
Exp2  25453.62  1  
Exp2  51276.24  0  
Exp2  28478.6  1  
Exp2  29360.92  1  
Exp2  22427.0  1  
Exp2  34669.6  1  
Exp2  45432.098  1  
Exp2  45742.06  1  
Exp2  33138.66  1  
Exp2  151.7  0  
Exp2  52528.38  1  
Exp2  42002.86  1  
Exp2  43055.74  1  
Exp2  22363.86  1  
Exp2  19238.02  1  
Exp2  910.2  0  
Exp2  13944.92  0  
Exp2  45627.258  1  
Exp2  49131.94  1  
Exp2  23593.86  1  
Exp2  68613.5  1  
Exp2  28572.9  1  
Exp2  28197.34  1  
Exp2  34590.06  1  
Exp2  17849.76  1  
Exp2  34040.66  1  
Exp2  34422.78  1  
Exp2  54726.8  0  
Exp2  11452.939  1  
Exp2  35659.34  1  
Exp2  35013.18  1  
Exp2  53825.62  1  
Exp2  19365.94  1  
Exp2  25219.1  1  
Exp2  50062.64  1  
Exp2  11921.16  1  
Exp2  47951.96  1  
Exp2  63437.66  1  
Exp2  31570.82  1  
Exp2  36740.1  1  
Exp2  19943.22  1  
Exp2  49434.52  1  
Exp2  25779.98  1  
Exp2  34271.08  1  
Exp2  34966.44  1  
Exp2  30151.4  1  
Exp2  23361.799  1  
Exp2  49838.78  1  
Exp2  38553.94  1  
Exp2  20495.9  1  
Exp2  37179.62  1  
Exp2  33900.44  1  
Exp2  23759.5  1  
Exp2  43639.58  1  
Exp2  35693.78  1  
Exp2  39958.6  1  
Exp2  53923.2  1  
Exp2  36320.258  1  
Exp2  33720.04  1  
Exp2  22469.64  1  
Exp2  43652.7  1  
Exp2  43706.0  1  
Exp2  31102.6  1  
Exp2  17689.04  1  
Exp2  29771.74  1  
Exp2  40604.758  1  
Exp2  48177.46  1  
Exp2  47637.9  1  
Exp2  65666.42  1  
Exp2  46296.38  1  
Exp2  30801.66  1  
Exp2  47809.28  1  
Exp2  21717.7  1  
Exp2  20019.48  1  
Exp2  25361.78  1  
Exp2  39770.82  1  
Exp2  47975.74  1  
Exp2  42331.68  1  
Exp2  31829.12  1  
Exp2  44585.86  1  
Exp2  21543.86  1  
Exp2  20540.18  1  
Exp2  36942.64  1  
Exp2  34971.36  1  
Exp2  47617.4  1  
Exp2  17986.7  1  
Exp2  38419.46  1  
Exp2  58048.62  1  
Exp2  39220.6  1  
Exp2  48024.12  1  
Exp2  21846.44  1  
Exp2  32084.959  1  
Exp2  18099.86  1  
Exp2  27786.52  1  
Exp2  30826.26  1  
Exp2  19149.459  1  
Exp2  53119.598  0  
Exp2  35118.14  1  
Exp2  41198.44  1  
Exp2  48653.88  1  
Exp2  13679.24  1  
Exp2  38421.918  1  
Exp2  28847.6  1  
Exp2  75691.74  1  
Exp2  56863.72  1  
Exp2  20405.7  1  
Exp2  29947.22  1  
Exp2  37593.72  1  
Exp2  23397.06  1  
Exp2  20082.62  1  
Exp2  20288.44  1  
Exp2  78431.36  0  
Exp2  19165.86  1  
Exp2  48623.54  1  
Exp2  33401.88  1  
Exp2  27893.12  1  
Exp2  34861.48  1  
Exp2  48422.64  1  
Exp2  45217.258  1  
Exp2  38233.32  1  
Exp2  20178.56  1  
Exp2  47286.94  1  
Exp2  44889.258  1  
Exp2  38822.08  1  
Exp2  37762.64  1  
Exp2  14546.8  1  
Exp2  70301.06  1  
Exp2  23070.7  1  
Exp2  36022.6  1  
Exp2  35743.8  1  
Exp2  67092.4  0  
Exp2  29894.74  1  
Exp2  19329.86  1  
Exp2  22356.48  1  
Exp2  37305.9  1  
Exp2  42502.24  1  
Exp2  39094.32  1  
Exp2  46111.88  1  
Exp2  40865.52  1  
Exp2  65017.8  0  
Exp2  49471.418  1  
Exp2  27394.56  1  
Exp2  28883.68  1  
Exp2  44638.34  1  
Exp2  31346.959  1  
Exp2  50170.06  1  
Exp2  44080.74  1  
Exp2  51037.62  1  
Exp2  43532.98  1  
Exp2  25591.379  1  
Exp2  26968.98  1  
Exp2  48074.96  1  
Exp2  37070.56  1  
Exp2  47403.38  1  
Exp2  22524.58  1  
Exp2  24368.76  1  
Exp2  53449.24  1  
Exp2  35187.02  1  
Exp2  22404.86  1  
Exp2  16261.42  1  
Exp2  30280.14  1  
Exp2  62533.2  0  
Exp2  33745.46  1  
Exp2  44906.48  1  
Exp2  51298.38  0  
Exp2  37638.82  1  
Exp2  19517.64  1  
Exp2  47776.48  1  
Exp2  24235.1  1  
Exp2  27902.959  1  
Exp2  31110.799  1  
Exp2  22500.799  1  
Exp2  56339.74  1  
Exp2  56522.598  1  
Exp2  51725.598  1  
Exp2  46612.9  1  
Exp2  44714.6  1  
Exp2  34681.9  1  
Exp2  39816.74  1  
Exp2  19309.36  1  
Exp2  41863.46  1  
Exp2  43429.66  1  
Exp2  42321.84  1  
Exp2  18769.8  1  
Exp2  52088.86  1  
Exp2  38006.18  1  
Exp2  42451.4  1  
Exp2  45739.598  1  
Exp2  20376.18  1  
Exp2  39500.22  1  
Exp2  36171.84  1  
Exp2  41510.86  1  
Exp2  21064.98  1  
Exp2  40081.6  1  
Exp2  64197.8  1  
Exp2  46783.46  1  
Exp2  53108.12  1  
Exp2  36632.68  1  
Exp2  41550.22  1  
Exp2  42635.9  1  
Exp2  45150.02  1  
Exp2  51019.58  1  
Exp2  35793.82  1  
Exp2  39938.1  1  
Exp2  38544.1  1  
Exp2  24141.62  1  
Exp2  40786.8  1  
Exp2  20803.4  1  
Exp2  21798.879  1  
Exp2  33759.4  1  
Exp2  26294.12  1  
Exp2  30403.959  1  
Exp2  45157.4  1  
Exp2  40903.24  1  
Exp2  42272.64  1  
Exp2  35181.28  1  
Exp2  13079.82  1  
Exp2  51910.098  1  
Exp2  38448.98  1  
Exp2  36913.94  1  
Exp2  31337.12  1  
Exp2  51032.7  1  
Exp2  48002.8  1  
Exp2  24313.82  1  
Exp2  20906.72  1  
Exp2  36909.02  1  
Exp2  54054.4  1  
Exp2  47004.86  1  
Exp2  46207.0  1  
Exp2  32892.66  1  
Exp2  26179.32  1  
Exp2  16602.54  1  
Exp2  20986.26  1  
Exp2  42788.418  1  
Exp2  39787.22  1  
Exp2  56474.22  1  
Exp2  24084.22  1  
Exp2  33103.4  1  
Exp2  33508.48  1  
Exp2  51524.7  1  
Exp2  26102.24  1  
Exp2  24702.5  1  
Exp2  20997.74  1  
Exp2  22769.76  1  
Exp2  23142.86  1  
Exp2  24436.0  1  
Exp2  43288.62  1  
Exp2  27106.74  1  
Exp2  35537.98  1  
Exp2  20248.26  1  
Exp2  39487.918  1  
Exp2  38823.72  1  
Exp2  20118.7  1  
Exp2  46418.56  1  
Exp2  43050.82  1  
Exp2  32820.5  1  
Exp2  17961.28  1  
Exp2  34567.918  1  
Exp2  38144.758  1  
Exp2  47858.48  1  
Exp2  36973.8  1  
Exp2  21219.959  1  
Exp2  32950.06  1  
Exp2  28900.08  1  
Exp2  49017.96  1  
Exp2  39559.258  1  
Exp2  35420.72  1  
Exp2  34519.54  1  
Exp2  43341.1  1  
Exp2  34569.56  1  
Exp2  18827.2  1  
Exp2  48820.34  1  
Exp2  23288.82  1  
Exp2  28422.84  1  
Exp2  27664.34  1  
Exp2  18684.52  1  
Exp2  20103.12  1  
Exp2  30196.5  1  
Exp2  49042.56  1  
Exp2  18738.64  1  
Exp2  36054.58  1  
Exp2  32474.459  1  
Exp2  24710.7  1  
Exp2  39305.88  1  
Exp2  33383.02  1  
Exp2  46528.44  1  
Exp2  18126.1  1  
Exp2  54070.8  1  
Exp2  49865.84  1  
Exp2  49427.14  1  
Exp2  49269.7  1  
Exp2  60261.8  1  
Exp2  24510.62  1  
Exp2  36100.5  1  
Exp2  26350.7  1  
Exp2  56839.94  1  
Exp2  26134.22  1  
Exp2  25561.04  1  
Exp2  35780.7  1  
Exp2  25011.64  1  
Exp2  26899.28  1  
Exp2  46371.0  1  
Exp2  42799.9  1  
Exp2  56972.78  1  
Exp2  37730.66  1  
Exp2  37092.7  1  
Exp2  25916.1  1  
Exp2  56658.72  1  
Exp2  26530.28  1  
Exp2  36514.6  1  
Exp2  56588.2  0  
Exp2  40021.74  1  
Exp2  37442.84  1  
Exp2  21333.94  1  
Exp2  29729.92  1  
Exp2  48525.14  1  
Exp2  30198.959  1  
Exp2  20258.1  1  
Exp2  27119.86  1  
Exp2  22801.74  1  
Exp2  20148.22  1  
Exp2  42312.0  1  
Exp2  29624.959  1  
Exp2  49071.258  1  
Exp2  39824.94  1  
Exp2  30180.92  1  
Exp2  36421.12  1  
Exp2  28005.459  1  
Exp2  23296.2  1  
Exp2  33087.0  1  
Exp2  26955.86  1  
Exp2  35718.38  1  
Exp2  16917.42  1  
Exp2  52316.0  1  
Exp2  47991.32  1  
Exp2  43437.04  1  
Exp2  41274.7  1  
Exp2  47366.48  1  
Exp2  42583.418  1  
Exp2  72358.44  1  
Exp2  41521.52  1  
Exp2  51427.94  1  
Exp2  35849.58  1  
Exp2  41693.72  1  
Exp2  33909.46  1  
Exp2  25040.34  1  
Exp2  30444.959  1  
Exp2  16088.399  1  
Exp2  41800.32  1  
Exp2  31073.08  1  
Exp2  20859.16  1  
Exp2  36658.1  1  
Exp2  48838.38  1  
Exp2  51582.918  1  
Exp2  35555.2  1  
Exp2  35179.64  1  
Exp2  41087.74  1  
Exp2  37784.78  1  
Exp2  26397.44  1  
Exp2  21111.72  1  
Exp2  29046.86  1  
Exp2  44854.82  1  
Exp2  45826.52  1  
Exp2  41414.1  1  
Exp2  38712.2  1  
Exp2  39091.86  1  
Exp2  22661.52  1  
Exp2  52290.58  1  
Exp2  36288.28  1  
Exp2  33319.06  1  
Exp2  17141.28  1  
Exp2  34722.9  1  
Exp2  50769.48  1  
Exp2  42544.88  1  
Exp2  44126.66  1  
Exp2  46333.28  1  
Exp2  44583.4  1  
Exp2  36291.56  1  
Exp2  38681.04  1  
Exp2  15282.34  1  
Exp2  47114.74  1  
Exp2  36209.56  1  
Exp2  54352.06  1  
Exp2  69933.7  1  
Exp2  55249.14  1  
Exp2  45642.02  1  
Exp2  23271.6  1  
Exp2  23787.379  1  
Exp2  24770.56  1  
Exp2  38421.1  1  
Exp2  25078.06  1  
Exp2  35737.24  1  
Exp2  21090.4  1  
Exp2  37068.1  1  
Exp2  54056.04  1  
Exp2  21587.32  1  
Exp2  35685.58  1  
Exp2  47623.96  1  
Exp2  35125.52  1  
Exp2  44410.38  1  
Exp2  21870.22  1  
Exp2  58294.62  1  
Exp2  37606.84  1  
Exp2  43951.18  1  
Exp2  34266.98  1  
Exp2  51053.2  1  
Exp2  53005.62  0  
Exp2  40550.64  1  
Exp2  44963.88  1  
Exp2  39920.06  1  
Exp2  36671.22  1  
Exp2  42835.16  1  
Exp2  51402.52  1  
Exp2  44990.94  1  
Exp2  28431.04  1  
Exp2  38544.918  1  
Exp2  46811.34  1  
Exp2  31794.68  1  
Exp2  50233.2  1  
Exp2  30042.34  1  
Exp2  36241.54  1  
Exp2  12099.1  1  
Exp2  21607.82  1  
Exp2  21334.76  1  
Exp2  27022.28  1  
Exp2  22168.7  1  
Exp2  35424.0  1  
Exp2  47201.66  1  
Exp2  30363.78  1  
Exp2  33574.9  1  
Exp2  28812.34  1  
Exp2  60456.14  1  
Exp2  40695.78  1  
Exp2  22863.24  1  
Exp2  38458.82  1  
Exp2  37922.54  1  
Exp2  33613.44  1  
Exp2  32203.86  1  
Exp2  38996.74  1  
Exp2  47692.84  1  
Exp2  27179.72  1  
Exp2  28989.459  1  
Exp2  47035.2  1  
Exp2  32492.5  1  
Exp2  18641.879  1  
Exp2  49450.918  1  
Exp2  21968.62  1  
Exp2  25257.64  1  
Exp2  18144.959  1  
Exp2  22964.1  1  
Exp2  35432.2  1  
Exp2  40539.16  1  
Exp2  21918.6  1  
Exp2  47567.38  1  
Exp2  47227.9  1  
Exp2  23802.14  1  
Exp2  19470.9  1  
Exp2  27556.1  1  
Exp2  41410.0  1  
Exp2  40625.258  1  
Exp2  44206.2  1  
Exp2  35440.4  1  
Exp2  30417.08  1  
Exp2  33275.6  1  
Exp2  29514.26  1  
Exp2  51837.12  1  
Exp2  20143.3  1  
Exp2  49237.72  1  
Exp2  75640.9  1  
Exp2  24971.459  1  
Exp2  38409.62  1  
Exp2  26333.48  1  
Exp2  40223.46  1  
Exp2  39308.34  1  
Exp2  45806.84  1  
Exp2  25761.94  1  
Exp2  27733.22  1  
Exp2  31899.64  1  
Exp2  20755.84  1  
Exp2  55678.0  1  
Exp2  20533.62  1  
Exp2  39746.22  1  
Exp2  43001.62  1  
Exp2  33490.44  1  
Exp2  49980.64  1  
Exp2  48443.14  1  
Exp2  32412.14  1  
Exp2  40607.22  1  
Exp2  65392.54  1  
Exp2  37039.4  1  
Exp2  20926.4  1  
Exp2  27486.4  1  
Exp2  29308.44  1  
Exp2  29946.4  1  
Exp2  40674.46  1  
Exp2  48717.02  1  
Exp2  26733.64  1  
Exp2  24946.04  1  
Exp2  36649.08  1  
Exp2  25396.22  1  
Exp2  36879.5  1  
Exp2  48567.78  1  
Exp2  45956.08  1  
Exp2  26165.379  1  
Exp2  27898.04  1  
Exp2  37138.62  1  
Exp2  59362.258  1  
Exp2  47573.94  1  
Exp2  32959.08  1  
Exp2  55220.44  1  
Exp2  25788.18  1  
Exp2  46435.78  1  
Exp2  50066.74  1  
Exp2  22637.74  1  
Exp2  21170.76  1  
Exp2  37929.1  1  
Exp2  26235.08  1  
Exp2  20326.16  1  
Exp2  44030.72  1  
Exp2  57240.918  1  
Exp2  41880.68  1  
Exp2  30431.84  1  
Exp2  48349.66  1  
Exp2  67841.88  0  
Exp2  27974.299  1  
Exp2  46184.04  1  
Exp2  27391.28  1  
Exp2  39400.18  1  
Exp2  47890.46  1  
Exp2  50538.24  1  
Exp2  61613.98  1  
Exp2  42561.28  1  
Exp2  20495.08  1  
Exp2  36060.32  1  
Exp2  50009.34  1  
Exp2  48232.4  1  
Exp2  47359.918  1  
Exp2  38235.78  1  
Exp2  54353.7  1  
Exp2  44729.36  1  
Exp2  31673.32  1  
Exp2  43206.62  1  
Exp2  37495.32  1  
Exp2  20370.44  1  
Exp2  45560.84  1  
Exp2  13778.46  1  
Exp2  64070.7  1  
Exp2  35233.758  1  
Exp2  25044.44  1  
Exp2  58684.12  0  
Exp2  30952.54  1  
Exp2  70538.04  1  
Exp2  37451.04  1  
Exp2  57601.72  1  
Exp2  36482.62  1  
Exp2  16979.74  1  
Exp2  26880.42  1  
Exp2  22472.1  1  
Exp2  18430.32  1  
Exp2  46588.3  1  
Exp2  17949.8  1  
Exp2  56707.918  1  
Exp2  40321.04  1  
Exp2  19085.5  1  
Exp2  24363.84  1  
Exp2  35048.44  1  
Exp2  45501.8  1  
Exp2  605.16  0  
Exp2  38052.1  1  
Exp2  37801.18  1  
Exp2  24320.379  1  
Exp2  69892.7  0  
Exp2  27539.7  1  
Exp2  36616.28  1  
Exp2  25670.1  1  
Exp2  24190.82  1  
Exp2  19672.62  1  
Exp2  39875.78  1  
Exp2  42216.06  1  
Exp2  31192.799  1  
Exp2  46900.72  1  
Exp2  50852.3  1  
Exp2  48712.918  1  
Exp2  21595.52  1  
Exp2  26930.44  1  
Exp2  44731.0  1  
Exp2  67706.58  1  
Exp2  28716.4  1  
Exp2  38139.02  1  
Exp2  28045.64  1  
Exp2  53962.56  1  
Exp2  32663.879  1  
Exp2  37817.58  1  
Exp2  33516.68  1  
Exp2  16576.3  1  
Exp2  50895.758  1  
Exp2  15880.12  1  
Exp2  18806.7  1  
Exp2  27971.02  1  
Exp2  55003.14  1  
Exp2  33244.44  1  
Exp2  26696.74  1  
Exp2  22996.08  1  
Exp2  59295.84  1  
Exp2  40650.68  1  
Exp2  25094.459  1  
Exp2  21633.24  0  
Exp2  50160.22  1  
Exp2  46497.28  1  
Exp2  60165.86  1  
Exp2  34202.2  1  
Exp2  52998.24  1  
Exp2  36228.418  1  
Exp2  62898.098  1  
Exp2  35855.32  1  
Exp2  46121.72  1  
Exp2  23971.06  1  
Exp2  17682.48  1  
Exp2  35539.62  1  
Exp2  50208.598  1  
Exp2  30576.16  1  
Exp2  60116.66  1  
Exp2  39053.32  1  
Exp2  31569.18  1  
Exp2  20919.84  1  
Exp2  45393.56  1  
Exp2  19038.76  1  
Exp2  49332.02  0  
Exp2  29310.08  1  
Exp2  26850.08  1  
Exp2  46735.08  1  
Exp2  21554.52  1  
Exp2  21329.02  1  
Exp2  35112.4  1  
Exp2  68562.66  1  
Exp2  43416.54  1  
Exp2  21894.0  1  
Exp2  23153.52  1  
Exp2  41433.78  1  
Exp2  42747.418  1  
Exp2  34837.7  1  
Exp2  22201.5  1  
Exp2  36862.28  1  
Exp2  48111.86  1  
Exp2  38325.98  1  
Exp2  47480.46  1  
Exp2  37722.46  1  
Exp2  23062.5  1  
Exp2  32198.94  1  
Exp2  22310.56  1  
Exp2  31107.52  1  
Exp2  45526.4  1  
Exp2  40963.918  1  
Exp2  21365.92  1  
Exp2  20444.24  1  
Exp2  27010.799  1  
Exp2  31716.78  1  
Exp2  42247.22  1  
Exp2  26378.58  1  
Exp2  59853.44  1  
Exp2  52821.12  1  
Exp2  46113.52  1  
Exp2  30808.22  1  
Exp2  31550.32  1  
Exp2  39640.44  1  
Exp2  19261.8  1  
Exp2  54457.02  1  
Exp2  32206.32  1  
Exp2  46801.5  1  
Exp2  55919.08  0  
Exp2  53616.52  1  
Exp2  30699.98  1  
Exp2  34690.1  1  
Exp2  22687.76  1  
Exp2  24832.06  1  
Exp2  36798.32  1  
Exp2  29215.78  1  
Exp2  36729.44  1  
Exp2  31296.94  1  
Exp2  54072.44  1  
Exp2  47192.64  1  
Exp2  47260.7  1  
Exp2  35241.96  1  
Exp2  21997.32  1  
Exp2  29586.42  1  
Exp2  22816.5  1  
Exp2  17347.92  1  
Exp2  38275.96  1  
Exp2  43804.4  1  
Exp2  26748.4  1  
Exp2  35978.32  1  
Exp2  48164.34  1  
Exp2  27155.12  1  
Exp2  47939.66  1  
Exp2  23263.4  1  
Exp2  19671.8  1  
Exp2  33059.94  1  
Exp2  21819.379  1  
Exp2  49207.38  1  
Exp2  17485.68  1  
Exp2  34939.38  1  
Exp2  21000.2  1  
Exp2  18195.8  1  
Exp2  23469.22  1  
Exp2  30124.34  1  
Exp2  19914.52  1  
Exp2  31499.48  1  
Exp2  47742.04  1  
Exp2  18744.379  1  
Exp2  35849.58  1  
Exp2  50766.2  1  
Exp2  57950.22  1  
Exp2  52690.74  1  
Exp2  43891.32  1  
Exp2  38367.8  1  
Exp2  31777.459  1  
Exp2  41760.14  1  
Exp2  43077.06  1  
Exp2  15432.399  1  
Exp2  55586.16  1  
Exp2  38963.12  1  
Exp2  57922.34  1  
Exp2  21791.5  1  
Exp2  18189.24  1  
Exp2  26708.22  1  
Exp2  49523.08  1  
Exp2  49678.06  1  
Exp2  32985.32  1  
Exp2  39698.66  1  
Exp2  47956.88  1  
Exp2  36389.14  1  
Exp2  53115.5  1  
Exp2  51334.46  1  
Exp2  54530.82  1  
Exp2  30389.2  1  
Exp2  40095.54  1  
Exp2  39856.918  1  
Exp2  22222.0  1  
Exp2  32643.379  1  
Exp2  41291.918  1  
Exp2  47824.04  1  
Exp2  20522.14  1  
Exp2  20393.4  1  
Exp2  48191.4  1  
Exp2  40297.258  1  
Exp2  40605.58  1  
Exp2  27854.58  1  
Exp2  40442.4  1  
Exp2  45446.04  1  
Exp2  29767.64  1  
Exp2  26996.04  1  
Exp2  37264.9  1  
Exp2  17797.28  1  
Exp2  61051.46  1  
Exp2  46958.94  1  
Exp2  39974.18  1  
Exp2  41561.7  1  
Exp2  22775.5  1  
Exp2  37811.84  1  
Exp2  24586.06  1  
Exp2  25807.86  1  
Exp2  42499.78  1  
Exp2  20547.56  1  
Exp2  20436.86  1  
Exp2  45593.64  1  
Exp2  37075.48  1  
Exp2  23069.879  1  
Exp2  22493.42  1  
Exp2  41618.28  1  
Exp2  31906.2  1  
Exp2  28087.459  1  
Exp2  25658.62  1  
Exp2  38950.0  1  
Exp2  41242.72  1  
Exp2  33442.06  1  
Exp2  33304.3  1  
Exp2  34909.86  1  
Exp2  57463.96  1  
Exp2  40034.86  1  
Exp2  32941.04  1  
Exp2  39979.918  1  
Exp2  21399.54  1  
Exp2  22918.18  1  
Exp2  20206.44  1  
Exp2  37885.64  1  
Exp2  42949.96  1  
Exp2  25272.4  1  
Exp2  41055.758  1  
Exp2  36964.78  1  
Exp2  22208.879  1  
Exp2  22982.959  1  
Exp2  35055.0  1  
Exp2  44844.98  1  
Exp2  33483.06  1  
Exp2  28686.879  1  
Exp2  37064.0  1  
Exp2  42928.64  1  
Exp2  33308.4  1  
Exp2  56661.18  1  
Exp2  51140.12  1  
Exp2  49064.7  1  
Exp2  43880.66  1  
Exp2  30257.18  1  
Exp2  25345.379  1  
Exp2  45366.5  1  
Exp2  34093.14  1  
Exp2  39451.02  1  
Exp2  22568.04  1  
Exp2  37446.94  1  
Exp2  50331.598  1  
Exp2  38279.24  1  
Exp2  32185.82  1  
Exp2  47639.54  1  
Exp2  35824.98  1  
Exp2  34950.86  1  
Exp2  30700.799  1  
Exp2  26616.379  1  
Exp2  26976.36  1  
Exp2  49724.8  1  
Exp2  35674.1  1  
Exp2  24044.86  1  
Exp2  38626.1  1  
Exp2  33405.16  1  
Exp2  25101.02  1  
Exp2  37445.3  1  
Exp2  42466.16  1  
Exp2  31916.86  1  
Exp2  37638.82  1  
Exp2  21087.94  1  
Exp2  22061.28  1  
Exp2  29838.16  1  
Exp2  41319.8  1  
Exp2  58530.78  1  
Exp2  39044.3  1  
Exp2  39286.2  1  
Exp2  21014.959  1  
Exp2  32435.1  1  
Exp2  45139.36  1  
Exp2  44430.06  1  
Exp2  43275.5  1  
Exp2  47632.16  1  
Exp2  33764.32  1  
Exp2  45310.74  1  
Exp2  40680.2  1  
Exp2  24330.22  1  
Exp2  38031.6  1  
Exp2  39910.22  1  
Exp2  25189.58  1  
Exp2  35850.4  1  
Exp2  54365.18  0  
Exp2  46566.16  1  
Exp2  41066.418  1  
Exp2  35124.7  1  
Exp2  23531.54  1  
Exp2  35979.14  1  
Exp2  41059.86  1  
Exp2  18165.459  1  
Exp2  31176.4  1  
Exp2  35164.88  1  
Exp2  39102.52  1  
Exp2  42416.14  1  
Exp2  23393.78  1  
Exp2  19966.18  1  
Exp2  43798.66  1  
Exp2  23445.44  1  
Exp2  23133.84  1  
Exp2  40284.96  1  
Exp2  24076.84  1  
Exp2  21052.68  1  
Exp2  42857.3  1  
Exp2  40439.94  1  
Exp2  33077.98  1  
Exp2  21749.68  0  
Exp2  41900.36  1  
Exp2  25283.06  1  
Exp2  23057.58  1  
Exp2  19970.28  1  
Exp2  19260.98  1  
Exp2  40116.86  1  
Exp2  55751.8  1  
Exp2  20753.379  1  
Exp2  21431.52  1  
Exp2  61366.34  1  
Exp2  25626.64  1  
Exp2  21948.12  1  
Exp2  43311.58  1  
Exp2  61963.3  1  
Exp2  46302.12  1  
Exp2  40114.4  1  
Exp2  38745.0  1  
Exp2  42813.02  1  
Exp2  21684.9  1  
Exp2  26377.76  1  
Exp2  29972.64  1  
Exp2  59825.56  1  
Exp2  34551.52  1  
Exp2  55161.4  1  
Exp2  20171.18  1  
Exp2  27731.58  1  
Exp2  39024.62  1  
Exp2  48703.08  1  
Exp2  42025.82  1  
Exp2  37747.88  1  
Exp2  30438.4  1  
Exp2  40076.68  1  
Exp2  32795.9  1  
Exp2  39900.38  1  
Exp2  25524.14  1  
Exp2  23748.84  1  
Exp2  34315.36  1  
Exp2  44913.04  1  
Exp2  47267.258  1  
Exp2  24048.959  1  
Exp2  19724.28  1  
Exp2  42925.36  1  
Exp2  27089.52  1  
Exp2  28652.44  1  
Exp2  28207.18  1  
Exp2  56760.4  1  
Exp2  38443.24  1  
Exp2  36742.56  1  
Exp2  30264.56  1  
Exp2  43623.18  1  
Exp2  25378.18  1  
Exp2  21402.82  1  
Exp2  28020.22  1  
Exp2  40110.3  1  
Exp2  20449.98  1  
Exp2  31200.18  1  
Exp2  24210.5  1  
Exp2  51209.82  1  
Exp2  43495.258  1  
Exp2  25465.92  1  
Exp2  42756.44  1  
Exp2  22144.92  1  
Exp2  25912.82  1  
Exp2  47593.62  1  
Exp2  53322.96  1  
Exp2  52531.66  1  
Exp2  23743.92  1  
Exp2  46421.02  1  
Exp2  38777.8  1  
Exp2  28872.2  1  
Exp2  31948.84  1  
Exp2  20233.5  1  
Exp2  40493.24  1  
Exp2  56746.46  1  
Exp2  49614.918  1  
Exp2  43045.9  1  
Exp2  43177.1  1  
Exp2  19265.9  1  
Exp2  46868.74  1  
Exp2  21861.2  1  
Exp2  41522.34  1  
Exp2  40110.3  1  
Exp2  21396.26  1  
Exp2  21503.68  1  
Exp2  19017.44  1  
Exp2  20692.7  1  
Exp2  42548.98  1  
Exp2  39108.258  1  
Exp2  63943.598  1  
Exp2  34087.4  1  
Exp2  30807.4  1  
Exp2  29599.54  0  
Exp2  18337.66  1  
Exp2  23586.48  1  
Exp2  18721.42  1  
Exp2  35614.24  1  
Exp2  21815.28  1  
Exp2  44466.14  1  
Exp2  28782.82  1  
Exp2  39107.44  1  
Exp2  60194.56  1  
Exp2  21363.459  1  
Exp2  42951.6  1  
Exp2  43283.7  1  
Exp2  46137.3  1  
Exp2  20068.68  1  
Exp2  33035.34  1  
Exp2  24863.22  1  
Exp2  49453.38  1  
Exp2  55855.12  1  
Exp2  30468.74  1  
Exp2  34648.28  1  
Exp2  14919.899  1  
Exp2  47769.098  1  
Exp2  20341.74  1  
Exp2  30725.4  1  
Exp2  50475.918  1  
Exp2  25906.26  1  
Exp2  25533.98  1  
Exp2  18805.06  1  
Exp2  23692.26  1  
Exp2  32264.54  1  
Exp2  40558.02  1  
Exp2  52563.64  1  
Exp2  35034.5  1  
Exp2  24741.04  1  
Exp2  36676.96  1  
Exp2  17320.04  1  
Exp2  37934.84  1  
Exp2  39878.24  1  
Exp2  23693.08  1  
Exp2  17449.6  1  
Exp2  33769.24  1  
Exp2  37897.12  1  
Exp2  39077.1  1  
Exp2  32626.98  1  
Exp2  62482.36  1  
Exp2  30586.82  1  
Exp2  37810.2  1  
Exp2  18747.66  1  
Exp2  20173.64  1  
Exp2  24276.1  1  
Exp2  19482.379  1  
Exp2  32200.58  1  
Exp2  15785.82  1  
Exp2  52685.0  1  
Exp2  60531.58  1  
Exp2  71093.18  1  
Exp2  31721.7  1  
Exp2  29688.92  1  
Exp2  30795.1  1  
Exp2  27786.52  1  
Exp2  27982.5  1  
Exp2  42449.758  1  
Exp2  24285.12  1  
Exp2  45358.3  1  
Exp2  23921.04  1  
Exp2  25611.879  1  
Exp2  39647.82  1  
Exp2  36758.96  1  
Exp2  22403.22  1  
Exp2  24016.98  1  
Exp2  28233.42  1  
Exp2  28268.68  1  
Exp2  38184.94  1  
Exp2  25363.42  1  
Exp2  37809.38  1  
Exp2  19122.4  1  
Exp2  31547.86  1  
Exp2  31601.16  1  
Exp2  38673.66  1  
Exp2  18286.0  1  
Exp2  34543.32  1  
Exp2  38844.22  1  
Exp2  24285.94  1  
Exp2  33332.18  1  
Exp2  22484.4  1  
Exp2  30578.62  1  
Exp2  56937.52  1  
Exp2  16010.5  1  
Exp2  35512.56  1  
Exp2  27797.18  1  
Exp2  21283.92  1  
Exp2  43788.82  1  
Exp2  51455.82  1  
Exp2  36838.5  1  
Exp2  33979.98  1  
Exp2  54988.38  1  
Exp2  22431.1  1  
Exp2  30433.48  1  
Exp2  28819.72  1  
Exp2  33924.22  1  
Exp2  20421.28  1  
Exp2  17661.16  1  
Exp2  15719.399  1  
Exp2  21781.66  1  
Exp2  18338.48  1  
Exp2  51442.7  1  
Exp2  33360.06  1  
Exp2  38512.12  1  
Exp2  42486.66  1  
Exp2  50305.36  1  
Exp2  52715.34  1  
Exp2  40852.4  1  
Exp2  35671.64  1  
Exp2  22822.24  1  
Exp2  20293.36  1  
Exp2  20999.379  1  
Exp2  47855.2  1  
Exp2  50981.04  1  
Exp2  21303.6  1  
Exp2  70008.32  1  
Exp2  34562.18  1  
Exp2  36430.96  1  
Exp2  27839.82  1  
Exp2  20610.7  1  
Exp2  48200.418  1  
Exp2  62258.5  1  
Exp2  49923.24  1  
Exp2  14656.68  1  
Exp2  33984.9  1  
Exp2  67613.1  1  
Exp2  30595.84  1  
Exp2  33835.66  1  
Exp2  50973.66  1  
Exp2  20272.04  1  
Exp2  49623.94  1  
Exp2  29187.08  1  
Exp2  25524.14  1  
Exp2  26701.66  1  
Exp2  47328.758  1  
Exp2  38526.06  1  
Exp2  19994.879  1  
Exp2  41197.62  1  
Exp2  33001.72  1  
Exp2  26860.74  1  
Exp2  46599.78  1  
Exp2  45951.16  1  
Exp2  33290.36  1  
Exp2  24648.379  1  
Exp2  47942.12  1  
Exp2  40035.68  1  
Exp2  40237.4  1  
Exp2  31357.62  1  
Exp2  35465.0  1  
Exp2  44176.68  1  
Exp2  32462.16  1  
Exp2  30938.6  1  
Exp2  22343.36  1  
Exp2  53158.14  1  
Exp2  48598.94  1  
Exp2  60646.38  1  
Exp2  34626.96  1  
Exp2  43628.1  1  
Exp2  38710.56  1  
Exp2  37471.54  0  
Exp2  42221.8  1  
Exp2  39713.418  1  
Exp2  19812.02  1  
Exp2  50168.418  1  
Exp2  37595.36  1  
Exp2  28505.66  1  
Exp2  43829.82  1  
Exp2  21159.28  1  
Exp2  19870.24  1  
Exp2  36466.22  1  
Exp2  16652.56  1  
Exp2  40754.82  1  
Exp2  27573.32  1  
Exp2  26338.4  1  
Exp2  23138.76  1  
Exp2  41400.98  1  
Exp2  43009.82  1  
Exp2  12244.24  1  
Exp2  34845.08  1  
Exp2  50635.82  1  
Exp2  45936.4  1  
Exp2  55632.08  1  
Exp2  24320.379  1  
Exp2  43799.48  1  
Exp2  55730.48  1  
Exp2  48697.34  1  
Exp2  31781.56  1  
Exp2  33276.418  1  
Exp2  67669.68  1  
Exp2  74250.18  1  
Exp2  46512.86  1  
Exp2  27805.379  1  
Exp2  34375.22  1  
Exp2  35829.08  1  
Exp2  37405.94  1  
Exp2  19775.12  1  
Exp2  48050.36  1  
Exp2  20901.8  1  
Exp2  57554.16  1  
Exp2  32844.28  1  
Exp2  29406.84  1  
Exp2  20822.26  1  
Exp2  25661.08  1  
Exp2  22415.52  1  
Exp2  26401.54  1  
Exp2  26235.9  1  
Exp2  43487.88  1  
Exp2  17256.9  1  
Exp2  20522.959  1  
Exp2  18836.22  1  
Exp2  34511.34  1  
Exp2  20606.6  1  
Exp2  38394.86  1  
Exp2  42745.78  1  
Exp2  42218.52  1  
Exp2  43250.9  1  
Exp2  21271.62  1  
Exp2  18834.58  1  
Exp2  19046.959  1  
Exp2  43849.5  1  
Exp2  27201.86  1  
Exp2  33018.94  1  
Exp2  22056.36  1  
Exp2  51883.04  1  
Exp2  20418.0  1  
Exp2  47614.12  1  
Exp2  23222.4  1  
Exp2  41666.66  1  
Exp2  34116.918  1  
Exp2  27022.28  1  
Exp2  42826.14  1  
Exp2  36650.72  1  
Exp2  35332.16  1  
Exp2  49932.258  1  
Exp2  23637.32  1  
Exp2  38827.82  1  
Exp2  41223.86  1  
Exp2  20184.3  1  
Exp2  55828.88  0  
Exp2  18792.76  1  
Exp2  24849.28  1  
Exp2  22738.6  1  
Exp2  21676.7  1  
Exp2  49557.52  1  
Exp2  18018.68  1  
Exp2  37667.52  1  
Exp2  39340.32  1  
Exp2  51905.18  1  
Exp2  19490.58  1  
Exp2  33002.54  1  
Exp2  46834.3  1  
Exp2  43321.418  1  
Exp2  59566.44  1  
Exp2  46920.4  1  
Exp2  54443.08  1  
Exp2  27455.24  1  
Exp2  31769.26  1  
Exp2  70541.32  0  
Exp2  35505.18  0  
Exp2  44753.14  1  
Exp2  20627.92  1  
Exp2  34428.52  1  
Exp2  40992.62  1  
Exp2  26256.4  1  
Exp2  38246.44  1  
Exp2  18379.48  1  
Exp2  38006.18  1  
Exp2  25492.16  1  
Exp2  28286.72  1  
Exp2  33544.56  1  
Exp2  34177.6  1  
Exp2  54477.52  1  
Exp2  54258.58  1  
Exp2  40145.56  1  
Exp2  57791.96  1  
Exp2  43686.32  1  
Exp2  15670.2  1  
Exp2  36949.2  1  
Exp2  50543.98  1  
Exp2  45364.86  1  
Exp2  29110.82  1  
Exp2  33797.12  1  
Exp2  48999.098  1  
Exp2  25540.54  1  
Exp2  40524.4  1  
Exp2  21511.879  1  
Exp2  27169.06  1  
Exp2  36220.22  1  
Exp2  26801.7  1  
Exp2  21684.9  1  
Exp2  45564.12  1  
Exp2  29424.06  1  
Exp2  21533.2  1  
Exp2  23026.42  1  
Exp2  24304.799  1  
Exp2  44844.16  1  
Exp2  28829.56  1  
Exp2  44229.16  1  
Exp2  19355.28  1  
Exp2  27155.12  1  
Exp2  20343.379  1  
Exp2  43819.98  1  
Exp2  39767.54  1  
Exp2  25729.14  1  
Exp2  45258.258  1  
Exp2  31907.02  1  
Exp2  36893.44  1  
Exp2  41609.258  1  
Exp2  58662.8  1  
Exp2  47054.06  1  
Exp2  21508.6  1  
Exp2  27055.08  1  
Exp2  21332.3  1  
Exp2  21309.34  1  
Exp2  41656.82  1  
Exp2  29233.0  1  
Exp2  36865.56  1  
Exp2  44703.12  1  
Exp2  58860.418  1  
Exp2  18719.78  1  
Exp2  25625.82  1  
Exp2  17869.44  1  
Exp2  29165.76  1  
Exp2  25398.68  1  
Exp2  50591.54  1  
Exp2  96254.06  0  
Exp2  34546.6  1  
Exp2  29424.879  1  
Exp2  45799.46  1  
Exp2  54594.78  1  
Exp2  35818.418  1  
Exp2  24794.34  1  
Exp2  20889.5  1  
Exp2  20729.6  1  
Exp2  28768.06  1  
Exp2  50634.18  1  
Exp2  34555.62  1  
Exp2  39653.56  1  
Exp2  22616.42  1  
Exp2  18049.02  1  
Exp2  41857.72  1  
Exp2  32453.959  1  
Exp2  9712.08  0  
Exp2  35936.5  0  
Exp2  40807.3  1  
Exp2  17414.34  1  
Exp2  18532.82  1  
Exp2  23673.4  1  
Exp2  16193.359  1  
Exp2  16650.1  1  
Exp2  49606.72  1  
Exp2  48135.64  1  
Exp2  29476.54  1  
Exp2  33333.82  1  
Exp2  50379.98  1  
Exp2  23778.36  1  
Exp2  33296.918  1  
Exp2  32344.08  1  
Exp2  43934.78  1  
Exp2  36159.54  1  
Exp2  47669.88  1  
Exp2  22587.72  1  
Exp2  19007.6  1  
Exp2  33357.6  1  
Exp2  37159.12  1  
Exp2  50420.16  1  
Exp2  39757.7  1  
Exp2  75277.64  1  
Exp2  20021.94  1  
Exp2  53519.758  1  
Exp2  20481.14  1  
Exp2  62499.58  1  
Exp2  42103.72  1  
Exp2  21004.3  1  
Exp2  40717.1  1  
Exp2  18317.16  1  
Exp2  42553.9  1  
Exp2  37964.36  1  
Exp2  52307.8  1  
Exp2  53095.82  1  
Exp2  32394.1  1  
Exp2  54697.28  1  
Exp2  25040.34  1  
Exp2  41725.7  1  
Exp2  18021.959  1  
Exp2  18345.04  1  
Exp2  40886.02  1  
Exp2  67160.46  1  
Exp2  39756.88  1  
Exp2  33216.56  1  
Exp2  45612.5  1  
Exp2  33209.18  1  
Exp2  31323.18  1  
Exp2  41783.918  1  
Exp2  21532.379  1  
Exp2  30321.14  1  
Exp2  39872.5  1  
Exp2  45051.62  1  
Exp2  53183.56  1  
Exp2  37052.52  1  
Exp2  37623.24  1  
Exp2  17757.92  1  
Exp2  38676.12  1  
Exp2  22853.4  1  
Exp2  16608.28  1  
Exp2  30603.22  1  
Exp2  31962.78  1  
Exp2  32177.62  1  
Exp2  21159.28  1  
Exp2  6890.46  0  
Exp2  40402.22  1  
Exp2  28454.82  1  
Exp2  19706.24  1  
Exp2  47501.78  1  
Exp2  46844.96  1  
Exp2  28349.86  1  
Exp2  52352.08  1  
Exp2  19727.56  1  
Exp2  22951.799  1  
Exp2  20909.18  1  
Exp2  31711.04  1  
Exp2  51161.44  1  
Exp2  43696.98  1  
Exp2  16994.5  1  
Exp2  24317.1  1  
Exp2  54936.72  1  
Exp2  37311.64  1  
Exp2  24623.78  1  
Exp2  18422.94  1  
Exp2  25046.9  1  
Exp2  29032.1  1  
Exp2  42230.0  1  
Exp2  30225.2  1  
Exp2  34883.62  1  
Exp2  40342.36  1  
Exp2  39193.54  1  
Exp2  45243.5  1  
Exp2  23126.459  1  
Exp2  17399.58  1  
Exp2  15133.92  0  
Exp2  35468.28  1  
Exp2  23318.34  1  
Exp2  49166.38  1  
Exp2  14559.1  1  
Exp2  51396.78  1  
Exp2  46898.258  1  
Exp2  46412.0  1  
Exp2  19649.66  1  
Exp2  43194.32  1  
Exp2  39609.28  1  
Exp2  19017.44  1  
Exp2  46541.56  1  
Exp2  24472.9  1  
Exp2  20841.94  1  
Exp2  23748.84  1  
Exp2  23666.84  1  
Exp2  40059.46  1  
Exp2  63448.32  1  
Exp2  50106.918  1  
Exp2  30873.0  1  
Exp2  39433.8  1  
Exp2  69353.96  1  
Exp2  57454.94  1  
Exp2  23245.36  1  
Exp2  19205.22  0  
Exp2  27312.56  1  
Exp2  40973.758  1  
Exp2  50933.48  1  
Exp2  40911.44  1  
Exp2  28601.6  0  
Exp2  37246.04  1  
Exp2  28866.459  1  
Exp2  25866.08  1  
Exp2  49318.9  1  
Exp2  66678.3  1  
Exp2  20481.14  1  
Exp2  53931.4  1  
Exp2  20493.44  1  
Exp2  33251.0  1  
Exp2  30176.82  1  
Exp2  38177.56  1  
Exp2  44125.84  1  
Exp2  60782.5  1  
Exp2  17218.36  1  
Exp2  51947.82  1  
Exp2  40134.08  1  
Exp2  45294.34  1  
Exp2  30701.62  1  
Exp2  64571.72  1  
Exp2  34038.2  1  
Exp2  21983.379  1  
Exp2  52963.8  1  
Exp2  33036.98  1  
Exp2  28823.0  1  
Exp2  41526.44  1  
Exp2  23523.34  1  
Exp2  56286.44  1  
Exp2  50445.58  1  
Exp2  48052.82  1  
Exp2  22851.76  1  
Exp2  19707.06  1  
Exp2  38370.258  1  
Exp2  43477.22  1  
Exp2  19643.92  1  
Exp2  46704.74  1  
Exp2  41381.3  1  
Exp2  49947.84  1  
Exp2  33329.72  1  
Exp2  55837.08  1  
Exp2  32783.6  1  
Exp2  48753.918  1  
Exp2  22190.02  1  
Exp2  38692.52  1  
Exp2  17865.34  1  
Exp2  55002.32  1  
Exp2  16996.959  1  
Exp2  25451.16  1  
Exp2  49263.14  1  
Exp2  24260.52  1  
Exp2  38415.36  1  
Exp2  35129.62  1  
Exp2  30973.86  1  
Exp2  38599.04  1  
Exp2  23109.24  1  
Exp2  41128.74  1  
Exp2  43209.08  1  
Exp2  23925.14  1  
Exp2  19796.44  1  
Exp2  17009.26  1  
Exp2  41594.5  1  
Exp2  26570.459  1  
Exp2  19055.16  1  
Exp2  25886.58  1  
Exp2  33327.258  1  
Exp2  34408.02  1  
Exp2  20701.72  1  
Exp2  40084.06  1  
Exp2  42637.54  1  
Exp2  48831.0  1  
Exp2  21983.379  1  
Exp2  35970.94  0  
Exp2  26296.58  1  
Exp2  15196.24  1  
Exp2  32355.56  1  
Exp2  49147.52  1  
Exp2  39194.36  1  
Exp2  35984.06  1  
Exp2  53589.46  1  
Exp2  27292.06  1  
Exp2  20598.4  1  
Exp2  49664.12  1  
Exp2  26802.52  1  
Exp2  35467.46  1  
Exp2  23609.44  1  
Exp2  33942.258  1  
Exp2  36474.418  1  
Exp2  39777.38  1  
Exp2  16982.2  1  
Exp2  33134.56  1  
Exp2  22768.12  1  
Exp2  54671.04  1  
Exp2  36280.08  1  
Exp2  24725.459  1  
Exp2  79252.18  0  
Exp2  27503.62  1  
Exp2  24951.78  1  
Exp2  25584.82  1  
Exp2  39439.54  1  
Exp2  47107.36  1  
Exp2  50139.72  1  
Exp2  39469.06  1  
Exp2  44790.86  1  
Exp2  43340.28  1  
Exp2  36205.46  1  
Exp2  34567.918  1  
Exp2  41700.28  1  
Exp2  22563.12  1  
Exp2  49425.5  1  
Exp2  47874.88  1  
Exp2  42412.04  1  
Exp2  52919.52  1  
Exp2  39441.18  1  
Exp2  48383.28  1  
Exp2  40193.94  1  
Exp2  45762.56  1  
Exp2  25520.86  1  
Exp2  39715.06  1  
Exp2  24030.92  1  
Exp2  34581.86  1  
Exp2  26300.68  1  
Exp2  51917.48  1  
Exp2  30572.06  1  
Exp2  42178.34  1  
Exp2  25728.32  1  
Exp2  48438.22  1  
Exp2  52571.02  1  
Exp2  39123.02  1  
Exp2  22125.24  0  
Exp2  45774.86  1  
Exp2  44458.758  1  
Exp2  23122.36  1  
Exp2  56739.08  1  
Exp2  61286.8  0  
Exp2  52871.14  1  
Exp2  41769.98  1  
Exp2  18579.56  1  
Exp2  29501.14  1  
Exp2  30583.54  1  
Exp2  41847.88  1  
Exp2  18502.48  1  
Exp2  40257.9  0  
Exp2  47005.68  1  
Exp2  42293.14  1  
Exp2  28453.18  1  
Exp2  38662.18  1  
Exp2  29287.94  1  
Exp2  20371.26  1  
Exp2  29556.08  1  
Exp2  40169.34  1  
Exp2  54653.82  1  
Exp2  38289.9  1  
Exp2  56548.84  1  
Exp2  46635.86  1  
Exp2  34499.86  1  
Exp2  17859.6  1  
Exp2  27679.1  1  
Exp2  42906.5  1  
Exp2  21864.48  1  
Exp2  39852.82  1  
Exp2  35920.1  1  
Exp2  22711.54  1  
Exp2  19919.44  1  
Exp2  25269.94  1  
Exp2  39628.96  1  
Exp2  34727.82  1  
Exp2  27119.86  1  
Exp2  39052.5  1  
Exp2  19361.02  1  
Exp2  43498.54  1  
Exp2  18163.0  1  
Exp2  33683.96  1  
Exp2  46540.74  1  
Exp2  40403.86  1  
Exp2  24414.68  1  
Exp2  31343.68  1  
Exp2  19319.2  1  
Exp2  34671.24  1  
Exp2  34532.66  1  
Exp2  12688.68  1  
Exp2  42298.88  1  
Exp2  50405.4  1  
Exp2  18779.64  1  
Exp2  22431.92  1  
Exp2  38868.82  1  
Exp2  55436.918  1  
Exp2  32032.48  1  
Exp2  15895.7  1  
Exp2  39252.58  1  
Exp2  32304.719  1  
Exp2  52849.0  0  
Exp2  27975.94  1  
Exp2  41837.22  1  
Exp2  24758.26  1  
Exp2  22474.56  1  
Exp2  32449.86  1  
Exp2  52064.258  1  
Exp2  23934.16  1  
Exp2  32304.719  1  
Exp2  23255.2  1  
Exp2  29989.04  1  
Exp2  37702.78  1  
Exp2  43131.18  1  
Exp2  21860.379  1  
Exp2  44889.258  1  
Exp2  40156.22  1  
Exp2  19922.72  1  
Exp2  25909.54  1  
Exp2  23490.54  1  
Exp2  23206.0  1  
Exp2  23821.82  0  
Exp2  39439.54  1  
Exp2  21944.84  1  
Exp2  31902.1  1  
Exp2  20426.2  0  
Exp2  19374.14  1  
Exp2  54944.098  1  
Exp2  24516.36  1  
Exp2  32084.14  1  
Exp2  42656.4  1  
Exp2  58691.5  1  
Exp2  37528.94  1  
Exp2  44694.918  1  
Exp2  38995.918  1  
Exp2  33543.74  1  
Exp2  34519.54  1  
Exp2  23110.06  1  
Exp2  53733.78  1  
Exp2  35471.56  1  
Exp2  28085.0  1  
Exp2  35340.36  1  
Exp2  17348.74  1  
Exp2  30921.379  1  
Exp2  30663.08  1  
Exp2  39091.04  1  
Exp2  76433.016  0  
Exp2  46827.74  1  
Exp2  46734.258  1  
Exp2  19347.9  1  
Exp2  37719.18  1  
Exp2  40502.258  1  
Exp2  25542.18  1  
Exp2  17031.4  1  
Exp2  23504.48  1  
Exp2  19441.379  1  
Exp2  47871.598  1  
Exp2  21333.94  1  
Exp2  29721.72  1  
Exp2  48822.8  1  
Exp2  43092.64  1  
Exp2  49463.22  1  
Exp2  45409.14  1  
Exp2  54651.36  1  
Exp2  35665.9  1  
Exp2  39465.78  1  
Exp2  26897.64  1  
Exp2  53623.9  1  
Exp2  23686.52  1  
Exp2  20732.879  1  
Exp2  33568.34  1  
Exp2  19814.48  1  
Exp2  38730.24  1  
Exp2  26427.78  1  
Exp2  44153.72  1  
Exp2  31675.78  1  
Exp2  45466.54  1  
Exp2  18546.76  1  
Exp2  44682.62  1  
Exp2  18958.4  1  
Exp2  43961.02  1  
Exp2  42365.3  1  
Exp2  36052.12  1  
Exp2  19325.76  1  
Exp2  34820.48  1  
Exp2  24135.06  1  
Exp2  24472.9  1  
Exp2  19866.14  1  
Exp2  27732.4  1  
Exp2  42610.48  1  
Exp2  24764.82  1  
Exp2  22682.02  1  
Exp2  29847.18  1  
Exp2  50912.16  1  
Exp2  47672.34  1  
Exp2  34341.6  1  
Exp2  39180.418  1  
Exp2  53646.04  1  
Exp2  33232.14  1  
Exp2  45955.258  1  
Exp2  23351.959  1  
Exp2  33600.32  1  
Exp2  36889.34  1  
Exp2  62233.9  1  
Exp2  37765.1  1  
Exp2  42257.06  1  
Exp2  30541.72  1  
Exp2  50782.598  0  
Exp2  68393.74  1  
Exp2  26126.02  1  
Exp2  23444.62  1  
Exp2  34533.48  1  
Exp2  20373.72  1  
Exp2  40970.48  1  
Exp2  42009.418  1  
Exp2  21855.459  1  
Exp2  22849.299  1  
Exp2  40711.36  1  
Exp2  23986.64  1  
Exp2  36072.62  1  
Exp2  28818.08  1  
Exp2  26509.78  1  
Exp2  46174.2  1  
Exp2  39822.48  1  
Exp2  15621.82  1  
Exp2  21792.32  1  
Exp2  47561.64  1  
Exp2  42862.22  1  
Exp2  48178.28  0  
Exp2  17634.92  1  
Exp2  27583.16  1  
Exp2  38247.258  1  
Exp2  23921.04  1  
Exp2  12288.52  1  
Exp2  36471.96  1  
Exp2  24064.54  1  
Exp2  18934.62  1  
Exp2  23690.62  1  
Exp2  56821.9  1  
Exp2  22266.28  1  
Exp2  19658.68  1  
Exp2  23947.28  1  
Exp2  18973.16  1  
Exp2  35177.18  1  
Exp2  46689.98  1  
Exp2  37384.62  1  
Exp2  26736.92  1  
Exp2  26128.48  1  
Exp2  24046.5  1  
Exp2  43380.46  1  
Exp2  17425.82  1  
Exp2  39662.58  1  
Exp2  25869.36  1  
Exp2  42986.04  1  
Exp2  25101.02  1  
Exp2  24496.68  1  
Exp2  20661.54  1  
Exp2  43870.82  1  
Exp2  32428.54  1  
Exp2  27977.58  1  
Exp2  1652.2999  0  
Exp2  35979.96  1  
Exp2  53767.4  1  
Exp2  27827.52  1  
Exp2  39175.5  1  
Exp2  43238.6  1  
Exp2  34931.18  1  
Exp2  20223.66  1  
Exp2  22467.18  1  
Exp2  34818.02  1  
Exp2  38289.9  1  
Exp2  23252.74  1  
Exp2  42841.72  1  
Exp2  47044.22  1  
Exp2  28323.62  1  
Exp2  56998.2  0  
Exp2  34684.36  1  
Exp2  42295.6  1  
Exp2  33050.1  1  
Exp2  34945.94  1  
Exp2  28586.84  1  
Exp2  24924.72  1  
Exp2  36184.96  1  
Exp2  41223.86  1  
Exp2  35505.18  1  
Exp2  37829.06  1  
Exp2  37710.98  1  
Exp2  23972.7  1  
Exp2  41492.0  1  
Exp2  27280.58  1  
Exp2  18335.2  1  
Exp2  25865.26  1  
Exp2  41207.46  1  
Exp2  27296.98  1  
Exp2  55564.84  1  
Exp2  40037.32  1  
Exp2  41114.8  1  
Exp2  30438.4  1  
Exp2  12565.68  1  
Exp2  67175.22  0  
Exp2  43079.52  1  
Exp2  17657.06  1  
Exp2  37093.52  1  
Exp2  18504.12  1  
Exp2  38089.0  1  
Exp2  39710.96  1  
Exp2  41141.86  1  
Exp2  25850.5  1  
Exp2  19382.34  1  
Exp2  39656.02  1  
Exp2  53511.56  1  
Exp2  36721.24  1  
Exp2  41492.0  1  
Exp2  20599.22  1  
Exp2  29647.92  1  
Exp2  25702.08  1  
Exp2  42053.7  1  
Exp2  25612.7  1  
Exp2  43639.58  1  
Exp2  18655.82  1  
Exp2  25287.16  1  
Exp2  19734.94  1  
Exp2  29071.459  1  
Exp2  35917.64  1  
Exp2  48873.64  1  
Exp2  21401.18  1  
Exp2  27448.68  1  
Exp2  44002.02  1  
Exp2  36065.24  1  
Exp2  37440.38  1  
Exp2  34208.758  1  
Exp2  39848.72  1  
Exp2  61689.418  1  
Exp2  17912.9  1  
Exp2  44825.3  0  
Exp2  30694.24  1  
Exp2  21056.78  1  
Exp2  18608.26  1  
Exp2  49462.4  1  
Exp2  39009.86  1  
Exp2  36699.918  1  
Exp2  46421.02  1  
Exp2  30030.86  1  
Exp2  42951.6  1  
Exp2  25645.5  1  
Exp2  9056.08  0  
Exp2  16634.52  1  
Exp2  30227.66  1  
Exp2  45731.4  1  
Exp2  27492.14  1  
Exp2  42280.84  1  
Exp2  39339.5  1  
Exp2  39688.82  0  
Exp2  31524.9  1  
Exp2  20013.74  1  
Exp2  34160.38  1  
Exp2  37214.88  1  
Exp2  24770.56  1  
Exp2  39764.258  1  
Exp2  32936.12  1  
Exp2  27015.72  1  
Exp2  36915.58  1  
Exp2  40525.22  1  
Exp2  26354.799  1  
Exp2  25244.52  1  
Exp2  45636.28  0  
Exp2  25904.62  1  
Exp2  28159.62  1  
Exp2  40038.14  1  
Exp2  65889.46  1  
Exp2  38543.28  1  
Exp2  32378.52  1  
Exp2  50270.918  1  
Exp2  39232.08  1  
Exp2  31373.2  1  
Exp2  40585.9  1  
Exp2  40049.62  1  
Exp2  44902.38  1  
Exp2  50269.28  1  
Exp2  37059.08  1  
Exp2  34623.68  1  
Exp2  40520.3  1  
Exp2  17625.08  1  
Exp2  39705.22  1  
Exp2  33012.38  1  
Exp2  49455.02  1  
Exp2  25696.34  1  
Exp2  44554.7  1  
Exp2  38194.78  1  
Exp2  30188.299  1  
Exp2  29803.72  1  
Exp2  20946.9  1  
Exp2  31693.0  1  
Exp2  27144.459  1  
Exp2  56508.66  1  
Exp2  40096.36  1  
Exp2  23599.6  1  
Exp2  31374.02  1  
Exp2  33339.56  1  
Exp2  17925.2  1  
Exp2  24420.42  1  
Exp2  40876.18  1  
Exp2  21411.02  1  
Exp2  48667.82  1  
Exp2  18192.52  1  
Exp2  27873.44  1  
Exp2  23299.48  1  
Exp2  36846.7  1  
Exp2  26987.84  1  
Exp2  33683.96  1  
Exp2  34425.24  1  
Exp2  36322.72  1  
Exp2  31998.86  1  
Exp2  33991.46  1  
Exp2  23748.02  1  
Exp2  20986.26  1  
Exp2  66201.06  1  
Exp2  40979.5  1  
Exp2  32180.08  1  
Exp2  46858.9  0  
Exp2  18992.02  1  
Exp2  47740.4  1  
Exp2  22012.9  1  
Exp2  31770.9  1  
Exp2  39399.36  1  
Exp2  25263.379  1  
Exp2  53669.82  1  
Exp2  47731.38  1  
Exp2  37061.54  1  
Exp2  40541.62  1  
Exp2  40034.86  1  
Exp2  19354.459  1  
Exp2  43933.96  1  
Exp2  40879.46  1  
Exp2  23312.6  1  
Exp2  31013.22  1  
Exp2  19783.32  1  
Exp2  28933.7  1  
Exp2  49268.88  1  
Exp2  18232.7  1  
Exp2  25580.72  1  
Exp2  29718.44  1  
Exp2  58590.64  1  
Exp2  46446.44  1  
Exp2  34753.24  1  
Exp2  14723.1  1  
Exp2  35478.12  1  
Exp2  52832.598  1  
Exp2  43542.0  1  
Exp2  32696.68  1  
Exp2  22599.2  1  
Exp2  26820.56  1  
Exp2  35225.56  1  
Exp2  19554.54  1  
Exp2  21274.08  1  
Exp2  36084.918  1  
Exp2  23474.959  1  
Exp2  22722.2  1  
Exp2  66912.82  1  
Exp2  38761.4  0  
Exp2  42673.62  1  
Exp2  20709.92  1  
Exp2  24088.32  1  
Exp2  22427.0  1  
Exp2  23577.459  1  
Exp2  18582.02  1  
Exp2  26824.66  1  
Exp2  59430.32  1  
Exp2  21270.8  1  
Exp2  36913.12  1  
Exp2  57163.02  1  
Exp2  24461.42  1  
Exp2  31743.84  1  
Exp2  24557.36  1  
Exp2  50735.04  1  
Exp2  24827.14  1  
Exp2  35967.66  1  
Exp2  25660.26  0  
Exp2  31342.86  1  
Exp2  34885.258  1  
Exp2  42501.418  1  
Exp2  41491.18  1  
Exp2  37914.34  1  
Exp2  17918.64  1  
Exp2  23349.5  1  
Exp2  37489.58  1  
Exp2  30490.879  1  
Exp2  28453.18  1  
Exp2  36699.1  1  
Exp2  30634.379  1  
Exp2  41394.418  1  
Exp2  23743.92  1  
Exp2  20306.48  1  
Exp2  49156.54  1  
Exp2  45236.12  1  
Exp2  39979.918  1  
Exp2  30523.68  1  
Exp2  41735.54  1  
Exp2  40207.88  1  
Exp2  46618.64  1  
Exp2  20905.9  1  
Exp2  33796.3  1  
Exp2  35744.62  1  
Exp2  32613.86  1  
Exp2  35022.2  1  
Exp2  18409.0  1  
Exp2  54315.16  1  
Exp2  40527.68  1  
Exp2  20614.8  1  
Exp2  32192.379  1  
Exp2  23923.5  1  
Exp2  21982.56  1  
Exp2  19119.12  1  
Exp2  16363.1  1  
Exp2  18007.2  1  
Exp2  27426.54  1  
Exp2  40449.78  1  
Exp2  38417.82  1  
Exp2  23839.86  1  
Exp2  39497.758  1  
Exp2  23779.18  1  
Exp2  40822.06  1  
Exp2  21179.78  1  
Exp2  45904.418  1  
Exp2  33995.56  1  
Exp2  22563.12  1  
Exp2  61076.06  1  
Exp2  18764.06  1  
Exp2  51399.24  1  
Exp2  17992.44  1  
Exp2  28379.379  1  
Exp2  20287.62  1  
Exp2  30525.32  1  
Exp2  24255.6  1  
Exp2  40003.7  1  
Exp2  29358.459  1  
Exp2  23952.2  1  
Exp2  44002.84  1  
Exp2  41373.1  1  
Exp2  25988.26  1  
Exp2  22684.48  1  
Exp2  27783.24  1  
Exp2  42794.16  1  
Exp2  24785.32  1  
Exp2  45048.34  1  
Exp2  20562.32  1  
Exp2  43772.418  1  
Exp2  38616.258  1  
Exp2  32490.86  1  
Exp2  17964.56  1  
Exp2  42883.54  1  
Exp2  23184.68  1  
Exp2  43966.758  1  
Exp2  36267.78  1  
Exp2  25376.54  1  
Exp2  22625.44  1  
Exp2  34110.36  1  
Exp2  18422.12  1  
Exp2  28204.72  1  
Exp2  34841.8  1  
Exp2  39479.72  1  
Exp2  33571.62  1  
Exp2  47383.7  1  
Exp2  45250.06  1  
Exp2  22679.56  1  
Exp2  33231.32  0  
Exp2  18952.66  1  
Exp2  42672.8  1  
Exp2  51661.64  0  
Exp2  19206.86  1  
Exp2  65952.6  1  
Exp2  25332.26  1  
Exp2  33480.6  1  
Exp2  43958.56  1  
Exp2  30555.66  1  
Exp2  33826.64  1  
Exp2  39159.918  1  
Exp2  23953.84  1  
Exp2  38721.22  1  
Exp2  21745.58  1  
Exp2  29779.12  1  
Exp2  31081.28  1  
Exp2  40497.34  1  
Exp2  5455.46  0  
Exp2  36825.38  1  
Exp2  44396.44  1  
Exp2  34402.28  1  
Exp2  26249.84  1  
Exp2  49016.32  1  
Exp2  30541.72  1  
Exp2  40766.3  1  
Exp2  34894.28  1  
Exp2  33507.66  1  
Exp2  34840.98  1  
Exp2  54786.66  1  
Exp2  46270.14  1  
Exp2  32991.88  1  
Exp2  43363.24  1  
Exp2  55380.34  1  
Exp2  47054.88  1  
Exp2  42179.98  1  
Exp2  51145.04  1  
Exp2  23181.4  1  
Exp2  50079.04  1  
Exp2  41856.9  1  
Exp2  40218.54  1  
Exp2  23707.02  1  
Exp2  40714.64  1  
Exp2  29893.1  1  
Exp2  24948.5  1  
Exp2  20470.48  1  
Exp2  46047.918  1  
Exp2  38147.22  1  
Exp2  34989.4  1  
Exp2  23014.94  1  
Exp2  39473.16  1  
Exp2  35528.14  1  
Exp2  55893.66  1  
Exp2  21113.36  1  
Exp2  39632.24  1  
Exp2  43127.9  1  
Exp2  25578.26  1  
Exp2  29189.54  1  
Exp2  23707.02  1  
Exp2  16167.939  1  
Exp2  26197.36  1  
Exp2  46603.88  1  
Exp2  48635.02  1  
Exp2  24390.9  1  
Exp2  22530.32  1  
Exp2  25820.98  1  
Exp2  21644.72  1  
Exp2  36086.56  1  
Exp2  29526.56  1  
Exp2  34779.48  1  
Exp2  29369.12  1  
Exp2  19821.86  1  
Exp2  40735.14  1  
Exp2  26435.16  1  
Exp2  29753.7  1  
Exp2  47496.04  1  
Exp2  32847.56  1  
Exp2  23223.22  1  
Exp2  38247.258  1  
Exp2  18992.02  0  
Exp2  42198.02  1  
Exp2  41721.6  1  
Exp2  22685.299  1  
Exp2  14114.66  1  
Exp2  54741.56  1  
Exp2  45916.72  1  
Exp2  48023.3  1  
Exp2  72533.1  1  
Exp2  44958.96  1  
Exp2  37216.52  1  
Exp2  29519.18  1  
Exp2  61047.36  1  
Exp2  45861.78  1  
Exp2  34799.98  1  
Exp2  29861.94  1  
Exp2  56432.4  1  
Exp2  44198.82  1  
Exp2  39984.84  1  
Exp2  43652.7  1  
Exp2  36338.3  1  
Exp2  18869.02  1  
Exp2  27499.52  1  
Exp2  55821.5  1  
Exp2  27215.799  1  
Exp2  34189.9  1  
Exp2  19505.34  1  
Exp2  55415.598  1  
Exp2  47617.4  1  
Exp2  46238.98  1  
Exp2  29706.14  1  
Exp2  44457.12  0  
Exp2  40965.56  1  
Exp2  31559.34  1  
Exp2  36883.6  1  
Exp2  39696.2  1  
Exp2  51617.36  1  
Exp2  32236.66  1  
Exp2  35912.72  1  
Exp3  11154.46  1  
Exp3  20053.1  1  
Exp3  11436.54  1  
Exp3  22670.54  1  
Exp3  12048.26  1  
Exp3  16697.66  1  
Exp3  44272.62  1  
Exp3  12907.62  1  
Exp3  10538.64  1  
Exp3  7817.88  1  
Exp3  14545.16  1  
Exp3  11669.42  1  
Exp3  36048.84  0  
Exp3  11716.9795  1  
Exp3  18667.3  1  
Exp3  21275.72  1  
Exp3  26996.86  1  
Exp3  20401.6  1  
Exp3  23580.74  1  
Exp3  43777.34  1  
Exp3  46134.84  1  
Exp3  35237.04  0  
Exp3  23649.62  1  
Exp3  8370.56  1  
Exp3  21607.0  1  
Exp3  13468.5  1  
Exp3  19485.66  1  
Exp3  20289.26  1  
Exp3  22754.18  0  
Exp3  10386.12  1  
Exp3  35996.36  1  
Exp3  34034.918  0  
Exp3  21867.76  1  
Exp3  41218.94  1  
Exp3  42700.68  1  
Exp3  37907.78  1  
Exp3  14947.78  1  
Exp3  36550.68  1  
Exp3  27963.64  1  
Exp3  9676.0  1  
Exp3  8131.94  1  
Exp3  31574.92  0  
Exp3  10723.14  1  
Exp3  21076.459  1  
Exp3  44692.46  0  
Exp3  9021.64  1  
Exp3  34872.14  1  
Exp3  24285.12  0  
Exp3  24445.84  1  
Exp3  43296.82  1  
Exp3  9881.0  1  
Exp3  21829.22  1  
Exp3  18616.459  1  
Exp3  37658.5  1  
Exp3  23572.54  1  
Exp3  18698.459  1  
Exp3  28537.64  1  
Exp3  27357.66  1  
Exp3  12413.9795  1  
Exp3  16040.02  1  
Exp3  9924.46  1  
Exp3  10414.82  1  
Exp3  22363.86  1  
Exp3  50320.12  1  
Exp3  36037.36  1  
Exp3  30462.18  1  
Exp3  28442.52  1  
Exp3  12829.72  1  
Exp3  36058.68  1  
Exp3  10467.3  1  
Exp3  11912.14  1  
Exp3  39772.46  1  
Exp3  12508.28  1  
Exp3  36664.66  0  
Exp3  10040.08  1  
Exp3  35368.24  1  
Exp3  35146.02  0  
Exp3  53377.08  0  
Exp3  40669.54  1  
Exp3  42348.08  0  
Exp3  44550.6  0  
Exp3  24590.98  1  
Exp3  17976.04  1  
Exp3  74651.98  0  
Exp3  20522.14  1  
Exp3  35416.62  1  
Exp3  14147.46  1  
Exp3  11885.08  1  
Exp3  41881.5  0  
Exp3  22766.48  1  
Exp3  20363.879  1  
Exp3  7892.5  1  
Exp3  19713.62  1  
Exp3  20449.98  1  
Exp3  33419.1  1  
Exp3  31607.719  1  
Exp3  33081.258  1  
Exp3  10304.939  1  
Exp3  12810.86  1  
Exp3  12177.82  1  
Exp3  28351.5  1  
Exp3  37925.0  1  
Exp3  47031.918  1  
Exp3  31839.78  1  
Exp3  22456.52  1  
Exp3  40230.02  1  
Exp3  28218.66  0  
Exp3  10819.08  1  
Exp3  35829.9  0  
Exp3  9057.72  1  
Exp3  10889.6  1  
Exp3  26976.36  1  
Exp3  37852.02  1  
Exp3  43450.16  0  
Exp3  32679.459  1  
Exp3  47158.2  0  
Exp3  47316.46  0  
Exp3  46399.7  1  
Exp3  35212.44  1  
Exp3  16879.7  1  
Exp3  24558.18  1  
Exp3  16217.96  1  
Exp3  9852.3  1  
Exp3  25313.4  1  
Exp3  14296.7  1  
Exp3  46189.78  1  
Exp3  13598.88  1  
Exp3  18569.72  1  
Exp3  42679.36  0  
Exp3  46949.098  0  
Exp3  21192.9  1  
Exp3  16486.92  1  
Exp3  9685.84  1  
Exp3  36044.74  1  
Exp3  32204.68  1  
Exp3  40891.758  1  
Exp3  16860.02  1  
Exp3  11447.2  1  
Exp3  28735.26  0  
Exp3  28169.459  1  
Exp3  24294.959  1  
Exp3  10210.64  1  
Exp3  8378.76  1  
Exp3  34900.84  1  
Exp3  40560.48  1  
Exp3  33909.46  0  
Exp3  39849.54  0  
Exp3  10421.38  1  
Exp3  35220.64  1  
Exp3  25959.56  1  
Exp3  14822.32  1  
Exp3  16328.66  1  
Exp3  36849.16  0  
Exp3  35385.46  1  
Exp3  31569.18  0  
Exp3  11672.7  1  
Exp3  34994.32  0  
Exp3  17556.2  1  
Exp3  30445.78  0  
Exp3  21602.9  1  
Exp3  44281.64  1  
Exp3  18818.18  1  
Exp3  28444.98  1  
Exp3  13822.74  1  
Exp3  49291.02  0  
Exp3  11707.14  1  
Exp3  13388.96  1  
Exp3  20006.36  1  
Exp3  27954.62  1  
Exp3  9211.06  1  
Exp3  21507.78  1  
Exp3  18071.98  1  
Exp3  30339.18  1  
Exp3  46592.4  1  
Exp3  52831.78  0  
Exp3  25505.28  1  
Exp3  34307.16  1  
Exp3  24052.24  1  
Exp3  23145.32  1  
Exp3  34086.58  1  
Exp3  56421.74  1  
Exp3  45039.32  1  
Exp3  24018.62  1  
Exp3  38540.0  1  
Exp3  46152.06  1  
Exp3  9359.4795  1  
Exp3  20860.8  1  
Exp3  11839.16  1  
Exp3  18258.12  1  
Exp3  20693.52  1  
Exp3  49567.36  1  
Exp3  16356.54  1  
Exp3  10163.08  1  
Exp3  14866.6  1  
Exp3  30135.0  1  
Exp3  19952.24  1  
Exp3  26442.54  1  
Exp3  9270.1  1  
Exp3  20047.36  1  
Exp3  39710.14  1  
Exp3  12045.8  1  
Exp3  20696.8  1  
Exp3  35087.8  1  
Exp3  27252.7  1  
Exp3  18116.26  1  
Exp3  57299.14  1  
Exp3  60750.52  1  
Exp3  19995.7  1  
Exp3  21132.22  1  
Exp3  14263.899  1  
Exp3  51570.62  0  
Exp3  41126.28  1  
Exp3  10746.1  1  
Exp3  44270.98  1  
Exp3  40119.32  1  
Exp3  27913.62  1  
Exp3  34989.4  1  
Exp3  32769.66  1  
Exp3  32704.06  1  
Exp3  23986.64  1  
Exp3  19604.56  1  
Exp3  31264.959  1  
Exp3  32614.68  1  
Exp3  9035.58  1  
Exp3  21313.44  1  
Exp3  35423.18  0  
Exp3  9260.26  1  
Exp3  35952.08  0  
Exp3  37765.918  1  
Exp3  20865.72  1  
Exp3  54733.36  1  
Exp3  37893.84  1  
Exp3  31039.459  1  
Exp3  41448.54  0  
Exp3  24431.9  0  
Exp3  33607.7  1  
Exp3  46627.66  1  
Exp3  22005.52  1  
Exp3  31519.16  1  
Exp3  22978.04  0  
Exp3  41247.64  1  
Exp3  23101.86  1  
Exp3  9707.9795  1  
Exp3  17938.32  1  
Exp3  9563.66  1  
Exp3  28671.299  0  
Exp3  43447.7  0  
Exp3  31305.14  0  
Exp3  9373.42  1  
Exp3  16120.38  1  
Exp3  25894.78  1  
Exp3  9567.76  1  
Exp3  20349.12  1  
Exp3  13460.3  1  
Exp3  46783.46  0  
Exp3  12728.04  1  
Exp3  38479.32  0  
Exp3  20682.86  1  
Exp3  53559.94  1  
Exp3  20226.94  1  
Exp3  24185.9  1  
Exp3  52432.44  0  
Exp3  30671.28  1  
Exp3  8971.62  1  
Exp3  23172.379  1  
Exp3  41157.44  1  
Exp3  48830.18  0  
Exp3  32513.0  1  
Exp3  41968.418  0  
Exp3  33748.74  1  
Exp3  27574.959  1  
Exp3  41341.94  0  
Exp3  19452.86  1  
Exp3  34568.74  1  
Exp3  19778.4  1  
Exp3  20396.68  1  
Exp3  20293.36  1  
Exp3  40471.918  1  
Exp3  44653.1  0  
Exp3  49562.44  1  
Exp3  41535.46  0  
Exp3  43237.78  1  
Exp3  10086.82  1  
Exp3  35975.04  0  
Exp3  16617.3  1  
Exp3  17598.84  1  
Exp3  11368.4795  1  
Exp3  17731.68  1  
Exp3  47760.9  1  
Exp3  28209.64  1  
Exp3  25296.18  1  
Exp3  13803.88  1  
Exp3  44302.14  1  
Exp3  34879.52  1  
Exp3  46872.02  1  
Exp3  13981.0  1  
Exp3  38958.2  1  
Exp3  9295.52  1  
Exp3  43817.52  1  
Exp3  20135.1  1  
Exp3  7812.96  1  
Exp3  23274.879  1  
Exp3  18429.5  1  
Exp3  9704.7  1  
Exp3  16117.92  1  
Exp3  20386.84  1  
Exp3  22952.62  1  
Exp3  13653.0  1  
Exp3  20861.62  1  
Exp3  27930.02  0  
Exp3  20489.34  1  
Exp3  51177.84  1  
Exp3  32499.879  1  
Exp3  13706.3  1  
Exp3  20642.68  1  
Exp3  53515.66  0  
Exp3  20346.66  1  
Exp3  12092.54  1  
Exp3  24156.379  1  
Exp3  42360.38  1  
Exp3  15143.76  1  
Exp3  47569.84  1  
Exp3  17875.18  1  
Exp3  11822.76  1  
Exp3  30048.08  1  
Exp3  18156.44  1  
Exp3  18325.36  1  
Exp3  27651.22  1  
Exp3  42806.46  1  
Exp3  9026.56  1  
Exp3  24074.379  1  
Exp3  39883.98  0  
Exp3  14946.96  1  
Exp3  42583.418  1  
Exp3  13053.58  1  
Exp3  21989.94  0  
Exp3  42585.06  0  
Exp3  17202.78  1  
Exp3  22083.42  1  
Exp3  25238.78  1  
Exp3  33761.04  1  
Exp3  11845.72  1  
Exp3  10639.5  1  
Exp3  13290.56  1  
Exp3  27096.08  0  
Exp3  23894.799  1  
Exp3  13762.88  1  
Exp3  47366.48  1  
Exp3  33421.56  1  
Exp3  13835.86  1  
Exp3  27166.6  1  
Exp3  23770.16  0  
Exp3  43964.3  1  
Exp3  31376.48  0  
Exp3  44802.34  1  
Exp3  56215.098  1  
Exp3  12983.88  1  
Exp3  9016.72  1  
Exp3  25273.22  1  
Exp3  40450.6  0  
Exp3  7378.36  1  
Exp3  36016.04  0  
Exp3  13232.34  1  
Exp3  29942.299  1  
Exp3  10301.66  1  
Exp3  14025.28  1  
Exp3  37572.4  1  
Exp3  17088.8  1  
Exp3  15390.58  1  
Exp3  37215.7  1  
Exp3  12187.66  1  
Exp3  14887.1  1  
Exp3  12273.76  1  
Exp3  10577.18  1  
Exp3  12512.38  1  
Exp3  27531.5  1  
Exp3  11309.439  1  
Exp3  50111.84  1  
Exp3  20627.92  1  
Exp3  10331.18  1  
Exp3  9640.74  1  
Exp3  47935.56  0  
Exp3  35977.5  1  
Exp3  10889.6  1  
Exp3  8897.0  1  
Exp3  21885.8  1  
Exp3  33447.8  1  
Exp3  32275.2  1  
Exp3  13109.34  1  
Exp3  33387.12  0  
Exp3  41608.44  0  
Exp3  18681.24  1  
Exp3  28478.6  1  
Exp3  19198.66  1  
Exp3  48762.94  1  
Exp3  22092.44  1  
Exp3  12105.66  1  
Exp3  45465.72  0  
Exp3  10689.52  1  
Exp3  27669.26  1  
Exp3  16737.02  1  
Exp3  45254.98  0  
Exp3  53667.36  1  
Exp3  31168.2  1  
Exp3  48490.7  1  
Exp3  38295.64  0  
Exp3  22164.6  1  
Exp3  20468.02  1  
Exp3  18663.2  1  
Exp3  20218.74  1  
Exp3  58934.22  0  
Exp3  60644.74  0  
Exp3  14532.04  1  
Exp3  42194.74  0  
Exp3  12015.46  1  
Exp3  26914.04  1  
Exp3  33021.4  1  
Exp3  22501.62  1  
Exp3  42658.86  1  
Exp3  16669.78  1  
Exp3  36687.62  0  
Exp3  16052.32  1  
Exp3  50786.7  1  
Exp3  17110.94  1  
Exp3  39573.2  1  
Exp3  41255.84  1  
Exp3  7605.5  1  
Exp3  12424.64  1  
Exp3  7095.46  1  
Exp3  9558.74  1  
Exp3  14083.5  1  
Exp3  14546.8  1  
Exp3  28274.42  1  
Exp3  26594.24  1  
Exp3  25679.94  0  
Exp3  19341.34  1  
Exp3  27623.34  1  
Exp3  11048.68  1  
Exp3  53134.36  1  
Exp3  49784.66  1  
Exp3  44208.66  1  
Exp3  14255.7  1  
Exp3  10710.02  1  
Exp3  39456.758  1  
Exp3  9060.18  1  
Exp3  49564.9  0  
Exp3  9771.12  1  
Exp3  52716.16  1  
Exp3  36453.918  1  
Exp3  34713.06  1  
Exp3  40319.4  0  
Exp3  20417.18  1  
Exp3  38638.4  0  
Exp3  11698.12  1  
Exp3  9242.22  1  
Exp3  17562.76  1  
Exp3  28109.6  1  
Exp3  28754.12  1  
Exp3  33156.7  1  
Exp3  36364.54  1  
Exp3  25902.98  1  
Exp3  40608.04  1  
Exp3  42504.7  1  
Exp3  48873.64  0  
Exp3  34106.258  0  
Exp3  10657.54  1  
Exp3  12213.08  1  
Exp3  13167.56  1  
Exp3  10896.16  1  
Exp3  8607.54  1  
Exp3  34914.78  1  
Exp3  9105.28  1  
Exp3  32385.9  1  
Exp3  20674.66  1  
Exp3  15656.26  1  
Exp3  38371.9  1  
Exp3  61076.06  0  
Exp3  49141.78  1  
Exp3  29470.799  0  
Exp3  38003.72  1  
Exp3  28221.94  1  
Exp3  37913.52  1  
Exp3  9305.36  1  
Exp3  14754.26  1  
Exp3  15449.62  1  
Exp3  28898.44  1  
Exp3  37026.28  1  
Exp3  12295.08  1  
Exp3  44630.96  1  
Exp3  46704.74  0  
Exp3  52899.84  0  
Exp3  31313.34  1  
Exp3  37735.58  1  
Exp3  15354.5  1  
Exp3  39472.34  0  
Exp3  30951.72  1  
Exp3  24554.08  1  
Exp3  22108.84  1  
Exp3  25158.42  1  
Exp3  22161.32  1  
Exp3  16177.78  1  
Exp3  25213.36  1  
Exp3  39563.36  1  
Exp3  19391.36  1  
Exp3  40634.28  1  
Exp3  9714.54  1  
Exp3  39381.32  0  
Exp3  7124.16  1  
Exp3  37259.16  1  
Exp3  42727.74  1  
Exp3  22372.879  1  
Exp3  25386.379  1  
Exp3  38310.4  1  
Exp3  11473.439  1  
Exp3  32390.82  1  
Exp3  21062.52  1  
Exp3  39841.34  1  
Exp3  39047.58  1  
Exp3  35369.88  1  
Exp3  20322.879  1  
Exp3  31140.32  1  
Exp3  20741.08  1  
Exp3  36941.0  1  
Exp3  29478.18  1  
Exp3  17333.98  1  
Exp3  21013.32  1  
Exp3  42096.34  1  
Exp3  8778.92  1  
Exp3  32943.5  1  
Exp3  41533.82  1  
Exp3  35963.56  0  
Exp3  7536.62  1  
Exp3  47321.38  0  
Exp3  32669.62  1  
Exp3  24039.12  1  
Exp3  27126.42  1  
Exp3  11709.6  1  
Exp3  22941.959  1  
Exp3  18956.76  1  
Exp3  34616.3  1  
Exp3  16147.439  1  
Exp3  50743.24  0  
Exp3  13034.72  1  
Exp3  8543.58  1  
Exp3  17134.72  1  
Exp3  19656.22  1  
Exp3  19519.28  1  
Exp3  40963.918  0  
Exp3  46067.598  1  
Exp3  6979.02  1  
Exp3  18371.28  1  
Exp3  79470.3  0  
Exp3  32703.24  1  
Exp3  40281.68  1  
Exp3  19397.92  1  
Exp3  14265.54  1  
Exp3  19601.28  1  
Exp3  35595.38  1  
Exp3  49234.44  0  
Exp3  6868.32  1  
Exp3  18668.12  1  
Exp3  40775.32  0  
Exp3  21638.98  0  
Exp3  48411.16  1  
Exp3  11742.399  1  
Exp3  42211.14  0  
Exp3  19434.0  1  
Exp3  10826.46  1  
Exp3  9080.68  1  
Exp3  41799.5  0  
Exp3  47107.36  1  
Exp3  11499.68  1  
Exp3  39375.58  1  
Exp3  12841.2  1  
Exp3  27561.84  0  
Exp3  33222.3  1  
Exp3  33581.46  1  
Exp3  29052.6  1  
Exp3  20818.98  1  
Exp3  22619.7  1  
Exp3  16135.14  1  
Exp3  18097.4  1  
Exp3  20934.6  1  
Exp3  12234.399  1  
Exp3  9868.7  1  
Exp3  14359.84  1  
Exp3  57080.2  1  
Exp3  36526.08  1  
Exp3  35657.7  1  
Exp3  31578.2  1  
Exp3  12773.96  1  
Exp3  24144.08  1  
Exp3  9762.92  1  
Exp3  28412.18  1  
Exp3  35788.9  1  
Exp3  45421.44  0  
Exp3  16657.48  1  
Exp3  38663.0  0  
Exp3  11816.2  1  
Exp3  19717.72  1  
Exp3  25789.0  0  
Exp3  35606.86  1  
Exp3  16070.359  1  
Exp3  38092.28  0  
Exp3  34345.7  1  
Exp3  41988.1  0  
Exp3  47569.84  1  
Exp3  39548.6  1  
Exp3  45406.68  1  
Exp3  11607.1  1  
Exp3  44728.54  1  
Exp3  9999.08  1  
Exp3  9863.78  1  
Exp3  46409.54  1  
Exp3  9010.9795  1  
Exp3  39032.0  1  
Exp3  14800.18  1  
Exp3  28107.959  1  
Exp3  17487.32  1  
Exp3  11633.34  1  
Exp3  25324.879  1  
Exp3  42295.6  1  
Exp3  23330.64  1  
Exp3  18249.92  1  
Exp3  48995.0  1  
Exp3  32313.74  1  
Exp3  41772.44  1  
Exp3  49262.32  0  
Exp3  11859.66  1  
Exp3  47933.098  1  
Exp3  23838.22  1  
Exp3  41396.06  1  
Exp3  11726.0  1  
Exp3  45089.34  1  
Exp3  23600.42  1  
Exp3  10015.4795  1  
Exp3  9331.6  1  
Exp3  31592.14  1  
Exp3  31899.64  1  
Exp3  34243.2  1  
Exp3  9404.58  1  
Exp3  27675.82  1  
Exp3  28791.84  1  
Exp3  34313.72  1  
Exp3  51132.74  0  
Exp3  37059.9  1  
Exp3  11292.22  1  
Exp3  40371.06  1  
Exp3  38079.16  0  
Exp3  9812.12  1  
Exp3  14272.92  1  
Exp3  13949.02  1  
Exp3  42967.18  0  
Exp3  38281.7  1  
Exp3  45029.48  0  
Exp3  43933.14  1  
Exp3  30504.0  1  
Exp3  15121.62  1  
Exp3  15991.64  1  
Exp3  41528.9  1  
Exp3  41244.36  1  
Exp3  9978.58  1  
Exp3  22410.6  1  
Exp3  33664.28  1  
Exp3  33407.62  1  
Exp3  37885.64  0  
Exp3  11852.28  1  
Exp3  16228.62  1  
Exp3  18340.12  1  
Exp3  13023.24  1  
Exp3  20735.34  1  
Exp3  8889.62  1  
Exp3  36005.38  0  
Exp3  12929.76  1  
Exp3  33036.98  1  
Exp3  38910.64  1  
Exp3  9514.46  1  
Exp3  12706.72  1  
Exp3  46584.2  1  
Exp3  42911.418  1  
Exp3  40710.54  1  
Exp3  7917.1  1  
Exp3  33978.34  1  
Exp3  37810.2  1  
Exp3  36575.28  1  
Exp3  9045.42  1  
Exp3  20417.18  0  
Exp3  28565.52  1  
Exp3  35069.758  1  
Exp3  40921.28  1  
Exp3  32440.02  1  
Exp3  56977.7  0  
Exp3  27102.64  1  
Exp3  35597.84  1  
Exp3  24155.56  1  
Exp3  41314.06  1  
Exp3  15104.399  1  
Exp3  15547.2  1  
Exp3  28403.16  1  
Exp3  25284.7  0  
Exp3  33145.22  0  
Exp3  38604.78  1  
Exp3  9731.76  1  
Exp3  37574.04  1  
Exp3  30118.6  1  
Exp3  37287.04  1  
Exp3  8835.5  1  
Exp3  10778.9  1  
Exp3  22817.32  1  
Exp3  25412.62  0  
Exp3  33410.08  1  
Exp3  12575.52  1  
Exp3  8858.46  1  
Exp3  32110.379  1  
Exp3  41077.9  0  
Exp3  42215.24  0  
Exp3  32428.54  0  
Exp3  40111.12  1  
Exp3  26136.68  0  
Exp3  9908.88  1  
Exp3  7967.94  1  
Exp3  13134.76  1  
Exp3  26130.12  1  
Exp3  25176.459  1  
Exp3  11015.88  1  
Exp3  40531.78  1  
Exp3  9766.2  1  
Exp3  31662.66  1  
Exp3  16552.52  1  
Exp3  33129.64  1  
Exp3  13457.02  1  
Exp3  32581.06  1  
Exp3  27819.32  1  
Exp3  49372.2  1  
Exp3  27986.6  0  
Exp3  51922.4  1  
Exp3  21535.66  1  
Exp3  40134.08  1  
Exp3  39514.98  1  
Exp3  32137.44  1  
Exp3  14980.58  1  
Exp3  47812.56  1  
Exp3  25481.5  1  
Exp3  50522.66  0  
Exp3  21857.92  1  
Exp3  14331.96  1  
Exp3  18632.86  1  
Exp3  35293.62  0  
Exp3  21011.68  1  
Exp3  38270.22  1  
Exp3  39313.258  1  
Exp3  25349.48  1  
Exp3  32322.76  0  
Exp3  37759.36  1  
Exp3  35561.758  1  
Exp3  21177.32  1  
Exp3  46617.0  0  
Exp3  40721.2  1  
Exp3  37774.12  1  
Exp3  43402.6  1  
Exp3  20561.5  1  
Exp3  14320.4795  1  
Exp3  30773.78  1  
Exp3  36961.5  1  
Exp3  37948.78  1  
Exp3  41421.48  0  
Exp3  43670.74  1  
Exp3  35105.84  0  
Exp3  44370.2  1  
Exp3  39767.54  0  
Exp3  15743.18  1  
Exp3  43262.38  1  
Exp3  17912.08  1  
Exp3  33064.04  1  
Exp3  23224.04  1  
Exp3  24924.72  1  
Exp3  14641.92  1  
Exp3  34613.84  1  
Exp3  31693.0  1  
Exp3  25383.92  0  
Exp3  23385.58  1  
Exp3  13704.66  1  
Exp3  10130.28  1  
Exp3  14210.6  1  
Exp3  9902.32  1  
Exp3  16229.439  1  
Exp3  21753.78  1  
Exp3  37628.16  1  
Exp3  44019.24  1  
Exp3  14350.82  1  
Exp3  26521.26  1  
Exp3  44115.18  1  
Exp3  11273.36  1  
Exp3  10248.36  1  
Exp3  41058.22  0  
Exp3  28515.5  1  
Exp3  29629.06  1  
Exp3  12845.3  1  
Exp3  18025.24  1  
Exp3  15544.74  1  
Exp3  42576.86  0  
Exp3  43010.64  0  
Exp3  33303.48  1  
Exp3  25727.5  1  
Exp3  39107.44  1  
Exp3  12660.8  1  
Exp3  30703.26  0  
Exp3  28246.54  1  
Exp3  27571.68  1  
Exp3  18889.52  1  
Exp3  41300.94  1  
Exp3  35870.08  1  
Exp3  20533.62  1  
Exp3  44738.38  1  
Exp3  46304.58  0  
Exp3  34646.64  1  
Exp3  52600.54  0  
Exp3  17844.02  1  
Exp3  13378.3  1  
Exp3  28221.12  1  
Exp3  20282.7  1  
Exp3  19297.06  1  
Exp3  17130.62  1  
Exp3  26107.98  1  
Exp3  8164.7397  1  
Exp3  17823.52  1  
Exp3  23873.48  1  
Exp3  28331.82  1  
Exp3  44949.94  0  
Exp3  13568.54  1  
Exp3  15186.399  1  
Exp3  19547.16  1  
Exp3  31879.959  1  
Exp3  11625.14  1  
Exp3  7574.34  1  
Exp3  12123.7  1  
Exp3  63621.34  0  
Exp3  27483.94  1  
Exp3  38515.4  1  
Exp3  11416.86  1  
Exp3  15954.74  1  
Exp3  19807.92  1  
Exp3  16919.879  1  
Exp3  11148.72  1  
Exp3  28868.92  1  
Exp3  30743.44  1  
Exp3  28431.04  1  
Exp3  10991.28  1  
Exp3  7758.84  1  
Exp3  7431.66  1  
Exp3  35458.44  1  
Exp3  9239.76  1  
Exp3  24934.56  1  
Exp3  48118.418  1  
Exp3  9882.64  1  
Exp3  17509.459  1  
Exp3  20368.8  0  
Exp3  39309.16  1  
Exp3  14358.2  1  
Exp3  17110.12  1  
Exp3  19764.459  1  
Exp3  33478.14  1  
Exp3  41279.62  1  
Exp3  24016.98  0  
Exp3  24327.76  1  
Exp3  11420.96  1  
Exp3  38240.7  1  
Exp3  33545.38  1  
Exp3  31852.9  1  
Exp3  38129.18  0  
Exp3  13397.16  1  
Exp3  41303.4  1  
Exp3  24936.2  0  
Exp3  40693.32  1  
Exp3  11583.32  1  
Exp3  31904.56  1  
Exp3  19884.18  1  
Exp3  44772.0  0  
Exp3  41666.66  0  
Exp3  23687.34  1  
Exp3  49068.8  1  
Exp3  45849.48  0  
Exp3  38543.28  1  
Exp3  48079.88  1  
Exp3  39373.94  1  
Exp3  41302.58  1  
Exp3  8341.86  1  
Exp3  37305.9  0  
Exp3  27515.92  1  
Exp3  7792.46  1  
Exp3  11159.38  1  
Exp3  19696.4  1  
Exp3  20745.18  1  
Exp3  37015.62  1  
Exp3  20318.78  1  
Exp3  17051.08  1  
Exp3  10496.0  1  
Exp3  65280.2  0  
Exp3  31169.84  1  
Exp3  39852.0  1  
Exp3  37168.96  0  
Exp3  16362.28  1  
Exp3  31584.76  1  
Exp3  46603.88  1  
Exp3  11357.82  1  
Exp3  19121.58  1  
Exp3  10893.7  1  
Exp3  24863.22  1  
Exp3  14441.02  1  
Exp3  50015.9  1  
Exp3  22337.62  1  
Exp3  38406.34  1  
Exp3  10874.84  1  
Exp3  22384.36  1  
Exp3  29649.56  1  
Exp3  51564.88  0  
Exp3  11912.96  1  
Exp3  20071.959  1  
Exp3  46357.88  1  
Exp3  10953.56  1  
Exp3  12846.12  1  
Exp3  13416.02  1  
Exp3  48005.258  1  
Exp3  23042.0  1  
Exp3  11343.88  1  
Exp3  24887.82  1  
Exp3  23275.7  1  
Exp3  31738.1  1  
Exp3  15392.22  1  
Exp3  35045.98  0  
Exp3  31653.64  0  
Exp3  14400.84  1  
Exp3  8928.16  1  
Exp3  31265.78  1  
Exp3  22265.459  1  
Exp3  48610.418  1  
Exp3  25743.9  1  
Exp3  32394.1  1  
Exp3  41218.94  1  
Exp3  41865.918  0  
Exp3  30463.82  1  
Exp3  22582.799  1  
Exp3  34875.418  1  
Exp3  33666.74  1  
Exp3  11864.58  1  
Exp3  13814.54  1  
Exp3  54470.14  1  
Exp3  23150.24  1  
Exp3  26622.12  1  
Exp3  17458.62  1  
Exp3  8539.4795  1  
Exp3  9143.82  1  
Exp3  43304.2  1  
Exp3  53422.18  0  
Exp3  33560.14  1  
Exp3  43404.24  1  
Exp3  36228.418  1  
Exp3  16690.28  1  
Exp3  30835.28  1  
Exp3  57148.258  1  
Exp3  34678.62  0  
Exp3  14127.78  1  
Exp3  24444.2  1  
Exp3  35181.28  1  
Exp3  7776.06  1  
Exp3  14587.8  1  
Exp3  11694.84  1  
Exp3  8539.4795  1  
Exp3  20549.2  1  
Exp3  19346.26  1  
Exp3  29286.299  1  
Exp3  35422.36  1  
Exp3  12232.76  1  
Exp3  37338.7  1  
Exp3  21853.82  1  
Exp3  29593.799  1  
Exp3  52149.54  0  
Exp3  22218.72  1  
Exp3  16496.76  1  
Exp3  38997.56  1  
Exp3  70665.96  1  
Exp3  4795.36  1  
Exp3  32408.04  1  
Exp3  25731.6  1  
Exp3  17240.5  1  
Exp3  15115.06  1  
Exp3  25840.66  0  
Exp3  35517.48  0  
Exp3  30930.4  0  
Exp3  35578.16  1  
Exp3  35847.12  1  
Exp3  38875.38  1  
Exp3  50115.94  0  
Exp3  31332.2  1  
Exp3  26151.44  1  
Exp3  9457.88  1  
Exp3  45278.758  1  
Exp3  48959.74  1  
Exp3  46125.82  0  
Exp3  46554.68  1  
Exp3  37919.258  1  
Exp3  13840.78  1  
Exp3  47170.5  0  
Exp3  9200.4  1  
Exp3  29559.36  1  
Exp3  11034.74  1  
Exp3  28558.14  1  
Exp3  8048.3  1  
Exp3  8264.78  1  
Exp3  11469.34  1  
Exp3  49585.4  0  
Exp3  27658.6  1  
Exp3  38791.74  1  
Exp3  12857.6  1  
Exp3  40553.1  0  
Exp3  13446.36  1  
Exp3  23115.799  1  
Exp3  37605.2  0  
Exp3  47856.02  1  
Exp3  17575.879  1  
Exp3  12405.78  1  
Exp3  22693.5  1  
Exp3  37936.48  1  
Exp3  29788.959  1  
Exp3  27142.0  1  
Exp3  21021.52  1  
Exp3  61255.64  0  
Exp3  8831.4  1  
Exp3  11075.74  1  
Exp3  10664.92  1  
Exp3  28101.4  1  
Exp3  17308.56  1  
Exp3  24619.68  1  
Exp3  9771.12  1  
Exp3  37433.0  1  
Exp3  11363.56  1  
Exp3  17325.78  1  
Exp3  7999.92  1  
Exp3  34565.46  1  
Exp3  43750.28  0  
Exp3  41273.06  1  
Exp3  23943.18  1  
Exp3  8202.46  1  
Exp3  15738.26  1  
Exp3  35750.36  1  
Exp3  18560.7  1  
Exp3  35303.46  1  
Exp3  41426.4  1  
Exp3  49007.3  0  
Exp3  11293.86  1  
Exp3  35560.12  1  
Exp3  26624.58  1  
Exp3  31878.32  1  
Exp3  18803.42  1  
Exp3  16715.7  1  
Exp3  35662.62  1  
Exp3  34157.1  1  
Exp3  18608.26  1  
Exp3  34129.22  1  
Exp3  17528.32  1  
Exp3  66100.2  0  
Exp3  9491.5  1  
Exp3  49692.0  1  
Exp3  22964.1  1  
Exp3  9069.2  1  
Exp3  23097.76  1  
Exp3  44854.0  1  
Exp3  29832.42  1  
Exp3  43104.94  0  
Exp3  7072.5  1  
Exp3  33134.56  1  
Exp3  33319.88  1  
Exp3  40682.66  0  
Exp3  39329.66  1  
Exp3  43951.18  1  
Exp3  21666.86  1  
Exp3  18143.32  0  
Exp3  27693.04  1  
Exp3  53764.12  1  
Exp3  43660.9  1  
Exp3  56988.36  0  
Exp3  12855.96  1  
Exp3  17511.1  1  
Exp3  45400.94  1  
Exp3  9414.42  1  
Exp3  34791.78  0  
Exp3  42647.38  1  
Exp3  10354.14  1  
Exp3  21473.34  1  
Exp3  11785.86  1  
Exp3  16377.859  1  
Exp3  9871.16  1  
Exp3  26772.18  0  
Exp3  4944.6  1  
Exp3  57860.02  0  
Exp3  32789.34  0  
Exp3  28610.62  1  
Exp3  9157.76  1  
Exp3  20027.68  1  
Exp3  16482.82  1  
Exp3  11074.92  1  
Exp3  24068.64  1  
Exp3  9502.9795  1  
Exp3  13552.96  1  
Exp3  44945.02  1  
Exp3  34256.32  1  
Exp3  64981.72  0  
Exp3  43635.48  0  
Exp3  46229.96  1  
Exp3  23790.66  1  
Exp3  39117.28  0  
Exp3  53322.96  1  
Exp3  41755.22  1  
Exp3  28530.26  1  
Exp3  14356.56  1  
Exp3  33451.9  1  
Exp3  61891.14  0  
Exp3  21199.459  1  
Exp3  49566.54  1  
Exp3  27065.74  1  
Exp3  18601.7  1  
Exp3  19631.62  1  
Exp3  35777.418  1  
Exp3  33927.5  1  
Exp3  53729.68  1  
Exp3  28094.84  1  
Exp3  44393.16  0  
Exp3  37120.58  1  
Exp3  19339.7  1  
Exp3  51789.56  1  
Exp3  8799.42  1  
Exp3  28780.36  1  
Exp3  25005.08  1  
Exp3  40706.44  0  
Exp3  21548.78  0  
Exp3  15505.38  1  
Exp3  41464.94  0  
Exp3  8483.72  1  
Exp3  19333.959  1  
Exp3  61684.5  1  
Exp3  6315.64  1  
Exp3  36724.52  1  
Exp3  11585.78  1  
Exp3  14967.46  1  
Exp3  36167.74  1  
Exp3  36457.2  0  
Exp3  23738.18  1  
Exp3  23593.86  0  
Exp3  23379.84  1  
Exp3  25269.12  1  
Exp3  11562.82  1  
Exp3  9394.74  1  
Exp3  23670.12  1  
Exp3  11019.9795  1  
Exp3  20335.18  1  
Exp3  19656.22  1  
Exp3  31898.0  1  
Exp3  50226.64  1  
Exp3  35520.758  0  
Exp3  10293.46  1  
Exp3  12097.46  1  
Exp3  15809.6  1  
Exp3  38007.0  1  
Exp3  29301.06  1  
Exp3  9994.16  1  
Exp3  10376.28  1  
Exp3  12442.68  1  
Exp3  33840.58  1  
Exp3  63818.14  0  
Exp3  11012.6  1  
Exp3  9398.84  1  
Exp3  9218.439  1  
Exp3  13176.58  1  
Exp3  35182.918  1  
Exp3  34098.06  1  
Exp3  40020.918  1  
Exp3  29711.879  1  
Exp3  26394.98  1  
Exp3  16176.14  1  
Exp3  31217.4  1  
Exp3  23414.28  1  
Exp3  14784.6  1  
Exp3  18453.28  1  
Exp3  39826.58  1  
Exp3  20682.04  0  
Exp3  27921.82  1  
Exp3  42995.88  1  
Exp3  45823.24  0  
Exp3  30323.6  0  
Exp3  42534.22  0  
Exp3  35210.8  1  
Exp3  11265.9795  1  
Exp3  14379.52  1  
Exp3  57984.66  1  
Exp3  33100.12  1  
Exp3  35665.9  1  
Exp3  18147.42  1  
Exp3  11988.399  1  
Exp3  34489.2  1  
Exp3  26194.08  1  
Exp3  15205.26  1  
Exp3  34111.18  1  
Exp3  28768.879  1  
Exp3  31037.0  1  
Exp3  12400.86  1  
Exp3  17386.459  1  
Exp3  11924.439  1  
Exp3  18820.64  1  
Exp3  52026.54  1  
Exp3  40950.8  1  
Exp3  17194.58  0  
Exp3  42713.8  1  
Exp3  26738.56  0  
Exp3  29414.22  1  
Exp3  18126.92  1  
Exp3  18246.64  1  
Exp3  23458.56  1  
Exp3  26290.02  1  
Exp3  28303.94  1  
Exp3  12973.22  1  
Exp3  33642.96  1  
Exp3  27029.66  1  
Exp3  10195.88  1  
Exp3  14914.9795  1  
Exp3  48470.2  1  
Exp3  11817.84  1  
Exp3  17631.64  1  
Exp3  38110.32  0  
Exp3  31351.06  1  
Exp3  43744.54  1  
Exp3  34803.258  1  
Exp3  44349.7  1  
Exp3  48696.52  0  
Exp3  15338.92  1  
Exp3  40088.98  0  
Exp3  21905.48  1  
Exp3  47186.9  1  
Exp3  32358.84  1  
Exp3  13466.86  1  
Exp3  10977.34  1  
Exp3  17228.2  1  
Exp3  39741.3  1  
Exp3  25521.68  1  
Exp3  24203.12  1  
Exp3  27209.24  0  
Exp3  18165.459  1  
Exp3  18464.76  1  
Exp3  39751.96  1  
Exp3  22649.22  1  
Exp3  12183.56  1  
Exp3  41441.16  0  
Exp3  43620.72  1  
Exp3  41639.6  0  
Exp3  13316.8  1  
Exp3  9861.32  1  
Exp3  10451.72  1  
Exp3  20998.56  1  
Exp3  50840.82  1  
Exp3  11286.4795  1  
Exp3  35986.52  1  
Exp3  13189.7  1  
Exp3  34526.1  0  
Exp3  37086.96  0  
Exp3  15571.8  1  
Exp3  23168.28  1  
Exp3  23229.78  1  
Exp3  18735.36  1  
Exp3  18999.4  1  
Exp3  33036.16  0  
Exp3  40895.86  1  
Exp3  40999.18  1  
Exp3  43942.16  1  
Exp3  10496.0  1  
Exp3  33993.1  0  
Exp3  9212.7  1  
Exp3  11305.34  1  
Exp3  58439.758  1  
Exp3  47595.258  0  
Exp3  23880.04  1  
Exp3  4788.8  1  
Exp3  49516.52  0  
Exp3  19050.24  1  
Exp3  9577.6  1  
Exp3  33969.32  1  
Exp3  42482.56  1
[truncated: 1,365,725 more chars]
