# Supplementary material for: Robust assessment of asymmetric division in colon cancer cells
Source: eLife. 2026 Jan 23;14:RP104528. doi: 10.7554/eLife.104528 (PMC12829991; doi:10.7554/eLife.104528)
Supplement: Source data 1. [file elife-104528-data1.zip › RawData_eLife/HCT-116_Raw_Data/Citofluorimetry_Exp/Replica 3/20240513_all_data_weight.txt]

Exp V450-A Gate  Gen0  Gen1  Gen2  Gen3  Gen4  Gen5  Gen6  Gen7  Gen8
Exp0  75223.516  1  1.0  0.0  0.0  0.0  0.0  0.0  0.0  0.0  0.0  
Exp0  74521.6  1  1.0  0.0  0.0  0.0  0.0  0.0  0.0  0.0  0.0  
Exp0  143105.58  1  1.0  0.0  0.0  0.0  0.0  0.0  0.0  0.0  0.0  
Exp0  115319.88  1  1.0  0.0  0.0  0.0  0.0  0.0  0.0  0.0  0.0  
Exp0  90398.44  1  1.0  0.0  0.0  0.0  0.0  0.0  0.0  0.0  0.0  
Exp0  101948.14  1  1.0  0.0  0.0  0.0  0.0  0.0  0.0  0.0  0.0  
Exp0  92756.76  1  1.0  0.0  0.0  0.0  0.0  0.0  0.0  0.0  0.0  
Exp0  77148.88  1  1.0  0.0  0.0  0.0  0.0  0.0  0.0  0.0  0.0  
Exp0  75664.68  1  1.0  0.0  0.0  0.0  0.0  0.0  0.0  0.0  0.0  
Exp0  95995.76  1  1.0  0.0  0.0  0.0  0.0  0.0  0.0  0.0  0.0  
Exp0  80351.8  1  1.0  0.0  0.0  0.0  0.0  0.0  0.0  0.0  0.0  
Exp0  79895.06  1  1.0  0.0  0.0  0.0  0.0  0.0  0.0  0.0  0.0  
Exp0  69075.98  1  1.0  0.0  0.0  0.0  0.0  0.0  0.0  0.0  0.0  
Exp0  76551.1  1  1.0  0.0  0.0  0.0  0.0  0.0  0.0  0.0  0.0  
Exp0  79530.16  1  1.0  0.0  0.0  0.0  0.0  0.0  0.0  0.0  0.0  
Exp0  92965.04  1  1.0  0.0  0.0  0.0  0.0  0.0  0.0  0.0  0.0  
Exp0  74896.336  1  1.0  0.0  0.0  0.0  0.0  0.0  0.0  0.0  0.0  
Exp0  71894.32  1  1.0  0.0  0.0  0.0  0.0  0.0  0.0  0.0  0.0  
Exp0  73289.14  1  1.0  0.0  0.0  0.0  0.0  0.0  0.0  0.0  0.0  
Exp0  87414.46  1  1.0  0.0  0.0  0.0  0.0  0.0  0.0  0.0  0.0  
Exp0  85290.66  1  1.0  0.0  0.0  0.0  0.0  0.0  0.0  0.0  0.0  
Exp0  107964.48  1  1.0  0.0  0.0  0.0  0.0  0.0  0.0  0.0  0.0  
Exp0  86361.58  1  1.0  0.0  0.0  0.0  0.0  0.0  0.0  0.0  0.0  
Exp0  86537.06  1  1.0  0.0  0.0  0.0  0.0  0.0  0.0  0.0  0.0  
Exp0  116082.48  1  1.0  0.0  0.0  0.0  0.0  0.0  0.0  0.0  0.0  
Exp0  86204.96  1  1.0  0.0  0.0  0.0  0.0  0.0  0.0  0.0  0.0  
Exp0  88676.44  1  1.0  0.0  0.0  0.0  0.0  0.0  0.0  0.0  0.0  
Exp0  104013.72  1  1.0  0.0  0.0  0.0  0.0  0.0  0.0  0.0  0.0  
Exp0  129896.195  1  1.0  0.0  0.0  0.0  0.0  0.0  0.0  0.0  0.0  
Exp0  82908.56  1  1.0  0.0  0.0  0.0  0.0  0.0  0.0  0.0  0.0  
Exp0  89845.76  1  1.0  0.0  0.0  0.0  0.0  0.0  0.0  0.0  0.0  
Exp0  99352.836  1  1.0  0.0  0.0  0.0  0.0  0.0  0.0  0.0  0.0  
Exp0  69050.56  1  1.0  0.0  0.0  0.0  0.0  0.0  0.0  0.0  0.0  
Exp0  73585.98  1  1.0  0.0  0.0  0.0  0.0  0.0  0.0  0.0  0.0  
Exp0  112782.8  1  1.0  0.0  0.0  0.0  0.0  0.0  0.0  0.0  0.0  
Exp0  115984.08  1  1.0  0.0  0.0  0.0  0.0  0.0  0.0  0.0  0.0  
Exp0  90010.58  1  1.0  0.0  0.0  0.0  0.0  0.0  0.0  0.0  0.0  
Exp0  120213.64  1  1.0  0.0  0.0  0.0  0.0  0.0  0.0  0.0  0.0  
Exp0  86871.62  1  1.0  0.0  0.0  0.0  0.0  0.0  0.0  0.0  0.0  
Exp0  100097.4  1  1.0  0.0  0.0  0.0  0.0  0.0  0.0  0.0  0.0  
Exp0  102188.4  1  1.0  0.0  0.0  0.0  0.0  0.0  0.0  0.0  0.0  
Exp0  105287.18  1  1.0  0.0  0.0  0.0  0.0  0.0  0.0  0.0  0.0  
Exp0  114585.98  1  1.0  0.0  0.0  0.0  0.0  0.0  0.0  0.0  0.0  
Exp0  80036.92  1  1.0  0.0  0.0  0.0  0.0  0.0  0.0  0.0  0.0  
Exp0  78178.8  1  1.0  0.0  0.0  0.0  0.0  0.0  0.0  0.0  0.0  
Exp0  102009.64  1  1.0  0.0  0.0  0.0  0.0  0.0  0.0  0.0  0.0  
Exp0  123269.78  1  1.0  0.0  0.0  0.0  0.0  0.0  0.0  0.0  0.0  
Exp0  73509.72  1  1.0  0.0  0.0  0.0  0.0  0.0  0.0  0.0  0.0  
Exp0  97852.24  1  1.0  0.0  0.0  0.0  0.0  0.0  0.0  0.0  0.0  
Exp0  93502.96  1  1.0  0.0  0.0  0.0  0.0  0.0  0.0  0.0  0.0  
Exp0  79383.38  1  1.0  0.0  0.0  0.0  0.0  0.0  0.0  0.0  0.0  
Exp0  99497.98  1  1.0  0.0  0.0  0.0  0.0  0.0  0.0  0.0  0.0  
Exp0  103270.8  1  1.0  0.0  0.0  0.0  0.0  0.0  0.0  0.0  0.0  
Exp0  75386.7  1  1.0  0.0  0.0  0.0  0.0  0.0  0.0  0.0  0.0  
Exp0  89534.16  1  1.0  0.0  0.0  0.0  0.0  0.0  0.0  0.0  0.0  
Exp0  115566.695  1  1.0  0.0  0.0  0.0  0.0  0.0  0.0  0.0  0.0  
Exp0  76476.48  1  1.0  0.0  0.0  0.0  0.0  0.0  0.0  0.0  0.0  
Exp0  111104.26  1  1.0  0.0  0.0  0.0  0.0  0.0  0.0  0.0  0.0  
Exp0  94854.32  1  1.0  0.0  0.0  0.0  0.0  0.0  0.0  0.0  0.0  
Exp0  85551.42  1  1.0  0.0  0.0  0.0  0.0  0.0  0.0  0.0  0.0  
Exp0  102743.54  1  1.0  0.0  0.0  0.0  0.0  0.0  0.0  0.0  0.0  
Exp0  92496.82  1  1.0  0.0  0.0  0.0  0.0  0.0  0.0  0.0  0.0  
Exp0  86505.9  1  1.0  0.0  0.0  0.0  0.0  0.0  0.0  0.0  0.0  
Exp0  84251.72  1  1.0  0.0  0.0  0.0  0.0  0.0  0.0  0.0  0.0  
Exp0  99816.14  1  1.0  0.0  0.0  0.0  0.0  0.0  0.0  0.0  0.0  
Exp0  95999.86  1  1.0  0.0  0.0  0.0  0.0  0.0  0.0  0.0  0.0  
Exp0  148610.23  1  1.0  0.0  0.0  0.0  0.0  0.0  0.0  0.0  0.0  
Exp0  88909.32  1  1.0  0.0  0.0  0.0  0.0  0.0  0.0  0.0  0.0  
Exp0  81620.336  1  1.0  0.0  0.0  0.0  0.0  0.0  0.0  0.0  0.0  
Exp0  89894.96  1  1.0  0.0  0.0  0.0  0.0  0.0  0.0  0.0  0.0  
Exp0  103018.24  1  1.0  0.0  0.0  0.0  0.0  0.0  0.0  0.0  0.0  
Exp0  100008.016  1  1.0  0.0  0.0  0.0  0.0  0.0  0.0  0.0  0.0  
Exp0  70794.7  1  1.0  0.0  0.0  0.0  0.0  0.0  0.0  0.0  0.0  
Exp0  84184.48  1  1.0  0.0  0.0  0.0  0.0  0.0  0.0  0.0  0.0  
Exp0  108276.9  1  1.0  0.0  0.0  0.0  0.0  0.0  0.0  0.0  0.0  
Exp0  73531.86  1  1.0  0.0  0.0  0.0  0.0  0.0  0.0  0.0  0.0  
Exp0  107392.12  1  1.0  0.0  0.0  0.0  0.0  0.0  0.0  0.0  0.0  
Exp0  109226.46  1  1.0  0.0  0.0  0.0  0.0  0.0  0.0  0.0  0.0  
Exp0  76470.74  1  1.0  0.0  0.0  0.0  0.0  0.0  0.0  0.0  0.0  
Exp0  96823.96  1  1.0  0.0  0.0  0.0  0.0  0.0  0.0  0.0  0.0  
Exp0  77238.26  1  1.0  0.0  0.0  0.0  0.0  0.0  0.0  0.0  0.0  
Exp0  89402.96  1  1.0  0.0  0.0  0.0  0.0  0.0  0.0  0.0  0.0  
Exp0  78738.86  1  1.0  0.0  0.0  0.0  0.0  0.0  0.0  0.0  0.0  
Exp0  87375.1  1  1.0  0.0  0.0  0.0  0.0  0.0  0.0  0.0  0.0  
Exp0  74903.72  1  1.0  0.0  0.0  0.0  0.0  0.0  0.0  0.0  0.0  
Exp0  67460.58  1  1.0  0.0  0.0  0.0  0.0  0.0  0.0  0.0  0.0  
Exp0  81569.5  1  1.0  0.0  0.0  0.0  0.0  0.0  0.0  0.0  0.0  
Exp0  99097.0  1  1.0  0.0  0.0  0.0  0.0  0.0  0.0  0.0  0.0  
Exp0  72514.24  1  1.0  0.0  0.0  0.0  0.0  0.0  0.0  0.0  0.0  
Exp0  72954.58  1  1.0  0.0  0.0  0.0  0.0  0.0  0.0  0.0  0.0  
Exp0  76893.86  1  1.0  0.0  0.0  0.0  0.0  0.0  0.0  0.0  0.0  
Exp0  77067.7  1  1.0  0.0  0.0  0.0  0.0  0.0  0.0  0.0  0.0  
Exp0  93785.86  1  1.0  0.0  0.0  0.0  0.0  0.0  0.0  0.0  0.0  
Exp0  82006.56  1  1.0  0.0  0.0  0.0  0.0  0.0  0.0  0.0  0.0  
Exp0  96045.78  1  1.0  0.0  0.0  0.0  0.0  0.0  0.0  0.0  0.0  
Exp0  90904.38  1  1.0  0.0  0.0  0.0  0.0  0.0  0.0  0.0  0.0  
Exp0  91789.16  1  1.0  0.0  0.0  0.0  0.0  0.0  0.0  0.0  0.0  
Exp0  71745.08  1  1.0  0.0  0.0  0.0  0.0  0.0  0.0  0.0  0.0  
Exp0  105948.1  1  1.0  0.0  0.0  0.0  0.0  0.0  0.0  0.0  0.0  
Exp0  115997.195  1  1.0  0.0  0.0  0.0  0.0  0.0  0.0  0.0  0.0  
Exp0  99001.88  1  1.0  0.0  0.0  0.0  0.0  0.0  0.0  0.0  0.0  
Exp0  107633.195  1  1.0  0.0  0.0  0.0  0.0  0.0  0.0  0.0  0.0  
Exp0  94474.66  1  1.0  0.0  0.0  0.0  0.0  0.0  0.0  0.0  0.0  
Exp0  72168.2  1  1.0  0.0  0.0  0.0  0.0  0.0  0.0  0.0  0.0  
Exp0  110280.98  1  1.0  0.0  0.0  0.0  0.0  0.0  0.0  0.0  0.0  
Exp0  79602.32  1  1.0  0.0  0.0  0.0  0.0  0.0  0.0  0.0  0.0  
Exp0  77827.016  1  1.0  0.0  0.0  0.0  0.0  0.0  0.0  0.0  0.0  
Exp0  87955.66  1  1.0  0.0  0.0  0.0  0.0  0.0  0.0  0.0  0.0  
Exp0  67692.64  1  1.0  0.0  0.0  0.0  0.0  0.0  0.0  0.0  0.0  
Exp0  74530.62  1  1.0  0.0  0.0  0.0  0.0  0.0  0.0  0.0  0.0  
Exp0  72842.24  1  1.0  0.0  0.0  0.0  0.0  0.0  0.0  0.0  0.0  
Exp0  109132.98  1  1.0  0.0  0.0  0.0  0.0  0.0  0.0  0.0  0.0  
Exp0  89155.32  1  1.0  0.0  0.0  0.0  0.0  0.0  0.0  0.0  0.0  
Exp0  59527.08  1  1.0  0.0  0.0  0.0  0.0  0.0  0.0  0.0  0.0  
Exp0  101162.58  1  1.0  0.0  0.0  0.0  0.0  0.0  0.0  0.0  0.0  
Exp0  76607.68  1  1.0  0.0  0.0  0.0  0.0  0.0  0.0  0.0  0.0  
Exp0  93912.14  1  1.0  0.0  0.0  0.0  0.0  0.0  0.0  0.0  0.0  
Exp0  91937.58  1  1.0  0.0  0.0  0.0  0.0  0.0  0.0  0.0  0.0  
Exp0  71664.72  1  1.0  0.0  0.0  0.0  0.0  0.0  0.0  0.0  0.0  
Exp0  88459.96  1  1.0  0.0  0.0  0.0  0.0  0.0  0.0  0.0  0.0  
Exp0  90558.336  1  1.0  0.0  0.0  0.0  0.0  0.0  0.0  0.0  0.0  
Exp0  133303.3  1  1.0  0.0  0.0  0.0  0.0  0.0  0.0  0.0  0.0  
Exp0  85119.28  1  1.0  0.0  0.0  0.0  0.0  0.0  0.0  0.0  0.0  
Exp0  84195.96  1  1.0  0.0  0.0  0.0  0.0  0.0  0.0  0.0  0.0  
Exp0  67396.62  1  1.0  0.0  0.0  0.0  0.0  0.0  0.0  0.0  0.0  
Exp0  82707.66  1  1.0  0.0  0.0  0.0  0.0  0.0  0.0  0.0  0.0  
Exp0  68713.54  1  1.0  0.0  0.0  0.0  0.0  0.0  0.0  0.0  0.0  
Exp0  77286.64  1  1.0  0.0  0.0  0.0  0.0  0.0  0.0  0.0  0.0  
Exp0  76246.88  1  1.0  0.0  0.0  0.0  0.0  0.0  0.0  0.0  0.0  
Exp0  100622.195  1  1.0  0.0  0.0  0.0  0.0  0.0  0.0  0.0  0.0  
Exp0  84975.78  1  1.0  0.0  0.0  0.0  0.0  0.0  0.0  0.0  0.0  
Exp0  75721.26  1  1.0  0.0  0.0  0.0  0.0  0.0  0.0  0.0  0.0  
Exp0  103319.18  1  1.0  0.0  0.0  0.0  0.0  0.0  0.0  0.0  0.0  
Exp0  62889.08  1  1.0  0.0  0.0  0.0  0.0  0.0  0.0  0.0  0.0  
Exp0  86960.18  1  1.0  0.0  0.0  0.0  0.0  0.0  0.0  0.0  0.0  
Exp0  88430.44  1  1.0  0.0  0.0  0.0  0.0  0.0  0.0  0.0  0.0  
Exp0  92008.1  1  1.0  0.0  0.0  0.0  0.0  0.0  0.0  0.0  0.0  
Exp0  99705.44  1  1.0  0.0  0.0  0.0  0.0  0.0  0.0  0.0  0.0  
Exp0  84728.96  1  1.0  0.0  0.0  0.0  0.0  0.0  0.0  0.0  0.0  
Exp0  82191.88  1  1.0  0.0  0.0  0.0  0.0  0.0  0.0  0.0  0.0  
Exp0  84540.36  1  1.0  0.0  0.0  0.0  0.0  0.0  0.0  0.0  0.0  
Exp0  105123.18  1  1.0  0.0  0.0  0.0  0.0  0.0  0.0  0.0  0.0  
Exp0  88071.28  1  1.0  0.0  0.0  0.0  0.0  0.0  0.0  0.0  0.0  
Exp0  73045.6  1  1.0  0.0  0.0  0.0  0.0  0.0  0.0  0.0  0.0  
Exp0  73865.6  1  1.0  0.0  0.0  0.0  0.0  0.0  0.0  0.0  0.0  
Exp0  88017.98  1  1.0  0.0  0.0  0.0  0.0  0.0  0.0  0.0  0.0  
Exp0  85808.9  1  1.0  0.0  0.0  0.0  0.0  0.0  0.0  0.0  0.0  
Exp0  80903.66  1  1.0  0.0  0.0  0.0  0.0  0.0  0.0  0.0  0.0  
Exp0  85985.2  1  1.0  0.0  0.0  0.0  0.0  0.0  0.0  0.0  0.0  
Exp0  99557.836  1  1.0  0.0  0.0  0.0  0.0  0.0  0.0  0.0  0.0  
Exp0  88482.1  1  1.0  0.0  0.0  0.0  0.0  0.0  0.0  0.0  0.0  
Exp0  84973.32  1  1.0  0.0  0.0  0.0  0.0  0.0  0.0  0.0  0.0  
Exp0  94001.516  1  1.0  0.0  0.0  0.0  0.0  0.0  0.0  0.0  0.0  
Exp0  130658.8  1  1.0  0.0  0.0  0.0  0.0  0.0  0.0  0.0  0.0  
Exp0  98955.96  1  1.0  0.0  0.0  0.0  0.0  0.0  0.0  0.0  0.0  
Exp0  70594.62  1  1.0  0.0  0.0  0.0  0.0  0.0  0.0  0.0  0.0  
Exp0  88277.1  1  1.0  0.0  0.0  0.0  0.0  0.0  0.0  0.0  0.0  
Exp0  103004.3  1  1.0  0.0  0.0  0.0  0.0  0.0  0.0  0.0  0.0  
Exp0  76770.86  1  1.0  0.0  0.0  0.0  0.0  0.0  0.0  0.0  0.0  
Exp0  97147.86  1  1.0  0.0  0.0  0.0  0.0  0.0  0.0  0.0  0.0  
Exp0  94838.74  1  1.0  0.0  0.0  0.0  0.0  0.0  0.0  0.0  0.0  
Exp0  100087.56  1  1.0  0.0  0.0  0.0  0.0  0.0  0.0  0.0  0.0  
Exp0  75496.58  1  1.0  0.0  0.0  0.0  0.0  0.0  0.0  0.0  0.0  
Exp0  109893.94  1  1.0  0.0  0.0  0.0  0.0  0.0  0.0  0.0  0.0  
Exp0  103035.46  1  1.0  0.0  0.0  0.0  0.0  0.0  0.0  0.0  0.0  
Exp0  73086.6  1  1.0  0.0  0.0  0.0  0.0  0.0  0.0  0.0  0.0  
Exp0  89192.22  1  1.0  0.0  0.0  0.0  0.0  0.0  0.0  0.0  0.0  
Exp0  109515.92  1  1.0  0.0  0.0  0.0  0.0  0.0  0.0  0.0  0.0  
Exp0  101767.74  1  1.0  0.0  0.0  0.0  0.0  0.0  0.0  0.0  0.0  
Exp0  62363.46  1  1.0  0.0  0.0  0.0  0.0  0.0  0.0  0.0  0.0  
Exp0  71220.28  1  1.0  0.0  0.0  0.0  0.0  0.0  0.0  0.0  0.0  
Exp0  84098.38  1  1.0  0.0  0.0  0.0  0.0  0.0  0.0  0.0  0.0  
Exp0  99807.12  1  1.0  0.0  0.0  0.0  0.0  0.0  0.0  0.0  0.0  
Exp0  105099.4  1  1.0  0.0  0.0  0.0  0.0  0.0  0.0  0.0  0.0  
Exp0  126307.875  1  1.0  0.0  0.0  0.0  0.0  0.0  0.0  0.0  0.0  
Exp0  111150.18  1  1.0  0.0  0.0  0.0  0.0  0.0  0.0  0.0  0.0  
Exp0  110346.58  1  1.0  0.0  0.0  0.0  0.0  0.0  0.0  0.0  0.0  
Exp0  92497.64  1  1.0  0.0  0.0  0.0  0.0  0.0  0.0  0.0  0.0  
Exp0  78710.98  1  1.0  0.0  0.0  0.0  0.0  0.0  0.0  0.0  0.0  
Exp0  97268.4  1  1.0  0.0  0.0  0.0  0.0  0.0  0.0  0.0  0.0  
Exp0  74289.54  1  1.0  0.0  0.0  0.0  0.0  0.0  0.0  0.0  0.0  
Exp0  73700.78  1  1.0  0.0  0.0  0.0  0.0  0.0  0.0  0.0  0.0  
Exp0  82857.72  1  1.0  0.0  0.0  0.0  0.0  0.0  0.0  0.0  0.0  
Exp0  73663.06  1  1.0  0.0  0.0  0.0  0.0  0.0  0.0  0.0  0.0  
Exp0  100704.195  1  1.0  0.0  0.0  0.0  0.0  0.0  0.0  0.0  0.0  
Exp0  83448.94  1  1.0  0.0  0.0  0.0  0.0  0.0  0.0  0.0  0.0  
Exp0  72571.64  1  1.0  0.0  0.0  0.0  0.0  0.0  0.0  0.0  0.0  
Exp0  86806.016  1  1.0  0.0  0.0  0.0  0.0  0.0  0.0  0.0  0.0  
Exp0  90854.36  1  1.0  0.0  0.0  0.0  0.0  0.0  0.0  0.0  0.0  
Exp0  80920.06  1  1.0  0.0  0.0  0.0  0.0  0.0  0.0  0.0  0.0  
Exp0  68483.94  1  1.0  0.0  0.0  0.0  0.0  0.0  0.0  0.0  0.0  
Exp0  67546.68  1  1.0  0.0  0.0  0.0  0.0  0.0  0.0  0.0  0.0  
Exp0  65317.098  1  1.0  0.0  0.0  0.0  0.0  0.0  0.0  0.0  0.0  
Exp0  67912.4  1  1.0  0.0  0.0  0.0  0.0  0.0  0.0  0.0  0.0  
Exp0  82774.9  1  1.0  0.0  0.0  0.0  0.0  0.0  0.0  0.0  0.0  
Exp0  97315.14  1  1.0  0.0  0.0  0.0  0.0  0.0  0.0  0.0  0.0  
Exp0  87798.22  1  1.0  0.0  0.0  0.0  0.0  0.0  0.0  0.0  0.0  
Exp0  72593.78  1  1.0  0.0  0.0  0.0  0.0  0.0  0.0  0.0  0.0  
Exp0  114679.46  1  1.0  0.0  0.0  0.0  0.0  0.0  0.0  0.0  0.0  
Exp0  93940.016  1  1.0  0.0  0.0  0.0  0.0  0.0  0.0  0.0  0.0  
Exp0  78514.18  1  1.0  0.0  0.0  0.0  0.0  0.0  0.0  0.0  0.0  
Exp0  68670.08  1  1.0  0.0  0.0  0.0  0.0  0.0  0.0  0.0  0.0  
Exp0  71462.18  1  1.0  0.0  0.0  0.0  0.0  0.0  0.0  0.0  0.0  
Exp0  101359.38  1  1.0  0.0  0.0  0.0  0.0  0.0  0.0  0.0  0.0  
Exp0  77178.4  1  1.0  0.0  0.0  0.0  0.0  0.0  0.0  0.0  0.0  
Exp0  85926.16  1  1.0  0.0  0.0  0.0  0.0  0.0  0.0  0.0  0.0  
Exp0  108112.08  1  1.0  0.0  0.0  0.0  0.0  0.0  0.0  0.0  0.0  
Exp0  115094.38  1  1.0  0.0  0.0  0.0  0.0  0.0  0.0  0.0  0.0  
Exp0  65473.72  1  1.0  0.0  0.0  0.0  0.0  0.0  0.0  0.0  0.0  
Exp0  75531.016  1  1.0  0.0  0.0  0.0  0.0  0.0  0.0  0.0  0.0  
Exp0  39559.258  1  1.0  0.0  0.0  0.0  0.0  0.0  0.0  0.0  0.0  
Exp0  97950.64  1  1.0  0.0  0.0  0.0  0.0  0.0  0.0  0.0  0.0  
Exp0  96536.96  1  1.0  0.0  0.0  0.0  0.0  0.0  0.0  0.0  0.0  
Exp0  92061.4  1  1.0  0.0  0.0  0.0  0.0  0.0  0.0  0.0  0.0  
Exp0  92163.08  1  1.0  0.0  0.0  0.0  0.0  0.0  0.0  0.0  0.0  
Exp0  84212.36  1  1.0  0.0  0.0  0.0  0.0  0.0  0.0  0.0  0.0  
Exp0  91270.92  1  1.0  0.0  0.0  0.0  0.0  0.0  0.0  0.0  0.0  
Exp0  150201.03  1  1.0  0.0  0.0  0.0  0.0  0.0  0.0  0.0  0.0  
Exp0  83726.92  1  1.0  0.0  0.0  0.0  0.0  0.0  0.0  0.0  0.0  
Exp0  79099.66  1  1.0  0.0  0.0  0.0  0.0  0.0  0.0  0.0  0.0  
Exp0  78923.36  1  1.0  0.0  0.0  0.0  0.0  0.0  0.0  0.0  0.0  
Exp0  87405.44  1  1.0  0.0  0.0  0.0  0.0  0.0  0.0  0.0  0.0  
Exp0  88563.28  1  1.0  0.0  0.0  0.0  0.0  0.0  0.0  0.0  0.0  
Exp0  107037.06  1  1.0  0.0  0.0  0.0  0.0  0.0  0.0  0.0  0.0  
Exp0  98341.78  1  1.0  0.0  0.0  0.0  0.0  0.0  0.0  0.0  0.0  
Exp0  73595.0  1  1.0  0.0  0.0  0.0  0.0  0.0  0.0  0.0  0.0  
Exp0  78843.0  1  1.0  0.0  0.0  0.0  0.0  0.0  0.0  0.0  0.0  
Exp0  88452.58  1  1.0  0.0  0.0  0.0  0.0  0.0  0.0  0.0  0.0  
Exp0  71463.82  1  1.0  0.0  0.0  0.0  0.0  0.0  0.0  0.0  0.0  
Exp0  143085.08  1  1.0  0.0  0.0  0.0  0.0  0.0  0.0  0.0  0.0  
Exp0  77627.76  1  1.0  0.0  0.0  0.0  0.0  0.0  0.0  0.0  0.0  
Exp0  77476.06  1  1.0  0.0  0.0  0.0  0.0  0.0  0.0  0.0  0.0  
Exp0  94829.72  1  1.0  0.0  0.0  0.0  0.0  0.0  0.0  0.0  0.0  
Exp0  97378.28  1  1.0  0.0  0.0  0.0  0.0  0.0  0.0  0.0  0.0  
Exp0  113591.32  1  1.0  0.0  0.0  0.0  0.0  0.0  0.0  0.0  0.0  
Exp0  88314.0  1  1.0  0.0  0.0  0.0  0.0  0.0  0.0  0.0  0.0  
Exp0  93149.54  1  1.0  0.0  0.0  0.0  0.0  0.0  0.0  0.0  0.0  
Exp0  81398.94  1  1.0  0.0  0.0  0.0  0.0  0.0  0.0  0.0  0.0  
Exp0  112723.76  1  1.0  0.0  0.0  0.0  0.0  0.0  0.0  0.0  0.0  
Exp0  112148.94  1  1.0  0.0  0.0  0.0  0.0  0.0  0.0  0.0  0.0  
Exp0  89590.74  1  1.0  0.0  0.0  0.0  0.0  0.0  0.0  0.0  0.0  
Exp0  115863.54  1  1.0  0.0  0.0  0.0  0.0  0.0  0.0  0.0  0.0  
Exp0  68533.14  1  1.0  0.0  0.0  0.0  0.0  0.0  0.0  0.0  0.0  
Exp0  88433.72  1  1.0  0.0  0.0  0.0  0.0  0.0  0.0  0.0  0.0  
Exp0  93397.18  1  1.0  0.0  0.0  0.0  0.0  0.0  0.0  0.0  0.0  
Exp0  95216.76  1  1.0  0.0  0.0  0.0  0.0  0.0  0.0  0.0  0.0  
Exp0  93995.78  1  1.0  0.0  0.0  0.0  0.0  0.0  0.0  0.0  0.0  
Exp0  82300.12  1  1.0  0.0  0.0  0.0  0.0  0.0  0.0  0.0  0.0  
Exp0  90256.58  1  1.0  0.0  0.0  0.0  0.0  0.0  0.0  0.0  0.0  
Exp0  86159.86  1  1.0  0.0  0.0  0.0  0.0  0.0  0.0  0.0  0.0  
Exp0  75890.18  1  1.0  0.0  0.0  0.0  0.0  0.0  0.0  0.0  0.0  
Exp0  82428.04  1  1.0  0.0  0.0  0.0  0.0  0.0  0.0  0.0  0.0  
Exp0  83869.6  1  1.0  0.0  0.0  0.0  0.0  0.0  0.0  0.0  0.0  
Exp0  76159.14  1  1.0  0.0  0.0  0.0  0.0  0.0  0.0  0.0  0.0  
Exp0  116317.0  1  1.0  0.0  0.0  0.0  0.0  0.0  0.0  0.0  0.0  
Exp0  104071.12  1  1.0  0.0  0.0  0.0  0.0  0.0  0.0  0.0  0.0  
Exp0  106085.04  1  1.0  0.0  0.0  0.0  0.0  0.0  0.0  0.0  0.0  
Exp0  93538.22  1  1.0  0.0  0.0  0.0  0.0  0.0  0.0  0.0  0.0  
Exp0  78628.16  1  1.0  0.0  0.0  0.0  0.0  0.0  0.0  0.0  0.0  
Exp0  95884.24  1  1.0  0.0  0.0  0.0  0.0  0.0  0.0  0.0  0.0  
Exp0  84395.22  1  1.0  0.0  0.0  0.0  0.0  0.0  0.0  0.0  0.0  
Exp0  72316.62  1  1.0  0.0  0.0  0.0  0.0  0.0  0.0  0.0  0.0  
Exp0  59789.48  1  1.0  0.0  0.0  0.0  0.0  0.0  0.0  0.0  0.0  
Exp0  110308.86  1  1.0  0.0  0.0  0.0  0.0  0.0  0.0  0.0  0.0  
Exp0  97930.96  1  1.0  0.0  0.0  0.0  0.0  0.0  0.0  0.0  0.0  
Exp0  99233.94  1  1.0  0.0  0.0  0.0  0.0  0.0  0.0  0.0  0.0  
Exp0  108305.6  1  1.0  0.0  0.0  0.0  0.0  0.0  0.0  0.0  0.0  
Exp0  83548.98  1  1.0  0.0  0.0  0.0  0.0  0.0  0.0  0.0  0.0  
Exp0  77155.44  1  1.0  0.0  0.0  0.0  0.0  0.0  0.0  0.0  0.0  
Exp0  102342.56  1  1.0  0.0  0.0  0.0  0.0  0.0  0.0  0.0  0.0  
Exp0  93859.66  1  1.0  0.0  0.0  0.0  0.0  0.0  0.0  0.0  0.0  
Exp0  66520.86  1  1.0  0.0  0.0  0.0  0.0  0.0  0.0  0.0  0.0  
Exp0  121927.44  1  1.0  0.0  0.0  0.0  0.0  0.0  0.0  0.0  0.0  
Exp0  67410.56  1  1.0  0.0  0.0  0.0  0.0  0.0  0.0  0.0  0.0  
Exp0  97609.516  1  1.0  0.0  0.0  0.0  0.0  0.0  0.0  0.0  0.0  
Exp0  90199.18  1  1.0  0.0  0.0  0.0  0.0  0.0  0.0  0.0  0.0  
Exp0  98327.016  1  1.0  0.0  0.0  0.0  0.0  0.0  0.0  0.0  0.0  
Exp0  99517.66  1  1.0  0.0  0.0  0.0  0.0  0.0  0.0  0.0  0.0  
Exp0  68547.08  1  1.0  0.0  0.0  0.0  0.0  0.0  0.0  0.0  0.0  
Exp0  85449.74  1  1.0  0.0  0.0  0.0  0.0  0.0  0.0  0.0  0.0  
Exp0  85764.62  1  1.0  0.0  0.0  0.0  0.0  0.0  0.0  0.0  0.0  
Exp0  69015.3  1  1.0  0.0  0.0  0.0  0.0  0.0  0.0  0.0  0.0  
Exp0  83068.46  1  1.0  0.0  0.0  0.0  0.0  0.0  0.0  0.0  0.0  
Exp0  109363.4  1  1.0  0.0  0.0  0.0  0.0  0.0  0.0  0.0  0.0  
Exp0  66947.26  1  1.0  0.0  0.0  0.0  0.0  0.0  0.0  0.0  0.0  
Exp0  87882.68  1  1.0  0.0  0.0  0.0  0.0  0.0  0.0  0.0  0.0  
Exp0  121018.06  1  1.0  0.0  0.0  0.0  0.0  0.0  0.0  0.0  0.0  
Exp0  142464.34  1  1.0  0.0  0.0  0.0  0.0  0.0  0.0  0.0  0.0  
Exp0  85365.28  1  1.0  0.0  0.0  0.0  0.0  0.0  0.0  0.0  0.0  
Exp0  78318.2  1  1.0  0.0  0.0  0.0  0.0  0.0  0.0  0.0  0.0  
Exp0  71917.28  1  1.0  0.0  0.0  0.0  0.0  0.0  0.0  0.0  0.0  
Exp0  89641.58  1  1.0  0.0  0.0  0.0  0.0  0.0  0.0  0.0  0.0  
Exp0  94905.16  1  1.0  0.0  0.0  0.0  0.0  0.0  0.0  0.0  0.0  
Exp0  82605.16  1  1.0  0.0  0.0  0.0  0.0  0.0  0.0  0.0  0.0  
Exp0  131844.52  1  1.0  0.0  0.0  0.0  0.0  0.0  0.0  0.0  0.0  
Exp0  88430.44  1  1.0  0.0  0.0  0.0  0.0  0.0  0.0  0.0  0.0  
Exp0  82219.76  1  1.0  0.0  0.0  0.0  0.0  0.0  0.0  0.0  0.0  
Exp0  91516.92  1  1.0  0.0  0.0  0.0  0.0  0.0  0.0  0.0  0.0  
Exp0  74839.76  1  1.0  0.0  0.0  0.0  0.0  0.0  0.0  0.0  0.0  
Exp0  72802.88  1  1.0  0.0  0.0  0.0  0.0  0.0  0.0  0.0  0.0  
Exp0  131898.64  1  1.0  0.0  0.0  0.0  0.0  0.0  0.0  0.0  0.0  
Exp0  74132.92  1  1.0  0.0  0.0  0.0  0.0  0.0  0.0  0.0  0.0  
Exp0  79581.0  1  1.0  0.0  0.0  0.0  0.0  0.0  0.0  0.0  0.0  
Exp0  90579.66  1  1.0  0.0  0.0  0.0  0.0  0.0  0.0  0.0  0.0  
Exp0  105904.64  1  1.0  0.0  0.0  0.0  0.0  0.0  0.0  0.0  0.0  
Exp0  103018.24  1  1.0  0.0  0.0  0.0  0.0  0.0  0.0  0.0  0.0  
Exp0  106682.0  1  1.0  0.0  0.0  0.0  0.0  0.0  0.0  0.0  0.0  
Exp0  84593.66  1  1.0  0.0  0.0  0.0  0.0  0.0  0.0  0.0  0.0  
Exp0  86246.78  1  1.0  0.0  0.0  0.0  0.0  0.0  0.0  0.0  0.0  
Exp0  70911.96  1  1.0  0.0  0.0  0.0  0.0  0.0  0.0  0.0  0.0  
Exp0  78923.36  1  1.0  0.0  0.0  0.0  0.0  0.0  0.0  0.0  0.0  
Exp0  76110.76  1  1.0  0.0  0.0  0.0  0.0  0.0  0.0  0.0  0.0  
Exp0  72125.56  1  1.0  0.0  0.0  0.0  0.0  0.0  0.0  0.0  0.0  
Exp0  93079.836  1  1.0  0.0  0.0  0.0  0.0  0.0  0.0  0.0  0.0  
Exp0  108963.24  1  1.0  0.0  0.0  0.0  0.0  0.0  0.0  0.0  0.0  
Exp0  96591.08  1  1.0  0.0  0.0  0.0  0.0  0.0  0.0  0.0  0.0  
Exp0  105054.3  1  1.0  0.0  0.0  0.0  0.0  0.0  0.0  0.0  0.0  
Exp0  107126.44  1  1.0  0.0  0.0  0.0  0.0  0.0  0.0  0.0  0.0  
Exp0  110022.68  1  1.0  0.0  0.0  0.0  0.0  0.0  0.0  0.0  0.0  
Exp0  87188.14  1  1.0  0.0  0.0  0.0  0.0  0.0  0.0  0.0  0.0  
Exp0  79470.3  1  1.0  0.0  0.0  0.0  0.0  0.0  0.0  0.0  0.0  
Exp0  125777.336  1  1.0  0.0  0.0  0.0  0.0  0.0  0.0  0.0  0.0  
Exp0  70471.62  1  1.0  0.0  0.0  0.0  0.0  0.0  0.0  0.0  0.0  
Exp0  72671.68  1  1.0  0.0  0.0  0.0  0.0  0.0  0.0  0.0  0.0  
Exp0  105737.36  1  1.0  0.0  0.0  0.0  0.0  0.0  0.0  0.0  0.0  
Exp0  120452.26  1  1.0  0.0  0.0  0.0  0.0  0.0  0.0  0.0  0.0  
Exp0  90883.88  1  1.0  0.0  0.0  0.0  0.0  0.0  0.0  0.0  0.0  
Exp0  87099.58  1  1.0  0.0  0.0  0.0  0.0  0.0  0.0  0.0  0.0  
Exp0  92554.22  1  1.0  0.0  0.0  0.0  0.0  0.0  0.0  0.0  0.0  
Exp0  96804.28  1  1.0  0.0  0.0  0.0  0.0  0.0  0.0  0.0  0.0  
Exp0  86177.9  1  1.0  0.0  0.0  0.0  0.0  0.0  0.0  0.0  0.0  
Exp0  88846.18  1  1.0  0.0  0.0  0.0  0.0  0.0  0.0  0.0  0.0  
Exp0  84633.836  1  1.0  0.0  0.0  0.0  0.0  0.0  0.0  0.0  0.0  
Exp0  82921.68  1  1.0  0.0  0.0  0.0  0.0  0.0  0.0  0.0  0.0  
Exp0  97387.3  1  1.0  0.0  0.0  0.0  0.0  0.0  0.0  0.0  0.0  
Exp0  85024.16  1  1.0  0.0  0.0  0.0  0.0  0.0  0.0  0.0  0.0  
Exp0  99250.336  1  1.0  0.0  0.0  0.0  0.0  0.0  0.0  0.0  0.0  
Exp0  75782.76  1  1.0  0.0  0.0  0.0  0.0  0.0  0.0  0.0  0.0  
Exp0  105294.56  1  1.0  0.0  0.0  0.0  0.0  0.0  0.0  0.0  0.0  
Exp0  84565.78  1  1.0  0.0  0.0  0.0  0.0  0.0  0.0  0.0  0.0  
Exp0  81974.58  1  1.0  0.0  0.0  0.0  0.0  0.0  0.0  0.0  0.0  
Exp0  71241.6  1  1.0  0.0  0.0  0.0  0.0  0.0  0.0  0.0  0.0  
Exp0  106279.38  1  1.0  0.0  0.0  0.0  0.0  0.0  0.0  0.0  0.0  
Exp0  101805.46  1  1.0  0.0  0.0  0.0  0.0  0.0  0.0  0.0  0.0  
Exp0  72043.56  1  1.0  0.0  0.0  0.0  0.0  0.0  0.0  0.0  0.0  
Exp0  93623.5  1  1.0  0.0  0.0  0.0  0.0  0.0  0.0  0.0  0.0  
Exp0  72898.0  1  1.0  0.0  0.0  0.0  0.0  0.0  0.0  0.0  0.0  
Exp0  89238.96  1  1.0  0.0  0.0  0.0  0.0  0.0  0.0  0.0  0.0  
Exp0  85398.08  1  1.0  0.0  0.0  0.0  0.0  0.0  0.0  0.0  0.0  
Exp0  91534.96  1  1.0  0.0  0.0  0.0  0.0  0.0  0.0  0.0  0.0  
Exp0  72510.14  1  1.0  0.0  0.0  0.0  0.0  0.0  0.0  0.0  0.0  
Exp0  105579.1  1  1.0  0.0  0.0  0.0  0.0  0.0  0.0  0.0  0.0  
Exp0  116273.54  1  1.0  0.0  0.0  0.0  0.0  0.0  0.0  0.0  0.0  
Exp0  100208.92  1  1.0  0.0  0.0  0.0  0.0  0.0  0.0  0.0  0.0  
Exp0  80067.26  1  1.0  0.0  0.0  0.0  0.0  0.0  0.0  0.0  0.0  
Exp0  113264.96  1  1.0  0.0  0.0  0.0  0.0  0.0  0.0  0.0  0.0  
Exp0  82464.94  1  1.0  0.0  0.0  0.0  0.0  0.0  0.0  0.0  0.0  
Exp0  109907.06  1  1.0  0.0  0.0  0.0  0.0  0.0  0.0  0.0  0.0  
Exp0  96063.0  1  1.0  0.0  0.0  0.0  0.0  0.0  0.0  0.0  0.0  
Exp0  65988.68  1  1.0  0.0  0.0  0.0  0.0  0.0  0.0  0.0  0.0  
Exp0  86750.26  1  1.0  0.0  0.0  0.0  0.0  0.0  0.0  0.0  0.0  
Exp0  87964.68  1  1.0  0.0  0.0  0.0  0.0  0.0  0.0  0.0  0.0  
Exp0  87671.12  1  1.0  0.0  0.0  0.0  0.0  0.0  0.0  0.0  0.0  
Exp0  86873.26  1  1.0  0.0  0.0  0.0  0.0  0.0  0.0  0.0  0.0  
Exp0  106405.66  1  1.0  0.0  0.0  0.0  0.0  0.0  0.0  0.0  0.0  
Exp0  95793.22  1  1.0  0.0  0.0  0.0  0.0  0.0  0.0  0.0  0.0  
Exp0  94834.64  1  1.0  0.0  0.0  0.0  0.0  0.0  0.0  0.0  0.0  
Exp0  94277.86  1  1.0  0.0  0.0  0.0  0.0  0.0  0.0  0.0  0.0  
Exp0  77933.62  1  1.0  0.0  0.0  0.0  0.0  0.0  0.0  0.0  0.0  
Exp0  82683.88  1  1.0  0.0  0.0  0.0  0.0  0.0  0.0  0.0  0.0  
Exp0  98427.88  1  1.0  0.0  0.0  0.0  0.0  0.0  0.0  0.0  0.0  
Exp0  132047.88  1  1.0  0.0  0.0  0.0  0.0  0.0  0.0  0.0  0.0  
Exp0  91274.195  1  1.0  0.0  0.0  0.0  0.0  0.0  0.0  0.0  0.0  
Exp0  94339.36  1  1.0  0.0  0.0  0.0  0.0  0.0  0.0  0.0  0.0  
Exp0  123867.56  1  1.0  0.0  0.0  0.0  0.0  0.0  0.0  0.0  0.0  
Exp0  71051.36  1  1.0  0.0  0.0  0.0  0.0  0.0  0.0  0.0  0.0  
Exp0  92341.016  1  1.0  0.0  0.0  0.0  0.0  0.0  0.0  0.0  0.0  
Exp0  88580.5  1  1.0  0.0  0.0  0.0  0.0  0.0  0.0  0.0  0.0  
Exp0  47489.48  1  1.0  0.0  0.0  0.0  0.0  0.0  0.0  0.0  0.0  
Exp0  125925.76  1  1.0  0.0  0.0  0.0  0.0  0.0  0.0  0.0  0.0  
Exp0  80531.38  1  1.0  0.0  0.0  0.0  0.0  0.0  0.0  0.0  0.0  
Exp0  82556.78  1  1.0  0.0  0.0  0.0  0.0  0.0  0.0  0.0  0.0  
Exp0  79904.08  1  1.0  0.0  0.0  0.0  0.0  0.0  0.0  0.0  0.0  
Exp0  91580.88  1  1.0  0.0  0.0  0.0  0.0  0.0  0.0  0.0  0.0  
Exp0  83281.66  1  1.0  0.0  0.0  0.0  0.0  0.0  0.0  0.0  0.0  
Exp0  97330.72  1  1.0  0.0  0.0  0.0  0.0  0.0  0.0  0.0  0.0  
Exp0  101413.5  1  1.0  0.0  0.0  0.0  0.0  0.0  0.0  0.0  0.0  
Exp0  82650.26  1  1.0  0.0  0.0  0.0  0.0  0.0  0.0  0.0  0.0  
Exp0  88054.88  1  1.0  0.0  0.0  0.0  0.0  0.0  0.0  0.0  0.0  
Exp0  74780.72  1  1.0  0.0  0.0  0.0  0.0  0.0  0.0  0.0  0.0  
Exp0  89368.516  1  1.0  0.0  0.0  0.0  0.0  0.0  0.0  0.0  0.0  
Exp0  92896.16  1  1.0  0.0  0.0  0.0  0.0  0.0  0.0  0.0  0.0  
Exp0  102983.8  1  1.0  0.0  0.0  0.0  0.0  0.0  0.0  0.0  0.0  
Exp0  70262.516  1  1.0  0.0  0.0  0.0  0.0  0.0  0.0  0.0  0.0  
Exp0  71597.48  1  1.0  0.0  0.0  0.0  0.0  0.0  0.0  0.0  0.0  
Exp0  101325.76  1  1.0  0.0  0.0  0.0  0.0  0.0  0.0  0.0  0.0  
Exp0  104535.24  1  1.0  0.0  0.0  0.0  0.0  0.0  0.0  0.0  0.0  
Exp0  75024.26  1  1.0  0.0  0.0  0.0  0.0  0.0  0.0  0.0  0.0  
Exp0  88906.04  1  1.0  0.0  0.0  0.0  0.0  0.0  0.0  0.0  0.0  
Exp0  124685.92  1  1.0  0.0  0.0  0.0  0.0  0.0  0.0  0.0  0.0  
Exp0  86203.32  1  1.0  0.0  0.0  0.0  0.0  0.0  0.0  0.0  0.0  
Exp0  89726.86  1  1.0  0.0  0.0  0.0  0.0  0.0  0.0  0.0  0.0  
Exp0  93254.5  1  1.0  0.0  0.0  0.0  0.0  0.0  0.0  0.0  0.0  
Exp0  114947.6  1  1.0  0.0  0.0  0.0  0.0  0.0  0.0  0.0  0.0  
Exp0  88135.24  1  1.0  0.0  0.0  0.0  0.0  0.0  0.0  0.0  0.0  
Exp0  140557.84  1  1.0  0.0  0.0  0.0  0.0  0.0  0.0  0.0  0.0  
Exp0  73276.836  1  1.0  0.0  0.0  0.0  0.0  0.0  0.0  0.0  0.0  
Exp0  75888.54  1  1.0  0.0  0.0  0.0  0.0  0.0  0.0  0.0  0.0  
Exp0  98380.32  1  1.0  0.0  0.0  0.0  0.0  0.0  0.0  0.0  0.0  
Exp0  88159.016  1  1.0  0.0  0.0  0.0  0.0  0.0  0.0  0.0  0.0  
Exp0  66339.64  1  1.0  0.0  0.0  0.0  0.0  0.0  0.0  0.0  0.0  
Exp0  83260.336  1  1.0  0.0  0.0  0.0  0.0  0.0  0.0  0.0  0.0  
Exp0  76841.38  1  1.0  0.0  0.0  0.0  0.0  0.0  0.0  0.0  0.0  
Exp0  124280.836  1  1.0  0.0  0.0  0.0  0.0  0.0  0.0  0.0  0.0  
Exp0  90657.56  1  1.0  0.0  0.0  0.0  0.0  0.0  0.0  0.0  0.0  
Exp0  87766.24  1  1.0  0.0  0.0  0.0  0.0  0.0  0.0  0.0  0.0  
Exp0  78597.82  1  1.0  0.0  0.0  0.0  0.0  0.0  0.0  0.0  0.0  
Exp0  94733.78  1  1.0  0.0  0.0  0.0  0.0  0.0  0.0  0.0  0.0  
Exp0  102154.78  1  1.0  0.0  0.0  0.0  0.0  0.0  0.0  0.0  0.0  
Exp0  85350.516  1  1.0  0.0  0.0  0.0  0.0  0.0  0.0  0.0  0.0  
Exp0  90655.92  1  1.0  0.0  0.0  0.0  0.0  0.0  0.0  0.0  0.0  
Exp0  96329.5  1  1.0  0.0  0.0  0.0  0.0  0.0  0.0  0.0  0.0  
Exp0  93019.98  1  1.0  0.0  0.0  0.0  0.0  0.0  0.0  0.0  0.0  
Exp0  82345.22  1  1.0  0.0  0.0  0.0  0.0  0.0  0.0  0.0  0.0  
Exp0  119287.04  1  1.0  0.0  0.0  0.0  0.0  0.0  0.0  0.0  0.0  
Exp0  97796.48  1  1.0  0.0  0.0  0.0  0.0  0.0  0.0  0.0  0.0  
Exp0  101261.8  1  1.0  0.0  0.0  0.0  0.0  0.0  0.0  0.0  0.0  
Exp0  90901.1  1  1.0  0.0  0.0  0.0  0.0  0.0  0.0  0.0  0.0  
Exp0  83136.516  1  1.0  0.0  0.0  0.0  0.0  0.0  0.0  0.0  0.0  
Exp0  103684.08  1  1.0  0.0  0.0  0.0  0.0  0.0  0.0  0.0  0.0  
Exp0  100299.94  1  1.0  0.0  0.0  0.0  0.0  0.0  0.0  0.0  0.0  
Exp0  121571.56  1  1.0  0.0  0.0  0.0  0.0  0.0  0.0  0.0  0.0  
Exp0  77066.88  1  1.0  0.0  0.0  0.0  0.0  0.0  0.0  0.0  0.0  
Exp0  101348.72  1  1.0  0.0  0.0  0.0  0.0  0.0  0.0  0.0  0.0  
Exp0  97349.58  1  1.0  0.0  0.0  0.0  0.0  0.0  0.0  0.0  0.0  
Exp0  95133.12  1  1.0  0.0  0.0  0.0  0.0  0.0  0.0  0.0  0.0  
Exp0  93856.38  1  1.0  0.0  0.0  0.0  0.0  0.0  0.0  0.0  0.0  
Exp0  84530.516  1  1.0  0.0  0.0  0.0  0.0  0.0  0.0  0.0  0.0  
Exp0  81913.08  1  1.0  0.0  0.0  0.0  0.0  0.0  0.0  0.0  0.0  
Exp0  105897.26  1  1.0  0.0  0.0  0.0  0.0  0.0  0.0  0.0  0.0  
Exp0  83119.3  1  1.0  0.0  0.0  0.0  0.0  0.0  0.0  0.0  0.0  
Exp0  85553.88  1  1.0  0.0  0.0  0.0  0.0  0.0  0.0  0.0  0.0  
Exp0  78838.9  1  1.0  0.0  0.0  0.0  0.0  0.0  0.0  0.0  0.0  
Exp0  74007.46  1  1.0  0.0  0.0  0.0  0.0  0.0  0.0  0.0  0.0  
Exp0  74000.9  1  1.0  0.0  0.0  0.0  0.0  0.0  0.0  0.0  0.0  
Exp0  70574.12  1  1.0  0.0  0.0  0.0  0.0  0.0  0.0  0.0  0.0  
Exp0  74687.24  1  1.0  0.0  0.0  0.0  0.0  0.0  0.0  0.0  0.0  
Exp0  96753.44  1  1.0  0.0  0.0  0.0  0.0  0.0  0.0  0.0  0.0  
Exp0  134612.02  1  1.0  0.0  0.0  0.0  0.0  0.0  0.0  0.0  0.0  
Exp0  80828.22  1  1.0  0.0  0.0  0.0  0.0  0.0  0.0  0.0  0.0  
Exp0  89182.38  1  1.0  0.0  0.0  0.0  0.0  0.0  0.0  0.0  0.0  
Exp0  108158.82  1  1.0  0.0  0.0  0.0  0.0  0.0  0.0  0.0  0.0  
Exp0  70446.2  1  1.0  0.0  0.0  0.0  0.0  0.0  0.0  0.0  0.0  
Exp0  70871.78  1  1.0  0.0  0.0  0.0  0.0  0.0  0.0  0.0  0.0  
Exp0  81822.06  1  1.0  0.0  0.0  0.0  0.0  0.0  0.0  0.0  0.0  
Exp0  90337.76  1  1.0  0.0  0.0  0.0  0.0  0.0  0.0  0.0  0.0  
Exp0  113882.42  1  1.0  0.0  0.0  0.0  0.0  0.0  0.0  0.0  0.0  
Exp0  79225.94  1  1.0  0.0  0.0  0.0  0.0  0.0  0.0  0.0  0.0  
Exp0  78398.56  1  1.0  0.0  0.0  0.0  0.0  0.0  0.0  0.0  0.0  
Exp0  85810.54  1  1.0  0.0  0.0  0.0  0.0  0.0  0.0  0.0  0.0  
Exp0  66494.62  1  1.0  0.0  0.0  0.0  0.0  0.0  0.0  0.0  0.0  
Exp0  85015.14  1  1.0  0.0  0.0  0.0  0.0  0.0  0.0  0.0  0.0  
Exp0  89279.96  1  1.0  0.0  0.0  0.0  0.0  0.0  0.0  0.0  0.0  
Exp0  100746.016  1  1.0  0.0  0.0  0.0  0.0  0.0  0.0  0.0  0.0  
Exp0  107806.22  1  1.0  0.0  0.0  0.0  0.0  0.0  0.0  0.0  0.0  
Exp0  71757.38  1  1.0  0.0  0.0  0.0  0.0  0.0  0.0  0.0  0.0  
Exp0  74215.74  1  1.0  0.0  0.0  0.0  0.0  0.0  0.0  0.0  0.0  
Exp0  109442.12  1  1.0  0.0  0.0  0.0  0.0  0.0  0.0  0.0  0.0  
Exp0  85527.64  1  1.0  0.0  0.0  0.0  0.0  0.0  0.0  0.0  0.0  
Exp0  98260.6  1  1.0  0.0  0.0  0.0  0.0  0.0  0.0  0.0  0.0  
Exp0  79485.88  1  1.0  0.0  0.0  0.0  0.0  0.0  0.0  0.0  0.0  
Exp0  71690.96  1  1.0  0.0  0.0  0.0  0.0  0.0  0.0  0.0  0.0  
Exp0  64723.418  1  1.0  0.0  0.0  0.0  0.0  0.0  0.0  0.0  0.0  
Exp0  111660.22  1  1.0  0.0  0.0  0.0  0.0  0.0  0.0  0.0  0.0  
Exp0  68669.26  1  1.0  0.0  0.0  0.0  0.0  0.0  0.0  0.0  0.0  
Exp0  93765.36  1  1.0  0.0  0.0  0.0  0.0  0.0  0.0  0.0  0.0  
Exp0  61889.5  1  1.0  0.0  0.0  0.0  0.0  0.0  0.0  0.0  0.0  
Exp0  86865.06  1  1.0  0.0  0.0  0.0  0.0  0.0  0.0  0.0  0.0  
Exp0  88067.18  1  1.0  0.0  0.0  0.0  0.0  0.0  0.0  0.0  0.0  
Exp0  98001.48  1  1.0  0.0  0.0  0.0  0.0  0.0  0.0  0.0  0.0  
Exp0  121371.48  1  1.0  0.0  0.0  0.0  0.0  0.0  0.0  0.0  0.0  
Exp0  74603.6  1  1.0  0.0  0.0  0.0  0.0  0.0  0.0  0.0  0.0  
Exp0  123678.96  1  1.0  0.0  0.0  0.0  0.0  0.0  0.0  0.0  0.0  
Exp0  77379.3  1  1.0  0.0  0.0  0.0  0.0  0.0  0.0  0.0  0.0  
Exp0  89653.06  1  1.0  0.0  0.0  0.0  0.0  0.0  0.0  0.0  0.0  
Exp0  92928.14  1  1.0  0.0  0.0  0.0  0.0  0.0  0.0  0.0  0.0  
Exp0  90118.0  1  1.0  0.0  0.0  0.0  0.0  0.0  0.0  0.0  0.0  
Exp0  97177.38  1  1.0  0.0  0.0  0.0  0.0  0.0  0.0  0.0  0.0  
Exp0  78081.22  1  1.0  0.0  0.0  0.0  0.0  0.0  0.0  0.0  0.0  
Exp0  92392.68  1  1.0  0.0  0.0  0.0  0.0  0.0  0.0  0.0  0.0  
Exp0  76543.72  1  1.0  0.0  0.0  0.0  0.0  0.0  0.0  0.0  0.0  
Exp0  68234.66  1  1.0  0.0  0.0  0.0  0.0  0.0  0.0  0.0  0.0  
Exp0  82259.12  1  1.0  0.0  0.0  0.0  0.0  0.0  0.0  0.0  0.0  
Exp0  93763.72  1  1.0  0.0  0.0  0.0  0.0  0.0  0.0  0.0  0.0  
Exp0  88060.62  1  1.0  0.0  0.0  0.0  0.0  0.0  0.0  0.0  0.0  
Exp0  98153.18  1  1.0  0.0  0.0  0.0  0.0  0.0  0.0  0.0  0.0  
Exp0  113907.016  1  1.0  0.0  0.0  0.0  0.0  0.0  0.0  0.0  0.0  
Exp0  88367.3  1  1.0  0.0  0.0  0.0  0.0  0.0  0.0  0.0  0.0  
Exp0  96596.82  1  1.0  0.0  0.0  0.0  0.0  0.0  0.0  0.0  0.0  
Exp0  83150.46  1  1.0  0.0  0.0  0.0  0.0  0.0  0.0  0.0  0.0  
Exp0  96345.08  1  1.0  0.0  0.0  0.0  0.0  0.0  0.0  0.0  0.0  
Exp0  84739.62  1  1.0  0.0  0.0  0.0  0.0  0.0  0.0  0.0  0.0  
Exp0  88564.1  1  1.0  0.0  0.0  0.0  0.0  0.0  0.0  0.0  0.0  
Exp0  102750.1  1  1.0  0.0  0.0  0.0  0.0  0.0  0.0  0.0  0.0  
Exp0  71344.1  1  1.0  0.0  0.0  0.0  0.0  0.0  0.0  0.0  0.0  
Exp0  113319.08  1  1.0  0.0  0.0  0.0  0.0  0.0  0.0  0.0  0.0  
Exp0  82872.48  1  1.0  0.0  0.0  0.0  0.0  0.0  0.0  0.0  0.0  
Exp0  122692.5  1  1.0  0.0  0.0  0.0  0.0  0.0  0.0  0.0  0.0  
Exp0  129824.04  1  1.0  0.0  0.0  0.0  0.0  0.0  0.0  0.0  0.0  
Exp0  80707.68  1  1.0  0.0  0.0  0.0  0.0  0.0  0.0  0.0  0.0  
Exp0  113952.12  1  1.0  0.0  0.0  0.0  0.0  0.0  0.0  0.0  0.0  
Exp0  117030.4  1  1.0  0.0  0.0  0.0  0.0  0.0  0.0  0.0  0.0  
Exp0  91712.08  1  1.0  0.0  0.0  0.0  0.0  0.0  0.0  0.0  0.0  
Exp0  80783.94  1  1.0  0.0  0.0  0.0  0.0  0.0  0.0  0.0  0.0  
Exp0  101035.48  1  1.0  0.0  0.0  0.0  0.0  0.0  0.0  0.0  0.0  
Exp0  114093.98  1  1.0  0.0  0.0  0.0  0.0  0.0  0.0  0.0  0.0  
Exp0  71506.46  1  1.0  0.0  0.0  0.0  0.0  0.0  0.0  0.0  0.0  
Exp0  85711.32  1  1.0  0.0  0.0  0.0  0.0  0.0  0.0  0.0  0.0  
Exp0  86579.7  1  1.0  0.0  0.0  0.0  0.0  0.0  0.0  0.0  0.0  
Exp0  116368.66  1  1.0  0.0  0.0  0.0  0.0  0.0  0.0  0.0  0.0  
Exp0  80582.22  1  1.0  0.0  0.0  0.0  0.0  0.0  0.0  0.0  0.0  
Exp0  83553.08  1  1.0  0.0  0.0  0.0  0.0  0.0  0.0  0.0  0.0  
Exp0  88304.16  1  1.0  0.0  0.0  0.0  0.0  0.0  0.0  0.0  0.0  
Exp0  85378.4  1  1.0  0.0  0.0  0.0  0.0  0.0  0.0  0.0  0.0  
Exp0  91868.695  1  1.0  0.0  0.0  0.0  0.0  0.0  0.0  0.0  0.0  
Exp0  94713.28  1  1.0  0.0  0.0  0.0  0.0  0.0  0.0  0.0  0.0  
Exp0  88044.22  1  1.0  0.0  0.0  0.0  0.0  0.0  0.0  0.0  0.0  
Exp0  91319.3  1  1.0  0.0  0.0  0.0  0.0  0.0  0.0  0.0  0.0  
Exp0  91113.48  1  1.0  0.0  0.0  0.0  0.0  0.0  0.0  0.0  0.0  
Exp0  100789.48  1  1.0  0.0  0.0  0.0  0.0  0.0  0.0  0.0  0.0  
Exp0  128649.8  1  1.0  0.0  0.0  0.0  0.0  0.0  0.0  0.0  0.0  
Exp0  126394.8  1  1.0  0.0  0.0  0.0  0.0  0.0  0.0  0.0  0.0  
Exp0  96460.695  1  1.0  0.0  0.0  0.0  0.0  0.0  0.0  0.0  0.0  
Exp0  104097.36  1  1.0  0.0  0.0  0.0  0.0  0.0  0.0  0.0  0.0  
Exp0  82432.14  1  1.0  0.0  0.0  0.0  0.0  0.0  0.0  0.0  0.0  
Exp0  130893.32  1  1.0  0.0  0.0  0.0  0.0  0.0  0.0  0.0  0.0  
Exp0  87657.18  1  1.0  0.0  0.0  0.0  0.0  0.0  0.0  0.0  0.0  
Exp0  113730.72  1  1.0  0.0  0.0  0.0  0.0  0.0  0.0  0.0  0.0  
Exp0  85708.86  1  1.0  0.0  0.0  0.0  0.0  0.0  0.0  0.0  0.0  
Exp0  109534.78  1  1.0  0.0  0.0  0.0  0.0  0.0  0.0  0.0  0.0  
Exp0  95774.36  1  1.0  0.0  0.0  0.0  0.0  0.0  0.0  0.0  0.0  
Exp0  95261.04  1  1.0  0.0  0.0  0.0  0.0  0.0  0.0  0.0  0.0  
Exp0  93625.96  1  1.0  0.0  0.0  0.0  0.0  0.0  0.0  0.0  0.0  
Exp0  76483.04  1  1.0  0.0  0.0  0.0  0.0  0.0  0.0  0.0  0.0  
Exp0  97060.94  1  1.0  0.0  0.0  0.0  0.0  0.0  0.0  0.0  0.0  
Exp0  113669.22  1  1.0  0.0  0.0  0.0  0.0  0.0  0.0  0.0  0.0  
Exp0  77507.22  1  1.0  0.0  0.0  0.0  0.0  0.0  0.0  0.0  0.0  
Exp0  91197.94  1  1.0  0.0  0.0  0.0  0.0  0.0  0.0  0.0  0.0  
Exp0  56597.22  1  1.0  0.0  0.0  0.0  0.0  0.0  0.0  0.0  0.0  
Exp0  72688.9  1  1.0  0.0  0.0  0.0  0.0  0.0  0.0  0.0  0.0  
Exp0  124895.836  1  1.0  0.0  0.0  0.0  0.0  0.0  0.0  0.0  0.0  
Exp0  82733.9  1  1.0  0.0  0.0  0.0  0.0  0.0  0.0  0.0  0.0  
Exp0  82284.54  1  1.0  0.0  0.0  0.0  0.0  0.0  0.0  0.0  0.0  
Exp0  104264.64  1  1.0  0.0  0.0  0.0  0.0  0.0  0.0  0.0  0.0  
Exp0  99581.62  1  1.0  0.0  0.0  0.0  0.0  0.0  0.0  0.0  0.0  
Exp0  71750.0  1  1.0  0.0  0.0  0.0  0.0  0.0  0.0  0.0  0.0  
Exp0  68465.08  1  1.0  0.0  0.0  0.0  0.0  0.0  0.0  0.0  0.0  
Exp0  77757.32  1  1.0  0.0  0.0  0.0  0.0  0.0  0.0  0.0  0.0  
Exp0  85247.2  1  1.0  0.0  0.0  0.0  0.0  0.0  0.0  0.0  0.0  
Exp0  68429.82  1  1.0  0.0  0.0  0.0  0.0  0.0  0.0  0.0  0.0  
Exp0  97422.56  1  1.0  0.0  0.0  0.0  0.0  0.0  0.0  0.0  0.0  
Exp0  102842.76  1  1.0  0.0  0.0  0.0  0.0  0.0  0.0  0.0  0.0  
Exp0  73128.42  1  1.0  0.0  0.0  0.0  0.0  0.0  0.0  0.0  0.0  
Exp0  91466.9  1  1.0  0.0  0.0  0.0  0.0  0.0  0.0  0.0  0.0  
Exp0  93520.18  1  1.0  0.0  0.0  0.0  0.0  0.0  0.0  0.0  0.0  
Exp0  95251.195  1  1.0  0.0  0.0  0.0  0.0  0.0  0.0  0.0  0.0  
Exp0  80519.08  1  1.0  0.0  0.0  0.0  0.0  0.0  0.0  0.0  0.0  
Exp0  78361.66  1  1.0  0.0  0.0  0.0  0.0  0.0  0.0  0.0  0.0  
Exp0  80969.26  1  1.0  0.0  0.0  0.0  0.0  0.0  0.0  0.0  0.0  
Exp0  65506.52  1  1.0  0.0  0.0  0.0  0.0  0.0  0.0  0.0  0.0  
Exp0  84972.5  1  1.0  0.0  0.0  0.0  0.0  0.0  0.0  0.0  0.0  
Exp0  74728.24  1  1.0  0.0  0.0  0.0  0.0  0.0  0.0  0.0  0.0  
Exp0  102149.04  1  1.0  0.0  0.0  0.0  0.0  0.0  0.0  0.0  0.0  
Exp0  64504.48  1  1.0  0.0  0.0  0.0  0.0  0.0  0.0  0.0  0.0  
Exp0  82208.28  1  1.0  0.0  0.0  0.0  0.0  0.0  0.0  0.0  0.0  
Exp0  85416.12  1  1.0  0.0  0.0  0.0  0.0  0.0  0.0  0.0  0.0  
Exp0  84555.94  1  1.0  0.0  0.0  0.0  0.0  0.0  0.0  0.0  0.0  
Exp0  76126.336  1  1.0  0.0  0.0  0.0  0.0  0.0  0.0  0.0  0.0  
Exp0  93033.92  1  1.0  0.0  0.0  0.0  0.0  0.0  0.0  0.0  0.0  
Exp0  89989.26  1  1.0  0.0  0.0  0.0  0.0  0.0  0.0  0.0  0.0  
Exp0  70005.04  1  1.0  0.0  0.0  0.0  0.0  0.0  0.0  0.0  0.0  
Exp0  119953.695  1  1.0  0.0  0.0  0.0  0.0  0.0  0.0  0.0  0.0  
Exp0  92212.28  1  1.0  0.0  0.0  0.0  0.0  0.0  0.0  0.0  0.0  
Exp0  85803.98  1  1.0  0.0  0.0  0.0  0.0  0.0  0.0  0.0  0.0  
Exp0  102017.016  1  1.0  0.0  0.0  0.0  0.0  0.0  0.0  0.0  0.0  
Exp0  85184.06  1  1.0  0.0  0.0  0.0  0.0  0.0  0.0  0.0  0.0  
Exp0  78997.98  1  1.0  0.0  0.0  0.0  0.0  0.0  0.0  0.0  0.0  
Exp0  83177.516  1  1.0  0.0  0.0  0.0  0.0  0.0  0.0  0.0  0.0  
Exp0  92881.4  1  1.0  0.0  0.0  0.0  0.0  0.0  0.0  0.0  0.0  
Exp0  81165.24  1  1.0  0.0  0.0  0.0  0.0  0.0  0.0  0.0  0.0  
Exp0  89553.836  1  1.0  0.0  0.0  0.0  0.0  0.0  0.0  0.0  0.0  
Exp0  123096.76  1  1.0  0.0  0.0  0.0  0.0  0.0  0.0  0.0  0.0  
Exp0  85708.86  1  1.0  0.0  0.0  0.0  0.0  0.0  0.0  0.0  0.0  
Exp0  78233.74  1  1.0  0.0  0.0  0.0  0.0  0.0  0.0  0.0  0.0  
Exp0  80136.96  1  1.0  0.0  0.0  0.0  0.0  0.0  0.0  0.0  0.0  
Exp0  90748.58  1  1.0  0.0  0.0  0.0  0.0  0.0  0.0  0.0  0.0  
Exp0  77703.2  1  1.0  0.0  0.0  0.0  0.0  0.0  0.0  0.0  0.0  
Exp0  75660.58  1  1.0  0.0  0.0  0.0  0.0  0.0  0.0  0.0  0.0  
Exp0  94165.516  1  1.0  0.0  0.0  0.0  0.0  0.0  0.0  0.0  0.0  
Exp0  81030.76  1  1.0  0.0  0.0  0.0  0.0  0.0  0.0  0.0  0.0  
Exp0  122364.5  1  1.0  0.0  0.0  0.0  0.0  0.0  0.0  0.0  0.0  
Exp0  104281.86  1  1.0  0.0  0.0  0.0  0.0  0.0  0.0  0.0  0.0  
Exp0  89966.3  1  1.0  0.0  0.0  0.0  0.0  0.0  0.0  0.0  0.0  
Exp0  77884.42  1  1.0  0.0  0.0  0.0  0.0  0.0  0.0  0.0  0.0  
Exp0  98483.64  1  1.0  0.0  0.0  0.0  0.0  0.0  0.0  0.0  0.0  
Exp0  99475.836  1  1.0  0.0  0.0  0.0  0.0  0.0  0.0  0.0  0.0  
Exp0  81116.04  1  1.0  0.0  0.0  0.0  0.0  0.0  0.0  0.0  0.0  
Exp0  77101.32  1  1.0  0.0  0.0  0.0  0.0  0.0  0.0  0.0  0.0  
Exp0  113653.64  1  1.0  0.0  0.0  0.0  0.0  0.0  0.0  0.0  0.0  
Exp0  82176.3  1  1.0  0.0  0.0  0.0  0.0  0.0  0.0  0.0  0.0  
Exp0  77412.1  1  1.0  0.0  0.0  0.0  0.0  0.0  0.0  0.0  0.0  
Exp0  107315.04  1  1.0  0.0  0.0  0.0  0.0  0.0  0.0  0.0  0.0  
Exp0  83800.72  1  1.0  0.0  0.0  0.0  0.0  0.0  0.0  0.0  0.0  
Exp0  88232.0  1  1.0  0.0  0.0  0.0  0.0  0.0  0.0  0.0  0.0  
Exp0  56876.02  1  1.0  0.0  0.0  0.0  0.0  0.0  0.0  0.0  0.0  
Exp0  96856.76  1  1.0  0.0  0.0  0.0  0.0  0.0  0.0  0.0  0.0  
Exp0  86222.18  1  1.0  0.0  0.0  0.0  0.0  0.0  0.0  0.0  0.0  
Exp0  82485.44  1  1.0  0.0  0.0  0.0  0.0  0.0  0.0  0.0  0.0  
Exp0  104436.016  1  1.0  0.0  0.0  0.0  0.0  0.0  0.0  0.0  0.0  
Exp0  70776.66  1  1.0  0.0  0.0  0.0  0.0  0.0  0.0  0.0  0.0  
Exp0  79181.66  1  1.0  0.0  0.0  0.0  0.0  0.0  0.0  0.0  0.0  
Exp0  62308.52  1  1.0  0.0  0.0  0.0  0.0  0.0  0.0  0.0  0.0  
Exp0  62894.0  1  1.0  0.0  0.0  0.0  0.0  0.0  0.0  0.0  0.0  
Exp0  129813.375  1  1.0  0.0  0.0  0.0  0.0  0.0  0.0  0.0  0.0  
Exp0  81114.4  1  1.0  0.0  0.0  0.0  0.0  0.0  0.0  0.0  0.0  
Exp0  97523.42  1  1.0  0.0  0.0  0.0  0.0  0.0  0.0  0.0  0.0  
Exp0  84983.16  1  1.0  0.0  0.0  0.0  0.0  0.0  0.0  0.0  0.0  
Exp0  77805.7  1  1.0  0.0  0.0  0.0  0.0  0.0  0.0  0.0  0.0  
Exp0  84888.86  1  1.0  0.0  0.0  0.0  0.0  0.0  0.0  0.0  0.0  
Exp0  95685.8  1  1.0  0.0  0.0  0.0  0.0  0.0  0.0  0.0  0.0  
Exp0  97182.3  1  1.0  0.0  0.0  0.0  0.0  0.0  0.0  0.0  0.0  
Exp0  75695.016  1  1.0  0.0  0.0  0.0  0.0  0.0  0.0  0.0  0.0  
Exp0  78377.24  1  1.0  0.0  0.0  0.0  0.0  0.0  0.0  0.0  0.0  
Exp0  102876.38  1  1.0  0.0  0.0  0.0  0.0  0.0  0.0  0.0  0.0  
Exp0  98762.44  1  1.0  0.0  0.0  0.0  0.0  0.0  0.0  0.0  0.0  
Exp0  88955.24  1  1.0  0.0  0.0  0.0  0.0  0.0  0.0  0.0  0.0  
Exp0  86243.5  1  1.0  0.0  0.0  0.0  0.0  0.0  0.0  0.0  0.0  
Exp0  78982.4  1  1.0  0.0  0.0  0.0  0.0  0.0  0.0  0.0  0.0  
Exp0  101169.14  1  1.0  0.0  0.0  0.0  0.0  0.0  0.0  0.0  0.0  
Exp0  79976.24  1  1.0  0.0  0.0  0.0  0.0  0.0  0.0  0.0  0.0  
Exp0  116613.016  1  1.0  0.0  0.0  0.0  0.0  0.0  0.0  0.0  0.0  
Exp0  89963.836  1  1.0  0.0  0.0  0.0  0.0  0.0  0.0  0.0  0.0  
Exp0  85439.08  1  1.0  0.0  0.0  0.0  0.0  0.0  0.0  0.0  0.0  
Exp0  81072.58  1  1.0  0.0  0.0  0.0  0.0  0.0  0.0  0.0  0.0  
Exp0  95716.96  1  1.0  0.0  0.0  0.0  0.0  0.0  0.0  0.0  0.0  
Exp0  105616.0  1  1.0  0.0  0.0  0.0  0.0  0.0  0.0  0.0  0.0  
Exp0  90319.72  1  1.0  0.0  0.0  0.0  0.0  0.0  0.0  0.0  0.0  
Exp0  65682.0  1  1.0  0.0  0.0  0.0  0.0  0.0  0.0  0.0  0.0  
Exp0  74234.6  1  1.0  0.0  0.0  0.0  0.0  0.0  0.0  0.0  0.0  
Exp0  94660.8  1  1.0  0.0  0.0  0.0  0.0  0.0  0.0  0.0  0.0  
Exp0  106486.016  1  1.0  0.0  0.0  0.0  0.0  0.0  0.0  0.0  0.0  
Exp0  101736.58  1  1.0  0.0  0.0  0.0  0.0  0.0  0.0  0.0  0.0  
Exp0  82596.14  1  1.0  0.0  0.0  0.0  0.0  0.0  0.0  0.0  0.0  
Exp0  94622.26  1  1.0  0.0  0.0  0.0  0.0  0.0  0.0  0.0  0.0  
Exp0  120959.016  1  1.0  0.0  0.0  0.0  0.0  0.0  0.0  0.0  0.0  
Exp0  90785.48  1  1.0  0.0  0.0  0.0  0.0  0.0  0.0  0.0  0.0  
Exp0  74920.12  1  1.0  0.0  0.0  0.0  0.0  0.0  0.0  0.0  0.0  
Exp0  95778.46  1  1.0  0.0  0.0  0.0  0.0  0.0  0.0  0.0  0.0  
Exp0  77075.9  1  1.0  0.0  0.0  0.0  0.0  0.0  0.0  0.0  0.0  
Exp0  72378.94  1  1.0  0.0  0.0  0.0  0.0  0.0  0.0  0.0  0.0  
Exp0  94628.0  1  1.0  0.0  0.0  0.0  0.0  0.0  0.0  0.0  0.0  
Exp0  79916.38  1  1.0  0.0  0.0  0.0  0.0  0.0  0.0  0.0  0.0  
Exp0  74932.42  1  1.0  0.0  0.0  0.0  0.0  0.0  0.0  0.0  0.0  
Exp0  99361.86  1  1.0  0.0  0.0  0.0  0.0  0.0  0.0  0.0  0.0  
Exp0  116535.94  1  1.0  0.0  0.0  0.0  0.0  0.0  0.0  0.0  0.0  
Exp0  117463.36  1  1.0  0.0  0.0  0.0  0.0  0.0  0.0  0.0  0.0  
Exp0  82156.62  1  1.0  0.0  0.0  0.0  0.0  0.0  0.0  0.0  0.0  
Exp0  85357.08  1  1.0  0.0  0.0  0.0  0.0  0.0  0.0  0.0  0.0  
Exp0  85165.2  1  1.0  0.0  0.0  0.0  0.0  0.0  0.0  0.0  0.0  
Exp0  98347.516  1  1.0  0.0  0.0  0.0  0.0  0.0  0.0  0.0  0.0  
Exp0  98365.56  1  1.0  0.0  0.0  0.0  0.0  0.0  0.0  0.0  0.0  
Exp0  68723.38  1  1.0  0.0  0.0  0.0  0.0  0.0  0.0  0.0  0.0  
Exp0  85242.28  1  1.0  0.0  0.0  0.0  0.0  0.0  0.0  0.0  0.0  
Exp0  62159.28  1  1.0  0.0  0.0  0.0  0.0  0.0  0.0  0.0  0.0  
Exp0  174108.95  1  1.0  0.0  0.0  0.0  0.0  0.0  0.0  0.0  0.0  
Exp0  102644.32  1  1.0  0.0  0.0  0.0  0.0  0.0  0.0  0.0  0.0  
Exp0  99946.516  1  1.0  0.0  0.0  0.0  0.0  0.0  0.0  0.0  0.0  
Exp0  71440.04  1  1.0  0.0  0.0  0.0  0.0  0.0  0.0  0.0  0.0  
Exp0  110713.94  1  1.0  0.0  0.0  0.0  0.0  0.0  0.0  0.0  0.0  
Exp0  81079.14  1  1.0  0.0  0.0  0.0  0.0  0.0  0.0  0.0  0.0  
Exp0  74794.66  1  1.0  0.0  0.0  0.0  0.0  0.0  0.0  0.0  0.0  
Exp0  69271.14  1  1.0  0.0  0.0  0.0  0.0  0.0  0.0  0.0  0.0  
Exp0  88038.48  1  1.0  0.0  0.0  0.0  0.0  0.0  0.0  0.0  0.0  
Exp0  67524.54  1  1.0  0.0  0.0  0.0  0.0  0.0  0.0  0.0  0.0  
Exp0  77504.76  1  1.0  0.0  0.0  0.0  0.0  0.0  0.0  0.0  0.0  
Exp0  115534.72  1  1.0  0.0  0.0  0.0  0.0  0.0  0.0  0.0  0.0  
Exp0  71300.64  1  1.0  0.0  0.0  0.0  0.0  0.0  0.0  0.0  0.0  
Exp0  97044.54  1  1.0  0.0  0.0  0.0  0.0  0.0  0.0  0.0  0.0  
Exp0  83389.08  1  1.0  0.0  0.0  0.0  0.0  0.0  0.0  0.0  0.0  
Exp0  72942.28  1  1.0  0.0  0.0  0.0  0.0  0.0  0.0  0.0  0.0  
Exp0  87737.54  1  1.0  0.0  0.0  0.0  0.0  0.0  0.0  0.0  0.0  
Exp0  91291.42  1  1.0  0.0  0.0  0.0  0.0  0.0  0.0  0.0  0.0  
Exp0  81247.24  1  1.0  0.0  0.0  0.0  0.0  0.0  0.0  0.0  0.0  
Exp0  102123.62  1  1.0  0.0  0.0  0.0  0.0  0.0  0.0  0.0  0.0  
Exp0  93578.4  1  1.0  0.0  0.0  0.0  0.0  0.0  0.0  0.0  0.0  
Exp0  114654.86  1  1.0  0.0  0.0  0.0  0.0  0.0  0.0  0.0  0.0  
Exp0  73440.016  1  1.0  0.0  0.0  0.0  0.0  0.0  0.0  0.0  0.0  
Exp0  91544.8  1  1.0  0.0  0.0  0.0  0.0  0.0  0.0  0.0  0.0  
Exp0  83209.5  1  1.0  0.0  0.0  0.0  0.0  0.0  0.0  0.0  0.0  
Exp0  112822.16  1  1.0  0.0  0.0  0.0  0.0  0.0  0.0  0.0  0.0  
Exp0  124789.24  1  1.0  0.0  0.0  0.0  0.0  0.0  0.0  0.0  0.0  
Exp0  74410.08  1  1.0  0.0  0.0  0.0  0.0  0.0  0.0  0.0  0.0  
Exp0  85820.38  1  1.0  0.0  0.0  0.0  0.0  0.0  0.0  0.0  0.0  
Exp0  100684.516  1  1.0  0.0  0.0  0.0  0.0  0.0  0.0  0.0  0.0  
Exp0  78344.44  1  1.0  0.0  0.0  0.0  0.0  0.0  0.0  0.0  0.0  
Exp0  104834.54  1  1.0  0.0  0.0  0.0  0.0  0.0  0.0  0.0  0.0  
Exp0  115855.336  1  1.0  0.0  0.0  0.0  0.0  0.0  0.0  0.0  0.0  
Exp0  100103.14  1  1.0  0.0  0.0  0.0  0.0  0.0  0.0  0.0  0.0  
Exp0  101138.8  1  1.0  0.0  0.0  0.0  0.0  0.0  0.0  0.0  0.0  
Exp0  79345.66  1  1.0  0.0  0.0  0.0  0.0  0.0  0.0  0.0  0.0  
Exp0  118635.14  1  1.0  0.0  0.0  0.0  0.0  0.0  0.0  0.0  0.0  
Exp0  104850.94  1  1.0  0.0  0.0  0.0  0.0  0.0  0.0  0.0  0.0  
Exp0  127146.74  1  1.0  0.0  0.0  0.0  0.0  0.0  0.0  0.0  0.0  
Exp0  95525.9  1  1.0  0.0  0.0  0.0  0.0  0.0  0.0  0.0  0.0  
Exp0  82037.72  1  1.0  0.0  0.0  0.0  0.0  0.0  0.0  0.0  0.0  
Exp0  82461.66  1  1.0  0.0  0.0  0.0  0.0  0.0  0.0  0.0  0.0  
Exp0  71567.96  1  1.0  0.0  0.0  0.0  0.0  0.0  0.0  0.0  0.0  
Exp0  104328.6  1  1.0  0.0  0.0  0.0  0.0  0.0  0.0  0.0  0.0  
Exp0  140743.16  1  1.0  0.0  0.0  0.0  0.0  0.0  0.0  0.0  0.0  
Exp0  65807.46  1  1.0  0.0  0.0  0.0  0.0  0.0  0.0  0.0  0.0  
Exp0  78191.1  1  1.0  0.0  0.0  0.0  0.0  0.0  0.0  0.0  0.0  
Exp0  93284.016  1  1.0  0.0  0.0  0.0  0.0  0.0  0.0  0.0  0.0  
Exp0  96305.72  1  1.0  0.0  0.0  0.0  0.0  0.0  0.0  0.0  0.0  
Exp0  87639.96  1  1.0  0.0  0.0  0.0  0.0  0.0  0.0  0.0  0.0  
Exp0  67438.44  1  1.0  0.0  0.0  0.0  0.0  0.0  0.0  0.0  0.0  
Exp0  83522.74  1  1.0  0.0  0.0  0.0  0.0  0.0  0.0  0.0  0.0  
Exp0  100446.72  1  1.0  0.0  0.0  0.0  0.0  0.0  0.0  0.0  0.0  
Exp0  84056.56  1  1.0  0.0  0.0  0.0  0.0  0.0  0.0  0.0  0.0  
Exp0  96186.82  1  1.0  0.0  0.0  0.0  0.0  0.0  0.0  0.0  0.0  
Exp0  78469.9  1  1.0  0.0  0.0  0.0  0.0  0.0  0.0  0.0  0.0  
Exp0  79499.0  1  1.0  0.0  0.0  0.0  0.0  0.0  0.0  0.0  0.0  
Exp0  79393.22  1  1.0  0.0  0.0  0.0  0.0  0.0  0.0  0.0  0.0  
Exp0  84682.22  1  1.0  0.0  0.0  0.0  0.0  0.0  0.0  0.0  0.0  
Exp0  86692.86  1  1.0  0.0  0.0  0.0  0.0  0.0  0.0  0.0  0.0  
Exp0  96686.195  1  1.0  0.0  0.0  0.0  0.0  0.0  0.0  0.0  0.0  
Exp0  79631.836  1  1.0  0.0  0.0  0.0  0.0  0.0  0.0  0.0  0.0  
Exp0  131893.72  1  1.0  0.0  0.0  0.0  0.0  0.0  0.0  0.0  0.0  
Exp0  81801.56  1  1.0  0.0  0.0  0.0  0.0  0.0  0.0  0.0  0.0  
Exp0  83932.74  1  1.0  0.0  0.0  0.0  0.0  0.0  0.0  0.0  0.0  
Exp0  77865.56  1  1.0  0.0  0.0  0.0  0.0  0.0  0.0  0.0  0.0  
Exp0  97562.78  1  1.0  0.0  0.0  0.0  0.0  0.0  0.0  0.0  0.0  
Exp0  75296.5  1  1.0  0.0  0.0  0.0  0.0  0.0  0.0  0.0  0.0  
Exp0  80599.44  1  1.0  0.0  0.0  0.0  0.0  0.0  0.0  0.0  0.0  
Exp0  121715.06  1  1.0  0.0  0.0  0.0  0.0  0.0  0.0  0.0  0.0  
Exp0  85293.12  1  1.0  0.0  0.0  0.0  0.0  0.0  0.0  0.0  0.0  
Exp0  76789.72  1  1.0  0.0  0.0  0.0  0.0  0.0  0.0  0.0  0.0  
Exp0  92532.08  1  1.0  0.0  0.0  0.0  0.0  0.0  0.0  0.0  0.0  
Exp0  74524.06  1  1.0  0.0  0.0  0.0  0.0  0.0  0.0  0.0  0.0  
Exp0  88246.76  1  1.0  0.0  0.0  0.0  0.0  0.0  0.0  0.0  0.0  
Exp0  75425.24  1  1.0  0.0  0.0  0.0  0.0  0.0  0.0  0.0  0.0  
Exp0  86026.2  1  1.0  0.0  0.0  0.0  0.0  0.0  0.0  0.0  0.0  
Exp0  79016.016  1  1.0  0.0  0.0  0.0  0.0  0.0  0.0  0.0  0.0  
Exp0  96018.72  1  1.0  0.0  0.0  0.0  0.0  0.0  0.0  0.0  0.0  
Exp0  105577.46  1  1.0  0.0  0.0  0.0  0.0  0.0  0.0  0.0  0.0  
Exp0  78399.38  1  1.0  0.0  0.0  0.0  0.0  0.0  0.0  0.0  0.0  
Exp0  89141.38  1  1.0  0.0  0.0  0.0  0.0  0.0  0.0  0.0  0.0  
Exp0  73615.5  1  1.0  0.0  0.0  0.0  0.0  0.0  0.0  0.0  0.0  
Exp0  71605.68  1  1.0  0.0  0.0  0.0  0.0  0.0  0.0  0.0  0.0  
Exp0  76924.2  1  1.0  0.0  0.0  0.0  0.0  0.0  0.0  0.0  0.0  
Exp0  68659.42  1  1.0  0.0  0.0  0.0  0.0  0.0  0.0  0.0  0.0  
Exp0  102367.98  1  1.0  0.0  0.0  0.0  0.0  0.0  0.0  0.0  0.0  
Exp0  87145.5  1  1.0  0.0  0.0  0.0  0.0  0.0  0.0  0.0  0.0  
Exp0  100140.86  1  1.0  0.0  0.0  0.0  0.0  0.0  0.0  0.0  0.0  
Exp0  63085.06  1  1.0  0.0  0.0  0.0  0.0  0.0  0.0  0.0  0.0  
Exp0  75810.64  1  1.0  0.0  0.0  0.0  0.0  0.0  0.0  0.0  0.0  
Exp0  84098.38  1  1.0  0.0  0.0  0.0  0.0  0.0  0.0  0.0  0.0  
Exp0  85466.14  1  1.0  0.0  0.0  0.0  0.0  0.0  0.0  0.0  0.0  
Exp0  96140.08  1  1.0  0.0  0.0  0.0  0.0  0.0  0.0  0.0  0.0  
Exp0  99064.195  1  1.0  0.0  0.0  0.0  0.0  0.0  0.0  0.0  0.0  
Exp0  89954.0  1  1.0  0.0  0.0  0.0  0.0  0.0  0.0  0.0  0.0  
Exp0  73408.04  1  1.0  0.0  0.0  0.0  0.0  0.0  0.0  0.0  0.0  
Exp0  72454.38  1  1.0  0.0  0.0  0.0  0.0  0.0  0.0  0.0  0.0  
Exp0  87509.58  1  1.0  0.0  0.0  0.0  0.0  0.0  0.0  0.0  0.0  
Exp0  86906.06  1  1.0  0.0  0.0  0.0  0.0  0.0  0.0  0.0  0.0  
Exp0  104486.04  1  1.0  0.0  0.0  0.0  0.0  0.0  0.0  0.0  0.0  
Exp0  86295.98  1  1.0  0.0  0.0  0.0  0.0  0.0  0.0  0.0  0.0  
Exp0  59122.82  1  1.0  0.0  0.0  0.0  0.0  0.0  0.0  0.0  0.0  
Exp0  86237.76  1  1.0  0.0  0.0  0.0  0.0  0.0  0.0  0.0  0.0  
Exp0  71513.836  1  1.0  0.0  0.0  0.0  0.0  0.0  0.0  0.0  0.0  
Exp0  92773.98  1  1.0  0.0  0.0  0.0  0.0  0.0  0.0  0.0  0.0  
Exp0  89824.44  1  1.0  0.0  0.0  0.0  0.0  0.0  0.0  0.0  0.0  
Exp0  79380.1  1  1.0  0.0  0.0  0.0  0.0  0.0  0.0  0.0  0.0  
Exp0  107841.48  1  1.0  0.0  0.0  0.0  0.0  0.0  0.0  0.0  0.0  
Exp0  87359.516  1  1.0  0.0  0.0  0.0  0.0  0.0  0.0  0.0  0.0  
Exp0  97572.62  1  1.0  0.0  0.0  0.0  0.0  0.0  0.0  0.0  0.0  
Exp0  90924.06  1  1.0  0.0  0.0  0.0  0.0  0.0  0.0  0.0  0.0  
Exp0  82188.6  1  1.0  0.0  0.0  0.0  0.0  0.0  0.0  0.0  0.0  
Exp0  116658.94  1  1.0  0.0  0.0  0.0  0.0  0.0  0.0  0.0  0.0  
Exp0  107505.28  1  1.0  0.0  0.0  0.0  0.0  0.0  0.0  0.0  0.0  
Exp0  94995.36  1  1.0  0.0  0.0  0.0  0.0  0.0  0.0  0.0  0.0  
Exp0  92030.24  1  1.0  0.0  0.0  0.0  0.0  0.0  0.0  0.0  0.0  
Exp0  77568.72  1  1.0  0.0  0.0  0.0  0.0  0.0  0.0  0.0  0.0  
Exp0  82419.016  1  1.0  0.0  0.0  0.0  0.0  0.0  0.0  0.0  0.0  
Exp0  78832.336  1  1.0  0.0  0.0  0.0  0.0  0.0  0.0  0.0  0.0  
Exp0  79963.94  1  1.0  0.0  0.0  0.0  0.0  0.0  0.0  0.0  0.0  
Exp0  98152.36  1  1.0  0.0  0.0  0.0  0.0  0.0  0.0  0.0  0.0  
Exp0  112985.336  1  1.0  0.0  0.0  0.0  0.0  0.0  0.0  0.0  0.0  
Exp0  140548.81  1  1.0  0.0  0.0  0.0  0.0  0.0  0.0  0.0  0.0  
Exp0  85635.06  1  1.0  0.0  0.0  0.0  0.0  0.0  0.0  0.0  0.0  
Exp0  68149.38  1  1.0  0.0  0.0  0.0  0.0  0.0  0.0  0.0  0.0  
Exp0  93554.62  1  1.0  0.0  0.0  0.0  0.0  0.0  0.0  0.0  0.0  
Exp0  79330.9  1  1.0  0.0  0.0  0.0  0.0  0.0  0.0  0.0  0.0  
Exp0  87435.78  1  1.0  0.0  0.0  0.0  0.0  0.0  0.0  0.0  0.0  
Exp0  84786.36  1  1.0  0.0  0.0  0.0  0.0  0.0  0.0  0.0  0.0  
Exp0  93027.36  1  1.0  0.0  0.0  0.0  0.0  0.0  0.0  0.0  0.0  
Exp0  62890.72  1  1.0  0.0  0.0  0.0  0.0  0.0  0.0  0.0  0.0  
Exp0  100562.336  1  1.0  0.0  0.0  0.0  0.0  0.0  0.0  0.0  0.0  
Exp0  94708.36  1  1.0  0.0  0.0  0.0  0.0  0.0  0.0  0.0  0.0  
Exp0  95891.62  1  1.0  0.0  0.0  0.0  0.0  0.0  0.0  0.0  0.0  
Exp0  74586.38  1  1.0  0.0  0.0  0.0  0.0  0.0  0.0  0.0  0.0  
Exp0  105376.56  1  1.0  0.0  0.0  0.0  0.0  0.0  0.0  0.0  0.0  
Exp0  80246.836  1  1.0  0.0  0.0  0.0  0.0  0.0  0.0  0.0  0.0  
Exp0  81199.68  1  1.0  0.0  0.0  0.0  0.0  0.0  0.0  0.0  0.0  
Exp0  133590.3  1  1.0  0.0  0.0  0.0  0.0  0.0  0.0  0.0  0.0  
Exp0  109615.96  1  1.0  0.0  0.0  0.0  0.0  0.0  0.0  0.0  0.0  
Exp0  77218.58  1  1.0  0.0  0.0  0.0  0.0  0.0  0.0  0.0  0.0  
Exp0  96502.516  1  1.0  0.0  0.0  0.0  0.0  0.0  0.0  0.0  0.0  
Exp0  70228.08  1  1.0  0.0  0.0  0.0  0.0  0.0  0.0  0.0  0.0  
Exp0  115657.72  1  1.0  0.0  0.0  0.0  0.0  0.0  0.0  0.0  0.0  
Exp0  65909.96  1  1.0  0.0  0.0  0.0  0.0  0.0  0.0  0.0  0.0  
Exp0  103373.3  1  1.0  0.0  0.0  0.0  0.0  0.0  0.0  0.0  0.0  
Exp0  112176.0  1  1.0  0.0  0.0  0.0  0.0  0.0  0.0  0.0  0.0  
Exp0  104398.3  1  1.0  0.0  0.0  0.0  0.0  0.0  0.0  0.0  0.0  
Exp0  74579.0  1  1.0  0.0  0.0  0.0  0.0  0.0  0.0  0.0  0.0  
Exp0  78921.72  1  1.0  0.0  0.0  0.0  0.0  0.0  0.0  0.0  0.0  
Exp0  89174.18  1  1.0  0.0  0.0  0.0  0.0  0.0  0.0  0.0  0.0  
Exp0  89818.695  1  1.0  0.0  0.0  0.0  0.0  0.0  0.0  0.0  0.0  
Exp0  92041.72  1  1.0  0.0  0.0  0.0  0.0  0.0  0.0  0.0  0.0  
Exp0  79221.016  1  1.0  0.0  0.0  0.0  0.0  0.0  0.0  0.0  0.0  
Exp0  117349.38  1  1.0  0.0  0.0  0.0  0.0  0.0  0.0  0.0  0.0  
Exp0  102258.1  1  1.0  0.0  0.0  0.0  0.0  0.0  0.0  0.0  0.0  
Exp0  88879.8  1  1.0  0.0  0.0  0.0  0.0  0.0  0.0  0.0  0.0  
Exp0  86414.88  1  1.0  0.0  0.0  0.0  0.0  0.0  0.0  0.0  0.0  
Exp0  99456.16  1  1.0  0.0  0.0  0.0  0.0  0.0  0.0  0.0  0.0  
Exp0  91145.46  1  1.0  0.0  0.0  0.0  0.0  0.0  0.0  0.0  0.0  
Exp0  74006.64  1  1.0  0.0  0.0  0.0  0.0  0.0  0.0  0.0  0.0  
Exp0  85168.48  1  1.0  0.0  0.0  0.0  0.0  0.0  0.0  0.0  0.0  
Exp0  84696.98  1  1.0  0.0  0.0  0.0  0.0  0.0  0.0  0.0  0.0  
Exp0  120180.016  1  1.0  0.0  0.0  0.0  0.0  0.0  0.0  0.0  0.0  
Exp0  83486.66  1  1.0  0.0  0.0  0.0  0.0  0.0  0.0  0.0  0.0  
Exp0  86540.336  1  1.0  0.0  0.0  0.0  0.0  0.0  0.0  0.0  0.0  
Exp0  98580.4  1  1.0  0.0  0.0  0.0  0.0  0.0  0.0  0.0  0.0  
Exp0  73007.06  1  1.0  0.0  0.0  0.0  0.0  0.0  0.0  0.0  0.0  
Exp0  136976.08  1  1.0  0.0  0.0  0.0  0.0  0.0  0.0  0.0  0.0  
Exp0  89357.86  1  1.0  0.0  0.0  0.0  0.0  0.0  0.0  0.0  0.0  
Exp0  88473.9  1  1.0  0.0  0.0  0.0  0.0  0.0  0.0  0.0  0.0  
Exp0  95152.8  1  1.0  0.0  0.0  0.0  0.0  0.0  0.0  0.0  0.0  
Exp0  86522.3  1  1.0  0.0  0.0  0.0  0.0  0.0  0.0  0.0  0.0  
Exp0  78532.22  1  1.0  0.0  0.0  0.0  0.0  0.0  0.0  0.0  0.0  
Exp0  79923.76  1  1.0  0.0  0.0  0.0  0.0  0.0  0.0  0.0  0.0  
Exp0  107538.9  1  1.0  0.0  0.0  0.0  0.0  0.0  0.0  0.0  0.0  
Exp0  70778.3  1  1.0  0.0  0.0  0.0  0.0  0.0  0.0  0.0  0.0  
Exp0  89183.2  1  1.0  0.0  0.0  0.0  0.0  0.0  0.0  0.0  0.0  
Exp0  61951.82  1  1.0  0.0  0.0  0.0  0.0  0.0  0.0  0.0  0.0  
Exp0  100723.06  1  1.0  0.0  0.0  0.0  0.0  0.0  0.0  0.0  0.0  
Exp0  79376.0  1  1.0  0.0  0.0  0.0  0.0  0.0  0.0  0.0  0.0  
Exp0  86504.26  1  1.0  0.0  0.0  0.0  0.0  0.0  0.0  0.0  0.0  
Exp0  105611.9  1  1.0  0.0  0.0  0.0  0.0  0.0  0.0  0.0  0.0  
Exp0  98345.06  1  1.0  0.0  0.0  0.0  0.0  0.0  0.0  0.0  0.0  
Exp0  86676.46  1  1.0  0.0  0.0  0.0  0.0  0.0  0.0  0.0  0.0  
Exp0  91042.14  1  1.0  0.0  0.0  0.0  0.0  0.0  0.0  0.0  0.0  
Exp0  83193.1  1  1.0  0.0  0.0  0.0  0.0  0.0  0.0  0.0  0.0  
Exp0  89312.76  1  1.0  0.0  0.0  0.0  0.0  0.0  0.0  0.0  0.0  
Exp0  96225.36  1  1.0  0.0  0.0  0.0  0.0  0.0  0.0  0.0  0.0  
Exp0  107743.9  1  1.0  0.0  0.0  0.0  0.0  0.0  0.0  0.0  0.0  
Exp0  105561.88  1  1.0  0.0  0.0  0.0  0.0  0.0  0.0  0.0  0.0  
Exp0  91906.42  1  1.0  0.0  0.0  0.0  0.0  0.0  0.0  0.0  0.0  
Exp0  99329.88  1  1.0  0.0  0.0  0.0  0.0  0.0  0.0  0.0  0.0  
Exp0  89353.76  1  1.0  0.0  0.0  0.0  0.0  0.0  0.0  0.0  0.0  
Exp0  76121.42  1  1.0  0.0  0.0  0.0  0.0  0.0  0.0  0.0  0.0  
Exp0  76464.18  1  1.0  0.0  0.0  0.0  0.0  0.0  0.0  0.0  0.0  
Exp0  88719.08  1  1.0  0.0  0.0  0.0  0.0  0.0  0.0  0.0  0.0  
Exp0  104149.836  1  1.0  0.0  0.0  0.0  0.0  0.0  0.0  0.0  0.0  
Exp0  121273.08  1  1.0  0.0  0.0  0.0  0.0  0.0  0.0  0.0  0.0  
Exp0  100237.62  1  1.0  0.0  0.0  0.0  0.0  0.0  0.0  0.0  0.0  
Exp0  76666.72  1  1.0  0.0  0.0  0.0  0.0  0.0  0.0  0.0  0.0  
Exp0  66190.4  1  1.0  0.0  0.0  0.0  0.0  0.0  0.0  0.0  0.0  
Exp0  73983.68  1  1.0  0.0  0.0  0.0  0.0  0.0  0.0  0.0  0.0  
Exp0  67604.08  1  1.0  0.0  0.0  0.0  0.0  0.0  0.0  0.0  0.0  
Exp0  90242.64  1  1.0  0.0  0.0  0.0  0.0  0.0  0.0  0.0  0.0  
Exp0  83633.44  1  1.0  0.0  0.0  0.0  0.0  0.0  0.0  0.0  0.0  
Exp0  138347.94  1  1.0  0.0  0.0  0.0  0.0  0.0  0.0  0.0  0.0  
Exp0  91415.24  1  1.0  0.0  0.0  0.0  0.0  0.0  0.0  0.0  0.0  
Exp0  102120.336  1  1.0  0.0  0.0  0.0  0.0  0.0  0.0  0.0  0.0  
Exp0  102420.46  1  1.0  0.0  0.0  0.0  0.0  0.0  0.0  0.0  0.0  
Exp0  83783.5  1  1.0  0.0  0.0  0.0  0.0  0.0  0.0  0.0  0.0  
Exp0  82339.48  1  1.0  0.0  0.0  0.0  0.0  0.0  0.0  0.0  0.0  
Exp0  81404.68  1  1.0  0.0  0.0  0.0  0.0  0.0  0.0  0.0  0.0  
Exp0  74446.98  1  1.0  0.0  0.0  0.0  0.0  0.0  0.0  0.0  0.0  
Exp0  111557.72  1  1.0  0.0  0.0  0.0  0.0  0.0  0.0  0.0  0.0  
Exp0  75950.04  1  1.0  0.0  0.0  0.0  0.0  0.0  0.0  0.0  0.0  
Exp0  67517.16  1  1.0  0.0  0.0  0.0  0.0  0.0  0.0  0.0  0.0  
Exp0  108505.68  1  1.0  0.0  0.0  0.0  0.0  0.0  0.0  0.0  0.0  
Exp0  87585.836  1  1.0  0.0  0.0  0.0  0.0  0.0  0.0  0.0  0.0  
Exp0  106397.46  1  1.0  0.0  0.0  0.0  0.0  0.0  0.0  0.0  0.0  
Exp0  80011.5  1  1.0  0.0  0.0  0.0  0.0  0.0  0.0  0.0  0.0  
Exp0  81763.836  1  1.0  0.0  0.0  0.0  0.0  0.0  0.0  0.0  0.0  
Exp0  101065.82  1  1.0  0.0  0.0  0.0  0.0  0.0  0.0  0.0  0.0  
Exp0  105810.336  1  1.0  0.0  0.0  0.0  0.0  0.0  0.0  0.0  0.0  
Exp0  81208.7  1  1.0  0.0  0.0  0.0  0.0  0.0  0.0  0.0  0.0  
Exp0  161730.23  1  1.0  0.0  0.0  0.0  0.0  0.0  0.0  0.0  0.0  
Exp0  111510.98  1  1.0  0.0  0.0  0.0  0.0  0.0  0.0  0.0  0.0  
Exp0  76648.68  1  1.0  0.0  0.0  0.0  0.0  0.0  0.0  0.0  0.0  
Exp0  109210.88  1  1.0  0.0  0.0  0.0  0.0  0.0  0.0  0.0  0.0  
Exp0  93193.0  1  1.0  0.0  0.0  0.0  0.0  0.0  0.0  0.0  0.0  
Exp0  92641.14  1  1.0  0.0  0.0  0.0  0.0  0.0  0.0  0.0  0.0  
Exp0  93493.94  1  1.0  0.0  0.0  0.0  0.0  0.0  0.0  0.0  0.0  
Exp0  81093.9  1  1.0  0.0  0.0  0.0  0.0  0.0  0.0  0.0  0.0  
Exp0  96832.98  1  1.0  0.0  0.0  0.0  0.0  0.0  0.0  0.0  0.0  
Exp0  77154.62  1  1.0  0.0  0.0  0.0  0.0  0.0  0.0  0.0  0.0  
Exp0  72513.42  1  1.0  0.0  0.0  0.0  0.0  0.0  0.0  0.0  0.0  
Exp0  148832.45  1  1.0  0.0  0.0  0.0  0.0  0.0  0.0  0.0  0.0  
Exp0  91202.86  1  1.0  0.0  0.0  0.0  0.0  0.0  0.0  0.0  0.0  
Exp0  139612.38  1  1.0  0.0  0.0  0.0  0.0  0.0  0.0  0.0  0.0  
Exp0  77461.3  1  1.0  0.0  0.0  0.0  0.0  0.0  0.0  0.0  0.0  
Exp0  101338.06  1  1.0  0.0  0.0  0.0  0.0  0.0  0.0  0.0  0.0  
Exp0  98418.86  1  1.0  0.0  0.0  0.0  0.0  0.0  0.0  0.0  0.0  
Exp0  93477.54  1  1.0  0.0  0.0  0.0  0.0  0.0  0.0  0.0  0.0  
Exp0  69977.16  1  1.0  0.0  0.0  0.0  0.0  0.0  0.0  0.0  0.0  
Exp0  84138.56  1  1.0  0.0  0.0  0.0  0.0  0.0  0.0  0.0  0.0  
Exp0  81676.92  1  1.0  0.0  0.0  0.0  0.0  0.0  0.0  0.0  0.0  
Exp0  74032.88  1  1.0  0.0  0.0  0.0  0.0  0.0  0.0  0.0  0.0  
Exp0  109296.16  1  1.0  0.0  0.0  0.0  0.0  0.0  0.0  0.0  0.0  
Exp0  92167.18  1  1.0  0.0  0.0  0.0  0.0  0.0  0.0  0.0  0.0  
Exp0  82775.72  1  1.0  0.0  0.0  0.0  0.0  0.0  0.0  0.0  0.0  
Exp0  89414.44  1  1.0  0.0  0.0  0.0  0.0  0.0  0.0  0.0  0.0  
Exp0  77666.3  1  1.0  0.0  0.0  0.0  0.0  0.0  0.0  0.0  0.0  
Exp0  85544.04  1  1.0  0.0  0.0  0.0  0.0  0.0  0.0  0.0  0.0  
Exp0  72990.66  1  1.0  0.0  0.0  0.0  0.0  0.0  0.0  0.0  0.0  
Exp0  78105.82  1  1.0  0.0  0.0  0.0  0.0  0.0  0.0  0.0  0.0  
Exp0  89334.08  1  1.0  0.0  0.0  0.0  0.0  0.0  0.0  0.0  0.0  
Exp0  109042.78  1  1.0  0.0  0.0  0.0  0.0  0.0  0.0  0.0  0.0  
Exp0  102364.695  1  1.0  0.0  0.0  0.0  0.0  0.0  0.0  0.0  0.0  
Exp0  91906.42  1  1.0  0.0  0.0  0.0  0.0  0.0  0.0  0.0  0.0  
Exp0  79519.5  1  1.0  0.0  0.0  0.0  0.0  0.0  0.0  0.0  0.0  
Exp0  105878.4  1  1.0  0.0  0.0  0.0  0.0  0.0  0.0  0.0  0.0  
Exp0  89493.16  1  1.0  0.0  0.0  0.0  0.0  0.0  0.0  0.0  0.0  
Exp0  77429.32  1  1.0  0.0  0.0  0.0  0.0  0.0  0.0  0.0  0.0  
Exp0  82012.3  1  1.0  0.0  0.0  0.0  0.0  0.0  0.0  0.0  0.0  
Exp0  80162.38  1  1.0  0.0  0.0  0.0  0.0  0.0  0.0  0.0  0.0  
Exp0  116695.016  1  1.0  0.0  0.0  0.0  0.0  0.0  0.0  0.0  0.0  
Exp0  82736.36  1  1.0  0.0  0.0  0.0  0.0  0.0  0.0  0.0  0.0  
Exp0  58732.5  1  1.0  0.0  0.0  0.0  0.0  0.0  0.0  0.0  0.0  
Exp0  115716.76  1  1.0  0.0  0.0  0.0  0.0  0.0  0.0  0.0  0.0  
Exp0  94204.06  1  1.0  0.0  0.0  0.0  0.0  0.0  0.0  0.0  0.0  
Exp0  84722.4  1  1.0  0.0  0.0  0.0  0.0  0.0  0.0  0.0  0.0  
Exp0  117175.54  1  1.0  0.0  0.0  0.0  0.0  0.0  0.0  0.0  0.0  
Exp0  78624.88  1  1.0  0.0  0.0  0.0  0.0  0.0  0.0  0.0  0.0  
Exp0  66429.016  1  1.0  0.0  0.0  0.0  0.0  0.0  0.0  0.0  0.0  
Exp0  103347.06  1  1.0  0.0  0.0  0.0  0.0  0.0  0.0  0.0  0.0  
Exp0  65164.58  1  1.0  0.0  0.0  0.0  0.0  0.0  0.0  0.0  0.0  
Exp0  111969.36  1  1.0  0.0  0.0  0.0  0.0  0.0  0.0  0.0  0.0  
Exp0  76607.68  1  1.0  0.0  0.0  0.0  0.0  0.0  0.0  0.0  0.0  
Exp0  107945.62  1  1.0  0.0  0.0  0.0  0.0  0.0  0.0  0.0  0.0  
Exp0  67153.9  1  1.0  0.0  0.0  0.0  0.0  0.0  0.0  0.0  0.0  
Exp0  81514.56  1  1.0  0.0  0.0  0.0  0.0  0.0  0.0  0.0  0.0  
Exp0  93259.42  1  1.0  0.0  0.0  0.0  0.0  0.0  0.0  0.0  0.0  
Exp0  141404.08  1  1.0  0.0  0.0  0.0  0.0  0.0  0.0  0.0  0.0  
Exp0  104931.3  1  1.0  0.0  0.0  0.0  0.0  0.0  0.0  0.0  0.0  
Exp0  95917.04  1  1.0  0.0  0.0  0.0  0.0  0.0  0.0  0.0  0.0  
Exp1  24639.36  1  0.013490521613263962  0.986509478386736  0.0  0.0  0.0  0.0  0.0  0.0  0.0  
Exp1  49377.12  1  0.999286104746726  0.0007138952532741236  0.0  0.0  0.0  0.0  0.0  0.0  0.0  
Exp1  56707.098  1  0.9999481689886874  5.183101131251478e-05  0.0  0.0  0.0  0.0  0.0  0.0  0.0  
Exp1  41334.56  1  0.98259394743723  0.017406052562769895  0.0  0.0  0.0  0.0  0.0  0.0  0.0  
Exp1  37082.04  1  0.8966664555742974  0.10333354442570265  0.0  0.0  0.0  0.0  0.0  0.0  0.0  
Exp1  43931.5  1  0.994021668908396  0.0059783310916038425  0.0  0.0  0.0  0.0  0.0  0.0  0.0  
Exp1  31124.74  1  0.32749349107550346  0.6725065089244965  0.0  0.0  0.0  0.0  0.0  0.0  0.0  
Exp1  39648.64  1  0.9646749744418462  0.03532502555815368  0.0  0.0  0.0  0.0  0.0  0.0  0.0  
Exp1  28515.5  1  0.10963635322116817  0.8903636467788318  0.0  0.0  0.0  0.0  0.0  0.0  0.0  
Exp1  27024.74  1  0.05135889257278552  0.9486411074272145  0.0  0.0  0.0  0.0  0.0  0.0  0.0  
Exp1  23957.94  1  0.009011117725954077  0.9909888822740459  0.0  0.0  0.0  0.0  0.0  0.0  0.0  
Exp1  34675.34  1  0.7381903421775565  0.26180965782244353  0.0  0.0  0.0  0.0  0.0  0.0  0.0  
Exp1  28413.82  1  0.10436521736281136  0.8956347826371885  0.0  0.0  0.0  0.0  0.0  0.0  0.0  
Exp1  48866.258  1  0.9991344952232006  0.0008655047767993682  0.0  0.0  0.0  0.0  0.0  0.0  0.0  
Exp1  61389.3  1  0.9999890268236128  1.097317638722848e-05  0.0  0.0  0.0  0.0  0.0  0.0  0.0  
Exp1  44334.94  1  0.9949207240258455  0.0050792759741544544  0.0  0.0  0.0  0.0  0.0  0.0  0.0  
Exp1  42690.84  1  0.990078957878095  0.009921042121904956  0.0  0.0  0.0  0.0  0.0  0.0  0.0  
Exp1  56755.48  1  0.9999490170566832  5.098294331687613e-05  0.0  0.0  0.0  0.0  0.0  0.0  0.0  
Exp1  53811.68  1  0.9998582611466387  0.0001417388533613124  0.0  0.0  0.0  0.0  0.0  0.0  0.0  
Exp1  50272.56  1  0.9994889721340406  0.0005110278659594056  0.0  0.0  0.0  0.0  0.0  0.0  0.0  
Exp1  47011.418  1  0.9982380120230365  0.001761987976963527  0.0  0.0  0.0  0.0  0.0  0.0  0.0  
Exp1  29463.42  1  0.16994712935801617  0.8300528706419837  0.0  0.0  0.0  0.0  0.0  0.0  0.0  
Exp1  43423.918  1  0.9926521543611996  0.007347845638800426  0.0  0.0  0.0  0.0  0.0  0.0  0.0  
Exp1  54755.5  1  0.999898305987856  0.00010169401214393383  0.0  0.0  0.0  0.0  0.0  0.0  0.0  
Exp1  49535.38  1  0.999327266962155  0.0006727330378451047  0.0  0.0  0.0  0.0  0.0  0.0  0.0  
Exp1  23718.5  1  0.007803832692529416  0.9921961673074706  0.0  0.0  0.0  0.0  0.0  0.0  0.0  
Exp1  63850.12  1  0.9999949814802583  5.018519741656139e-06  0.0  0.0  0.0  0.0  0.0  0.0  0.0  
Exp1  56233.96  1  0.9999390614052883  6.093859471163053e-05  0.0  0.0  0.0  0.0  0.0  0.0  0.0  
Exp1  34924.62  1  0.7604913477708237  0.2395086522291763  0.0  0.0  0.0  0.0  0.0  0.0  0.0  
Exp1  23056.76  1  0.0052154980062248755  0.9947845019937751  0.0  0.0  0.0  0.0  0.0  0.0  0.0  
Exp1  33467.48  1  0.6113385040068211  0.38866149599317884  0.0  0.0  0.0  0.0  0.0  0.0  0.0  
Exp1  32174.34  1  0.4532874981564391  0.5467125018435609  0.0  0.0  0.0  0.0  0.0  0.0  0.0  
Exp1  41265.68  1  0.9820861662788106  0.017913833721189387  0.0  0.0  0.0  0.0  0.0  0.0  0.0  
Exp1  56260.2  1  0.9999396077637792  6.039223622088927e-05  0.0  0.0  0.0  0.0  0.0  0.0  0.0  
Exp1  55345.9  1  0.9999172091782649  8.2790821735067e-05  0.0  0.0  0.0  0.0  0.0  0.0  0.0  
Exp1  55160.58  1  0.9999117042855766  8.829571442334898e-05  0.0  0.0  0.0  0.0  0.0  0.0  0.0  
Exp1  26518.799  1  0.039107885483623706  0.9608921145163763  0.0  0.0  0.0  0.0  0.0  0.0  0.0  
Exp1  44621.94  1  0.9954743624834321  0.004525637516567778  0.0  0.0  0.0  0.0  0.0  0.0  0.0  
Exp1  20591.84  1  0.0010837131264696668  0.9989162868735303  0.0  0.0  0.0  0.0  0.0  0.0  0.0  
Exp1  44598.16  1  0.9954309266350003  0.004569073364999717  0.0  0.0  0.0  0.0  0.0  0.0  0.0  
Exp1  97208.54  1  0.9999999993244115  6.755884601873126e-10  0.0  0.0  0.0  0.0  0.0  0.0  0.0  
Exp1  39237.0  1  0.9579824863216682  0.04201751367833184  0.0  0.0  0.0  0.0  0.0  0.0  0.0  
Exp1  43086.9  1  0.9915673856406599  0.008432614359340061  0.0  0.0  0.0  0.0  0.0  0.0  0.0  
Exp1  46602.24  1  0.9979337111358457  0.002066288864154313  0.0  0.0  0.0  0.0  0.0  0.0  0.0  
Exp1  48981.06  1  0.9991712443945318  0.0008287556054682677  0.0  0.0  0.0  0.0  0.0  0.0  0.0  
Exp1  73831.98  1  0.9999997417960076  2.582039923900497e-07  0.0  0.0  0.0  0.0  0.0  0.0  0.0  
Exp1  44785.94  1  0.9957622863053309  0.004237713694669085  0.0  0.0  0.0  0.0  0.0  0.0  0.0  
Exp1  29878.34  1  0.20314936973252493  0.796850630267475  0.0  0.0  0.0  0.0  0.0  0.0  0.0  
Exp1  43666.64  1  0.9933434260444666  0.006656573955533491  0.0  0.0  0.0  0.0  0.0  0.0  0.0  
Exp1  38087.36  1  0.9318800023162244  0.06811999768377572  0.0  0.0  0.0  0.0  0.0  0.0  0.0  
Exp1  59067.88  1  0.9999765642378127  2.3435762187381353e-05  0.0  0.0  0.0  0.0  0.0  0.0  0.0  
Exp1  35241.14  1  0.7867411589295674  0.21325884107043258  0.0  0.0  0.0  0.0  0.0  0.0  0.0  
Exp1  22663.98  1  0.004090640867804137  0.9959093591321959  0.0  0.0  0.0  0.0  0.0  0.0  0.0  
Exp1  47997.06  1  0.9987950982908621  0.0012049017091377834  0.0  0.0  0.0  0.0  0.0  0.0  0.0  
Exp1  26464.68  1  0.03796971410740884  0.9620302858925912  0.0  0.0  0.0  0.0  0.0  0.0  0.0  
Exp1  26009.58  1  0.029535578174687285  0.9704644218253128  0.0  0.0  0.0  0.0  0.0  0.0  0.0  
Exp1  36845.06  1  0.8861714486148428  0.11382855138515739  0.0  0.0  0.0  0.0  0.0  0.0  0.0  
Exp1  29864.4  1  0.20196445545772446  0.7980355445422755  0.0  0.0  0.0  0.0  0.0  0.0  0.0  
Exp1  23142.04  1  0.00549596047911738  0.9945040395208827  0.0  0.0  0.0  0.0  0.0  0.0  0.0  
Exp1  21326.56  1  0.0017515025698218172  0.9982484974301781  0.0  0.0  0.0  0.0  0.0  0.0  0.0  
Exp1  25875.92  1  0.027410064019030667  0.9725899359809693  0.0  0.0  0.0  0.0  0.0  0.0  0.0  
Exp1  49665.758  1  0.9993593296534896  0.0006406703465104202  0.0  0.0  0.0  0.0  0.0  0.0  0.0  
Exp1  47260.7  1  0.9984002911516969  0.0015997088483029759  0.0  0.0  0.0  0.0  0.0  0.0  0.0  
Exp1  74319.06  1  0.9999997748822443  2.2511775564155949e-07  0.0  0.0  0.0  0.0  0.0  0.0  0.0  
Exp1  19662.78  1  0.0005818235183042116  0.9994181764816958  0.0  0.0  0.0  0.0  0.0  0.0  0.0  
Exp1  33259.2  1  0.5868380869332325  0.41316191306676747  0.0  0.0  0.0  0.0  0.0  0.0  0.0  
Exp1  44175.86  1  0.9945841582339386  0.005415841766061516  0.0  0.0  0.0  0.0  0.0  0.0  0.0  
Exp1  30615.52  1  0.2725139708640401  0.7274860291359598  0.0  0.0  0.0  0.0  0.0  0.0  0.0  
Exp1  59149.88  1  0.9999771923391529  2.2807660847081163e-05  0.0  0.0  0.0  0.0  0.0  0.0  0.0  
Exp1  57701.758  1  0.9999630056863873  3.699431361263508e-05  0.0  0.0  0.0  0.0  0.0  0.0  0.0  
Exp1  26753.32  1  0.04441027802669859  0.9555897219733014  0.0  0.0  0.0  0.0  0.0  0.0  0.0  
Exp1  28393.32  1  0.10332939201104471  0.8966706079889553  0.0  0.0  0.0  0.0  0.0  0.0  0.0  
Exp1  47737.12  1  0.9986687523697734  0.0013312476302266946  0.0  0.0  0.0  0.0  0.0  0.0  0.0  
Exp1  44284.1  1  0.9948156256651227  0.005184374334877368  0.0  0.0  0.0  0.0  0.0  0.0  0.0  
Exp1  34290.758  1  0.7010320391800918  0.2989679608199081  0.0  0.0  0.0  0.0  0.0  0.0  0.0  
Exp1  38118.52  1  0.9327620491601614  0.06723795083983872  0.0  0.0  0.0  0.0  0.0  0.0  0.0  
Exp1  50385.72  1  0.9995099737119468  0.000490026288053243  0.0  0.0  0.0  0.0  0.0  0.0  0.0  
Exp1  31875.86  1  0.4163990763271311  0.5836009236728689  0.0  0.0  0.0  0.0  0.0  0.0  0.0  
Exp1  31222.32  1  0.33858887785370617  0.6614111221462938  0.0  0.0  0.0  0.0  0.0  0.0  0.0  
Exp1  35474.02  1  0.8045858907368014  0.1954141092631986  0.0  0.0  0.0  0.0  0.0  0.0  0.0  
Exp1  37745.418  1  0.9214351230408515  0.0785648769591485  0.0  0.0  0.0  0.0  0.0  0.0  0.0  
Exp1  45615.78  1  0.9969546592633147  0.0030453407366853166  0.0  0.0  0.0  0.0  0.0  0.0  0.0  
Exp1  26112.9  1  0.03128208728346512  0.9687179127165348  0.0  0.0  0.0  0.0  0.0  0.0  0.0  
Exp1  38728.6  1  0.9479504939672676  0.05204950603273239  0.0  0.0  0.0  0.0  0.0  0.0  0.0  
Exp1  42026.64  1  0.9869479238604228  0.013052076139577163  0.0  0.0  0.0  0.0  0.0  0.0  0.0  
Exp1  34161.2  1  0.6877898754576337  0.31221012454236635  0.0  0.0  0.0  0.0  0.0  0.0  0.0  
Exp1  57782.94  1  0.9999640030420397  3.599695796035647e-05  0.0  0.0  0.0  0.0  0.0  0.0  0.0  
Exp1  55437.74  1  0.999919805466929  8.019453307090504e-05  0.0  0.0  0.0  0.0  0.0  0.0  0.0  
Exp1  54504.58  1  0.999888965694955  0.00011103430504499715  0.0  0.0  0.0  0.0  0.0  0.0  0.0  
Exp1  42396.46  1  0.988799423057605  0.011200576942394888  0.0  0.0  0.0  0.0  0.0  0.0  0.0  
Exp1  47803.54  1  0.9987022835026301  0.0012977164973698434  0.0  0.0  0.0  0.0  0.0  0.0  0.0  
Exp1  61105.58  1  0.9999879737886946  1.2026211305389354e-05  0.0  0.0  0.0  0.0  0.0  0.0  0.0  
Exp1  38826.18  1  0.950044625347958  0.04995537465204191  0.0  0.0  0.0  0.0  0.0  0.0  0.0  
Exp1  59535.28  1  0.9999799184266068  2.0081573393164045e-05  0.0  0.0  0.0  0.0  0.0  0.0  0.0  
Exp1  25446.24  1  0.021502317310571065  0.9784976826894289  0.0  0.0  0.0  0.0  0.0  0.0  0.0  
Exp1  35030.4  1  0.7695215917002806  0.2304784082997194  0.0  0.0  0.0  0.0  0.0  0.0  0.0  
Exp1  46727.7  1  0.9980324096950701  0.001967590304929797  0.0  0.0  0.0  0.0  0.0  0.0  0.0  
Exp1  38774.52  1  0.9489467008476353  0.0510532991523646  0.0  0.0  0.0  0.0  0.0  0.0  0.0  
Exp1  51843.68  1  0.9997129620385335  0.0002870379614664986  0.0  0.0  0.0  0.0  0.0  0.0  0.0  
Exp1  30105.48  1  0.22313155322845132  0.7768684467715486  0.0  0.0  0.0  0.0  0.0  0.0  0.0  
Exp1  31415.84  1  0.3610488541176806  0.6389511458823194  0.0  0.0  0.0  0.0  0.0  0.0  0.0  
Exp1  59440.16  1  0.9999792785611975  2.072143880244096e-05  0.0  0.0  0.0  0.0  0.0  0.0  0.0  
Exp1  62795.598  1  0.9999930015360947  6.998463905242784e-06  0.0  0.0  0.0  0.0  0.0  0.0  0.0  
Exp1  28344.12  1  0.10087636768146953  0.8991236323185305  0.0  0.0  0.0  0.0  0.0  0.0  0.0  
Exp1  29995.6  1  0.21330569046209244  0.7866943095379075  0.0  0.0  0.0  0.0  0.0  0.0  0.0  
Exp1  46785.918  1  0.9980765257158843  0.0019234742841155632  0.0  0.0  0.0  0.0  0.0  0.0  0.0  
Exp1  60892.38  1  0.9999871140246057  1.288597539431546e-05  0.0  0.0  0.0  0.0  0.0  0.0  0.0  
Exp1  50848.2  1  0.9995869138161729  0.00041308618382699107  0.0  0.0  0.0  0.0  0.0  0.0  0.0  
Exp1  19274.1  1  0.0004462336126252465  0.9995537663873748  0.0  0.0  0.0  0.0  0.0  0.0  0.0  
Exp1  49731.36  1  0.999374858147401  0.0006251418525989932  0.0  0.0  0.0  0.0  0.0  0.0  0.0  
Exp1  82326.36  1  0.9999999741853202  2.58146798393596e-08  0.0  0.0  0.0  0.0  0.0  0.0  0.0  
Exp1  60456.14  1  0.999985150274961  1.484972503894958e-05  0.0  0.0  0.0  0.0  0.0  0.0  0.0  
Exp1  42160.3  1  0.9876509294071648  0.01234907059283517  0.0  0.0  0.0  0.0  0.0  0.0  0.0  
Exp1  44589.96  1  0.9954158694093217  0.004584130590678165  0.0  0.0  0.0  0.0  0.0  0.0  0.0  
Exp1  59734.54  1  0.9999811933653155  1.8806634684462856e-05  0.0  0.0  0.0  0.0  0.0  0.0  0.0  
Exp1  31065.7  1  0.3208590060801395  0.6791409939198605  0.0  0.0  0.0  0.0  0.0  0.0  0.0  
Exp1  36839.32  1  0.8859051503314719  0.11409484966852813  0.0  0.0  0.0  0.0  0.0  0.0  0.0  
Exp1  64606.16  1  0.9999960365423567  3.963457643263848e-06  0.0  0.0  0.0  0.0  0.0  0.0  0.0  
Exp1  25935.78  1  0.02834364702550162  0.9716563529744984  0.0  0.0  0.0  0.0  0.0  0.0  0.0  
Exp1  26500.76  1  0.03872517698300762  0.9612748230169924  0.0  0.0  0.0  0.0  0.0  0.0  0.0  
Exp1  44416.12  1  0.995084100687796  0.0049158993122039975  0.0  0.0  0.0  0.0  0.0  0.0  0.0  
Exp1  45204.96  1  0.9964151597355274  0.0035848402644725534  0.0  0.0  0.0  0.0  0.0  0.0  0.0  
Exp1  58218.36  1  0.9999688986816353  3.1101318364681954e-05  0.0  0.0  0.0  0.0  0.0  0.0  0.0  
Exp1  47693.66  1  0.9986463211291626  0.0013536788708374554  0.0  0.0  0.0  0.0  0.0  0.0  0.0  
Exp1  24395.0  1  0.011684786159620776  0.9883152138403792  0.0  0.0  0.0  0.0  0.0  0.0  0.0  
Exp1  26300.68  1  0.0347032838594933  0.9652967161405067  0.0  0.0  0.0  0.0  0.0  0.0  0.0  
Exp1  40813.04  1  0.9783512384634292  0.021648761536570745  0.0  0.0  0.0  0.0  0.0  0.0  0.0  
Exp1  63358.938  1  0.9999941435925984  5.856407401541197e-06  0.0  0.0  0.0  0.0  0.0  0.0  0.0  
Exp1  48693.24  1  0.9990758710189827  0.0009241289810173006  0.0  0.0  0.0  0.0  0.0  0.0  0.0  
Exp1  27418.34  1  0.06317888502900652  0.9368211149709934  0.0  0.0  0.0  0.0  0.0  0.0  0.0  
Exp1  44599.8  1  0.995433953887758  0.004566046112242058  0.0  0.0  0.0  0.0  0.0  0.0  0.0  
Exp1  44186.52  1  0.9946074149409814  0.005392585059018765  0.0  0.0  0.0  0.0  0.0  0.0  0.0  
Exp1  45943.78  1  0.9973247194404622  0.002675280559537843  0.0  0.0  0.0  0.0  0.0  0.0  0.0  
Exp1  35222.28  1  0.7852413629737475  0.21475863702625259  0.0  0.0  0.0  0.0  0.0  0.0  0.0  
Exp1  32687.66  1  0.5171815190282958  0.4828184809717042  0.0  0.0  0.0  0.0  0.0  0.0  0.0  
Exp1  56204.44  1  0.9999384411288645  6.155887113545215e-05  0.0  0.0  0.0  0.0  0.0  0.0  0.0  
Exp1  41842.14  1  0.9859095447421778  0.014090455257822121  0.0  0.0  0.0  0.0  0.0  0.0  0.0  
Exp1  49389.418  1  0.9992893972791108  0.0007106027208892377  0.0  0.0  0.0  0.0  0.0  0.0  0.0  
Exp1  64798.04  1  0.9999962657837911  3.7342162088273764e-06  0.0  0.0  0.0  0.0  0.0  0.0  0.0  
Exp1  35140.28  1  0.7786267949688838  0.22137320503111632  0.0  0.0  0.0  0.0  0.0  0.0  0.0  
Exp1  55986.32  1  0.9999336483537171  6.635164628293357e-05  0.0  0.0  0.0  0.0  0.0  0.0  0.0  
Exp1  31940.64  1  0.42435850542853976  0.5756414945714602  0.0  0.0  0.0  0.0  0.0  0.0  0.0  
Exp1  51726.418  1  0.9997004594923409  0.0002995405076591482  0.0  0.0  0.0  0.0  0.0  0.0  0.0  
Exp1  47391.9  1  0.9984793813140246  0.0015206186859752736  0.0  0.0  0.0  0.0  0.0  0.0  0.0  
Exp1  41113.16  1  0.9809072074984726  0.0190927925015274  0.0  0.0  0.0  0.0  0.0  0.0  0.0  
Exp1  23020.68  1  0.005100995691447887  0.9948990043085522  0.0  0.0  0.0  0.0  0.0  0.0  0.0  
Exp1  44078.28  1  0.9943664108306594  0.005633589169340781  0.0  0.0  0.0  0.0  0.0  0.0  0.0  
Exp1  39309.16  1  0.9592413111126112  0.040758688887388816  0.0  0.0  0.0  0.0  0.0  0.0  0.0  
Exp1  44928.62  1  0.9959974019151872  0.004002598084812829  0.0  0.0  0.0  0.0  0.0  0.0  0.0  
Exp1  40867.98  1  0.978843936234739  0.02115606376526097  0.0  0.0  0.0  0.0  0.0  0.0  0.0  
Exp1  46406.258  1  0.9977691239188559  0.0022308760811440846  0.0  0.0  0.0  0.0  0.0  0.0  0.0  
Exp1  47123.758  1  0.9983131593639256  0.0016868406360744678  0.0  0.0  0.0  0.0  0.0  0.0  0.0  
Exp1  24818.94  1  0.014982040392836477  0.9850179596071635  0.0  0.0  0.0  0.0  0.0  0.0  0.0  
Exp1  42276.74  1  0.9882315609491031  0.011768439050896883  0.0  0.0  0.0  0.0  0.0  0.0  0.0  
Exp1  31523.26  1  0.3737525579111819  0.626247442088818  0.0  0.0  0.0  0.0  0.0  0.0  0.0  
Exp1  39314.9  1  0.9593398511116991  0.04066014888830098  0.0  0.0  0.0  0.0  0.0  0.0  0.0  
Exp1  41414.918  1  0.9831677794095177  0.016832220590482307  0.0  0.0  0.0  0.0  0.0  0.0  0.0  
Exp1  90387.78  1  0.9999999966058767  3.3941232359945233e-09  0.0  0.0  0.0  0.0  0.0  0.0  0.0  
Exp1  48931.86  1  0.9991556967212967  0.0008443032787033742  0.0  0.0  0.0  0.0  0.0  0.0  0.0  
Exp1  43979.88  1  0.9941376384519645  0.005862361548035461  0.0  0.0  0.0  0.0  0.0  0.0  0.0  
Exp1  60122.4  1  0.9999834401143167  1.6559885683206885e-05  0.0  0.0  0.0  0.0  0.0  0.0  0.0  
Exp1  63559.02  1  0.9999945011889851  5.498811014855668e-06  0.0  0.0  0.0  0.0  0.0  0.0  0.0  
Exp1  42233.28  1  0.9880181708663188  0.011981829133681239  0.0  0.0  0.0  0.0  0.0  0.0  0.0  
Exp1  29187.08  1  0.15018579231916707  0.8498142076808329  0.0  0.0  0.0  0.0  0.0  0.0  0.0  
Exp1  44527.64  1  0.995299660107442  0.004700339892558053  0.0  0.0  0.0  0.0  0.0  0.0  0.0  
Exp1  68554.46  1  0.999998807701774  1.1922982259778009e-06  0.0  0.0  0.0  0.0  0.0  0.0  0.0  
Exp1  33650.34  1  0.6323192467239633  0.3676807532760367  0.0  0.0  0.0  0.0  0.0  0.0  0.0  
Exp1  46457.918  1  0.9978138030229304  0.002186196977069584  0.0  0.0  0.0  0.0  0.0  0.0  0.0  
Exp1  36841.78  1  0.8860191816420206  0.1139808183579794  0.0  0.0  0.0  0.0  0.0  0.0  0.0  
Exp1  31853.719  1  0.41368615155577126  0.5863138484442286  0.0  0.0  0.0  0.0  0.0  0.0  0.0  
Exp1  30031.68  1  0.21649995127934815  0.7835000487206519  0.0  0.0  0.0  0.0  0.0  0.0  0.0  
Exp1  26144.06  1  0.031827283582643855  0.9681727164173562  0.0  0.0  0.0  0.0  0.0  0.0  0.0  
Exp1  27818.5  1  0.07761489679821862  0.9223851032017815  0.0  0.0  0.0  0.0  0.0  0.0  0.0  
Exp1  37736.4  1  0.9211402202559051  0.07885977974409485  0.0  0.0  0.0  0.0  0.0  0.0  0.0  
Exp1  40407.96  1  0.9743392114069065  0.0256607885930936  0.0  0.0  0.0  0.0  0.0  0.0  0.0  
Exp1  35897.14  1  0.8338982278705979  0.1661017721294022  0.0  0.0  0.0  0.0  0.0  0.0  0.0  
Exp1  58116.68  1  0.9999678210793589  3.217892064113334e-05  0.0  0.0  0.0  0.0  0.0  0.0  0.0  
Exp1  49436.16  1  0.999301759635433  0.0006982403645669927  0.0  0.0  0.0  0.0  0.0  0.0  0.0  
Exp1  35138.64  1  0.7784940683815023  0.2215059316184978  0.0  0.0  0.0  0.0  0.0  0.0  0.0  
Exp1  27538.06  1  0.06722700199501884  0.9327729980049811  0.0  0.0  0.0  0.0  0.0  0.0  0.0  
Exp1  49213.94  1  0.9992409278831879  0.0007590721168121602  0.0  0.0  0.0  0.0  0.0  0.0  0.0  
Exp1  45022.918  1  0.9961453553457128  0.003854644654287248  0.0  0.0  0.0  0.0  0.0  0.0  0.0  
Exp1  39417.4  1  0.9610591138918035  0.038940886108196474  0.0  0.0  0.0  0.0  0.0  0.0  0.0  
Exp1  46003.64  1  0.9973870425515404  0.0026129574484594566  0.0  0.0  0.0  0.0  0.0  0.0  0.0  
Exp1  57354.9  1  0.9999584083014967  4.159169850329571e-05  0.0  0.0  0.0  0.0  0.0  0.0  0.0  
Exp1  46235.7  1  0.997614870108506  0.0023851298914940784  0.0  0.0  0.0  0.0  0.0  0.0  0.0  
Exp1  51376.28  1  0.9996596657800635  0.0003403342199364788  0.0  0.0  0.0  0.0  0.0  0.0  0.0  
Exp1  66636.48  1  0.9999978766518992  2.1233481008497677e-06  0.0  0.0  0.0  0.0  0.0  0.0  0.0  
Exp1  39537.12  1  0.9629750572649077  0.03702494273509224  0.0  0.0  0.0  0.0  0.0  0.0  0.0  
Exp1  49151.62  1  0.9992228974004609  0.0007771025995390489  0.0  0.0  0.0  0.0  0.0  0.0  0.0  
Exp1  45867.52  1  0.9972430578109399  0.0027569421890601144  0.0  0.0  0.0  0.0  0.0  0.0  0.0  
Exp1  24660.68  1  0.013659927200338127  0.9863400727996618  0.0  0.0  0.0  0.0  0.0  0.0  0.0  
Exp1  44653.918  1  0.9955320196773998  0.004467980322600286  0.0  0.0  0.0  0.0  0.0  0.0  0.0  
Exp1  54717.78  1  0.9998969561969463  0.00010304380305370297  0.0  0.0  0.0  0.0  0.0  0.0  0.0  
Exp1  44247.2  1  0.9947378475395616  0.005262152460438409  0.0  0.0  0.0  0.0  0.0  0.0  0.0  
Exp1  43580.54  1  0.9931062081735839  0.006893791826416089  0.0  0.0  0.0  0.0  0.0  0.0  0.0  
Exp1  24502.42  1  0.012448501327741768  0.9875514986722583  0.0  0.0  0.0  0.0  0.0  0.0  0.0  
Exp1  21657.84  1  0.0021676402932085553  0.9978323597067915  0.0  0.0  0.0  0.0  0.0  0.0  0.0  
Exp1  37433.0  1  0.9105656879021874  0.08943431209781268  0.0  0.0  0.0  0.0  0.0  0.0  0.0  
Exp1  58504.54  1  0.9999717358221074  2.8264177892650045e-05  0.0  0.0  0.0  0.0  0.0  0.0  0.0  
Exp1  37271.46  1  0.9044007521207917  0.09559924787920822  0.0  0.0  0.0  0.0  0.0  0.0  0.0  
Exp1  66315.86  1  0.999997658876412  2.341123587979155e-06  0.0  0.0  0.0  0.0  0.0  0.0  0.0  
Exp1  46911.38  1  0.9981681932247937  0.0018318067752064176  0.0  0.0  0.0  0.0  0.0  0.0  0.0  
Exp1  45166.418  1  0.9963597264543014  0.0036402735456986177  0.0  0.0  0.0  0.0  0.0  0.0  0.0  
Exp1  62933.36  1  0.9999933005776136  6.6994223863980405e-06  0.0  0.0  0.0  0.0  0.0  0.0  0.0  
Exp1  58472.56  1  0.9999714326028352  2.856739716486387e-05  0.0  0.0  0.0  0.0  0.0  0.0  0.0  
Exp1  44931.08  1  0.9960013432058212  0.003998656794178646  0.0  0.0  0.0  0.0  0.0  0.0  0.0  
Exp1  59628.758  1  0.9999805274486019  1.947255139812883e-05  0.0  0.0  0.0  0.0  0.0  0.0  0.0  
Exp1  43718.3  1  0.9934817158750205  0.006518284124979449  0.0  0.0  0.0  0.0  0.0  0.0  0.0  
Exp1  28858.26  1  0.1290506574761917  0.8709493425238083  0.0  0.0  0.0  0.0  0.0  0.0  0.0  
Exp1  42933.56  1  0.9910205041355594  0.00897949586444056  0.0  0.0  0.0  0.0  0.0  0.0  0.0  
Exp1  60305.258  1  0.9999844010128369  1.5598987163110084e-05  0.0  0.0  0.0  0.0  0.0  0.0  0.0  
Exp1  39411.66  1  0.9609644902602099  0.039035509739790086  0.0  0.0  0.0  0.0  0.0  0.0  0.0  
Exp1  23201.08  1  0.0056985019189678635  0.9943014980810321  0.0  0.0  0.0  0.0  0.0  0.0  0.0  
Exp1  38653.16  1  0.946272252313822  0.05372774768617814  0.0  0.0  0.0  0.0  0.0  0.0  0.0  
Exp1  52489.84  1  0.9997727829534815  0.0002272170465184577  0.0  0.0  0.0  0.0  0.0  0.0  0.0  
Exp1  48749.0  1  0.9990951963890782  0.0009048036109218584  0.0  0.0  0.0  0.0  0.0  0.0  0.0  
Exp1  59891.98  1  0.9999821412187406  1.7858781259393822e-05  0.0  0.0  0.0  0.0  0.0  0.0  0.0  
Exp1  29825.86  1  0.19871293307595866  0.8012870669240414  0.0  0.0  0.0  0.0  0.0  0.0  0.0  
Exp1  54470.96  1  0.9998876488055232  0.00011235119447682978  0.0  0.0  0.0  0.0  0.0  0.0  0.0  
Exp1  53305.74  1  0.9998303660083695  0.00016963399163049642  0.0  0.0  0.0  0.0  0.0  0.0  0.0  
Exp1  60602.918  1  0.9999858433933646  1.4156606635293832e-05  0.0  0.0  0.0  0.0  0.0  0.0  0.0  
Exp1  25174.82  1  0.018408378145591507  0.9815916218544084  0.0  0.0  0.0  0.0  0.0  0.0  0.0  
Exp1  53285.24  1  0.9998291220870403  0.00017087791295957792  0.0  0.0  0.0  0.0  0.0  0.0  0.0  
Exp1  46302.12  1  0.9976762263757711  0.0023237736242287398  0.0  0.0  0.0  0.0  0.0  0.0  0.0  
Exp1  56824.36  1  0.9999501999180903  4.980008190967143e-05  0.0  0.0  0.0  0.0  0.0  0.0  0.0  
Exp1  56917.84  1  0.9999517600270768  4.823997292324352e-05  0.0  0.0  0.0  0.0  0.0  0.0  0.0  
Exp1  44812.18  1  0.9958065683163061  0.004193431683693932  0.0  0.0  0.0  0.0  0.0  0.0  0.0  
Exp1  41576.46  1  0.9842635462191133  0.015736453780886745  0.0  0.0  0.0  0.0  0.0  0.0  0.0  
Exp1  27168.24  1  0.055416047252283517  0.9445839527477164  0.0  0.0  0.0  0.0  0.0  0.0  0.0  
Exp1  48698.98  1  0.999077876820958  0.0009221231790419001  0.0  0.0  0.0  0.0  0.0  0.0  0.0  
Exp1  88374.68  1  0.9999999944391272  5.560872713726606e-09  0.0  0.0  0.0  0.0  0.0  0.0  0.0  
Exp1  28520.42  1  0.10989693362434585  0.8901030663756542  0.0  0.0  0.0  0.0  0.0  0.0  0.0  
Exp1  36867.2  1  0.8871922206077916  0.1128077793922084  0.0  0.0  0.0  0.0  0.0  0.0  0.0  
Exp1  65676.26  1  0.9999971524943956  2.847505604439091e-06  0.0  0.0  0.0  0.0  0.0  0.0  0.0  
Exp1  46129.098  1  0.9975128805198419  0.002487119480158201  0.0  0.0  0.0  0.0  0.0  0.0  0.0  
Exp1  59117.9  1  0.9999769492610047  2.3050738995204414e-05  0.0  0.0  0.0  0.0  0.0  0.0  0.0  
Exp1  17719.379  1  0.00014955279657235566  0.9998504472034276  0.0  0.0  0.0  0.0  0.0  0.0  0.0  
Exp1  48824.44  1  0.9991206801382461  0.0008793198617539023  0.0  0.0  0.0  0.0  0.0  0.0  0.0  
Exp1  54700.56  1  0.9998963337398238  0.00010366626017618757  0.0  0.0  0.0  0.0  0.0  0.0  0.0  
Exp1  39102.52  1  0.9555329907846752  0.044467009215324683  0.0  0.0  0.0  0.0  0.0  0.0  0.0  
Exp1  50674.36  1  0.9995595766885423  0.000440423311457754  0.0  0.0  0.0  0.0  0.0  0.0  0.0  
Exp1  30374.44  1  0.2484140467719788  0.7515859532280211  0.0  0.0  0.0  0.0  0.0  0.0  0.0  
Exp1  54069.16  1  0.9998705870280268  0.00012941297197317501  0.0  0.0  0.0  0.0  0.0  0.0  0.0  
Exp1  44410.38  1  0.9950727030855718  0.004927296914428234  0.0  0.0  0.0  0.0  0.0  0.0  0.0  
Exp1  38390.758  1  0.9400113311884422  0.059988668811557774  0.0  0.0  0.0  0.0  0.0  0.0  0.0  
Exp1  83209.5  1  0.9999999794739624  2.0526037589367516e-08  0.0  0.0  0.0  0.0  0.0  0.0  0.0  
Exp1  43000.8  1  0.9912646541518713  0.008735345848128821  0.0  0.0  0.0  0.0  0.0  0.0  0.0  
Exp1  52198.74  1  0.9997476175734594  0.0002523824265406463  0.0  0.0  0.0  0.0  0.0  0.0  0.0  
Exp1  37362.48  1  0.9079217834903015  0.0920782165096985  0.0  0.0  0.0  0.0  0.0  0.0  0.0  
Exp1  43984.8  1  0.9941493548655734  0.005850645134426489  0.0  0.0  0.0  0.0  0.0  0.0  0.0  
Exp1  51523.06  1  0.9996774247054816  0.00032257529451834284  0.0  0.0  0.0  0.0  0.0  0.0  0.0  
Exp1  44448.918  1  0.9951485078045142  0.004851492195485819  0.0  0.0  0.0  0.0  0.0  0.0  0.0  
Exp1  56911.28  1  0.9999516518410467  4.8348158953208206e-05  0.0  0.0  0.0  0.0  0.0  0.0  0.0  
Exp1  55310.64  1  0.9999161897840435  8.381021595648575e-05  0.0  0.0  0.0  0.0  0.0  0.0  0.0  
Exp1  49651.82  1  0.9993559762828648  0.0006440237171351606  0.0  0.0  0.0  0.0  0.0  0.0  0.0  
Exp1  64028.88  1  0.9999952547517162  4.74524828385935e-06  0.0  0.0  0.0  0.0  0.0  0.0  0.0  
Exp1  44672.78  1  0.9955657013911557  0.004434298608844266  0.0  0.0  0.0  0.0  0.0  0.0  0.0  
Exp1  58762.84  1  0.9999740662088111  2.59337911889549e-05  0.0  0.0  0.0  0.0  0.0  0.0  0.0  
Exp1  34153.0  1  0.6869402336601964  0.31305976633980365  0.0  0.0  0.0  0.0  0.0  0.0  0.0  
Exp1  52920.34  1  0.9998053307876394  0.00019466921236059172  0.0  0.0  0.0  0.0  0.0  0.0  0.0  
Exp1  50973.66  1  0.9996055449529306  0.00039445504706940457  0.0  0.0  0.0  0.0  0.0  0.0  0.0  
Exp1  40661.34  1  0.9769291300268728  0.023070869973127215  0.0  0.0  0.0  0.0  0.0  0.0  0.0  
Exp1  38130.82  1  0.9331071603135674  0.0668928396864325  0.0  0.0  0.0  0.0  0.0  0.0  0.0  
Exp1  49396.8  1  0.9992913638916847  0.0007086361083152911  0.0  0.0  0.0  0.0  0.0  0.0  0.0  
Exp1  72859.46  1  0.9999996597860333  3.402139666248188e-07  0.0  0.0  0.0  0.0  0.0  0.0  0.0  
Exp1  28594.22  1  0.11386807238856513  0.886131927611435  0.0  0.0  0.0  0.0  0.0  0.0  0.0  
Exp1  42922.08  1  0.9909780695304794  0.009021930469520665  0.0  0.0  0.0  0.0  0.0  0.0  0.0  
Exp1  55389.36  1  0.9999184486639677  8.155133603223427e-05  0.0  0.0  0.0  0.0  0.0  0.0  0.0  
Exp1  61715.66  1  0.9999901208726724  9.879127327626959e-06  0.0  0.0  0.0  0.0  0.0  0.0  0.0  
Exp1  36499.84  1  0.8691337604350874  0.13086623956491264  0.0  0.0  0.0  0.0  0.0  0.0  0.0  
Exp1  39920.06  1  0.9684920859803468  0.031507914019653256  0.0  0.0  0.0  0.0  0.0  0.0  0.0  
Exp1  44085.66  1  0.9943831748285051  0.005616825171494881  0.0  0.0  0.0  0.0  0.0  0.0  0.0  
Exp1  57664.86  1  0.9999625426045161  3.745739548396118e-05  0.0  0.0  0.0  0.0  0.0  0.0  0.0  
Exp1  39304.24  1  0.959156414483091  0.040843585516908976  0.0  0.0  0.0  0.0  0.0  0.0  0.0  
Exp1  29287.94  1  0.1571835118136434  0.8428164881863566  0.0  0.0  0.0  0.0  0.0  0.0  0.0  
Exp1  55982.22  1  0.9999335544641417  6.644553585827304e-05  0.0  0.0  0.0  0.0  0.0  0.0  0.0  
Exp1  53652.598  1  0.9998500424792905  0.00014995752070943544  0.0  0.0  0.0  0.0  0.0  0.0  0.0  
Exp1  33529.8  1  0.6185473570301921  0.3814526429698078  0.0  0.0  0.0  0.0  0.0  0.0  0.0  
Exp1  30907.44  1  0.3033992216493609  0.696600778350639  0.0  0.0  0.0  0.0  0.0  0.0  0.0  
Exp1  25442.959  1  0.021462185103384053  0.978537814896616  0.0  0.0  0.0  0.0  0.0  0.0  0.0  
Exp1  44111.08  1  0.9944405817942402  0.005559418205759837  0.0  0.0  0.0  0.0  0.0  0.0  0.0  
Exp1  26640.16  1  0.041774897887348346  0.9582251021126517  0.0  0.0  0.0  0.0  0.0  0.0  0.0  
Exp1  41049.2  1  0.9803896146405374  0.019610385359462544  0.0  0.0  0.0  0.0  0.0  0.0  0.0  
Exp1  45528.86  1  0.9968479909901103  0.0031520090098896927  0.0  0.0  0.0  0.0  0.0  0.0  0.0  
Exp1  46850.7  1  0.9981244459898555  0.0018755540101443686  0.0  0.0  0.0  0.0  0.0  0.0  0.0  
Exp1  70327.3  1  0.9999992933961419  7.066038581269445e-07  0.0  0.0  0.0  0.0  0.0  0.0  0.0  
Exp1  58489.78  1  0.9999715965245052  2.840347549479909e-05  0.0  0.0  0.0  0.0  0.0  0.0  0.0  
Exp1  53943.7  1  0.999864726602584  0.00013527339741606738  0.0  0.0  0.0  0.0  0.0  0.0  0.0  
Exp1  43939.7  1  0.9940415370140385  0.005958462985961501  0.0  0.0  0.0  0.0  0.0  0.0  0.0  
Exp1  30596.66  1  0.27058164583658206  0.7294183541634179  0.0  0.0  0.0  0.0  0.0  0.0  0.0  
Exp1  46048.74  1  0.997433040974338  0.0025669590256619237  0.0  0.0  0.0  0.0  0.0  0.0  0.0  
Exp1  45642.84  1  0.9969870977864829  0.0030129022135170903  0.0  0.0  0.0  0.0  0.0  0.0  0.0  
Exp1  33757.758  1  0.6443851947418147  0.35561480525818534  0.0  0.0  0.0  0.0  0.0  0.0  0.0  
Exp1  64037.9  1  0.99999526811725  4.731882749882878e-06  0.0  0.0  0.0  0.0  0.0  0.0  0.0  
Exp1  41236.98  1  0.9818700449749277  0.01812995502507227  0.0  0.0  0.0  0.0  0.0  0.0  0.0  
Exp1  30432.66  1  0.25411082600661344  0.7458891739933866  0.0  0.0  0.0  0.0  0.0  0.0  0.0  
Exp1  45803.56  1  0.9971725755732138  0.0028274244267862307  0.0  0.0  0.0  0.0  0.0  0.0  0.0  
Exp1  52521.82  1  0.9997753860015361  0.0002246139984638427  0.0  0.0  0.0  0.0  0.0  0.0  0.0  
Exp1  41141.04  1  0.9811285747639819  0.018871425236018185  0.0  0.0  0.0  0.0  0.0  0.0  0.0  
Exp1  40088.16  1  0.9706450082659281  0.029354991734071852  0.0  0.0  0.0  0.0  0.0  0.0  0.0  
Exp1  47569.84  1  0.9985802555407332  0.0014197444592668762  0.0  0.0  0.0  0.0  0.0  0.0  0.0  
Exp1  46106.14  1  0.9974903339025933  0.0025096660974066485  0.0  0.0  0.0  0.0  0.0  0.0  0.0  
Exp1  48903.98  1  0.999146752567395  0.0008532474326050091  0.0  0.0  0.0  0.0  0.0  0.0  0.0  
Exp1  32874.62  1  0.5402630580568323  0.45973694194316767  0.0  0.0  0.0  0.0  0.0  0.0  0.0  
Exp1  42437.46  1  0.9889873226887042  0.011012677311295871  0.0  0.0  0.0  0.0  0.0  0.0  0.0  
Exp1  39353.44  1  0.9599948970180975  0.040005102981902546  0.0  0.0  0.0  0.0  0.0  0.0  0.0  
Exp1  20097.379  1  0.0007799517954804928  0.9992200482045195  0.0  0.0  0.0  0.0  0.0  0.0  0.0  
Exp1  36863.918  1  0.8870411146547532  0.1129588853452468  0.0  0.0  0.0  0.0  0.0  0.0  0.0  
Exp1  29434.72  1  0.16780705864146028  0.8321929413585397  0.0  0.0  0.0  0.0  0.0  0.0  0.0  
Exp1  39061.52  1  0.9547582060149898  0.04524179398501013  0.0  0.0  0.0  0.0  0.0  0.0  0.0  
Exp1  40827.8  1  0.9784847446016862  0.02151525539831377  0.0  0.0  0.0  0.0  0.0  0.0  0.0  
Exp1  60321.66  1  0.9999844842521659  1.551574783410421e-05  0.0  0.0  0.0  0.0  0.0  0.0  0.0  
Exp1  39077.1  1  0.9550540668063474  0.04494593319365265  0.0  0.0  0.0  0.0  0.0  0.0  0.0  
Exp1  55432.0  1  0.9999196453829288  8.035461707113748e-05  0.0  0.0  0.0  0.0  0.0  0.0  0.0  
Exp1  39396.9  1  0.9607211648578355  0.039278835142164494  0.0  0.0  0.0  0.0  0.0  0.0  0.0  
Exp1  68322.4  1  0.9999987222957832  1.2777042168197694e-06  0.0  0.0  0.0  0.0  0.0  0.0  0.0  
Exp1  23569.26  1  0.007130871326591422  0.9928691286734086  0.0  0.0  0.0  0.0  0.0  0.0  0.0  
Exp1  48821.16  1  0.9991195944440916  0.0008804055559084859  0.0  0.0  0.0  0.0  0.0  0.0  0.0  
Exp1  44439.08  1  0.9951292612645696  0.004870738735430309  0.0  0.0  0.0  0.0  0.0  0.0  0.0  
Exp1  50860.5  1  0.999588780604036  0.0004112193959639655  0.0  0.0  0.0  0.0  0.0  0.0  0.0  
Exp1  56155.24  1  0.9999373921601192  6.260783988078308e-05  0.0  0.0  0.0  0.0  0.0  0.0  0.0  
Exp1  73228.46  1  0.9999996936848047  3.0631519544555436e-07  0.0  0.0  0.0  0.0  0.0  0.0  0.0  
Exp1  37406.758  1  0.9095903464976033  0.09040965350239681  0.0  0.0  0.0  0.0  0.0  0.0  0.0  
Exp1  39113.18  1  0.9557320975222985  0.04426790247770148  0.0  0.0  0.0  0.0  0.0  0.0  0.0  
Exp1  39929.08  1  0.9686116258723103  0.03138837412768967  0.0  0.0  0.0  0.0  0.0  0.0  0.0  
Exp1  36162.82  1  0.8503357480871073  0.1496642519128926  0.0  0.0  0.0  0.0  0.0  0.0  0.0  
Exp1  62843.98  1  0.9999931080991823  6.891900817726102e-06  0.0  0.0  0.0  0.0  0.0  0.0  0.0  
Exp1  21725.9  1  0.0022640979593774035  0.9977359020406227  0.0  0.0  0.0  0.0  0.0  0.0  0.0  
Exp1  27278.12  1  0.058714987715605745  0.9412850122843943  0.0  0.0  0.0  0.0  0.0  0.0  0.0  
Exp1  46595.68  1  0.9979284103023539  0.0020715896976461552  0.0  0.0  0.0  0.0  0.0  0.0  0.0  
Exp1  54445.54  1  0.9998866406770753  0.0001133593229247489  0.0  0.0  0.0  0.0  0.0  0.0  0.0  
Exp1  34351.44  1  0.7071124543288265  0.29288754567117353  0.0  0.0  0.0  0.0  0.0  0.0  0.0  
Exp1  60304.44  1  0.9999843967479364  1.5603252063562706e-05  0.0  0.0  0.0  0.0  0.0  0.0  0.0  
Exp1  44879.418  1  0.9959178699604696  0.004082130039530329  0.0  0.0  0.0  0.0  0.0  0.0  0.0  
Exp1  42980.3  1  0.9911909772251098  0.008809022774890166  0.0  0.0  0.0  0.0  0.0  0.0  0.0  
Exp1  42138.16  1  0.9875371798165634  0.012462820183436526  0.0  0.0  0.0  0.0  0.0  0.0  0.0  
Exp1  35147.66  1  0.7792290623545407  0.22077093764545927  0.0  0.0  0.0  0.0  0.0  0.0  0.0  
Exp1  59542.66  1  0.9999799673324133  2.0032667586552618e-05  0.0  0.0  0.0  0.0  0.0  0.0  0.0  
Exp1  24591.799  1  0.013119601404852561  0.9868803985951474  0.0  0.0  0.0  0.0  0.0  0.0  0.0  
Exp1  49640.34  1  0.9993532017335978  0.0006467982664022868  0.0  0.0  0.0  0.0  0.0  0.0  0.0  
Exp1  33366.62  1  0.5995483547746121  0.40045164522538795  0.0  0.0  0.0  0.0  0.0  0.0  0.0  
Exp1  33540.46  1  0.6197749236889234  0.3802250763110766  0.0  0.0  0.0  0.0  0.0  0.0  0.0  
Exp1  29081.299  1  0.14310874432173756  0.8568912556782624  0.0  0.0  0.0  0.0  0.0  0.0  0.0  
Exp1  37823.32  1  0.923942261859228  0.07605773814077202  0.0  0.0  0.0  0.0  0.0  0.0  0.0  
Exp1  48262.74  1  0.9989114511873431  0.0010885488126567012  0.0  0.0  0.0  0.0  0.0  0.0  0.0  
Exp1  30833.64  1  0.2954249613325753  0.7045750386674247  0.0  0.0  0.0  0.0  0.0  0.0  0.0  
Exp1  47597.72  1  0.998595413022866  0.0014045869771339907  0.0  0.0  0.0  0.0  0.0  0.0  0.0  
Exp1  57454.94  1  0.9999597922467071  4.020775329293134e-05  0.0  0.0  0.0  0.0  0.0  0.0  0.0  
Exp1  40485.04  1  0.9751569198304865  0.02484308016951346  0.0  0.0  0.0  0.0  0.0  0.0  0.0  
Exp1  48576.8  1  0.9990341125952613  0.000965887404738637  0.0  0.0  0.0  0.0  0.0  0.0  0.0  
Exp1  30065.299  1  0.21950339935569804  0.7804966006443019  0.0  0.0  0.0  0.0  0.0  0.0  0.0  
Exp1  35218.18  1  0.7849145060816128  0.21508549391838716  0.0  0.0  0.0  0.0  0.0  0.0  0.0  
Exp1  47275.46  1  0.9984093920602555  0.0015906079397445287  0.0  0.0  0.0  0.0  0.0  0.0  0.0  
Exp1  41540.38  1  0.9840253656939527  0.01597463430604728  0.0  0.0  0.0  0.0  0.0  0.0  0.0  
Exp1  34228.44  1  0.694707949672024  0.305292050327976  0.0  0.0  0.0  0.0  0.0  0.0  0.0  
Exp1  23859.54  1  0.008494961604389175  0.9915050383956108  0.0  0.0  0.0  0.0  0.0  0.0  0.0  
Exp1  53751.82  1  0.9998552263042135  0.00014477369578651868  0.0  0.0  0.0  0.0  0.0  0.0  0.0  
Exp1  43828.18  1  0.9937660002700551  0.006233999729944769  0.0  0.0  0.0  0.0  0.0  0.0  0.0  
Exp1  36217.758  1  0.8535526382913702  0.14644736170862993  0.0  0.0  0.0  0.0  0.0  0.0  0.0  
Exp1  60453.68  1  0.9999851382763872  1.4861723612783382e-05  0.0  0.0  0.0  0.0  0.0  0.0  0.0  
Exp1  40187.38  1  0.9718452179899769  0.02815478201002306  0.0  0.0  0.0  0.0  0.0  0.0  0.0  
Exp1  41948.74  1  0.9865193759075283  0.013480624092471794  0.0  0.0  0.0  0.0  0.0  0.0  0.0  
Exp1  35086.16  1  0.7741775412471774  0.22582245875282267  0.0  0.0  0.0  0.0  0.0  0.0  0.0  
Exp1  55017.9  1  0.9999072063391843  9.279366081580731e-05  0.0  0.0  0.0  0.0  0.0  0.0  0.0  
Exp1  28123.54  1  0.09047592334540319  0.9095240766545968  0.0  0.0  0.0  0.0  0.0  0.0  0.0  
Exp1  25956.28  1  0.028670350143750432  0.9713296498562496  0.0  0.0  0.0  0.0  0.0  0.0  0.0  
Exp1  50962.18  1  0.9996038756872153  0.0003961243127847383  0.0  0.0  0.0  0.0  0.0  0.0  0.0  
Exp1  40164.418  1  0.971572095939585  0.02842790406041505  0.0  0.0  0.0  0.0  0.0  0.0  0.0  
Exp1  25078.879  1  0.017418532097793437  0.9825814679022066  0.0  0.0  0.0  0.0  0.0  0.0  0.0  
Exp1  49128.66  1  0.999216141972528  0.0007838580274719952  0.0  0.0  0.0  0.0  0.0  0.0  0.0  
Exp1  21279.0  1  0.0016984366327103357  0.9983015633672897  0.0  0.0  0.0  0.0  0.0  0.0  0.0  
Exp1  31771.719  1  0.40367436642771654  0.5963256335722835  0.0  0.0  0.0  0.0  0.0  0.0  0.0  
Exp1  61213.82  1  0.9999883873021606  1.1612697839396708e-05  0.0  0.0  0.0  0.0  0.0  0.0  0.0  
Exp1  44965.52  1  0.9960559836623283  0.003944016337671718  0.0  0.0  0.0  0.0  0.0  0.0  0.0  
Exp1  50913.8  1  0.9995967646186019  0.00040323538139814657  0.0  0.0  0.0  0.0  0.0  0.0  0.0  
Exp1  69007.1  1  0.9999989577518414  1.0422481585479201e-06  0.0  0.0  0.0  0.0  0.0  0.0  0.0  
Exp1  41470.68  1  0.9835545040576056  0.016445495942394348  0.0  0.0  0.0  0.0  0.0  0.0  0.0  
Exp1  31324.0  1  0.35031724144556087  0.6496827585544391  0.0  0.0  0.0  0.0  0.0  0.0  0.0  
Exp1  45584.62  1  0.9969168417152341  0.003083158284765977  0.0  0.0  0.0  0.0  0.0  0.0  0.0  
Exp1  40835.18  1  0.9785510798919731  0.021448920108026903  0.0  0.0  0.0  0.0  0.0  0.0  0.0  
Exp1  31061.6  1  0.32040225894878216  0.6795977410512178  0.0  0.0  0.0  0.0  0.0  0.0  0.0  
Exp1  50721.918  1  0.999567236015107  0.000432763984892947  0.0  0.0  0.0  0.0  0.0  0.0  0.0  
Exp1  50975.3  1  0.9996057793667503  0.0003942206332497328  0.0  0.0  0.0  0.0  0.0  0.0  0.0  
Exp1  25670.1  1  0.024413279712633497  0.9755867202873665  0.0  0.0  0.0  0.0  0.0  0.0  0.0  
Exp1  39073.0  1  0.9549762294721733  0.04502377052782661  0.0  0.0  0.0  0.0  0.0  0.0  0.0  
Exp1  45209.88  1  0.9964221901552361  0.0035778098447639493  0.0  0.0  0.0  0.0  0.0  0.0  0.0  
Exp1  50143.82  1  0.9994639447674017  0.0005360552325983608  0.0  0.0  0.0  0.0  0.0  0.0  0.0  
Exp1  44513.7  1  0.9952732920379822  0.004726707962017933  0.0  0.0  0.0  0.0  0.0  0.0  0.0  
Exp1  24279.379  1  0.01091240125234504  0.9890875987476551  0.0  0.0  0.0  0.0  0.0  0.0  0.0  
Exp1  35990.62  1  0.8398496305583729  0.16015036944162697  0.0  0.0  0.0  0.0  0.0  0.0  0.0  
Exp1  43009.82  1  0.9912969587722277  0.008703041227772275  0.0  0.0  0.0  0.0  0.0  0.0  0.0  
Exp1  65158.84  1  0.9999966604261954  3.339573804616407e-06  0.0  0.0  0.0  0.0  0.0  0.0  0.0  
Exp1  46624.38  1  0.9979514818450612  0.0020485181549388855  0.0  0.0  0.0  0.0  0.0  0.0  0.0  
Exp1  47001.58  1  0.9982312816507342  0.0017687183492658138  0.0  0.0  0.0  0.0  0.0  0.0  0.0  
Exp1  45705.16  1  0.9970604587284481  0.0029395412715519692  0.0  0.0  0.0  0.0  0.0  0.0  0.0  
Exp1  41614.18  1  0.9845087652645077  0.015491234735492345  0.0  0.0  0.0  0.0  0.0  0.0  0.0  
Exp1  26260.5  1  0.033943447118586496  0.9660565528814135  0.0  0.0  0.0  0.0  0.0  0.0  0.0  
Exp1  63592.64  1  0.999994559017808  5.440982192005329e-06  0.0  0.0  0.0  0.0  0.0  0.0  0.0  
Exp1  39833.14  1  0.9673173372541979  0.03268266274580215  0.0  0.0  0.0  0.0  0.0  0.0  0.0  
Exp1  42878.62  1  0.9908157797675226  0.009184220232477416  0.0  0.0  0.0  0.0  0.0  0.0  0.0  
Exp1  42708.88  1  0.9901524074807665  0.009847592519233532  0.0  0.0  0.0  0.0  0.0  0.0  0.0  
Exp1  52694.02  1  0.9997888700797608  0.00021112992023917225  0.0  0.0  0.0  0.0  0.0  0.0  0.0  
Exp1  55941.22  1  0.9999326092018634  6.739079813651478e-05  0.0  0.0  0.0  0.0  0.0  0.0  0.0  
Exp1  45223.0  1  0.9964408296650819  0.003559170334918113  0.0  0.0  0.0  0.0  0.0  0.0  0.0  
Exp1  25412.62  1  0.021094258173983308  0.9789057418260168  0.0  0.0  0.0  0.0  0.0  0.0  0.0  
Exp1  26468.78  1  0.03805475032581569  0.9619452496741843  0.0  0.0  0.0  0.0  0.0  0.0  0.0  
Exp1  48999.098  1  0.9991768710715826  0.000823128928417471  0.0  0.0  0.0  0.0  0.0  0.0  0.0  
Exp1  54663.66  1  0.9998949860835513  0.0001050139164486278  0.0  0.0  0.0  0.0  0.0  0.0  0.0  
Exp1  49801.88  1  0.9993911104425941  0.0006088895574060136  0.0  0.0  0.0  0.0  0.0  0.0  0.0  
Exp1  37956.16  1  0.9280413620816578  0.07195863791834212  0.0  0.0  0.0  0.0  0.0  0.0  0.0  
Exp1  41867.56  1  0.9860575308884104  0.013942469111589561  0.0  0.0  0.0  0.0  0.0  0.0  0.0  
Exp1  47783.86  1  0.9986924533935938  0.0013075466064061008  0.0  0.0  0.0  0.0  0.0  0.0  0.0  
Exp1  46940.08  1  0.9981885105715498  0.001811489428450124  0.0  0.0  0.0  0.0  0.0  0.0  0.0  
Exp1  22013.72  1  0.0027192795061950336  0.997280720493805  0.0  0.0  0.0  0.0  0.0  0.0  0.0  
Exp1  51327.08  1  0.9996534849203945  0.00034651507960551227  0.0  0.0  0.0  0.0  0.0  0.0  0.0  
Exp1  27712.72  1  0.07354225941341168  0.9264577405865884  0.0  0.0  0.0  0.0  0.0  0.0  0.0  
Exp1  25407.7  1  0.021035134443186596  0.9789648655568134  0.0  0.0  0.0  0.0  0.0  0.0  0.0  
Exp1  34170.22  1  0.6887224051878799  0.3112775948121202  0.0  0.0  0.0  0.0  0.0  0.0  0.0  
Exp1  49287.74  1  0.9992617202405573  0.000738279759442667  0.0  0.0  0.0  0.0  0.0  0.0  0.0  
Exp1  61103.94  1  0.9999879675011832  1.2032498816676203e-05  0.0  0.0  0.0  0.0  0.0  0.0  0.0  
Exp1  73690.12  1  0.9999997312385716  2.687614285016865e-07  0.0  0.0  0.0  0.0  0.0  0.0  0.0  
Exp1  39118.1  1  0.9558236378441496  0.04417636215585041  0.0  0.0  0.0  0.0  0.0  0.0  0.0  
Exp1  40158.68  1  0.9715034225384485  0.02849657746155164  0.0  0.0  0.0  0.0  0.0  0.0  0.0  
Exp1  46193.06  1  0.997574599266863  0.002425400733137007  0.0  0.0  0.0  0.0  0.0  0.0  0.0  
Exp1  42572.758  1  0.9895847726361402  0.010415227363859757  0.0  0.0  0.0  0.0  0.0  0.0  0.0  
Exp1  38208.72  1  0.9352532506322676  0.0647467493677324  0.0  0.0  0.0  0.0  0.0  0.0  0.0  
Exp1  33164.9  1  0.5755589479868636  0.4244410520131365  0.0  0.0  0.0  0.0  0.0  0.0  0.0  
Exp1  42492.4  1  0.9892340581948913  0.010765941805108717  0.0  0.0  0.0  0.0  0.0  0.0  0.0  
Exp1  42292.32  1  0.9883070485555644  0.011692951444435506  0.0  0.0  0.0  0.0  0.0  0.0  0.0  
Exp1  36079.18  1  0.8453191134297994  0.15468088657020063  0.0  0.0  0.0  0.0  0.0  0.0  0.0  
Exp1  45351.74  1  0.9966184492212629  0.0033815507787371166  0.0  0.0  0.0  0.0  0.0  0.0  0.0  
Exp1  52865.4  1  0.9998014599203962  0.00019854007960395286  0.0  0.0  0.0  0.0  0.0  0.0  0.0  
Exp1  61066.22  1  0.99998781960421  1.218039578994397e-05  0.0  0.0  0.0  0.0  0.0  0.0  0.0  
Exp1  36417.02  1  0.8647199691064085  0.13528003089359156  0.0  0.0  0.0  0.0  0.0  0.0  0.0  
Exp1  38343.2  1  0.9388018528317802  0.06119814716821972  0.0  0.0  0.0  0.0  0.0  0.0  0.0  
Exp1  49826.48  1  0.9993966774072047  0.0006033225927953126  0.0  0.0  0.0  0.0  0.0  0.0  0.0  
Exp1  23039.54  1  0.005160556684967462  0.9948394433150325  0.0  0.0  0.0  0.0  0.0  0.0  0.0  
Exp1  23853.799  1  0.008465733434785343  0.9915342665652146  0.0  0.0  0.0  0.0  0.0  0.0  0.0  
Exp1  48010.18  1  0.9988011438705764  0.0011988561294235891  0.0  0.0  0.0  0.0  0.0  0.0  0.0  
Exp1  55543.52  1  0.9999226898900961  7.731010990384059e-05  0.0  0.0  0.0  0.0  0.0  0.0  0.0  
Exp1  41117.258  1  0.9809399429198821  0.01906005708011795  0.0  0.0  0.0  0.0  0.0  0.0  0.0  
Exp1  45840.46  1  0.9972134549047028  0.0027865450952971067  0.0  0.0  0.0  0.0  0.0  0.0  0.0  
Exp1  45921.64  1  0.997301277378497  0.0026987226215028576  0.0  0.0  0.0  0.0  0.0  0.0  0.0  
Exp1  54000.28  1  0.9998674032857144  0.00013259671428561567  0.0  0.0  0.0  0.0  0.0  0.0  0.0  
Exp1  45846.2  1  0.9972197461196034  0.002780253880396576  0.0  0.0  0.0  0.0  0.0  0.0  0.0  
Exp1  55876.44  1  0.9999310888256223  6.891117437774264e-05  0.0  0.0  0.0  0.0  0.0  0.0  0.0  
Exp1  47974.918  1  0.998784837640793  0.0012151623592070837  0.0  0.0  0.0  0.0  0.0  0.0  0.0  
Exp1  55470.54  1  0.9999207110610366  7.928893896344743e-05  0.0  0.0  0.0  0.0  0.0  0.0  0.0  
Exp1  59616.46  1  0.9999804484595228  1.9551540477164014e-05  0.0  0.0  0.0  0.0  0.0  0.0  0.0  
Exp1  67277.72  1  0.9999982515634122  1.7484365878587941e-06  0.0  0.0  0.0  0.0  0.0  0.0  0.0  
Exp1  56363.52  1  0.9999417096675347  5.82903324652495e-05  0.0  0.0  0.0  0.0  0.0  0.0  0.0  
Exp1  49719.88  1  0.9993721635779315  0.0006278364220686953  0.0  0.0  0.0  0.0  0.0  0.0  0.0  
Exp1  29251.04  1  0.15459529295505425  0.8454047070449457  0.0  0.0  0.0  0.0  0.0  0.0  0.0  
Exp1  26941.92  1  0.04914063616890571  0.9508593638310943  0.0  0.0  0.0  0.0  0.0  0.0  0.0  
Exp1  40604.758  1  0.9763749134712945  0.02362508652870564  0.0  0.0  0.0  0.0  0.0  0.0  0.0  
Exp1  50409.5  1  0.9995142724788991  0.0004857275211008512  0.0  0.0  0.0  0.0  0.0  0.0  0.0  
Exp1  42160.3  1  0.9876509294071648  0.01234907059283517  0.0  0.0  0.0  0.0  0.0  0.0  0.0  
Exp1  24215.42  1  0.01050619528362895  0.989493804716371  0.0  0.0  0.0  0.0  0.0  0.0  0.0  
Exp1  27831.62  1  0.0781340326753483  0.9218659673246518  0.0  0.0  0.0  0.0  0.0  0.0  0.0  
Exp1  38892.6  1  0.9514222703267865  0.04857772967321359  0.0  0.0  0.0  0.0  0.0  0.0  0.0  
Exp1  20483.6  1  0.0010088349273309166  0.998991165072669  0.0  0.0  0.0  0.0  0.0  0.0  0.0  
Exp1  41344.4  1  0.982665261045563  0.017334738954437014  0.0  0.0  0.0  0.0  0.0  0.0  0.0  
Exp1  48395.58  1  0.998965194500577  0.001034805499423068  0.0  0.0  0.0  0.0  0.0  0.0  0.0  
Exp1  35542.9  1  0.8096271679474712  0.19037283205252878  0.0  0.0  0.0  0.0  0.0  0.0  0.0  
Exp1  60719.36  1  0.9999863694443129  1.3630555687079694e-05  0.0  0.0  0.0  0.0  0.0  0.0  0.0  
Exp1  48699.8  1  0.9990781694450197  0.0009218305549803087  0.0  0.0  0.0  0.0  0.0  0.0  0.0  
Exp1  52790.78  1  0.9997960786516249  0.00020392134837508738  0.0  0.0  0.0  0.0  0.0  0.0  0.0  
Exp1  40420.258  1  0.9744713828163424  0.025528617183657634  0.0  0.0  0.0  0.0  0.0  0.0  0.0  
Exp1  49624.758  1  0.9993494174725064  0.000650582527493643  0.0  0.0  0.0  0.0  0.0  0.0  0.0  
Exp1  42945.86  1  0.9910656577105238  0.008934342289476172  0.0  0.0  0.0  0.0  0.0  0.0  0.0  
Exp1  56663.64  1  0.9999473945308127  5.2605469187326945e-05  0.0  0.0  0.0  0.0  0.0  0.0  0.0  
Exp1  35019.74  1  0.7686221463273611  0.2313778536726388  0.0  0.0  0.0  0.0  0.0  0.0  0.0  
Exp1  41908.56  1  0.9862928568575777  0.013707143142422286  0.0  0.0  0.0  0.0  0.0  0.0  0.0  
Exp1  50538.24  1  0.9995368666052706  0.0004631333947294003  0.0  0.0  0.0  0.0  0.0  0.0  0.0  
Exp1  38361.24  1  0.9392634897940745  0.06073651020592543  0.0  0.0  0.0  0.0  0.0  0.0  0.0  
Exp1  60845.64  1  0.9999869170925878  1.308290741211769e-05  0.0  0.0  0.0  0.0  0.0  0.0  0.0  
Exp1  51367.258  1  0.999658540092352  0.00034145990764798646  0.0  0.0  0.0  0.0  0.0  0.0  0.0  
Exp1  32595.0  1  0.505677810710893  0.4943221892891071  0.0  0.0  0.0  0.0  0.0  0.0  0.0  
Exp1  23559.42  1  0.007088472848974656  0.9929115271510254  0.0  0.0  0.0  0.0  0.0  0.0  0.0  
Exp1  50036.4  1  0.9994420922090613  0.0005579077909387373  0.0  0.0  0.0  0.0  0.0  0.0  0.0  
Exp1  50798.18  1  0.9995792328481679  0.00042076715183216414  0.0  0.0  0.0  0.0  0.0  0.0  0.0  
Exp1  46782.64  1  0.9980740682709697  0.0019259317290303414  0.0  0.0  0.0  0.0  0.0  0.0  0.0  
Exp1  51008.098  1  0.9996105017015944  0.00038949829840556973  0.0  0.0  0.0  0.0  0.0  0.0  0.0  
Exp1  22182.64  1  0.0030258117280039863  0.996974188271996  0.0  0.0  0.0  0.0  0.0  0.0  0.0  
Exp1  26707.4  1  0.0433233901588087  0.9566766098411913  0.0  0.0  0.0  0.0  0.0  0.0  0.0  
Exp1  55925.64  1  0.9999322469032371  6.77530967629418e-05  0.0  0.0  0.0  0.0  0.0  0.0  0.0  
Exp1  43276.32  1  0.9921959466770868  0.007804053322913212  0.0  0.0  0.0  0.0  0.0  0.0  0.0  
Exp1  28346.58  1  0.10099755930484641  0.8990024406951536  0.0  0.0  0.0  0.0  0.0  0.0  0.0  
Exp1  61610.7  1  0.9999897819126233  1.0218087376718046e-05  0.0  0.0  0.0  0.0  0.0  0.0  0.0  
Exp1  66594.66  1  0.999997849469147  2.150530852898096e-06  0.0  0.0  0.0  0.0  0.0  0.0  0.0  
Exp1  26226.879  1  0.03331951066568073  0.9666804893343193  0.0  0.0  0.0  0.0  0.0  0.0  0.0  
Exp1  44245.56  1  0.9947343699229553  0.005265630077044733  0.0  0.0  0.0  0.0  0.0  0.0  0.0  
Exp1  52870.32  1  0.9998018101862669  0.00019818981373315425  0.0  0.0  0.0  0.0  0.0  0.0  0.0  
Exp1  37669.98  1  0.9189324217139989  0.081067578286001  0.0  0.0  0.0  0.0  0.0  0.0  0.0  
Exp1  29815.2  1  0.19781994434312658  0.8021800556568734  0.0  0.0  0.0  0.0  0.0  0.0  0.0  
Exp1  58257.72  1  0.9999693060139325  3.069398606747258e-05  0.0  0.0  0.0  0.0  0.0  0.0  0.0  
Exp1  62921.88  1  0.9999932761684044  6.723831595577385e-06  0.0  0.0  0.0  0.0  0.0  0.0  0.0  
Exp1  56259.38  1  0.9999395908114884  6.0409188511587786e-05  0.0  0.0  0.0  0.0  0.0  0.0  0.0  
Exp1  60538.96  1  0.999985545627214  1.4454372785953217e-05  0.0  0.0  0.0  0.0  0.0  0.0  0.0  
Exp1  47609.2  1  0.9986016110485431  0.0013983889514568792  0.0  0.0  0.0  0.0  0.0  0.0  0.0  
Exp1  55448.4  1  0.9999201003382187  7.989966178138235e-05  0.0  0.0  0.0  0.0  0.0  0.0  0.0  
Exp1  39619.94  1  0.9642452952738658  0.03575470472613425  0.0  0.0  0.0  0.0  0.0  0.0  0.0  
Exp1  54902.28  1  0.9999033889633767  9.661103662327778e-05  0.0  0.0  0.0  0.0  0.0  0.0  0.0  
Exp1  31503.58  1  0.37141300952347267  0.6285869904765272  0.0  0.0  0.0  0.0  0.0  0.0  0.0  
Exp1  41630.58  1  0.9846141355851058  0.015385864414894122  0.0  0.0  0.0  0.0  0.0  0.0  0.0  
Exp1  38919.66  1  0.9519725418552637  0.0480274581447363  0.0  0.0  0.0  0.0  0.0  0.0  0.0  
Exp1  27201.86  1  0.05640740091042602  0.9435925990895739  0.0  0.0  0.0  0.0  0.0  0.0  0.0  
Exp1  44292.3  1  0.9948327294284431  0.005167270571556765  0.0  0.0  0.0  0.0  0.0  0.0  0.0  
Exp1  46804.78  1  0.9980906079406616  0.0019093920593383203  0.0  0.0  0.0  0.0  0.0  0.0  0.0  
Exp1  19755.44  1  0.0006195331932878223  0.9993804668067121  0.0  0.0  0.0  0.0  0.0  0.0  0.0  
Exp1  42144.72  1  0.9875709091965552  0.012429090803444773  0.0  0.0  0.0  0.0  0.0  0.0  0.0  
Exp1  55678.0  1  0.9999262039842611  7.379601573881029e-05  0.0  0.0  0.0  0.0  0.0  0.0  0.0  
Exp1  54161.0  1  0.9998747110146832  0.00012528898531672837  0.0  0.0  0.0  0.0  0.0  0.0  0.0  
Exp1  57938.74  1  0.9999658408061479  3.415919385195291e-05  0.0  0.0  0.0  0.0  0.0  0.0  0.0  
Exp1  39597.8  1  0.9639099527923379  0.036090047207662096  0.0  0.0  0.0  0.0  0.0  0.0  0.0  
Exp1  60258.52  1  0.9999841610188666  1.5838981133386114e-05  0.0  0.0  0.0  0.0  0.0  0.0  0.0  
Exp1  32631.08  1  0.5101625208877235  0.48983747911227654  0.0  0.0  0.0  0.0  0.0  0.0  0.0  
Exp1  26424.5  1  0.037144159460048724  0.9628558405399512  0.0  0.0  0.0  0.0  0.0  0.0  0.0  
Exp1  51505.84  1  0.9996753943634441  0.0003246056365559148  0.0  0.0  0.0  0.0  0.0  0.0  0.0  
Exp1  41869.2  1  0.9860669800949216  0.01393301990507845  0.0  0.0  0.0  0.0  0.0  0.0  0.0  
Exp1  29105.9  1  0.14473180512024822  0.8552681948797518  0.0  0.0  0.0  0.0  0.0  0.0  0.0  
Exp1  38503.1  1  0.942774862593243  0.057225137406757144  0.0  0.0  0.0  0.0  0.0  0.0  0.0  
Exp1  43408.34  1  0.9926053157377602  0.0073946842622397485  0.0  0.0  0.0  0.0  0.0  0.0  0.0  
Exp1  34137.418  1  0.685321943708109  0.314678056291891  0.0  0.0  0.0  0.0  0.0  0.0  0.0  
Exp1  27823.42  1  0.07780937255169032  0.9221906274483097  0.0  0.0  0.0  0.0  0.0  0.0  0.0  
Exp1  45525.58  1  0.9968438899492794  0.003156110050720496  0.0  0.0  0.0  0.0  0.0  0.0  0.0  
Exp1  34503.14  1  0.7219596277915735  0.2780403722084264  0.0  0.0  0.0  0.0  0.0  0.0  0.0  
Exp1  21853.82  1  0.0024566128594163132  0.9975433871405837  0.0  0.0  0.0  0.0  0.0  0.0  0.0  
Exp1  35955.36  1  0.8376260393095543  0.1623739606904458  0.0  0.0  0.0  0.0  0.0  0.0  0.0  
Exp1  25277.32  1  0.019524168402758463  0.9804758315972415  0.0  0.0  0.0  0.0  0.0  0.0  0.0  
Exp1  48048.72  1  0.9988187004926021  0.001181299507397928  0.0  0.0  0.0  0.0  0.0  0.0  0.0  
Exp1  20445.06  1  0.0009833885826988238  0.9990166114173012  0.0  0.0  0.0  0.0  0.0  0.0  0.0  
Exp1  49992.94  1  0.9994329935681524  0.0005670064318475764  0.0  0.0  0.0  0.0  0.0  0.0  0.0  
Exp1  36977.08  1  0.8921335949459673  0.10786640505403274  0.0  0.0  0.0  0.0  0.0  0.0  0.0  
Exp1  70827.5  1  0.9999993893126962  6.106873037656368e-07  0.0  0.0  0.0  0.0  0.0  0.0  0.0  
Exp1  62163.38  1  0.9999914410176146  8.55898238542716e-06  0.0  0.0  0.0  0.0  0.0  0.0  0.0  
Exp1  39759.34  1  0.9662849865819072  0.03371501341809288  0.0  0.0  0.0  0.0  0.0  0.0  0.0  
Exp1  57659.94  1  0.9999624804625926  3.7519537407381174e-05  0.0  0.0  0.0  0.0  0.0  0.0  0.0  
Exp1  57983.02  1  0.999966345223561  3.365477643912726e-05  0.0  0.0  0.0  0.0  0.0  0.0  0.0  
Exp1  51432.86  1  0.999666629432121  0.0003333705678789413  0.0  0.0  0.0  0.0  0.0  0.0  0.0  
Exp1  46164.36  1  0.9975471080175666  0.0024528919824334957  0.0  0.0  0.0  0.0  0.0  0.0  0.0  
Exp1  51402.52  1  0.9996629121839072  0.0003370878160926921  0.0  0.0  0.0  0.0  0.0  0.0  0.0  
Exp1  26863.2  1  0.047113535976627846  0.9528864640233722  0.0  0.0  0.0  0.0  0.0  0.0  0.0  
Exp1  55045.78  1  0.9999081040480747  9.189595192524759e-05  0.0  0.0  0.0  0.0  0.0  0.0  0.0  
Exp1  42089.78  1  0.987284957674705  0.012715042325295016  0.0  0.0  0.0  0.0  0.0  0.0  0.0  
Exp1  44618.66  1  0.9954683584318301  0.004531641568169818  0.0  0.0  0.0  0.0  0.0  0.0  0.0  
Exp1  54427.5  1  0.9998859209034086  0.00011407909659146055  0.0  0.0  0.0  0.0  0.0  0.0  0.0  
Exp1  54453.74  1  0.9998869667567719  0.0001130332432281952  0.0  0.0  0.0  0.0  0.0  0.0  0.0  
Exp1  82216.48  1  0.9999999734352258  2.656477417092169e-08  0.0  0.0  0.0  0.0  0.0  0.0  0.0  
Exp1  47048.32  1  0.9982630697518909  0.0017369302481089908  0.0  0.0  0.0  0.0  0.0  0.0  0.0  
Exp1  30645.04  1  0.27555496806188007  0.72444503193812  0.0  0.0  0.0  0.0  0.0  0.0  0.0  
Exp1  41410.0  1  0.9831331537595115  0.016866846240488575  0.0  0.0  0.0  0.0  0.0  0.0  0.0  
Exp1  42427.62  1  0.9889424924047705  0.011057507595229504  0.0  0.0  0.0  0.0  0.0  0.0  0.0  
Exp1  45434.56  1  0.9967278511975881  0.003272148802411903  0.0  0.0  0.0  0.0  0.0  0.0  0.0  
Exp1  52803.08  1  0.9997969752262945  0.00020302477370549312  0.0  0.0  0.0  0.0  0.0  0.0  0.0  
Exp1  34792.6  1  0.7488576225518092  0.2511423774481908  0.0  0.0  0.0  0.0  0.0  0.0  0.0  
Exp1  53222.918  1  0.999825283601787  0.000174716398212962  0.0  0.0  0.0  0.0  0.0  0.0  0.0  
Exp1  29950.5  1  0.20935939413673144  0.7906406058632686  0.0  0.0  0.0  0.0  0.0  0.0  0.0  
Exp1  41446.9  1  0.9833908016278222  0.01660919837217778  0.0  0.0  0.0  0.0  0.0  0.0  0.0  
Exp1  52043.758  1  0.9997330578406048  0.00026694215939523144  0.0  0.0  0.0  0.0  0.0  0.0  0.0  
Exp1  36114.44  1  0.8474518297383788  0.15254817026162118  0.0  0.0  0.0  0.0  0.0  0.0  0.0  
Exp1  54508.68  1  0.9998891255556565  0.00011087444434343987  0.0  0.0  0.0  0.0  0.0  0.0  0.0  
Exp1  53423.0  1  0.9998373015286525  0.0001626984713474917  0.0  0.0  0.0  0.0  0.0  0.0  0.0  
Exp1  51901.08  1  0.999718882850868  0.0002811171491320528  0.0  0.0  0.0  0.0  0.0  0.0  0.0  
Exp1  60087.96  1  0.9999832523355066  1.674766449342779e-05  0.0  0.0  0.0  0.0  0.0  0.0  0.0  
Exp1  31187.879  1  0.33465313008537745  0.6653468699146224  0.0  0.0  0.0  0.0  0.0  0.0  0.0  
Exp1  29420.78  1  0.166776268498959  0.833223731501041  0.0  0.0  0.0  0.0  0.0  0.0  0.0  
Exp1  50346.36  1  0.9995027748999299  0.000497225100070176  0.0  0.0  0.0  0.0  0.0  0.0  0.0  
Exp1  54475.06  1  0.999887809114834  0.00011219088516599096  0.0  0.0  0.0  0.0  0.0  0.0  0.0  
Exp1  31379.76  1  0.3568190399006081  0.643180960099392  0.0  0.0  0.0  0.0  0.0  0.0  0.0  
Exp1  68324.86  1  0.9999987232258414  1.2767741586705499e-06  0.0  0.0  0.0  0.0  0.0  0.0  0.0  
Exp1  32971.38  1  0.5521138662106294  0.4478861337893706  0.0  0.0  0.0  0.0  0.0  0.0  0.0  
Exp1  31684.799  1  0.39312818557871254  0.6068718144212875  0.0  0.0  0.0  0.0  0.0  0.0  0.0  
Exp1  66256.82  1  0.9999976162953875  2.3837046125728886e-06  0.0  0.0  0.0  0.0  0.0  0.0  0.0  
Exp1  42757.258  1  0.9903462969059392  0.009653703094060724  0.0  0.0  0.0  0.0  0.0  0.0  0.0  
Exp1  54621.02  1  0.9998934057146511  0.00010659428534893685  0.0  0.0  0.0  0.0  0.0  0.0  0.0  
Exp1  25807.04  1  0.026370848768879896  0.9736291512311201  0.0  0.0  0.0  0.0  0.0  0.0  0.0  
Exp1  63613.14  1  0.9999945939270889  5.4060729110008634e-06  0.0  0.0  0.0  0.0  0.0  0.0  0.0  
Exp1  60246.22  1  0.9999840971948184  1.590280518165946e-05  0.0  0.0  0.0  0.0  0.0  0.0  0.0  
Exp1  44134.86  1  0.9944937828044087  0.005506217195591421  0.0  0.0  0.0  0.0  0.0  0.0  0.0  
Exp1  20154.78  1  0.0008105101449566087  0.9991894898550434  0.0  0.0  0.0  0.0  0.0  0.0  0.0  
Exp1  41361.62  1  0.9827893828744582  0.017210617125541804  0.0  0.0  0.0  0.0  0.0  0.0  0.0  
Exp1  52532.48  1  0.9997762462140897  0.00022375378591037794  0.0  0.0  0.0  0.0  0.0  0.0  0.0  
Exp1  41627.3  1  0.9845931523390803  0.015406847660919702  0.0  0.0  0.0  0.0  0.0  0.0  0.0  
Exp1  48642.4  1  0.9990578777798408  0.0009421222201591108  0.0  0.0  0.0  0.0  0.0  0.0  0.0  
Exp1  59315.52  1  0.9999784081521916  2.1591847808305057e-05  0.0  0.0  0.0  0.0  0.0  0.0  0.0  
Exp1  40595.74  1  0.9762853213401321  0.023714678659867948  0.0  0.0  0.0  0.0  0.0  0.0  0.0  
Exp1  50944.14  1  0.9996012378034832  0.00039876219651677306  0.0  0.0  0.0  0.0  0.0  0.0  0.0  
Exp1  27711.08  1  0.07348028940973217  0.9265197105902678  0.0  0.0  0.0  0.0  0.0  0.0  0.0  
Exp1  70809.46  1  0.9999993860939174  6.139060825751371e-07  0.0  0.0  0.0  0.0  0.0  0.0  0.0  
Exp1  51158.16  1  0.9996313722947604  0.00036862770523964105  0.0  0.0  0.0  0.0  0.0  0.0  0.0  
Exp1  48661.258  1  0.999064591023375  0.0009354089766251627  0.0  0.0  0.0  0.0  0.0  0.0  0.0  
Exp1  29623.32  1  0.1822357111563537  0.8177642888436463  0.0  0.0  0.0  0.0  0.0  0.0  0.0  
Exp1  29600.36  1  0.1804320664527476  0.8195679335472524  0.0  0.0  0.0  0.0  0.0  0.0  0.0  
Exp1  48489.88  1  0.999001673818634  0.000998326181365903  0.0  0.0  0.0  0.0  0.0  0.0  0.0  
Exp1  27268.28  1  0.05841244624609627  0.9415875537539037  0.0  0.0  0.0  0.0  0.0  0.0  0.0  
Exp1  55687.84  1  0.9999264541631973  7.354583680287333e-05  0.0  0.0  0.0  0.0  0.0  0.0  0.0  
Exp1  37823.32  1  0.923942261859228  0.07605773814077202  0.0  0.0  0.0  0.0  0.0  0.0  0.0  
Exp1  32378.52  1  0.47871320574102855  0.5212867942589714  0.0  0.0  0.0  0.0  0.0  0.0  0.0  
Exp1  41071.34  1  0.9805704678509299  0.01942953214907007  0.0  0.0  0.0  0.0  0.0  0.0  0.0  
Exp1  24185.08  1  0.010318493033976257  0.9896815069660237  0.0  0.0  0.0  0.0  0.0  0.0  0.0  
Exp1  47156.56  1  0.998334474354804  0.0016655256451960881  0.0  0.0  0.0  0.0  0.0  0.0  0.0  
Exp1  35308.38  1  0.792021237105782  0.207978762894218  0.0  0.0  0.0  0.0  0.0  0.0  0.0  
Exp1  32449.86  1  0.48760732186446376  0.5123926781355361  0.0  0.0  0.0  0.0  0.0  0.0  0.0  
Exp1  45769.12  1  0.9971338505385222  0.0028661494614777654  0.0  0.0  0.0  0.0  0.0  0.0  0.0  
Exp1  50412.78  1  0.9995148596041814  0.0004851403958185814  0.0  0.0  0.0  0.0  0.0  0.0  0.0  
Exp1  19294.6  1  0.00045255643789984324  0.9995474435621001  0.0  0.0  0.0  0.0  0.0  0.0  0.0  
Exp1  26425.32  1  0.03716085806798934  0.9628391419320106  0.0  0.0  0.0  0.0  0.0  0.0  0.0  
Exp1  40678.56  1  0.9770953306661349  0.022904669333865188  0.0  0.0  0.0  0.0  0.0  0.0  0.0  
Exp1  44104.52  1  0.9944258243100405  0.0055741756899595485  0.0  0.0  0.0  0.0  0.0  0.0  0.0  
Exp1  50798.18  1  0.9995792328481679  0.00042076715183216414  0.0  0.0  0.0  0.0  0.0  0.0  0.0  
Exp1  24135.879  1  0.010020873239779063  0.9899791267602209  0.0  0.0  0.0  0.0  0.0  0.0  0.0  
Exp1  68923.46  1  0.9999989315860162  1.0684139837590377e-06  0.0  0.0  0.0  0.0  0.0  0.0  0.0  
Exp1  45856.04  1  0.9972305318146996  0.002769468185300522  0.0  0.0  0.0  0.0  0.0  0.0  0.0  
Exp1  23994.02  1  0.009207769191309507  0.9907922308086905  0.0  0.0  0.0  0.0  0.0  0.0  0.0  
Exp1  36213.66  1  0.8533149844983741  0.14668501550162602  0.0  0.0  0.0  0.0  0.0  0.0  0.0  
Exp1  37283.758  1  0.9048836798788578  0.09511632012114231  0.0  0.0  0.0  0.0  0.0  0.0  0.0  
Exp1  23465.12  1  0.006694319373959751  0.9933056806260402  0.0  0.0  0.0  0.0  0.0  0.0  0.0  
Exp1  24599.18  1  0.013176527515767375  0.9868234724842326  0.0  0.0  0.0  0.0  0.0  0.0  0.0  
Exp1  33532.258  1  0.6188307647394758  0.38116923526052415  0.0  0.0  0.0  0.0  0.0  0.0  0.0  
Exp1  45746.98  1  0.9971086671286223  0.0028913328713777112  0.0  0.0  0.0  0.0  0.0  0.0  0.0  
Exp1  38764.68  1  0.9487348441033607  0.05126515589663919  0.0  0.0  0.0  0.0  0.0  0.0  0.0  
Exp1  56949.82  1  0.9999522815090858  4.7718490914347916e-05  0.0  0.0  0.0  0.0  0.0  0.0  0.0  
Exp1  49914.22  1  0.9994161119132567  0.000583888086743166  0.0  0.0  0.0  0.0  0.0  0.0  0.0  
Exp1  50824.418  1  0.9995832789677502  0.0004167210322497112  0.0  0.0  0.0  0.0  0.0  0.0  0.0  
Exp1  48152.04  1  0.9988644541470048  0.0011355458529951617  0.0  0.0  0.0  0.0  0.0  0.0  0.0  
Exp1  18762.42  1  0.00031318575610503715  0.9996868142438949  0.0  0.0  0.0  0.0  0.0  0.0  0.0  
Exp1  32823.78  1  0.534008797071683  0.4659912029283169  0.0  0.0  0.0  0.0  0.0  0.0  0.0  
Exp1  45190.2  1  0.9963940301261216  0.0036059698738784146  0.0  0.0  0.0  0.0  0.0  0.0  0.0  
Exp1  49177.86  1  0.999230538425502  0.0007694615744979526  0.0  0.0  0.0  0.0  0.0  0.0  0.0  
Exp1  87193.06  1  0.9999999925410346  7.458965419302866e-09  0.0  0.0  0.0  0.0  0.0  0.0  0.0  
Exp1  29861.12  1  0.20168495637683262  0.7983150436231674  0.0  0.0  0.0  0.0  0.0  0.0  0.0  
Exp1  40922.1  1  0.9793181347608395  0.020681865239160498  0.0  0.0  0.0  0.0  0.0  0.0  0.0  
Exp1  42632.62  1  0.9898384378324759  0.01016156216752402  0.0  0.0  0.0  0.0  0.0  0.0  0.0  
Exp1  32531.86  1  0.4978226000169612  0.5021773999830388  0.0  0.0  0.0  0.0  0.0  0.0  0.0  
Exp1  45936.4  1  0.9973169276809746  0.002683072319025448  0.0  0.0  0.0  0.0  0.0  0.0  0.0  
Exp1  29287.12  1  0.15712475174987786  0.8428752482501222  0.0  0.0  0.0  0.0  0.0  0.0  0.0  
Exp1  55734.58  1  0.9999276318451915  7.236815480842181e-05  0.0  0.0  0.0  0.0  0.0  0.0  0.0  
Exp1  57077.74  1  0.9999543113161781  4.5688683821938304e-05  0.0  0.0  0.0  0.0  0.0  0.0  0.0  
Exp1  41537.1  1  0.9840034247613019  0.015996575238698036  0.0  0.0  0.0  0.0  0.0  0.0  0.0  
Exp1  39028.72  1  0.9541286340049702  0.04587136599502983  0.0  0.0  0.0  0.0  0.0  0.0  0.0  
Exp1  56455.36  1  0.9999435134317386  5.648656826135264e-05  0.0  0.0  0.0  0.0  0.0  0.0  0.0  
Exp1  38385.02  1  0.9398667945075344  0.06013320549246566  0.0  0.0  0.0  0.0  0.0  0.0  0.0  
Exp1  53984.7  1  0.9998666710110767  0.00013332898892330733  0.0  0.0  0.0  0.0  0.0  0.0  0.0  
Exp1  23185.5  1  0.005644392022756605  0.9943556079772433  0.0  0.0  0.0  0.0  0.0  0.0  0.0  
Exp1  40002.88  1  0.9695718934329927  0.0304281065670073  0.0  0.0  0.0  0.0  0.0  0.0  0.0  
Exp1  52188.08  1  0.999746642860005  0.0002533571399949508  0.0  0.0  0.0  0.0  0.0  0.0  0.0  
Exp1  46077.44  1  0.9974618459019718  0.002538154098028205  0.0  0.0  0.0  0.0  0.0  0.0  0.0  
Exp1  41145.96  1  0.9811673698220994  0.01883263017790058  0.0  0.0  0.0  0.0  0.0  0.0  0.0  
Exp1  44726.08  1  0.9956594557897918  0.004340544210208324  0.0  0.0  0.0  0.0  0.0  0.0  0.0  
Exp1  49383.68  1  0.999287862043394  0.0007121379566060885  0.0  0.0  0.0  0.0  0.0  0.0  0.0  
Exp1  46936.8  1  0.9981861935778912  0.0018138064221087376  0.0  0.0  0.0  0.0  0.0  0.0  0.0  
Exp1  50240.58  1  0.9994828745775284  0.0005171254224716378  0.0  0.0  0.0  0.0  0.0  0.0  0.0  
Exp1  44245.56  1  0.9947343699229553  0.005265630077044733  0.0  0.0  0.0  0.0  0.0  0.0  0.0  
Exp1  36840.96  1  0.8859819345337148  0.11401806546628532  0.0  0.0  0.0  0.0  0.0  0.0  0.0  
Exp1  49314.8  1  0.9992691919515947  0.0007308080484052273  0.0  0.0  0.0  0.0  0.0  0.0  0.0  
Exp1  66592.2  1  0.9999978478561276  2.152143872471228e-06  0.0  0.0  0.0  0.0  0.0  0.0  0.0  
Exp1  67970.62  1  0.9999985804993512  1.419500648796102e-06  0.0  0.0  0.0  0.0  0.0  0.0  0.0  
Exp1  37955.34  1  0.9280164858130485  0.07198351418695145  0.0  0.0  0.0  0.0  0.0  0.0  0.0  
Exp1  24854.2  1  0.015292656187136216  0.9847073438128637  0.0  0.0  0.0  0.0  0.0  0.0  0.0  
Exp1  47478.0  1  0.9985290840667064  0.0014709159332936346  0.0  0.0  0.0  0.0  0.0  0.0  0.0  
Exp1  55274.56  1  0.9999151332655404  8.486673445968424e-05  0.0  0.0  0.0  0.0  0.0  0.0  0.0  
Exp1  47530.48  1  0.9985585624859526  0.001441437514047325  0.0  0.0  0.0  0.0  0.0  0.0  0.0  
Exp1  50134.8  1  0.9994621452887115  0.0005378547112885072  0.0  0.0  0.0  0.0  0.0  0.0  0.0  
Exp1  51823.18  1  0.9997108173565218  0.0002891826434781692  0.0  0.0  0.0  0.0  0.0  0.0  0.0  
Exp1  63373.7  1  0.9999941707468823  5.8292531177045835e-06  0.0  0.0  0.0  0.0  0.0  0.0  0.0  
Exp1  29695.48  1  0.18799001386941616  0.8120099861305838  0.0  0.0  0.0  0.0  0.0  0.0  0.0  
Exp1  30077.6  1  0.22060993711663762  0.7793900628833623  0.0  0.0  0.0  0.0  0.0  0.0  0.0  
Exp1  63462.258  1  0.9999943311602636  5.668839736371878e-06  0.0  0.0  0.0  0.0  0.0  0.0  0.0  
Exp1  39956.14  1  0.9689673252437091  0.031032674756290974  0.0  0.0  0.0  0.0  0.0  0.0  0.0  
Exp1  42399.74  1  0.9888145739885987  0.011185426011401291  0.0  0.0  0.0  0.0  0.0  0.0  0.0  
Exp1  47686.28  1  0.9986424753666862  0.0013575246333137753  0.0  0.0  0.0  0.0  0.0  0.0  0.0  
Exp1  37672.44  1  0.9190145747500594  0.08098542524994061  0.0  0.0  0.0  0.0  0.0  0.0  0.0  
Exp1  48828.54  1  0.9991220434510985  0.0008779565489015189  0.0  0.0  0.0  0.0  0.0  0.0  0.0  
Exp1  40948.34  1  0.9795439736921299  0.020456026307870214  0.0  0.0  0.0  0.0  0.0  0.0  0.0  
Exp1  38502.28  1  0.9427552822398731  0.05724471776012679  0.0  0.0  0.0  0.0  0.0  0.0  0.0  
Exp1  50553.0  1  0.9995393882187039  0.0004606117812960654  0.0  0.0  0.0  0.0  0.0  0.0  0.0  
Exp1  29514.26  1  0.1737859795365956  0.8262140204634044  0.0  0.0  0.0  0.0  0.0  0.0  0.0  
Exp1  40608.86  1  0.9764153367746228  0.023584663225377278  0.0  0.0  0.0  0.0  0.0  0.0  0.0  
Exp1  44650.64  1  0.9955261434124394  0.004473856587560566  0.0  0.0  0.0  0.0  0.0  0.0  0.0  
Exp1  27401.94  1  0.06264169093100934  0.9373583090689908  0.0  0.0  0.0  0.0  0.0  0.0  0.0  
Exp1  35631.46  1  0.8159544176175719  0.18404558238242805  0.0  0.0  0.0  0.0  0.0  0.0  0.0  
Exp1  30812.32  1  0.293140143210385  0.706859856789615  0.0  0.0  0.0  0.0  0.0  0.0  0.0  
Exp1  22344.18  1  0.0033496061433279235  0.9966503938566721  0.0  0.0  0.0  0.0  0.0  0.0  0.0  
Exp1  51233.598  1  0.9996414266992837  0.0003585733007163093  0.0  0.0  0.0  0.0  0.0  0.0  0.0  
Exp1  55037.58  1  0.9999078404263704  9.215957362966612e-05  0.0  0.0  0.0  0.0  0.0  0.0  0.0  
Exp1  49010.58  1  0.9991804375895617  0.0008195624104382817  0.0  0.0  0.0  0.0  0.0  0.0  0.0  
Exp1  28365.44  1  0.10193268022945014  0.8980673197705499  0.0  0.0  0.0  0.0  0.0  0.0  0.0  
Exp1  46045.46  1  0.997429718093162  0.0025702819068378307  0.0  0.0  0.0  0.0  0.0  0.0  0.0  
Exp1  38137.38  1  0.9332903738808158  0.06670962611918418  0.0  0.0  0.0  0.0  0.0  0.0  0.0  
Exp1  32323.58  1  0.4718652337213388  0.5281347662786612  0.0  0.0  0.0  0.0  0.0  0.0  0.0  
Exp1  41488.72  1  0.9836777042096607  0.016322295790339246  0.0  0.0  0.0  0.0  0.0  0.0  0.0  
Exp1  23526.62  1  0.006948905991928902  0.9930510940080712  0.0  0.0  0.0  0.0  0.0  0.0  0.0  
Exp1  41173.02  1  0.9813790571612924  0.018620942838707598  0.0  0.0  0.0  0.0  0.0  0.0  0.0  
Exp1  36532.64  1  0.8708463620885399  0.12915363791146003  0.0  0.0  0.0  0.0  0.0  0.0  0.0  
Exp1  60998.98  1  0.9999875516256955  1.2448374304451375e-05  0.0  0.0  0.0  0.0  0.0  0.0  0.0  
Exp1  47737.94  1  0.9986691720732125  0.0013308279267874481  0.0  0.0  0.0  0.0  0.0  0.0  0.0  
Exp1  25000.16  1  0.0166439045925283  0.9833560954074716  0.0  0.0  0.0  0.0  0.0  0.0  0.0  
Exp1  31979.18  1  0.42911018567714526  0.5708898143228548  0.0  0.0  0.0  0.0  0.0  0.0  0.0  
Exp1  48626.0  1  0.9990519851207295  0.0009480148792704646  0.0  0.0  0.0  0.0  0.0  0.0  0.0  
Exp1  49034.36  1  0.9991877636524551  0.0008122363475448934  0.0  0.0  0.0  0.0  0.0  0.0  0.0  
Exp1  22700.879  1  0.004185571925971927  0.9958144280740281  0.0  0.0  0.0  0.0  0.0  0.0  0.0  
Exp1  24338.42  1  0.011300541760354353  0.9886994582396456  0.0  0.0  0.0  0.0  0.0  0.0  0.0  
Exp1  53573.06  1  0.9998457502961596  0.000154249703840288  0.0  0.0  0.0  0.0  0.0  0.0  0.0  
Exp1  48638.3  1  0.9990564051190182  0.0009435948809817813  0.0  0.0  0.0  0.0  0.0  0.0  0.0  
Exp1  39929.9  1  0.9686224400774267  0.03137755992257333  0.0  0.0  0.0  0.0  0.0  0.0  0.0  
Exp1  28013.66  1  0.08564629739927587  0.9143537026007241  0.0  0.0  0.0  0.0  0.0  0.0  0.0  
Exp1  58917.0  1  0.9999753615120184  2.4638487981547748e-05  0.0  0.0  0.0  0.0  0.0  0.0  0.0  
Exp1  24584.42  1  0.013062924543957464  0.9869370754560426  0.0  0.0  0.0  0.0  0.0  0.0  0.0  
Exp1  25515.94  1  0.022371936180233844  0.9776280638197662  0.0  0.0  0.0  0.0  0.0  0.0  0.0  
Exp1  25100.2  1  0.017633998959406753  0.9823660010405932  0.0  0.0  0.0  0.0  0.0  0.0  0.0  
Exp1  41962.68  1  0.9865971583577525  0.013402841642247379  0.0  0.0  0.0  0.0  0.0  0.0  0.0  
Exp1  44911.4  1  0.995969754078047  0.004030245921953008  0.0  0.0  0.0  0.0  0.0  0.0  0.0  
Exp1  52480.82  1  0.9997720435552037  0.00022795644479633783  0.0  0.0  0.0  0.0  0.0  0.0  0.0  
Exp1  23467.58  1  0.006704294960599337  0.9932957050394008  0.0  0.0  0.0  0.0  0.0  0.0  0.0  
Exp1  36430.96  1  0.8654721965506602  0.1345278034493398  0.0  0.0  0.0  0.0  0.0  0.0  0.0  
Exp1  20648.42  1  0.0011249391414609848  0.998875060858539  0.0  0.0  0.0  0.0  0.0  0.0  0.0  
Exp1  40452.24  1  0.9748122764130942  0.025187723586905734  0.0  0.0  0.0  0.0  0.0  0.0  0.0  
Exp1  37350.18  1  0.9074533154691706  0.09254668453082941  0.0  0.0  0.0  0.0  0.0  0.0  0.0  
Exp1  39666.68  1  0.9649428358553145  0.03505716414468556  0.0  0.0  0.0  0.0  0.0  0.0  0.0  
Exp1  40317.758  1  0.9733475181283311  0.026652481871668902  0.0  0.0  0.0  0.0  0.0  0.0  0.0  
Exp1  32579.42  1  0.503741076677024  0.496258923322976  0.0  0.0  0.0  0.0  0.0  0.0  0.0  
Exp1  67987.016  1  0.9999985874401136  1.412559886383847e-06  0.0  0.0  0.0  0.0  0.0  0.0  0.0  
Exp1  49213.12  1  0.9992406954110904  0.0007593045889095721  0.0  0.0  0.0  0.0  0.0  0.0  0.0  
Exp1  59437.7  1  0.9999792618998776  2.0738100122436065e-05  0.0  0.0  0.0  0.0  0.0  0.0  0.0  
Exp1  37633.08  1  0.9176801410947627  0.08231985890523726  0.0  0.0  0.0  0.0  0.0  0.0  0.0  
Exp1  28467.12  1  0.10710114169274056  0.8928988583072595  0.0  0.0  0.0  0.0  0.0  0.0  0.0  
Exp1  45828.98  1  0.9972007971226524  0.0027992028773475607  0.0  0.0  0.0  0.0  0.0  0.0  0.0  
Exp1  41584.66  1  0.9843171246427105  0.01568287535728958  0.0  0.0  0.0  0.0  0.0  0.0  0.0  
Exp1  24636.9  1  0.013471102382268363  0.9865288976177317  0.0  0.0  0.0  0.0  0.0  0.0  0.0  
Exp1  25114.959  1  0.01778480669446452  0.9822151933055355  0.0  0.0  0.0  0.0  0.0  0.0  0.0  
Exp1  41697.0  1  0.9850335407490588  0.014966459250941151  0.0  0.0  0.0  0.0  0.0  0.0  0.0  
Exp1  44552.24  1  0.9953459128546777  0.004654087145322366  0.0  0.0  0.0  0.0  0.0  0.0  0.0  
Exp1  46207.0  1  0.997587855336679  0.0024121446633210333  0.0  0.0  0.0  0.0  0.0  0.0  0.0  
Exp1  44357.9  1  0.9949674699968069  0.005032530003193063  0.0  0.0  0.0  0.0  0.0  0.0  0.0  
Exp1  46175.02  1  0.9975573796344118  0.002442620365588231  0.0  0.0  0.0  0.0  0.0  0.0  0.0  
Exp1  19703.78  1  0.0005982300857353354  0.9994017699142648  0.0  0.0  0.0  0.0  0.0  0.0  0.0  
Exp1  35150.94  1  0.7794957431416101  0.22050425685838987  0.0  0.0  0.0  0.0  0.0  0.0  0.0  
Exp1  36243.18  1  0.8550216584080517  0.14497834159194828  0.0  0.0  0.0  0.0  0.0  0.0  0.0  
Exp1  46010.2  1  0.9973937921786802  0.002606207821319748  0.0  0.0  0.0  0.0  0.0  0.0  0.0  
Exp1  46125.82  1  0.9975096888301856  0.0024903111698142888  0.0  0.0  0.0  0.0  0.0  0.0  0.0  
Exp1  47428.8  1  0.9985009019129909  0.0014990980870091839  0.0  0.0  0.0  0.0  0.0  0.0  0.0  
Exp1  40315.3  1  0.9733200289916184  0.02667997100838163  0.0  0.0  0.0  0.0  0.0  0.0  0.0  
Exp1  31514.24  1  0.37267976981346834  0.6273202301865316  0.0  0.0  0.0  0.0  0.0  0.0  0.0  
Exp1  51853.52  1  0.9997139857778798  0.00028601422212019  0.0  0.0  0.0  0.0  0.0  0.0  0.0  
Exp1  46059.4  1  0.9974437806608204  0.0025562193391795427  0.0  0.0  0.0  0.0  0.0  0.0  0.0  
Exp1  50315.2  1  0.9994969944287618  0.0005030055712382636  0.0  0.0  0.0  0.0  0.0  0.0  0.0  
Exp1  26010.4  1  0.029549164562339848  0.9704508354376601  0.0  0.0  0.0  0.0  0.0  0.0  0.0  
Exp1  23132.2  1  0.005462900386645084  0.9945370996133549  0.0  0.0  0.0  0.0  0.0  0.0  0.0  
Exp1  39473.16  1  0.9619634560038677  0.03803654399613235  0.0  0.0  0.0  0.0  0.0  0.0  0.0  
Exp1  50799.82  1  0.9995794878340141  0.00042051216598600305  0.0  0.0  0.0  0.0  0.0  0.0  0.0  
Exp1  53937.14  1  0.9998644126445284  0.00013558735547155573  0.0  0.0  0.0  0.0  0.0  0.0  0.0  
Exp1  26079.28  1  0.030703496614702407  0.9692965033852976  0.0  0.0  0.0  0.0  0.0  0.0  0.0  
Exp1  44531.74  1  0.9953073814851323  0.00469261851486762  0.0  0.0  0.0  0.0  0.0  0.0  0.0  
Exp1  38210.36  1  0.9352977579419335  0.06470224205806643  0.0  0.0  0.0  0.0  0.0  0.0  0.0  
Exp1  49550.14  1  0.9993309807749946  0.0006690192250054768  0.0  0.0  0.0  0.0  0.0  0.0  0.0  
Exp1  47446.02  1  0.998510829049158  0.0014891709508419687  0.0  0.0  0.0  0.0  0.0  0.0  0.0  
Exp1  48654.7  1  0.9990622593397097  0.0009377406602902273  0.0  0.0  0.0  0.0  0.0  0.0  0.0  
Exp1  37251.78  1  0.9036230316128094  0.09637696838719058  0.0  0.0  0.0  0.0  0.0  0.0  0.0  
Exp1  55036.758  1  0.999907814724349  9.218527565108709e-05  0.0  0.0  0.0  0.0  0.0  0.0  0.0  
Exp1  53844.48  1  0.9998598970893722  0.0001401029106278272  0.0  0.0  0.0  0.0  0.0  0.0  0.0  
Exp1  48124.16  1  0.9988522922439752  0.0011477077560247857  0.0  0.0  0.0  0.0  0.0  0.0  0.0  
Exp1  26124.379  1  0.03148197210361381  0.9685180278963862  0.0  0.0  0.0  0.0  0.0  0.0  0.0  
Exp1  41634.68  1  0.9846403698118095  0.015359630188190547  0.0  0.0  0.0  0.0  0.0  0.0  0.0  
Exp1  52707.96  1  0.9997899240344719  0.00021007596552815086  0.0  0.0  0.0  0.0  0.0  0.0  0.0  
Exp1  45883.918  1  0.9972608090185605  0.0027391909814394834  0.0  0.0  0.0  0.0  0.0  0.0  0.0  
Exp1  52761.258  1  0.9997939052712562  0.000206094728743753  0.0  0.0  0.0  0.0  0.0  0.0  0.0  
Exp1  22691.86  1  0.00416214377339684  0.9958378562266033  0.0  0.0  0.0  0.0  0.0  0.0  0.0  
Exp1  34618.758  1  0.7329319487037147  0.26706805129628525  0.0  0.0  0.0  0.0  0.0  0.0  0.0  
Exp1  38596.58  1  0.9449788794062475  0.055021120593752526  0.0  0.0  0.0  0.0  0.0  0.0  0.0  
Exp1  40080.78  1  0.9705535260429089  0.029446473957091136  0.0  0.0  0.0  0.0  0.0  0.0  0.0  
Exp1  20664.0  1  0.001136551547582121  0.9988634484524178  0.0  0.0  0.0  0.0  0.0  0.0  0.0  
Exp1  36134.94  1  0.8486791226071678  0.151320877392832  0.0  0.0  0.0  0.0  0.0  0.0  0.0  
Exp1  35319.86  1  0.7929126461372258  0.20708735386277416  0.0  0.0  0.0  0.0  0.0  0.0  0.0  
Exp1  24221.98  1  0.010547117317053713  0.9894528826829463  0.0  0.0  0.0  0.0  0.0  0.0  0.0  
Exp1  37997.98  1  0.9292872045006533  0.0707127954993468  0.0  0.0  0.0  0.0  0.0  0.0  0.0  
Exp1  44853.18  1  0.9958748358636054  0.004125164136394776  0.0  0.0  0.0  0.0  0.0  0.0  0.0  
Exp1  46953.2  1  0.9981977278037929  0.00180227219620708  0.0  0.0  0.0  0.0  0.0  0.0  0.0  
Exp1  55717.36  1  0.9999272006260838  7.279937391628135e-05  0.0  0.0  0.0  0.0  0.0  0.0  0.0  
Exp1  36618.74  1  0.8752458851519737  0.12475411484802625  0.0  0.0  0.0  0.0  0.0  0.0  0.0  
Exp1  52324.2  1  0.9997588014958527  0.00024119850414729908  0.0  0.0  0.0  0.0  0.0  0.0  0.0  
Exp1  45698.598  1  0.9970528289620965  0.0029471710379035078  0.0  0.0  0.0  0.0  0.0  0.0  0.0  
Exp1  39403.46  1  0.9608296760134329  0.03917032398656707  0.0  0.0  0.0  0.0  0.0  0.0  0.0  
Exp1  57717.34  1  0.9999631991761014  3.6800823898469495e-05  0.0  0.0  0.0  0.0  0.0  0.0  0.0  
Exp1  19109.28  1  0.00039837545078393066  0.9996016245492161  0.0  0.0  0.0  0.0  0.0  0.0  0.0  
Exp1  27260.08  1  0.058161476769726765  0.9418385232302732  0.0  0.0  0.0  0.0  0.0  0.0  0.0  
Exp1  55365.58  1  0.9999177727753411  8.222722465894161e-05  0.0  0.0  0.0  0.0  0.0  0.0  0.0  
Exp1  57226.98  1  0.9999565672996825  4.3432700317455164e-05  0.0  0.0  0.0  0.0  0.0  0.0  0.0  
Exp1  56867.0  1  0.999950917979012  4.908202098799827e-05  0.0  0.0  0.0  0.0  0.0  0.0  0.0  
Exp1  48382.46  1  0.9989600131457819  0.001039986854218141  0.0  0.0  0.0  0.0  0.0  0.0  0.0  
Exp1  41177.12  1  0.9814110138972746  0.018588986102725424  0.0  0.0  0.0  0.0  0.0  0.0  0.0  
Exp1  57391.8  1  0.9999589243272085  4.107567279154335e-05  0.0  0.0  0.0  0.0  0.0  0.0  0.0  
Exp1  57019.52  1  0.9999533992790519  4.660072094809566e-05  0.0  0.0  0.0  0.0  0.0  0.0  0.0  
Exp1  44682.62  1  0.9955831552819487  0.004416844718051213  0.0  0.0  0.0  0.0  0.0  0.0  0.0  
Exp1  53623.9  1  0.9998485087993122  0.00015149120068773937  0.0  0.0  0.0  0.0  0.0  0.0  0.0  
Exp1  36709.758  1  0.8797488531550364  0.12025114684496357  0.0  0.0  0.0  0.0  0.0  0.0  0.0  
Exp1  70969.36  1  0.9999994139756089  5.86024391103373e-07  0.0  0.0  0.0  0.0  0.0  0.0  0.0  
Exp1  52506.24  1  0.9997741220429418  0.00022587795705824817  0.0  0.0  0.0  0.0  0.0  0.0  0.0  
Exp1  48613.7  1  0.999047556403189  0.0009524435968110529  0.0  0.0  0.0  0.0  0.0  0.0  0.0  
Exp1  43171.36  1  0.9918539066546854  0.008146093345314636  0.0  0.0  0.0  0.0  0.0  0.0  0.0  
Exp1  32626.16  1  0.509551678429582  0.49044832157041796  0.0  0.0  0.0  0.0  0.0  0.0  0.0  
Exp1  53352.48  1  0.999833166911481  0.00016683308851904717  0.0  0.0  0.0  0.0  0.0  0.0  0.0  
Exp1  45246.78  1  0.9964743429098228  0.003525657090177107  0.0  0.0  0.0  0.0  0.0  0.0  0.0  
Exp1  32223.54  1  0.459405665199817  0.5405943348001829  0.0  0.0  0.0  0.0  0.0  0.0  0.0  
Exp1  50197.12  1  0.9994744625609026  0.0005255374390975594  0.0  0.0  0.0  0.0  0.0  0.0  0.0  
Exp1  23320.799  1  0.0061311656175482105  0.9938688343824518  0.0  0.0  0.0  0.0  0.0  0.0  0.0  
Exp1  29032.1  1  0.13990834302436192  0.860091656975638  0.0  0.0  0.0  0.0  0.0  0.0  0.0  
Exp1  62849.72  1  0.9999931207062827  6.879293717437191e-06  0.0  0.0  0.0  0.0  0.0  0.0  0.0  
Exp1  30598.299  1  0.27074922473369706  0.729250775266303  0.0  0.0  0.0  0.0  0.0  0.0  0.0  
Exp1  23450.36  1  0.0066345331933039195  0.9933654668066961  0.0  0.0  0.0  0.0  0.0  0.0  0.0  
Exp1  37337.88  1  0.9069827599263959  0.09301724007360411  0.0  0.0  0.0  0.0  0.0  0.0  0.0  
Exp1  53470.56  1  0.99984002988669  0.00015997011330999247  0.0  0.0  0.0  0.0  0.0  0.0  0.0  
Exp1  25764.4  1  0.025746265528061106  0.9742537344719389  0.0  0.0  0.0  0.0  0.0  0.0  0.0  
Exp1  55295.06  1  0.9999157353770626  8.42646229373798e-05  0.0  0.0  0.0  0.0  0.0  0.0  0.0  
Exp1  59048.2  1  0.9999764109024333  2.358909756678649e-05  0.0  0.0  0.0  0.0  0.0  0.0  0.0  
Exp1  44077.46  1  0.9943645525260915  0.005635447473908545  0.0  0.0  0.0  0.0  0.0  0.0  0.0  
Exp1  20324.52  1  0.0009077059407065723  0.9990922940592935  0.0  0.0  0.0  0.0  0.0  0.0  0.0  
Exp1  33551.94  1  0.6210928101878882  0.37890718981211174  0.0  0.0  0.0  0.0  0.0  0.0  0.0  
Exp1  28196.52  1  0.09381134479800003  0.906188655202  0.0  0.0  0.0  0.0  0.0  0.0  0.0  
Exp1  41775.72  1  0.9855153755395999  0.014484624460400004  0.0  0.0  0.0  0.0  0.0  0.0  0.0  
Exp1  63458.98  1  0.9999943253168216  5.674683178294463e-06  0.0  0.0  0.0  0.0  0.0  0.0  0.0  
Exp1  33959.48  1  0.6664831387815254  0.3335168612184746  0.0  0.0  0.0  0.0  0.0  0.0  0.0  
Exp1  40911.44  1  0.9792256247208159  0.020774375279184125  0.0  0.0  0.0  0.0  0.0  0.0  0.0  
Exp1  53995.36  1  0.9998671724698011  0.00013282753019893973  0.0  0.0  0.0  0.0  0.0  0.0  0.0  
Exp1  41824.1  1  0.9858036333773035  0.014196366622696523  0.0  0.0  0.0  0.0  0.0  0.0  0.0  
Exp1  48444.78  1  0.9989843935205831  0.0010156064794170111  0.0  0.0  0.0  0.0  0.0  0.0  0.0  
Exp1  32666.34  1  0.5145374879844654  0.4854625120155346  0.0  0.0  0.0  0.0  0.0  0.0  0.0  
Exp1  43035.24  1  0.9913870554168985  0.008612944583101512  0.0  0.0  0.0  0.0  0.0  0.0  0.0  
Exp1  38380.918  1  0.9397629924612294  0.06023700753877067  0.0  0.0  0.0  0.0  0.0  0.0  0.0  
Exp1  27020.64  1  0.05124677430311629  0.9487532256968838  0.0  0.0  0.0  0.0  0.0  0.0  0.0  
Exp1  42298.88  1  0.9883387559550806  0.011661244044919448  0.0  0.0  0.0  0.0  0.0  0.0  0.0  
Exp1  41405.9  1  0.9831042465979529  0.016895753402047103  0.0  0.0  0.0  0.0  0.0  0.0  0.0  
Exp1  20623.0  1  0.001106230534841365  0.9988937694651586  0.0  0.0  0.0  0.0  0.0  0.0  0.0  
Exp1  32714.719  1  0.5205349091166859  0.47946509088331407  0.0  0.0  0.0  0.0  0.0  0.0  0.0  
Exp1  35460.08  1  0.80355171685158  0.19644828314841994  0.0  0.0  0.0  0.0  0.0  0.0  0.0  
Exp1  28075.98  1  0.08835788936685214  0.9116421106331478  0.0  0.0  0.0  0.0  0.0  0.0  0.0  
Exp1  46129.098  1  0.9975128805198419  0.002487119480158201  0.0  0.0  0.0  0.0  0.0  0.0  0.0  
Exp1  48369.34  1  0.9989547935777309  0.0010452064222691952  0.0  0.0  0.0  0.0  0.0  0.0  0.0  
Exp1  34799.98  1  0.7495187789961016  0.25048122100389836  0.0  0.0  0.0  0.0  0.0  0.0  0.0  
Exp1  54246.28  1  0.9998784174422156  0.00012158255778435615  0.0  0.0  0.0  0.0  0.0  0.0  0.0  
Exp1  33825.82  1  0.6519254835012612  0.3480745164987389  0.0  0.0  0.0  0.0  0.0  0.0  0.0  
Exp1  31690.54  1  0.393822063897969  0.606177936102031  0.0  0.0  0.0  0.0  0.0  0.0  0.0  
Exp1  38503.918  1  0.942794436792151  0.057205563207849  0.0  0.0  0.0  0.0  0.0  0.0  0.0  
Exp1  29556.08  1  0.1769916879177603  0.8230083120822397  0.0  0.0  0.0  0.0  0.0  0.0  0.0  
Exp1  54853.9  1  0.9999017429763698  9.825702363032111e-05  0.0  0.0  0.0  0.0  0.0  0.0  0.0  
Exp1  26126.02  1  0.03151063048874538  0.9684893695112545  0.0  0.0  0.0  0.0  0.0  0.0  0.0  
Exp1  28124.36  1  0.09051273533062251  0.9094872646693775  0.0  0.0  0.0  0.0  0.0  0.0  0.0  
Exp1  51088.46  1  0.9996218288909704  0.0003781711090296412  0.0  0.0  0.0  0.0  0.0  0.0  0.0  
Exp1  26775.459  1  0.04494355420367843  0.9550564457963217  0.0  0.0  0.0  0.0  0.0  0.0  0.0  
Exp1  45139.36  1  0.996320249760975  0.003679750239024975  0.0  0.0  0.0  0.0  0.0  0.0  0.0  
Exp1  50582.52  1  0.9995443853818233  0.0004556146181766012  0.0  0.0  0.0  0.0  0.0  0.0  0.0  
Exp1  51910.098  1  0.9997198020755538  0.00028019792444614104  0.0  0.0  0.0  0.0  0.0  0.0  0.0  
Exp1  58227.38  1  0.9999689923215765  3.100767842335036e-05  0.0  0.0  0.0  0.0  0.0  0.0  0.0  
Exp1  44316.08  1  0.9948820191328572  0.005117980867142724  0.0  0.0  0.0  0.0  0.0  0.0  0.0  
Exp1  41310.78  1  0.9824202368223804  0.01757976317761964  0.0  0.0  0.0  0.0  0.0  0.0  0.0  
Exp1  42339.06  1  0.9885307042811543  0.011469295718845762  0.0  0.0  0.0  0.0  0.0  0.0  0.0  
Exp1  55731.3  1  0.9999275498586948  7.245014130512041e-05  0.0  0.0  0.0  0.0  0.0  0.0  0.0  
Exp1  47962.62  1  0.9987790969567838  0.0012209030432161576  0.0  0.0  0.0  0.0  0.0  0.0  0.0  
Exp1  21077.28  1  0.001489939055245034  0.9985100609447549  0.0  0.0  0.0  0.0  0.0  0.0  0.0  
Exp1  44634.24  1  0.9954965952161657  0.004503404783834287  0.0  0.0  0.0  0.0  0.0  0.0  0.0  
Exp1  38296.46  1  0.9375906545238935  0.06240934547610652  0.0  0.0  0.0  0.0  0.0  0.0  0.0  
Exp1  39943.02  1  0.9687953345540049  0.03120466544599504  0.0  0.0  0.0  0.0  0.0  0.0  0.0  
Exp1  27230.56  1  0.05726602714025934  0.9427339728597407  0.0  0.0  0.0  0.0  0.0  0.0  0.0  
Exp1  49403.36  1  0.9992931084634729  0.0007068915365270975  0.0  0.0  0.0  0.0  0.0  0.0  0.0  
Exp1  53419.72  1  0.9998371113341362  0.00016288866586371305  0.0  0.0  0.0  0.0  0.0  0.0  0.0  
Exp1  41234.52  1  0.9818514570531339  0.018148542946866113  0.0  0.0  0.0  0.0  0.0  0.0  0.0  
Exp1  41527.258  1  0.9839377946917885  0.016062205308211466  0.0  0.0  0.0  0.0  0.0  0.0  0.0  
Exp1  37688.02  1  0.9195376005638719  0.08046239943612805  0.0  0.0  0.0  0.0  0.0  0.0  0.0  
Exp1  58906.34  1  0.9999752740664282  2.4725933571780735e-05  0.0  0.0  0.0  0.0  0.0  0.0  0.0  
Exp1  51020.4  1  0.9996122587964993  0.0003877412035007535  0.0  0.0  0.0  0.0  0.0  0.0  0.0  
Exp1  20921.48  1  0.0013458826585456957  0.9986541173414544  0.0  0.0  0.0  0.0  0.0  0.0  0.0  
Exp1  41396.06  1  0.9830348680295359  0.016965131970464214  0.0  0.0  0.0  0.0  0.0  0.0  0.0  
Exp1  29751.24  1  0.19252465763399276  0.8074753423660073  0.0  0.0  0.0  0.0  0.0  0.0  0.0  
Exp1  42719.54  1  0.9901954262490664  0.009804573750933637  0.0  0.0  0.0  0.0  0.0  0.0  0.0  
Exp1  33767.6  1  0.6454807449072981  0.35451925509270177  0.0  0.0  0.0  0.0  0.0  0.0  0.0  
Exp1  38582.64  1  0.9446558287501824  0.0553441712498176  0.0  0.0  0.0  0.0  0.0  0.0  0.0  
Exp1  41493.64  1  0.9837112509694191  0.01628874903058085  0.0  0.0  0.0  0.0  0.0  0.0  0.0  
Exp1  29956.24  1  0.2098591005288991  0.7901408994711009  0.0  0.0  0.0  0.0  0.0  0.0  0.0  
Exp1  18582.84  1  0.00027622845863764435  0.9997237715413624  0.0  0.0  0.0  0.0  0.0  0.0  0.0  
Exp1  47090.14  1  0.9982910197818343  0.0017089802181656476  0.0  0.0  0.0  0.0  0.0  0.0  0.0  
Exp1  45209.88  1  0.9964221901552361  0.0035778098447639493  0.0  0.0  0.0  0.0  0.0  0.0  0.0  
Exp1  39547.78  1  0.9631411066729975  0.03685889332700255  0.0  0.0  0.0  0.0  0.0  0.0  0.0  
Exp1  51484.52  1  0.9996728560235416  0.00032714397645845295  0.0  0.0  0.0  0.0  0.0  0.0  0.0  
Exp1  45344.36  1  0.9966085260984985  0.0033914739015015534  0.0  0.0  0.0  0.0  0.0  0.0  0.0  
Exp1  40861.418  1  0.9787856735766538  0.021214326423346166  0.0  0.0  0.0  0.0  0.0  0.0  0.0  
Exp1  52677.62  1  0.9997876223763363  0.00021237762366355857  0.0  0.0  0.0  0.0  0.0  0.0  0.0  
Exp1  65681.18  1  0.9999971568205399  2.843179460112424e-06  0.0  0.0  0.0  0.0  0.0  0.0  0.0  
Exp1  43635.48  1  0.9932585609699506  0.006741439030049557  0.0  0.0  0.0  0.0  0.0  0.0  0.0  
Exp1  31574.1  1  0.37981784978709165  0.6201821502129083  0.0  0.0  0.0  0.0  0.0  0.0  0.0  
Exp1  48228.3  1  0.9988970491640615  0.0011029508359384496  0.0  0.0  0.0  0.0  0.0  0.0  0.0  
Exp1  37236.2  1  0.9030029804984316  0.09699701950156848  0.0  0.0  0.0  0.0  0.0  0.0  0.0  
Exp1  47309.9  1  0.9984304429956262  0.0015695570043737022  0.0  0.0  0.0  0.0  0.0  0.0  0.0  
Exp1  64911.2  1  0.9999963944801  3.6055198999861025e-06  0.0  0.0  0.0  0.0  0.0  0.0  0.0  
Exp1  25977.6  1  0.029013591553546283  0.9709864084464538  0.0  0.0  0.0  0.0  0.0  0.0  0.0  
Exp1  52116.74  1  0.9997400202838783  0.00025997971612169013  0.0  0.0  0.0  0.0  0.0  0.0  0.0  
Exp1  48416.9  1  0.9989735570412207  0.0010264429587793736  0.0  0.0  0.0  0.0  0.0  0.0  0.0  
Exp1  50718.64  1  0.9995667112787648  0.0004332887212351105  0.0  0.0  0.0  0.0  0.0  0.0  0.0  
Exp1  41101.68  1  0.9808154347829542  0.019184565217045802  0.0  0.0  0.0  0.0  0.0  0.0  0.0  
Exp1  40774.5  1  0.9779984554086569  0.02200154459134311  0.0  0.0  0.0  0.0  0.0  0.0  0.0  
Exp1  58204.418  1  0.9999687532707731  3.124672922694284e-05  0.0  0.0  0.0  0.0  0.0  0.0  0.0  
Exp1  38223.48  1  0.9356528150840457  0.06434718491595424  0.0  0.0  0.0  0.0  0.0  0.0  0.0  
Exp1  25932.5  1  0.02829181764119353  0.9717081823588064  0.0  0.0  0.0  0.0  0.0  0.0  0.0  
Exp1  20363.879  1  0.0009317789716898465  0.99906822102831  0.0  0.0  0.0  0.0  0.0  0.0  0.0  
Exp1  43888.86  1  0.9939174936327038  0.006082506367296191  0.0  0.0  0.0  0.0  0.0  0.0  0.0  
Exp1  43926.58  1  0.9940097733822111  0.005990226617788889  0.0  0.0  0.0  0.0  0.0  0.0  0.0  
Exp1  27066.56  1  0.05251270519516408  0.947487294804836  0.0  0.0  0.0  0.0  0.0  0.0  0.0  
Exp1  32762.28  1  0.5264197709578693  0.4735802290421308  0.0  0.0  0.0  0.0  0.0  0.0  0.0  
Exp1  28522.879  1  0.11002793374826123  0.8899720662517387  0.0  0.0  0.0  0.0  0.0  0.0  0.0  
Exp1  26777.1  1  0.04498298698248578  0.9550170130175142  0.0  0.0  0.0  0.0  0.0  0.0  0.0  
Exp1  57354.9  1  0.9999584083014967  4.159169850329571e-05  0.0  0.0  0.0  0.0  0.0  0.0  0.0  
Exp1  35957.0  1  0.8377300303476117  0.16226996965238819  0.0  0.0  0.0  0.0  0.0  0.0  0.0  
Exp1  45367.32  1  0.9966393314506501  0.0033606685493499464  0.0  0.0  0.0  0.0  0.0  0.0  0.0  
Exp1  57147.44  1  0.9999553799471315  4.4620052868598886e-05  0.0  0.0  0.0  0.0  0.0  0.0  0.0  
Exp1  27205.14  1  0.05650474373313932  0.9434952562668607  0.0  0.0  0.0  0.0  0.0  0.0  0.0  
Exp1  28315.42  1  0.09946800143986988  0.9005319985601301  0.0  0.0  0.0  0.0  0.0  0.0  0.0  
Exp1  31043.56  1  0.31838914453726175  0.6816108554627381  0.0  0.0  0.0  0.0  0.0  0.0  0.0  
Exp1  23356.879  1  0.006267532674118882  0.993732467325881  0.0  0.0  0.0  0.0  0.0  0.0  0.0  
Exp1  31748.76  1  0.4008808042700808  0.5991191957299192  0.0  0.0  0.0  0.0  0.0  0.0  0.0  
Exp1  35362.5  1  0.79619536296785  0.20380463703215007  0.0  0.0  0.0  0.0  0.0  0.0  0.0  
Exp1  23012.48  1  0.0050753049031846105  0.9949246950968155  0.0  0.0  0.0  0.0  0.0  0.0  0.0  
Exp1  32358.84  1  0.4762619818006224  0.5237380181993777  0.0  0.0  0.0  0.0  0.0  0.0  0.0  
Exp1  43740.44  1  0.9935400670734857  0.006459932926514264  0.0  0.0  0.0  0.0  0.0  0.0  0.0  
Exp1  58876.82  1  0.9999750305588218  2.496944117821324e-05  0.0  0.0  0.0  0.0  0.0  0.0  0.0  
Exp1  56372.54  1  0.999941889451337  5.811054866310271e-05  0.0  0.0  0.0  0.0  0.0  0.0  0.0  
Exp1  45013.08  1  0.9961301699510464  0.0038698300489535676  0.0  0.0  0.0  0.0  0.0  0.0  0.0  
Exp1  50365.22  1  0.9995062349286908  0.0004937650713092417  0.0  0.0  0.0  0.0  0.0  0.0  0.0  
Exp1  45580.52  1  0.9969118335387662  0.00308816646123384  0.0  0.0  0.0  0.0  0.0  0.0  0.0  
Exp1  24096.52  1  0.00978877529043557  0.9902112247095645  0.0  0.0  0.0  0.0  0.0  0.0  0.0  
Exp1  38596.58  1  0.9449788794062475  0.055021120593752526  0.0  0.0  0.0  0.0  0.0  0.0  0.0  
Exp1  41029.52  1  0.9802273491613199  0.019772650838680142  0.0  0.0  0.0  0.0  0.0  0.0  0.0  
Exp1  39834.78  1  0.9673398061365539  0.03266019386344611  0.0  0.0  0.0  0.0  0.0  0.0  0.0  
Exp1  57143.34  1  0.9999553175715891  4.468242841094145e-05  0.0  0.0  0.0  0.0  0.0  0.0  0.0  
Exp1  50916.258  1  0.9995971288706308  0.00040287112936923826  0.0  0.0  0.0  0.0  0.0  0.0  0.0  
Exp1  43660.9  1  0.9933278675812602  0.006672132418739796  0.0  0.0  0.0  0.0  0.0  0.0  0.0  
Exp1  29196.1  1  0.15080232211516256  0.8491976778848375  0.0  0.0  0.0  0.0  0.0  0.0  0.0  
Exp1  40885.2  1  0.9789959380635377  0.02100406193646239  0.0  0.0  0.0  0.0  0.0  0.0  0.0  
Exp1  37528.94  1  0.9140468859951979  0.0859531140048021  0.0  0.0  0.0  0.0  0.0  0.0  0.0  
Exp1  17043.7  1  9.144622398032693e-05  0.9999085537760196  0.0  0.0  0.0  0.0  0.0  0.0  0.0  
Exp1  25775.06  1  0.025901197475154413  0.9740988025248455  0.0  0.0  0.0  0.0  0.0  0.0  0.0  
Exp1  60062.54  1  0.9999831123768623  1.688762313767827e-05  0.0  0.0  0.0  0.0  0.0  0.0  0.0  
Exp1  55686.2  1  0.9999264120568002  7.35879431998191e-05  0.0  0.0  0.0  0.0  0.0  0.0  0.0  
Exp1  29745.5  1  0.19205413039903357  0.8079458696009664  0.0  0.0  0.0  0.0  0.0  0.0  0.0  
Exp1  22119.5  1  0.0029075661075342765  0.9970924338924657  0.0  0.0  0.0  0.0  0.0  0.0  0.0  
Exp1  52212.68  1  0.9997488863926826  0.0002511136073174394  0.0  0.0  0.0  0.0  0.0  0.0  0.0  
Exp1  38671.2  1  0.9466783810408667  0.053321618959133364  0.0  0.0  0.0  0.0  0.0  0.0  0.0  
Exp1  19844.82  1  0.0006581163920168566  0.9993418836079832  0.0  0.0  0.0  0.0  0.0  0.0  0.0  
Exp1  54460.3  1  0.9998872278105125  0.00011277218948737945  0.0  0.0  0.0  0.0  0.0  0.0  0.0  
Exp1  62053.5  1  0.9999911348759517  8.865124048270602e-06  0.0  0.0  0.0  0.0  0.0  0.0  0.0  
Exp1  22049.8  1  0.0027821675515613616  0.9972178324484386  0.0  0.0  0.0  0.0  0.0  0.0  0.0  
Exp1  43528.06  1  0.9929574335442437  0.007042566455756295  0.0  0.0  0.0  0.0  0.0  0.0  0.0  
Exp1  42825.32  1  0.990612523735674  0.00938747626432598  0.0  0.0  0.0  0.0  0.0  0.0  0.0  
Exp1  40391.56  1  0.9741617732107363  0.025838226789263733  0.0  0.0  0.0  0.0  0.0  0.0  0.0  
Exp1  68749.62  1  0.9999988749572359  1.1250427641024378e-06  0.0  0.0  0.0  0.0  0.0  0.0  0.0  
Exp1  32869.7  1  0.5396596463094964  0.46034035369050375  0.0  0.0  0.0  0.0  0.0  0.0  0.0  
Exp1  27627.44  1  0.07039653750477527  0.9296034624952247  0.0  0.0  0.0  0.0  0.0  0.0  0.0  
Exp1  26809.9  1  0.04578402541855194  0.954215974581448  0.0  0.0  0.0  0.0  0.0  0.0  0.0  
Exp1  43767.5  1  0.9936106016614026  0.006389398338597399  0.0  0.0  0.0  0.0  0.0  0.0  0.0  
Exp1  51210.64  1  0.9996383986822273  0.0003616013177727833  0.0  0.0  0.0  0.0  0.0  0.0  0.0  
Exp1  40416.98  1  0.9744363921245633  0.025563607875436645  0.0  0.0  0.0  0.0  0.0  0.0  0.0  
Exp1  42505.52  1  0.9892921388793287  0.010707861120671333  0.0  0.0  0.0  0.0  0.0  0.0  0.0  
Exp1  27242.04  1  0.05761299893816219  0.9423870010618378  0.0  0.0  0.0  0.0  0.0  0.0  0.0  
Exp1  30794.28  1  0.2912152072592266  0.7087847927407734  0.0  0.0  0.0  0.0  0.0  0.0  0.0  
Exp1  47040.12  1  0.998257548120605  0.0017424518793951603  0.0  0.0  0.0  0.0  0.0  0.0  0.0  
Exp1  47097.52  1  0.9982959024823818  0.0017040975176182587  0.0  0.0  0.0  0.0  0.0  0.0  0.0  
Exp1  48904.8  1  0.9991470132747476  0.0008529867252523903  0.0  0.0  0.0  0.0  0.0  0.0  0.0  
Exp1  50007.7  1  0.9994360980795939  0.0005639019204060103  0.0  0.0  0.0  0.0  0.0  0.0  0.0  
Exp1  38309.58  1  0.937932900970579  0.06206709902942097  0.0  0.0  0.0  0.0  0.0  0.0  0.0  
Exp1  55319.66  1  0.9999164521488724  8.354785112763528e-05  0.0  0.0  0.0  0.0  0.0  0.0  0.0  
Exp1  35313.3  1  0.7924038624379769  0.20759613756202305  0.0  0.0  0.0  0.0  0.0  0.0  0.0  
Exp1  23405.26  1  0.006455019858084801  0.9935449801419152  0.0  0.0  0.0  0.0  0.0  0.0  0.0  
Exp1  52023.258  1  0.9997310676562129  0.00026893234378714127  0.0  0.0  0.0  0.0  0.0  0.0  0.0  
Exp1  56315.14  1  0.9999407352279758  5.926477202427818e-05  0.0  0.0  0.0  0.0  0.0  0.0  0.0  
Exp1  32232.56  1  0.4605299087684035  0.5394700912315966  0.0  0.0  0.0  0.0  0.0  0.0  0.0  
Exp1  50282.4  1  0.9994908340427038  0.0005091659572961793  0.0  0.0  0.0  0.0  0.0  0.0  0.0  
Exp1  57101.52  1  0.9999546792027123  4.532079728765687e-05  0.0  0.0  0.0  0.0  0.0  0.0  0.0  
Exp1  41000.82  1  0.979988567442627  0.02001143255737299  0.0  0.0  0.0  0.0  0.0  0.0  0.0  
Exp1  49928.16  1  0.9994191357676764  0.0005808642323236235  0.0  0.0  0.0  0.0  0.0  0.0  0.0  
Exp1  31131.299  1  0.3282324290402317  0.6717675709597684  0.0  0.0  0.0  0.0  0.0  0.0  0.0  
Exp1  39585.5  1  0.9637223720650573  0.03627762793494267  0.0  0.0  0.0  0.0  0.0  0.0  0.0  
Exp1  41145.96  1  0.9811673698220994  0.01883263017790058  0.0  0.0  0.0  0.0  0.0  0.0  0.0  
Exp1  47385.34  1  0.9984755315952928  0.0015244684047072779  0.0  0.0  0.0  0.0  0.0  0.0  0.0  
Exp1  35129.62  1  0.7777554888472819  0.22224451115271815  0.0  0.0  0.0  0.0  0.0  0.0  0.0  
Exp1  43214.0  1  0.9919946648613586  0.008005335138641583  0.0  0.0  0.0  0.0  0.0  0.0  0.0  
Exp1  53833.0  1  0.9998593261031536  0.0001406738968464084  0.0  0.0  0.0  0.0  0.0  0.0  0.0  
Exp1  47258.24  1  0.9983987629215236  0.0016012370784764223  0.0  0.0  0.0  0.0  0.0  0.0  0.0  
Exp1  58878.46  1  0.9999750441129398  2.4955887060288777e-05  0.0  0.0  0.0  0.0  0.0  0.0  0.0  
Exp1  26864.84  1  0.04715482923728786  0.9528451707627121  0.0  0.0  0.0  0.0  0.0  0.0  0.0  
Exp1  30345.74  1  0.24563227663053255  0.7543677233694674  0.0  0.0  0.0  0.0  0.0  0.0  0.0  
Exp1  60019.9  1  0.9999828749145416  1.712508545832229e-05  0.0  0.0  0.0  0.0  0.0  0.0  0.0  
Exp1  49787.94  1  0.9993879357040777  0.0006120642959223348  0.0  0.0  0.0  0.0  0.0  0.0  0.0  
Exp1  32331.78  1  0.47288796263047034  0.5271120373695297  0.0  0.0  0.0  0.0  0.0  0.0  0.0  
Exp1  43275.5  1  0.9921933929342176  0.007806607065782301  0.0  0.0  0.0  0.0  0.0  0.0  0.0  
Exp1  46311.96  1  0.9976851619592475  0.002314838040752456  0.0  0.0  0.0  0.0  0.0  0.0  0.0  
Exp1  24818.12  1  0.01497488653808509  0.9850251134619149  0.0  0.0  0.0  0.0  0.0  0.0  0.0  
Exp1  43341.1  1  0.9923996748248972  0.0076003251751028565  0.0  0.0  0.0  0.0  0.0  0.0  0.0  
Exp1  60688.2  1  0.9999862307906249  1.3769209375126194e-05  0.0  0.0  0.0  0.0  0.0  0.0  0.0  
Exp1  27879.18  1  0.08003875410953207  0.9199612458904679  0.0  0.0  0.0  0.0  0.0  0.0  0.0  
Exp1  49385.32  1  0.99928830724798  0.0007116927520200069  0.0  0.0  0.0  0.0  0.0  0.0  0.0  
Exp1  50457.06  1  0.9995227472845983  0.0004772527154016151  0.0  0.0  0.0  0.0  0.0  0.0  0.0  
Exp1  56006.82  1  0.9999341141667204  6.588583327962107e-05  0.0  0.0  0.0  0.0  0.0  0.0  0.0  
Exp1  53951.08  1  0.9998650789501229  0.00013492104987708985  0.0  0.0  0.0  0.0  0.0  0.0  0.0  
Exp1  29671.7  1  0.18607952999763763  0.8139204700023623  0.0  0.0  0.0  0.0  0.0  0.0  0.0  
Exp1  47886.36  1  0.9987428842433161  0.0012571157566839497  0.0  0.0  0.0  0.0  0.0  0.0  0.0  
Exp1  30926.299  1  0.3054551482420825  0.6945448517579175  0.0  0.0  0.0  0.0  0.0  0.0  0.0  
Exp1  55666.52  1  0.999925910578492  7.408942150792057e-05  0.0  0.0  0.0  0.0  0.0  0.0  0.0  
Exp1  43408.34  1  0.9926053157377602  0.0073946842622397485  0.0  0.0  0.0  0.0  0.0  0.0  0.0  
Exp1  35103.38  1  0.7756004052078231  0.2243995947921769  0.0  0.0  0.0  0.0  0.0  0.0  0.0  
Exp1  60884.18  1  0.9999870796640213  1.2920335978629556e-05  0.0  0.0  0.0  0.0  0.0  0.0  0.0  
Exp1  35797.1  1  0.8273215803376123  0.17267841966238778  0.0  0.0  0.0  0.0  0.0  0.0  0.0  
Exp1  40720.38  1  0.9774935110594837  0.02250648894051642  0.0  0.0  0.0  0.0  0.0  0.0  0.0  
Exp1  24501.6  1  0.012442452867781149  0.9875575471322189  0.0  0.0  0.0  0.0  0.0  0.0  0.0  
Exp1  48758.84  1  0.9990985711125177  0.0009014288874824184  0.0  0.0  0.0  0.0  0.0  0.0  0.0  
Exp1  48748.18  1  0.9990949201285078  0.000905079871492251  0.0  0.0  0.0  0.0  0.0  0.0  0.0  
Exp1  49550.96  1  0.9993311860499023  0.0006688139500976334  0.0  0.0  0.0  0.0  0.0  0.0  0.0  
Exp1  71062.016  1  0.9999994295319745  5.704680254067513e-07  0.0  0.0  0.0  0.0  0.0  0.0  0.0  
Exp1  53020.38  1  0.9998121766000843  0.00018782339991576464  0.0  0.0  0.0  0.0  0.0  0.0  0.0  
Exp1  34501.5  1  0.7218016374244861  0.2781983625755139  0.0  0.0  0.0  0.0  0.0  0.0  0.0  
Exp1  40769.58  1  0.9779531623590025  0.022046837640997505  0.0  0.0  0.0  0.0  0.0  0.0  0.0  
Exp1  42988.5  1  0.9912205816358234  0.008779418364176566  0.0  0.0  0.0  0.0  0.0  0.0  0.0  
Exp1  36717.14  1  0.8801085381266484  0.11989146187335172  0.0  0.0  0.0  0.0  0.0  0.0  0.0  
Exp1  43172.18  1  0.991856663553123  0.008143336446876936  0.0  0.0  0.0  0.0  0.0  0.0  0.0  
Exp1  51846.14  1  0.9997132192033564  0.00028678079664365403  0.0  0.0  0.0  0.0  0.0  0.0  0.0  
Exp1  30982.879  1  0.31166307855424796  0.688336921445752  0.0  0.0  0.0  0.0  0.0  0.0  0.0  
Exp1  48087.258  1  0.9988359762411858  0.0011640237588141694  0.0  0.0  0.0  0.0  0.0  0.0  0.0  
Exp1  40854.04  1  0.9787200343756746  0.02127996562432549  0.0  0.0  0.0  0.0  0.0  0.0  0.0  
Exp1  56748.918  1  0.9999489028149497  5.1097185050238766e-05  0.0  0.0  0.0  0.0  0.0  0.0  0.0  
Exp1  41890.52  1  0.9861897336236771  0.013810266376322867  0.0  0.0  0.0  0.0  0.0  0.0  0.0  
Exp1  35299.36  1  0.7913181513611776  0.20868184863882255  0.0  0.0  0.0  0.0  0.0  0.0  0.0  
Exp1  54168.38  1  0.9998750361715034  0.0001249638284965851  0.0  0.0  0.0  0.0  0.0  0.0  0.0  
Exp1  44007.758  1  0.9942034341864495  0.00579656581355062  0.0  0.0  0.0  0.0  0.0  0.0  0.0  
Exp1  34563.82  1  0.7277550985903166  0.27224490140968327  0.0  0.0  0.0  0.0  0.0  0.0  0.0  
Exp1  63276.938  1  0.9999939901760394  6.0098239605557495e-06  0.0  0.0  0.0  0.0  0.0  0.0  0.0  
Exp1  57753.418  1  0.9999636435124273  3.635648757271579e-05  0.0  0.0  0.0  0.0  0.0  0.0  0.0  
Exp1  44002.02  1  0.9941899773888041  0.00581002261119593  0.0  0.0  0.0  0.0  0.0  0.0  0.0  
Exp1  34305.52  1  0.7025203935880543  0.29747960641194576  0.0  0.0  0.0  0.0  0.0  0.0  0.0  
Exp1  63399.938  1  0.9999942188083406  5.781191659344254e-06  0.0  0.0  0.0  0.0  0.0  0.0  0.0  
Exp1  32239.94  1  0.4614477139847149  0.5385522860152852  0.0  0.0  0.0  0.0  0.0  0.0  0.0  
Exp1  34602.36  1  0.731393568844622  0.26860643115537797  0.0  0.0  0.0  0.0  0.0  0.0  0.0  
Exp1  27221.54  1  0.05699497647974515  0.9430050235202548  0.0  0.0  0.0  0.0  0.0  0.0  0.0  
Exp1  68299.44  1  0.9999987134788748  1.286521125191376e-06  0.0  0.0  0.0  0.0  0.0  0.0  0.0  
Exp1  28596.68  1  0.11400229480727514  0.8859977051927249  0.0  0.0  0.0  0.0  0.0  0.0  0.0  
Exp1  39906.94  1  0.9683175990485975  0.03168240095140248  0.0  0.0  0.0  0.0  0.0  0.0  0.0  
Exp1  43881.48  1  0.9938993022324898  0.006100697767510126  0.0  0.0  0.0  0.0  0.0  0.0  0.0  
Exp1  44439.9  1  0.9951308727848375  0.004869127215162414  0.0  0.0  0.0  0.0  0.0  0.0  0.0  
Exp1  48816.24  1  0.9991179472693283  0.0008820527306717116  0.0  0.0  0.0  0.0  0.0  0.0  0.0  
Exp1  50949.88  1  0.9996020812382606  0.0003979187617393427  0.0  0.0  0.0  0.0  0.0  0.0  0.0  
Exp1  38410.44  1  0.940504564044988  0.05949543595501209  0.0  0.0  0.0  0.0  0.0  0.0  0.0  
Exp1  35649.5  1  0.8172222320252357  0.1827777679747644  0.0  0.0  0.0  0.0  0.0  0.0  0.0  
Exp1  31682.34  1  0.3928320391502746  0.6071679608497255  0.0  0.0  0.0  0.0  0.0  0.0  0.0  
Exp1  52375.86  1  0.9997632561172116  0.00023674388278832782  0.0  0.0  0.0  0.0  0.0  0.0  0.0  
Exp1  40197.22  1  0.9719617280419517  0.028038271958048273  0.0  0.0  0.0  0.0  0.0  0.0  0.0  
Exp1  44438.258  1  0.9951277068048452  0.004872293195154738  0.0  0.0  0.0  0.0  0.0  0.0  0.0  
Exp1  43103.3  1  0.9916238422215369  0.008376157778463079  0.0  0.0  0.0  0.0  0.0  0.0  0.0  
Exp1  42690.84  1  0.990078957878095  0.009921042121904956  0.0  0.0  0.0  0.0  0.0  0.0  0.0  
Exp1  34881.16  1  0.7567057070982697  0.2432942929017303  0.0  0.0  0.0  0.0  0.0  0.0  0.0  
Exp1  54602.98  1  0.999892730957054  0.00010726904294605839  0.0  0.0  0.0  0.0  0.0  0.0  0.0  
Exp1  44249.66  1  0.9947431217771381  0.005256878222861881  0.0  0.0  0.0  0.0  0.0  0.0  0.0  
Exp1  45400.94  1  0.9966838805696536  0.003316119430346453  0.0  0.0  0.0  0.0  0.0  0.0  0.0  
Exp1  20850.14  1  0.001284460492448742  0.9987155395075512  0.0  0.0  0.0  0.0  0.0  0.0  0.0  
Exp1  33916.84  1  0.661875118620296  0.3381248813797039  0.0  0.0  0.0  0.0  0.0  0.0  0.0  
Exp1  66160.88  1  0.9999975454174784  2.4545825215698586e-06  0.0  0.0  0.0  0.0  0.0  0.0  0.0  
Exp1  65542.6  1  0.9999970330450009  2.966954999111998e-06  0.0  0.0  0.0  0.0  0.0  0.0  0.0  
Exp1  28343.299  1  0.1008356919346322  0.8991643080653678  0.0  0.0  0.0  0.0  0.0  0.0  0.0  
Exp1  43766.68  1  0.9936085003525865  0.006391499647413404  0.0  0.0  0.0  0.0  0.0  0.0  0.0  
Exp1  51303.3  1  0.9996504573330421  0.00034954266695783043  0.0  0.0  0.0  0.0  0.0  0.0  0.0  
Exp1  19301.98  1  0.0004548557000410897  0.9995451442999589  0.0  0.0  0.0  0.0  0.0  0.0  0.0  
Exp1  26752.5  1  0.04439080329559023  0.9556091967044098  0.0  0.0  0.0  0.0  0.0  0.0  0.0  
Exp1  38673.66  1  0.9467333858975054  0.05326661410249467  0.0  0.0  0.0  0.0  0.0  0.0  0.0  
Exp1  27570.86  1  0.06837472043494737  0.9316252795650527  0.0  0.0  0.0  0.0  0.0  0.0  0.0  
Exp1  29549.52  1  0.17648567047133218  0.8235143295286678  0.0  0.0  0.0  0.0  0.0  0.0  0.0  
Exp1  65692.66  1  0.9999971668141113  2.8331858886707212e-06  0.0  0.0  0.0  0.0  0.0  0.0  0.0  
Exp1  36946.74  1  0.8907892218977796  0.10921077810222031  0.0  0.0  0.0  0.0  0.0  0.0  0.0  
Exp1  30220.28  1  0.2337095207780512  0.7662904792219488  0.0  0.0  0.0  0.0  0.0  0.0  0.0  
Exp1  24270.36  1  0.010854234399844282  0.9891457656001558  0.0  0.0  0.0  0.0  0.0  0.0  0.0  
Exp1  58076.5  1  0.9999673842658701  3.261573412987313e-05  0.0  0.0  0.0  0.0  0.0  0.0  0.0  
Exp1  55717.36  1  0.9999272006260838  7.279937391628135e-05  0.0  0.0  0.0  0.0  0.0  0.0  0.0  
Exp1  39597.8  1  0.9639099527923379  0.036090047207662096  0.0  0.0  0.0  0.0  0.0  0.0  0.0  
Exp1  57850.18  1  0.9999648086217268  3.519137827318541e-05  0.0  0.0  0.0  0.0  0.0  0.0  0.0  
Exp1  38089.82  1  0.9319502621838978  0.06804973781610216  0.0  0.0  0.0  0.0  0.0  0.0  0.0  
Exp1  54807.16  1  0.999900126298693  9.987370130707853e-05  0.0  0.0  0.0  0.0  0.0  0.0  0.0  
Exp1  28073.52  1  0.0882491192073651  0.9117508807926349  0.0  0.0  0.0  0.0  0.0  0.0  0.0  
Exp1  43066.4  1  0.9914962938165068  0.008503706183493142  0.0  0.0  0.0  0.0  0.0  0.0  0.0  
Exp1  57270.44  1  0.9999572019726436  4.279802735640228e-05  0.0  0.0  0.0  0.0  0.0  0.0  0.0  
Exp1  49364.82  1  0.9992828060145502  0.0007171939854497902  0.0  0.0  0.0  0.0  0.0  0.0  0.0  
Exp1  30030.86  1  0.21642579251617683  0.7835742074838232  0.0  0.0  0.0  0.0  0.0  0.0  0.0  
Exp1  48258.64  1  0.998909740707905  0.0010902592920949965  0.0  0.0  0.0  0.0  0.0  0.0  0.0  
Exp1  45716.64  1  0.997073773018088  0.0029262269819119754  0.0  0.0  0.0  0.0  0.0  0.0  0.0  
Exp1  49464.86  1  0.9993092397491099  0.0006907602508901625  0.0  0.0  0.0  0.0  0.0  0.0  0.0  
Exp1  34376.86  1  0.7096354798891982  0.2903645201108019  0.0  0.0  0.0  0.0  0.0  0.0  0.0  
Exp1  34255.5  1  0.6974637880845176  0.30253621191548247  0.0  0.0  0.0  0.0  0.0  0.0  0.0  
Exp1  43279.6  1  0.9922064267313038  0.007793573268696187  0.0  0.0  0.0  0.0  0.0  0.0  0.0  
Exp1  37500.24  1  0.9130194172001557  0.0869805827998443  0.0  0.0  0.0  0.0  0.0  0.0  0.0  
Exp1  50587.44  1  0.9995452121066719  0.0004547878933281754  0.0  0.0  0.0  0.0  0.0  0.0  0.0  
Exp1  56641.5  1  0.9999469955869954  5.300441300460481e-05  0.0  0.0  0.0  0.0  0.0  0.0  0.0  
Exp1  25319.14  1  0.019997408489106965  0.9800025915108931  0.0  0.0  0.0  0.0  0.0  0.0  0.0  
Exp1  37023.82  1  0.8941743985493397  0.1058256014506604  0.0  0.0  0.0  0.0  0.0  0.0  0.0  
Exp1  40213.62  1  0.9721544770024686  0.0278455229975314  0.0  0.0  0.0  0.0  0.0  0.0  0.0  
Exp1  31907.02  1  0.42022388149497314  0.5797761185050269  0.0  0.0  0.0  0.0  0.0  0.0  0.0  
Exp1  25642.22  1  0.024031648669531325  0.9759683513304687  0.0  0.0  0.0  0.0  0.0  0.0  0.0  
Exp1  44091.4  1  0.9943961944714986  0.005603805528501491  0.0  0.0  0.0  0.0  0.0  0.0  0.0  
Exp1  36533.46  1  0.8708889694592629  0.12911103054073717  0.0  0.0  0.0  0.0  0.0  0.0  0.0  
Exp1  63432.74  1  0.9999942782038874  5.721796112640462e-06  0.0  0.0  0.0  0.0  0.0  0.0  0.0  
Exp1  39641.258  1  0.9645651769108368  0.03543482308916317  0.0  0.0  0.0  0.0  0.0  0.0  0.0  
Exp1  49219.68  1  0.999242562508317  0.0007574374916829127  0.0  0.0  0.0  0.0  0.0  0.0  0.0  
Exp1  25101.02  1  0.017642437010435625  0.9823575629895644  0.0  0.0  0.0  0.0  0.0  0.0  0.0  
Exp1  47860.12  1  0.9987301695884039  0.0012698304115962254  0.0  0.0  0.0  0.0  0.0  0.0  0.0  
Exp1  44232.44  1  0.9947064680355006  0.005293531964499467  0.0  0.0  0.0  0.0  0.0  0.0  0.0  
Exp1  38640.04  1  0.945975358495353  0.05402464150464701  0.0  0.0  0.0  0.0  0.0  0.0  0.0  
Exp1  34722.9  1  0.7425559731376777  0.2574440268623222  0.0  0.0  0.0  0.0  0.0  0.0  0.0  
Exp1  22399.12  1  0.0034670661487092263  0.9965329338512908  0.0  0.0  0.0  0.0  0.0  0.0  0.0  
Exp1  40010.258  1  0.9696662702996925  0.030333729700307527  0.0  0.0  0.0  0.0  0.0  0.0  0.0  
Exp1  24807.459  1  0.014882200241368047  0.9851177997586319  0.0  0.0  0.0  0.0  0.0  0.0  0.0  
Exp1  45827.34  1  0.99719898905937  0.002801010940630141  0.0  0.0  0.0  0.0  0.0  0.0  0.0  
Exp1  24703.32  1  0.014004963865385456  0.9859950361346146  0.0  0.0  0.0  0.0  0.0  0.0  0.0  
Exp1  33087.82  1  0.566265966899443  0.43373403310055697  0.0  0.0  0.0  0.0  0.0  0.0  0.0  
Exp1  64789.84  1  0.999996256245708  3.7437542920127295e-06  0.0  0.0  0.0  0.0  0.0  0.0  0.0  
Exp1  63466.36  1  0.9999943384936162  5.661506383840051e-06  0.0  0.0  0.0  0.0  0.0  0.0  0.0  
Exp1  61133.46  1  0.9999880817399935  1.191826000648239e-05  0.0  0.0  0.0  0.0  0.0  0.0  0.0  
Exp1  43240.24  1  0.9920800337362874  0.007919966263712643  0.0  0.0  0.0  0.0  0.0  0.0  0.0  
Exp1  67358.9  1  0.9999982938712904  1.7061287096950171e-06  0.0  0.0  0.0  0.0  0.0  0.0  0.0  
Exp1  30301.459  1  0.2413813646136985  0.7586186353863015  0.0  0.0  0.0  0.0  0.0  0.0  0.0  
Exp1  59678.78  1  0.9999808452454392  1.9154754560741628e-05  0.0  0.0  0.0  0.0  0.0  0.0  0.0  
Exp1  39392.8  1  0.9606529861208943  0.03934701387910566  0.0  0.0  0.0  0.0  0.0  0.0  0.0  
Exp1  34413.758  1  0.7132730834721305  0.2867269165278695  0.0  0.0  0.0  0.0  0.0  0.0  0.0  
Exp1  46488.258  1  0.9978395804977586  0.0021604195022413473  0.0  0.0  0.0  0.0  0.0  0.0  0.0  
Exp1  45687.94  1  0.9970403759333668  0.002959624066633167  0.0  0.0  0.0  0.0  0.0  0.0  0.0  
Exp1  30965.66  1  0.3097671431141719  0.6902328568858281  0.0  0.0  0.0  0.0  0.0  0.0  0.0  
Exp1  23348.68  1  0.006236291866906259  0.9937637081330937  0.0  0.0  0.0  0.0  0.0  0.0  0.0  
Exp1  38746.64  1  0.948343768247515  0.051656231752485064  0.0  0.0  0.0  0.0  0.0  0.0  0.0  
Exp1  50877.72  1  0.9995913781527259  0.00040862184727409416  0.0  0.0  0.0  0.0  0.0  0.0  0.0  
Exp1  45850.3  1  0.9972242645176036  0.0027757354823964723  0.0  0.0  0.0  0.0  0.0  0.0  0.0  
Exp1  61509.84  1  0.9999894447700901  1.0555229909841719e-05  0.0  0.0  0.0  0.0  0.0  0.0  0.0  
Exp1  57995.32  1  0.99996648355325  3.3516446750058655e-05  0.0  0.0  0.0  0.0  0.0  0.0  0.0  
Exp1  53351.66  1  0.9998331166231595  0.00016688337684044258  0.0  0.0  0.0  0.0  0.0  0.0  0.0  
Exp1  37087.78  1  0.896909024502093  0.10309097549790716  0.0  0.0  0.0  0.0  0.0  0.0  0.0  
Exp1  46196.34  1  0.9975777384227269  0.0024222615772730603  0.0  0.0  0.0  0.0  0.0  0.0  0.0  
Exp1  29776.66  1  0.19461750983299503  0.8053824901670049  0.0  0.0  0.0  0.0  0.0  0.0  0.0  
Exp1  32054.62  1  0.4384324811370184  0.5615675188629817  0.0  0.0  0.0  0.0  0.0  0.0  0.0  
Exp1  33027.14  1  0.5589065070368191  0.44109349296318084  0.0  0.0  0.0  0.0  0.0  0.0  0.0  
Exp1  53290.98  1  0.9998294713726886  0.00017052862731135613  0.0  0.0  0.0  0.0  0.0  0.0  0.0  
Exp1  49213.12  1  0.9992406954110904  0.0007593045889095721  0.0  0.0  0.0  0.0  0.0  0.0  0.0  
Exp1  58569.32  1  0.9999723399219654  2.7660078034537395e-05  0.0  0.0  0.0  0.0  0.0  0.0  0.0  
Exp1  32498.24  1  0.4936362344400543  0.5063637655599457  0.0  0.0  0.0  0.0  0.0  0.0  0.0  
Exp1  62018.24  1  0.9999910343723205  8.96562767948176e-06  0.0  0.0  0.0  0.0  0.0  0.0  0.0  
Exp1  31182.14  1  0.3340003162112347  0.6659996837887653  0.0  0.0  0.0  0.0  0.0  0.0  0.0  
Exp1  51285.258  1  0.999648142297342  0.0003518577026579607  0.0  0.0  0.0  0.0  0.0  0.0  0.0  
Exp1  44145.52  1  0.9945174185542687  0.005482581445731382  0.0  0.0  0.0  0.0  0.0  0.0  0.0  
Exp1  52427.52  1  0.9997676239615497  0.00023237603845027718  0.0  0.0  0.0  0.0  0.0  0.0  0.0  
Exp1  49383.68  1  0.999287862043394  0.0007121379566060885  0.0  0.0  0.0  0.0  0.0  0.0  0.0  
Exp1  40029.12  1  0.9699061945967831  0.030093805403216923  0.0  0.0  0.0  0.0  0.0  0.0  0.0  
Exp1  43599.4  1  0.9931589393542527  0.006841060645747442  0.0  0.0  0.0  0.0  0.0  0.0  0.0  
Exp1  48788.36  1  0.9991085885890749  0.0008914114109250855  0.0  0.0  0.0  0.0  0.0  0.0  0.0  
Exp1  57878.88  1  0.999965146488048  3.485351195194301e-05  0.0  0.0  0.0  0.0  0.0  0.0  0.0  
Exp1  32098.08  1  0.443818339061608  0.556181660938392  0.0  0.0  0.0  0.0  0.0  0.0  0.0  
Exp1  61467.2  1  0.9999892988271913  1.0701172808596197e-05  0.0  0.0  0.0  0.0  0.0  0.0  0.0  
Exp1  28423.66  1  0.10486606937641298  0.895133930623587  0.0  0.0  0.0  0.0  0.0  0.0  0.0  
Exp1  47197.56  1  0.9983607021069263  0.0016392978930737112  0.0  0.0  0.0  0.0  0.0  0.0  0.0  
Exp1  47246.758  1  0.9983916251721758  0.0016083748278241017  0.0  0.0  0.0  0.0  0.0  0.0  0.0  
Exp1  41207.46  1  0.9816451485417803  0.018354851458219603  0.0  0.0  0.0  0.0  0.0  0.0  0.0  
Exp1  28367.9  1  0.10205596508411392  0.897944034915886  0.0  0.0  0.0  0.0  0.0  0.0  0.0  
Exp1  46619.46  1  0.9979475595177935  0.002052440482206457  0.0  0.0  0.0  0.0  0.0  0.0  0.0  
Exp1  47777.3  1  0.9986891498697964  0.001310850130203526  0.0  0.0  0.0  0.0  0.0  0.0  0.0  
Exp1  37535.5  1  0.9142798206444123  0.08572017935558764  0.0  0.0  0.0  0.0  0.0  0.0  0.0  
Exp1  57442.64  1  0.9999596246810436  4.0375318956398184e-05  0.0  0.0  0.0  0.0  0.0  0.0  0.0  
Exp1  57917.418  1  0.9999655951093672  3.440489063274021e-05  0.0  0.0  0.0  0.0  0.0  0.0  0.0  
Exp1  36661.38  1  0.8773737345814651  0.12262626541853487  0.0  0.0  0.0  0.0  0.0  0.0  0.0  
Exp1  39165.66  1  0.9567000866749871  0.04329991332501292  0.0  0.0  0.0  0.0  0.0  0.0  0.0  
Exp1  53660.8  1  0.9998504794718571  0.00014952052814280067  0.0  0.0  0.0  0.0  0.0  0.0  0.0  
Exp1  44058.6  1  0.9943214452964664  0.005678554703533576  0.0  0.0  0.0  0.0  0.0  0.0  0.0  
Exp1  28485.98  1  0.10808358121207211  0.8919164187879279  0.0  0.0  0.0  0.0  0.0  0.0  0.0  
Exp1  40256.258  1  0.9726493695057497  0.027350630494250468  0.0  0.0  0.0  0.0  0.0  0.0  0.0  
Exp1  38008.64  1  0.9296011493400603  0.0703988506599397  0.0  0.0  0.0  0.0  0.0  0.0  0.0  
Exp1  39751.14  1  0.9661683124282164  0.03383168757178355  0.0  0.0  0.0  0.0  0.0  0.0  0.0  
Exp1  21611.92  1  0.0021047828882201835  0.9978952171117798  0.0  0.0  0.0  0.0  0.0  0.0  0.0  
Exp1  44831.04  1  0.9958381253351692  0.004161874664830719  0.0  0.0  0.0  0.0  0.0  0.0  0.0  
Exp1  44933.54  1  0.9960052806988631  0.00399471930113696  0.0  0.0  0.0  0.0  0.0  0.0  0.0  
Exp1  32461.34  1  0.4890377744314504  0.5109622255685495  0.0  0.0  0.0  0.0  0.0  0.0  0.0  
Exp1  20115.42  1  0.0007894318163393893  0.9992105681836606  0.0  0.0  0.0  0.0  0.0  0.0  0.0  
Exp1  31123.1  1  0.32730773779832656  0.6726922622016733  0.0  0.0  0.0  0.0  0.0  0.0  0.0  
Exp1  49244.28  1  0.9992495447093591  0.0007504552906408691  0.0  0.0  0.0  0.0  0.0  0.0  0.0  
Exp1  47029.46  1  0.9982503210180782  0.0017496789819218188  0.0  0.0  0.0  0.0  0.0  0.0  0.0  
Exp1  69416.28  1  0.9999990765694956  9.234305043107057e-07  0.0  0.0  0.0  0.0  0.0  0.0  0.0  
Exp1  51485.34  1  0.9996729576059745  0.0003270423940255258  0.0  0.0  0.0  0.0  0.0  0.0  0.0  
Exp1  56542.28  1  0.9999451684091619  5.483159083803626e-05  0.0  0.0  0.0  0.0  0.0  0.0  0.0  
Exp1  40636.74  1  0.9766898841302719  0.023310115869728018  0.0  0.0  0.0  0.0  0.0  0.0  0.0  
Exp1  42892.56  1  0.9908682060310703  0.009131793968929686  0.0  0.0  0.0  0.0  0.0  0.0  0.0  
Exp1  45192.66  1  0.9963975458901642  0.003602454109835781  0.0  0.0  0.0  0.0  0.0  0.0  0.0  
Exp1  57882.98  1  0.999965194429133  3.480557086694701e-05  0.0  0.0  0.0  0.0  0.0  0.0  0.0  
Exp1  62750.5  1  0.9999929007372759  7.099262724040973e-06  0.0  0.0  0.0  0.0  0.0  0.0  0.0  
Exp1  50073.3  1  0.9994497001978632  0.0005502998021367164  0.0  0.0  0.0  0.0  0.0  0.0  0.0  
Exp1  61007.18  1  0.9999875845868399  1.2415413160167434e-05  0.0  0.0  0.0  0.0  0.0  0.0  0.0  
Exp1  40106.2  1  0.9708668454470972  0.029133154552902697  0.0  0.0  0.0  0.0  0.0  0.0  0.0  
Exp1  22259.72  1  0.0031764072513121785  0.9968235927486878  0.0  0.0  0.0  0.0  0.0  0.0  0.0  
Exp1  45007.34  1  0.996121288622564  0.003878711377435968  0.0  0.0  0.0  0.0  0.0  0.0  0.0  
Exp1  19802.18  1  0.0006394317494566869  0.9993605682505433  0.0  0.0  0.0  0.0  0.0  0.0  0.0  
Exp1  45690.4  1  0.9970432732938156  0.0029567267061843525  0.0  0.0  0.0  0.0  0.0  0.0  0.0  
Exp1  22439.299  1  0.0035554404549400414  0.99644455954506  0.0  0.0  0.0  0.0  0.0  0.0  0.0  
Exp1  26832.04  1  0.04633211062244264  0.9536678893775573  0.0  0.0  0.0  0.0  0.0  0.0  0.0  
Exp1  24394.18  1  0.011679114057928036  0.9883208859420719  0.0  0.0  0.0  0.0  0.0  0.0  0.0  
Exp1  61416.36  1  0.9999891221791088  1.0877820891100395e-05  0.0  0.0  0.0  0.0  0.0  0.0  0.0  
Exp1  57536.94  1  0.9999608904710461  3.91095289539057e-05  0.0  0.0  0.0  0.0  0.0  0.0  0.0  
Exp1  40083.24  1  0.9705840501816073  0.02941594981839266  0.0  0.0  0.0  0.0  0.0  0.0  0.0  
Exp1  61131.82  1  0.9999880755081066  1.1924491893290908e-05  0.0  0.0  0.0  0.0  0.0  0.0  0.0  
Exp1  19188.82  1  0.00042082460862063293  0.9995791753913793  0.0  0.0  0.0  0.0  0.0  0.0  0.0  
Exp1  33916.84  1  0.661875118620296  0.3381248813797039  0.0  0.0  0.0  0.0  0.0  0.0  0.0  
Exp1  60725.918  1  0.9999863985708114  1.3601429188553787e-05  0.0  0.0  0.0  0.0  0.0  0.0  0.0  
Exp1  27664.34  1  0.07174287376076217  0.9282571262392378  0.0  0.0  0.0  0.0  0.0  0.0  0.0  
Exp1  40831.08  1  0.9785141702006844  0.021485829799315626  0.0  0.0  0.0  0.0  0.0  0.0  0.0  
Exp1  44895.0  1  0.995943267457017  0.004056732542983068  0.0  0.0  0.0  0.0  0.0  0.0  0.0  
Exp1  59696.0  1  0.9999809535815617  1.9046418438237083e-05  0.0  0.0  0.0  0.0  0.0  0.0  0.0  
Exp1  46425.94  1  0.9977862617976455  0.002213738202354442  0.0  0.0  0.0  0.0  0.0  0.0  0.0  
Exp1  46905.64  1  0.9981641030070381  0.0018358969929619412  0.0  0.0  0.0  0.0  0.0  0.0  0.0  
Exp1  61040.8  1  0.9999877191033805  1.228089661946589e-05  0.0  0.0  0.0  0.0  0.0  0.0  0.0  
Exp1  54514.418  1  0.9998893481409514  0.00011065185904862958  0.0  0.0  0.0  0.0  0.0  0.0  0.0  
Exp1  44733.46  1  0.9956722944366608  0.004327705563339075  0.0  0.0  0.0  0.0  0.0  0.0  0.0  
Exp1  69895.16  1  0.99999919800459  8.019954098713862e-07  0.0  0.0  0.0  0.0  0.0  0.0  0.0  
Exp1  32972.2  1  0.5522149720075895  0.4477850279924105  0.0  0.0  0.0  0.0  0.0  0.0  0.0  
Exp1  53609.14  1  0.9998477141582  0.00015228584180010252  0.0  0.0  0.0  0.0  0.0  0.0  0.0  
Exp1  30299.0  1  0.24114812462937196  0.758851875370628  0.0  0.0  0.0  0.0  0.0  0.0  0.0  
Exp1  21108.44  1  0.001520455136713057  0.9984795448632869  0.0  0.0  0.0  0.0  0.0  0.0  0.0  
Exp1  22059.64  1  0.0027995553582001145  0.9972004446417999  0.0  0.0  0.0  0.0  0.0  0.0  0.0  
Exp1  21616.84  1  0.0021114264045364985  0.9978885735954636  0.0  0.0  0.0  0.0  0.0  0.0  0.0  
Exp1  43458.36  1  0.9927545569588727  0.007245443041127261  0.0  0.0  0.0  0.0  0.0  0.0  0.0  
Exp1  25662.72  1  0.0243117141415152  0.9756882858584848  0.0  0.0  0.0  0.0  0.0  0.0  0.0  
Exp1  52599.72  1  0.999781593953443  0.0002184060465570154  0.0  0.0  0.0  0.0  0.0  0.0  0.0  
Exp1  41286.18  1  0.9822387860543799  0.017761213945620132  0.0  0.0  0.0  0.0  0.0  0.0  0.0  
Exp1  53723.94  1  0.999853788980132  0.00014621101986802757  0.0  0.0  0.0  0.0  0.0  0.0  0.0  
Exp1  35219.82  1  0.7850464050099543  0.2149535949900457  0.0  0.0  0.0  0.0  0.0  0.0  0.0  
Exp1  52561.18  1  0.9997785446011898  0.0002214553988101601  0.0  0.0  0.0  0.0  0.0  0.0  0.0  
Exp1  40915.54  1  0.9792611259254471  0.02073887407455277  0.0  0.0  0.0  0.0  0.0  0.0  0.0  
Exp1  23182.22  1  0.00563306198240923  0.9943669380175908  0.0  0.0  0.0  0.0  0.0  0.0  0.0  
Exp1  26227.7  1  0.03333450686368971  0.9666654931363103  0.0  0.0  0.0  0.0  0.0  0.0  0.0  
Exp1  34459.68  1  0.7177573919987918  0.2822426080012081  0.0  0.0  0.0  0.0  0.0  0.0  0.0  
Exp1  61150.68  1  0.9999881479107946  1.1852089205377188e-05  0.0  0.0  0.0  0.0  0.0  0.0  0.0  
Exp1  40461.258  1  0.9749074636399153  0.025092536360084756  0.0  0.0  0.0  0.0  0.0  0.0  0.0  
Exp1  45938.86  1  0.9973195274022496  0.0026804725977503134  0.0  0.0  0.0  0.0  0.0  0.0  0.0  
Exp1  27355.2  1  0.06113303795093337  0.9388669620490667  0.0  0.0  0.0  0.0  0.0  0.0  0.0  
Exp1  40292.34  1  0.9730611513156142  0.02693884868438572  0.0  0.0  0.0  0.0  0.0  0.0  0.0  
Exp1  25127.26  1  0.017911187243802217  0.9820888127561979  0.0  0.0  0.0  0.0  0.0  0.0  0.0  
Exp1  32915.62  1  0.545295061605933  0.45470493839406706  0.0  0.0  0.0  0.0  0.0  0.0  0.0  
Exp1  31130.48  1  0.3281417557317447  0.6718582442682552  0.0  0.0  0.0  0.0  0.0  0.0  0.0  
Exp1  39278.82  1  0.9587167910844208  0.04128320891557928  0.0  0.0  0.0  0.0  0.0  0.0  0.0  
Exp1  28722.959  1  0.12107650365223138  0.8789234963477686  0.0  0.0  0.0  0.0  0.0  0.0  0.0  
Exp1  40466.18  1  0.9749592901872651  0.02504070981273485  0.0  0.0  0.0  0.0  0.0  0.0  0.0  
Exp1  35745.44  1  0.823841984548927  0.1761580154510731  0.0  0.0  0.0  0.0  0.0  0.0  0.0  
Exp1  43312.4  1  0.9923101164748579  0.007689883525142169  0.0  0.0  0.0  0.0  0.0  0.0  0.0  
Exp1  36713.04  1  0.8799093492187052  0.12009065078129486  0.0  0.0  0.0  0.0  0.0  0.0  0.0  
Exp1  71980.42  1  0.9999995624548411  4.3754515890375166e-07  0.0  0.0  0.0  0.0  0.0  0.0  0.0  
Exp1  41016.4  1  0.9801186817350727  0.019881318264927252  0.0  0.0  0.0  0.0  0.0  0.0  0.0  
Exp1  40240.68  1  0.9724694338156291  0.02753056618437085  0.0  0.0  0.0  0.0  0.0  0.0  0.0  
Exp1  50053.62  1  0.9994456599371377  0.0005543400628622041  0.0  0.0  0.0  0.0  0.0  0.0  0.0  
Exp1  56608.7  1  0.9999463987720417  5.3601227958227724e-05  0.0  0.0  0.0  0.0  0.0  0.0  0.0  
Exp1  48547.28  1  0.9990232139468185  0.000976786053181441  0.0  0.0  0.0  0.0  0.0  0.0  0.0  
Exp1  22791.9  1  0.004428779227625873  0.995571220772374  0.0  0.0  0.0  0.0  0.0  0.0  0.0  
Exp1  45902.78  1  0.9972811169878382  0.0027188830121619074  0.0  0.0  0.0  0.0  0.0  0.0  0.0  
Exp1  46743.28  1  0.9980443140502469  0.001955685949753098  0.0  0.0  0.0  0.0  0.0  0.0  0.0  
Exp1  48612.06  1  0.9990469635987459  0.0009530364012540581  0.0  0.0  0.0  0.0  0.0  0.0  0.0  
Exp1  12817.42  1  3.2249137434259185e-06  0.9999967750862566  0.0  0.0  0.0  0.0  0.0  0.0  0.0  
Exp1  52979.38  1  0.999809399839456  0.00019060016054389602  0.0  0.0  0.0  0.0  0.0  0.0  0.0  
Exp1  58291.34  1  0.9999696490695529  3.035093044717067e-05  0.0  0.0  0.0  0.0  0.0  0.0  0.0  
Exp1  34312.9  1  0.70326077232781  0.29673922767218996  0.0  0.0  0.0  0.0  0.0  0.0  0.0  
Exp1  40771.22  1  0.9779683529451051  0.02203164705489489  0.0  0.0  0.0  0.0  0.0  0.0  0.0  
Exp1  42382.52  1  0.9887347114006889  0.01126528859931106  0.0  0.0  0.0  0.0  0.0  0.0  0.0  
Exp1  40845.84  1  0.9786467123603421  0.021353287639657884  0.0  0.0  0.0  0.0  0.0  0.0  0.0  
Exp1  42558.0  1  0.9895213125636203  0.010478687436379659  0.0  0.0  0.0  0.0  0.0  0.0  0.0  
Exp1  58529.14  1  0.9999719668525126  2.803314748754643e-05  0.0  0.0  0.0  0.0  0.0  0.0  0.0  
Exp1  52197.918  1  0.9997475419998947  0.0002524580001053432  0.0  0.0  0.0  0.0  0.0  0.0  0.0  
Exp1  20765.68  1  0.0012151947437606487  0.9987848052562394  0.0  0.0  0.0  0.0  0.0  0.0  0.0  
Exp1  59854.258  1  0.9999819187488457  1.8081251154315852e-05  0.0  0.0  0.0  0.0  0.0  0.0  0.0  
Exp1  40861.418  1  0.9787856735766538  0.021214326423346166  0.0  0.0  0.0  0.0  0.0  0.0  0.0  
Exp1  37915.16  1  0.9267994965750451  0.07320050342495481  0.0  0.0  0.0  0.0  0.0  0.0  0.0  
Exp1  26544.22  1  0.039653127152681586  0.9603468728473185  0.0  0.0  0.0  0.0  0.0  0.0  0.0  
Exp1  26881.24  1  0.04757152175675819  0.9524284782432418  0.0  0.0  0.0  0.0  0.0  0.0  0.0  
Exp1  24358.1  1  0.01143283323577308  0.988567166764227  0.0  0.0  0.0  0.0  0.0  0.0  0.0  
Exp1  51955.2  1  0.9997243505939634  0.0002756494060366918  0.0  0.0  0.0  0.0  0.0  0.0  0.0  
Exp1  46805.598  1  0.998091228909042  0.0019087710909579346  0.0  0.0  0.0  0.0  0.0  0.0  0.0  
Exp1  57712.418  1  0.9999631381072162  3.6861892783768976e-05  0.0  0.0  0.0  0.0  0.0  0.0  0.0  
Exp1  31257.58  1  0.34263663502954467  0.6573633649704553  0.0  0.0  0.0  0.0  0.0  0.0  0.0  
Exp1  48373.44  1  0.9989564346010775  0.0010435653989224996  0.0  0.0  0.0  0.0  0.0  0.0  0.0  
Exp1  58900.598  1  0.9999752270262389  2.4772973761006923e-05  0.0  0.0  0.0  0.0  0.0  0.0  0.0  
Exp1  53360.68  1  0.9998336522636794  0.00016634773632058627  0.0  0.0  0.0  0.0  0.0  0.0  0.0  
Exp1  36216.94  1  0.8535054101902843  0.1464945898097157  0.0  0.0  0.0  0.0  0.0  0.0  0.0  
Exp1  47875.7  1  0.9987377307118208  0.001262269288179173  0.0  0.0  0.0  0.0  0.0  0.0  0.0  
Exp1  55316.38  1  0.9999163566441299  8.364335587002815e-05  0.0  0.0  0.0  0.0  0.0  0.0  0.0  
Exp1  58082.24  1  0.9999674472032035  3.255279679652275e-05  0.0  0.0  0.0  0.0  0.0  0.0  0.0  
Exp1  25661.9  1  0.02430053285695624  0.9756994671430437  0.0  0.0  0.0  0.0  0.0  0.0  0.0  
Exp1  40043.06  1  0.9700823705266206  0.029917629473379413  0.0  0.0  0.0  0.0  0.0  0.0  0.0  
Exp1  53782.16  1  0.9998567723710008  0.00014322762899917458  0.0  0.0  0.0  0.0  0.0  0.0  0.0  
Exp1  49003.2  1  0.9991781487295022  0.0008218512704977494  0.0  0.0  0.0  0.0  0.0  0.0  0.0  
Exp1  35172.258  1  0.7812246794915758  0.2187753205084243  0.0  0.0  0.0  0.0  0.0  0.0  0.0  
Exp1  51116.34  1  0.9996256759930434  0.0003743240069565128  0.0  0.0  0.0  0.0  0.0  0.0  0.0  
Exp1  66497.08  1  0.9999977846614204  2.2153385795739767e-06  0.0  0.0  0.0  0.0  0.0  0.0  0.0  
Exp1  18305.68  1  0.00022725329014303177  0.9997727467098569  0.0  0.0  0.0  0.0  0.0  0.0  0.0  
Exp1  49441.08  1  0.9993030517233201  0.0006969482766799191  0.0  0.0  0.0  0.0  0.0  0.0  0.0  
Exp1  45889.66  1  0.9972670281354559  0.0027329718645440057  0.0  0.0  0.0  0.0  0.0  0.0  0.0  
Exp1  38641.68  1  0.9460124803511534  0.05398751964884659  0.0  0.0  0.0  0.0  0.0  0.0  0.0  
Exp1  45873.258  1  0.9972492835199911  0.0027507164800089543  0.0  0.0  0.0  0.0  0.0  0.0  0.0  
Exp1  56627.56  1  0.9999467429487475  5.325705125244021e-05  0.0  0.0  0.0  0.0  0.0  0.0  0.0  
Exp1  39107.44  1  0.9556249155101424  0.0443750844898576  0.0  0.0  0.0  0.0  0.0  0.0  0.0  
Exp1  40508.0  1  0.9753954291312759  0.02460457086872422  0.0  0.0  0.0  0.0  0.0  0.0  0.0  
Exp1  54175.758  1  0.9998753604976387  0.00012463950236127035  0.0  0.0  0.0  0.0  0.0  0.0  0.0  
Exp1  48399.68  1  0.9989668068940155  0.001033193105984486  0.0  0.0  0.0  0.0  0.0  0.0  0.0  
Exp1  38899.16  1  0.9515561888948205  0.04844381110517939  0.0  0.0  0.0  0.0  0.0  0.0  0.0  
Exp1  56275.78  1  0.9999399297350721  6.0070264927982085e-05  0.0  0.0  0.0  0.0  0.0  0.0  0.0  
Exp1  48841.66  1  0.9991263985151645  0.0008736014848356299  0.0  0.0  0.0  0.0  0.0  0.0  0.0  
Exp1  35349.38  1  0.7951884671191762  0.2048115328808237  0.0  0.0  0.0  0.0  0.0  0.0  0.0  
Exp1  65738.58  1  0.9999972064431772  2.793556822769232e-06  0.0  0.0  0.0  0.0  0.0  0.0  0.0  
Exp1  65536.04  1  0.9999970270277614  2.9729722386082866e-06  0.0  0.0  0.0  0.0  0.0  0.0  0.0  
Exp1  43647.78  1  0.9932922395017076  0.006707760498292252  0.0  0.0  0.0  0.0  0.0  0.0  0.0  
Exp1  33339.56  1  0.5963591832049331  0.4036408167950668  0.0  0.0  0.0  0.0  0.0  0.0  0.0  
Exp1  66374.9  1  0.9999977006456126  2.299354387476478e-06  0.0  0.0  0.0  0.0  0.0  0.0  0.0  
Exp1  26022.7  1  0.02975228335628262  0.9702477166437173  0.0  0.0  0.0  0.0  0.0  0.0  0.0  
Exp1  33419.918  1  0.6057954652976991  0.3942045347023009  0.0  0.0  0.0  0.0  0.0  0.0  0.0  
Exp1  27821.78  1  0.07774473834247192  0.922255261657528  0.0  0.0  0.0  0.0  0.0  0.0  0.0  
Exp1  29342.879  1  0.16109849011511548  0.8389015098848845  0.0  0.0  0.0  0.0  0.0  0.0  0.0  
Exp1  44140.6  1  0.9945065519690864  0.005493448030913697  0.0  0.0  0.0  0.0  0.0  0.0  0.0  
Exp1  46051.2  1  0.997435530371421  0.002564469628579161  0.0  0.0  0.0  0.0  0.0  0.0  0.0  
Exp1  35350.2  1  0.7952512781398815  0.20474872186011847  0.0  0.0  0.0  0.0  0.0  0.0  0.0  
Exp1  49103.24  1  0.9992085929993285  0.0007914070006714774  0.0  0.0  0.0  0.0  0.0  0.0  0.0  
Exp1  39402.64  1  0.9608159124465229  0.039184087553477194  0.0  0.0  0.0  0.0  0.0  0.0  0.0  
Exp1  36696.64  1  0.8791098090002479  0.12089019099975205  0.0  0.0  0.0  0.0  0.0  0.0  0.0  
Exp1  41430.5  1  0.9832767847314546  0.0167232152685454  0.0  0.0  0.0  0.0  0.0  0.0  0.0  
Exp1  57952.68  1  0.9999660004345721  3.399956542794573e-05  0.0  0.0  0.0  0.0  0.0  0.0  0.0  
Exp1  40222.64  1  0.972259841911852  0.027740158088148004  0.0  0.0  0.0  0.0  0.0  0.0  0.0  
Exp1  38927.04  1  0.9521211356987502  0.0478788643012498  0.0  0.0  0.0  0.0  0.0  0.0  0.0  
Exp1  27762.74  1  0.07544427327108381  0.9245557267289163  0.0  0.0  0.0  0.0  0.0  0.0  0.0  
Exp1  29947.22  1  0.20907376472038533  0.7909262352796146  0.0  0.0  0.0  0.0  0.0  0.0  0.0  
Exp1  26996.86  1  0.05060212742167594  0.949397872578324  0.0  0.0  0.0  0.0  0.0  0.0  0.0  
Exp1  40785.16  1  0.9780966971465052  0.021903302853494785  0.0  0.0  0.0  0.0  0.0  0.0  0.0  
Exp1  27706.98  1  0.07332695446912414  0.9266730455308758  0.0  0.0  0.0  0.0  0.0  0.0  0.0  
Exp1  26591.78  1  0.04069225350535814  0.9593077464946418  0.0  0.0  0.0  0.0  0.0  0.0  0.0  
Exp1  25440.5  1  0.021431981335529555  0.9785680186644704  0.0  0.0  0.0  0.0  0.0  0.0  0.0  
Exp1  64987.46  1  0.9999964786650205  3.521334979559271e-06  0.0  0.0  0.0  0.0  0.0  0.0  0.0  
Exp1  50405.4  1  0.9995135285842918  0.000486471415708205  0.0  0.0  0.0  0.0  0.0  0.0  0.0  
Exp1  39917.6  1  0.9684595049488702  0.031540495051129776  0.0  0.0  0.0  0.0  0.0  0.0  0.0  
Exp1  45300.9  1  0.9965494130701112  0.0034505869298888238  0.0  0.0  0.0  0.0  0.0  0.0  0.0  
Exp1  17179.0  1  0.00010099856206006693  0.99989900143794  0.0  0.0  0.0  0.0  0.0  0.0  0.0  
Exp1  43199.24  1  0.9919461929459694  0.008053807054030459  0.0  0.0  0.0  0.0  0.0  0.0  0.0  
Exp1  23051.02  1  0.005197150542947885  0.994802849457052  0.0  0.0  0.0  0.0  0.0  0.0  0.0  
Exp1  21951.4  1  0.002613880722838908  0.997386119277161  0.0  0.0  0.0  0.0  0.0  0.0  0.0  
Exp1  51951.098  1  0.9997239382363241  0.00027606176367596955  0.0  0.0  0.0  0.0  0.0  0.0  0.0  
Exp1  47411.58  1  0.9984908915631492  0.00150910843685079  0.0  0.0  0.0  0.0  0.0  0.0  0.0  
Exp1  45136.08  1  0.9963154336680542  0.0036845663319458296  0.0  0.0  0.0  0.0  0.0  0.0  0.0  
Exp1  52367.66  1  0.9997625544313394  0.000237445568660677  0.0  0.0  0.0  0.0  0.0  0.0  0.0  
Exp1  30282.6  1  0.2395865150541803  0.7604134849458197  0.0  0.0  0.0  0.0  0.0  0.0  0.0  
Exp1  29381.42  1  0.16388791899458044  0.8361120810054196  0.0  0.0  0.0  0.0  0.0  0.0  0.0  
Exp1  52279.098  1  0.9997548403300346  0.00024515966996540716  0.0  0.0  0.0  0.0  0.0  0.0  0.0  
Exp1  42895.02  1  0.9908773400347597  0.009122659965240254  0.0  0.0  0.0  0.0  0.0  0.0  0.0  
Exp1  44066.8  1  0.9943402067061234  0.0056597932938765435  0.0  0.0  0.0  0.0  0.0  0.0  0.0  
Exp1  44343.14  1  0.9949374888732128  0.005062511126787178  0.0  0.0  0.0  0.0  0.0  0.0  0.0  
Exp1  26702.48  1  0.04320823128801003  0.9567917687119899  0.0  0.0  0.0  0.0  0.0  0.0  0.0  
Exp1  46076.62  1  0.9974610247111364  0.002538975288863573  0.0  0.0  0.0  0.0  0.0  0.0  0.0  
Exp1  52355.36  1  0.9997614965751289  0.00023850342487104727  0.0  0.0  0.0  0.0  0.0  0.0  0.0  
Exp1  57741.94  1  0.9999635030288664  3.649697113361494e-05  0.0  0.0  0.0  0.0  0.0  0.0  0.0  
Exp1  57699.3  1  0.9999629747684219  3.702523157807999e-05  0.0  0.0  0.0  0.0  0.0  0.0  0.0  
Exp1  39129.58  1  0.9560368643218468  0.04396313567815327  0.0  0.0  0.0  0.0  0.0  0.0  0.0  
Exp1  52112.64  1  0.9997396342449693  0.00026036575503071577  0.0  0.0  0.0  0.0  0.0  0.0  0.0  
Exp1  51762.5  1  0.9997043655396907  0.00029563446030935495  0.0  0.0  0.0  0.0  0.0  0.0  0.0  
Exp1  48894.96  1  0.9991438377553666  0.0008561622446334659  0.0  0.0  0.0  0.0  0.0  0.0  0.0  
Exp1  43172.18  1  0.991856663553123  0.008143336446876936  0.0  0.0  0.0  0.0  0.0  0.0  0.0  
Exp1  32440.84  1  0.4864819418276903  0.5135180581723098  0.0  0.0  0.0  0.0  0.0  0.0  0.0  
Exp1  65261.34  1  0.9999967644748344  3.2355251655151103e-06  0.0  0.0  0.0  0.0  0.0  0.0  0.0  
Exp1  57069.54  1  0.9999541841221211  4.581587787890965e-05  0.0  0.0  0.0  0.0  0.0  0.0  0.0  
Exp1  71156.32  1  0.9999994449230113  5.550769886677631e-07  0.0  0.0  0.0  0.0  0.0  0.0  0.0  
Exp1  47825.68  1  0.9987132751677515  0.0012867248322483238  0.0  0.0  0.0  0.0  0.0  0.0  0.0  
Exp1  48688.32  1  0.9990741435053835  0.0009258564946164794  0.0  0.0  0.0  0.0  0.0  0.0  0.0  
Exp1  54615.28  1  0.9998931911665726  0.00010680883342740935  0.0  0.0  0.0  0.0  0.0  0.0  0.0  
Exp1  42421.88  1  0.9889162275949952  0.011083772405004792  0.0  0.0  0.0  0.0  0.0  0.0  0.0  
Exp1  59380.3  1  0.9999788651673371  2.1134832662808066e-05  0.0  0.0  0.0  0.0  0.0  0.0  0.0  
Exp1  60562.74  1  0.9999856570945781  1.4342905421904588e-05  0.0  0.0  0.0  0.0  0.0  0.0  0.0  
Exp1  52036.38  1  0.9997323415813167  0.00026765841868319086  0.0  0.0  0.0  0.0  0.0  0.0  0.0  
Exp1  40881.918  1  0.9789671457367038  0.021032854263296232  0.0  0.0  0.0  0.0  0.0  0.0  0.0  
Exp1  46630.12  1  0.997956085488456  0.0020439145115438576  0.0  0.0  0.0  0.0  0.0  0.0  0.0  
Exp1  42746.6  1  0.9903039216714548  0.009696078328545285  0.0  0.0  0.0  0.0  0.0  0.0  0.0  
Exp1  25855.42  1  0.02709690802581128  0.9729030919741887  0.0  0.0  0.0  0.0  0.0  0.0  0.0  
Exp1  60411.86  1  0.9999849344026741  1.506559732588473e-05  0.0  0.0  0.0  0.0  0.0  0.0  0.0  
Exp1  24365.48  1  0.011482778728713458  0.9885172212712865  0.0  0.0  0.0  0.0  0.0  0.0  0.0  
Exp1  43301.74  1  0.9922766062312642  0.007723393768735756  0.0  0.0  0.0  0.0  0.0  0.0  0.0  
Exp1  65709.06  1  0.9999971810628112  2.8189371888069463e-06  0.0  0.0  0.0  0.0  0.0  0.0  0.0  
Exp1  45468.18  1  0.9967712121623634  0.0032287878376365702  0.0  0.0  0.0  0.0  0.0  0.0  0.0  
Exp1  51575.54  1  0.9996835394221875  0.0003164605778124591  0.0  0.0  0.0  0.0  0.0  0.0  0.0  
Exp1  64241.258  1  0.9999955594249853  4.4405750146687e-06  0.0  0.0  0.0  0.0  0.0  0.0  0.0  
Exp1  55351.64  1  0.9999173740398927  8.262596010726018e-05  0.0  0.0  0.0  0.0  0.0  0.0  0.0  
Exp1  35694.6  1  0.8203581272658143  0.1796418727341858  0.0  0.0  0.0  0.0  0.0  0.0  0.0  
Exp1  51608.34  1  0.9996873011246382  0.00031269887536178033  0.0  0.0  0.0  0.0  0.0  0.0  0.0  
Exp1  25164.98  1  0.01830454533132645  0.9816954546686736  0.0  0.0  0.0  0.0  0.0  0.0  0.0  
Exp1  26813.18  1  0.04586480517343619  0.9541351948265638  0.0  0.0  0.0  0.0  0.0  0.0  0.0  
Exp1  60072.38  1  0.9999831667470791  1.6833252920898373e-05  0.0  0.0  0.0  0.0  0.0  0.0  0.0  
Exp1  25178.1  1  0.018443120824346924  0.981556879175653  0.0  0.0  0.0  0.0  0.0  0.0  0.0  
Exp1  42411.22  1  0.9888673813749933  0.01113261862500668  0.0  0.0  0.0  0.0  0.0  0.0  0.0  
Exp1  36348.96  1  0.8609935243709104  0.13900647562908952  0.0  0.0  0.0  0.0  0.0  0.0  0.0  
Exp1  43767.5  1  0.9936106016614026  0.006389398338597399  0.0  0.0  0.0  0.0  0.0  0.0  0.0  
Exp1  43851.96  1  0.9938258589830269  0.0061741410169732225  0.0  0.0  0.0  0.0  0.0  0.0  0.0  
Exp1  56149.5  1  0.9999372683064455  6.273169355455417e-05  0.0  0.0  0.0  0.0  0.0  0.0  0.0  
Exp1  40158.68  1  0.9715034225384485  0.02849657746155164  0.0  0.0  0.0  0.0  0.0  0.0  0.0  
Exp1  39818.38  1  0.9671133637652947  0.03288663623470538  0.0  0.0  0.0  0.0  0.0  0.0  0.0  
Exp1  45879.0  1  0.9972554954505852  0.002744504549414802  0.0  0.0  0.0  0.0  0.0  0.0  0.0  
Exp1  37966.0  1  0.9283362696568581  0.07166373034314193  0.0  0.0  0.0  0.0  0.0  0.0  0.0  
Exp1  53330.34  1  0.9998318461101707  0.00016815388982931496  0.0  0.0  0.0  0.0  0.0  0.0  0.0  
Exp1  46542.38  1  0.997884808721057  0.002115191278943123  0.0  0.0  0.0  0.0  0.0  0.0  0.0  
Exp1  38273.5  1  0.9369872415376048  0.06301275846239514  0.0  0.0  0.0  0.0  0.0  0.0  0.0  
Exp1  46890.06  1  0.9981529366778774  0.001847063322122708  0.0  0.0  0.0  0.0  0.0  0.0  0.0  
Exp1  41371.46  1  0.9828599245834002  0.01714007541659973  0.0  0.0  0.0  0.0  0.0  0.0  0.0  
Exp1  44216.04  1  0.9946713246386168  0.0053286753613831055  0.0  0.0  0.0  0.0  0.0  0.0  0.0  
Exp1  50492.32  1  0.9995289351065868  0.00047106489341314223  0.0  0.0  0.0  0.0  0.0  0.0  0.0  
Exp1  32311.28  1  0.47033441766077744  0.5296655823392226  0.0  0.0  0.0  0.0  0.0  0.0  0.0  
Exp1  40677.74  1  0.9770873193318255  0.022912680668174583  0.0  0.0  0.0  0.0  0.0  0.0  0.0  
Exp1  60654.58  1  0.9999860793163311  1.3920683668837397e-05  0.0  0.0  0.0  0.0  0.0  0.0  0.0  
Exp1  40545.72  1  0.9757820933112814  0.024217906688718604  0.0  0.0  0.0  0.0  0.0  0.0  0.0  
Exp1  53699.34  1  0.9998525084405467  0.00014749155945321864  0.0  0.0  0.0  0.0  0.0  0.0  0.0  
Exp1  45204.14  1  0.9964140080162971  0.003585991983702909  0.0  0.0  0.0  0.0  0.0  0.0  0.0  
Exp1  23898.08  1  0.008693723865994813  0.9913062761340052  0.0  0.0  0.0  0.0  0.0  0.0  0.0  
Exp1  33515.04  1  0.6168453725138292  0.3831546274861708  0.0  0.0  0.0  0.0  0.0  0.0  0.0  
Exp1  40959.82  1  0.9796420462960705  0.020357953703929465  0.0  0.0  0.0  0.0  0.0  0.0  0.0  
Exp1  44526.0  1  0.9952965458275467  0.004703454172453339  0.0  0.0  0.0  0.0  0.0  0.0  0.0  
Exp1  57491.02  1  0.9999602796271516  3.972037284844958e-05  0.0  0.0  0.0  0.0  0.0  0.0  0.0  
Exp1  43528.06  1  0.9929574335442437  0.007042566455756295  0.0  0.0  0.0  0.0  0.0  0.0  0.0  
Exp1  38666.28  1  0.9465682139467045  0.053431786053295474  0.0  0.0  0.0  0.0  0.0  0.0  0.0  
Exp1  35206.7  1  0.7839970825836373  0.21600291741636268  0.0  0.0  0.0  0.0  0.0  0.0  0.0  
Exp1  32253.879  1  0.4631834351108848  0.5368165648891153  0.0  0.0  0.0  0.0  0.0  0.0  0.0  
Exp1  25622.54  1  0.023765516764144137  0.9762344832358558  0.0  0.0  0.0  0.0  0.0  0.0  0.0  
Exp1  41737.18  1  0.9852815130801081  0.014718486919891879  0.0  0.0  0.0  0.0  0.0  0.0  0.0  
Exp1  42278.38  1  0.9882395792689224  0.011760420731077558  0.0  0.0  0.0  0.0  0.0  0.0  0.0  
Exp1  48867.9  1  0.999135023917747  0.0008649760822530545  0.0  0.0  0.0  0.0  0.0  0.0  0.0  
Exp1  41136.94  1  0.9810961510139948  0.01890384898600521  0.0  0.0  0.0  0.0  0.0  0.0  0.0  
Exp1  36531.0  1  0.8707611123856498  0.12923888761435018  0.0  0.0  0.0  0.0  0.0  0.0  0.0  
Exp1  58856.32  1  0.9999748598692412  2.5140130758770415e-05  0.0  0.0  0.0  0.0  0.0  0.0  0.0  
Exp1  30105.48  1  0.22313155322845132  0.7768684467715486  0.0  0.0  0.0  0.0  0.0  0.0  0.0  
Exp1  52499.68  1  0.9997735879074331  0.00022641209256686175  0.0  0.0  0.0  0.0  0.0  0.0  0.0  
Exp1  38384.2  1  0.9398456629370415  0.060154337062958564  0.0  0.0  0.0  0.0  0.0  0.0  0.0  
Exp1  25768.5  1  0.025805801865850835  0.9741941981341492  0.0  0.0  0.0  0.0  0.0  0.0  0.0  
Exp1  38714.66  1  0.9476441418173293  0.05235585818267067  0.0  0.0  0.0  0.0  0.0  0.0  0.0  
Exp1  26927.16  1  0.048755055142675155  0.9512449448573248  0.0  0.0  0.0  0.0  0.0  0.0  0.0  
Exp1  42954.88  1  0.9910986782274499  0.0089013217725501  0.0  0.0  0.0  0.0  0.0  0.0  0.0  
Exp1  46571.08  1  0.9979084068292875  0.0020915931707124074  0.0  0.0  0.0  0.0  0.0  0.0  0.0  
Exp1  46757.22  1  0.9980549066368987  0.0019450933631012695  0.0  0.0  0.0  0.0  0.0  0.0  0.0  
Exp1  55793.62  1  0.9999290920769043  7.090792309572017e-05  0.0  0.0  0.0  0.0  0.0  0.0  0.0  
Exp1  64593.86  1  0.9999960213600805  3.978639919429124e-06  0.0  0.0  0.0  0.0  0.0  0.0  0.0  
Exp1  52322.56  1  0.9997586569196756  0.00024134308032442009  0.0  0.0  0.0  0.0  0.0  0.0  0.0  
Exp1  51970.78  1  0.9997259017897651  0.0002740982102349242  0.0  0.0  0.0  0.0  0.0  0.0  0.0  
Exp1  54669.4  1  0.9998951970817366  0.00010480291826334026  0.0  0.0  0.0  0.0  0.0  0.0  0.0  
Exp1  40057.82  1  0.9702675103542739  0.02973248964572607  0.0  0.0  0.0  0.0  0.0  0.0  0.0  
Exp1  23956.299  1  0.009002323970534833  0.9909976760294652  0.0  0.0  0.0  0.0  0.0  0.0  0.0  
Exp1  54520.16  1  0.9998895702863472  0.00011042971365291394  0.0  0.0  0.0  0.0  0.0  0.0  0.0  
Exp1  42305.44  1  0.9883703799557494  0.011629620044250558  0.0  0.0  0.0  0.0  0.0  0.0  0.0  
Exp1  39022.16  1  0.9540013438136679  0.045998656186332094  0.0  0.0  0.0  0.0  0.0  0.0  0.0  
Exp1  30750.82  1  0.2866069113217997  0.7133930886782003  0.0  0.0  0.0  0.0  0.0  0.0  0.0  
Exp1  49725.62  1  0.9993735122867471  0.0006264877132529652  0.0  0.0  0.0  0.0  0.0  0.0  0.0  
Exp1  48792.46  1  0.9991099703200287  0.0008900296799713718  0.0  0.0  0.0  0.0  0.0  0.0  0.0  
Exp1  38211.18  1  0.9353203433018519  0.06467965669814807  0.0  0.0  0.0  0.0  0.0  0.0  0.0  
Exp1  41365.72  1  0.9828188091938154  0.01718119080618472  0.0  0.0  0.0  0.0  0.0  0.0  0.0  
Exp1  31323.18  1  0.35022344310878095  0.6497765568912192  0.0  0.0  0.0  0.0  0.0  0.0  0.0  
Exp1  34966.44  1  0.7640915933333585  0.2359084066666415  0.0  0.0  0.0  0.0  0.0  0.0  0.0  
Exp1  37525.66  1  0.9139302088321349  0.08606979116786515  0.0  0.0  0.0  0.0  0.0  0.0  0.0  
Exp1  49830.58  1  0.999397604061194  0.0006023959388059221  0.0  0.0  0.0  0.0  0.0  0.0  0.0  
Exp1  47166.4  1  0.9983407991117054  0.0016592008882947565  0.0  0.0  0.0  0.0  0.0  0.0  0.0  
Exp1  49111.44  1  0.9992110399747679  0.0007889600252319763  0.0  0.0  0.0  0.0  0.0  0.0  0.0  
Exp1  50983.5  1  0.9996069688536051  0.0003930311463949486  0.0  0.0  0.0  0.0  0.0  0.0  0.0  
Exp1  49528.82  1  0.9993256135599368  0.0006743864400632191  0.0  0.0  0.0  0.0  0.0  0.0  0.0  
Exp1  52315.18  1  0.9997580143335439  0.00024198566645607285  0.0  0.0  0.0  0.0  0.0  0.0  0.0  
Exp1  48855.598  1  0.9991309978669587  0.0008690021330413061  0.0  0.0  0.0  0.0  0.0  0.0  0.0  
Exp1  22555.74  1  0.003823878100126227  0.9961761218998738  0.0  0.0  0.0  0.0  0.0  0.0  0.0  
Exp1  27282.22  1  0.058841770166779994  0.94115822983322  0.0  0.0  0.0  0.0  0.0  0.0  0.0  
Exp1  26199.82  1  0.032824914591789156  0.967175085408211  0.0  0.0  0.0  0.0  0.0  0.0  0.0  
Exp1  54456.2  1  0.9998870652566603  0.00011293474333972274  0.0  0.0  0.0  0.0  0.0  0.0  0.0  
Exp1  26968.16  1  0.04983393515554169  0.9501660648444583  0.0  0.0  0.0  0.0  0.0  0.0  0.0  
Exp1  26071.08  1  0.030564105823711704  0.9694358941762884  0.0  0.0  0.0  0.0  0.0  0.0  0.0  
Exp1  30273.58  1  0.23872967237898668  0.7612703276210133  0.0  0.0  0.0  0.0  0.0  0.0  0.0  
Exp1  43438.68  1  0.9926962249881539  0.007303775011846027  0.0  0.0  0.0  0.0  0.0  0.0  0.0  
Exp1  32391.64  1  0.4803491113168827  0.5196508886831174  0.0  0.0  0.0  0.0  0.0  0.0  0.0  
Exp1  38489.98  1  0.942458377764863  0.057541622235136994  0.0  0.0  0.0  0.0  0.0  0.0  0.0  
Exp1  26819.74  1  0.04602722155468827  0.9539727784453118  0.0  0.0  0.0  0.0  0.0  0.0  0.0  
Exp1  20594.3  1  0.0010854779031824508  0.9989145220968174  0.0  0.0  0.0  0.0  0.0  0.0  0.0  
Exp1  54137.22  1  0.9998736556639712  0.00012634433602866602  0.0  0.0  0.0  0.0  0.0  0.0  0.0  
Exp1  50133.16  1  0.9994618204871886  0.0005381795128114952  0.0  0.0  0.0  0.0  0.0  0.0  0.0  
Exp1  59605.8  1  0.9999803795942801  1.9620405719896093e-05  0.0  0.0  0.0  0.0  0.0  0.0  0.0  
Exp1  49619.84  1  0.9993482179274019  0.0006517820725980737  0.0  0.0  0.0  0.0  0.0  0.0  0.0  
Exp1  47353.36  1  0.9984565871214223  0.001543412878577722  0.0  0.0  0.0  0.0  0.0  0.0  0.0  
Exp1  31899.64  1  0.4193171397923588  0.5806828602076411  0.0  0.0  0.0  0.0  0.0  0.0  0.0  
Exp1  32147.28  1  0.4499246377239425  0.5500753622760576  0.0  0.0  0.0  0.0  0.0  0.0  0.0  
Exp1  26435.16  1  0.037361463179777454  0.9626385368202225  0.0  0.0  0.0  0.0  0.0  0.0  0.0  
Exp1  29779.12  1  0.19482093860360528  0.8051790613963947  0.0  0.0  0.0  0.0  0.0  0.0  0.0  
Exp1  46792.48  1  0.9980814544912529  0.001918545508747095  0.0  0.0  0.0  0.0  0.0  0.0  0.0  
Exp1  26586.04  1  0.040565754409823296  0.9594342455901766  0.0  0.0  0.0  0.0  0.0  0.0  0.0  
Exp1  41913.48  1  0.9863207231242636  0.013679276875736432  0.0  0.0  0.0  0.0  0.0  0.0  0.0  
Exp1  29746.32  1  0.19212175294524184  0.8078782470547581  0.0  0.0  0.0  0.0  0.0  0.0  0.0  
Exp1  21552.879  1  0.002026511380633328  0.9979734886193667  0.0  0.0  0.0  0.0  0.0  0.0  0.0  
Exp1  23798.86  1  0.008190799100065371  0.9918092008999346  0.0  0.0  0.0  0.0  0.0  0.0  0.0  
Exp1  24135.06  1  0.010016020856873194  0.9899839791431267  0.0  0.0  0.0  0.0  0.0  0.0  0.0  
Exp1  43546.918  1  0.9930112742303575  0.006988725769642554  0.0  0.0  0.0  0.0  0.0  0.0  0.0  
Exp1  49947.84  1  0.9994233802145771  0.0005766197854227701  0.0  0.0  0.0  0.0  0.0  0.0  0.0  
Exp1  43061.48  1  0.9914792246312188  0.008520775368781206  0.0  0.0  0.0  0.0  0.0  0.0  0.0  
Exp1  42789.24  1  0.9904723452316269  0.009527654768373132  0.0  0.0  0.0  0.0  0.0  0.0  0.0  
Exp1  29158.379  1  0.14823977945899278  0.8517602205410073  0.0  0.0  0.0  0.0  0.0  0.0  0.0  
Exp1  48277.5  1  0.9989175554935534  0.0010824445064465716  0.0  0.0  0.0  0.0  0.0  0.0  0.0  
Exp1  57199.098  1  0.99995615497205  4.384502795001699e-05  0.0  0.0  0.0  0.0  0.0  0.0  0.0  
Exp1  45381.258  1  0.9966578581740374  0.0033421418259626757  0.0  0.0  0.0  0.0  0.0  0.0  0.0  
Exp1  50714.54  1  0.9995660571611916  0.00043394283880844614  0.0  0.0  0.0  0.0  0.0  0.0  0.0  
Exp1  38838.48  1  0.9503025083034264  0.0496974916965735  0.0  0.0  0.0  0.0  0.0  0.0  0.0  
Exp1  45464.9  1  0.9967670133019463  0.003232986698053719  0.0  0.0  0.0  0.0  0.0  0.0  0.0  
Exp1  23657.0  1  0.007519536681965812  0.9924804633180343  0.0  0.0  0.0  0.0  0.0  0.0  0.0  
Exp1  25669.28  1  0.02440205165603533  0.9755979483439646  0.0  0.0  0.0  0.0  0.0  0.0  0.0  
Exp1  55410.68  1  0.9999190492007781  8.095079922198121e-05  0.0  0.0  0.0  0.0  0.0  0.0  0.0  
Exp1  31351.879  1  0.3535620660279513  0.6464379339720486  0.0  0.0  0.0  0.0  0.0  0.0  0.0  
Exp1  43212.36  1  0.9919893347296938  0.008010665270306345  0.0  0.0  0.0  0.0  0.0  0.0  0.0  
Exp1  42627.7  1  0.9898177863258729  0.010182213674127112  0.0  0.0  0.0  0.0  0.0  0.0  0.0  
Exp1  45591.18  1  0.9969248529339508  0.003075147066049235  0.0  0.0  0.0  0.0  0.0  0.0  0.0  
Exp1  21984.2  1  0.002668849028988535  0.9973311509710115  0.0  0.0  0.0  0.0  0.0  0.0  0.0  
Exp1  50227.46  1  0.999480350237332  0.0005196497626680462  0.0  0.0  0.0  0.0  0.0  0.0  0.0  
Exp1  19543.879  1  0.0005366382254696072  0.9994633617745303  0.0  0.0  0.0  0.0  0.0  0.0  0.0  
Exp1  54798.96  1  0.9998998401612804  0.00010015983871960204  0.0  0.0  0.0  0.0  0.0  0.0  0.0  
Exp1  50607.12  1  0.9995485098589009  0.00045149014109915713  0.0  0.0  0.0  0.0  0.0  0.0  0.0  
Exp1  67158.0  1  0.9999981871764384  1.8128235615068868e-06  0.0  0.0  0.0  0.0  0.0  0.0  0.0  
Exp1  49159.82  1  0.999225291417801  0.0007747085821990919  0.0  0.0  0.0  0.0  0.0  0.0  0.0  
Exp1  40623.62  1  0.9765610530202227  0.02343894697977731  0.0  0.0  0.0  0.0  0.0  0.0  0.0  
Exp1  47819.94  1  0.9987104302294886  0.001289569770511388  0.0  0.0  0.0  0.0  0.0  0.0  0.0  
Exp1  37461.7  1  0.9116205209717755  0.08837947902822448  0.0  0.0  0.0  0.0  0.0  0.0  0.0  
Exp1  68105.1  1  0.9999986365305429  1.363469457171595e-06  0.0  0.0  0.0  0.0  0.0  0.0  0.0  
Exp1  49683.8  1  0.9993636360237379  0.0006363639762621069  0.0  0.0  0.0  0.0  0.0  0.0  0.0  
Exp1  55368.86  1  0.9999178666878427  8.213331215727938e-05  0.0  0.0  0.0  0.0  0.0  0.0  0.0  
Exp1  66705.36  1  0.9999979206112792  2.0793887207576605e-06  0.0  0.0  0.0  0.0  0.0  0.0  0.0  
Exp1  36480.98  1  0.8681398086914187  0.1318601913085813  0.0  0.0  0.0  0.0  0.0  0.0  0.0  
Exp1  41428.04  1  0.9832595885527269  0.016740411447273104  0.0  0.0  0.0  0.0  0.0  0.0  0.0  
Exp1  25893.14  1  0.027675596923621253  0.9723244030763787  0.0  0.0  0.0  0.0  0.0  0.0  0.0  
Exp1  28040.72  1  0.08681499221910559  0.9131850077808944  0.0  0.0  0.0  0.0  0.0  0.0  0.0  
Exp1  56774.34  1  0.9999493440213305  5.065597866952152e-05  0.0  0.0  0.0  0.0  0.0  0.0  0.0  
Exp1  49258.22  1  0.9992534695123209  0.0007465304876791204  0.0  0.0  0.0  0.0  0.0  0.0  0.0  
Exp1  57755.88  1  0.9999636738802548  3.6326119745180627e-05  0.0  0.0  0.0  0.0  0.0  0.0  0.0  
Exp1  48420.18  1  0.9989748444057752  0.001025155594224827  0.0  0.0  0.0  0.0  0.0  0.0  0.0  
Exp1  41004.1  1  0.9800160158032502  0.019983984196749807  0.0  0.0  0.0  0.0  0.0  0.0  0.0  
Exp1  48041.34  1  0.998815350590225  0.0011846494097750213  0.0  0.0  0.0  0.0  0.0  0.0  0.0  
Exp1  32998.44  1  0.5554139496334829  0.44458605036651705  0.0  0.0  0.0  0.0  0.0  0.0  0.0  
Exp1  68476.56  1  0.9999987797026016  1.220297398331864e-06  0.0  0.0  0.0  0.0  0.0  0.0  0.0  
Exp1  71369.516  1  0.9999994781596616  5.218403383811671e-07  0.0  0.0  0.0  0.0  0.0  0.0  0.0  
Exp1  36341.58  1  0.8605829521717545  0.13941704782824554  0.0  0.0  0.0  0.0  0.0  0.0  0.0  
Exp1  40510.46  1  0.975420596830554  0.024579403169445936  0.0  0.0  0.0  0.0  0.0  0.0  0.0  
Exp1  24846.82  1  0.015227193698775511  0.9847728063012244  0.0  0.0  0.0  0.0  0.0  0.0  0.0  
Exp1  49751.86  1  0.9993796263820641  0.0006203736179359048  0.0  0.0  0.0  0.0  0.0  0.0  0.0  
Exp1  51212.28  1  0.9996386138798529  0.0003613861201471139  0.0  0.0  0.0  0.0  0.0  0.0  0.0  
Exp1  27905.42  1  0.08110780522998726  0.9188921947700128  0.0  0.0  0.0  0.0  0.0  0.0  0.0  
Exp1  50403.758  1  0.9995132343172368  0.00048676568276319435  0.0  0.0  0.0  0.0  0.0  0.0  0.0  
Exp1  43625.64  1  0.9932315470733084  0.0067684529266915155  0.0  0.0  0.0  0.0  0.0  0.0  0.0  
Exp1  45533.78  1  0.996854114001797  0.0031458859982029116  0.0  0.0  0.0  0.0  0.0  0.0  0.0  
Exp1  26474.52  1  0.0381742626983143  0.9618257373016857  0.0  0.0  0.0  0.0  0.0  0.0  0.0  
Exp1  25707.0  1  0.024927036961527843  0.9750729630384722  0.0  0.0  0.0  0.0  0.0  0.0  0.0  
Exp1  44430.06  1  0.9951115578648628  0.0048884421351372345  0.0  0.0  0.0  0.0  0.0  0.0  0.0  
Exp1  46494.0  1  0.9978444306760867  0.0021555693239132807  0.0  0.0  0.0  0.0  0.0  0.0  0.0  
Exp1  36729.44  1  0.8807032648539406  0.11929673514605939  0.0  0.0  0.0  0.0  0.0  0.0  0.0  
Exp1  42728.56  1  0.9902316840334371  0.009768315966563005  0.0  0.0  0.0  0.0  0.0  0.0  0.0  
Exp1  44393.98  1  0.9950400545924221  0.004959945407577836  0.0  0.0  0.0  0.0  0.0  0.0  0.0  
Exp1  53386.098  1  0.9998351517683601  0.00016484823163987361  0.0  0.0  0.0  0.0  0.0  0.0  0.0  
Exp1  42301.34  1  0.9883506078905425  0.011649392109457554  0.0  0.0  0.0  0.0  0.0  0.0  0.0  
Exp1  53074.5  1  0.9998157747634907  0.00018422523650930427  0.0  0.0  0.0  0.0  0.0  0.0  0.0  
Exp1  53481.22  1  0.999840635831479  0.000159364168520949  0.0  0.0  0.0  0.0  0.0  0.0  0.0  
Exp1  39694.56  1  0.965351954761617  0.03464804523838301  0.0  0.0  0.0  0.0  0.0  0.0  0.0  
Exp1  46402.16  1  0.9977655573134921  0.002234442686507771  0.0  0.0  0.0  0.0  0.0  0.0  0.0  
Exp1  25128.08  1  0.017919759058752854  0.9820802409412472  0.0  0.0  0.0  0.0  0.0  0.0  0.0  
Exp1  36784.38  1  0.8833304436921401  0.11666955630785987  0.0  0.0  0.0  0.0  0.0  0.0  0.0  
Exp1  39148.44  1  0.9563848751571274  0.04361512484287251  0.0  0.0  0.0  0.0  0.0  0.0  0.0  
Exp1  58884.2  1  0.9999750914952948  2.4908504705249134e-05  0.0  0.0  0.0  0.0  0.0  0.0  0.0  
Exp1  26027.62  1  0.029833919520904143  0.9701660804790958  0.0  0.0  0.0  0.0  0.0  0.0  0.0  
Exp1  46559.598  1  0.9978990037888722  0.0021009962111277966  0.0  0.0  0.0  0.0  0.0  0.0  0.0  
Exp1  38587.56  1  0.944770219781301  0.055229780218698975  0.0  0.0  0.0  0.0  0.0  0.0  0.0  
Exp1  25299.459  1  0.019773275132359283  0.9802267248676407  0.0  0.0  0.0  0.0  0.0  0.0  0.0  
Exp1  46275.06  1  0.9976514153584641  0.002348584641535918  0.0  0.0  0.0  0.0  0.0  0.0  0.0  
Exp1  46617.0  1  0.9979455832350429  0.0020544167649570984  0.0  0.0  0.0  0.0  0.0  0.0  0.0  
Exp1  58945.7  1  0.9999755952124232  2.4404787576935586e-05  0.0  0.0  0.0  0.0  0.0  0.0  0.0  
Exp1  54509.5  1  0.9998891577807764  0.00011084221922364441  0.0  0.0  0.0  0.0  0.0  0.0  0.0  
Exp1  47059.8  1  0.9982707878959237  0.0017292121040763206  0.0  0.0  0.0  0.0  0.0  0.0  0.0  
Exp1  25025.58  1  0.016890362635320715  0.9831096373646793  0.0  0.0  0.0  0.0  0.0  0.0  0.0  
Exp1  48069.22  1  0.9988279253804112  0.0011720746195887548  0.0  0.0  0.0  0.0  0.0  0.0  0.0  
Exp1  54007.66  1  0.9998677487695286  0.00013225123047136455  0.0  0.0  0.0  0.0  0.0  0.0  0.0  
Exp1  20689.42  1  0.0011557467000410011  0.998844253299959  0.0  0.0  0.0  0.0  0.0  0.0  0.0  
Exp1  53240.14  1  0.9998263524675615  0.00017364753243850632  0.0  0.0  0.0  0.0  0.0  0.0  0.0  
Exp1  55277.84  1  0.999915230145453  8.47698545468771e-05  0.0  0.0  0.0  0.0  0.0  0.0  0.0  
Exp1  48647.32  1  0.9990596351072457  0.0009403648927541301  0.0  0.0  0.0  0.0  0.0  0.0  0.0  
Exp1  49175.4  1  0.9992298314165866  0.0007701685834134556  0.0  0.0  0.0  0.0  0.0  0.0  0.0  
Exp1  51766.598  1  0.9997048066430312  0.0002951933569688619  0.0  0.0  0.0  0.0  0.0  0.0  0.0  
Exp1  52306.98  1  0.9997572973646752  0.00024270263532476255  0.0  0.0  0.0  0.0  0.0  0.0  0.0  
Exp1  21333.12  1  0.001758941915351592  0.9982410580846484  0.0  0.0  0.0  0.0  0.0  0.0  0.0  
Exp1  32790.98  1  0.5299652872024367  0.47003471279756326  0.0  0.0  0.0  0.0  0.0  0.0  0.0  
Exp1  31370.74  1  0.3557640909499717  0.6442359090500284  0.0  0.0  0.0  0.0  0.0  0.0  0.0  
Exp1  41703.56  1  0.9850743209288545  0.014925679071145464  0.0  0.0  0.0  0.0  0.0  0.0  0.0  
Exp1  50814.58  1  0.999581765530004  0.0004182344699960399  0.0  0.0  0.0  0.0  0.0  0.0  0.0  
Exp1  48153.68  1  0.998865172093013  0.0011348279069870685  0.0  0.0  0.0  0.0  0.0  0.0  0.0  
Exp1  44371.84  1  0.9949956819556756  0.005004318044324404  0.0  0.0  0.0  0.0  0.0  0.0  0.0  
Exp1  45049.98  1  0.9961867584767962  0.003813241523203749  0.0  0.0  0.0  0.0  0.0  0.0  0.0  
Exp1  18401.62  1  0.00024318237309194708  0.999756817626908  0.0  0.0  0.0  0.0  0.0  0.0  0.0  
Exp1  34183.34  1  0.6900777151350928  0.30992228486490714  0.0  0.0  0.0  0.0  0.0  0.0  0.0  
Exp1  46236.52  1  0.9976156424873371  0.0023843575126628117  0.0  0.0  0.0  0.0  0.0  0.0  0.0  
Exp1  50843.28  1  0.9995861668180401  0.00041383318195991616  0.0  0.0  0.0  0.0  0.0  0.0  0.0  
Exp1  61888.68  1  0.9999906544013728  9.345598627203037e-06  0.0  0.0  0.0  0.0  0.0  0.0  0.0  
Exp1  22123.6  1  0.00291509848033423  0.9970849015196658  0.0  0.0  0.0  0.0  0.0  0.0  0.0  
Exp1  42907.32  1  0.9909232994725571  0.009076700527442937  0.0  0.0  0.0  0.0  0.0  0.0  0.0  
Exp1  35018.1  1  0.7684834105275352  0.2315165894724648  0.0  0.0  0.0  0.0  0.0  0.0  0.0  
Exp1  48544.0  1  0.9990219982039518  0.0009780017960482898  0.0  0.0  0.0  0.0  0.0  0.0  0.0  
Exp1  68055.08  1  0.9999986159517049  1.3840482951723403e-06  0.0  0.0  0.0  0.0  0.0  0.0  0.0  
Exp1  44724.44  1  0.9956566262920484  0.0043433737079515535  0.0  0.0  0.0  0.0  0.0  0.0  0.0  
Exp1  43195.14  1  0.9919327354335683  0.008067264566431783  0.0  0.0  0.0  0.0  0.0  0.0  0.0  
Exp1  55427.9  1  0.9999195309906318  8.046900936814709e-05  0.0  0.0  0.0  0.0  0.0  0.0  0.0  
Exp1  26497.48  1  0.03865565541304153  0.9613443445869585  0.0  0.0  0.0  0.0  0.0  0.0  0.0  
Exp1  42723.64  1  0.9902119232468495  0.009788076753150509  0.0  0.0  0.0  0.0  0.0  0.0  0.0  
Exp1  50933.48  1  0.9995996745462843  0.00040032545371580005  0.0  0.0  0.0  0.0  0.0  0.0  0.0  
Exp1  35730.68  1  0.8228364478942307  0.17716355210576937  0.0  0.0  0.0  0.0  0.0  0.0  0.0  
Exp1  23396.24  1  0.006419680292659424  0.9935803197073405  0.0  0.0  0.0  0.0  0.0  0.0  0.0  
Exp1  23259.299  1  0.005905125815779742  0.9940948741842202  0.0  0.0  0.0  0.0  0.0  0.0  0.0  
Exp1  67625.4  1  0.9999984254503326  1.5745496674641806e-06  0.0  0.0  0.0  0.0  0.0  0.0  0.0  
Exp1  43792.918  1  0.9936762260782389  0.006323773921761032  0.0  0.0  0.0  0.0  0.0  0.0  0.0  
Exp1  63381.08  1  0.9999941842774414  5.815722558644589e-06  0.0  0.0  0.0  0.0  0.0  0.0  0.0  
Exp1  54013.4  1  0.9998680152029058  0.0001319847970942811  0.0  0.0  0.0  0.0  0.0  0.0  0.0  
Exp1  39800.34  1  0.9668623039366715  0.033137696063328614  0.0  0.0  0.0  0.0  0.0  0.0  0.0  
Exp1  63662.34  1  0.9999946768954581  5.323104541923644e-06  0.0  0.0  0.0  0.0  0.0  0.0  0.0  
Exp1  29813.56  1  0.19768322036208444  0.8023167796379155  0.0  0.0  0.0  0.0  0.0  0.0  0.0  
Exp1  44990.94  1  0.9960958232101722  0.0039041767898278083  0.0  0.0  0.0  0.0  0.0  0.0  0.0  
Exp1  44215.22  1  0.9946695646415012  0.0053304353584987954  0.0  0.0  0.0  0.0  0.0  0.0  0.0  
Exp1  40159.5  1  0.9715129699406291  0.02848703005937104  0.0  0.0  0.0  0.0  0.0  0.0  0.0  
Exp1  44078.28  1  0.9943664108306594  0.005633589169340781  0.0  0.0  0.0  0.0  0.0  0.0  0.0  
Exp1  65292.5  1  0.9999967954283377  3.2045716622030716e-06  0.0  0.0  0.0  0.0  0.0  0.0  0.0  
Exp1  65955.88  1  0.9999973865733012  2.613426698777547e-06  0.0  0.0  0.0  0.0  0.0  0.0  0.0  
Exp1  26051.4  1  0.030231261854978392  0.9697687381450215  0.0  0.0  0.0  0.0  0.0  0.0  0.0  
Exp1  71300.64  1  0.9999994676586076  5.323413924912342e-07  0.0  0.0  0.0  0.0  0.0  0.0  0.0  
Exp1  48443.14  1  0.9989837621173803  0.0010162378826196344  0.0  0.0  0.0  0.0  0.0  0.0  0.0  
Exp1  53003.16  1  0.9998110148168177  0.00018898518318231046  0.0  0.0  0.0  0.0  0.0  0.0  0.0  
Exp1  60384.8  1  0.9999848007855431  1.5199214456957912e-05  0.0  0.0  0.0  0.0  0.0  0.0  0.0  
Exp1  34641.72  1  0.7350749595160618  0.26492504048393817  0.0  0.0  0.0  0.0  0.0  0.0  0.0  
Exp1  27031.299  1  0.051538288161046455  0.9484617118389536  0.0  0.0  0.0  0.0  0.0  0.0  0.0  
Exp1  55477.098  1  0.9999208911688432  7.910883115684771e-05  0.0  0.0  0.0  0.0  0.0  0.0  0.0  
Exp1  66921.836  1  0.9999980528215944  1.947178405541644e-06  0.0  0.0  0.0  0.0  0.0  0.0  0.0  
Exp1  49319.72  1  0.9992705432499818  0.0007294567500182654  0.0  0.0  0.0  0.0  0.0  0.0  0.0  
Exp1  49159.0  1  0.9992250542403074  0.0007749457596925206  0.0  0.0  0.0  0.0  0.0  0.0  0.0  
Exp1  43961.02  1  0.9940926982890742  0.0059073017109257915  0.0  0.0  0.0  0.0  0.0  0.0  0.0  
Exp1  27533.14  1  0.06705580595832422  0.9329441940416758  0.0  0.0  0.0  0.0  0.0  0.0  0.0  
Exp1  52115.098  1  0.9997398646385129  0.00026013536148701446  0.0  0.0  0.0  0.0  0.0  0.0  0.0  
Exp1  43182.84  1  0.9918920420752694  0.008107957924730635  0.0  0.0  0.0  0.0  0.0  0.0  0.0  
Exp1  52987.58  1  0.9998099603095013  0.0001900396904986222  0.0  0.0  0.0  0.0  0.0  0.0  0.0  
Exp1  39369.84  1  0.9602703468631792  0.039729653136820746  0.0  0.0  0.0  0.0  0.0  0.0  0.0  
Exp1  50131.52  1  0.9994614888582771  0.0005385111417230192  0.0  0.0  0.0  0.0  0.0  0.0  0.0  
Exp1  45879.0  1  0.9972554954505852  0.002744504549414802  0.0  0.0  0.0  0.0  0.0  0.0  0.0  
Exp1  41325.54  1  0.9825283283482014  0.017471671651798554  0.0  0.0  0.0  0.0  0.0  0.0  0.0  
Exp1  65950.96  1  0.9999973825920869  2.6174079129972932e-06  0.0  0.0  0.0  0.0  0.0  0.0  0.0  
Exp1  66420.82  1  0.9999977325969232  2.2674030768282727e-06  0.0  0.0  0.0  0.0  0.0  0.0  0.0  
Exp1  36713.86  1  0.8799482659473796  0.12005173405262036  0.0  0.0  0.0  0.0  0.0  0.0  0.0  
Exp1  57104.8  1  0.9999547296961779  4.527030382212951e-05  0.0  0.0  0.0  0.0  0.0  0.0  0.0  
Exp1  36722.06  1  0.8803462571985841  0.11965374280141597  0.0  0.0  0.0  0.0  0.0  0.0  0.0  
Exp1  23596.32  1  0.0072486695390875456  0.9927513304609125  0.0  0.0  0.0  0.0  0.0  0.0  0.0  
Exp1  26576.2  1  0.04034935778466993  0.95965064221533  0.0  0.0  0.0  0.0  0.0  0.0  0.0  
Exp1  42652.3  1  0.9899204037322527  0.01007959626774731  0.0  0.0  0.0  0.0  0.0  0.0  0.0  
Exp1  53292.62  1  0.9998295698169086  0.0001704301830913539  0.0  0.0  0.0  0.0  0.0  0.0  0.0  
Exp1  34233.36  1  0.6952093718528393  0.30479062814716074  0.0  0.0  0.0  0.0  0.0  0.0  0.0  
Exp1  52196.28  1  0.999747393937164  0.00025260606283595167  0.0  0.0  0.0  0.0  0.0  0.0  0.0  
Exp1  48733.418  1  0.9990898443433253  0.0009101556566748176  0.0  0.0  0.0  0.0  0.0  0.0  0.0  
Exp1  25193.68  1  0.018609097561641853  0.9813909024383582  0.0  0.0  0.0  0.0  0.0  0.0  0.0  
Exp1  40118.5  1  0.9710173009096111  0.0289826990903889  0.0  0.0  0.0  0.0  0.0  0.0  0.0  
Exp1  38924.58  1  0.9520718250725175  0.04792817492748249  0.0  0.0  0.0  0.0  0.0  0.0  0.0  
Exp1  29033.74  1  0.14001480342800407  0.8599851965719959  0.0  0.0  0.0  0.0  0.0  0.0  0.0  
Exp1  31444.54  1  0.36442898523438894  0.6355710147656111  0.0  0.0  0.0  0.0  0.0  0.0  0.0  
Exp1  39153.36  1  0.9564751537463649  0.043524846253635036  0.0  0.0  0.0  0.0  0.0  0.0  0.0  
Exp1  35724.12  1  0.8223877854294077  0.17761221457059237  0.0  0.0  0.0  0.0  0.0  0.0  0.0  
Exp1  44737.56  1  0.995679365451359  0.004320634548641047  0.0  0.0  0.0  0.0  0.0  0.0  0.0  
Exp1  49307.418  1  0.9992671558990108  0.0007328441009891271  0.0  0.0  0.0  0.0  0.0  0.0  0.0  
Exp1  45474.74  1  0.9967795938660959  0.003220406133904055  0.0  0.0  0.0  0.0  0.0  0.0  0.0  
Exp1  50915.44  1  0.9995970091522592  0.00040299084774075654  0.0  0.0  0.0  0.0  0.0  0.0  0.0  
Exp1  22818.14  1  0.004501377115368042  0.995498622884632  0.0  0.0  0.0  0.0  0.0  0.0  0.0  
Exp1  57200.74  1  0.9999561791347084  4.38208652917257e-05  0.0  0.0  0.0  0.0  0.0  0.0  0.0  
Exp1  49546.86  1  0.9993301590558978  0.0006698409441020757  0.0  0.0  0.0  0.0  0.0  0.0  0.0  
Exp1  61496.72  1  0.9999894001815122  1.059981848779738e-05  0.0  0.0  0.0  0.0  0.0  0.0  0.0  
Exp1  33884.86  1  0.658397037612936  0.3416029623870641  0.0  0.0  0.0  0.0  0.0  0.0  0.0  
Exp1  27299.44  1  0.05937512077381231  0.9406248792261876  0.0  0.0  0.0  0.0  0.0  0.0  0.0  
Exp1  46470.22  1  0.9978242859711226  0.0021757140288773623  0.0  0.0  0.0  0.0  0.0  0.0  0.0  
Exp1  46125.0  1  0.9975088828163228  0.0024911171836771995  0.0  0.0  0.0  0.0  0.0  0.0  0.0  
Exp1  40754.0  1  0.9778087262346512  0.022191273765348875  0.0  0.0  0.0  0.0  0.0  0.0  0.0  
Exp1  45798.64  1  0.9971670604656392  0.0028329395343608594  0.0  0.0  0.0  0.0  0.0  0.0  0.0  
Exp1  24946.04  1  0.016130338167147804  0.9838696618328522  0.0  0.0  0.0  0.0  0.0  0.0  0.0  
Exp1  47123.758  1  0.9983131593639256  0.0016868406360744678  0.0  0.0  0.0  0.0  0.0  0.0  0.0  
Exp1  38690.88  1  0.9471180927009707  0.0528819072990292  0.0  0.0  0.0  0.0  0.0  0.0  0.0  
Exp1  20102.3  1  0.0007825249302116438  0.9992174750697883  0.0  0.0  0.0  0.0  0.0  0.0  0.0  
Exp1  54192.98  1  0.9998761145609029  0.0001238854390970809  0.0  0.0  0.0  0.0  0.0  0.0  0.0  
Exp1  36702.38  1  0.8793894451212342  0.12061055487876576  0.0  0.0  0.0  0.0  0.0  0.0  0.0  
Exp1  44981.918  1  0.9960817498931854  0.003918250106814573  0.0  0.0  0.0  0.0  0.0  0.0  0.0  
Exp1  33379.74  1  0.6010883170620831  0.39891168293791696  0.0  0.0  0.0  0.0  0.0  0.0  0.0  
Exp1  60327.4  1  0.9999845133126445  1.548668735552271e-05  0.0  0.0  0.0  0.0  0.0  0.0  0.0  
Exp1  51130.28  1  0.9996275873916273  0.0003724126083727948  0.0  0.0  0.0  0.0  0.0  0.0  0.0  
Exp1  51756.758  1  0.9997037505916002  0.00029624940839979565  0.0  0.0  0.0  0.0  0.0  0.0  0.0  
Exp1  36069.34  1  0.8447189533966278  0.15528104660337222  0.0  0.0  0.0  0.0  0.0  0.0  0.0  
Exp1  22465.54  1  0.003614315329961976  0.996385684670038  0.0  0.0  0.0  0.0  0.0  0.0  0.0  
Exp1  48790.0  1  0.9991091437104739  0.000890856289526138  0.0  0.0  0.0  0.0  0.0  0.0  0.0  
Exp1  41018.04  1  0.9801322119458371  0.0198677880541629  0.0  0.0  0.0  0.0  0.0  0.0  0.0  
Exp1  55150.74  1  0.9999114014074262  8.859859257388849e-05  0.0  0.0  0.0  0.0  0.0  0.0  0.0  
Exp1  40314.48  1  0.973310760260446  0.026689239739553856  0.0  0.0  0.0  0.0  0.0  0.0  0.0  
Exp1  41849.52  1  0.9859526955007639  0.014047304499236118  0.0  0.0  0.0  0.0  0.0  0.0  0.0  
Exp1  47256.598  1  0.9983977368501318  0.001602263149868174  0.0  0.0  0.0  0.0  0.0  0.0  0.0  
Exp1  24349.9  1  0.011377584872217  0.988622415127783  0.0  0.0  0.0  0.0  0.0  0.0  0.0  
Exp1  36461.3  1  0.8670960087012799  0.1329039912987202  0.0  0.0  0.0  0.0  0.0  0.0  0.0  
Exp1  51944.54  1  0.9997232806483969  0.00027671935160305215  0.0  0.0  0.0  0.0  0.0  0.0  0.0  
Exp1  59234.34  1  0.9999778208021033  2.2179197896660948e-05  0.0  0.0  0.0  0.0  0.0  0.0  0.0  
Exp1  50118.4  1  0.9994588552506765  0.0005411447493234478  0.0  0.0  0.0  0.0  0.0  0.0  0.0  
Exp1  35882.38  1  0.832941699912999  0.16705830008700093  0.0  0.0  0.0  0.0  0.0  0.0  0.0  
Exp1  41827.38  1  0.98582285827745  0.014177141722549982  0.0  0.0  0.0  0.0  0.0  0.0  0.0  
Exp1  55959.258  1  0.9999330267716974  6.697322830262839e-05  0.0  0.0  0.0  0.0  0.0  0.0  0.0  
Exp1  20666.459  1  0.0011383947155017525  0.9988616052844982  0.0  0.0  0.0  0.0  0.0  0.0  0.0  
Exp1  39729.82  1  0.9658632460931542  0.034136753906845736  0.0  0.0  0.0  0.0  0.0  0.0  0.0  
Exp1  49892.9  1  0.9994114457383275  0.0005885542616723993  0.0  0.0  0.0  0.0  0.0  0.0  0.0  
Exp1  32543.34  1  0.49925240577985314  0.5007475942201469  0.0  0.0  0.0  0.0  0.0  0.0  0.0  
Exp1  21768.54  1  0.0023266069646709704  0.997673393035329  0.0  0.0  0.0  0.0  0.0  0.0  0.0  
Exp1  40316.94  1  0.9733385572479044  0.026661442752095574  0.0  0.0  0.0  0.0  0.0  0.0  0.0  
Exp1  51760.04  1  0.9997041005665133  0.0002958994334866939  0.0  0.0  0.0  0.0  0.0  0.0  0.0  
Exp1  47340.24  1  0.9984487271858833  0.001551272814116682  0.0  0.0  0.0  0.0  0.0  0.0  0.0  
Exp1  49247.56  1  0.9992504727136254  0.0007495272863744914  0.0  0.0  0.0  0.0  0.0  0.0  0.0  
Exp1  44361.18  1  0.9949741220561497  0.005025877943850424  0.0  0.0  0.0  0.0  0.0  0.0  0.0  
Exp1  59123.64  1  0.9999769930775732  2.300692242690696e-05  0.0  0.0  0.0  0.0  0.0  0.0  0.0  
Exp1  23689.799  1  0.00766993779728935  0.9923300622027106  0.0  0.0  0.0  0.0  0.0  0.0  0.0  
Exp1  40230.02  1  0.9723459639186601  0.027654036081339924  0.0  0.0  0.0  0.0  0.0  0.0  0.0  
Exp1  56912.918  1  0.9999516790645716  4.832093542846992e-05  0.0  0.0  0.0  0.0  0.0  0.0  0.0  
Exp1  25501.18  1  0.02218494208999002  0.9778150579100099  0.0  0.0  0.0  0.0  0.0  0.0  0.0  
Exp1  56478.32  1  0.9999439560726653  5.604392733475197e-05  0.0  0.0  0.0  0.0  0.0  0.0  0.0  
Exp1  41001.64  1  0.9799953761963185  0.02000462380368144  0.0  0.0  0.0  0.0  0.0  0.0  0.0  
Exp1  28560.6  1  0.11204449094904867  0.8879555090509513  0.0  0.0  0.0  0.0  0.0  0.0  0.0  
Exp1  44248.84  1  0.9947413849519585  0.005258615048041484  0.0  0.0  0.0  0.0  0.0  0.0  0.0  
Exp1  42712.16  1  0.9901656635263504  0.009834336473649629  0.0  0.0  0.0  0.0  0.0  0.0  0.0  
Exp1  48798.2  1  0.9991119033782656  0.0008880966217344633  0.0  0.0  0.0  0.0  0.0  0.0  0.0  
Exp1  40175.08  1  0.9716991695140876  0.028300830485912268  0.0  0.0  0.0  0.0  0.0  0.0  0.0  
Exp1  36799.14  1  0.8840273693531532  0.11597263064684672  0.0  0.0  0.0  0.0  0.0  0.0  0.0  
Exp1  48265.2  1  0.998912470914665  0.001087529085334934  0.0  0.0  0.0  0.0  0.0  0.0  0.0  
Exp1  27203.5  1  0.056456052051735386  0.9435439479482647  0.0  0.0  0.0  0.0  0.0  0.0  0.0  
Exp1  28268.68  1  0.09721074708246917  0.9027892529175309  0.0  0.0  0.0  0.0  0.0  0.0  0.0  
Exp1  33893.06  1  0.6592906397589864  0.3407093602410135  0.0  0.0  0.0  0.0  0.0  0.0  0.0  
Exp1  46800.68  1  0.998087569241087  0.001912430758913006  0.0  0.0  0.0  0.0  0.0  0.0  0.0  
Exp1  57174.5  1  0.9999557875534381  4.421244656188535e-05  0.0  0.0  0.0  0.0  0.0  0.0  0.0  
Exp1  62889.9  1  0.9999932076953205  6.792304679464285e-06  0.0  0.0  0.0  0.0  0.0  0.0  0.0  
Exp1  45145.918  1  0.9963298634674145  0.003670136532585425  0.0  0.0  0.0  0.0  0.0  0.0  0.0  
Exp1  47175.418  1  0.9983465810880053  0.001653418911994655  0.0  0.0  0.0  0.0  0.0  0.0  0.0  
Exp1  27731.58  1  0.07425430805892104  0.925745691941079  0.0  0.0  0.0  0.0  0.0  0.0  0.0  
Exp1  66106.76  1  0.9999975044727925  2.495527207514514e-06  0.0  0.0  0.0  0.0  0.0  0.0  0.0  
Exp1  51920.758  1  0.9997208817759337  0.0002791182240663549  0.0  0.0  0.0  0.0  0.0  0.0  0.0  
Exp1  58293.8  1  0.999969674098641  3.0325901358962246e-05  0.0  0.0  0.0  0.0  0.0  0.0  0.0  
Exp1  55713.258  1  0.9999270968317991  7.29031682007918e-05  0.0  0.0  0.0  0.0  0.0  0.0  0.0  
Exp1  43102.48  1  0.9916210086073288  0.008378991392671195  0.0  0.0  0.0  0.0  0.0  0.0  0.0  
Exp1  26231.799  1  0.033410228009590176  0.9665897719904099  0.0  0.0  0.0  0.0  0.0  0.0  0.0  
Exp1  22997.72  1  0.005029403939904584  0.9949705960600954  0.0  0.0  0.0  0.0  0.0  0.0  0.0  
Exp1  45813.4  1  0.9971835405694659  0.0028164594305341083  0.0  0.0  0.0  0.0  0.0  0.0  0.0  
Exp1  44703.94  1  0.9956207677997593  0.004379232200240753  0.0  0.0  0.0  0.0  0.0  0.0  0.0  
Exp1  50299.62  1  0.9994940825856669  0.0005059174143331127  0.0  0.0  0.0  0.0  0.0  0.0  0.0  
Exp1  34380.14  1  0.7099615189247248  0.2900384810752752  0.0  0.0  0.0  0.0  0.0  0.0  0.0  
Exp1  53755.098  1  0.9998553938417881  0.00014460615821195504  0.0  0.0  0.0  0.0  0.0  0.0  0.0  
Exp1  32216.16  1  0.45848862732743895  0.5415113726725611  0.0  0.0  0.0  0.0  0.0  0.0  0.0  
Exp1  24467.98  1  0.01219864252025087  0.9878013574797491  0.0  0.0  0.0  0.0  0.0  0.0  0.0  
Exp1  48772.78  1  0.999103314382848  0.0008966856171519853  0.0  0.0  0.0  0.0  0.0  0.0  0.0  
Exp1  32731.94  1  0.5226664967059805  0.47733350329401947  0.0  0.0  0.0  0.0  0.0  0.0  0.0  
Exp1  39209.94  1  0.9575008770632331  0.042499122936767  0.0  0.0  0.0  0.0  0.0  0.0  0.0  
Exp1  30501.54  1  0.2609535295925436  0.7390464704074564  0.0  0.0  0.0  0.0  0.0  0.0  0.0  
Exp1  31649.54  1  0.38887414944917614  0.6111258505508239  0.0  0.0  0.0  0.0  0.0  0.0  0.0  
Exp1  56909.64  1  0.9999516252216445  4.8374778355552904e-05  0.0  0.0  0.0  0.0  0.0  0.0  0.0  
Exp1  57029.36  1  0.9999535548012648  4.64451987352375e-05  0.0  0.0  0.0  0.0  0.0  0.0  0.0  
Exp1  37389.54  1  0.9089445398197078  0.09105546018029213  0.0  0.0  0.0  0.0  0.0  0.0  0.0  
Exp1  55963.36  1  0.9999331213954719  6.687860452802889e-05  0.0  0.0  0.0  0.0  0.0  0.0  0.0  
Exp1  47468.16  1  0.9985235002862555  0.0014764997137445524  0.0  0.0  0.0  0.0  0.0  0.0  0.0  
Exp1  57677.98  1  0.9999627078211154  3.7292178884601245e-05  0.0  0.0  0.0  0.0  0.0  0.0  0.0  
Exp1  43054.1  1  0.991453359048417  0.008546640951582883  0.0  0.0  0.0  0.0  0.0  0.0  0.0  
Exp1  37323.94  1  0.9064463607023887  0.09355363929761125  0.0  0.0  0.0  0.0  0.0  0.0  0.0  
Exp1  47179.52  1  0.9983492154075154  0.0016507845924846347  0.0  0.0  0.0  0.0  0.0  0.0  0.0  
Exp1  25606.959  1  0.02355690593540015  0.9764430940645998  0.0  0.0  0.0  0.0  0.0  0.0  0.0  
Exp1  25392.94  1  0.020858760539544597  0.9791412394604554  0.0  0.0  0.0  0.0  0.0  0.0  0.0  
Exp1  47841.258  1  0.9987209505901873  0.0012790494098127412  0.0  0.0  0.0  0.0  0.0  0.0  0.0  
Exp1  36562.16  1  0.8723704172217548  0.12762958277824515  0.0  0.0  0.0  0.0  0.0  0.0  0.0  
Exp1  30768.86  1  0.28851498080975374  0.7114850191902462  0.0  0.0  0.0  0.0  0.0  0.0  0.0  
Exp1  46911.38  1  0.9981681932247937  0.0018318067752064176  0.0  0.0  0.0  0.0  0.0  0.0  0.0  
Exp1  29170.68  1  0.1490715109135058  0.8509284890864942  0.0  0.0  0.0  0.0  0.0  0.0  0.0  
Exp1  52514.44  1  0.9997747872653674  0.0002252127346325693  0.0  0.0  0.0  0.0  0.0  0.0  0.0  
Exp1  54221.68  1  0.9998773603341737  0.00012263966582634958  0.0  0.0  0.0  0.0  0.0  0.0  0.0  
Exp1  47117.2  1  0.9983088561854966  0.00169114381450349  0.0  0.0  0.0  0.0  0.0  0.0  0.0  
Exp1  49313.98  1  0.99926896798944  0.00073103201055998  0.0  0.0  0.0  0.0  0.0  0.0  0.0  
Exp1  47408.3  1  0.998488991333805  0.0015110086661951042  0.0  0.0  0.0  0.0  0.0  0.0  0.0  
Exp1  70773.38  1  0.9999993796229548  6.203770451015384e-07  0.0  0.0  0.0  0.0  0.0  0.0  0.0  
Exp1  27949.7  1  0.08293838700631134  0.9170616129936887  0.0  0.0  0.0  0.0  0.0  0.0  0.0  
Exp1  57005.58  1  0.9999531779276783  4.6822072321664e-05  0.0  0.0  0.0  0.0  0.0  0.0  0.0  
Exp1  44480.9  1  0.9952105045653925  0.00478949543460744  0.0  0.0  0.0  0.0  0.0  0.0  0.0  
Exp1  55047.418  1  0.9999081564504222  9.18435495777692e-05  0.0  0.0  0.0  0.0  0.0  0.0  0.0  
Exp1  67523.72  1  0.999998376528394  1.6234716060023998e-06  0.0  0.0  0.0  0.0  0.0  0.0  0.0  
Exp1  51233.598  1  0.9996414266992837  0.0003585733007163093  0.0  0.0  0.0  0.0  0.0  0.0  0.0  
Exp1  28165.36  1  0.09237453003379399  0.9076254699662061  0.0  0.0  0.0  0.0  0.0  0.0  0.0  
Exp1  34952.5  1  0.7628961808458065  0.2371038191541935  0.0  0.0  0.0  0.0  0.0  0.0  0.0  
Exp1  27172.34  1  0.05553594609824355  0.9444640539017564  0.0  0.0  0.0  0.0  0.0  0.0  0.0  
Exp1  26722.16  1  0.04366984252800422  0.9563301574719958  0.0  0.0  0.0  0.0  0.0  0.0  0.0  
Exp1  64187.96  1  0.9999954849507092  4.515049290690726e-06  0.0  0.0  0.0  0.0  0.0  0.0  0.0  
Exp1  47803.54  1  0.9987022835026301  0.0012977164973698434  0.0  0.0  0.0  0.0  0.0  0.0  0.0  
Exp1  27205.14  1  0.05650474373313932  0.9434952562668607  0.0  0.0  0.0  0.0  0.0  0.0  0.0  
Exp1  56010.098  1  0.9999341888333794  6.581116662050946e-05  0.0  0.0  0.0  0.0  0.0  0.0  0.0  
Exp1  43512.48  1  0.9929125758034834  0.007087424196516618  0.0  0.0  0.0  0.0  0.0  0.0  0.0  
Exp1  53312.3  1  0.9998307616678729  0.00016923833212708204  0.0  0.0  0.0  0.0  0.0  0.0  0.0  
Exp1  71755.74  1  0.9999995332201683  4.667798317632935e-07  0.0  0.0  0.0  0.0  0.0  0.0  0.0  
Exp1  61513.12  1  0.9999894559573408  1.05440426591932e-05  0.0  0.0  0.0  0.0  0.0  0.0  0.0  
Exp1  45718.28  1  0.9970756951848935  0.0029243048151064072  0.0  0.0  0.0  0.0  0.0  0.0  0.0  
Exp1  43968.4  1  0.9941103264979059  0.005889673502094241  0.0  0.0  0.0  0.0  0.0  0.0  0.0  
Exp1  47596.08  1  0.9985945278244143  0.0014054721755856695  0.0  0.0  0.0  0.0  0.0  0.0  0.0  
Exp1  24593.44  1  0.01313224398812612  0.9868677560118739  0.0  0.0  0.0  0.0  0.0  0.0  0.0  
Exp1  26070.26  1  0.03055005507861141  0.9694499449213887  0.0  0.0  0.0  0.0  0.0  0.0  0.0  
Exp1  60040.4  1  0.9999829894103969  1.701058960312077e-05  0.0  0.0  0.0  0.0  0.0  0.0  0.0  
Exp1  43431.3  1  0.9926742219764699  0.007325778023530064  0.0  0.0  0.0  0.0  0.0  0.0  0.0  
Exp1  36425.22  1  0.86516210894071  0.13483789105929006  0.0  0.0  0.0  0.0  0.0  0.0  0.0  
Exp1  41839.68  1  0.9858951326859705  0.014104867314029507  0.0  0.0  0.0  0.0  0.0  0.0  0.0  
Exp1  40905.7  1  0.9791754476671642  0.020824552332835686  0.0  0.0  0.0  0.0  0.0  0.0  0.0  
Exp1  52584.14  1  0.9997803643743631  0.00021963562563691937  0.0  0.0  0.0  0.0  0.0  0.0  0.0  
Exp1  32801.64  1  0.5312786611282122  0.4687213388717877  0.0  0.0  0.0  0.0  0.0  0.0  0.0  
Exp1  32076.76  1  0.44117590428567616  0.5588240957143238  0.0  0.0  0.0  0.0  0.0  0.0  0.0  
Exp1  38461.28  1  0.9417609215425037  0.05823907845749629  0.0  0.0  0.0  0.0  0.0  0.0  0.0  
Exp1  30114.5  1  0.22395087085724172  0.7760491291427583  0.0  0.0  0.0  0.0  0.0  0.0  0.0  
Exp1  63435.2  1  0.9999942826606524  5.717339347734221e-06  0.0  0.0  0.0  0.0  0.0  0.0  0.0  
Exp1  53924.02  1  0.9998637825752145  0.00013621742478547307  0.0  0.0  0.0  0.0  0.0  0.0  0.0  
Exp1  27619.24  1  0.07009975094493973  0.9299002490550603  0.0  0.0  0.0  0.0  0.0  0.0  0.0  
Exp1  51501.74  1  0.9996749060216992  0.0003250939783008144  0.0  0.0  0.0  0.0  0.0  0.0  0.0  
Exp1  39220.6  1  0.9576912714887353  0.04230872851126462  0.0  0.0  0.0  0.0  0.0  0.0  0.0  
Exp1  27626.62  1  0.0703668051915369  0.9296331948084631  0.0  0.0  0.0  0.0  0.0  0.0  0.0  
Exp1  45090.98  1  0.9962486056738709  0.003751394326129172  0.0  0.0  0.0  0.0  0.0  0.0  0.0  
Exp1  53852.68  1  0.9998603022828746  0.00013969771712536754  0.0  0.0  0.0  0.0  0.0  0.0  0.0  
Exp1  40109.48  1  0.970907125920393  0.029092874079606954  0.0  0.0  0.0  0.0  0.0  0.0  0.0  
Exp1  60611.12  1  0.9999858811758467  1.4118824153241935e-05  0.0  0.0  0.0  0.0  0.0  0.0  0.0  
Exp1  45382.9  1  0.9966600475880685  0.003339952411931461  0.0  0.0  0.0  0.0  0.0  0.0  0.0  
Exp1  41872.48  1  0.9860860198183288  0.013913980181671164  0.0  0.0  0.0  0.0  0.0  0.0  0.0  
Exp1  31342.86  1  0.3525117989792785  0.6474882010207215  0.0  0.0  0.0  0.0  0.0  0.0  0.0  
Exp1  49117.18  1  0.9992127474684416  0.0007872525315584194  0.0  0.0  0.0  0.0  0.0  0.0  0.0  
Exp1  37831.52  1  0.9242017069245884  0.07579829307541164  0.0  0.0  0.0  0.0  0.0  0.0  0.0  
Exp1  53620.62  1  0.9998483334136  0.00015166658639991133  0.0  0.0  0.0  0.0  0.0  0.0  0.0  
Exp1  35436.3  1  0.8017800793919889  0.1982199206080111  0.0  0.0  0.0  0.0  0.0  0.0  0.0  
Exp1  50970.38  1  0.9996050659323065  0.00039493406769352336  0.0  0.0  0.0  0.0  0.0  0.0  0.0  
Exp1  40017.64  1  0.9697603692169274  0.030239630783072506  0.0  0.0  0.0  0.0  0.0  0.0  0.0  
Exp1  50935.12  1  0.9995999173443247  0.0004000826556752502  0.0  0.0  0.0  0.0  0.0  0.0  0.0  
Exp1  42478.46  1  0.9891720358599774  0.010827964140022647  0.0  0.0  0.0  0.0  0.0  0.0  0.0  
Exp1  51342.66  1  0.9996554533312134  0.0003445466687866745  0.0  0.0  0.0  0.0  0.0  0.0  0.0  
Exp1  25708.64  1  0.024949981944671663  0.9750500180553283  0.0  0.0  0.0  0.0  0.0  0.0  0.0  
Exp1  53989.62  1  0.9998669026846889  0.000133097315311012  0.0  0.0  0.0  0.0  0.0  0.0  0.0  
Exp1  34189.9  1  0.690753052761414  0.3092469472385861  0.0  0.0  0.0  0.0  0.0  0.0  0.0  
Exp1  45842.918  1  0.9972161528460736  0.0027838471539264114  0.0  0.0  0.0  0.0  0.0  0.0  0.0  
Exp1  50868.7  1  0.9995900205174405  0.00040997948255948205  0.0  0.0  0.0  0.0  0.0  0.0  0.0  
Exp1  50170.88  1  0.9994693143023794  0.0005306856976206656  0.0  0.0  0.0  0.0  0.0  0.0  0.0  
Exp1  52066.72  1  0.9997352679318271  0.0002647320681729132  0.0  0.0  0.0  0.0  0.0  0.0  0.0  
Exp1  18428.68  1  0.0002478647802260091  0.9997521352197739  0.0  0.0  0.0  0.0  0.0  0.0  0.0  
Exp1  49323.0  1  0.9992714367976075  0.0007285632023924668  0.0  0.0  0.0  0.0  0.0  0.0  0.0  
Exp1  57107.258  1  0.999954767385015  4.523261498503387e-05  0.0  0.0  0.0  0.0  0.0  0.0  0.0  
Exp1  26021.06  1  0.029724930885692044  0.9702750691143079  0.0  0.0  0.0  0.0  0.0  0.0  0.0  
Exp1  52703.04  1  0.9997895531075975  0.0002104468924024006  0.0  0.0  0.0  0.0  0.0  0.0  0.0  
Exp1  35513.38  1  0.8074792280229026  0.1925207719770974  0.0  0.0  0.0  0.0  0.0  0.0  0.0  
Exp1  62747.22  1  0.9999928932556095  7.10674439053759e-06  0.0  0.0  0.0  0.0  0.0  0.0  0.0  
Exp1  50840.0  1  0.9995856646633732  0.00041433533662678894  0.0  0.0  0.0  0.0  0.0  0.0  0.0  
Exp1  34782.758  1  0.7479743528394454  0.2520256471605546  0.0  0.0  0.0  0.0  0.0  0.0  0.0  
Exp1  30066.94  1  0.21965153062916587  0.780348469370834  0.0  0.0  0.0  0.0  0.0  0.0  0.0  
Exp1  53053.18  1  0.999814365123346  0.00018563487665401525  0.0  0.0  0.0  0.0  0.0  0.0  0.0  
Exp1  38451.44  1  0.9415198525838678  0.058480147416132056  0.0  0.0  0.0  0.0  0.0  0.0  0.0  
Exp1  41575.64  1  0.9842581426377938  0.01574185736220619  0.0  0.0  0.0  0.0  0.0  0.0  0.0  
Exp1  32279.299  1  0.46634995613597485  0.5336500438640251  0.0  0.0  0.0  0.0  0.0  0.0  0.0  
Exp1  37720.0  1  0.9206001522455145  0.07939984775448553  0.0  0.0  0.0  0.0  0.0  0.0  0.0  
Exp1  24541.78  1  0.012739932694197051  0.9872600673058031  0.0  0.0  0.0  0.0  0.0  0.0  0.0  
Exp1  52655.48  1  0.9997859260595267  0.00021407394047337944  0.0  0.0  0.0  0.0  0.0  0.0  0.0  
Exp1  31860.28  1  0.41449090290562857  0.5855090970943714  0.0  0.0  0.0  0.0  0.0  0.0  0.0  
Exp1  31408.459  1  0.3601829633919141  0.639817036608086  0.0  0.0  0.0  0.0  0.0  0.0  0.0  
Exp1  42025.0  1  0.9869390535099185  0.013060946490081425  0.0  0.0  0.0  0.0  0.0  0.0  0.0  
Exp1  46755.58  1  0.9980536647563274  0.0019463352436726237  0.0  0.0  0.0  0.0  0.0  0.0  0.0  
Exp1  22969.02  1  0.004941230274350002  0.99505876972565  0.0  0.0  0.0  0.0  0.0  0.0  0.0  
Exp1  33487.16  1  0.6136208596137833  0.3863791403862166  0.0  0.0  0.0  0.0  0.0  0.0  0.0  
Exp1  43833.1  1  0.9937784412022528  0.006221558797747147  0.0  0.0  0.0  0.0  0.0  0.0  0.0  
Exp1  21658.66  1  0.002168773360652981  0.997831226639347  0.0  0.0  0.0  0.0  0.0  0.0  0.0  
Exp1  45458.34  1  0.996758599530849  0.003241400469150949  0.0  0.0  0.0  0.0  0.0  0.0  0.0  
Exp1  29889.0  1  0.2040576158315344  0.7959423841684656  0.0  0.0  0.0  0.0  0.0  0.0  0.0  
Exp1  57846.08  1  0.9999647601572395  3.5239842760606736e-05  0.0  0.0  0.0  0.0  0.0  0.0  0.0  
Exp1  49614.098  1  0.9993468157101744  0.000653184289825585  0.0  0.0  0.0  0.0  0.0  0.0  0.0  
Exp1  44472.7  1  0.9951947375439695  0.004805262456030549  0.0  0.0  0.0  0.0  0.0  0.0  0.0  
Exp1  28607.34  1  0.1145862600981088  0.8854137399018912  0.0  0.0  0.0  0.0  0.0  0.0  0.0  
Exp1  27877.54  1  0.07997237958618876  0.9200276204138111  0.0  0.0  0.0  0.0  0.0  0.0  0.0  
Exp1  19813.66  1  0.0006444130481586997  0.9993555869518412  0.0  0.0  0.0  0.0  0.0  0.0  0.0  
Exp1  35921.74  1  0.8354819641945517  0.16451803580544824  0.0  0.0  0.0  0.0  0.0  0.0  0.0  
Exp1  38329.258  1  0.9384430574748416  0.06155694252515849  0.0  0.0  0.0  0.0  0.0  0.0  0.0  
Exp1  40199.68  1  0.9719905489262167  0.028009451073783304  0.0  0.0  0.0  0.0  0.0  0.0  0.0  
Exp1  50124.96  1  0.9994601736335067  0.000539826366493396  0.0  0.0  0.0  0.0  0.0  0.0  0.0  
Exp1  63279.4  1  0.9999939948538924  6.005146107650022e-06  0.0  0.0  0.0  0.0  0.0  0.0  0.0  
Exp1  55209.78  1  0.9999132012495342  8.679875046580222e-05  0.0  0.0  0.0  0.0  0.0  0.0  0.0  
Exp1  44632.6  1  0.9954936619310449  0.004506338068955029  0.0  0.0  0.0  0.0  0.0  0.0  0.0  
Exp1  30599.12  1  0.2708320049905187  0.7291679950094813  0.0  0.0  0.0  0.0  0.0  0.0  0.0  
Exp1  50711.258  1  0.9995655310192312  0.0004344689807688594  0.0  0.0  0.0  0.0  0.0  0.0  0.0  
Exp1  43421.46  1  0.992644755409336  0.0073552445906640875  0.0  0.0  0.0  0.0  0.0  0.0  0.0  
Exp1  37515.82  1  0.9135784488698994  0.08642155113010072  0.0  0.0  0.0  0.0  0.0  0.0  0.0  
Exp1  49064.7  1  0.9991970027572469  0.00080299724275319  0.0  0.0  0.0  0.0  0.0  0.0  0.0  
Exp1  39552.7  1  0.9632173832905672  0.03678261670943292  0.0  0.0  0.0  0.0  0.0  0.0  0.0  
Exp1  37742.14  1  0.9213282225536639  0.07867177744633616  0.0  0.0  0.0  0.0  0.0  0.0  0.0  
Exp1  27383.9  1  0.06205554536429436  0.9379444546357056  0.0  0.0  0.0  0.0  0.0  0.0  0.0  
Exp1  42064.36  1  0.987150339136602  0.01284966086339794  0.0  0.0  0.0  0.0  0.0  0.0  0.0  
Exp1  38024.22  1  0.930057952902895  0.06994204709710508  0.0  0.0  0.0  0.0  0.0  0.0  0.0  
Exp1  50178.258  1  0.999470764183714  0.0005292358162860084  0.0  0.0  0.0  0.0  0.0  0.0  0.0  
Exp1  55442.66  1  0.9999199418507244  8.005814927556546e-05  0.0  0.0  0.0  0.0  0.0  0.0  0.0  
Exp1  19257.7  1  0.00044123484372353856  0.9995587651562765  0.0  0.0  0.0  0.0  0.0  0.0  0.0  
Exp1  34950.86  1  0.7627551637953002  0.23724483620469983  0.0  0.0  0.0  0.0  0.0  0.0  0.0  
Exp1  54001.918  1  0.9998674801365843  0.0001325198634155721  0.0  0.0  0.0  0.0  0.0  0.0  0.0  
Exp1  47314.0  1  0.9984329271622439  0.0015670728377562611  0.0  0.0  0.0  0.0  0.0  0.0  0.0  
Exp1  49716.598  1  0.9993713916061369  0.0006286083938631316  0.0  0.0  0.0  0.0  0.0  0.0  0.0  
Exp1  55193.38  1  0.999912705428263  8.729457173700324e-05  0.0  0.0  0.0  0.0  0.0  0.0  0.0  
Exp1  59153.98  1  0.9999772230249415  2.2776975058448567e-05  0.0  0.0  0.0  0.0  0.0  0.0  0.0  
Exp1  45253.34  1  0.9964835204543667  0.0035164795456333795  0.0  0.0  0.0  0.0  0.0  0.0  0.0  
Exp1  52237.28  1  0.9997511103760689  0.00024888962393109594  0.0  0.0  0.0  0.0  0.0  0.0  0.0  
Exp1  57984.66  1  0.9999663634113444  3.363658865559154e-05  0.0  0.0  0.0  0.0  0.0  0.0  0.0  
Exp1  43487.06  1  0.9928388146416295  0.007161185358370577  0.0  0.0  0.0  0.0  0.0  0.0  0.0  
Exp1  52217.598  1  0.9997493339988743  0.00025066600112564203  0.0  0.0  0.0  0.0  0.0  0.0  0.0  
Exp1  39820.02  1  0.9671359653793057  0.03286403462069433  0.0  0.0  0.0  0.0  0.0  0.0  0.0  
Exp1  45400.12  1  0.9966828134520611  0.003317186547938901  0.0  0.0  0.0  0.0  0.0  0.0  0.0  
Exp1  52521.0  1  0.9997753186166793  0.00022468138332068686  0.0  0.0  0.0  0.0  0.0  0.0  0.0  
Exp1  55384.44  1  0.9999183097760213  8.169022397872474e-05  0.0  0.0  0.0  0.0  0.0  0.0  0.0  
Exp1  56823.54  1  0.9999501858980091  4.9814101990926434e-05  0.0  0.0  0.0  0.0  0.0  0.0  0.0  
Exp1  26610.64  1  0.041111360082687676  0.9588886399173123  0.0  0.0  0.0  0.0  0.0  0.0  0.0  
Exp1  57085.12  1  0.9999544259021685  4.5574097831453877e-05  0.0  0.0  0.0  0.0  0.0  0.0  0.0  
Exp1  23236.34  1  0.005822798002278176  0.9941772019977219  0.0  0.0  0.0  0.0  0.0  0.0  0.0  
Exp1  42357.918  1  0.9886197366866957  0.011380263313304226  0.0  0.0  0.0  0.0  0.0  0.0  0.0  
Exp1  40499.8  1  0.9753103408977221  0.024689659102277942  0.0  0.0  0.0  0.0  0.0  0.0  0.0  
Exp1  41888.06  1  0.9861757577842962  0.013824242215703803  0.0  0.0  0.0  0.0  0.0  0.0  0.0  
Exp1  43121.34  1  0.9916854612676476  0.008314538732352371  0.0  0.0  0.0  0.0  0.0  0.0  0.0  
Exp1  38817.98  1  0.9498716536435321  0.050128346356467915  0.0  0.0  0.0  0.0  0.0  0.0  0.0  
Exp1  66592.2  1  0.9999978478561276  2.152143872471228e-06  0.0  0.0  0.0  0.0  0.0  0.0  0.0  
Exp1  59138.4  1  0.9999771053723011  2.2894627698856412e-05  0.0  0.0  0.0  0.0  0.0  0.0  0.0  
Exp1  18072.8  1  0.00019263391308559926  0.9998073660869145  0.0  0.0  0.0  0.0  0.0  0.0  0.0  
Exp1  30892.68  1  0.30179456184398035  0.6982054381560197  0.0  0.0  0.0  0.0  0.0  0.0  0.0  
Exp1  47726.46  1  0.9986632843840825  0.001336715615917533  0.0  0.0  0.0  0.0  0.0  0.0  0.0  
Exp1  42467.8  1  0.9891242842054679  0.010875715794531978  0.0  0.0  0.0  0.0  0.0  0.0  0.0  
Exp1  58561.94  1  0.9999722720013733  2.7727998626833398e-05  0.0  0.0  0.0  0.0  0.0  0.0  0.0  
Exp1  62426.598  1  0.9999921304924235  7.869507576432354e-06  0.0  0.0  0.0  0.0  0.0  0.0  0.0  
Exp1  44864.66  1  0.9958937298001326  0.00410627019986734  0.0  0.0  0.0  0.0  0.0  0.0  0.0  
Exp1  28604.879  1  0.11445038390695018  0.8855496160930498  0.0  0.0  0.0  0.0  0.0  0.0  0.0  
Exp1  48213.54  1  0.9988908177989613  0.0011091822010387187  0.0  0.0  0.0  0.0  0.0  0.0  0.0  
Exp1  52381.598  1  0.9997637434276344  0.0002362565723656315  0.0  0.0  0.0  0.0  0.0  0.0  0.0  
Exp1  44914.68  1  0.9959750597212772  0.004024940278722821  0.0  0.0  0.0  0.0  0.0  0.0  0.0  
Exp1  22592.64  1  0.003912871695768241  0.9960871283042316  0.0  0.0  0.0  0.0  0.0  0.0  0.0  
Exp1  59291.74  1  0.9999782376914285  2.176230857140299e-05  0.0  0.0  0.0  0.0  0.0  0.0  0.0  
Exp1  50566.12  1  0.9995416132822392  0.00045838671776081424  0.0  0.0  0.0  0.0  0.0  0.0  0.0  
Exp1  52081.48  1  0.9997366798916176  0.0002633201083824035  0.0  0.0  0.0  0.0  0.0  0.0  0.0  
Exp1  46090.56  1  0.9974749193446762  0.0025250806553238333  0.0  0.0  0.0  0.0  0.0  0.0  0.0  
Exp1  25638.94  1  0.023987010298421853  0.9760129897015781  0.0  0.0  0.0  0.0  0.0  0.0  0.0  
Exp1  57240.098  1  0.9999567595557993  4.32404442006001e-05  0.0  0.0  0.0  0.0  0.0  0.0  0.0  
Exp1  62964.52  1  0.9999933663792434  6.63362075647223e-06  0.0  0.0  0.0  0.0  0.0  0.0  0.0  
Exp1  44291.48  1  0.9948310215363422  0.005168978463657807  0.0  0.0  0.0  0.0  0.0  0.0  0.0  
Exp1  48999.098  1  0.9991768710715826  0.000823128928417471  0.0  0.0  0.0  0.0  0.0  0.0  0.0  
Exp1  27020.64  1  0.05124677430311629  0.9487532256968838  0.0  0.0  0.0  0.0  0.0  0.0  0.0  
Exp1  41142.68  1  0.9811414435151133  0.01885855648488667  0.0  0.0  0.0  0.0  0.0  0.0  0.0  
Exp1  39865.94  1  0.9677657348669542  0.03223426513304584  0.0  0.0  0.0  0.0  0.0  0.0  0.0  
Exp1  25479.86  1  0.02191767543313757  0.9780823245668624  0.0  0.0  0.0  0.0  0.0  0.0  0.0  
Exp1  44856.46  1  0.9958802148681158  0.004119785131884205  0.0  0.0  0.0  0.0  0.0  0.0  0.0  
Exp1  35477.3  1  0.8048286458457309  0.1951713541542691  0.0  0.0  0.0  0.0  0.0  0.0  0.0  
Exp1  44450.56  1  0.9951517178760108  0.004848282123989331  0.0  0.0  0.0  0.0  0.0  0.0  0.0  
Exp1  33869.28  1  0.6566948316868102  0.3433051683131898  0.0  0.0  0.0  0.0  0.0  0.0  0.0  
Exp1  41439.52  1  0.9833395014794155  0.016660498520584516  0.0  0.0  0.0  0.0  0.0  0.0  0.0  
Exp1  21675.06  1  0.0021916634089844795  0.9978083365910155  0.0  0.0  0.0  0.0  0.0  0.0  0.0  
Exp1  28182.58  1  0.09316641108100723  0.9068335889189928  0.0  0.0  0.0  0.0  0.0  0.0  0.0  
Exp1  40915.54  1  0.9792611259254471  0.02073887407455277  0.0  0.0  0.0  0.0  0.0  0.0  0.0  
Exp1  34075.1  1  0.6787946236969657  0.32120537630303425  0.0  0.0  0.0  0.0  0.0  0.0  0.0  
Exp1  43724.86  1  0.9934990613458564  0.00650093865414352  0.0  0.0  0.0  0.0  0.0  0.0  0.0  
Exp1  37001.68  1  0.8932120969233761  0.10678790307662389  0.0  0.0  0.0  0.0  0.0  0.0  0.0  
Exp1  50686.66  1  0.9995615703277887  0.0004384296722114092  0.0  0.0  0.0  0.0  0.0  0.0  0.0  
Exp1  51832.2  1  0.9997117625212736  0.0002882374787264621  0.0  0.0  0.0  0.0  0.0  0.0  0.0  
Exp1  42632.62  1  0.9898384378324759  0.01016156216752402  0.0  0.0  0.0  0.0  0.0  0.0  0.0  
Exp1  42585.88  1  0.9896408947907088  0.01035910520929122  0.0  0.0  0.0  0.0  0.0  0.0  0.0  
Exp1  51767.418  1  0.9997048947859734  0.00029510521402667885  0.0  0.0  0.0  0.0  0.0  0.0  0.0  
Exp1  47825.68  1  0.9987132751677515  0.0012867248322483238  0.0  0.0  0.0  0.0  0.0  0.0  0.0  
Exp1  45422.258  1  0.9967118606556995  0.003288139344300457  0.0  0.0  0.0  0.0  0.0  0.0  0.0  
Exp1  24538.5  1  0.012715425076194425  0.9872845749238055  0.0  0.0  0.0  0.0  0.0  0.0  0.0  
Exp1  31166.56  1  0.3322284716194969  0.667771528380503  0.0  0.0  0.0  0.0  0.0  0.0  0.0  
Exp1  24941.94  1  0.016091987493261527  0.9839080125067384  0.0  0.0  0.0  0.0  0.0  0.0  0.0  
Exp1  30638.48  1  0.27487728595952476  0.7251227140404752  0.0  0.0  0.0  0.0  0.0  0.0  0.0  
Exp1  51836.3  1  0.9997121927648694  0.0002878072351305652  0.0  0.0  0.0  0.0  0.0  0.0  0.0  
Exp1  37485.48  1  0.9124859194594559  0.08751408054054408  0.0  0.0  0.0  0.0  0.0  0.0  0.0  
Exp1  42827.78  1  0.9906220154206327  0.009377984579367303  0.0  0.0  0.0  0.0  0.0  0.0  0.0  
Exp1  42327.58  1  0.9884762149480023  0.011523785051997752  0.0  0.0  0.0  0.0  0.0  0.0  0.0  
Exp1  51248.36  1  0.9996433563052438  0.00035664369475621737  0.0  0.0  0.0  0.0  0.0  0.0  0.0  
Exp1  39580.58  1  0.9636470827092659  0.03635291729073408  0.0  0.0  0.0  0.0  0.0  0.0  0.0  
Exp1  29155.92  1  0.14807338935780595  0.8519266106421941  0.0  0.0  0.0  0.0  0.0  0.0  0.0  
Exp1  49282.82  1  0.9992603528805617  0.0007396471194383318  0.0  0.0  0.0  0.0  0.0  0.0  0.0  
Exp1  67276.9  1  0.9999982510938218  1.7489061782267726e-06  0.0  0.0  0.0  0.0  0.0  0.0  0.0  
Exp1  36776.18  1  0.8829419913370724  0.11705800866292751  0.0  0.0  0.0  0.0  0.0  0.0  0.0  
Exp1  52115.098  1  0.9997398646385129  0.00026013536148701446  0.0  0.0  0.0  0.0  0.0  0.0  0.0  
Exp1  44057.78  1  0.9943195056116928  0.005680494388307115  0.0  0.0  0.0  0.0  0.0  0.0  0.0  
Exp1  26888.62  1  0.047759840234412244  0.9522401597655877  0.0  0.0  0.0  0.0  0.0  0.0  0.0  
Exp1  39833.14  1  0.9673173372541979  0.03268266274580215  0.0  0.0  0.0  0.0  0.0  0.0  0.0  
Exp1  49396.8  1  0.9992913638916847  0.0007086361083152911  0.0  0.0  0.0  0.0  0.0  0.0  0.0  
Exp1  34279.28  1  0.6998741806112312  0.3001258193887689  0.0  0.0  0.0  0.0  0.0  0.0  0.0  
Exp1  22610.68  1  0.003957129549094354  0.9960428704509056  0.0  0.0  0.0  0.0  0.0  0.0  0.0  
Exp1  30049.72  1  0.21810787022286002  0.78189212977714  0.0  0.0  0.0  0.0  0.0  0.0  0.0  
Exp1  67287.56  1  0.9999982567207056  1.7432792943441615e-06  0.0  0.0  0.0  0.0  0.0  0.0  0.0  
Exp1  60115.84  1  0.9999834045384276  1.659546157241578e-05  0.0  0.0  0.0  0.0  0.0  0.0  0.0  
Exp1  23088.74  1  0.005319046065025696  0.9946809539349744  0.0  0.0  0.0  0.0  0.0  0.0  0.0  
Exp1  49996.22  1  0.9994336841338635  0.0005663158661365906  0.0  0.0  0.0  0.0  0.0  0.0  0.0  
Exp1  53031.86  1  0.9998129448699656  0.00018705513003435518  0.0  0.0  0.0  0.0  0.0  0.0  0.0  
Exp1  31035.36  1  0.317475423506927  0.6825245764930731  0.0  0.0  0.0  0.0  0.0  0.0  0.0  
Exp1  49023.7  1  0.9991844878919478  0.0008155121080522562  0.0  0.0  0.0  0.0  0.0  0.0  0.0  
Exp1  51162.258  1  0.9996319294558453  0.0003680705441546304  0.0  0.0  0.0  0.0  0.0  0.0  0.0  
Exp1  52577.58  1  0.999779847518744  0.00022015248125585926  0.0  0.0  0.0  0.0  0.0  0.0  0.0  
Exp1  53445.14  1  0.9998385781159992  0.00016142188400081333  0.0  0.0  0.0  0.0  0.0  0.0  0.0  
Exp1  47417.32  1  0.9984942477624923  0.0015057522375077107  0.0  0.0  0.0  0.0  0.0  0.0  0.0  
Exp1  50253.7  1  0.9994853868597717  0.0005146131402282325  0.0  0.0  0.0  0.0  0.0  0.0  0.0  
Exp1  52477.54  1  0.9997717756520154  0.0002282243479846442  0.0  0.0  0.0  0.0  0.0  0.0  0.0  
Exp1  48434.12  1  0.9989802638617573  0.0010197361382427023  0.0  0.0  0.0  0.0  0.0  0.0  0.0  
Exp1  30016.1  1  0.21511705049553595  0.7848829495044641  0.0  0.0  0.0  0.0  0.0  0.0  0.0  
Exp1  26224.42  1  0.03327424363005319  0.9667257563699468  0.0  0.0  0.0  0.0  0.0  0.0  0.0  
Exp1  20157.24  1  0.0008118403101213585  0.9991881596898787  0.0  0.0  0.0  0.0  0.0  0.0  0.0  
Exp1  45068.84  1  0.996215332950733  0.003784667049266999  0.0  0.0  0.0  0.0  0.0  0.0  0.0  
Exp1  43355.04  1  0.9924427464877768  0.007557253512223146  0.0  0.0  0.0  0.0  0.0  0.0  0.0  
Exp1  44151.258  1  0.9945301341751114  0.005469865824888583  0.0  0.0  0.0  0.0  0.0  0.0  0.0  
Exp1  47483.74  1  0.9985323390965871  0.001467660903412835  0.0  0.0  0.0  0.0  0.0  0.0  0.0  
Exp1  53241.78  1  0.999826454861457  0.00017354513854286058  0.0  0.0  0.0  0.0  0.0  0.0  0.0  
Exp1  55992.88  1  0.9999337977993455  6.62022006543878e-05  0.0  0.0  0.0  0.0  0.0  0.0  0.0  
Exp1  46889.24  1  0.9981523576841648  0.0018476423158351805  0.0  0.0  0.0  0.0  0.0  0.0  0.0  
Exp1  61720.58  1  0.9999901363956664  9.863604333674272e-06  0.0  0.0  0.0  0.0  0.0  0.0  0.0  
Exp1  40995.9  1  0.9799472132540762  0.020052786745923805  0.0  0.0  0.0  0.0  0.0  0.0  0.0  
Exp1  46603.06  1  0.9979343572741102  0.002065642725889799  0.0  0.0  0.0  0.0  0.0  0.0  0.0  
Exp1  28082.54  1  0.08864718452831821  0.9113528154716819  0.0  0.0  0.0  0.0  0.0  0.0  0.0  
Exp1  37619.14  1  0.9172028076455783  0.08279719235442168  0.0  0.0  0.0  0.0  0.0  0.0  0.0  
Exp1  56707.918  1  0.9999481835676498  5.18164323502248e-05  0.0  0.0  0.0  0.0  0.0  0.0  0.0  
Exp1  34844.258  1  0.753458244001592  0.24654175599840802  0.0  0.0  0.0  0.0  0.0  0.0  0.0  
Exp1  41223.04  1  0.9817642629572652  0.018235737042734835  0.0  0.0  0.0  0.0  0.0  0.0  0.0  
Exp1  37036.12  1  0.8947049629445128  0.10529503705548714  0.0  0.0  0.0  0.0  0.0  0.0  0.0  
Exp1  22462.26  1  0.003606901656089127  0.9963930983439109  0.0  0.0  0.0  0.0  0.0  0.0  0.0  
Exp1  26735.28  1  0.04398040556646805  0.9560195944335319  0.0  0.0  0.0  0.0  0.0  0.0  0.0  
Exp1  43722.4  1  0.9934925716263086  0.006507428373691505  0.0  0.0  0.0  0.0  0.0  0.0  0.0  
Exp1  68704.516  1  0.9999988597816277  1.1402183722426015e-06  0.0  0.0  0.0  0.0  0.0  0.0  0.0  
Exp1  27579.06  1  0.0686645542153238  0.9313354457846761  0.0  0.0  0.0  0.0  0.0  0.0  0.0  
Exp1  42193.1  1  0.9878173499006219  0.012182650099378169  0.0  0.0  0.0  0.0  0.0  0.0  0.0  
Exp1  39329.66  1  0.9595920881463849  0.040407911853615044  0.0  0.0  0.0  0.0  0.0  0.0  0.0  
Exp1  62798.88  1  0.9999930088133125  6.991186687485537e-06  0.0  0.0  0.0  0.0  0.0  0.0  0.0  
Exp1  45043.418  1  0.9961767325957647  0.0038232674042353175  0.0  0.0  0.0  0.0  0.0  0.0  0.0  
Exp1  53745.258  1  0.9998548888294483  0.00014511117055179462  0.0  0.0  0.0  0.0  0.0  0.0  0.0  
Exp1  50511.18  1  0.9995322102683186  0.00046778973168136115  0.0  0.0  0.0  0.0  0.0  0.0  0.0  
Exp1  38982.8  1  0.953232696733026  0.046767303266974  0.0  0.0  0.0  0.0  0.0  0.0  0.0  
Exp1  60045.32  1  0.9999830168122965  1.6983187703543836e-05  0.0  0.0  0.0  0.0  0.0  0.0  0.0  
Exp1  49720.7  1  0.9993723564252206  0.0006276435747794042  0.0  0.0  0.0  0.0  0.0  0.0  0.0  
Exp1  35500.258  1  0.8065183028342825  0.19348169716571753  0.0  0.0  0.0  0.0  0.0  0.0  0.0  
Exp1  27182.18  1  0.055825151092303744  0.9441748489076962  0.0  0.0  0.0  0.0  0.0  0.0  0.0  
Exp1  39870.86  1  0.9678322220031595  0.03216777799684049  0.0  0.0  0.0  0.0  0.0  0.0  0.0  
Exp1  57582.04  1  0.9999614816716412  3.851832835882814e-05  0.0  0.0  0.0  0.0  0.0  0.0  0.0  
Exp1  31719.24  1  0.39729849946590745  0.6027015005340924  0.0  0.0  0.0  0.0  0.0  0.0  0.0  
Exp1  58698.06  1  0.9999735013167391  2.6498683260811427e-05  0.0  0.0  0.0  0.0  0.0  0.0  0.0  
Exp1  45870.8  1  0.9972466170478649  0.002753382952135073  0.0  0.0  0.0  0.0  0.0  0.0  0.0  
Exp1  40239.86  1  0.9724601918162559  0.02753980818374412  0.0  0.0  0.0  0.0  0.0  0.0  0.0  
Exp1  36570.36  1  0.8727905551251317  0.12720944487486824  0.0  0.0  0.0  0.0  0.0  0.0  0.0  
Exp1  59278.62  1  0.9999781433310982  2.1856668901684075e-05  0.0  0.0  0.0  0.0  0.0  0.0  0.0  
Exp1  55647.66  1  0.9999254256528096  7.457434719039633e-05  0.0  0.0  0.0  0.0  0.0  0.0  0.0  
Exp1  65954.24  1  0.9999973852468939  2.6147531062168475e-06  0.0  0.0  0.0  0.0  0.0  0.0  0.0  
Exp1  64865.28  1  0.999996342835156  3.6571648439680904e-06  0.0  0.0  0.0  0.0  0.0  0.0  0.0  
Exp1  51940.44  1  0.9997228701681302  0.0002771298318698423  0.0  0.0  0.0  0.0  0.0  0.0  0.0  
Exp1  40717.1  1  0.977462492474829  0.022537507525171033  0.0  0.0  0.0  0.0  0.0  0.0  0.0  
Exp1  51815.8  1  0.9997100388197437  0.00028996118025625733  0.0  0.0  0.0  0.0  0.0  0.0  0.0  
Exp1  60680.0  1  0.9999861939302565  1.3806069743657807e-05  0.0  0.0  0.0  0.0  0.0  0.0  0.0  
Exp1  46272.598  1  0.9976491597955897  0.0023508402044102703  0.0  0.0  0.0  0.0  0.0  0.0  0.0  
Exp1  30504.0  1  0.26119991854485203  0.738800081455148  0.0  0.0  0.0  0.0  0.0  0.0  0.0  
Exp1  29002.58  1  0.13801500352300294  0.861984996476997  0.0  0.0  0.0  0.0  0.0  0.0  0.0  
Exp1  45886.38  1  0.99726349475786  0.002736505242139922  0.0  0.0  0.0  0.0  0.0  0.0  0.0  
Exp1  23413.459  1  0.006487319121075591  0.9935126808789244  0.0  0.0  0.0  0.0  0.0  0.0  0.0  
Exp1  60131.418  1  0.9999834889353336  1.6511064666365895e-05  0.0  0.0  0.0  0.0  0.0  0.0  0.0  
Exp1  46994.2  1  0.9982261959239654  0.001773804076034464  0.0  0.0  0.0  0.0  0.0  0.0  0.0  
Exp1  48937.598  1  0.9991575218483012  0.0008424781516987747  0.0  0.0  0.0  0.0  0.0  0.0  0.0  
Exp1  33719.22  1  0.6400789883910971  0.35992101160890294  0.0  0.0  0.0  0.0  0.0  0.0  0.0  
Exp1  39286.2  1  0.9588449075376353  0.04115509246236463  0.0  0.0  0.0  0.0  0.0  0.0  0.0  
Exp1  48887.58  1  0.9991414380017695  0.0008585619982305136  0.0  0.0  0.0  0.0  0.0  0.0  0.0  
Exp1  26864.02  1  0.04713417819114729  0.9528658218088527  0.0  0.0  0.0  0.0  0.0  0.0  0.0  
Exp1  48248.8  1  0.9989056460888714  0.0010943539111286055  0.0  0.0  0.0  0.0  0.0  0.0  0.0  
Exp1  40783.52  1  0.9780815913975858  0.02191840860241414  0.0  0.0  0.0  0.0  0.0  0.0  0.0  
Exp1  38608.88  1  0.9452626183847251  0.05473738161527477  0.0  0.0  0.0  0.0  0.0  0.0  0.0  
Exp1  52411.12  1  0.999766246978381  0.00023375302161906004  0.0  0.0  0.0  0.0  0.0  0.0  0.0  
Exp1  36008.66  1  0.8409768975156302  0.1590231024843698  0.0  0.0  0.0  0.0  0.0  0.0  0.0  
Exp1  15008.46  1  1.942228572259825e-05  0.9999805777142773  0.0  0.0  0.0  0.0  0.0  0.0  0.0  
Exp1  31889.799  1  0.41811083850835173  0.5818891614916484  0.0  0.0  0.0  0.0  0.0  0.0  0.0  
Exp1  37777.4  1  0.9224736398800633  0.07752636011993673  0.0  0.0  0.0  0.0  0.0  0.0  0.0  
Exp1  28129.28  1  0.0907347375747525  0.9092652624252475  0.0  0.0  0.0  0.0  0.0  0.0  0.0  
Exp1  34344.88  1  0.7064588632474201  0.29354113675257987  0.0  0.0  0.0  0.0  0.0  0.0  0.0  
Exp1  39322.28  1  0.9594661536671552  0.04053384633284486  0.0  0.0  0.0  0.0  0.0  0.0  0.0  
Exp1  36167.74  1  0.8506266650090705  0.14937333499092942  0.0  0.0  0.0  0.0  0.0  0.0  0.0  
Exp1  36795.86  1  0.8838726747651244  0.11612732523487564  0.0  0.0  0.0  0.0  0.0  0.0  0.0  
Exp1  34289.12  1  0.7008674328847451  0.2991325671152549  0.0  0.0  0.0  0.0  0.0  0.0  0.0  
Exp1  33046.82  1  0.5612994263991302  0.4387005736008697  0.0  0.0  0.0  0.0  0.0  0.0  0.0  
Exp1  44215.22  1  0.9946695646415012  0.0053304353584987954  0.0  0.0  0.0  0.0  0.0  0.0  0.0  
Exp1  57792.78  1  0.9999641222589952  3.587774100483398e-05  0.0  0.0  0.0  0.0  0.0  0.0  0.0  
Exp1  86109.016  1  0.9999999902091412  9.7908588440888e-09  0.0  0.0  0.0  0.0  0.0  0.0  0.0  
Exp1  49358.258  1  0.9992810276419314  0.0007189723580685319  0.0  0.0  0.0  0.0  0.0  0.0  0.0  
Exp1  46015.12  1  0.997398843180944  0.002601156819056053  0.0  0.0  0.0  0.0  0.0  0.0  0.0  
Exp1  49179.5  1  0.9992310188271921  0.0007689811728080188  0.0  0.0  0.0  0.0  0.0  0.0  0.0  
Exp1  50345.54  1  0.9995026215232873  0.0004973784767127041  0.0  0.0  0.0  0.0  0.0  0.0  0.0  
Exp1  44108.62  1  0.9944350768027195  0.005564923197280507  0.0  0.0  0.0  0.0  0.0  0.0  0.0  
Exp1  49153.258  1  0.9992233729813416  0.0007766270186585406  0.0  0.0  0.0  0.0  0.0  0.0  0.0  
Exp1  44067.62  1  0.9943420728505763  0.005657927149423771  0.0  0.0  0.0  0.0  0.0  0.0  0.0  
Exp1  53595.2  1  0.999846957759254  0.00015304224074599453  0.0  0.0  0.0  0.0  0.0  0.0  0.0  
Exp1  33121.44  1  0.5703289362769063  0.42967106372309377  0.0  0.0  0.0  0.0  0.0  0.0  0.0  
Exp1  46229.14  1  0.9976087396074003  0.0023912603925998425  0.0  0.0  0.0  0.0  0.0  0.0  0.0  
Exp1  51706.74  1  0.9996983092742384  0.00030169072576152013  0.0  0.0  0.0  0.0  0.0  0.0  0.0  
Exp1  55146.64  1  0.9999112743438886  8.872565611146122e-05  0.0  0.0  0.0  0.0  0.0  0.0  0.0  
Exp1  37426.44  1  0.9103229537684193  0.08967704623158079  0.0  0.0  0.0  0.0  0.0  0.0  0.0  
Exp1  46900.72  1  0.998160580471188  0.001839419528812034  0.0  0.0  0.0  0.0  0.0  0.0  0.0  
Exp1  49114.72  1  0.9992120147526669  0.0007879852473330812  0.0  0.0  0.0  0.0  0.0  0.0  0.0  
Exp1  33200.16  1  0.5797893326961429  0.4202106673038571  0.0  0.0  0.0  0.0  0.0  0.0  0.0  
Exp1  49815.0  1  0.9993940902150626  0.000605909784937327  0.0  0.0  0.0  0.0  0.0  0.0  0.0  
Exp1  42794.16  1  0.9904915947136984  0.009508405286301643  0.0  0.0  0.0  0.0  0.0  0.0  0.0  
Exp1  63586.08  1  0.9999945477884445  5.452211555508133e-06  0.0  0.0  0.0  0.0  0.0  0.0  0.0  
Exp1  52557.9  1  0.9997782814456722  0.00022171855432787205  0.0  0.0  0.0  0.0  0.0  0.0  0.0  
Exp1  50959.72  1  0.9996035174352725  0.00039648256472742496  0.0  0.0  0.0  0.0  0.0  0.0  0.0  
Exp1  44949.94  1  0.9960313710475921  0.003968628952407816  0.0  0.0  0.0  0.0  0.0  0.0  0.0  
Exp1  18140.86  1  0.00020219175936299623  0.999797808240637  0.0  0.0  0.0  0.0  0.0  0.0  0.0  
Exp1  46033.16  1  0.9974172506282658  0.0025827493717341964  0.0  0.0  0.0  0.0  0.0  0.0  0.0  
Exp1  46891.7  1  0.998154116383031  0.0018458836169689173  0.0  0.0  0.0  0.0  0.0  0.0  0.0  
Exp1  63338.438  1  0.9999941055848812  5.894415118794923e-06  0.0  0.0  0.0  0.0  0.0  0.0  0.0  
Exp1  34070.18  1  0.6782771397957528  0.3217228602042471  0.0  0.0  0.0  0.0  0.0  0.0  0.0  
Exp1  47218.06  1  0.9983736635437352  0.0016263364562646274  0.0  0.0  0.0  0.0  0.0  0.0  0.0  
Exp1  53803.48  1  0.9998578501267609  0.00014214987323916023  0.0  0.0  0.0  0.0  0.0  0.0  0.0  
Exp1  55986.32  1  0.9999336483537171  6.635164628293357e-05  0.0  0.0  0.0  0.0  0.0  0.0  0.0  
Exp1  27976.76  1  0.08407491031680595  0.915925089683194  0.0  0.0  0.0  0.0  0.0  0.0  0.0  
Exp1  22591.82  1  0.003910905163994109  0.9960890948360059  0.0  0.0  0.0  0.0  0.0  0.0  0.0  
Exp1  42945.86  1  0.9910656577105238  0.008934342289476172  0.0  0.0  0.0  0.0  0.0  0.0  0.0  
Exp1  42444.84  1  0.9890207978064615  0.01097920219353861  0.0  0.0  0.0  0.0  0.0  0.0  0.0  
Exp1  39767.54  1  0.9664012801722767  0.03359871982772335  0.0  0.0  0.0  0.0  0.0  0.0  0.0  
Exp1  38128.36  1  0.9330379844648774  0.0669620155351227  0.0  0.0  0.0  0.0  0.0  0.0  0.0  
Exp1  40713.0  1  0.977423789069243  0.022576210930757047  0.0  0.0  0.0  0.0  0.0  0.0  0.0  
Exp1  41481.34  1  0.9836274461690454  0.01637255383095467  0.0  0.0  0.0  0.0  0.0  0.0  0.0  
Exp1  50990.06  1  0.999607912073582  0.00039208792641797716  0.0  0.0  0.0  0.0  0.0  0.0  0.0  
Exp1  26732.0  1  0.04390245779157471  0.9560975422084252  0.0  0.0  0.0  0.0  0.0  0.0  0.0  
Exp1  53018.74  1  0.9998120659210484  0.0001879340789515591  0.0  0.0  0.0  0.0  0.0  0.0  0.0  
Exp1  27176.44  1  0.055656623354331976  0.9443433766456681  0.0  0.0  0.0  0.0  0.0  0.0  0.0  
Exp1  21428.24  1  0.0018703409839945667  0.9981296590160054  0.0  0.0  0.0  0.0  0.0  0.0  0.0  
Exp1  35285.418  1  0.7902302375013157  0.20976976249868431  0.0  0.0  0.0  0.0  0.0  0.0  0.0  
Exp1  27980.86  1  0.08424851781079756  0.9157514821892023  0.0  0.0  0.0  0.0  0.0  0.0  0.0  
Exp1  24304.799  1  0.011077949488064346  0.9889220505119356  0.0  0.0  0.0  0.0  0.0  0.0  0.0  
Exp1  46113.52  1  0.9974976017229868  0.0025023982770131055  0.0  0.0  0.0  0.0  0.0  0.0  0.0  
Exp1  31188.7  1  0.33474711582262  0.6652528841773799  0.0  0.0  0.0  0.0  0.0  0.0  0.0  
Exp1  49100.78  1  0.9992078564838999  0.0007921435161002252  0.0  0.0  0.0  0.0  0.0  0.0  0.0  
Exp1  53468.918  1  0.9998399373916856  0.00016006260831429595  0.0  0.0  0.0  0.0  0.0  0.0  0.0  
Exp1  44203.74  1  0.9946448018183152  0.005355198181684753  0.0  0.0  0.0  0.0  0.0  0.0  0.0  
Exp1  36598.24  1  0.8742109186198554  0.12578908138014455  0.0  0.0  0.0  0.0  0.0  0.0  0.0  
Exp1  44803.16  1  0.9957914257422146  0.00420857425778548  0.0  0.0  0.0  0.0  0.0  0.0  0.0  
Exp1  41777.36  1  0.9855251798740157  0.014474820125984294  0.0  0.0  0.0  0.0  0.0  0.0  0.0  
Exp1  43977.418  1  0.9941318407120739  0.00586815928792603  0.0  0.0  0.0  0.0  0.0  0.0  0.0  
Exp1  42740.04  1  0.9902777547912388  0.009722245208761129  0.0  0.0  0.0  0.0  0.0  0.0  0.0  
Exp1  42134.06  1  0.9875160359361236  0.012483964063876415  0.0  0.0  0.0  0.0  0.0  0.0  0.0  
Exp1  39970.9  1  0.9691593537881857  0.03084064621181425  0.0  0.0  0.0  0.0  0.0  0.0  0.0  
Exp1  22753.36  1  0.0043242004820053925  0.9956757995179946  0.0  0.0  0.0  0.0  0.0  0.0  0.0  
Exp1  45992.98  1  0.9973760692638245  0.002623930736175651  0.0  0.0  0.0  0.0  0.0  0.0  0.0  
Exp1  45244.32  1  0.9964709005381926  0.0035290994618073063  0.0  0.0  0.0  0.0  0.0  0.0  0.0  
Exp1  42798.258  1  0.9905076070591646  0.00949239294083542  0.0  0.0  0.0  0.0  0.0  0.0  0.0  
Exp1  33046.0  1  0.5611986627534862  0.4388013372465139  0.0  0.0  0.0  0.0  0.0  0.0  0.0  
Exp1  34809.82  1  0.7503985906732988  0.24960140932670113  0.0  0.0  0.0  0.0  0.0  0.0  0.0  
Exp1  28802.5  1  0.12571453180354286  0.8742854681964571  0.0  0.0  0.0  0.0  0.0  0.0  0.0  
Exp1  50553.82  1  0.9995395247517758  0.0004604752482242582  0.0  0.0  0.0  0.0  0.0  0.0  0.0  
Exp1  47325.48  1  0.998439866089243  0.0015601339107570989  0.0  0.0  0.0  0.0  0.0  0.0  0.0  
Exp1  41198.44  1  0.9815758787301109  0.018424121269889116  0.0  0.0  0.0  0.0  0.0  0.0  0.0  
Exp1  53013.82  1  0.99981173585835  0.00018826414164997246  0.0  0.0  0.0  0.0  0.0  0.0  0.0  
Exp1  29028.82  1  0.13969686803357978  0.8603031319664203  0.0  0.0  0.0  0.0  0.0  0.0  0.0  
Exp1  46306.22  1  0.9976799605996972  0.0023200394003028636  0.0  0.0  0.0  0.0  0.0  0.0  0.0  
Exp1  52542.32  1  0.9997770363069823  0.00022296369301763884  0.0  0.0  0.0  0.0  0.0  0.0  0.0  
Exp1  54333.2  1  0.9998820784385966  0.00011792156140343767  0.0  0.0  0.0  0.0  0.0  0.0  0.0  
Exp1  55058.9  1  0.9999085224440193  9.147755598068611e-05  0.0  0.0  0.0  0.0  0.0  0.0  0.0  
Exp1  49304.96  1  0.9992664819699262  0.0007335180300737565  0.0  0.0  0.0  0.0  0.0  0.0  0.0  
Exp1  24478.64  1  0.012275470317295253  0.9877245296827046  0.0  0.0  0.0  0.0  0.0  0.0  0.0  
Exp1  42632.62  1  0.9898384378324759  0.01016156216752402  0.0  0.0  0.0  0.0  0.0  0.0  0.0  
Exp1  47403.38  1  0.9984861182683519  0.001513881731648099  0.0  0.0  0.0  0.0  0.0  0.0  0.0  
Exp1  40034.04  1  0.969968486544245  0.030031513455755002  0.0  0.0  0.0  0.0  0.0  0.0  0.0  
Exp1  37100.08  1  0.8974267185965988  0.10257328140340113  0.0  0.0  0.0  0.0  0.0  0.0  0.0  
Exp1  19539.78  1  0.0005351435192619724  0.999464856480738  0.0  0.0  0.0  0.0  0.0  0.0  0.0  
Exp1  33825.82  1  0.6519254835012612  0.3480745164987389  0.0  0.0  0.0  0.0  0.0  0.0  0.0  
Exp1  27755.36  1  0.0751610990872121  0.924838900912788  0.0  0.0  0.0  0.0  0.0  0.0  0.0  
Exp1  54035.54  1  0.9998690426511235  0.0001309573488764567  0.0  0.0  0.0  0.0  0.0  0.0  0.0  
Exp1  41423.94  1  0.9832310818337086  0.016768918166291412  0.0  0.0  0.0  0.0  0.0  0.0  0.0  
Exp1  26217.04  1  0.03313880812607581  0.9668611918739242  0.0  0.0  0.0  0.0  0.0  0.0  0.0  
Exp1  43739.62  1  0.9935378672664911  0.006462132733508986  0.0  0.0  0.0  0.0  0.0  0.0  0.0  
Exp1  21821.02  1  0.002405816162633243  0.9975941838373668  0.0  0.0  0.0  0.0  0.0  0.0  0.0  
Exp1  21164.2  1  0.0015765814280918155  0.9984234185719082  0.0  0.0  0.0  0.0  0.0  0.0  0.0  
Exp1  35116.5  1  0.7766797307264415  0.2233202692735585  0.0  0.0  0.0  0.0  0.0  0.0  0.0  
Exp1  57454.94  1  0.9999597922467071  4.020775329293134e-05  0.0  0.0  0.0  0.0  0.0  0.0  0.0  
Exp1  62287.2  1  0.9999917728070588  8.227192941303809e-06  0.0  0.0  0.0  0.0  0.0  0.0  0.0  
Exp1  53330.34  1  0.9998318461101707  0.00016815388982931496  0.0  0.0  0.0  0.0  0.0  0.0  0.0  
Exp1  49292.66  1  0.9992630851161355  0.0007369148838643838  0.0  0.0  0.0  0.0  0.0  0.0  0.0  
Exp1  69767.24  1  0.9999991672703908  8.327296091772279e-07  0.0  0.0  0.0  0.0  0.0  0.0  0.0  
Exp1  55074.48  1  0.9999090174305326  9.098256946727854e-05  0.0  0.0  0.0  0.0  0.0  0.0  0.0  
Exp1  47667.418  1  0.9986325985040269  0.0013674014959731255  0.0  0.0  0.0  0.0  0.0  0.0  0.0  
Exp1  45227.098  1  0.9964466270625217  0.0035533729374783154  0.0  0.0  0.0  0.0  0.0  0.0  0.0  
Exp1  21570.1  1  0.0020490602653442155  0.9979509397346558  0.0  0.0  0.0  0.0  0.0  0.0  0.0  
Exp1  35978.32  1  0.8390771753060768  0.16092282469392316  0.0  0.0  0.0  0.0  0.0  0.0  0.0  
Exp1  35502.72  1  0.8066990671061608  0.1933009328938392  0.0  0.0  0.0  0.0  0.0  0.0  0.0  
Exp1  50607.94  1  0.9995486437327251  0.00045135626727492174  0.0  0.0  0.0  0.0  0.0  0.0  0.0  
Exp1  50399.66  1  0.999512494875542  0.0004875051244580496  0.0  0.0  0.0  0.0  0.0  0.0  0.0  
Exp1  42006.96  1  0.986841093569899  0.013158906430101001  0.0  0.0  0.0  0.0  0.0  0.0  0.0  
Exp1  24454.86  1  0.012104648104068026  0.987895351895932  0.0  0.0  0.0  0.0  0.0  0.0  0.0  
Exp1  49673.96  1  0.9993612942005948  0.0006387057994050769  0.0  0.0  0.0  0.0  0.0  0.0  0.0  
Exp1  37486.3  1  0.9125155341369188  0.08748446586308121  0.0  0.0  0.0  0.0  0.0  0.0  0.0  
Exp1  58471.74  1  0.9999714248616195  2.8575138380574052e-05  0.0  0.0  0.0  0.0  0.0  0.0  0.0  
Exp1  23505.299  1  0.0068596427280924995  0.9931403572719075  0.0  0.0  0.0  0.0  0.0  0.0  0.0  
Exp1  58782.52  1  0.9999742355484396  2.5764451560392783e-05  0.0  0.0  0.0  0.0  0.0  0.0  0.0  
Exp1  35015.64  1  0.7682761798221767  0.23172382017782328  0.0  0.0  0.0  0.0  0.0  0.0  0.0  
Exp1  56568.52  1  0.9999456580239965  5.434197600355688e-05  0.0  0.0  0.0  0.0  0.0  0.0  0.0  
Exp1  29506.879  1  0.17322373726602436  0.8267762627339755  0.0  0.0  0.0  0.0  0.0  0.0  0.0  
Exp1  46048.74  1  0.997433040974338  0.0025669590256619237  0.0  0.0  0.0  0.0  0.0  0.0  0.0  
Exp1  38280.06  1  0.9371600909310677  0.06283990906893225  0.0  0.0  0.0  0.0  0.0  0.0  0.0  
Exp1  48730.96  1  0.9990889882488866  0.0009110117511134359  0.0  0.0  0.0  0.0  0.0  0.0  0.0  
Exp1  63834.54  1  0.9999949569187032  5.0430812967939875e-06  0.0  0.0  0.0  0.0  0.0  0.0  0.0  
Exp1  40058.64  1  0.9702777823267537  0.029722217673246322  0.0  0.0  0.0  0.0  0.0  0.0  0.0  
Exp1  54597.24  1  0.9998925150720815  0.00010748492791842846  0.0  0.0  0.0  0.0  0.0  0.0  0.0  
Exp1  43532.98  1  0.9929715285454926  0.00702847145450751  0.0  0.0  0.0  0.0  0.0  0.0  0.0  
Exp1  48932.68  1  0.9991559547430274  0.0008440452569725296  0.0  0.0  0.0  0.0  0.0  0.0  0.0  
Exp1  42904.04  1  0.9909110374852135  0.009088962514786516  0.0  0.0  0.0  0.0  0.0  0.0  0.0  
Exp1  43739.62  1  0.9935378672664911  0.006462132733508986  0.0  0.0  0.0  0.0  0.0  0.0  0.0  
Exp1  48976.14  1  0.999169702374858  0.0008302976251419986  0.0  0.0  0.0  0.0  0.0  0.0  0.0  
Exp1  51410.72  1  0.9996639193808976  0.00033608061910240416  0.0  0.0  0.0  0.0  0.0  0.0  0.0  
Exp1  42312.0  1  0.9884017867268987  0.011598213273101293  0.0  0.0  0.0  0.0  0.0  0.0  0.0  
Exp1  46125.0  1  0.9975088828163228  0.0024911171836771995  0.0  0.0  0.0  0.0  0.0  0.0  0.0  
Exp1  31707.76  1  0.3959065263183026  0.6040934736816973  0.0  0.0  0.0  0.0  0.0  0.0  0.0  
Exp1  45313.2  1  0.9965662586602037  0.0034337413397962694  0.0  0.0  0.0  0.0  0.0  0.0  0.0  
Exp1  42960.62  1  0.9911195918234555  0.008880408176544426  0.0  0.0  0.0  0.0  0.0  0.0  0.0  
Exp1  44538.3  1  0.9953197431192413  0.004680256880758715  0.0  0.0  0.0  0.0  0.0  0.0  0.0  
Exp1  33813.52  1  0.6505695226828531  0.34943047731714694  0.0  0.0  0.0  0.0  0.0  0.0  0.0  
Exp1  38963.12  1  0.9528433928660637  0.04715660713393637  0.0  0.0  0.0  0.0  0.0  0.0  0.0  
Exp1  55008.06  1  0.999906888276856  9.311172314400604e-05  0.0  0.0  0.0  0.0  0.0  0.0  0.0  
Exp1  43163.98  1  0.991829244360165  0.008170755639835136  0.0  0.0  0.0  0.0  0.0  0.0  0.0  
Exp1  44839.24  1  0.9958517753420758  0.004148224657924083  0.0  0.0  0.0  0.0  0.0  0.0  0.0  
Exp1  49533.74  1  0.9993268539855277  0.0006731460144722825  0.0  0.0  0.0  0.0  0.0  0.0  0.0  
Exp1  18329.459  1  0.00023110591905125999  0.9997688940809487  0.0  0.0  0.0  0.0  0.0  0.0  0.0  
Exp1  65417.14  1  0.9999969162258016  3.0837741984548353e-06  0.0  0.0  0.0  0.0  0.0  0.0  0.0  
Exp1  37666.7  1  0.918821649302034  0.08117835069796588  0.0  0.0  0.0  0.0  0.0  0.0  0.0  
Exp1  49139.32  1  0.9992192831785759  0.0007807168214240435  0.0  0.0  0.0  0.0  0.0  0.0  0.0  
Exp1  39637.16  1  0.9645036907980064  0.03549630920199368  0.0  0.0  0.0  0.0  0.0  0.0  0.0  
Exp1  22117.04  1  0.002903056271425366  0.9970969437285746  0.0  0.0  0.0  0.0  0.0  0.0  0.0  
Exp1  61262.2  1  0.9999885674878654  1.143251213459189e-05  0.0  0.0  0.0  0.0  0.0  0.0  0.0  
Exp1  33533.9  1  0.6190196622672592  0.38098033773274076  0.0  0.0  0.0  0.0  0.0  0.0  0.0  
Exp1  21790.68  1  0.0023597156539624273  0.9976402843460375  0.0  0.0  0.0  0.0  0.0  0.0  0.0  
Exp1  25164.98  1  0.01830454533132645  0.9816954546686736  0.0  0.0  0.0  0.0  0.0  0.0  0.0  
Exp1  55418.88  1  0.9999192791729749  8.072082702523012e-05  0.0  0.0  0.0  0.0  0.0  0.0  0.0  
Exp1  47908.5  1  0.9987535078300065  0.0012464921699935306  0.0  0.0  0.0  0.0  0.0  0.0  0.0  
Exp1  58626.72  1  0.9999728641075042  2.7135892495697772e-05  0.0  0.0  0.0  0.0  0.0  0.0  0.0  
Exp1  42608.02  1  0.9897350099138073  0.010264990086192704  0.0  0.0  0.0  0.0  0.0  0.0  0.0  
Exp1  39770.82  1  0.9664477656294165  0.03355223437058352  0.0  0.0  0.0  0.0  0.0  0.0  0.0  
Exp1  66060.836  1  0.9999974691509345  2.5308490655200143e-06  0.0  0.0  0.0  0.0  0.0  0.0  0.0  
Exp1  48934.32  1  0.9991564808671237  0.0008435191328762498  0.0  0.0  0.0  0.0  0.0  0.0  0.0  
Exp1  39051.68  1  0.954569839652094  0.04543016034790605  0.0  0.0  0.0  0.0  0.0  0.0  0.0  
Exp1  22577.06  1  0.0038750670478267914  0.9961249329521732  0.0  0.0  0.0  0.0  0.0  0.0  0.0  
Exp1  32129.24  1  0.44768492263821985  0.5523150773617802  0.0  0.0  0.0  0.0  0.0  0.0  0.0  
Exp1  41501.84  1  0.9837668288864851  0.016233171113514844  0.0  0.0  0.0  0.0  0.0  0.0  0.0  
Exp1  47615.758  1  0.998605131054927  0.0013948689450731227  0.0  0.0  0.0  0.0  0.0  0.0  0.0  
Exp1  60559.46  1  0.9999856417573738  1.43582426262224e-05  0.0  0.0  0.0  0.0  0.0  0.0  0.0  
Exp1  50570.22  1  0.99954230927163  0.00045769072837008567  0.0  0.0  0.0  0.0  0.0  0.0  0.0  
Exp1  53242.598  1  0.9998265049474522  0.0001734950525478515  0.0  0.0  0.0  0.0  0.0  0.0  0.0  
Exp1  37603.56  1  0.9166654481302161  0.08333455186978389  0.0  0.0  0.0  0.0  0.0  0.0  0.0  
Exp1  55189.28  1  0.9999125813151096  8.741868489030778e-05  0.0  0.0  0.0  0.0  0.0  0.0  0.0  
Exp1  67847.62  1  0.9999985271620782  1.4728379219371345e-06  0.0  0.0  0.0  0.0  0.0  0.0  0.0  
Exp1  55892.84  1  0.9999314772916849  6.852270831507533e-05  0.0  0.0  0.0  0.0  0.0  0.0  0.0  
Exp1  40326.78  1  0.973448576717182  0.026551423282817923  0.0  0.0  0.0  0.0  0.0  0.0  0.0  
Exp1  47436.18  1  0.9985051591605024  0.001494840839497562  0.0  0.0  0.0  0.0  0.0  0.0  0.0  
Exp1  17794.0  1  0.0001578011462967152  0.9998421988537033  0.0  0.0  0.0  0.0  0.0  0.0  0.0  
Exp1  53747.72  1  0.9998550147888561  0.00014498521114386542  0.0  0.0  0.0  0.0  0.0  0.0  0.0  
Exp1  54066.7  1  0.9998704760293834  0.00012952397061661956  0.0  0.0  0.0  0.0  0.0  0.0  0.0  
Exp1  40580.98  1  0.976137965675442  0.023862034324558  0.0  0.0  0.0  0.0  0.0  0.0  0.0  
Exp1  29367.48  1  0.16287574496234286  0.8371242550376572  0.0  0.0  0.0  0.0  0.0  0.0  0.0  
Exp1  29164.12  1  0.14862777456548726  0.8513722254345127  0.0  0.0  0.0  0.0  0.0  0.0  0.0  
Exp1  38327.62  1  0.9384011821053403  0.06159881789465978  0.0  0.0  0.0  0.0  0.0  0.0  0.0  
Exp1  36476.88  1  0.8679229097278226  0.13207709027217732  0.0  0.0  0.0  0.0  0.0  0.0  0.0  
Exp1  22012.9  1  0.0027178752854795634  0.9972821247145205  0.0  0.0  0.0  0.0  0.0  0.0  0.0  
Exp1  66725.04  1  0.9999979329974912  2.0670025087240214e-06  0.0  0.0  0.0  0.0  0.0  0.0  0.0  
Exp1  57914.14  1  0.9999655570193225  3.444298067752596e-05  0.0  0.0  0.0  0.0  0.0  0.0  0.0  
Exp1  52487.38  1  0.9997725812754166  0.00022741872458339164  0.0  0.0  0.0  0.0  0.0  0.0  0.0  
Exp1  32155.48  1  0.4509437529801529  0.549056247019847  0.0  0.0  0.0  0.0  0.0  0.0  0.0  
Exp1  46339.84  1  0.9977103381101645  0.0022896618898354607  0.0  0.0  0.0  0.0  0.0  0.0  0.0  
Exp1  37756.9  1  0.9218094713012873  0.07819052869871274  0.0  0.0  0.0  0.0  0.0  0.0  0.0  
Exp1  43174.64  1  0.9918648338417385  0.008135166158261514  0.0  0.0  0.0  0.0  0.0  0.0  0.0  
Exp1  44557.98  1  0.995356637300274  0.004643362699726031  0.0  0.0  0.0  0.0  0.0  0.0  0.0  
Exp1  36329.28  1  0.859899596702098  0.14010040329790185  0.0  0.0  0.0  0.0  0.0  0.0  0.0  
Exp1  71520.4  1  0.9999995004250584  4.995749415748044e-07  0.0  0.0  0.0  0.0  0.0  0.0  0.0  
Exp1  42136.52  1  0.9875286976693565  0.012471302330643462  0.0  0.0  0.0  0.0  0.0  0.0  0.0  
Exp1  65142.438  1  0.9999966434517888  3.3565482111859394e-06  0.0  0.0  0.0  0.0  0.0  0.0  0.0  
Exp1  57210.58  1  0.9999563249553577  4.367504464227777e-05  0.0  0.0  0.0  0.0  0.0  0.0  0.0  
Exp1  45628.08  1  0.9969694561089611  0.003030543891038918  0.0  0.0  0.0  0.0  0.0  0.0  0.0  
Exp1  45066.38  1  0.9962115981912303  0.003788401808769762  0.0  0.0  0.0  0.0  0.0  0.0  0.0  
Exp1  61574.62  1  0.9999896626539049  1.0337346095052583e-05  0.0  0.0  0.0  0.0  0.0  0.0  0.0  
Exp1  45637.098  1  0.9969802551308056  0.0030197448691943202  0.0  0.0  0.0  0.0  0.0  0.0  0.0  
Exp1  42337.418  1  0.9885230112398486  0.011476988760151302  0.0  0.0  0.0  0.0  0.0  0.0  0.0  
Exp1  39037.74  1  0.9543023148046097  0.045697685195390185  0.0  0.0  0.0  0.0  0.0  0.0  0.0  
Exp1  38576.08  1  0.9445031661609001  0.05549683383909999  0.0  0.0  0.0  0.0  0.0  0.0  0.0  
Exp1  43567.418  1  0.9930693450293692  0.006930654970630838  0.0  0.0  0.0  0.0  0.0  0.0  0.0  
Exp1  56056.02  1  0.9999352205059407  6.477949405915527e-05  0.0  0.0  0.0  0.0  0.0  0.0  0.0  
Exp1  53131.9  1  0.9998195134475708  0.00018048655242910896  0.0  0.0  0.0  0.0  0.0  0.0  0.0  
Exp1  53480.4  1  0.9998405877596666  0.00015941224033339918  0.0  0.0  0.0  0.0  0.0  0.0  0.0  
Exp1  43636.3  1  0.9932608534815089  0.006739146518491159  0.0  0.0  0.0  0.0  0.0  0.0  0.0  
Exp1  53673.098  1  0.99985112886601  0.00014887113398995617  0.0  0.0  0.0  0.0  0.0  0.0  0.0  
Exp1  59234.34  1  0.9999778208021033  2.2179197896660948e-05  0.0  0.0  0.0  0.0  0.0  0.0  0.0  
Exp1  41288.64  1  0.9822569917834078  0.01774300821659222  0.0  0.0  0.0  0.0  0.0  0.0  0.0  
Exp1  27110.02  1  0.05373651211091379  0.9462634878890861  0.0  0.0  0.0  0.0  0.0  0.0  0.0  
Exp1  65613.12  1  0.9999970967444194  2.9032555805756165e-06  0.0  0.0  0.0  0.0  0.0  0.0  0.0  
Exp1  50949.06  1  0.999601962967379  0.00039803703262106347  0.0  0.0  0.0  0.0  0.0  0.0  0.0  
Exp1  46461.2  1  0.9978165858184687  0.0021834141815313046  0.0  0.0  0.0  0.0  0.0  0.0  0.0  
Exp1  53250.8  1  0.9998270115390182  0.0001729884609817442  0.0  0.0  0.0  0.0  0.0  0.0  0.0  
Exp1  54802.24  1  0.9998999542063807  0.00010004579361940848  0.0  0.0  0.0  0.0  0.0  0.0  0.0  
Exp1  36935.258  1  0.8902767563316222  0.10972324366837792  0.0  0.0  0.0  0.0  0.0  0.0  0.0  
Exp1  49856.0  1  0.9994032888112598  0.0005967111887402156  0.0  0.0  0.0  0.0  0.0  0.0  0.0  
Exp1  49313.98  1  0.99926896798944  0.00073103201055998  0.0  0.0  0.0  0.0  0.0  0.0  0.0  
Exp1  40820.418  1  0.9784179685016263  0.021582031498373715  0.0  0.0  0.0  0.0  0.0  0.0  0.0  
Exp1  70606.1  1  0.999999348642384  6.513576158590594e-07  0.0  0.0  0.0  0.0  0.0  0.0  0.0  
Exp1  50046.24  1  0.9994441356214665  0.0005558643785334127  0.0  0.0  0.0  0.0  0.0  0.0  0.0  
Exp1  53248.34  1  0.9998268594972992  0.00017314050270080935  0.0  0.0  0.0  0.0  0.0  0.0  0.0  
Exp1  48963.02  1  0.9991655799267082  0.0008344200732917903  0.0  0.0  0.0  0.0  0.0  0.0  0.0  
Exp1  54196.258  1  0.999876256715515  0.00012374328448502882  0.0  0.0  0.0  0.0  0.0  0.0  0.0  
Exp1  38093.1  1  0.9320433627119799  0.06795663728802014  0.0  0.0  0.0  0.0  0.0  0.0  0.0  
Exp1  44455.48  1  0.9951613356380681  0.004838664361931802  0.0  0.0  0.0  0.0  0.0  0.0  0.0  
Exp1  30952.54  1  0.30832661339807144  0.6916733866019286  0.0  0.0  0.0  0.0  0.0  0.0  0.0  
Exp1  37182.9  1  0.9008549488577718  0.09914505114222814  0.0  0.0  0.0  0.0  0.0  0.0  0.0  
Exp1  61800.12  1  0.9999903851748613  9.61482513874761e-06  0.0  0.0  0.0  0.0  0.0  0.0  0.0  
Exp1  47113.098  1  0.9983061791252993  0.0016938208747007506  0.0  0.0  0.0  0.0  0.0  0.0  0.0  
Exp1  52968.72  1  0.9998086723921662  0.00019132760783373507  0.0  0.0  0.0  0.0  0.0  0.0  0.0  
Exp1  23274.06  1  0.005958654059197565  0.9940413459408025  0.0  0.0  0.0  0.0  0.0  0.0  0.0  
Exp1  51103.22  1  0.9996238715078629  0.0003761284921370111  0.0  0.0  0.0  0.0  0.0  0.0  0.0  
Exp1  36055.4  1  0.8438671536308482  0.15613284636915176  0.0  0.0  0.0  0.0  0.0  0.0  0.0  
Exp1  44262.78  1  0.9947708348740636  0.005229165125936421  0.0  0.0  0.0  0.0  0.0  0.0  0.0  
Exp1  58755.46  1  0.9999740024661496  2.5997533850390217e-05  0.0  0.0  0.0  0.0  0.0  0.0  0.0  
Exp1  26413.02  1  0.0369115085527703  0.9630884914472297  0.0  0.0  0.0  0.0  0.0  0.0  0.0  
Exp1  73134.16  1  0.9999996853743842  3.1462561571954595e-07  0.0  0.0  0.0  0.0  0.0  0.0  0.0  
Exp1  46633.4  1  0.9979586905320986  0.002041309467901393  0.0  0.0  0.0  0.0  0.0  0.0  0.0  
Exp1  34447.38  1  0.7165608109823467  0.2834391890176534  0.0  0.0  0.0  0.0  0.0  0.0  0.0  
Exp1  33350.22  1  0.5976170346201226  0.4023829653798774  0.0  0.0  0.0  0.0  0.0  0.0  0.0  
Exp1  54174.94  1  0.9998753243275986  0.00012467567240132145  0.0  0.0  0.0  0.0  0.0  0.0  0.0  
Exp1  40549.0  1  0.9758153220090867  0.024184677990913294  0.0  0.0  0.0  0.0  0.0  0.0  0.0  
Exp1  48839.2  1  0.9991255868995087  0.0008744131004913287  0.0  0.0  0.0  0.0  0.0  0.0  0.0  
Exp1  42398.1  1  0.9888069362630691  0.011193063736930813  0.0  0.0  0.0  0.0  0.0  0.0  0.0  
Exp1  42708.06  1  0.9901489763677057  0.009851023632294236  0.0  0.0  0.0  0.0  0.0  0.0  0.0  
Exp1  38101.3  1  0.9322756091670257  0.06772439083297441  0.0  0.0  0.0  0.0  0.0  0.0  0.0  
Exp1  63388.46  1  0.9999941978536525  5.802146347563615e-06  0.0  0.0  0.0  0.0  0.0  0.0  0.0  
Exp1  34876.24  1  0.7562752698396549  0.24372473016034507  0.0  0.0  0.0  0.0  0.0  0.0  0.0  
Exp1  24391.72  1  0.011662225544168884  0.9883377744558312  0.0  0.0  0.0  0.0  0.0  0.0  0.0  
Exp1  44611.28  1  0.9954549284189811  0.004545071581018865  0.0  0.0  0.0  0.0  0.0  0.0  0.0  
Exp1  69499.1  1  0.999999098862449  9.011375510678396e-07  0.0  0.0  0.0  0.0  0.0  0.0  0.0  
Exp1  38963.12  1  0.9528433928660637  0.04715660713393637  0.0  0.0  0.0  0.0  0.0  0.0  0.0  
Exp1  25198.6  1  0.018661719889114383  0.9813382801108856  0.0  0.0  0.0  0.0  0.0  0.0  0.0  
Exp1  40765.48  1  0.9779152667193298  0.022084733280670177  0.0  0.0  0.0  0.0  0.0  0.0  0.0  
Exp1  63419.62  1  0.999994254503031  5.7454969689385035e-06  0.0  0.0  0.0  0.0  0.0  0.0  0.0  
Exp1  23328.18  1  0.006158796978635234  0.9938412030213648  0.0  0.0  0.0  0.0  0.0  0.0  0.0  
Exp1  49152.44  1  0.9992231352266658  0.0007768647733341962  0.0  0.0  0.0  0.0  0.0  0.0  0.0  
Exp1  43435.4  1  0.992686472858289  0.007313527141710994  0.0  0.0  0.0  0.0  0.0  0.0  0.0  
Exp1  29661.04  1  0.18522708004890648  0.8147729199510936  0.0  0.0  0.0  0.0  0.0  0.0  0.0  
Exp1  43560.04  1  0.9930485200208665  0.006951479979133369  0.0  0.0  0.0  0.0  0.0  0.0  0.0  
Exp1  27073.94  1  0.052718532229004425  0.9472814677709956  0.0  0.0  0.0  0.0  0.0  0.0  0.0  
Exp1  48268.48  1  0.9989138334985996  0.0010861665014004855  0.0  0.0  0.0  0.0  0.0  0.0  0.0  
Exp1  35232.12  1  0.7860255099436412  0.21397449005635882  0.0  0.0  0.0  0.0  0.0  0.0  0.0  
Exp1  44059.418  1  0.9943233174818117  0.0056766825181883895  0.0  0.0  0.0  0.0  0.0  0.0  0.0  
Exp1  34722.9  1  0.7425559731376777  0.2574440268623222  0.0  0.0  0.0  0.0  0.0  0.0  0.0  
Exp1  38717.94  1  0.947716804770477  0.05228319522952297  0.0  0.0  0.0  0.0  0.0  0.0  0.0  
Exp1  64001.0  1  0.9999952131639798  4.786836020244237e-06  0.0  0.0  0.0  0.0  0.0  0.0  0.0  
Exp1  47445.2  1  0.9985103603707041  0.0014896396292958605  0.0  0.0  0.0  0.0  0.0  0.0  0.0  
Exp1  24887.82  1  0.015594427556040812  0.9844055724439592  0.0  0.0  0.0  0.0  0.0  0.0  0.0  
Exp1  61559.04  1  0.9999896106770535  1.0389322946540558e-05  0.0  0.0  0.0  0.0  0.0  0.0  0.0  
Exp1  37152.56  1  0.8996117968836012  0.10038820311639886  0.0  0.0  0.0  0.0  0.0  0.0  0.0  
Exp1  54896.54  1  0.9999031954375915  9.680456240848472e-05  0.0  0.0  0.0  0.0  0.0  0.0  0.0  
Exp1  18518.06  1  0.00026395023914163883  0.9997360497608584  0.0  0.0  0.0  0.0  0.0  0.0  0.0  
Exp1  33363.34  1  0.5991617907952235  0.4008382092047766  0.0  0.0  0.0  0.0  0.0  0.0  0.0  
Exp1  43684.68  1  0.99339206079603  0.0066079392039698785  0.0  0.0  0.0  0.0  0.0  0.0  0.0  
Exp1  33457.64  1  0.610194374062949  0.38980562593705104  0.0  0.0  0.0  0.0  0.0  0.0  0.0  
Exp1  42772.02  1  0.9904046732171062  0.009595326782893833  0.0  0.0  0.0  0.0  0.0  0.0  0.0  
Exp1  23533.18  1  0.006976619565630898  0.9930233804343691  0.0  0.0  0.0  0.0  0.0  0.0  0.0  
Exp1  52538.22  1  0.9997767072031909  0.00022329279680901763  0.0  0.0  0.0  0.0  0.0  0.0  0.0  
Exp1  46500.56  1  0.9978499422017828  0.0021500577982172257  0.0  0.0  0.0  0.0  0.0  0.0  0.0  
Exp1  27205.14  1  0.05650474373313932  0.9434952562668607  0.0  0.0  0.0  0.0  0.0  0.0  0.0  
Exp1  53568.14  1  0.9998454804845327  0.0001545195154673076  0.0  0.0  0.0  0.0  0.0  0.0  0.0  
Exp1  42895.84  1  0.9908804181016828  0.009119581898317217  0.0  0.0  0.0  0.0  0.0  0.0  0.0  
Exp1  19447.94  1  0.0005026483497148998  0.9994973516502851  0.0  0.0  0.0  0.0  0.0  0.0  0.0  
Exp1  41284.54  1  0.9822266389067946  0.017773361093205414  0.0  0.0  0.0  0.0  0.0  0.0  0.0  
Exp1  39684.72  1  0.9652080095998506  0.0347919904001494  0.0  0.0  0.0  0.0  0.0  0.0  0.0  
Exp1  40703.16  1  0.9773303339440885  0.022669666055911523  0.0  0.0  0.0  0.0  0.0  0.0  0.0  
Exp1  64117.438  1  0.9999953843649587  4.615635041290235e-06  0.0  0.0  0.0  0.0  0.0  0.0  0.0  
Exp1  20585.28  1  0.0010790279470897172  0.9989209720529103  0.0  0.0  0.0  0.0  0.0  0.0  0.0  
Exp1  52528.38  1  0.9997759131620575  0.00022408683794252369  0.0  0.0  0.0  0.0  0.0  0.0  0.0  
Exp1  40555.56  1  0.9758819201405979  0.024118079859402015  0.0  0.0  0.0  0.0  0.0  0.0  0.0  
Exp1  22450.78  1  0.0035810929432088766  0.996418907056791  0.0  0.0  0.0  0.0  0.0  0.0  0.0  
Exp1  49547.68  1  0.9993303645786287  0.0006696354213714613  0.0  0.0  0.0  0.0  0.0  0.0  0.0  
Exp1  33170.64  1  0.5762488932359  0.4237511067641  0.0  0.0  0.0  0.0  0.0  0.0  0.0  
Exp1  29552.799  1  0.17673853189978064  0.8232614681002193  0.0  0.0  0.0  0.0  0.0  0.0  0.0  
Exp1  57478.72  1  0.9999601140622126  3.9885937787341185e-05  0.0  0.0  0.0  0.0  0.0  0.0  0.0  
Exp1  25267.48  1  0.0194143672257329  0.9805856327742671  0.0  0.0  0.0  0.0  0.0  0.0  0.0  
Exp1  53037.598  1  0.9998133290143707  0.00018667098562929292  0.0  0.0  0.0  0.0  0.0  0.0  0.0  
Exp1  48036.418  1  0.9988131169487408  0.0011868830512591145  0.0  0.0  0.0  0.0  0.0  0.0  0.0  
Exp1  31337.12  1  0.3518438052153298  0.6481561947846702  0.0  0.0  0.0  0.0  0.0  0.0  0.0  
Exp1  39625.68  1  0.9643316236574827  0.03566837634251721  0.0  0.0  0.0  0.0  0.0  0.0  0.0  
Exp1  23410.18  1  0.006474379656999867  0.9935256203430002  0.0  0.0  0.0  0.0  0.0  0.0  0.0  
Exp1  26849.26  1  0.04676263002957018  0.9532373699704297  0.0  0.0  0.0  0.0  0.0  0.0  0.0  
Exp1  36855.72  1  0.8866631582155431  0.11333684178445685  0.0  0.0  0.0  0.0  0.0  0.0  0.0  
Exp1  59000.64  1  0.9999760359395068  2.3964060493266022e-05  0.0  0.0  0.0  0.0  0.0  0.0  0.0  
Exp1  44945.02  1  0.9960235426192203  0.003976457380779771  0.0  0.0  0.0  0.0  0.0  0.0  0.0  
Exp1  44522.72  1  0.9952903669163977  0.004709633083602228  0.0  0.0  0.0  0.0  0.0  0.0  0.0  
Exp1  55516.46  1  0.9999219623953975  7.803760460241456e-05  0.0  0.0  0.0  0.0  0.0  0.0  0.0  
Exp1  53655.06  1  0.9998501744627465  0.00014982553725344873  0.0  0.0  0.0  0.0  0.0  0.0  0.0  
Exp1  55222.9  1  0.9999135967862995  8.640321370048093e-05  0.0  0.0  0.0  0.0  0.0  0.0  0.0  
Exp1  37601.1  1  0.9165803194084297  0.0834196805915703  0.0  0.0  0.0  0.0  0.0  0.0  0.0  
Exp1  29838.98  1  0.19981656737960718  0.8001834326203928  0.0  0.0  0.0  0.0  0.0  0.0  0.0  
Exp1  26454.02  1  0.037748918852866305  0.9622510811471338  0.0  0.0  0.0  0.0  0.0  0.0  0.0  
Exp1  73296.516  1  0.9999996995480039  3.004519959711536e-07  0.0  0.0  0.0  0.0  0.0  0.0  0.0  
Exp1  25314.22  1  0.0199411843773838  0.9800588156226162  0.0  0.0  0.0  0.0  0.0  0.0  0.0  
Exp1  42710.52  1  0.9901590376728869  0.009840962327113035  0.0  0.0  0.0  0.0  0.0  0.0  0.0  
Exp1  41295.2  1  0.9823056542099305  0.017694345790069444  0.0  0.0  0.0  0.0  0.0  0.0  0.0  
Exp1  54989.2  1  0.9999062738729664  9.372612703362323e-05  0.0  0.0  0.0  0.0  0.0  0.0  0.0  
Exp1  41538.74  1  0.9840143988608341  0.015985601139165907  0.0  0.0  0.0  0.0  0.0  0.0  0.0  
Exp1  41031.16  1  0.9802410325415057  0.019758967458494203  0.0  0.0  0.0  0.0  0.0  0.0  0.0  
Exp1  56767.78  1  0.9999492305011688  5.076949883111774e-05  0.0  0.0  0.0  0.0  0.0  0.0  0.0  
Exp1  33922.58  1  0.6624973623803524  0.33750263761964755  0.0  0.0  0.0  0.0  0.0  0.0  0.0  
Exp1  41248.46  1  0.9819567519936537  0.018043248006346328  0.0  0.0  0.0  0.0  0.0  0.0  0.0  
Exp1  62069.9  1  0.9999911812965069  8.8187034930584e-06  0.0  0.0  0.0  0.0  0.0  0.0  0.0  
Exp1  46583.38  1  0.997918419616642  0.002081580383357952  0.0  0.0  0.0  0.0  0.0  0.0  0.0  
Exp1  55782.96  1  0.9999288308140116  7.116918598842202e-05  0.0  0.0  0.0  0.0  0.0  0.0  0.0  
Exp1  39481.36  1  0.9620945976872884  0.03790540231271164  0.0  0.0  0.0  0.0  0.0  0.0  0.0  
Exp1  49295.94  1  0.9992639876419516  0.0007360123580484226  0.0  0.0  0.0  0.0  0.0  0.0  0.0  
Exp1  28549.12  1  0.11142765346128136  0.8885723465387186  0.0  0.0  0.0  0.0  0.0  0.0  0.0  
Exp1  42556.36  1  0.9895141437717581  0.01048585622824188  0.0  0.0  0.0  0.0  0.0  0.0  0.0  
Exp1  35265.74  1  0.7886853675014878  0.2113146324985123  0.0  0.0  0.0  0.0  0.0  0.0  0.0  
Exp1  24656.58  1  0.013627252676504407  0.9863727473234957  0.0  0.0  0.0  0.0  0.0  0.0  0.0  
Exp1  46207.0  1  0.997587855336679  0.0024121446633210333  0.0  0.0  0.0  0.0  0.0  0.0  0.0  
Exp1  26780.379  1  0.04506281325031535  0.9549371867496846  0.0  0.0  0.0  0.0  0.0  0.0  0.0  
Exp1  39000.84  1  0.9535867602799843  0.04641323972001569  0.0  0.0  0.0  0.0  0.0  0.0  0.0  
Exp1  37359.2  1  0.9077968744817256  0.09220312551827445  0.0  0.0  0.0  0.0  0.0  0.0  0.0  
Exp1  40982.78  1  0.9798368385187239  0.020163161481275976  0.0  0.0  0.0  0.0  0.0  0.0  0.0  
Exp1  70811.1  1  0.9999993863948209  6.13605179172276e-07  0.0  0.0  0.0  0.0  0.0  0.0  0.0  
Exp1  40870.44  1  0.9788657152233824  0.021134284776617638  0.0  0.0  0.0  0.0  0.0  0.0  0.0  
Exp1  40334.98  1  0.9735397804810777  0.026460219518922298  0.0  0.0  0.0  0.0  0.0  0.0  0.0  
Exp1  41305.04  1  0.9823781055874076  0.01762189441259241  0.0  0.0  0.0  0.0  0.0  0.0  0.0  
Exp1  34636.8  1  0.7346164767884401  0.2653835232115599  0.0  0.0  0.0  0.0  0.0  0.0  0.0  
Exp1  26142.42  1  0.03179833911343373  0.9682016608865662  0.0  0.0  0.0  0.0  0.0  0.0  0.0  
Exp1  49693.64  1  0.9993659771958757  0.0006340228041243916  0.0  0.0  0.0  0.0  0.0  0.0  0.0  
Exp1  50497.24  1  0.9995297893920078  0.0004702106079922753  0.0  0.0  0.0  0.0  0.0  0.0  0.0  
Exp1  39448.56  1  0.9615670430076845  0.03843295699231554  0.0  0.0  0.0  0.0  0.0  0.0  0.0  
Exp1  42852.38  1  0.9907163124489302  0.009283687551069814  0.0  0.0  0.0  0.0  0.0  0.0  0.0  
Exp1  25875.1  1  0.027397458197563253  0.9726025418024368  0.0  0.0  0.0  0.0  0.0  0.0  0.0  
Exp1  49328.74  1  0.9992730068293645  0.0007269931706354509  0.0  0.0  0.0  0.0  0.0  0.0  0.0  
Exp1  32469.54  1  0.4900593637511643  0.5099406362488356  0.0  0.0  0.0  0.0  0.0  0.0  0.0  
Exp1  45120.5  1  0.9962924948743379  0.003707505125662174  0.0  0.0  0.0  0.0  0.0  0.0  0.0  
Exp1  42774.48  1  0.9904143691792037  0.009585630820796356  0.0  0.0  0.0  0.0  0.0  0.0  0.0  
Exp1  49030.258  1  0.9991865006843021  0.0008134993156978411  0.0  0.0  0.0  0.0  0.0  0.0  0.0  
Exp1  37758.54  1  0.9218630511325043  0.07813694886749573  0.0  0.0  0.0  0.0  0.0  0.0  0.0  
Exp1  44865.48  1  0.9958950935140541  0.004104906485945728  0.0  0.0  0.0  0.0  0.0  0.0  0.0  
Exp1  52478.36  1  0.9997718412314083  0.00022815876859173584  0.0  0.0  0.0  0.0  0.0  0.0  0.0  
Exp1  66126.44  1  0.9999975194330857  2.4805669142918038e-06  0.0  0.0  0.0  0.0  0.0  0.0  0.0  
Exp1  37635.54  1  0.9177642719158421  0.082235728084158  0.0  0.0  0.0  0.0  0.0  0.0  0.0  
Exp1  35518.3  1  0.807839310165727  0.19216068983427306  0.0  0.0  0.0  0.0  0.0  0.0  0.0  
Exp1  53514.02  1  0.9998424817269828  0.00015751827301728206  0.0  0.0  0.0  0.0  0.0  0.0  0.0  
Exp1  50883.46  1  0.9995922420934883  0.0004077579065117222  0.0  0.0  0.0  0.0  0.0  0.0  0.0  
Exp1  25587.28  1  0.023295818792729  0.976704181207271  0.0  0.0  0.0  0.0  0.0  0.0  0.0  
Exp1  26450.74  1  0.03768112623009814  0.9623188737699019  0.0  0.0  0.0  0.0  0.0  0.0  0.0  
Exp1  52621.86  1  0.9997833240446461  0.0002166759553538555  0.0  0.0  0.0  0.0  0.0  0.0  0.0  
Exp1  33096.84  1  0.5673584663835519  0.4326415336164481  0.0  0.0  0.0  0.0  0.0  0.0  0.0  
Exp1  39367.38  1  0.9602293613170491  0.039770638682950867  0.0  0.0  0.0  0.0  0.0  0.0  0.0  
Exp1  45218.08  1  0.9964338351046975  0.0035661648953023805  0.0  0.0  0.0  0.0  0.0  0.0  0.0  
Exp1  23456.92  1  0.0066610302645738325  0.9933389697354261  0.0  0.0  0.0  0.0  0.0  0.0  0.0  
Exp1  32048.879  1  0.4377217445868954  0.5622782554131047  0.0  0.0  0.0  0.0  0.0  0.0  0.0  
Exp1  28521.24  1  0.1099409179480156  0.8900590820519844  0.0  0.0  0.0  0.0  0.0  0.0  0.0  
Exp1  37027.918  1  0.8943511556296475  0.10564884437035245  0.0  0.0  0.0  0.0  0.0  0.0  0.0  
Exp1  20362.24  1  0.0009307705520750681  0.9990692294479249  0.0  0.0  0.0  0.0  0.0  0.0  0.0  
Exp1  43508.38  1  0.9929007774292126  0.00709922257078751  0.0  0.0  0.0  0.0  0.0  0.0  0.0  
Exp1  34984.48  1  0.7656319470793223  0.2343680529206777  0.0  0.0  0.0  0.0  0.0  0.0  0.0  
Exp1  47865.86  1  0.9987329563783816  0.001267043621618435  0.0  0.0  0.0  0.0  0.0  0.0  0.0  
Exp1  49017.96  1  0.999182720185298  0.0008172798147020812  0.0  0.0  0.0  0.0  0.0  0.0  0.0  
Exp1  27693.04  1  0.07280528660987079  0.9271947133901292  0.0  0.0  0.0  0.0  0.0  0.0  0.0  
Exp1  43196.78  1  0.9919381022396428  0.008061897760357019  0.0  0.0  0.0  0.0  0.0  0.0  0.0  
Exp1  53935.5  1  0.9998643340430154  0.00013566595698463155  0.0  0.0  0.0  0.0  0.0  0.0  0.0  
Exp1  43435.4  1  0.992686472858289  0.007313527141710994  0.0  0.0  0.0  0.0  0.0  0.0  0.0  
Exp1  31047.66  1  0.3188465623832285  0.6811534376167715  0.0  0.0  0.0  0.0  0.0  0.0  0.0  
Exp1  41720.78  1  0.9851807312230727  0.01481926877692722  0.0  0.0  0.0  0.0  0.0  0.0  0.0  
Exp1  38667.1  1  0.9465865897118008  0.053413410288199285  0.0  0.0  0.0  0.0  0.0  0.0  0.0  
Exp1  54065.88  1  0.99987043846452  0.0001295615354800119  0.0  0.0  0.0  0.0  0.0  0.0  0.0  
Exp1  44800.7  1  0.9957872821334471  0.004212717866552893  0.0  0.0  0.0  0.0  0.0  0.0  0.0  
Exp1  45405.86  1  0.9966903551019629  0.0033096448980369547  0.0  0.0  0.0  0.0  0.0  0.0  0.0  
Exp1  28604.06  1  0.11440581485569949  0.8855941851443005  0.0  0.0  0.0  0.0  0.0  0.0  0.0  
Exp1  52108.54  1  0.9997392476421145  0.00026075235788550324  0.0  0.0  0.0  0.0  0.0  0.0  0.0  
Exp1  46923.68  1  0.9981769184714285  0.0018230815285714904  0.0  0.0  0.0  0.0  0.0  0.0  0.0  
Exp1  61297.46  1  0.9999886968254843  1.1303174515640764e-05  0.0  0.0  0.0  0.0  0.0  0.0  0.0  
Exp1  55518.918  1  0.9999220288088514  7.797119114850325e-05  0.0  0.0  0.0  0.0  0.0  0.0  0.0  
Exp1  53501.72  1  0.9998417912496926  0.00015820875030743677  0.0  0.0  0.0  0.0  0.0  0.0  0.0  
Exp1  19024.0  1  0.0003755818776795989  0.9996244181223203  0.0  0.0  0.0  0.0  0.0  0.0  0.0  
Exp1  59040.82  1  0.9999763531472037  2.3646852796167803e-05  0.0  0.0  0.0  0.0  0.0  0.0  0.0  
Exp1  54284.0  1  0.9998800196317028  0.0001199803682971317  0.0  0.0  0.0  0.0  0.0  0.0  0.0  
Exp1  40369.418  1  0.9739200517495517  0.026079948250448348  0.0  0.0  0.0  0.0  0.0  0.0  0.0  
Exp1  55951.06  1  0.9999328379839183  6.716201608181172e-05  0.0  0.0  0.0  0.0  0.0  0.0  0.0  
Exp1  56561.14  1  0.9999455203651177  5.4479634882246694e-05  0.0  0.0  0.0  0.0  0.0  0.0  0.0  
Exp1  25123.98  1  0.017877454507332545  0.9821225454926675  0.0  0.0  0.0  0.0  0.0  0.0  0.0  
Exp1  26622.12  1  0.041368096755185775  0.9586319032448142  0.0  0.0  0.0  0.0  0.0  0.0  0.0  
Exp1  38749.918  1  0.948414976598136  0.05158502340186409  0.0  0.0  0.0  0.0  0.0  0.0  0.0  
Exp1  55773.94  1  0.9999286085859581  7.139141404187339e-05  0.0  0.0  0.0  0.0  0.0  0.0  0.0  
Exp1  40635.918  1  0.9766817370837508  0.023318262916249232  0.0  0.0  0.0  0.0  0.0  0.0  0.0  
Exp1  33857.8  1  0.6554377751654322  0.3445622248345677  0.0  0.0  0.0  0.0  0.0  0.0  0.0  
Exp1  37641.28  1  0.9179602799206212  0.08203972007937882  0.0  0.0  0.0  0.0  0.0  0.0  0.0  
Exp1  32760.64  1  0.5262163540648422  0.4737836459351578  0.0  0.0  0.0  0.0  0.0  0.0  0.0  
Exp1  38858.16  1  0.9507123404807867  0.04928765951921323  0.0  0.0  0.0  0.0  0.0  0.0  0.0  
Exp1  47754.34  1  0.998677538910402  0.0013224610895980827  0.0  0.0  0.0  0.0  0.0  0.0  0.0  
Exp1  52917.88  1  0.999805157570894  0.00019484242910591977  0.0  0.0  0.0  0.0  0.0  0.0  0.0  
Exp1  52070.82  1  0.9997356603391502  0.00026433966084984874  0.0  0.0  0.0  0.0  0.0  0.0  0.0  
Exp1  53972.4  1  0.9998660917764958  0.00013390822350419924  0.0  0.0  0.0  0.0  0.0  0.0  0.0  
Exp1  21394.62  1  0.0018302124137465263  0.9981697875862535  0.0  0.0  0.0  0.0  0.0  0.0  0.0  
Exp1  44676.88  1  0.9955729951357183  0.004427004864281689  0.0  0.0  0.0  0.0  0.0  0.0  0.0  
Exp1  61598.4  1  0.9999897414154835  1.0258584516600222e-05  0.0  0.0  0.0  0.0  0.0  0.0  0.0  
Exp1  63026.84  1  0.9999934959912764  6.504008723630789e-06  0.0  0.0  0.0  0.0  0.0  0.0  0.0  
Exp1  48708.82  1  0.9990813150049312  0.0009186849950687515  0.0  0.0  0.0  0.0  0.0  0.0  0.0  
Exp1  21793.959  1  0.002364664852675884  0.997635335147324  0.0  0.0  0.0  0.0  0.0  0.0  0.0  
Exp1  25190.4  1  0.01857403982666073  0.9814259601733393  0.0  0.0  0.0  0.0  0.0  0.0  0.0  
Exp1  46956.48  1  0.9982000086305062  0.0017999913694937862  0.0  0.0  0.0  0.0  0.0  0.0  0.0  
Exp1  36550.68  1  0.8717797895885012  0.1282202104114987  0.0  0.0  0.0  0.0  0.0  0.0  0.0  
Exp1  54139.68  1  0.9998737655721184  0.00012623442788166936  0.0  0.0  0.0  0.0  0.0  0.0  0.0  
Exp1  34112.0  1  0.6826695908009999  0.31733040919900024  0.0  0.0  0.0  0.0  0.0  0.0  0.0  
Exp1  54333.2  1  0.9998820784385966  0.00011792156140343767  0.0  0.0  0.0  0.0  0.0  0.0  0.0  
Exp1  52730.918  1  0.9997916491450354  0.0002083508549647289  0.0  0.0  0.0  0.0  0.0  0.0  0.0  
Exp1  43628.918  1  0.9932405898392556  0.006759410160744416  0.0  0.0  0.0  0.0  0.0  0.0  0.0  
Exp1  18850.98  1  0.0003331064245180349  0.999666893575482  0.0  0.0  0.0  0.0  0.0  0.0  0.0  
Exp1  24194.92  1  0.010378968956844144  0.9896210310431558  0.0  0.0  0.0  0.0  0.0  0.0  0.0  
Exp1  42819.58  1  0.9905903401276643  0.009409659872335663  0.0  0.0  0.0  0.0  0.0  0.0  0.0  
Exp1  53792.0  1  0.9998572709306648  0.0001427290693352581  0.0  0.0  0.0  0.0  0.0  0.0  0.0  
Exp1  54449.64  1  0.9998868038325076  0.00011319616749249388  0.0  0.0  0.0  0.0  0.0  0.0  0.0  
Exp1  20627.92  1  0.0011098286492861745  0.9988901713507139  0.0  0.0  0.0  0.0  0.0  0.0  0.0  
Exp1  41537.1  1  0.9840034247613019  0.015996575238698036  0.0  0.0  0.0  0.0  0.0  0.0  0.0  
Exp1  23347.86  1  0.0062331824127755  0.9937668175872244  0.0  0.0  0.0  0.0  0.0  0.0  0.0  
Exp1  34967.258  1  0.7641608556909131  0.23583914430908695  0.0  0.0  0.0  0.0  0.0  0.0  0.0  
Exp1  47301.7  1  0.9984254440239125  0.0015745559760874108  0.0  0.0  0.0  0.0  0.0  0.0  0.0  
Exp1  42662.14  1  0.989961145419969  0.01003885458003091  0.0  0.0  0.0  0.0  0.0  0.0  0.0  
Exp1  38410.44  1  0.940504564044988  0.05949543595501209  0.0  0.0  0.0  0.0  0.0  0.0  0.0  
Exp1  44666.22  1  0.9955540280081951  0.004445971991804884  0.0  0.0  0.0  0.0  0.0  0.0  0.0  
Exp1  61621.36  1  0.999989816918234  1.0183081766015368e-05  0.0  0.0  0.0  0.0  0.0  0.0  0.0  
Exp1  57701.758  1  0.9999630056863873  3.699431361263508e-05  0.0  0.0  0.0  0.0  0.0  0.0  0.0  
Exp1  66696.336  1  0.9999979149214667  2.085078533331025e-06  0.0  0.0  0.0  0.0  0.0  0.0  0.0  
Exp1  52172.5  1  0.9997452135688802  0.0002547864311197957  0.0  0.0  0.0  0.0  0.0  0.0  0.0  
Exp1  61817.34  1  0.9999904380954375  9.561904562488754e-06  0.0  0.0  0.0  0.0  0.0  0.0  0.0  
Exp1  19964.54  1  0.0007134091265384233  0.9992865908734615  0.0  0.0  0.0  0.0  0.0  0.0  0.0  
Exp1  56324.98  1  0.9999409345566039  5.906544339613758e-05  0.0  0.0  0.0  0.0  0.0  0.0  0.0  
Exp1  69659.0  1  0.9999991403304468  8.596695530880141e-07  0.0  0.0  0.0  0.0  0.0  0.0  0.0  
Exp1  55521.38  1  0.9999220951666535  7.790483334645226e-05  0.0  0.0  0.0  0.0  0.0  0.0  0.0  
Exp1  38643.32  1  0.9460495786710601  0.053950421328939825  0.0  0.0  0.0  0.0  0.0  0.0  0.0  
Exp1  50018.36  1  0.999438335974342  0.0005616640256580337  0.0  0.0  0.0  0.0  0.0  0.0  0.0  
Exp1  42619.5  1  0.989783355512085  0.010216644487915117  0.0  0.0  0.0  0.0  0.0  0.0  0.0  
Exp1  51541.918  1  0.9996796376834227  0.00032036231657724704  0.0  0.0  0.0  0.0  0.0  0.0  0.0  
Exp1  38514.58  1  0.9430501693347016  0.05694983066529843  0.0  0.0  0.0  0.0  0.0  0.0  0.0  
Exp1  75017.7  1  0.9999998148748783  1.8512512165821125e-07  0.0  0.0  0.0  0.0  0.0  0.0  0.0  
Exp1  55404.94  1  0.9999188876305092  8.111236949072676e-05  0.0  0.0  0.0  0.0  0.0  0.0  0.0  
Exp1  30981.24  1  0.3114824386287414  0.6885175613712586  0.0  0.0  0.0  0.0  0.0  0.0  0.0  
Exp1  25884.94  1  0.027548846648823105  0.9724511533511768  0.0  0.0  0.0  0.0  0.0  0.0  0.0  
Exp1  34782.758  1  0.7479743528394454  0.2520256471605546  0.0  0.0  0.0  0.0  0.0  0.0  0.0  
Exp1  28417.92  1  0.10457427762614603  0.895425722373854  0.0  0.0  0.0  0.0  0.0  0.0  0.0  
Exp1  16608.28  1  6.622451663881277e-05  0.9999337754833612  0.0  0.0  0.0  0.0  0.0  0.0  0.0  
Exp1  36239.9  1  0.854832822369473  0.14516717763052694  0.0  0.0  0.0  0.0  0.0  0.0  0.0  
Exp1  27506.9  1  0.06615184135238672  0.9338481586476133  0.0  0.0  0.0  0.0  0.0  0.0  0.0  
Exp1  35939.78  1  0.8366362812874236  0.16336371871257643  0.0  0.0  0.0  0.0  0.0  0.0  0.0  
Exp1  26959.14  1  0.04959470809352445  0.9504052919064756  0.0  0.0  0.0  0.0  0.0  0.0  0.0  
Exp1  44455.48  1  0.9951613356380681  0.004838664361931802  0.0  0.0  0.0  0.0  0.0  0.0  0.0  
Exp1  44033.18  1  0.9942627698022297  0.005737230197770373  0.0  0.0  0.0  0.0  0.0  0.0  0.0  
Exp1  33551.94  1  0.6210928101878882  0.37890718981211174  0.0  0.0  0.0  0.0  0.0  0.0  0.0  
Exp1  50569.4  1  0.9995421678945643  0.00045783210543577787  0.0  0.0  0.0  0.0  0.0  0.0  0.0  
Exp1  56156.06  1  0.9999374097198249  6.25902801751574e-05  0.0  0.0  0.0  0.0  0.0  0.0  0.0  
Exp1  34863.94  1  0.7551939695437248  0.2448060304562753  0.0  0.0  0.0  0.0  0.0  0.0  0.0  
Exp1  44946.66  1  0.9960261380480229  0.003973861951977224  0.0  0.0  0.0  0.0  0.0  0.0  0.0  
Exp1  51587.84  1  0.9996849562275016  0.0003150437724984045  0.0  0.0  0.0  0.0  0.0  0.0  0.0  
Exp1  56906.36  1  0.9999515706997234  4.8429300276613483e-05  0.0  0.0  0.0  0.0  0.0  0.0  0.0  
Exp1  25592.2  1  0.023360873368120007  0.97663912663188  0.0  0.0  0.0  0.0  0.0  0.0  0.0  
Exp1  44295.58  1  0.9948395554844017  0.005160444515598195  0.0  0.0  0.0  0.0  0.0  0.0  0.0  
Exp1  33380.56  1  0.6011841817765732  0.3988158182234269  0.0  0.0  0.0  0.0  0.0  0.0  0.0  
Exp1  38153.78  1  0.9337471157372098  0.06625288426279022  0.0  0.0  0.0  0.0  0.0  0.0  0.0  
Exp1  34134.14  1  0.684978976024912  0.315021023975088  0.0  0.0  0.0  0.0  0.0  0.0  0.0  
Exp1  41285.36  1  0.9822327134804901  0.017767286519509904  0.0  0.0  0.0  0.0  0.0  0.0  0.0  
Exp1  47564.918  1  0.998577552922701  0.0014224470772990626  0.0  0.0  0.0  0.0  0.0  0.0  0.0  
Exp1  59730.44  1  0.9999811679568422  1.8832043157828784e-05  0.0  0.0  0.0  0.0  0.0  0.0  0.0  
Exp1  71389.2  1  0.999999481128308  5.188716919381225e-07  0.0  0.0  0.0  0.0  0.0  0.0  0.0  
Exp1  28339.2  1  0.10063346064442848  0.8993665393555715  0.0  0.0  0.0  0.0  0.0  0.0  0.0  
Exp1  37109.1  1  0.8978055491250895  0.10219445087491061  0.0  0.0  0.0  0.0  0.0  0.0  0.0  
Exp1  55359.84  1  0.9999176086970518  8.239130294822441e-05  0.0  0.0  0.0  0.0  0.0  0.0  0.0  
Exp1  52436.54  1  0.9997683774630933  0.0002316225369067157  0.0  0.0  0.0  0.0  0.0  0.0  0.0  
Exp1  45934.758  1  0.997315193160729  0.002684806839271011  0.0  0.0  0.0  0.0  0.0  0.0  0.0  
Exp1  43620.72  1  0.9932179607973318  0.006782039202668111  0.0  0.0  0.0  0.0  0.0  0.0  0.0  
Exp1  30240.78  1  0.23563240767324384  0.7643675923267562  0.0  0.0  0.0  0.0  0.0  0.0  0.0  
Exp1  26500.76  1  0.03872517698300762  0.9612748230169924  0.0  0.0  0.0  0.0  0.0  0.0  0.0  
Exp1  31688.08  1  0.39352571479723947  0.6064742852027606  0.0  0.0  0.0  0.0  0.0  0.0  0.0  
Exp1  47769.098  1  0.9986850089384846  0.0013149910615155008  0.0  0.0  0.0  0.0  0.0  0.0  0.0  
Exp1  36940.18  1  0.890496168155266  0.10950383184473401  0.0  0.0  0.0  0.0  0.0  0.0  0.0  
Exp1  25597.94  1  0.02343688826246639  0.9765631117375336  0.0  0.0  0.0  0.0  0.0  0.0  0.0  
Exp1  33397.78  1  0.6032060733205422  0.3967939266794578  0.0  0.0  0.0  0.0  0.0  0.0  0.0  
Exp1  55744.418  1  0.9999278772569468  7.21227430532811e-05  0.0  0.0  0.0  0.0  0.0  0.0  0.0  
Exp1  57367.2  1  0.9999585813698623  4.141863013763615e-05  0.0  0.0  0.0  0.0  0.0  0.0  0.0  
Exp1  58899.78  1  0.9999752202990188  2.4779700981316793e-05  0.0  0.0  0.0  0.0  0.0  0.0  0.0  
Exp1  36185.78  1  0.8516876159541  0.1483123840458999  0.0  0.0  0.0  0.0  0.0  0.0  0.0  
Exp1  41032.8  1  0.9802544827259323  0.019745517274067724  0.0  0.0  0.0  0.0  0.0  0.0  0.0  
Exp1  36594.96  1  0.8740440723900617  0.12595592760993823  0.0  0.0  0.0  0.0  0.0  0.0  0.0  
Exp1  44608.0  1  0.9954489530239531  0.004551046976046907  0.0  0.0  0.0  0.0  0.0  0.0  0.0  
Exp1  79475.22  1  0.9999999452040079  5.4795992068650704e-08  0.0  0.0  0.0  0.0  0.0  0.0  0.0  
Exp1  43033.6  1  0.991381331790884  0.008618668209116052  0.0  0.0  0.0  0.0  0.0  0.0  0.0  
Exp1  43760.94  1  0.9935936218417569  0.006406378158243047  0.0  0.0  0.0  0.0  0.0  0.0  0.0  
Exp1  38871.28  1  0.9509839938447475  0.04901600615525243  0.0  0.0  0.0  0.0  0.0  0.0  0.0  
Exp1  29322.379  1  0.15962938702110094  0.840370612978899  0.0  0.0  0.0  0.0  0.0  0.0  0.0  
Exp1  38209.54  1  0.9352758501320445  0.06472414986795538  0.0  0.0  0.0  0.0  0.0  0.0  0.0  
Exp1  23593.04  1  0.007234246544737314  0.9927657534552627  0.0  0.0  0.0  0.0  0.0  0.0  0.0  
Exp1  47677.258  1  0.9986377604201698  0.0013622395798302443  0.0  0.0  0.0  0.0  0.0  0.0  0.0  
Exp1  30822.98  1  0.29428009801738264  0.7057199019826174  0.0  0.0  0.0  0.0  0.0  0.0  0.0  
Exp1  62595.52  1  0.9999925424314903  7.457568509728241e-06  0.0  0.0  0.0  0.0  0.0  0.0  0.0  
Exp1  23347.04  1  0.0062300745423142624  0.9937699254576857  0.0  0.0  0.0  0.0  0.0  0.0  0.0  
Exp1  43771.6  1  0.9936212479253406  0.006378752074659297  0.0  0.0  0.0  0.0  0.0  0.0  0.0  
Exp1  34349.8  1  0.7069496976962457  0.29305030230375434  0.0  0.0  0.0  0.0  0.0  0.0  0.0  
Exp1  57600.9  1  0.9999617258088992  3.8274191100800975e-05  0.0  0.0  0.0  0.0  0.0  0.0  0.0  
Exp1  41111.52  1  0.9808941850403154  0.01910581495968451  0.0  0.0  0.0  0.0  0.0  0.0  0.0  
Exp1  48116.78  1  0.9988490499140803  0.0011509500859195813  0.0  0.0  0.0  0.0  0.0  0.0  0.0  
Exp1  25422.459  1  0.021212803835747286  0.9787871961642528  0.0  0.0  0.0  0.0  0.0  0.0  0.0  
Exp1  50599.74  1  0.9995472752674366  0.00045272473256332163  0.0  0.0  0.0  0.0  0.0  0.0  0.0  
Exp1  30549.92  1  0.265825296887099  0.734174703112901  0.0  0.0  0.0  0.0  0.0  0.0  0.0  
Exp1  53262.28  1  0.9998277178899084  0.00017228211009164574  0.0  0.0  0.0  0.0  0.0  0.0  0.0  
Exp1  34740.94  1  0.7441984979370034  0.2558015020629965  0.0  0.0  0.0  0.0  0.0  0.0  0.0  
Exp1  36376.02  1  0.8624848067146271  0.13751519328537298  0.0  0.0  0.0  0.0  0.0  0.0  0.0  
Exp1  52956.418  1  0.9998078290788521  0.00019217092114785293  0.0  0.0  0.0  0.0  0.0  0.0  0.0  
Exp1  39357.54  1  0.9600641460131182  0.03993585398688175  0.0  0.0  0.0  0.0  0.0  0.0  0.0  
Exp1  45744.52  1  0.9971058325678274  0.0028941674321727047  0.0  0.0  0.0  0.0  0.0  0.0  0.0  
Exp1  34412.94  1  0.7131926788864015  0.2868073211135985  0.0  0.0  0.0  0.0  0.0  0.0  0.0  
Exp1  27137.9  1  0.054535099170633386  0.9454649008293666  0.0  0.0  0.0  0.0  0.0  0.0  0.0  
Exp1  64032.98  1  0.9999952608429769  4.739157023142021e-06  0.0  0.0  0.0  0.0  0.0  0.0  0.0  
Exp1  52741.58  1  0.99979244543617  0.00020755456383000012  0.0  0.0  0.0  0.0  0.0  0.0  0.0  
Exp1  39095.14  1  0.9553942846383906  0.04460571536160942  0.0  0.0  0.0  0.0  0.0  0.0  0.0  
Exp1  16637.8  1  6.769892427786777e-05  0.9999323010757221  0.0  0.0  0.0  0.0  0.0  0.0  0.0  
Exp1  34362.918  1  0.7082548510469395  0.2917451489530605  0.0  0.0  0.0  0.0  0.0  0.0  0.0  
Exp1  21864.48  1  0.002473348733980916  0.9975266512660191  0.0  0.0  0.0  0.0  0.0  0.0  0.0  
Exp1  31504.4  1  0.37151190634964665  0.6284880936503533  0.0  0.0  0.0  0.0  0.0  0.0  0.0  
Exp1  51245.9  1  0.9996430376290237  0.0003569623709763024  0.0  0.0  0.0  0.0  0.0  0.0  0.0  
Exp1  41629.758  1  0.98460884829466  0.015391151705340023  0.0  0.0  0.0  0.0  0.0  0.0  0.0  
Exp1  45138.54  1  0.9963190682000266  0.003680931799973364  0.0  0.0  0.0  0.0  0.0  0.0  0.0  
Exp1  47854.38  1  0.9987273613331716  0.001272638666828385  0.0  0.0  0.0  0.0  0.0  0.0  0.0  
Exp1  30396.58  1  0.25057123563803096  0.749428764361969  0.0  0.0  0.0  0.0  0.0  0.0  0.0  
Exp1  41037.72  1  0.9802952278140172  0.01970477218598278  0.0  0.0  0.0  0.0  0.0  0.0  0.0  
Exp1  40485.04  1  0.9751569198304865  0.02484308016951346  0.0  0.0  0.0  0.0  0.0  0.0  0.0  
Exp1  48416.9  1  0.9989735570412207  0.0010264429587793736  0.0  0.0  0.0  0.0  0.0  0.0  0.0  
Exp1  52167.58  1  0.9997447587247573  0.00025524127524268814  0.0  0.0  0.0  0.0  0.0  0.0  0.0  
Exp1  49687.9  1  0.9993646125430635  0.0006353874569363906  0.0  0.0  0.0  0.0  0.0  0.0  0.0  
Exp1  38142.3  1  0.9334274849859566  0.06657251501404335  0.0  0.0  0.0  0.0  0.0  0.0  0.0  
Exp1  31441.26  1  0.3640418042919524  0.6359581957080476  0.0  0.0  0.0  0.0  0.0  0.0  0.0  
Exp1  41446.08  1  0.9833851091434075  0.016614890856592512  0.0  0.0  0.0  0.0  0.0  0.0  0.0  
Exp1  49891.258  1  0.9994110908599255  0.0005889091400743628  0.0  0.0  0.0  0.0  0.0  0.0  0.0  
Exp1  53815.78  1  0.9998584679996443  0.00014153200035563762  0.0  0.0  0.0  0.0  0.0  0.0  0.0  
Exp1  48557.94  1  0.999027172663081  0.0009728273369190815  0.0  0.0  0.0  0.0  0.0  0.0  0.0  
Exp1  67558.98  1  0.9999983936767515  1.6063232485039668e-06  0.0  0.0  0.0  0.0  0.0  0.0  0.0  
Exp1  58358.58  1  0.9999703238887178  2.9676111282161158e-05  0.0  0.0  0.0  0.0  0.0  0.0  0.0  
Exp1  47401.74  1  0.9984851471698518  0.00151485283014809  0.0  0.0  0.0  0.0  0.0  0.0  0.0  
Exp1  50070.02  1  0.9994490288373441  0.0005509711626559955  0.0  0.0  0.0  0.0  0.0  0.0  0.0  
Exp1  41833.94  1  0.9858615573445462  0.014138442655453822  0.0  0.0  0.0  0.0  0.0  0.0  0.0  
Exp1  49718.24  1  0.9993717777085961  0.0006282222914039168  0.0  0.0  0.0  0.0  0.0  0.0  0.0  
Exp1  36761.418  1  0.8822395592388907  0.11776044076110935  0.0  0.0  0.0  0.0  0.0  0.0  0.0  
Exp1  25186.299  1  0.01853035556201181  0.9814696444379881  0.0  0.0  0.0  0.0  0.0  0.0  0.0  
Exp1  39737.2  1  0.965969240460443  0.03403075953955699  0.0  0.0  0.0  0.0  0.0  0.0  0.0  
Exp1  27834.9  1  0.07826396127401161  0.9217360387259884  0.0  0.0  0.0  0.0  0.0  0.0  0.0  
Exp1  59056.4  1  0.9999764749119229  2.35250880770528e-05  0.0  0.0  0.0  0.0  0.0  0.0  0.0  
Exp1  30955.0  1  0.30859599235295526  0.6914040076470447  0.0  0.0  0.0  0.0  0.0  0.0  0.0  
Exp1  42100.44  1  0.987340960749251  0.012659039250748924  0.0  0.0  0.0  0.0  0.0  0.0  0.0  
Exp1  39346.06  1  0.9598701407054178  0.04012985929458222  0.0  0.0  0.0  0.0  0.0  0.0  0.0  
Exp1  32185.82  1  0.454712967639149  0.5452870323608511  0.0  0.0  0.0  0.0  0.0  0.0  0.0  
Exp1  51735.44  1  0.9997014416661761  0.00029855833382389565  0.0  0.0  0.0  0.0  0.0  0.0  0.0  
Exp1  33336.28  1  0.5959743249405585  0.4040256750594414  0.0  0.0  0.0  0.0  0.0  0.0  0.0  
Exp1  26946.02  1  0.04924873673747937  0.9507512632625206  0.0  0.0  0.0  0.0  0.0  0.0  0.0  
Exp1  46813.8  1  0.9980973130929672  0.0019026869070328618  0.0  0.0  0.0  0.0  0.0  0.0  0.0  
Exp1  30145.66  1  0.2267967086288353  0.7732032913711647  0.0  0.0  0.0  0.0  0.0  0.0  0.0  
Exp1  28567.16  1  0.1123979114403191  0.8876020885596808  0.0  0.0  0.0  0.0  0.0  0.0  0.0  
Exp1  29483.1  1  0.1714254566815191  0.8285745433184808  0.0  0.0  0.0  0.0  0.0  0.0  0.0  
Exp1  44527.64  1  0.995299660107442  0.004700339892558053  0.0  0.0  0.0  0.0  0.0  0.0  0.0  
Exp1  53075.32  1  0.9998158278813976  0.0001841721186025169  0.0  0.0  0.0  0.0  0.0  0.0  0.0  
Exp1  44528.46  1  0.9953012164912849  0.004698783508715036  0.0  0.0  0.0  0.0  0.0  0.0  0.0  
Exp1  43811.78  1  0.9937244040537455  0.0062755959462544916  0.0  0.0  0.0  0.0  0.0  0.0  0.0  
Exp1  59477.88  1  0.9999795348661109  2.046513388900938e-05  0.0  0.0  0.0  0.0  0.0  0.0  0.0  
Exp1  65151.46  1  0.999996652773715  3.3472262850291717e-06  0.0  0.0  0.0  0.0  0.0  0.0  0.0  
Exp1  41627.3  1  0.9845931523390803  0.015406847660919702  0.0  0.0  0.0  0.0  0.0  0.0  0.0  
Exp1  39753.6  1  0.9662035043797449  0.03379649562025503  0.0  0.0  0.0  0.0  0.0  0.0  0.0  
Exp1  61760.758  1  0.9999902629083527  9.737091647329704e-06  0.0  0.0  0.0  0.0  0.0  0.0  0.0  
Exp1  37442.02  1  0.9108981609260839  0.08910183907391614  0.0  0.0  0.0  0.0  0.0  0.0  0.0  
Exp1  38394.86  1  0.9401141034766117  0.05988589652338824  0.0  0.0  0.0  0.0  0.0  0.0  0.0  
Exp1  27362.58  1  0.06136908745603198  0.938630912543968  0.0  0.0  0.0  0.0  0.0  0.0  0.0  
Exp1  50716.18  1  0.9995663199971527  0.00043368000284726207  0.0  0.0  0.0  0.0  0.0  0.0  0.0  
Exp1  55997.8  1  0.9999339098765012  6.609012349886577e-05  0.0  0.0  0.0  0.0  0.0  0.0  0.0  
Exp1  37716.72  1  0.9204914135502635  0.07950858644973649  0.0  0.0  0.0  0.0  0.0  0.0  0.0  
Exp1  41028.7  1  0.9802206162899242  0.01977938371007575  0.0  0.0  0.0  0.0  0.0  0.0  0.0  
Exp1  43608.418  1  0.9931839985128937  0.0068160014871062186  0.0  0.0  0.0  0.0  0.0  0.0  0.0  
Exp1  41803.6  1  0.9856821656211752  0.01431783437882481  0.0  0.0  0.0  0.0  0.0  0.0  0.0  
Exp1  46279.98  1  0.9976559482482071  0.00234405175179294  0.0  0.0  0.0  0.0  0.0  0.0  0.0  
Exp1  24700.86  1  0.01398479441750227  0.9860152055824977  0.0  0.0  0.0  0.0  0.0  0.0  0.0  
Exp1  34322.74  1  0.7042478844286832  0.2957521155713167  0.0  0.0  0.0  0.0  0.0  0.0  0.0  
Exp1  38350.58  1  0.9389915626036515  0.06100843739634849  0.0  0.0  0.0  0.0  0.0  0.0  0.0  
Exp1  41746.2  1  0.9853366183450657  0.014663381654934303  0.0  0.0  0.0  0.0  0.0  0.0  0.0  
Exp1  51279.52  1  0.9996474037304566  0.0003525962695434652  0.0  0.0  0.0  0.0  0.0  0.0  0.0  
Exp1  40909.8  1  0.9792112666377117  0.020788733362288255  0.0  0.0  0.0  0.0  0.0  0.0  0.0  
Exp1  43663.36  1  0.9933345956867505  0.0066654043132494565  0.0  0.0  0.0  0.0  0.0  0.0  0.0  
Exp1  39687.18  1  0.9652441448064607  0.034755855193539235  0.0  0.0  0.0  0.0  0.0  0.0  0.0  
Exp1  27665.98  1  0.0718027808181222  0.9281972191818778  0.0  0.0  0.0  0.0  0.0  0.0  0.0  
Exp1  60438.918  1  0.9999850666676375  1.4933332362451023e-05  0.0  0.0  0.0  0.0  0.0  0.0  0.0  
Exp1  43701.08  1  0.9934359592827188  0.006564040717281336  0.0  0.0  0.0  0.0  0.0  0.0  0.0  
Exp1  42548.98  1  0.9894822518955763  0.01051774810442379  0.0  0.0  0.0  0.0  0.0  0.0  0.0  
Exp1  42271.0  1  0.9882036594509296  0.011796340549070517  0.0  0.0  0.0  0.0  0.0  0.0  0.0  
Exp1  33993.918  1  0.6701775884044003  0.3298224115955996  0.0  0.0  0.0  0.0  0.0  0.0  0.0  
Exp1  29517.54  1  0.17403568257026594  0.8259643174297341  0.0  0.0  0.0  0.0  0.0  0.0  0.0  
Exp1  24733.66  1  0.01425529369058215  0.9857447063094178  0.0  0.0  0.0  0.0  0.0  0.0  0.0  
Exp1  25738.98  1  0.02538048539743298  0.9746195146025671  0.0  0.0  0.0  0.0  0.0  0.0  0.0  
Exp1  44865.48  1  0.9958950935140541  0.004104906485945728  0.0  0.0  0.0  0.0  0.0  0.0  0.0  
Exp1  25966.12  1  0.028828199797455732  0.9711718002025443  0.0  0.0  0.0  0.0  0.0  0.0  0.0  
Exp1  41318.98  1  0.9824804557301265  0.01751954426987349  0.0  0.0  0.0  0.0  0.0  0.0  0.0  
Exp1  38469.48  1  0.9419614252126668  0.058038574787333236  0.0  0.0  0.0  0.0  0.0  0.0  0.0  
Exp1  51404.98  1  0.9996632133998368  0.0003367866001632615  0.0  0.0  0.0  0.0  0.0  0.0  0.0  
Exp1  45766.66  1  0.9971310401710975  0.00286895982890257  0.0  0.0  0.0  0.0  0.0  0.0  0.0  
Exp1  33618.36  1  0.6286871736532086  0.37131282634679147  0.0  0.0  0.0  0.0  0.0  0.0  0.0  
Exp1  25675.02  1  0.024481226003634424  0.9755187739963656  0.0  0.0  0.0  0.0  0.0  0.0  0.0  
Exp1  56509.48  1  0.9999445499236574  5.5450076342623533e-05  0.0  0.0  0.0  0.0  0.0  0.0  0.0  
Exp1  40304.64  1  0.9732001964440832  0.026799803555916806  0.0  0.0  0.0  0.0  0.0  0.0  0.0  
Exp1  21636.52  1  0.0021382362155450093  0.997861763784455  0.0  0.0  0.0  0.0  0.0  0.0  0.0  
Exp1  60064.18  1  0.9999831213774109  1.687862258914475e-05  0.0  0.0  0.0  0.0  0.0  0.0  0.0  
Exp1  47237.74  1  0.9983860173327125  0.0016139826672875346  0.0  0.0  0.0  0.0  0.0  0.0  0.0  
Exp1  38975.418  1  0.9530868051401183  0.046913194859881685  0.0  0.0  0.0  0.0  0.0  0.0  0.0  
Exp1  30732.78  1  0.2847046696112858  0.7152953303887142  0.0  0.0  0.0  0.0  0.0  0.0  0.0  
Exp1  51135.2  1  0.9996282561843636  0.0003717438156365161  0.0  0.0  0.0  0.0  0.0  0.0  0.0  
Exp1  49611.64  1  0.9993462138525881  0.0006537861474119003  0.0  0.0  0.0  0.0  0.0  0.0  0.0  
Exp1  54812.9  1  0.9999003258635378  9.967413646219127e-05  0.0  0.0  0.0  0.0  0.0  0.0  0.0  
Exp1  62142.88  1  0.9999913847532264  8.61524677364374e-06  0.0  0.0  0.0  0.0  0.0  0.0  0.0  
Exp1  44663.758  1  0.9955496559210972  0.0044503440789027396  0.0  0.0  0.0  0.0  0.0  0.0  0.0  
Exp1  54034.72  1  0.9998690046771046  0.00013099532289544767  0.0  0.0  0.0  0.0  0.0  0.0  0.0  
Exp1  43833.1  1  0.9937784412022528  0.006221558797747147  0.0  0.0  0.0  0.0  0.0  0.0  0.0  
Exp1  55923.18  1  0.9999321899321915  6.78100678085509e-05  0.0  0.0  0.0  0.0  0.0  0.0  0.0  
Exp1  20354.04  1  0.0009257038733942383  0.9990742961266058  0.0  0.0  0.0  0.0  0.0  0.0  0.0  
Exp1  55422.16  1  0.9999193703671853  8.062963281468026e-05  0.0  0.0  0.0  0.0  0.0  0.0  0.0  
Exp1  53425.46  1  0.9998374445416317  0.00016255545836824797  0.0  0.0  0.0  0.0  0.0  0.0  0.0  
Exp1  46738.36  1  0.9980405661592389  0.0019594338407610775  0.0  0.0  0.0  0.0  0.0  0.0  0.0  
Exp1  46724.418  1  0.9980298969687108  0.00197010303128923  0.0  0.0  0.0  0.0  0.0  0.0  0.0  
Exp1  34676.98  1  0.7383426607004319  0.26165733929956814  0.0  0.0  0.0  0.0  0.0  0.0  0.0  
Exp1  35136.18  1  0.7782929780188369  0.2217070219811632  0.0  0.0  0.0  0.0  0.0  0.0  0.0  
Exp1  31520.799  1  0.3734600702296879  0.626539929770312  0.0  0.0  0.0  0.0  0.0  0.0  0.0  
Exp1  41346.04  1  0.9826771192401859  0.017322880759814065  0.0  0.0  0.0  0.0  0.0  0.0  0.0  
Exp1  53156.5  1  0.9998210934310049  0.00017890656899516695  0.0  0.0  0.0  0.0  0.0  0.0  0.0  
Exp1  28556.5  1  0.11182398467436837  0.8881760153256316  0.0  0.0  0.0  0.0  0.0  0.0  0.0  
Exp1  23899.72  1  0.00870229317027884  0.9912977068297211  0.0  0.0  0.0  0.0  0.0  0.0  0.0  
Exp1  27589.72  1  0.06904308756459311  0.9309569124354069  0.0  0.0  0.0  0.0  0.0  0.0  0.0  
Exp1  27073.94  1  0.052718532229004425  0.9472814677709956  0.0  0.0  0.0  0.0  0.0  0.0  0.0  
Exp1  25586.459  1  0.023285105602488546  0.9767148943975115  0.0  0.0  0.0  0.0  0.0  0.0  0.0  
Exp1  45880.64  1  0.9972572677613278  0.0027427322386721917  0.0  0.0  0.0  0.0  0.0  0.0  0.0  
Exp1  46761.32  1  0.9980580196321662  0.0019419803678338249  0.0  0.0  0.0  0.0  0.0  0.0  0.0  
Exp1  43489.52  1  0.9928460232372085  0.007153976762791572  0.0  0.0  0.0  0.0  0.0  0.0  0.0  
Exp1  59108.06  1  0.9999768742548429  2.3125745157144626e-05  0.0  0.0  0.0  0.0  0.0  0.0  0.0  
Exp1  24422.06  1  0.011872864218094125  0.9881271357819058  0.0  0.0  0.0  0.0  0.0  0.0  0.0  
Exp1  49892.9  1  0.9994114457383275  0.0005885542616723993  0.0  0.0  0.0  0.0  0.0  0.0  0.0  
Exp1  40158.68  1  0.9715034225384485  0.02849657746155164  0.0  0.0  0.0  0.0  0.0  0.0  0.0  
Exp1  18383.58  1  0.0002401075145765404  0.9997598924854235  0.0  0.0  0.0  0.0  0.0  0.0  0.0  
Exp1  36230.88  1  0.8543121543042098  0.1456878456957902  0.0  0.0  0.0  0.0  0.0  0.0  0.0  
Exp1  65428.62  1  0.9999969270937613  3.072906238686657e-06  0.0  0.0  0.0  0.0  0.0  0.0  0.0  
Exp1  28714.76  1  0.12060638432240797  0.879393615677592  0.0  0.0  0.0  0.0  0.0  0.0  0.0  
Exp1  55987.96  1  0.9999336855350395  6.631446496045526e-05  0.0  0.0  0.0  0.0  0.0  0.0  0.0  
Exp1  40878.64  1  0.9789380771127778  0.021061922887222164  0.0  0.0  0.0  0.0  0.0  0.0  0.0  
Exp1  48632.56  1  0.9990543419014644  0.0009456580985357368  0.0  0.0  0.0  0.0  0.0  0.0  0.0  
Exp1  43223.84  1  0.9920268525371474  0.007973147462852498  0.0  0.0  0.0  0.0  0.0  0.0  0.0  
Exp1  51160.62  1  0.9996317057776302  0.000368294222369894  0.0  0.0  0.0  0.0  0.0  0.0  0.0  
Exp1  28066.14  1  0.08792436962698139  0.9120756303730186  0.0  0.0  0.0  0.0  0.0  0.0  0.0  
Exp1  44664.58  1  0.9955510786275272  0.004448921372472687  0.0  0.0  0.0  0.0  0.0  0.0  0.0  
Exp1  26169.48  1  0.03227851035756792  0.9677214896424321  0.0  0.0  0.0  0.0  0.0  0.0  0.0  
Exp1  24720.54  1  0.014146572024548925  0.9858534279754511  0.0  0.0  0.0  0.0  0.0  0.0  0.0  
Exp1  23581.56  1  0.007184165744062437  0.9928158342559376  0.0  0.0  0.0  0.0  0.0  0.0  0.0  
Exp1  48849.04  1  0.9991288289234739  0.0008711710765261473  0.0  0.0  0.0  0.0  0.0  0.0  0.0  
Exp1  21267.52  1  0.0016858484792287604  0.9983141515207712  0.0  0.0  0.0  0.0  0.0  0.0  0.0  
Exp1  67969.8  1  0.9999985801552551  1.4198447448005072e-06  0.0  0.0  0.0  0.0  0.0  0.0  0.0  
Exp1  30685.22  1  0.2797241373894538  0.7202758626105461  0.0  0.0  0.0  0.0  0.0  0.0  0.0  
Exp1  56731.7  1  0.9999486019760359  5.13980239641366e-05  0.0  0.0  0.0  0.0  0.0  0.0  0.0  
Exp1  52790.78  1  0.9997960786516249  0.00020392134837508738  0.0  0.0  0.0  0.0  0.0  0.0  0.0  
Exp1  26017.78  1  0.029670869567321356  0.9703291304326787  0.0  0.0  0.0  0.0  0.0  0.0  0.0  
Exp1  57185.98  1  0.9999559595042028  4.404049579724794e-05  0.0  0.0  0.0  0.0  0.0  0.0  0.0  
Exp1  44322.64  1  0.994895535243451  0.00510446475654909  0.0  0.0  0.0  0.0  0.0  0.0  0.0  
Exp1  59993.66  1  0.9999827269099426  1.7273090057377207e-05  0.0  0.0  0.0  0.0  0.0  0.0  0.0  
Exp1  39645.36  1  0.9646261718306712  0.03537382816932879  0.0  0.0  0.0  0.0  0.0  0.0  0.0  
Exp1  42527.66  1  0.989389453159855  0.01061054684014495  0.0  0.0  0.0  0.0  0.0  0.0  0.0  
Exp1  26203.92  1  0.032899487571873956  0.967100512428126  0.0  0.0  0.0  0.0  0.0  0.0  0.0  
Exp1  52169.22  1  0.9997449083070445  0.0002550916929554706  0.0  0.0  0.0  0.0  0.0  0.0  0.0  
Exp1  49223.78  1  0.9992437306259505  0.0007562693740494876  0.0  0.0  0.0  0.0  0.0  0.0  0.0  
Exp1  47445.2  1  0.9985103603707041  0.0014896396292958605  0.0  0.0  0.0  0.0  0.0  0.0  0.0  
Exp1  48458.72  1  0.99898976338004  0.0010102366199599899  0.0  0.0  0.0  0.0  0.0  0.0  0.0  
Exp1  19526.66  1  0.0005303817850396542  0.9994696182149603  0.0  0.0  0.0  0.0  0.0  0.0  0.0  
Exp1  54729.258  1  0.999897368689842  0.00010263131015800166  0.0  0.0  0.0  0.0  0.0  0.0  0.0  
Exp1  59343.4  1  0.9999786061463948  2.1393853605232248e-05  0.0  0.0  0.0  0.0  0.0  0.0  0.0  
Exp1  31542.94  1  0.3760960579464247  0.6239039420535752  0.0  0.0  0.0  0.0  0.0  0.0  0.0  
Exp1  46943.36  1  0.9981908246609629  0.00180917533903723  0.0  0.0  0.0  0.0  0.0  0.0  0.0  
Exp1  50992.52  1  0.9996082664197969  0.0003917335802030489  0.0  0.0  0.0  0.0  0.0  0.0  0.0  
Exp1  28786.92  1  0.1247944698864825  0.8752055301135175  0.0  0.0  0.0  0.0  0.0  0.0  0.0  
Exp1  54715.32  1  0.9998968675002917  0.00010313249970826057  0.0  0.0  0.0  0.0  0.0  0.0  0.0  
Exp1  41697.82  1  0.9850385155166915  0.014961484483308425  0.0  0.0  0.0  0.0  0.0  0.0  0.0  
Exp1  58224.098  1  0.9999689583392309  3.104166076903551e-05  0.0  0.0  0.0  0.0  0.0  0.0  0.0  
Exp1  47851.918  1  0.9987261713901447  0.0012738286098551825  0.0  0.0  0.0  0.0  0.0  0.0  0.0  
Exp1  20047.36  1  0.0007542253133198729  0.9992457746866802  0.0  0.0  0.0  0.0  0.0  0.0  0.0  
Exp1  44758.06  1  0.9957147037289071  0.00428529627109292  0.0  0.0  0.0  0.0  0.0  0.0  0.0  
Exp1  21215.86  1  0.0016303407166212568  0.9983696592833788  0.0  0.0  0.0  0.0  0.0  0.0  0.0  
Exp1  23840.68  1  0.008399310311171717  0.9916006896888283  0.0  0.0  0.0  0.0  0.0  0.0  0.0  
Exp1  46035.62  1  0.9974197550350977  0.0025802449649022993  0.0  0.0  0.0  0.0  0.0  0.0  0.0  
Exp1  48751.46  1  0.9990960467511704  0.0009039532488296524  0.0  0.0  0.0  0.0  0.0  0.0  0.0  
Exp1  25836.56  1  0.026811723726086926  0.9731882762739131  0.0  0.0  0.0  0.0  0.0  0.0  0.0  
Exp1  47213.14  1  0.9983705753902792  0.0016294246097208246  0.0  0.0  0.0  0.0  0.0  0.0  0.0  
Exp1  56856.34  1  0.9999507392679603  4.926073203966021e-05  0.0  0.0  0.0  0.0  0.0  0.0  0.0  
Exp1  50656.32  1  0.9995566325296233  0.00044336747037658763  0.0  0.0  0.0  0.0  0.0  0.0  0.0  
Exp1  26495.02  1  0.03860396397154719  0.9613960360284528  0.0  0.0  0.0  0.0  0.0  0.0  0.0  
Exp1  46770.34  1  0.998064837042944  0.0019351629570559838  0.0  0.0  0.0  0.0  0.0  0.0  0.0  
Exp1  31519.16  1  0.373264308388971  0.6267356916110289  0.0  0.0  0.0  0.0  0.0  0.0  0.0  
Exp1  23679.959  1  0.007624483673081905  0.9923755163269181  0.0  0.0  0.0  0.0  0.0  0.0  0.0  
Exp1  59248.28  1  0.9999779228256094  2.2077174390633447e-05  0.0  0.0  0.0  0.0  0.0  0.0  0.0  
Exp1  28563.879  1  0.11222158519733678  0.8877784148026632  0.0  0.0  0.0  0.0  0.0  0.0  0.0  
Exp1  25957.92  1  0.02869646098748206  0.971303539012518  0.0  0.0  0.0  0.0  0.0  0.0  0.0  
Exp1  20305.66  1  0.0008963751656477615  0.9991036248343522  0.0  0.0  0.0  0.0  0.0  0.0  0.0  
Exp1  21007.58  1  0.0014237594163277472  0.9985762405836723  0.0  0.0  0.0  0.0  0.0  0.0  0.0  
Exp1  34771.28  1  0.7469420701171698  0.25305792988283016  0.0  0.0  0.0  0.0  0.0  0.0  0.0  
Exp1  58400.4  1  0.9999707358576507  2.9264142349150425e-05  0.0  0.0  0.0  0.0  0.0  0.0  0.0  
Exp1  51425.48  1  0.9996657298623963  0.00033427013760361433  0.0  0.0  0.0  0.0  0.0  0.0  0.0  
Exp1  68208.42  1  0.9999986780348165  1.321965183640176e-06  0.0  0.0  0.0  0.0  0.0  0.0  0.0  
Exp1  50229.918  1  0.9994808240721881  0.0005191759278118832  0.0  0.0  0.0  0.0  0.0  0.0  0.0  
Exp1  38347.3  1  0.9389071692841597  0.061092830715840214  0.0  0.0  0.0  0.0  0.0  0.0  0.0  
Exp1  44021.7  1  0.9942360271801665  0.005763972819833423  0.0  0.0  0.0  0.0  0.0  0.0  0.0  
Exp1  44151.258  1  0.9945301341751114  0.005469865824888583  0.0  0.0  0.0  0.0  0.0  0.0  0.0  
Exp1  35214.9  1  0.7846523980222065  0.21534760197779343  0.0  0.0  0.0  0.0  0.0  0.0  0.0  
Exp1  38484.24  1  0.9423198729130228  0.05768012708697722  0.0  0.0  0.0  0.0  0.0  0.0  0.0  
Exp1  44079.1  1  0.9943682685367706  0.0056317314632292744  0.0  0.0  0.0  0.0  0.0  0.0  0.0  
Exp1  50739.14  1  0.9995699779858236  0.0004300220141763692  0.0  0.0  0.0  0.0  0.0  0.0  0.0  
Exp1  44675.24  1  0.9955700580610998  0.004429941938900106  0.0  0.0  0.0  0.0  0.0  0.0  0.0  
Exp1  33272.32  1  0.5883968644622924  0.4116031355377075  0.0  0.0  0.0  0.0  0.0  0.0  0.0  
Exp1  41756.86  1  0.9854014095310863  0.014598590468913606  0.0  0.0  0.0  0.0  0.0  0.0  0.0  
Exp1  50432.46  1  0.9995183796192982  0.00048162038070180855  0.0  0.0  0.0  0.0  0.0  0.0  0.0  
Exp1  55767.38  1  0.9999284467020734  7.155329792657894e-05  0.0  0.0  0.0  0.0  0.0  0.0  0.0  
Exp1  29877.52  1  0.20307872883724606  0.796921271162754  0.0  0.0  0.0  0.0  0.0  0.0  0.0  
Exp1  48020.02  1  0.998805651239633  0.0011943487603670113  0.0  0.0  0.0  0.0  0.0  0.0  0.0  
Exp1  43018.02  1  0.9913261154389603  0.008673884561039713  0.0  0.0  0.0  0.0  0.0  0.0  0.0  
Exp1  42267.72  1  0.9881875699974669  0.011812430002533047  0.0  0.0  0.0  0.0  0.0  0.0  0.0  
Exp1  53286.88  1  0.9998292207296994  0.00017077927030063273  0.0  0.0  0.0  0.0  0.0  0.0  0.0  
Exp1  47785.5  1  0.9986932621434724  0.0013067378565276718  0.0  0.0  0.0  0.0  0.0  0.0  0.0  
Exp1  45656.78  1  0.9970036729313052  0.002996327068694913  0.0  0.0  0.0  0.0  0.0  0.0  0.0  
Exp1  48507.918  1  0.9990084902658003  0.0009915097341997112  0.0  0.0  0.0  0.0  0.0  0.0  0.0  
Exp1  69620.46  1  0.9999991305088747  8.694911253691093e-07  0.0  0.0  0.0  0.0  0.0  0.0  0.0  
Exp1  49088.48  1  0.99920417353083  0.000795826469170013  0.0  0.0  0.0  0.0  0.0  0.0  0.0  
Exp1  33030.418  1  0.5593072548351169  0.4406927451648831  0.0  0.0  0.0  0.0  0.0  0.0  0.0  
Exp1  29825.04  1  0.19864514734247835  0.8013548526575217  0.0  0.0  0.0  0.0  0.0  0.0  0.0  
Exp1  37575.68  1  0.915696126847432  0.08430387315256799  0.0  0.0  0.0  0.0  0.0  0.0  0.0  
Exp1  45354.2  1  0.996621750606453  0.003378249393547085  0.0  0.0  0.0  0.0  0.0  0.0  0.0  
Exp1  28310.5  1  0.09922820052934948  0.9007717994706506  0.0  0.0  0.0  0.0  0.0  0.0  0.0  
Exp1  61371.258  1  0.999988962747964  1.1037252035933083e-05  0.0  0.0  0.0  0.0  0.0  0.0  0.0  
Exp1  40803.2  1  0.9782617114845578  0.021738288515442246  0.0  0.0  0.0  0.0  0.0  0.0  0.0  
Exp1  56883.4  1  0.9999511910963552  4.880890364474755e-05  0.0  0.0  0.0  0.0  0.0  0.0  0.0  
Exp1  38366.98  1  0.9394093532677891  0.060590646732210963  0.0  0.0  0.0  0.0  0.0  0.0  0.0  
Exp1  27295.34  1  0.05924779185541801  0.9407522081445819  0.0  0.0  0.0  0.0  0.0  0.0  0.0  
Exp1  49007.3  1  0.9991794244385682  0.0008205755614317675  0.0  0.0  0.0  0.0  0.0  0.0  0.0  
Exp1  53279.5  1  0.9998287720973349  0.00017122790266507849  0.0  0.0  0.0  0.0  0.0  0.0  0.0  
Exp1  50450.5  1  0.9995215852156442  0.0004784147843558962  0.0  0.0  0.0  0.0  0.0  0.0  0.0  
Exp1  51683.78  1  0.9996957770763195  0.00030422292368046706  0.0  0.0  0.0  0.0  0.0  0.0  0.0  
Exp1  38480.14  1  0.9422205771397343  0.0577794228602658  0.0  0.0  0.0  0.0  0.0  0.0  0.0  
Exp1  41207.46  1  0.9816451485417803  0.018354851458219603  0.0  0.0  0.0  0.0  0.0  0.0  0.0  
Exp1  25746.36  1  0.025486030658253778  0.9745139693417463  0.0  0.0  0.0  0.0  0.0  0.0  0.0  
Exp1  43673.2  1  0.9933611304310029  0.006638869568997067  0.0  0.0  0.0  0.0  0.0  0.0  0.0  
Exp1  50042.96  1  0.9994434575872244  0.0005565424127756014  0.0  0.0  0.0  0.0  0.0  0.0  0.0  
Exp1  48716.2  1  0.9990838797820496  0.0009161202179504146  0.0  0.0  0.0  0.0  0.0  0.0  0.0  
Exp1  32717.18  1  0.5208402104494357  0.47915978955056426  0.0  0.0  0.0  0.0  0.0  0.0  0.0  
Exp1  42505.52  1  0.9892921388793287  0.010707861120671333  0.0  0.0  0.0  0.0  0.0  0.0  0.0  
Exp1  45859.32  1  0.9972341068988253  0.002765893101174784  0.0  0.0  0.0  0.0  0.0  0.0  0.0  
Exp1  25689.78  1  0.024685966303746774  0.9753140336962532  0.0  0.0  0.0  0.0  0.0  0.0  0.0  
Exp1  48068.4  1  0.998827554896722  0.0011724451032778718  0.0  0.0  0.0  0.0  0.0  0.0  0.0  
Exp1  66121.516  1  0.9999975157179226  2.4842820773669048e-06  0.0  0.0  0.0  0.0  0.0  0.0  0.0  
Exp1  65111.28  1  0.9999966109612017  3.389038798342458e-06  0.0  0.0  0.0  0.0  0.0  0.0  0.0  
Exp1  42505.52  1  0.9892921388793287  0.010707861120671333  0.0  0.0  0.0  0.0  0.0  0.0  0.0  
Exp1  40846.66  1  0.9786539588498758  0.02134604115012412  0.0  0.0  0.0  0.0  0.0  0.0  0.0  
Exp1  57069.54  1  0.9999541841221211  4.581587787890965e-05  0.0  0.0  0.0  0.0  0.0  0.0  0.0  
Exp1  30339.18  1  0.24499969853924178  0.7550003014607582  0.0  0.0  0.0  0.0  0.0  0.0  0.0  
Exp1  37875.8  1  0.9255881040246298  0.07441189597537029  0.0  0.0  0.0  0.0  0.0  0.0  0.0  
Exp1  18635.32  1  0.00028657295641047926  0.9997134270435895  0.0  0.0  0.0  0.0  0.0  0.0  0.0  
Exp1  36235.8  1  0.8545968435593392  0.14540315644066096  0.0  0.0  0.0  0.0  0.0  0.0  0.0  
Exp1  59379.48  1  0.9999788594145839  2.1140585416183822e-05  0.0  0.0  0.0  0.0  0.0  0.0  0.0  
Exp1  48773.598  1  0.9991035881257465  0.0008964118742535274  0.0  0.0  0.0  0.0  0.0  0.0  0.0  
Exp1  30439.22  1  0.25475771901071426  0.7452422809892858  0.0  0.0  0.0  0.0  0.0  0.0  0.0  
Exp1  31424.86  1  0.36211120551807524  0.6378887944819248  0.0  0.0  0.0  0.0  0.0  0.0  0.0  
Exp1  43673.2  1  0.9933611304310029  0.006638869568997067  0.0  0.0  0.0  0.0  0.0  0.0  0.0  
Exp1  46386.58  1  0.997751882948848  0.002248117051151976  0.0  0.0  0.0  0.0  0.0  0.0  0.0  
Exp1  53732.14  1  0.9998542133900746  0.00014578660992531085  0.0  0.0  0.0  0.0  0.0  0.0  0.0  
Exp1  26850.9  1  0.046803622875132934  0.953196377124867  0.0  0.0  0.0  0.0  0.0  0.0  0.0  
Exp1  29202.66  1  0.15125025322100816  0.8487497467789918  0.0  0.0  0.0  0.0  0.0  0.0  0.0  
Exp1  40658.88  1  0.9769054418491863  0.023094558150813793  0.0  0.0  0.0  0.0  0.0  0.0  0.0  
Exp1  53958.46  1  0.999865430394277  0.00013456960572298752  0.0  0.0  0.0  0.0  0.0  0.0  0.0  
Exp1  52411.12  1  0.999766246978381  0.00023375302161906004  0.0  0.0  0.0  0.0  0.0  0.0  0.0  
Exp1  30326.06  1  0.24373799342797847  0.7562620065720216  0.0  0.0  0.0  0.0  0.0  0.0  0.0  
Exp1  57045.758  1  0.9999538128697472  4.6187130252762654e-05  0.0  0.0  0.0  0.0  0.0  0.0  0.0  
Exp1  62187.16  1  0.9999915057369737  8.494263026354097e-06  0.0  0.0  0.0  0.0  0.0  0.0  0.0  
Exp1  24704.14  1  0.014011648979838566  0.9859883510201614  0.0  0.0  0.0  0.0  0.0  0.0  0.0  
Exp1  48985.16  1  0.9991725306343344  0.0008274693656655901  0.0  0.0  0.0  0.0  0.0  0.0  0.0  
Exp1  28553.22  1  0.11164745564479259  0.8883525443552074  0.0  0.0  0.0  0.0  0.0  0.0  0.0  
Exp1  52631.7  1  0.9997840895388366  0.00021591046116340394  0.0  0.0  0.0  0.0  0.0  0.0  0.0  
Exp1  48552.2  1  0.9990250466676837  0.0009749533323163398  0.0  0.0  0.0  0.0  0.0  0.0  0.0  
Exp1  48265.2  1  0.998912470914665  0.001087529085334934  0.0  0.0  0.0  0.0  0.0  0.0  0.0  
Exp1  43915.1  1  0.9939818092649972  0.006018190735002737  0.0  0.0  0.0  0.0  0.0  0.0  0.0  
Exp1  29984.12  1  0.212296458342665  0.787703541657335  0.0  0.0  0.0  0.0  0.0  0.0  0.0  
Exp1  32482.66  1  0.49169372832541075  0.5083062716745892  0.0  0.0  0.0  0.0  0.0  0.0  0.0  
Exp1  29344.52  1  0.16121572335176765  0.8387842766482323  0.0  0.0  0.0  0.0  0.0  0.0  0.0  
Exp1  45215.62  1  0.9964303540160826  0.003569645983917355  0.0  0.0  0.0  0.0  0.0  0.0  0.0  
Exp1  65529.48  1  0.9999970210778993  2.978922100625139e-06  0.0  0.0  0.0  0.0  0.0  0.0  0.0  
Exp1  54078.18  1  0.9998709991866399  0.00012900081336015374  0.0  0.0  0.0  0.0  0.0  0.0  0.0  
Exp1  55120.4  1  0.9999104605116375  8.953948836252693e-05  0.0  0.0  0.0  0.0  0.0  0.0  0.0  
Exp1  48934.32  1  0.9991564808671237  0.0008435191328762498  0.0  0.0  0.0  0.0  0.0  0.0  0.0  
Exp1  47457.5  1  0.9985174112588786  0.0014825887411213348  0.0  0.0  0.0  0.0  0.0  0.0  0.0  
Exp1  42618.68  1  0.9897799180714412  0.01022008192855885  0.0  0.0  0.0  0.0  0.0  0.0  0.0  
Exp1  26340.04  1  0.03546264862889552  0.9645373513711044  0.0  0.0  0.0  0.0  0.0  0.0  0.0  
Exp1  38785.18  1  0.9491747488386584  0.05082525116134161  0.0  0.0  0.0  0.0  0.0  0.0  0.0  
Exp1  17027.3  1  9.034916496963666e-05  0.9999096508350303  0.0  0.0  0.0  0.0  0.0  0.0  0.0  
Exp1  24090.78  1  0.009755287188918103  0.9902447128110818  0.0  0.0  0.0  0.0  0.0  0.0  0.0  
Exp1  50903.14  1  0.9995951791059814  0.0004048208940186264  0.0  0.0  0.0  0.0  0.0  0.0  0.0  
Exp1  39675.7  1  0.9650754673855965  0.034924532614403606  0.0  0.0  0.0  0.0  0.0  0.0  0.0  
Exp1  50316.84  1  0.9994972983465582  0.0005027016534417493  0.0  0.0  0.0  0.0  0.0  0.0  0.0  
Exp1  46442.34  1  0.9978004182535773  0.0021995817464227417  0.0  0.0  0.0  0.0  0.0  0.0  0.0  
Exp1  55498.418  1  0.9999214739911495  7.852600885056053e-05  0.0  0.0  0.0  0.0  0.0  0.0  0.0  
Exp1  45249.24  1  0.9964777819938924  0.00352221800610775  0.0  0.0  0.0  0.0  0.0  0.0  0.0  
Exp1  29415.04  1  0.1663516651220684  0.8336483348779316  0.0  0.0  0.0  0.0  0.0  0.0  0.0  
Exp1  43569.88  1  0.9930762461202648  0.006923753879735112  0.0  0.0  0.0  0.0  0.0  0.0  0.0  
Exp1  39280.46  1  0.9587452435032542  0.041254756496745856  0.0  0.0  0.0  0.0  0.0  0.0  0.0  
Exp1  48136.46  1  0.9988576669415085  0.001142333058491585  0.0  0.0  0.0  0.0  0.0  0.0  0.0  
Exp1  44679.34  1  0.9955773447970273  0.004422655202972806  0.0  0.0  0.0  0.0  0.0  0.0  0.0  
Exp1  30508.1  1  0.2616122649038628  0.7383877350961372  0.0  0.0  0.0  0.0  0.0  0.0  0.0  
Exp1  45374.7  1  0.9966491662988074  0.003350833701192666  0.0  0.0  0.0  0.0  0.0  0.0  0.0  
Exp1  27854.58  1  0.07904854976899948  0.9209514502310006  0.0  0.0  0.0  0.0  0.0  0.0  0.0  
Exp1  37893.84  1  0.9261455134973953  0.07385448650260477  0.0  0.0  0.0  0.0  0.0  0.0  0.0  
Exp1  46608.8  1  0.9979389986641456  0.0020610013358544183  0.0  0.0  0.0  0.0  0.0  0.0  0.0  
Exp1  63447.5  1  0.9999943047427533  5.695257246746534e-06  0.0  0.0  0.0  0.0  0.0  0.0  0.0  
Exp1  64657.82  1  0.9999960996555007  3.900344499230034e-06  0.0  0.0  0.0  0.0  0.0  0.0  0.0  
Exp1  56668.56  1  0.9999474832302085  5.251676979150711e-05  0.0  0.0  0.0  0.0  0.0  0.0  0.0  
Exp1  26568.82  1  0.040187806082735915  0.959812193917264  0.0  0.0  0.0  0.0  0.0  0.0  0.0  
Exp1  28850.879  1  0.1286049879300316  0.8713950120699684  0.0  0.0  0.0  0.0  0.0  0.0  0.0  
Exp1  37374.78  1  0.9083881705687626  0.0916118294312374  0.0  0.0  0.0  0.0  0.0  0.0  0.0  
Exp1  37511.72  1  0.913431877921189  0.08656812207881104  0.0  0.0  0.0  0.0  0.0  0.0  0.0  
Exp1  28908.28  1  0.13210249079802966  0.8678975092019704  0.0  0.0  0.0  0.0  0.0  0.0  0.0  
Exp1  54597.24  1  0.9998925150720815  0.00010748492791842846  0.0  0.0  0.0  0.0  0.0  0.0  0.0  
Exp1  62685.72  1  0.9999927531483359  7.246851664006255e-06  0.0  0.0  0.0  0.0  0.0  0.0  0.0  
Exp1  54129.84  1  0.9998733269716991  0.00012667302830089662  0.0  0.0  0.0  0.0  0.0  0.0  0.0  
Exp1  45262.36  1  0.996496137889362  0.0035038621106379566  0.0  0.0  0.0  0.0  0.0  0.0  0.0  
Exp1  45235.3  1  0.996458194135238  0.003541805864761998  0.0  0.0  0.0  0.0  0.0  0.0  0.0  
Exp1  51099.94  1  0.999623419051419  0.0003765809485809461  0.0  0.0  0.0  0.0  0.0  0.0  0.0  
Exp1  31910.299  1  0.42062822692869645  0.5793717730713035  0.0  0.0  0.0  0.0  0.0  0.0  0.0  
Exp1  24692.66  1  0.013917952209522735  0.9860820477904773  0.0  0.0  0.0  0.0  0.0  0.0  0.0  
Exp1  20896.06  1  0.0013236825969918115  0.9986763174030082  0.0  0.0  0.0  0.0  0.0  0.0  0.0  
Exp1  25474.94  1  0.021856442835849612  0.9781435571641505  0.0  0.0  0.0  0.0  0.0  0.0  0.0  
Exp1  45156.58  1  0.9963454115950822  0.003654588404917785  0.0  0.0  0.0  0.0  0.0  0.0  0.0  
Exp1  24481.1  1  0.012293260400831684  0.9877067395991682  0.0  0.0  0.0  0.0  0.0  0.0  0.0  
Exp1  41806.88  1  0.9857017137401415  0.014298286259858505  0.0  0.0  0.0  0.0  0.0  0.0  0.0  
Exp1  49532.918  1  0.9993266474037785  0.0006733525962215952  0.0  0.0  0.0  0.0  0.0  0.0  0.0  
Exp1  35525.68  1  0.8083767923055827  0.19162320769441726  0.0  0.0  0.0  0.0  0.0  0.0  0.0  
Exp1  28262.94  1  0.09693671264665389  0.9030632873533461  0.0  0.0  0.0  0.0  0.0  0.0  0.0  
Exp1  34381.78  1  0.7101233376649494  0.2898766623350506  0.0  0.0  0.0  0.0  0.0  0.0  0.0  
Exp1  53663.258  1  0.9998506091974866  0.00014939080251348942  0.0  0.0  0.0  0.0  0.0  0.0  0.0  
Exp1  41583.84  1  0.9843119183806328  0.015688081619367154  0.0  0.0  0.0  0.0  0.0  0.0  0.0  
Exp1  24659.04  1  0.0136467697531365  0.9863532302468634  0.0  0.0  0.0  0.0  0.0  0.0  0.0  
Exp1  59846.06  1  0.9999818700666397  1.812993336019865e-05  0.0  0.0  0.0  0.0  0.0  0.0  0.0  
Exp1  49252.48  1  0.9992518580228222  0.0007481419771778134  0.0  0.0  0.0  0.0  0.0  0.0  0.0  
Exp1  27310.1  1  0.05970786179940159  0.9402921382005984  0.0  0.0  0.0  0.0  0.0  0.0  0.0  
Exp1  33053.38  1  0.5620947815873888  0.4379052184126112  0.0  0.0  0.0  0.0  0.0  0.0  0.0  
Exp1  50484.12  1  0.9995275020707782  0.0004724979292218034  0.0  0.0  0.0  0.0  0.0  0.0  0.0  
Exp1  40439.94  1  0.9746817904918801  0.025318209508119943  0.0  0.0  0.0  0.0  0.0  0.0  0.0  
Exp1  34803.258  1  0.7498129548591531  0.25018704514084694  0.0  0.0  0.0  0.0  0.0  0.0  0.0  
Exp1  38048.0  1  0.9307497846337975  0.06925021536620246  0.0  0.0  0.0  0.0  0.0  0.0  0.0  
Exp1  42256.24  1  0.9881313632993237  0.01186863670067633  0.0  0.0  0.0  0.0  0.0  0.0  0.0  
Exp1  21306.06  1  0.0017284328732245558  0.9982715671267754  0.0  0.0  0.0  0.0  0.0  0.0  0.0  
Exp1  56995.74  1  0.9999530211626868  4.697883731314595e-05  0.0  0.0  0.0  0.0  0.0  0.0  0.0  
Exp1  23310.959  1  0.006094425151000632  0.9939055748489994  0.0  0.0  0.0  0.0  0.0  0.0  0.0  
Exp1  37902.86  1  0.9264228078417089  0.07357719215829109  0.0  0.0  0.0  0.0  0.0  0.0  0.0  
Exp1  24637.72  1  0.013477529452961587  0.9865224705470385  0.0  0.0  0.0  0.0  0.0  0.0  0.0  
Exp1  41410.82  1  0.9831389294666839  0.01686107053331603  0.0  0.0  0.0  0.0  0.0  0.0  0.0  
Exp1  48713.74  1  0.999083029370578  0.0009169706294219357  0.0  0.0  0.0  0.0  0.0  0.0  0.0  
Exp1  51533.72  1  0.9996786768393374  0.0003213231606626076  0.0  0.0  0.0  0.0  0.0  0.0  0.0  
Exp1  44744.12  1  0.995690716856514  0.004309283143486027  0.0  0.0  0.0  0.0  0.0  0.0  0.0  
Exp1  25093.64  1  0.01756748129317683  0.9824325187068232  0.0  0.0  0.0  0.0  0.0  0.0  0.0  
Exp1  57577.12  1  0.9999614173008808  3.858269911926339e-05  0.0  0.0  0.0  0.0  0.0  0.0  0.0  
Exp1  41510.04  1  0.9838220388428504  0.016177961157149742  0.0  0.0  0.0  0.0  0.0  0.0  0.0  
Exp1  55296.7  1  0.9999157834921544  8.421650784553506e-05  0.0  0.0  0.0  0.0  0.0  0.0  0.0  
Exp1  36121.82  1  0.8478947375386137  0.15210526246138628  0.0  0.0  0.0  0.0  0.0  0.0  0.0  
Exp1  61841.12  1  0.9999905107815732  9.489218426867734e-06  0.0  0.0  0.0  0.0  0.0  0.0  0.0  
Exp1  49198.36  1  0.9992364615243994  0.0007635384756005276  0.0  0.0  0.0  0.0  0.0  0.0  0.0  
Exp1  49363.18  1  0.9992823574278825  0.0007176425721175392  0.0  0.0  0.0  0.0  0.0  0.0  0.0  
Exp1  54748.94  1  0.9998980727789025  0.00010192722109742515  0.0  0.0  0.0  0.0  0.0  0.0  0.0  
Exp1  27030.48  1  0.051515769277949514  0.9484842307220506  0.0  0.0  0.0  0.0  0.0  0.0  0.0  
Exp1  55839.54  1  0.9999302059423854  6.979405761466497e-05  0.0  0.0  0.0  0.0  0.0  0.0  0.0  
Exp1  51314.78  1  0.9996519246936513  0.0003480753063487455  0.0  0.0  0.0  0.0  0.0  0.0  0.0  
Exp1  41809.34  1  0.9857163168902578  0.014283683109742125  0.0  0.0  0.0  0.0  0.0  0.0  0.0  
Exp1  41643.7  1  0.9846979681764897  0.015302031823510224  0.0  0.0  0.0  0.0  0.0  0.0  0.0  
Exp1  38033.24  1  0.9303212304265221  0.06967876957347792  0.0  0.0  0.0  0.0  0.0  0.0  0.0  
Exp1  33302.66  1  0.5919974712622107  0.40800252873778936  0.0  0.0  0.0  0.0  0.0  0.0  0.0  
Exp1  41253.38  1  0.981993906972729  0.018006093027271002  0.0  0.0  0.0  0.0  0.0  0.0  0.0  
Exp1  34383.418  1  0.7102851056018943  0.2897148943981057  0.0  0.0  0.0  0.0  0.0  0.0  0.0  
Exp1  41506.758  1  0.9838000136787175  0.016199986321282427  0.0  0.0  0.0  0.0  0.0  0.0  0.0  
Exp1  38410.44  1  0.940504564044988  0.05949543595501209  0.0  0.0  0.0  0.0  0.0  0.0  0.0  
Exp1  25716.02  1  0.02505421652994235  0.9749457834700577  0.0  0.0  0.0  0.0  0.0  0.0  0.0  
Exp1  53382.82  1  0.9998349591008364  0.00016504089916360263  0.0  0.0  0.0  0.0  0.0  0.0  0.0  
Exp1  66678.3  1  0.9999979034395788  2.0965604210987097e-06  0.0  0.0  0.0  0.0  0.0  0.0  0.0  
Exp1  25973.5  1  0.028947224429934366  0.9710527755700656  0.0  0.0  0.0  0.0  0.0  0.0  0.0  
Exp1  23460.2  1  0.006674287843232265  0.9933257121567677  0.0  0.0  0.0  0.0  0.0  0.0  0.0  
Exp1  65226.08  1  0.9999967290493107  3.2709506892754317e-06  0.0  0.0  0.0  0.0  0.0  0.0  0.0  
Exp1  67039.92  1  0.9999981212083187  1.878791681337534e-06  0.0  0.0  0.0  0.0  0.0  0.0  0.0  
Exp1  53969.12  1  0.9998659364455842  0.0001340635544158454  0.0  0.0  0.0  0.0  0.0  0.0  0.0  
Exp1  48675.2  1  0.9990695212760318  0.0009304787239682577  0.0  0.0  0.0  0.0  0.0  0.0  0.0  
Exp1  39666.68  1  0.9649428358553145  0.03505716414468556  0.0  0.0  0.0  0.0  0.0  0.0  0.0  
Exp1  44952.4  1  0.9960352325357419  0.003964767464258197  0.0  0.0  0.0  0.0  0.0  0.0  0.0  
Exp1  59365.54  1  0.9999787619318508  2.123806814916109e-05  0.0  0.0  0.0  0.0  0.0  0.0  0.0  
Exp1  26221.959  1  0.033229037580540514  0.9667709624194595  0.0  0.0  0.0  0.0  0.0  0.0  0.0  
Exp1  50734.22  1  0.9995691955526761  0.00043080444732386487  0.0  0.0  0.0  0.0  0.0  0.0  0.0  
Exp1  23228.14  1  0.005793656961243211  0.9942063430387569  0.0  0.0  0.0  0.0  0.0  0.0  0.0  
Exp1  42873.7  1  0.990797168790063  0.009202831209937102  0.0  0.0  0.0  0.0  0.0  0.0  0.0  
Exp1  48339.0  1  0.9989426430777991  0.0010573569222008126  0.0  0.0  0.0  0.0  0.0  0.0  0.0  
Exp1  45065.56  1  0.9962103824920698  0.0037896175079302247  0.0  0.0  0.0  0.0  0.0  0.0  0.0  
Exp1  86469.82  1  0.9999999910592356  8.940764342534474e-09  0.0  0.0  0.0  0.0  0.0  0.0  0.0  
Exp1  26979.64  1  0.05014003113976884  0.9498599688602312  0.0  0.0  0.0  0.0  0.0  0.0  0.0  
Exp1  23700.459  1  0.0077193883236851375  0.9922806116763149  0.0  0.0  0.0  0.0  0.0  0.0  0.0  
Exp1  32767.2  1  0.5270273138121758  0.47297268618782407  0.0  0.0  0.0  0.0  0.0  0.0  0.0  
Exp1  55006.418  1  0.9999068351622192  9.316483778077225e-05  0.0  0.0  0.0  0.0  0.0  0.0  0.0  
Exp1  32397.379  1  0.4810645269635543  0.5189354730364456  0.0  0.0  0.0  0.0  0.0  0.0  0.0  
Exp1  64447.08  1  0.9999958354124135  4.164587586573814e-06  0.0  0.0  0.0  0.0  0.0  0.0  0.0  
Exp1  42574.4  1  0.9895918945254373  0.010408105474562748  0.0  0.0  0.0  0.0  0.0  0.0  0.0  
Exp1  61126.08  1  0.9999880533589619  1.194664103817188e-05  0.0  0.0  0.0  0.0  0.0  0.0  0.0  
Exp1  51603.418  1  0.9996867408545835  0.00031325914541649637  0.0  0.0  0.0  0.0  0.0  0.0  0.0  
Exp1  38324.34  1  0.9383160426115136  0.06168395738848647  0.0  0.0  0.0  0.0  0.0  0.0  0.0  
Exp1  35562.58  1  0.811049248689615  0.1889507513103849  0.0  0.0  0.0  0.0  0.0  0.0  0.0  
Exp1  42660.5  1  0.9899543856993177  0.010045614300682336  0.0  0.0  0.0  0.0  0.0  0.0  0.0  
Exp1  27779.959  1  0.07610893623884252  0.9238910637611574  0.0  0.0  0.0  0.0  0.0  0.0  0.0  
Exp1  41725.7  1  0.9852111204033678  0.014788879596632202  0.0  0.0  0.0  0.0  0.0  0.0  0.0  
Exp1  48757.2  1  0.9990980095187008  0.0009019904812992834  0.0  0.0  0.0  0.0  0.0  0.0  0.0  
Exp1  45610.04  1  0.9969477444436178  0.0030522555563821884  0.0  0.0  0.0  0.0  0.0  0.0  0.0  
Exp1  50178.258  1  0.999470764183714  0.0005292358162860084  0.0  0.0  0.0  0.0  0.0  0.0  0.0  
Exp1  48661.258  1  0.999064591023375  0.0009354089766251627  0.0  0.0  0.0  0.0  0.0  0.0  0.0  
Exp1  41202.54  1  0.9816073010033766  0.018392698996623456  0.0  0.0  0.0  0.0  0.0  0.0  0.0  
Exp1  59412.28  1  0.9999790872414432  2.09127585567245e-05  0.0  0.0  0.0  0.0  0.0  0.0  0.0  
Exp1  40364.5  1  0.9738661738881682  0.026133826111831793  0.0  0.0  0.0  0.0  0.0  0.0  0.0  
Exp1  44896.64  1  0.9959459141435055  0.0040540858564944975  0.0  0.0  0.0  0.0  0.0  0.0  0.0  
Exp1  44501.4  1  0.9952498135235235  0.004750186476476439  0.0  0.0  0.0  0.0  0.0  0.0  0.0  
Exp1  45149.2  1  0.9963346610962822  0.0036653389037176526  0.0  0.0  0.0  0.0  0.0  0.0  0.0  
Exp1  32677.82  1  0.5159626752883125  0.4840373247116874  0.0  0.0  0.0  0.0  0.0  0.0  0.0  
Exp1  54253.66  1  0.9998787331280498  0.00012126687195023156  0.0  0.0  0.0  0.0  0.0  0.0  0.0  
Exp1  26417.12  1  0.036994205046624616  0.9630057949533755  0.0  0.0  0.0  0.0  0.0  0.0  0.0  
Exp1  45627.258  1  0.9969684790860589  0.0030315209139411534  0.0  0.0  0.0  0.0  0.0  0.0  0.0  
Exp1  54723.52  1  0.9998971619963779  0.00010283800362210305  0.0  0.0  0.0  0.0  0.0  0.0  0.0  
Exp1  39397.72  1  0.9607345286690344  0.03926547133096561  0.0  0.0  0.0  0.0  0.0  0.0  0.0  
Exp1  36832.758  1  0.8856009706848746  0.11439902931512526  0.0  0.0  0.0  0.0  0.0  0.0  0.0  
Exp1  37733.12  1  0.9210321421258144  0.07896785787418552  0.0  0.0  0.0  0.0  0.0  0.0  0.0  
Exp1  45447.68  1  0.9967448522881354  0.0032551477118647467  0.0  0.0  0.0  0.0  0.0  0.0  0.0  
Exp1  51942.08  1  0.9997230358120339  0.0002769641879659892  0.0  0.0  0.0  0.0  0.0  0.0  0.0  
Exp1  23135.48  1  0.005473932007177797  0.9945260679928222  0.0  0.0  0.0  0.0  0.0  0.0  0.0  
Exp1  47059.8  1  0.9982707878959237  0.0017292121040763206  0.0  0.0  0.0  0.0  0.0  0.0  0.0  
Exp1  24975.56  1  0.01640860603428721  0.9835913939657128  0.0  0.0  0.0  0.0  0.0  0.0  0.0  
Exp1  35825.8  1  0.8292312721673647  0.17076872783263525  0.0  0.0  0.0  0.0  0.0  0.0  0.0  
Exp1  47022.08  1  0.9982452890158755  0.0017547109841245146  0.0  0.0  0.0  0.0  0.0  0.0  0.0  
Exp1  42871.24  1  0.9907878495512084  0.009212150448791555  0.0  0.0  0.0  0.0  0.0  0.0  0.0  
Exp1  47719.9  1  0.9986599085153365  0.0013400914846635312  0.0  0.0  0.0  0.0  0.0  0.0  0.0  
Exp1  53345.098  1  0.9998327263825183  0.0001672736174817272  0.0  0.0  0.0  0.0  0.0  0.0  0.0  
Exp1  39544.5  1  0.9630903083818253  0.0369096916181748  0.0  0.0  0.0  0.0  0.0  0.0  0.0  
Exp1  41270.6  1  0.9821228609258362  0.017877139074163776  0.0  0.0  0.0  0.0  0.0  0.0  0.0  
Exp1  39155.0  1  0.956505524033879  0.043494475966121084  0.0  0.0  0.0  0.0  0.0  0.0  0.0  
Exp1  22461.44  1  0.0036050590473806253  0.9963949409526194  0.0  0.0  0.0  0.0  0.0  0.0  0.0  
Exp1  45066.38  1  0.9962115981912303  0.003788401808769762  0.0  0.0  0.0  0.0  0.0  0.0  0.0  
Exp1  38704.82  1  0.9474272898344261  0.052572710165573786  0.0  0.0  0.0  0.0  0.0  0.0  0.0  
Exp1  27467.54  1  0.06481585976050872  0.9351841402394914  0.0  0.0  0.0  0.0  0.0  0.0  0.0  
Exp1  25663.54  1  0.024322900577787014  0.975677099422213  0.0  0.0  0.0  0.0  0.0  0.0  0.0  
Exp1  68263.36  1  0.9999986995624465  1.3004375534429909e-06  0.0  0.0  0.0  0.0  0.0  0.0  0.0  
Exp1  43679.758  1  0.9933788665703158  0.006621133429684211  0.0  0.0  0.0  0.0  0.0  0.0  0.0  
Exp1  33989.0  1  0.6696510028507829  0.33034899714921717  0.0  0.0  0.0  0.0  0.0  0.0  0.0  
Exp1  60112.56  1  0.9999833866142183  1.661338578184047e-05  0.0  0.0  0.0  0.0  0.0  0.0  0.0  
Exp1  52275.82  1  0.999754549482837  0.00024545051716297204  0.0  0.0  0.0  0.0  0.0  0.0  0.0  
Exp1  37599.46  1  0.916523524049774  0.08347647595022599  0.0  0.0  0.0  0.0  0.0  0.0  0.0  
Exp1  55224.54  1  0.9999136461034487  8.635389655129087e-05  0.0  0.0  0.0  0.0  0.0  0.0  0.0  
Exp1  44849.9  1  0.9958694009941249  0.004130599005875064  0.0  0.0  0.0  0.0  0.0  0.0  0.0  
Exp1  34704.04  1  0.740831177742885  0.2591688222571151  0.0  0.0  0.0  0.0  0.0  0.0  0.0  
Exp1  54473.418  1  0.9998877453018413  0.00011225469815862347  0.0  0.0  0.0  0.0  0.0  0.0  0.0  
Exp1  59641.06  1  0.999980606123235  1.9393876764980695e-05  0.0  0.0  0.0  0.0  0.0  0.0  0.0  
Exp1  48888.4  1  0.9991417107951293  0.0008582892048706359  0.0  0.0  0.0  0.0  0.0  0.0  0.0  
Exp1  38198.88  1  0.9349863086956443  0.06501369130435584  0.0  0.0  0.0  0.0  0.0  0.0  0.0  
Exp1  68904.6  1  0.9999989255903841  1.0744096159373606e-06  0.0  0.0  0.0  0.0  0.0  0.0  0.0  
Exp1  53154.86  1  0.9998209879247942  0.0001790120752058218  0.0  0.0  0.0  0.0  0.0  0.0  0.0  
Exp1  57643.54  1  0.9999622721038115  3.772789618846673e-05  0.0  0.0  0.0  0.0  0.0  0.0  0.0  
Exp1  48589.918  1  0.9990389075863241  0.0009610924136759987  0.0  0.0  0.0  0.0  0.0  0.0  0.0  
Exp1  31995.58  1  0.4311326460921774  0.5688673539078226  0.0  0.0  0.0  0.0  0.0  0.0  0.0  
Exp1  45266.46  1  0.9965018470673891  0.0034981529326109317  0.0  0.0  0.0  0.0  0.0  0.0  0.0  
Exp1  48297.18  1  0.9989256553705866  0.0010743446294133724  0.0  0.0  0.0  0.0  0.0  0.0  0.0  
Exp1  52051.14  1  0.9997337722140955  0.0002662277859044105  0.0  0.0  0.0  0.0  0.0  0.0  0.0  
Exp1  37250.14  1  0.9035585434213712  0.09644145657862875  0.0  0.0  0.0  0.0  0.0  0.0  0.0  
Exp1  35316.58  1  0.7926574602044021  0.20734253979559789  0.0  0.0  0.0  0.0  0.0  0.0  0.0  
Exp1  46374.28  1  0.9977410308880529  0.0022589691119470766  0.0  0.0  0.0  0.0  0.0  0.0  0.0  
Exp1  40213.62  1  0.9721544770024686  0.0278455229975314  0.0  0.0  0.0  0.0  0.0  0.0  0.0  
Exp1  49422.22  1  0.9992981017032657  0.0007018982967342666  0.0  0.0  0.0  0.0  0.0  0.0  0.0  
Exp1  47920.8  1  0.9987593817195471  0.0012406182804529597  0.0  0.0  0.0  0.0  0.0  0.0  0.0  
Exp1  45500.16  1  0.9968119196746177  0.0031880803253822344  0.0  0.0  0.0  0.0  0.0  0.0  0.0  
Exp1  45981.5  1  0.9973641673778801  0.0026358326221199158  0.0  0.0  0.0  0.0  0.0  0.0  0.0  
Exp1  24979.66  1  0.01644756169192417  0.9835524383080759  0.0  0.0  0.0  0.0  0.0  0.0  0.0  
Exp1  41712.58  1  0.9851301757675841  0.014869824232415976  0.0  0.0  0.0  0.0  0.0  0.0  0.0  
Exp1  31766.799  1  0.40307369315261343  0.5969263068473866  0.0  0.0  0.0  0.0  0.0  0.0  0.0  
Exp1  67985.38  1  0.9999985867551588  1.4132448410827636e-06  0.0  0.0  0.0  0.0  0.0  0.0  0.0  
Exp1  56358.598  1  0.9999416106276104  5.8389372389495894e-05  0.0  0.0  0.0  0.0  0.0  0.0  0.0  
Exp1  42312.0  1  0.9884017867268987  0.011598213273101293  0.0  0.0  0.0  0.0  0.0  0.0  0.0  
Exp1  23572.54  1  0.0071450166335332846  0.9928549833664667  0.0  0.0  0.0  0.0  0.0  0.0  0.0  
Exp1  40764.66  1  0.9779075303420549  0.022092469657945  0.0  0.0  0.0  0.0  0.0  0.0  0.0  
Exp1  31924.24  1  0.42234025415741155  0.5776597458425884  0.0  0.0  0.0  0.0  0.0  0.0  0.0  
Exp1  41723.24  1  0.9851958484631369  0.014804151536863062  0.0  0.0  0.0  0.0  0.0  0.0  0.0  
Exp1  56207.72  1  0.9999385101800549  6.148981994512862e-05  0.0  0.0  0.0  0.0  0.0  0.0  0.0  
Exp1  25634.84  1  0.023931673134868738  0.9760683268651312  0.0  0.0  0.0  0.0  0.0  0.0  0.0  
Exp1  69768.88  1  0.9999991676768877  8.323231121826571e-07  0.0  0.0  0.0  0.0  0.0  0.0  0.0  
Exp1  53907.62  1  0.9998629909346702  0.0001370090653297724  0.0  0.0  0.0  0.0  0.0  0.0  0.0  
Exp1  50635.0  1  0.9995531336323749  0.0004468663676251154  0.0  0.0  0.0  0.0  0.0  0.0  0.0  
Exp1  46429.22  1  0.9977891055305028  0.002210894469497194  0.0  0.0  0.0  0.0  0.0  0.0  0.0  
Exp1  59614.82  1  0.9999804378022967  1.9562197703310673e-05  0.0  0.0  0.0  0.0  0.0  0.0  0.0  
Exp1  36199.72  1  0.852503801993661  0.14749619800633895  0.0  0.0  0.0  0.0  0.0  0.0  0.0  
Exp1  60176.52  1  0.9999837307093767  1.6269290623253313e-05  0.0  0.0  0.0  0.0  0.0  0.0  0.0  
Exp1  52127.4  1  0.9997410200598204  0.0002589799401795728  0.0  0.0  0.0  0.0  0.0  0.0  0.0  
Exp1  36552.32  1  0.8718644815288112  0.12813551847118881  0.0  0.0  0.0  0.0  0.0  0.0  0.0  
Exp1  63116.22  1  0.9999936772840813  6.322715918719776e-06  0.0  0.0  0.0  0.0  0.0  0.0  0.0  
Exp1  50916.258  1  0.9995971288706308  0.00040287112936923826  0.0  0.0  0.0  0.0  0.0  0.0  0.0  
Exp1  65677.08  1  0.9999971532538374  2.8467461625314053e-06  0.0  0.0  0.0  0.0  0.0  0.0  0.0  
Exp1  23681.6  1  0.007632052260156124  0.9923679477398438  0.0  0.0  0.0  0.0  0.0  0.0  0.0  
Exp1  53249.16  1  0.9998269094683648  0.00017309053163515567  0.0  0.0  0.0  0.0  0.0  0.0  0.0  
Exp1  29162.48  1  0.14851701661970704  0.8514829833802929  0.0  0.0  0.0  0.0  0.0  0.0  0.0  
Exp1  42357.918  1  0.9886197366866957  0.011380263313304226  0.0  0.0  0.0  0.0  0.0  0.0  0.0  
Exp1  48393.94  1  0.9989645513741588  0.0010354486258409988  0.0  0.0  0.0  0.0  0.0  0.0  0.0  
Exp1  60303.62  1  0.9999843926850582  1.560731494176941e-05  0.0  0.0  0.0  0.0  0.0  0.0  0.0  
Exp1  33737.258  1  0.642097676759651  0.3579023232403489  0.0  0.0  0.0  0.0  0.0  0.0  0.0  
Exp1  42414.5  1  0.9888824430856062  0.011117556914393709  0.0  0.0  0.0  0.0  0.0  0.0  0.0  
Exp1  48747.36  1  0.9990946327295996  0.0009053672704002291  0.0  0.0  0.0  0.0  0.0  0.0  0.0  
Exp1  22878.0  1  0.004671207537921362  0.9953287924620786  0.0  0.0  0.0  0.0  0.0  0.0  0.0  
Exp1  55813.3  1  0.9999295714469607  7.042855303933687e-05  0.0  0.0  0.0  0.0  0.0  0.0  0.0  
Exp1  51844.5  1  0.9997130477853381  0.0002869522146619193  0.0  0.0  0.0  0.0  0.0  0.0  0.0  
Exp1  47096.7  1  0.9982953674967449  0.0017046325032552324  0.0  0.0  0.0  0.0  0.0  0.0  0.0  
Exp1  22816.5  1  0.004496796381634117  0.9955032036183659  0.0  0.0  0.0  0.0  0.0  0.0  0.0  
Exp1  57211.4  1  0.9999563372720747  4.366272792528943e-05  0.0  0.0  0.0  0.0  0.0  0.0  0.0  
Exp1  31702.02  1  0.39521123673048714  0.6047887632695129  0.0  0.0  0.0  0.0  0.0  0.0  0.0  
Exp1  73209.6  1  0.9999996920470101  3.079529900029013e-07  0.0  0.0  0.0  0.0  0.0  0.0  0.0  
Exp1  50174.16  1  0.9994699613529062  0.000530038647093747  0.0  0.0  0.0  0.0  0.0  0.0  0.0  
Exp1  60274.918  1  0.9999842457251105  1.5754274889549015e-05  0.0  0.0  0.0  0.0  0.0  0.0  0.0  
Exp1  39714.24  1  0.9656381590410769  0.03436184095892312  0.0  0.0  0.0  0.0  0.0  0.0  0.0  
Exp1  48768.68  1  0.9991019224999916  0.0008980775000083171  0.0  0.0  0.0  0.0  0.0  0.0  0.0  
Exp1  55981.4  1  0.9999335358398691  6.646416013098153e-05  0.0  0.0  0.0  0.0  0.0  0.0  0.0  
Exp1  55021.18  1  0.9999073132967702  9.268670322982728e-05  0.0  0.0  0.0  0.0  0.0  0.0  0.0  
Exp1  64288.0  1  0.9999956237043515  4.37629564842438e-06  0.0  0.0  0.0  0.0  0.0  0.0  0.0  
Exp1  29505.24  1  0.17309932591947583  0.8269006740805243  0.0  0.0  0.0  0.0  0.0  0.0  0.0  
Exp1  32274.379  1  0.46573602171384526  0.5342639782861548  0.0  0.0  0.0  0.0  0.0  0.0  0.0  
Exp1  35538.8  1  0.8093309003945598  0.1906690996054401  0.0  0.0  0.0  0.0  0.0  0.0  0.0  
Exp1  45655.96  1  0.9970027067167664  0.002997293283233552  0.0  0.0  0.0  0.0  0.0  0.0  0.0  
Exp1  48165.98  1  0.9988704875417734  0.0011295124582265778  0.0  0.0  0.0  0.0  0.0  0.0  0.0  
Exp1  22128.52  1  0.0029241907834240332  0.9970758092165759  0.0  0.0  0.0  0.0  0.0  0.0  0.0  
Exp1  59058.04  1  0.999976487693271  2.351230672902967e-05  0.0  0.0  0.0  0.0  0.0  0.0  0.0  
Exp1  27140.36  1  0.054606005413944704  0.9453939945860552  0.0  0.0  0.0  0.0  0.0  0.0  0.0  
Exp1  47647.74  1  0.9986222002931249  0.0013777997068750909  0.0  0.0  0.0  0.0  0.0  0.0  0.0  
Exp1  36553.96  1  0.8719491270216662  0.12805087297833395  0.0  0.0  0.0  0.0  0.0  0.0  0.0  
Exp1  24289.22  1  0.010976207794572505  0.9890237922054275  0.0  0.0  0.0  0.0  0.0  0.0  0.0  
Exp1  56605.418  1  0.9999463384534821  5.366154651787513e-05  0.0  0.0  0.0  0.0  0.0  0.0  0.0  
Exp1  61210.54  1  0.9999883749982557  1.1625001744386402e-05  0.0  0.0  0.0  0.0  0.0  0.0  0.0  
Exp1  62394.62  1  0.9999920499059368  7.950094063149963e-06  0.0  0.0  0.0  0.0  0.0  0.0  0.0  
Exp1  47449.3  1  0.9985127203168185  0.001487279683181592  0.0  0.0  0.0  0.0  0.0  0.0  0.0  
Exp1  48401.32  1  0.9989674486442378  0.0010325513557621338  0.0  0.0  0.0  0.0  0.0  0.0  0.0  
Exp1  50157.758  1  0.9994667183250513  0.0005332816749486434  0.0  0.0  0.0  0.0  0.0  0.0  0.0  
Exp1  38500.64  1  0.9427154906932161  0.05728450930678386  0.0  0.0  0.0  0.0  0.0  0.0  0.0  
Exp1  46176.66  1  0.997558931369856  0.0024410686301441294  0.0  0.0  0.0  0.0  0.0  0.0  0.0  
Exp1  26572.1  1  0.040259271731844466  0.9597407282681556  0.0  0.0  0.0  0.0  0.0  0.0  0.0  
Exp1  35264.918  1  0.7886192942562901  0.21138070574370998  0.0  0.0  0.0  0.0  0.0  0.0  0.0  
Exp1  23141.22  1  0.005493227744814622  0.9945067722551855  0.0  0.0  0.0  0.0  0.0  0.0  0.0  
Exp1  59347.5  1  0.9999786349572072  2.1365042792794373e-05  0.0  0.0  0.0  0.0  0.0  0.0  0.0  
Exp1  59450.82  1  0.9999793515003061  2.0648499693867772e-05  0.0  0.0  0.0  0.0  0.0  0.0  0.0  
Exp1  43576.44  1  0.9930947242045389  0.006905275795461186  0.0  0.0  0.0  0.0  0.0  0.0  0.0  
Exp1  28992.74  1  0.13738884376072455  0.8626111562392754  0.0  0.0  0.0  0.0  0.0  0.0  0.0  
Exp1  49668.22  1  0.9993599196404663  0.0006400803595337512  0.0  0.0  0.0  0.0  0.0  0.0  0.0  
Exp1  54094.58  1  0.9998717420236984  0.00012825797630158068  0.0  0.0  0.0  0.0  0.0  0.0  0.0  
Exp1  42908.14  1  0.9909263624541308  0.009073637545869293  0.0  0.0  0.0  0.0  0.0  0.0  0.0  
Exp1  34276.82  1  0.6996244428474553  0.3003755571525447  0.0  0.0  0.0  0.0  0.0  0.0  0.0  
Exp1  52826.04  1  0.9997986408189729  0.00020135918102707863  0.0  0.0  0.0  0.0  0.0  0.0  0.0  
Exp1  60325.758  1  0.9999845050439463  1.5494956053671202e-05  0.0  0.0  0.0  0.0  0.0  0.0  0.0  
Exp1  50985.96  1  0.9996073240381693  0.00039267596183074416  0.0  0.0  0.0  0.0  0.0  0.0  0.0  
Exp1  28472.04  1  0.10735724270704045  0.8926427572929596  0.0  0.0  0.0  0.0  0.0  0.0  0.0  
Exp1  48736.7  1  0.9990909660741166  0.0009090339258834467  0.0  0.0  0.0  0.0  0.0  0.0  0.0  
Exp1  47177.06  1  0.9983476393025462  0.001652360697453714  0.0  0.0  0.0  0.0  0.0  0.0  0.0  
Exp1  61871.46  1  0.9999906026608677  9.397339132317618e-06  0.0  0.0  0.0  0.0  0.0  0.0  0.0  
Exp1  24182.62  1  0.01030340563443845  0.9896965943655616  0.0  0.0  0.0  0.0  0.0  0.0  0.0  
Exp1  51034.34  1  0.9996142423405856  0.0003857576594144065  0.0  0.0  0.0  0.0  0.0  0.0  0.0  
Exp1  59028.52  1  0.9999762565787461  2.37434212538223e-05  0.0  0.0  0.0  0.0  0.0  0.0  0.0  
Exp1  29204.299  1  0.15136274336143415  0.8486372566385659  0.0  0.0  0.0  0.0  0.0  0.0  0.0  
Exp1  51888.78  1  0.9997176233013736  0.0002823766986264174  0.0  0.0  0.0  0.0  0.0  0.0  0.0  
Exp1  56440.598  1  0.9999432277856574  5.677221434268088e-05  0.0  0.0  0.0  0.0  0.0  0.0  0.0  
Exp1  30890.22  1  0.3015287212596763  0.6984712787403237  0.0  0.0  0.0  0.0  0.0  0.0  0.0  
Exp1  47527.2  1  0.9985567284607902  0.0014432715392097358  0.0  0.0  0.0  0.0  0.0  0.0  0.0  
Exp1  48207.8  1  0.9988883859144594  0.0011116140855406452  0.0  0.0  0.0  0.0  0.0  0.0  0.0  
Exp1  30890.22  1  0.3015287212596763  0.6984712787403237  0.0  0.0  0.0  0.0  0.0  0.0  0.0  
Exp1  47304.16  1  0.9984269472559861  0.001573052744013877  0.0  0.0  0.0  0.0  0.0  0.0  0.0  
Exp1  31726.62  1  0.39819358647551606  0.6018064135244839  0.0  0.0  0.0  0.0  0.0  0.0  0.0  
Exp1  46840.86  1  0.9981172448705808  0.0018827551294192842  0.0  0.0  0.0  0.0  0.0  0.0  0.0  
Exp1  44881.06  1  0.9959205812588822  0.004079418741117864  0.0  0.0  0.0  0.0  0.0  0.0  0.0  
Exp1  26850.08  1  0.04678312206616553  0.9532168779338346  0.0  0.0  0.0  0.0  0.0  0.0  0.0  
Exp1  41387.04  1  0.9829708516458877  0.01702914835411227  0.0  0.0  0.0  0.0  0.0  0.0  0.0  
Exp1  28591.76  1  0.11373296108608635  0.8862670389139137  0.0  0.0  0.0  0.0  0.0  0.0  0.0  
Exp1  24067.82  1  0.009622678774659912  0.9903773212253401  0.0  0.0  0.0  0.0  0.0  0.0  0.0  
Exp1  36781.1  1  0.8831761155864937  0.11682388441350634  0.0  0.0  0.0  0.0  0.0  0.0  0.0  
Exp1  48503.82  1  0.9990069539042543  0.0009930460957457347  0.0  0.0  0.0  0.0  0.0  0.0  0.0  
Exp1  51699.36  1  0.9996974976229761  0.00030250237702393715  0.0  0.0  0.0  0.0  0.0  0.0  0.0  
Exp1  51183.58  1  0.9996347934435288  0.0003652065564711154  0.0  0.0  0.0  0.0  0.0  0.0  0.0  
Exp1  34930.36  1  0.7609867716397244  0.2390132283602757  0.0  0.0  0.0  0.0  0.0  0.0  0.0  
Exp1  27525.76  1  0.0668007346669502  0.9331992653330499  0.0  0.0  0.0  0.0  0.0  0.0  0.0  
Exp1  27670.08  1  0.07195444296066895  0.928045557039331  0.0  0.0  0.0  0.0  0.0  0.0  0.0  
Exp1  54401.258  1  0.9998848655255325  0.00011513447446745477  0.0  0.0  0.0  0.0  0.0  0.0  0.0  
Exp1  31665.12  1  0.3907538802404079  0.6092461197595921  0.0  0.0  0.0  0.0  0.0  0.0  0.0  
Exp1  24729.56  1  0.014221312458338955  0.9857786875416611  0.0  0.0  0.0  0.0  0.0  0.0  0.0  
Exp1  46946.64  1  0.9981931140595667  0.001806885940433357  0.0  0.0  0.0  0.0  0.0  0.0  0.0  
Exp1  21645.54  1  0.002150618494405211  0.9978493815055948  0.0  0.0  0.0  0.0  0.0  0.0  0.0  
Exp1  22044.879  1  0.002773502445928035  0.997226497554072  0.0  0.0  0.0  0.0  0.0  0.0  0.0  
Exp1  20234.32  1  0.0008547445632665863  0.9991452554367335  0.0  0.0  0.0  0.0  0.0  0.0  0.0  
Exp1  40867.16  1  0.978836512102583  0.02116348789741684  0.0  0.0  0.0  0.0  0.0  0.0  0.0  
Exp1  44860.56  1  0.9958870021602413  0.004112997839758761  0.0  0.0  0.0  0.0  0.0  0.0  0.0  
Exp1  56678.4  1  0.99994765884899  5.234115100999734e-05  0.0  0.0  0.0  0.0  0.0  0.0  0.0  
Exp1  26732.0  1  0.04390245779157471  0.9560975422084252  0.0  0.0  0.0  0.0  0.0  0.0  0.0  
Exp1  18458.2  1  0.0002530703540251545  0.9997469296459749  0.0  0.0  0.0  0.0  0.0  0.0  0.0  
Exp1  31310.06  1  0.3487003670186181  0.6512996329813818  0.0  0.0  0.0  0.0  0.0  0.0  0.0  
Exp1  43974.96  1  0.9941259682530006  0.005874031746999267  0.0  0.0  0.0  0.0  0.0  0.0  0.0  
Exp1  53122.06  1  0.9998188785250427  0.00018112147495728643  0.0  0.0  0.0  0.0  0.0  0.0  0.0  
Exp1  26433.52  1  0.037327895411959536  0.9626721045880405  0.0  0.0  0.0  0.0  0.0  0.0  0.0  
Exp1  35870.08  1  0.8321403043862725  0.16785969561372746  0.0  0.0  0.0  0.0  0.0  0.0  0.0  
Exp1  41719.96  1  0.9851758021590041  0.014824197840995906  0.0  0.0  0.0  0.0  0.0  0.0  0.0  
Exp1  33871.74  1  0.6569641100283188  0.3430358899716812  0.0  0.0  0.0  0.0  0.0  0.0  0.0  
Exp1  52546.418  1  0.999777364933489  0.00022263506651105724  0.0  0.0  0.0  0.0  0.0  0.0  0.0  
Exp1  56974.418  1  0.999952679426741  4.7320573258875984e-05  0.0  0.0  0.0  0.0  0.0  0.0  0.0  
Exp1  38230.04  1  0.9358289981723945  0.06417100182760539  0.0  0.0  0.0  0.0  0.0  0.0  0.0  
Exp1  37649.48  1  0.9182387255123379  0.08176127448766211  0.0  0.0  0.0  0.0  0.0  0.0  0.0  
Exp1  40350.56  1  0.9737124514653311  0.026287548534668765  0.0  0.0  0.0  0.0  0.0  0.0  0.0  
Exp1  46220.94  1  0.9976010115911527  0.0023989884088471995  0.0  0.0  0.0  0.0  0.0  0.0  0.0  
Exp1  37956.98  1  0.9280654771219667  0.07193452287803326  0.0  0.0  0.0  0.0  0.0  0.0  0.0  
Exp1  41837.22  1  0.9858807063724653  0.014119293627534725  0.0  0.0  0.0  0.0  0.0  0.0  0.0  
Exp1  37828.24  1  0.9240981824425081  0.07590181755749202  0.0  0.0  0.0  0.0  0.0  0.0  0.0  
Exp1  38763.86  1  0.9487171526838528  0.051282847316147157  0.0  0.0  0.0  0.0  0.0  0.0  0.0  
Exp1  57560.72  1  0.9999612031281404  3.879687185956401e-05  0.0  0.0  0.0  0.0  0.0  0.0  0.0  
Exp1  49917.5  1  0.9994168226873105  0.0005831773126896007  0.0  0.0  0.0  0.0  0.0  0.0  0.0  
Exp1  54589.86  1  0.9998922360984938  0.00010776390150623035  0.0  0.0  0.0  0.0  0.0  0.0  0.0  
Exp1  66471.66  1  0.9999977674588658  2.23254113423604e-06  0.0  0.0  0.0  0.0  0.0  0.0  0.0  
Exp1  50978.58  1  0.9996062575363038  0.0003937424636961171  0.0  0.0  0.0  0.0  0.0  0.0  0.0  
Exp1  57058.88  1  0.9999540183072525  4.598169274753864e-05  0.0  0.0  0.0  0.0  0.0  0.0  0.0  
Exp1  49526.36  1  0.9993249925048913  0.0006750074951088043  0.0  0.0  0.0  0.0  0.0  0.0  0.0  
Exp1  38320.24  1  0.9382097952290903  0.061790204770909636  0.0  0.0  0.0  0.0  0.0  0.0  0.0  
Exp1  35134.54  1  0.7781582151084413  0.22184178489155862  0.0  0.0  0.0  0.0  0.0  0.0  0.0  
Exp1  63148.2  1  0.9999937408402805  6.25915971949654e-06  0.0  0.0  0.0  0.0  0.0  0.0  0.0  
Exp1  57033.46  1  0.9999536190056558  4.638099434429455e-05  0.0  0.0  0.0  0.0  0.0  0.0  0.0  
Exp1  41987.28  1  0.9867332641702532  0.013266735829746877  0.0  0.0  0.0  0.0  0.0  0.0  0.0  
Exp1  30945.16  1  0.30751706396260364  0.6924829360373964  0.0  0.0  0.0  0.0  0.0  0.0  0.0  
Exp1  39264.06  1  0.9584589817437664  0.04154101825623348  0.0  0.0  0.0  0.0  0.0  0.0  0.0  
Exp1  40361.22  1  0.973830098508929  0.026169901491071002  0.0  0.0  0.0  0.0  0.0  0.0  0.0  
Exp1  47765.0  1  0.9986829336589103  0.0013170663410897554  0.0  0.0  0.0  0.0  0.0  0.0  0.0  
Exp1  38079.16  1  0.9316458074719238  0.06835419252807615  0.0  0.0  0.0  0.0  0.0  0.0  0.0  
Exp1  48725.22  1  0.9990870061957983  0.0009129938042017618  0.0  0.0  0.0  0.0  0.0  0.0  0.0  
Exp1  49156.54  1  0.9992243327824393  0.000775667217560851  0.0  0.0  0.0  0.0  0.0  0.0  0.0  
Exp1  23317.52  1  0.006118893719918894  0.9938811062800812  0.0  0.0  0.0  0.0  0.0  0.0  0.0  
Exp1  59600.06  1  0.9999803423944438  1.9657605556195857e-05  0.0  0.0  0.0  0.0  0.0  0.0  0.0  
Exp1  31599.52  1  0.3828610581297982  0.6171389418702018  0.0  0.0  0.0  0.0  0.0  0.0  0.0  
Exp1  48238.14  1  0.9989011887484976  0.0010988112515023499  0.0  0.0  0.0  0.0  0.0  0.0  0.0  
Exp1  21053.5  1  0.0014670334232275832  0.9985329665767724  0.0  0.0  0.0  0.0  0.0  0.0  0.0  
Exp1  17794.0  1  0.0001578011462967152  0.9998421988537033  0.0  0.0  0.0  0.0  0.0  0.0  0.0  
Exp1  26486.82  1  0.03843166105353222  0.9615683389464678  0.0  0.0  0.0  0.0  0.0  0.0  0.0  
Exp1  55459.06  1  0.9999203951531913  7.960484680876262e-05  0.0  0.0  0.0  0.0  0.0  0.0  0.0  
Exp1  30710.64  1  0.2823806722334549  0.7176193277665451  0.0  0.0  0.0  0.0  0.0  0.0  0.0  
Exp1  51833.02  1  0.9997118486205805  0.00028815137941952336  0.0  0.0  0.0  0.0  0.0  0.0  0.0  
Exp1  36631.04  1  0.8758632041234367  0.12413679587656337  0.0  0.0  0.0  0.0  0.0  0.0  0.0  
Exp1  71009.54  1  0.9999994207721687  5.792278313373039e-07  0.0  0.0  0.0  0.0  0.0  0.0  0.0  
Exp1  36706.48  1  0.879589358893294  0.12041064110670593  0.0  0.0  0.0  0.0  0.0  0.0  0.0  
Exp1  41667.48  1  0.9848485202259546  0.015151479774045448  0.0  0.0  0.0  0.0  0.0  0.0  0.0  
Exp1  39516.62  1  0.9626540023023834  0.03734599769761653  0.0  0.0  0.0  0.0  0.0  0.0  0.0  
Exp1  34407.2  1  0.7126294879208538  0.2873705120791461  0.0  0.0  0.0  0.0  0.0  0.0  0.0  
Exp1  31223.959  1  0.3387756577963856  0.6612243422036145  0.0  0.0  0.0  0.0  0.0  0.0  0.0  
Exp1  32786.06  1  0.5293553191663711  0.4706446808336289  0.0  0.0  0.0  0.0  0.0  0.0  0.0  
Exp1  24754.16  1  0.014426987747299622  0.9855730122527003  0.0  0.0  0.0  0.0  0.0  0.0  0.0  
Exp1  38029.14  1  0.9302018034231162  0.06979819657688381  0.0  0.0  0.0  0.0  0.0  0.0  0.0  
Exp1  42831.88  1  0.9906378141607588  0.009362185839241201  0.0  0.0  0.0  0.0  0.0  0.0  0.0  
Exp1  47986.4  1  0.9987901697321517  0.0012098302678483666  0.0  0.0  0.0  0.0  0.0  0.0  0.0  
Exp1  45793.72  1  0.9971615687488261  0.0028384312511738606  0.0  0.0  0.0  0.0  0.0  0.0  0.0  
Exp1  36819.64  1  0.8849894099021929  0.11501059009780716  0.0  0.0  0.0  0.0  0.0  0.0  0.0  
Exp1  31522.44  1  0.3736558771398873  0.6263441228601127  0.0  0.0  0.0  0.0  0.0  0.0  0.0  
Exp1  33335.46  1  0.595875493011469  0.40412450698853086  0.0  0.0  0.0  0.0  0.0  0.0  0.0  
Exp1  52434.9  1  0.999768241431437  0.00023175856856284772  0.0  0.0  0.0  0.0  0.0  0.0  0.0  
Exp1  32816.4  1  0.5330997899470611  0.4669002100529389  0.0  0.0  0.0  0.0  0.0  0.0  0.0  
Exp1  28293.28  1  0.098393515700494  0.9016064842995061  0.0  0.0  0.0  0.0  0.0  0.0  0.0  
Exp1  25371.62  1  0.02060635579462422  0.9793936442053758  0.0  0.0  0.0  0.0  0.0  0.0  0.0  
Exp1  28274.42  1  0.09748549307183976  0.9025145069281603  0.0  0.0  0.0  0.0  0.0  0.0  0.0  
Exp1  44263.6  1  0.994772562194929  0.005227437805070991  0.0  0.0  0.0  0.0  0.0  0.0  0.0  
Exp1  46839.22  1  0.998116042049629  0.001883957950371054  0.0  0.0  0.0  0.0  0.0  0.0  0.0  
Exp1  40995.9  1  0.9799472132540762  0.020052786745923805  0.0  0.0  0.0  0.0  0.0  0.0  0.0  
Exp1  31722.52  1  0.39769509229224526  0.6023049077077547  0.0  0.0  0.0  0.0  0.0  0.0  0.0  
Exp1  45656.78  1  0.9970036729313052  0.002996327068694913  0.0  0.0  0.0  0.0  0.0  0.0  0.0  
Exp1  45926.56  1  0.9973065040612678  0.0026934959387323867  0.0  0.0  0.0  0.0  0.0  0.0  0.0  
Exp1  51709.2  1  0.9996985793482934  0.00030142065170655244  0.0  0.0  0.0  0.0  0.0  0.0  0.0  
Exp1  27430.64  1  0.0635848257594191  0.9364151742405808  0.0  0.0  0.0  0.0  0.0  0.0  0.0  
Exp1  27127.24  1  0.05422869627435471  0.9457713037256453  0.0  0.0  0.0  0.0  0.0  0.0  0.0  
Exp1  48484.96  1  0.9989997979445577  0.0010002020554422846  0.0  0.0  0.0  0.0  0.0  0.0  0.0  
Exp1  37966.0  1  0.9283362696568581  0.07166373034314193  0.0  0.0  0.0  0.0  0.0  0.0  0.0  
Exp1  55673.9  1  0.9999260987909849  7.390120901511093e-05  0.0  0.0  0.0  0.0  0.0  0.0  0.0  
Exp1  55593.54  1  0.9999240167932697  7.598320673037935e-05  0.0  0.0  0.0  0.0  0.0  0.0  0.0  
Exp1  32084.14  1  0.4420904576422762  0.5579095423577238  0.0  0.0  0.0  0.0  0.0  0.0  0.0  
Exp1  45247.598  1  0.996475475654043  0.0035245243459568827  0.0  0.0  0.0  0.0  0.0  0.0  0.0  
Exp1  73212.06  1  0.9999996922585501  3.0774144989575104e-07  0.0  0.0  0.0  0.0  0.0  0.0  0.0  
Exp1  35118.96  1  0.7768818263259906  0.22311817367400938  0.0  0.0  0.0  0.0  0.0  0.0  0.0  
Exp1  46594.04  1  0.9979270643110134  0.0020729356889865654  0.0  0.0  0.0  0.0  0.0  0.0  0.0  
Exp1  46106.14  1  0.9974903339025933  0.0025096660974066485  0.0  0.0  0.0  0.0  0.0  0.0  0.0  
Exp1  41491.18  1  0.9836944859132679  0.016305514086732063  0.0  0.0  0.0  0.0  0.0  0.0  0.0  
Exp1  58836.64  1  0.9999746948998037  2.5305100196300993e-05  0.0  0.0  0.0  0.0  0.0  0.0  0.0  
Exp1  50575.14  1  0.9995431397008411  0.0004568602991589431  0.0  0.0  0.0  0.0  0.0  0.0  0.0  
Exp1  42640.82  1  0.9898726882751532  0.010127311724846854  0.0  0.0  0.0  0.0  0.0  0.0  0.0  
Exp1  24372.86  1  0.011532945780051476  0.9884670542199485  0.0  0.0  0.0  0.0  0.0  0.0  0.0  
Exp1  42358.74  1  0.9886235523734003  0.011376447626599734  0.0  0.0  0.0  0.0  0.0  0.0  0.0  
Exp1  50269.28  1  0.9994883542174453  0.0005116457825546145  0.0  0.0  0.0  0.0  0.0  0.0  0.0  
Exp1  52412.758  1  0.9997663841617986  0.00023361583820136498  0.0  0.0  0.0  0.0  0.0  0.0  0.0  
Exp1  44908.12  1  0.9959644894825397  0.004035510517460236  0.0  0.0  0.0  0.0  0.0  0.0  0.0  
Exp1  44403.82  1  0.9950597039927644  0.0049402960072356325  0.0  0.0  0.0  0.0  0.0  0.0  0.0  
Exp1  40284.96  1  0.9729774549907377  0.02702254500926231  0.0  0.0  0.0  0.0  0.0  0.0  0.0  
Exp1  18932.16  1  0.00035242968081541676  0.9996475703191846  0.0  0.0  0.0  0.0  0.0  0.0  0.0  
Exp1  25307.66  1  0.019866466206726965  0.9801335337932731  0.0  0.0  0.0  0.0  0.0  0.0  0.0  
Exp1  49455.02  1  0.999306684297461  0.000693315702539074  0.0  0.0  0.0  0.0  0.0  0.0  0.0  
Exp1  53771.5  1  0.99985623048114  0.0001437695188599827  0.0  0.0  0.0  0.0  0.0  0.0  0.0  
Exp1  34720.44  1  0.7423318629732018  0.25766813702679825  0.0  0.0  0.0  0.0  0.0  0.0  0.0  
Exp1  26637.7  1  0.04171910390539656  0.9582808960946034  0.0  0.0  0.0  0.0  0.0  0.0  0.0  
Exp1  55073.66  1  0.9999089920517127  9.100794828727466e-05  0.0  0.0  0.0  0.0  0.0  0.0  0.0  
Exp1  53323.78  1  0.9998314529458637  0.00016854705413631754  0.0  0.0  0.0  0.0  0.0  0.0  0.0  
Exp1  46766.24  1  0.9980617347690272  0.0019382652309728897  0.0  0.0  0.0  0.0  0.0  0.0  0.0  
Exp1  54414.38  1  0.9998853936864952  0.00011460631350471915  0.0  0.0  0.0  0.0  0.0  0.0  0.0  
Exp1  28703.28  1  0.11995072960191142  0.8800492703980886  0.0  0.0  0.0  0.0  0.0  0.0  0.0  
Exp1  41731.44  1  0.9852463573178799  0.014753642682120005  0.0  0.0  0.0  0.0  0.0  0.0  0.0  
Exp1  70251.86  1  0.999999277626876  7.223731239936301e-07  0.0  0.0  0.0  0.0  0.0  0.0  0.0  
Exp1  27521.66  1  0.066658801419208  0.933341198580792  0.0  0.0  0.0  0.0  0.0  0.0  0.0  
Exp1  50994.16  1  0.9996085040919516  0.000391495908048435  0.0  0.0  0.0  0.0  0.0  0.0  0.0  
Exp1  47148.36  1  0.9983291553858824  0.0016708446141176472  0.0  0.0  0.0  0.0  0.0  0.0  0.0  
Exp1  51707.56  1  0.9996983993253628  0.0003016006746372124  0.0  0.0  0.0  0.0  0.0  0.0  0.0  
Exp1  42436.64  1  0.9889836254576434  0.011016374542356605  0.0  0.0  0.0  0.0  0.0  0.0  0.0  
Exp1  23868.56  1  0.00854109944768191  0.991458900552318  0.0  0.0  0.0  0.0  0.0  0.0  0.0  
Exp1  46561.24  1  0.9979003424005313  0.002099657599468822  0.0  0.0  0.0  0.0  0.0  0.0  0.0  
Exp1  40239.04  1  0.972450638645799  0.0275493613542011  0.0  0.0  0.0  0.0  0.0  0.0  0.0  
Exp1  69835.3  1  0.9999991837772262  8.162227738247e-07  0.0  0.0  0.0  0.0  0.0  0.0  0.0  
Exp1  28988.64  1  0.13712836823392996  0.8628716317660701  0.0  0.0  0.0  0.0  0.0  0.0  0.0  
Exp1  53291.8  1  0.9998295206017919  0.0001704793982081358  0.0  0.0  0.0  0.0  0.0  0.0  0.0  
Exp1  42271.82  1  0.9882076103841669  0.011792389615833048  0.0  0.0  0.0  0.0  0.0  0.0  0.0  
Exp1  46937.62  1  0.9981867840313836  0.0018132159686163375  0.0  0.0  0.0  0.0  0.0  0.0  0.0  
Exp1  22757.459  1  0.0043351908830179964  0.995664809116982  0.0  0.0  0.0  0.0  0.0  0.0  0.0  
Exp1  48396.4  1  0.998965522217918  0.0010344777820818463  0.0  0.0  0.0  0.0  0.0  0.0  0.0  
Exp1  72802.88  1  0.9999996542602221  3.4573977790272373e-07  0.0  0.0  0.0  0.0  0.0  0.0  0.0  
Exp1  30027.58  1  0.21613463968581015  0.7838653603141899  0.0  0.0  0.0  0.0  0.0  0.0  0.0  
Exp1  31252.66  1  0.3420707837545931  0.6579292162454069  0.0  0.0  0.0  0.0  0.0  0.0  0.0  
Exp1  27470.82  1  0.0649258927846907  0.9350741072153094  0.0  0.0  0.0  0.0  0.0  0.0  0.0  
Exp1  57787.04  1  0.99996405299422  3.594700577993014e-05  0.0  0.0  0.0  0.0  0.0  0.0  0.0  
Exp1  41869.2  1  0.9860669800949216  0.01393301990507845  0.0  0.0  0.0  0.0  0.0  0.0  0.0  
Exp1  43773.24  1  0.9936255165553393  0.0063744834446607225  0.0  0.0  0.0  0.0  0.0  0.0  0.0  
Exp1  20321.24  1  0.0009057195433856499  0.9990942804566143  0.0  0.0  0.0  0.0  0.0  0.0  0.0  
Exp1  60957.16  1  0.9999873817328824  1.2618267117674786e-05  0.0  0.0  0.0  0.0  0.0  0.0  0.0  
Exp1  38487.52  1  0.9423993197666678  0.05760068023333232  0.0  0.0  0.0  0.0  0.0  0.0  0.0  
Exp1  29121.48  1  0.14576575791987606  0.854234242080124  0.0  0.0  0.0  0.0  0.0  0.0  0.0  
Exp1  47743.68  1  0.9986721063616363  0.0013278936383638426  0.0  0.0  0.0  0.0  0.0  0.0  0.0  
Exp1  24112.92  1  0.009884873475921593  0.9901151265240784  0.0  0.0  0.0  0.0  0.0  0.0  0.0  
Exp1  47017.98  1  0.9982424920380707  0.0017575079619293718  0.0  0.0  0.0  0.0  0.0  0.0  0.0  
Exp1  44180.78  1  0.9945949385628448  0.005405061437155245  0.0  0.0  0.0  0.0  0.0  0.0  0.0  
Exp1  26607.36  1  0.04103801497534103  0.958961985024659  0.0  0.0  0.0  0.0  0.0  0.0  0.0  
Exp1  74655.26  1  0.9999997951365115  2.0486348848038806e-07  0.0  0.0  0.0  0.0  0.0  0.0  0.0  
Exp1  42407.94  1  0.9888522998623493  0.011147700137650651  0.0  0.0  0.0  0.0  0.0  0.0  0.0  
Exp1  43604.32  1  0.9931726409351084  0.006827359064891539  0.0  0.0  0.0  0.0  0.0  0.0  0.0  
Exp1  30150.58  1  0.22724857334381882  0.7727514266561812  0.0  0.0  0.0  0.0  0.0  0.0  0.0  
Exp1  52568.56  1  0.9997791307458544  0.00022086925414544072  0.0  0.0  0.0  0.0  0.0  0.0  0.0  
Exp1  17839.92  1  0.00016309087553370916  0.9998369091244662  0.0  0.0  0.0  0.0  0.0  0.0  0.0  
Exp1  38598.22  1  0.9450172218697364  0.054982778130263595  0.0  0.0  0.0  0.0  0.0  0.0  0.0  
Exp1  53667.36  1  0.9998508270373345  0.00014917296266549218  0.0  0.0  0.0  0.0  0.0  0.0  0.0  
Exp1  59258.94  1  0.9999780004644244  2.1999535575697134e-05  0.0  0.0  0.0  0.0  0.0  0.0  0.0  
Exp1  53532.06  1  0.9998434882783022  0.00015651172169788523  0.0  0.0  0.0  0.0  0.0  0.0  0.0  
Exp1  49083.56  1  0.9992027014970293  0.0007972985029707755  0.0  0.0  0.0  0.0  0.0  0.0  0.0  
Exp1  49938.0  1  0.9994212618164467  0.0005787381835532798  0.0  0.0  0.0  0.0  0.0  0.0  0.0  
Exp1  35875.0  1  0.8324618369949474  0.16753816300505267  0.0  0.0  0.0  0.0  0.0  0.0  0.0  
Exp1  75963.98  1  0.9999998576540949  1.4234590502976187e-07  0.0  0.0  0.0  0.0  0.0  0.0  0.0  
Exp1  59463.94  1  0.9999794407192878  2.0559280712259374e-05  0.0  0.0  0.0  0.0  0.0  0.0  0.0  
Exp1  40946.7  1  0.9795300589030613  0.02046994109693871  0.0  0.0  0.0  0.0  0.0  0.0  0.0  
Exp1  46434.96  1  0.9977940668196745  0.002205933180325438  0.0  0.0  0.0  0.0  0.0  0.0  0.0  
Exp1  39496.12  1  0.9623299128291123  0.03767008717088774  0.0  0.0  0.0  0.0  0.0  0.0  0.0  
Exp1  47857.66  1  0.9987289667963426  0.001271033203657488  0.0  0.0  0.0  0.0  0.0  0.0  0.0  
Exp1  46377.56  1  0.9977439315896895  0.002256068410310449  0.0  0.0  0.0  0.0  0.0  0.0  0.0  
Exp1  26415.48  1  0.03696131660340595  0.963038683396594  0.0  0.0  0.0  0.0  0.0  0.0  0.0  
Exp1  34651.56  1  0.7359883435329374  0.2640116564670626  0.0  0.0  0.0  0.0  0.0  0.0  0.0  
Exp1  41368.18  1  0.9828364417022095  0.017163558297790444  0.0  0.0  0.0  0.0  0.0  0.0  0.0  
Exp1  39410.84  1  0.9609511999956181  0.03904880000438191  0.0  0.0  0.0  0.0  0.0  0.0  0.0  
Exp1  39788.04  1  0.9666903565166736  0.03330964348332648  0.0  0.0  0.0  0.0  0.0  0.0  0.0  
Exp1  48512.02  1  0.999010036361894  0.0009899636381061  0.0  0.0  0.0  0.0  0.0  0.0  0.0  
Exp1  50607.12  1  0.9995485098589009  0.00045149014109915713  0.0  0.0  0.0  0.0  0.0  0.0  0.0  
Exp1  40971.3  1  0.979739667256739  0.020260332743260993  0.0  0.0  0.0  0.0  0.0  0.0  0.0  
Exp1  38861.44  1  0.9507805175928715  0.04921948240712847  0.0  0.0  0.0  0.0  0.0  0.0  0.0  
Exp1  58935.04  1  0.9999755085840224  2.4491415977572574e-05  0.0  0.0  0.0  0.0  0.0  0.0  0.0  
Exp1  65545.06  1  0.9999970353378859  2.96466211410671e-06  0.0  0.0  0.0  0.0  0.0  0.0  0.0  
Exp1  41591.22  1  0.9843599679451274  0.015640032054872726  0.0  0.0  0.0  0.0  0.0  0.0  0.0  
Exp1  46858.9  1  0.9981304037424519  0.0018695962575481745  0.0  0.0  0.0  0.0  0.0  0.0  0.0  
Exp1  47760.9  1  0.9986808551635609  0.0013191448364390625  0.0  0.0  0.0  0.0  0.0  0.0  0.0  
Exp1  46585.84  1  0.9979204215272575  0.0020795784727424683  0.0  0.0  0.0  0.0  0.0  0.0  0.0  
Exp1  52375.04  1  0.9997631851533579  0.00023681484664200906  0.0  0.0  0.0  0.0  0.0  0.0  0.0  
Exp1  46878.58  1  0.9981446803669263  0.0018553196330737788  0.0  0.0  0.0  0.0  0.0  0.0  0.0  
Exp1  25469.2  1  0.021785152273057422  0.9782148477269426  0.0  0.0  0.0  0.0  0.0  0.0  0.0  
Exp1  30906.62  1  0.303310310863727  0.6966896891362729  0.0  0.0  0.0  0.0  0.0  0.0  0.0  
Exp1  50423.44  1  0.9995167718926012  0.0004832281073987703  0.0  0.0  0.0  0.0  0.0  0.0  0.0  
Exp1  47186.9  1  0.9983539149894279  0.0016460850105721838  0.0  0.0  0.0  0.0  0.0  0.0  0.0  
Exp1  50265.18  1  0.9994875713108587  0.0005124286891411869  0.0  0.0  0.0  0.0  0.0  0.0  0.0  
Exp1  38596.58  1  0.9449788794062475  0.055021120593752526  0.0  0.0  0.0  0.0  0.0  0.0  0.0  
Exp1  30521.22  1  0.2629290467938701  0.7370709532061299  0.0  0.0  0.0  0.0  0.0  0.0  0.0  
Exp1  52788.32  1  0.9997958973368232  0.0002041026631769093  0.0  0.0  0.0  0.0  0.0  0.0  0.0  
Exp1  50288.14  1  0.9994919191627072  0.0005080808372927595  0.0  0.0  0.0  0.0  0.0  0.0  0.0  
Exp1  44781.02  1  0.9957539389447109  0.004246061055289171  0.0  0.0  0.0  0.0  0.0  0.0  0.0  
Exp1  64173.2  1  0.9999954640824995  4.535917500527013e-06  0.0  0.0  0.0  0.0  0.0  0.0  0.0  
Exp1  36334.2  1  0.8601727302819792  0.13982726971802092  0.0  0.0  0.0  0.0  0.0  0.0  0.0  
Exp1  42022.54  1  0.9869256617659552  0.013074338234044894  0.0  0.0  0.0  0.0  0.0  0.0  0.0  
Exp1  41309.96  1  0.9824142240214302  0.01758577597856982  0.0  0.0  0.0  0.0  0.0  0.0  0.0  
Exp1  24714.799  1  0.014099119224995679  0.9859008807750043  0.0  0.0  0.0  0.0  0.0  0.0  0.0  
Exp1  41321.44  1  0.9824984227538791  0.01750157724612095  0.0  0.0  0.0  0.0  0.0  0.0  0.0  
Exp1  51287.72  1  0.999648460852477  0.00035153914752293234  0.0  0.0  0.0  0.0  0.0  0.0  0.0  
Exp1  17726.76  1  0.0001503498164504506  0.9998496501835495  0.0  0.0  0.0  0.0  0.0  0.0  0.0  
Exp1  27234.66  1  0.05738979112710562  0.9426102088728944  0.0  0.0  0.0  0.0  0.0  0.0  0.0  
Exp1  63217.9  1  0.9999938771468049  6.1228531952025535e-06  0.0  0.0  0.0  0.0  0.0  0.0  0.0  
Exp1  22661.52  1  0.004084355554942127  0.9959156444450579  0.0  0.0  0.0  0.0  0.0  0.0  0.0  
Exp1  29492.12  1  0.1721051935620387  0.8278948064379613  0.0  0.0  0.0  0.0  0.0  0.0  0.0  
Exp1  44499.758  1  0.9952467231655026  0.00475327683449756  0.0  0.0  0.0  0.0  0.0  0.0  0.0  
Exp1  52325.84  1  0.9997589429774557  0.00024105702254423927  0.0  0.0  0.0  0.0  0.0  0.0  0.0  
Exp1  46899.08  1  0.9981594048195657  0.001840595180434229  0.0  0.0  0.0  0.0  0.0  0.0  0.0  
Exp1  55605.02  1  0.9999243175822881  7.568241771202556e-05  0.0  0.0  0.0  0.0  0.0  0.0  0.0  
Exp1  45807.66  1  0.9971771353338421  0.0028228646661579014  0.0  0.0  0.0  0.0  0.0  0.0  0.0  
Exp1  39876.6  1  0.967909982418212  0.03209001758178804  0.0  0.0  0.0  0.0  0.0  0.0  0.0  
Exp1  40593.28  1  0.9762607335328813  0.02373926646711872  0.0  0.0  0.0  0.0  0.0  0.0  0.0  
Exp1  29950.5  1  0.20935939413673144  0.7906406058632686  0.0  0.0  0.0  0.0  0.0  0.0  0.0  
Exp1  58271.66  1  0.9999694484966937  3.0551503306406615e-05  0.0  0.0  0.0  0.0  0.0  0.0  0.0  
Exp1  60475.82  1  0.9999852451516262  1.4754848373763038e-05  0.0  0.0  0.0  0.0  0.0  0.0  0.0  
Exp1  35092.72  1  0.7747190299568348  0.22528097004316516  0.0  0.0  0.0  0.0  0.0  0.0  0.0  
Exp1  25261.74  1  0.01935052661561265  0.9806494733843875  0.0  0.0  0.0  0.0  0.0  0.0  0.0  
Exp1  48945.8  1  0.9991601341854028  0.0008398658145971522  0.0  0.0  0.0  0.0  0.0  0.0  0.0  
Exp1  36922.14  1  0.8896876257848846  0.11031237421511537  0.0  0.0  0.0  0.0  0.0  0.0  0.0  
Exp1  37136.98  1  0.8989673624869777  0.10103263751302231  0.0  0.0  0.0  0.0  0.0  0.0  0.0  
Exp1  45634.64  1  0.9969772972836117  0.0030227027163883128  0.0  0.0  0.0  0.0  0.0  0.0  0.0  
Exp1  61051.46  1  0.9999877613840993  1.2238615900725435e-05  0.0  0.0  0.0  0.0  0.0  0.0  0.0  
Exp1  55035.12  1  0.9999077621300503  9.223786994975574e-05  0.0  0.0  0.0  0.0  0.0  0.0  0.0  
Exp1  59597.598  1  0.9999803265762398  1.9673423760206192e-05  0.0  0.0  0.0  0.0  0.0  0.0  0.0  
Exp1  44822.02  1  0.9958230942448479  0.004176905755152122  0.0  0.0  0.0  0.0  0.0  0.0  0.0  
Exp1  43327.98  1  0.9923588657890515  0.007641134210948392  0.0  0.0  0.0  0.0  0.0  0.0  0.0  
Exp1  41710.12  1  0.9851149937245469  0.01488500627545304  0.0  0.0  0.0  0.0  0.0  0.0  0.0  
Exp1  39894.64  1  0.9681528101793733  0.03184718982062671  0.0  0.0  0.0  0.0  0.0  0.0  0.0  
Exp1  67808.26  1  0.9999985096562047  1.490343795284485e-06  0.0  0.0  0.0  0.0  0.0  0.0  0.0  
Exp1  52253.68  1  0.9997525812245236  0.0002474187754763478  0.0  0.0  0.0  0.0  0.0  0.0  0.0  
Exp1  68482.3  1  0.999998781808411  1.218191589078192e-06  0.0  0.0  0.0  0.0  0.0  0.0  0.0  
Exp1  51382.84  1  0.9996604802525688  0.00033951974743120134  0.0  0.0  0.0  0.0  0.0  0.0  0.0  
Exp1  40498.16  1  0.9752934006605153  0.024706599339484717  0.0  0.0  0.0  0.0  0.0  0.0  0.0  
Exp1  45183.64  1  0.9963846239903104  0.0036153760096895495  0.0  0.0  0.0  0.0  0.0  0.0  0.0  
Exp1  56179.02  1  0.9999379018030466  6.209819695337181e-05  0.0  0.0  0.0  0.0  0.0  0.0  0.0  
Exp1  41249.28  1  0.9819631207885815  0.018036879211418454  0.0  0.0  0.0  0.0  0.0  0.0  0.0  
Exp1  51421.38  1  0.9996652272225603  0.0003347727774396453  0.0  0.0  0.0  0.0  0.0  0.0  0.0  
Exp1  49254.12  1  0.9992523161796764  0.0007476838203234962  0.0  0.0  0.0  0.0  0.0  0.0  0.0  
Exp1  21736.56  1  0.0022795721647062782  0.9977204278352937  0.0  0.0  0.0  0.0  0.0  0.0  0.0  
Exp1  31805.34  1  0.4077725268774071  0.5922274731225928  0.0  0.0  0.0  0.0  0.0  0.0  0.0  
Exp1  38273.5  1  0.9369872415376048  0.06301275846239514  0.0  0.0  0.0  0.0  0.0  0.0  0.0  
Exp1  32182.54  1  0.45430559568853524  0.5456944043114647  0.0  0.0  0.0  0.0  0.0  0.0  0.0  
Exp1  46522.7  1  0.9978684962065386  0.002131503793461529  0.0  0.0  0.0  0.0  0.0  0.0  0.0  
Exp1  71654.88  1  0.9999995194468604  4.805531396143115e-07  0.0  0.0  0.0  0.0  0.0  0.0  0.0  
Exp1  56935.06  1  0.9999520414241784  4.7958575821660424e-05  0.0  0.0  0.0  0.0  0.0  0.0  0.0  
Exp1  46935.16  1  0.9981850339908558  0.0018149660091443527  0.0  0.0  0.0  0.0  0.0  0.0  0.0  
Exp1  38952.46  1  0.9526311772959034  0.04736882270409652  0.0  0.0  0.0  0.0  0.0  0.0  0.0  
Exp1  46102.86  1  0.9974871138513239  0.002512886148676145  0.0  0.0  0.0  0.0  0.0  0.0  0.0  
Exp1  43177.1  1  0.9918729961475846  0.008127003852415344  0.0  0.0  0.0  0.0  0.0  0.0  0.0  
Exp1  38010.28  1  0.9296491662134737  0.07035083378652623  0.0  0.0  0.0  0.0  0.0  0.0  0.0  
Exp1  49426.32  1  0.9992991769882569  0.0007008230117431251  0.0  0.0  0.0  0.0  0.0  0.0  0.0  
Exp1  51813.34  1  0.9997097788495627  0.00029022115043736077  0.0  0.0  0.0  0.0  0.0  0.0  0.0  
Exp1  63722.2  1  0.9999947760453847  5.223954615433464e-06  0.0  0.0  0.0  0.0  0.0  0.0  0.0  
Exp1  68946.42  1  0.999998938840513  1.0611594868712283e-06  0.0  0.0  0.0  0.0  0.0  0.0  0.0  
Exp1  35346.918  1  0.7949999511901107  0.2050000488098894  0.0  0.0  0.0  0.0  0.0  0.0  0.0  
Exp1  37711.8  1  0.9203288821022202  0.07967111789777986  0.0  0.0  0.0  0.0  0.0  0.0  0.0  
Exp1  69735.26  1  0.9999991594184385  8.405815615472391e-07  0.0  0.0  0.0  0.0  0.0  0.0  0.0  
Exp1  41941.36  1  0.9864780660052562  0.013521933994743766  0.0  0.0  0.0  0.0  0.0  0.0  0.0  
Exp1  47770.74  1  0.9986858381509892  0.001314161849010806  0.0  0.0  0.0  0.0  0.0  0.0  0.0  
Exp1  43287.8  1  0.9922325215331376  0.0077674784668624606  0.0  0.0  0.0  0.0  0.0  0.0  0.0  
Exp1  36193.16  1  0.8521206589557854  0.14787934104421466  0.0  0.0  0.0  0.0  0.0  0.0  0.0  
Exp1  26262.14  1  0.033974003004210614  0.9660259969957894  0.0  0.0  0.0  0.0  0.0  0.0  0.0  
Exp1  27908.7  1  0.08124161809106584  0.9187583819089341  0.0  0.0  0.0  0.0  0.0  0.0  0.0  
Exp1  27237.94  1  0.05748877042762703  0.942511229572373  0.0  0.0  0.0  0.0  0.0  0.0  0.0  
Exp1  38160.34  1  0.9339287367677315  0.0660712632322685  0.0  0.0  0.0  0.0  0.0  0.0  0.0  
Exp1  32219.44  1  0.45889674526413715  0.5411032547358628  0.0  0.0  0.0  0.0  0.0  0.0  0.0  
Exp1  69321.98  1  0.9999990504985574  9.495014426541567e-07  0.0  0.0  0.0  0.0  0.0  0.0  0.0  
Exp1  78920.9  1  0.9999999364235875  6.357641246739032e-08  0.0  0.0  0.0  0.0  0.0  0.0  0.0  
Exp1  57363.918  1  0.99995853511044  4.146488956004969e-05  0.0  0.0  0.0  0.0  0.0  0.0  0.0  
Exp1  47410.758  1  0.9984904167258483  0.001509583274151667  0.0  0.0  0.0  0.0  0.0  0.0  0.0  
Exp1  22534.42  1  0.0037733115730183174  0.9962266884269818  0.0  0.0  0.0  0.0  0.0  0.0  0.0  
Exp1  48211.9  1  0.9988901157918092  0.0011098842081907455  0.0  0.0  0.0  0.0  0.0  0.0  0.0  
Exp1  39464.14  1  0.9618184552965454  0.03818154470345458  0.0  0.0  0.0  0.0  0.0  0.0  0.0  
Exp1  26985.379  1  0.05029376454621024  0.9497062354537897  0.0  0.0  0.0  0.0  0.0  0.0  0.0  
Exp1  46746.56  1  0.9980468087362518  0.001953191263748262  0.0  0.0  0.0  0.0  0.0  0.0  0.0  
Exp1  53433.66  1  0.9998379176435515  0.00016208235644845465  0.0  0.0  0.0  0.0  0.0  0.0  0.0  
Exp1  51227.04  1  0.9996405628318965  0.0003594371681034908  0.0  0.0  0.0  0.0  0.0  0.0  0.0  
Exp1  42617.04  1  0.9897730398191256  0.010226960180874484  0.0  0.0  0.0  0.0  0.0  0.0  0.0  
Exp1  36559.7  1  0.872243778611934  0.1277562213880661  0.0  0.0  0.0  0.0  0.0  0.0  0.0  
Exp1  44157.0  1  0.9945427566600593  0.005457243339940556  0.0  0.0  0.0  0.0  0.0  0.0  0.0  
Exp1  44835.96  1  0.9958463107507818  0.004153689249218202  0.0  0.0  0.0  0.0  0.0  0.0  0.0  
Exp1  34182.52  1  0.6899938265508275  0.3100061734491724  0.0  0.0  0.0  0.0  0.0  0.0  0.0  
Exp1  29083.76  1  0.14327160636248173  0.8567283936375182  0.0  0.0  0.0  0.0  0.0  0.0  0.0  
Exp1  53995.36  1  0.9998671724698011  0.00013282753019893973  0.0  0.0  0.0  0.0  0.0  0.0  0.0  
Exp1  49298.4  1  0.999264672834931  0.0007353271650690176  0.0  0.0  0.0  0.0  0.0  0.0  0.0  
Exp1  65824.68  1  0.9999972792799565  2.7207200435298488e-06  0.0  0.0  0.0  0.0  0.0  0.0  0.0  
Exp1  34268.62  1  0.6987965278877322  0.3012034721122678  0.0  0.0  0.0  0.0  0.0  0.0  0.0  
Exp1  34684.36  1  0.7390231927882202  0.26097680721177996  0.0  0.0  0.0  0.0  0.0  0.0  0.0  
Exp1  19808.74  1  0.0006422725134475299  0.9993577274865525  0.0  0.0  0.0  0.0  0.0  0.0  0.0  
Exp1  38916.38  1  0.9519058995581402  0.04809410044185979  0.0  0.0  0.0  0.0  0.0  0.0  0.0  
Exp1  22896.86  1  0.004725992066428195  0.9952740079335718  0.0  0.0  0.0  0.0  0.0  0.0  0.0  
Exp1  45167.24  1  0.9963608952378777  0.003639104762122257  0.0  0.0  0.0  0.0  0.0  0.0  0.0  
Exp1  39379.68  1  0.960434761027525  0.03956523897247497  0.0  0.0  0.0  0.0  0.0  0.0  0.0  
Exp1  55053.98  1  0.9999083657657801  9.163423421989085e-05  0.0  0.0  0.0  0.0  0.0  0.0  0.0  
Exp1  40854.86  1  0.9787272569928278  0.021272743007172176  0.0  0.0  0.0  0.0  0.0  0.0  0.0  
Exp1  45008.16  1  0.9961225783414144  0.003877421658585631  0.0  0.0  0.0  0.0  0.0  0.0  0.0  
Exp1  55302.44  1  0.9999159511486423  8.404885135769789e-05  0.0  0.0  0.0  0.0  0.0  0.0  0.0  
Exp1  47741.22  1  0.998670849588129  0.00132915041187103  0.0  0.0  0.0  0.0  0.0  0.0  0.0  
Exp1  26032.54  1  0.02991577864598891  0.9700842213540111  0.0  0.0  0.0  0.0  0.0  0.0  0.0  
Exp1  34785.22  1  0.7481953552420324  0.25180464475796765  0.0  0.0  0.0  0.0  0.0  0.0  0.0
[truncated: 9,215,563 more chars]
