# Supplementary material for: Robust assessment of asymmetric division in colon cancer cells
Source: eLife. 2026 Jan 23;14:RP104528. doi: 10.7554/eLife.104528 (PMC12829991; doi:10.7554/eLife.104528)
Supplement: Source data 1. [file elife-104528-data1.zip › RawData_eLife/HCT-116_Raw_Data/Citofluorimetry_Exp/Replica 3/20240513_fit_data.txt]

#Experiment generation  meanintensity variance fraction
0   0        16.44390623         0.06399168       960.00000000
1   0        15.50983891         0.07848063      6396.59213851
1   1        14.69199673         0.06468183      2070.40786149
2   0        15.35900601         0.08203428      5428.43925841
2   1        14.54022375         0.08861904      3405.56074159
3   0        15.15028725         0.08895152      3909.32482457
3   1        14.27690802         0.07926518      2760.16988229
3   2        13.39872154         0.07926465      2611.67167551
4   0        15.03670385         0.08166481      1842.03141412
4   1        14.07565024         0.12687286      2241.22538370
4   2        13.15359893         0.07637893      4021.12521489
4   3        12.37934948         0.05967395       718.76813054
5   0        14.97404413         0.09975371       516.88391779
5   1        14.02121474         0.12207958       465.97881426
5   2        12.90475625         0.14616034      2268.57381313
5   3        12.11106938         0.06676192      3537.28059687
5   4        11.36802308         0.08670501      1230.28285796
6   1        13.88384536         0.09719317       350.72274976
6   2        12.63882730         0.22024501      3164.85393249
6   3        12.02575678         0.04219796      3190.48936303
6   4        11.29809014         0.15334567      6914.80902032
7   2        12.64052645         0.10850820       382.60147826
7   3        11.71800305         0.10630967      1787.22038296
7   4        10.87392185         0.08347937      6258.11522323
7   5        10.08996091         0.07148272      6859.24671886
7   6         9.46307425         0.10751172       836.38949894
