# Supplementary material for: Robust assessment of asymmetric division in colon cancer cells
Source: eLife. 2026 Jan 23;14:RP104528. doi: 10.7554/eLife.104528 (PMC12829991; doi:10.7554/eLife.104528)
Supplement: Source data 1. [file elife-104528-data1.zip › RawData_eLife/HCT-116_Raw_Data/Citofluorimetry_Exp/Replica 2/20240408_all_data_weight.txt]

Exp V450-A Gate  Gen0  Gen1  Gen2  Gen3  Gen4  Gen5  Gen6  Gen7  Gen8
Exp0  36632.68  1  0.8663102497505667  0.13368975024943341  0.0  0.0  0.0  0.0  0.0  0.0  0.0  
Exp0  58110.12  1  0.9961119919104454  0.003888008089554629  0.0  0.0  0.0  0.0  0.0  0.0  0.0  
Exp0  47566.56  1  0.9858838859886881  0.014116114011311836  0.0  0.0  0.0  0.0  0.0  0.0  0.0  
Exp0  56640.68  1  0.9955260178754562  0.004473982124543684  0.0  0.0  0.0  0.0  0.0  0.0  0.0  
Exp0  37483.02  1  0.8917299471780396  0.10827005282196053  0.0  0.0  0.0  0.0  0.0  0.0  0.0  
Exp0  41635.5  1  0.958130734697672  0.04186926530232806  0.0  0.0  0.0  0.0  0.0  0.0  0.0  
Exp0  40817.14  1  0.9501180557209287  0.0498819442790713  0.0  0.0  0.0  0.0  0.0  0.0  0.0  
Exp0  46102.04  1  0.9820533999508666  0.017946600049133475  0.0  0.0  0.0  0.0  0.0  0.0  0.0  
Exp0  45911.8  1  0.9814607708173807  0.018539229182619202  0.0  0.0  0.0  0.0  0.0  0.0  0.0  
Exp0  38096.38  1  0.9067482564989992  0.09325174350100075  0.0  0.0  0.0  0.0  0.0  0.0  0.0  
Exp0  54553.78  1  0.9944310137920479  0.005568986207952159  0.0  0.0  0.0  0.0  0.0  0.0  0.0  
Exp0  43236.14  1  0.969730092037243  0.030269907962756974  0.0  0.0  0.0  0.0  0.0  0.0  0.0  
Exp0  41072.98  1  0.9528069925884289  0.04719300741157111  0.0  0.0  0.0  0.0  0.0  0.0  0.0  
Exp0  38005.36  1  0.9046745766619498  0.09532542333805012  0.0  0.0  0.0  0.0  0.0  0.0  0.0  
Exp0  47377.96  1  0.9854547758664041  0.01454522413359592  0.0  0.0  0.0  0.0  0.0  0.0  0.0  
Exp0  59746.02  1  0.9966330781730087  0.003366921826991237  0.0  0.0  0.0  0.0  0.0  0.0  0.0  
Exp0  35128.8  1  0.8045923339031635  0.19540766609683638  0.0  0.0  0.0  0.0  0.0  0.0  0.0  
Exp0  45573.14  1  0.9803421672198381  0.019657832780161977  0.0  0.0  0.0  0.0  0.0  0.0  0.0  
Exp0  44720.34  1  0.9771173008199188  0.022882699180081234  0.0  0.0  0.0  0.0  0.0  0.0  0.0  
Exp0  36662.2  1  0.8672933733454484  0.1327066266545516  0.0  0.0  0.0  0.0  0.0  0.0  0.0  
Exp0  41761.78  1  0.9592240961253881  0.04077590387461201  0.0  0.0  0.0  0.0  0.0  0.0  0.0  
Exp0  36138.22  1  0.8486294387740418  0.15137056122595818  0.0  0.0  0.0  0.0  0.0  0.0  0.0  
Exp0  39355.08  1  0.9307391371339374  0.0692608628660625  0.0  0.0  0.0  0.0  0.0  0.0  0.0  
Exp0  46658.0  1  0.9836505048519775  0.016349495148022444  0.0  0.0  0.0  0.0  0.0  0.0  0.0  
Exp0  48238.96  1  0.987284492166075  0.012715507833925015  0.0  0.0  0.0  0.0  0.0  0.0  0.0  
Exp0  25235.5  1  0.05414446081331645  0.9458555391866835  0.0  0.0  0.0  0.0  0.0  0.0  0.0  
Exp0  40758.918  1  0.9494805228167922  0.0505194771832078  0.0  0.0  0.0  0.0  0.0  0.0  0.0  
Exp0  34137.418  1  0.7491613326183578  0.2508386673816421  0.0  0.0  0.0  0.0  0.0  0.0  0.0  
Exp0  43911.82  1  0.9734156121067625  0.02658438789323759  0.0  0.0  0.0  0.0  0.0  0.0  0.0  
Exp0  42121.758  1  0.9621558507167607  0.03784414928323929  0.0  0.0  0.0  0.0  0.0  0.0  0.0  
Exp0  32215.34  1  0.6024581180199011  0.3975418819800989  0.0  0.0  0.0  0.0  0.0  0.0  0.0  
Exp0  39992.22  1  0.940112575464078  0.05988742453592193  0.0  0.0  0.0  0.0  0.0  0.0  0.0  
Exp0  54830.94  1  0.994598115996841  0.005401884003158995  0.0  0.0  0.0  0.0  0.0  0.0  0.0  
Exp0  40969.66  1  0.9517425369259201  0.04825746307407991  0.0  0.0  0.0  0.0  0.0  0.0  0.0  
Exp0  47524.74  1  0.9857902286042626  0.014209771395737465  0.0  0.0  0.0  0.0  0.0  0.0  0.0  
Exp0  59235.98  1  0.9964833199148818  0.0035166800851181928  0.0  0.0  0.0  0.0  0.0  0.0  0.0  
Exp0  29697.12  1  0.3540461031559058  0.6459538968440942  0.0  0.0  0.0  0.0  0.0  0.0  0.0  
Exp0  27638.1  1  0.17343926230376877  0.8265607376962313  0.0  0.0  0.0  0.0  0.0  0.0  0.0  
Exp0  56570.16  1  0.9954945350230224  0.004505464976977584  0.0  0.0  0.0  0.0  0.0  0.0  0.0  
Exp0  24553.26  1  0.03660571551749984  0.9633942844825001  0.0  0.0  0.0  0.0  0.0  0.0  0.0  
Exp0  26271.98  1  0.09330248445250951  0.9066975155474905  0.0  0.0  0.0  0.0  0.0  0.0  0.0  
Exp0  44688.36  1  0.9769837547468164  0.023016245253183545  0.0  0.0  0.0  0.0  0.0  0.0  0.0  
Exp0  46822.0  1  0.9840861439294064  0.015913856070593705  0.0  0.0  0.0  0.0  0.0  0.0  0.0  
Exp0  59907.56  1  0.9966783352002964  0.003321664799703682  0.0  0.0  0.0  0.0  0.0  0.0  0.0  
Exp0  30515.48  1  0.43701450464414815  0.5629854953558519  0.0  0.0  0.0  0.0  0.0  0.0  0.0  
Exp0  37548.62  1  0.8934582595074929  0.10654174049250713  0.0  0.0  0.0  0.0  0.0  0.0  0.0  
Exp0  36937.72  1  0.8761065878227366  0.12389341217726339  0.0  0.0  0.0  0.0  0.0  0.0  0.0  
Exp0  41296.02  1  0.9550104139498563  0.044989586050143755  0.0  0.0  0.0  0.0  0.0  0.0  0.0  
Exp0  30481.86  1  0.4335847286109555  0.5664152713890445  0.0  0.0  0.0  0.0  0.0  0.0  0.0  
Exp0  31633.959  1  0.5485147372459358  0.4514852627540642  0.0  0.0  0.0  0.0  0.0  0.0  0.0  
Exp0  36717.96  1  0.8691300772741659  0.1308699227258341  0.0  0.0  0.0  0.0  0.0  0.0  0.0  
Exp0  14350.82  1  2.2248105263015833e-06  0.9999977751894737  0.0  0.0  0.0  0.0  0.0  0.0  0.0  
Exp0  23948.1  1  0.025312598345230454  0.9746874016547695  0.0  0.0  0.0  0.0  0.0  0.0  0.0  
Exp0  54657.098  1  0.9944941783046458  0.005505821695354147  0.0  0.0  0.0  0.0  0.0  0.0  0.0  
Exp0  45227.918  1  0.9791112999483601  0.02088870005163988  0.0  0.0  0.0  0.0  0.0  0.0  0.0  
Exp0  42189.0  1  0.9626746247535125  0.037325375246487505  0.0  0.0  0.0  0.0  0.0  0.0  0.0  
Exp0  32952.52  1  0.6648780212941935  0.33512197870580657  0.0  0.0  0.0  0.0  0.0  0.0  0.0  
Exp0  47286.12  1  0.985239629134444  0.014760370865555985  0.0  0.0  0.0  0.0  0.0  0.0  0.0  
Exp0  35093.54  1  0.8028402894017195  0.19715971059828052  0.0  0.0  0.0  0.0  0.0  0.0  0.0  
Exp0  39653.56  1  0.9353292281650429  0.06467077183495706  0.0  0.0  0.0  0.0  0.0  0.0  0.0  
Exp0  43844.58  1  0.9730749544061742  0.026925045593825837  0.0  0.0  0.0  0.0  0.0  0.0  0.0  
Exp0  40938.5  1  0.9514158545178756  0.04858414548212453  0.0  0.0  0.0  0.0  0.0  0.0  0.0  
Exp0  42490.758  1  0.9648983547047282  0.035101645295271836  0.0  0.0  0.0  0.0  0.0  0.0  0.0  
Exp0  41650.258  1  0.958260312155977  0.041739687844023  0.0  0.0  0.0  0.0  0.0  0.0  0.0  
Exp0  21702.94  1  0.005374370641714414  0.9946256293582856  0.0  0.0  0.0  0.0  0.0  0.0  0.0  
Exp0  46048.74  1  0.9818898688985891  0.018110131101410958  0.0  0.0  0.0  0.0  0.0  0.0  0.0  
Exp0  35967.66  1  0.8419728335635953  0.15802716643640463  0.0  0.0  0.0  0.0  0.0  0.0  0.0  
Exp0  42280.02  1  0.9633630362016102  0.03663696379838975  0.0  0.0  0.0  0.0  0.0  0.0  0.0  
Exp0  47746.14  1  0.9862771567702661  0.013722843229733878  0.0  0.0  0.0  0.0  0.0  0.0  0.0  
Exp0  24206.4  1  0.029702954939949906  0.9702970450600501  0.0  0.0  0.0  0.0  0.0  0.0  0.0  
Exp0  44808.08  1  0.9774787370198726  0.022521262980127424  0.0  0.0  0.0  0.0  0.0  0.0  0.0  
Exp0  69648.336  1  0.9982228586400007  0.0017771413599993431  0.0  0.0  0.0  0.0  0.0  0.0  0.0  
Exp0  36520.34  1  0.8624946754151988  0.13750532458480133  0.0  0.0  0.0  0.0  0.0  0.0  0.0  
Exp0  56584.098  1  0.9955007750363053  0.004499224963694733  0.0  0.0  0.0  0.0  0.0  0.0  0.0  
Exp0  44255.4  1  0.9750745417531149  0.024925458246884996  0.0  0.0  0.0  0.0  0.0  0.0  0.0  
Exp0  60516.82  1  0.996840330260992  0.0031596697390079875  0.0  0.0  0.0  0.0  0.0  0.0  0.0  
Exp0  26155.54  1  0.08804153009767422  0.9119584699023258  0.0  0.0  0.0  0.0  0.0  0.0  0.0  
Exp0  37273.1  1  0.8859873109648341  0.11401268903516591  0.0  0.0  0.0  0.0  0.0  0.0  0.0  
Exp0  46087.28  1  0.9820082510527043  0.01799174894729579  0.0  0.0  0.0  0.0  0.0  0.0  0.0  
Exp0  30230.12  1  0.40790812045142116  0.5920918795485789  0.0  0.0  0.0  0.0  0.0  0.0  0.0  
Exp0  32060.36  1  0.5884477187670122  0.4115522812329878  0.0  0.0  0.0  0.0  0.0  0.0  0.0  
Exp0  34119.38  1  0.7480285463906847  0.2519714536093154  0.0  0.0  0.0  0.0  0.0  0.0  0.0  
Exp0  37761.82  1  0.8988674467594961  0.1011325532405038  0.0  0.0  0.0  0.0  0.0  0.0  0.0  
Exp0  34797.52  1  0.7875117258365562  0.2124882741634437  0.0  0.0  0.0  0.0  0.0  0.0  0.0  
Exp0  46338.2  1  0.982755401843631  0.01724459815636903  0.0  0.0  0.0  0.0  0.0  0.0  0.0  
Exp0  53077.78  1  0.9934002949487855  0.00659970505121449  0.0  0.0  0.0  0.0  0.0  0.0  0.0  
Exp0  44416.94  1  0.9758094651257171  0.024190534874282976  0.0  0.0  0.0  0.0  0.0  0.0  0.0  
Exp0  23551.22  1  0.01965451776571388  0.9803454822342862  0.0  0.0  0.0  0.0  0.0  0.0  0.0  
Exp0  50982.68  1  0.991403993567676  0.008596006432324083  0.0  0.0  0.0  0.0  0.0  0.0  0.0  
Exp0  23039.54  1  0.014000730999161782  0.9859992690008382  0.0  0.0  0.0  0.0  0.0  0.0  0.0  
Exp0  57586.14  1  0.9959175017366727  0.004082498263327305  0.0  0.0  0.0  0.0  0.0  0.0  0.0  
Exp0  51805.96  1  0.9922781069030225  0.007721893096977409  0.0  0.0  0.0  0.0  0.0  0.0  0.0  
Exp0  34572.84  1  0.7751201012408697  0.2248798987591303  0.0  0.0  0.0  0.0  0.0  0.0  0.0  
Exp0  54810.44  1  0.9945860042848551  0.005413995715144894  0.0  0.0  0.0  0.0  0.0  0.0  0.0  
Exp0  55787.06  1  0.9951209193074477  0.004879080692552316  0.0  0.0  0.0  0.0  0.0  0.0  0.0  
Exp0  21564.36  1  0.004836687850276569  0.9951633121497235  0.0  0.0  0.0  0.0  0.0  0.0  0.0  
Exp0  39993.86  1  0.9401346938751245  0.05986530612487556  0.0  0.0  0.0  0.0  0.0  0.0  0.0  
Exp0  23734.08  1  0.022108635675063392  0.9778913643249366  0.0  0.0  0.0  0.0  0.0  0.0  0.0  
Exp0  36065.24  1  0.8458169848854704  0.15418301511452956  0.0  0.0  0.0  0.0  0.0  0.0  0.0  
Exp0  35395.3  1  0.8173466618535206  0.18265333814647938  0.0  0.0  0.0  0.0  0.0  0.0  0.0  
Exp0  31069.799  1  0.49314297165968396  0.5068570283403161  0.0  0.0  0.0  0.0  0.0  0.0  0.0  
Exp0  31601.16  1  0.5453672913785406  0.4546327086214595  0.0  0.0  0.0  0.0  0.0  0.0  0.0  
Exp0  44680.98  1  0.976952771838279  0.023047228161720956  0.0  0.0  0.0  0.0  0.0  0.0  0.0  
Exp0  29693.84  1  0.3537190669648939  0.6462809330351061  0.0  0.0  0.0  0.0  0.0  0.0  0.0  
Exp0  32226.82  1  0.6034844633024524  0.3965155366975477  0.0  0.0  0.0  0.0  0.0  0.0  0.0  
Exp0  44187.34  1  0.9747564028709875  0.02524359712901245  0.0  0.0  0.0  0.0  0.0  0.0  0.0  
Exp0  32547.44  1  0.6314750224371113  0.3685249775628887  0.0  0.0  0.0  0.0  0.0  0.0  0.0  
Exp0  45433.74  1  0.9798566526148598  0.020143347385140297  0.0  0.0  0.0  0.0  0.0  0.0  0.0  
Exp0  31173.12  1  0.5034548843553808  0.49654511564461923  0.0  0.0  0.0  0.0  0.0  0.0  0.0  
Exp0  47012.24  1  0.9845727276693862  0.01542727233061373  0.0  0.0  0.0  0.0  0.0  0.0  0.0  
Exp0  39114.82  1  0.926767359431159  0.07323264056884098  0.0  0.0  0.0  0.0  0.0  0.0  0.0  
Exp0  42954.88  1  0.9680097405974295  0.031990259402570546  0.0  0.0  0.0  0.0  0.0  0.0  0.0  
Exp0  61683.68  1  0.9971158467399648  0.0028841532600352216  0.0  0.0  0.0  0.0  0.0  0.0  0.0  
Exp0  23702.92  1  0.021672527294271878  0.9783274727057281  0.0  0.0  0.0  0.0  0.0  0.0  0.0  
Exp0  48817.88  1  0.988346151531795  0.01165384846820511  0.0  0.0  0.0  0.0  0.0  0.0  0.0  
Exp0  41697.82  1  0.9586745871622239  0.04132541283777609  0.0  0.0  0.0  0.0  0.0  0.0  0.0  
Exp0  41307.5  1  0.9551203036283036  0.04487969637169632  0.0  0.0  0.0  0.0  0.0  0.0  0.0  
Exp0  34651.56  1  0.7795371584498143  0.22046284155018564  0.0  0.0  0.0  0.0  0.0  0.0  0.0  
Exp0  43386.2  1  0.970600975739092  0.029399024260908  0.0  0.0  0.0  0.0  0.0  0.0  0.0  
Exp0  48885.94  1  0.9884631016004376  0.011536898399562321  0.0  0.0  0.0  0.0  0.0  0.0  0.0  
Exp0  33192.78  1  0.683602995838206  0.31639700416179384  0.0  0.0  0.0  0.0  0.0  0.0  0.0  
Exp0  42541.6  1  0.9652568395232753  0.03474316047672464  0.0  0.0  0.0  0.0  0.0  0.0  0.0  
Exp0  52570.2  1  0.9929820277110344  0.007017972288965623  0.0  0.0  0.0  0.0  0.0  0.0  0.0  
Exp0  34888.54  1  0.7923440230638479  0.2076559769361521  0.0  0.0  0.0  0.0  0.0  0.0  0.0  
Exp0  31767.62  1  0.5612377714813354  0.43876222851866464  0.0  0.0  0.0  0.0  0.0  0.0  0.0  
Exp0  43702.72  1  0.9723381586569612  0.027661841343038812  0.0  0.0  0.0  0.0  0.0  0.0  0.0  
Exp0  48941.7  1  0.9885577000684127  0.01144229993158731  0.0  0.0  0.0  0.0  0.0  0.0  0.0  
Exp0  53726.4  1  0.9938846226692101  0.0061153773307899935  0.0  0.0  0.0  0.0  0.0  0.0  0.0  
Exp0  60533.22  1  0.9968445088719573  0.00315549112804271  0.0  0.0  0.0  0.0  0.0  0.0  0.0  
Exp0  52582.5  1  0.992992605712822  0.00700739428717794  0.0  0.0  0.0  0.0  0.0  0.0  0.0  
Exp0  27433.92  1  0.15924568881218146  0.8407543111878186  0.0  0.0  0.0  0.0  0.0  0.0  0.0  
Exp0  36366.18  1  0.8570697850815732  0.1429302149184268  0.0  0.0  0.0  0.0  0.0  0.0  0.0  
Exp0  28045.64  1  0.20406005546964484  0.7959399445303551  0.0  0.0  0.0  0.0  0.0  0.0  0.0  
Exp0  44249.66  1  0.9750479447604827  0.024952055239517407  0.0  0.0  0.0  0.0  0.0  0.0  0.0  
Exp0  52890.82  1  0.9932504783719807  0.0067495216280193775  0.0  0.0  0.0  0.0  0.0  0.0  0.0  
Exp0  43935.6  1  0.9735348050797652  0.026465194920234903  0.0  0.0  0.0  0.0  0.0  0.0  0.0  
Exp0  40344.82  1  0.9446561550881342  0.055343844911865794  0.0  0.0  0.0  0.0  0.0  0.0  0.0  
Exp0  59539.38  1  0.9965736857719912  0.003426314228008828  0.0  0.0  0.0  0.0  0.0  0.0  0.0  
Exp0  42232.46  1  0.9630053974423332  0.03699460255766695  0.0  0.0  0.0  0.0  0.0  0.0  0.0  
Exp0  35289.52  1  0.8123860722391094  0.1876139277608906  0.0  0.0  0.0  0.0  0.0  0.0  0.0  
Exp0  31745.48  1  0.5591420679929554  0.4408579320070446  0.0  0.0  0.0  0.0  0.0  0.0  0.0  
Exp0  42360.38  1  0.9639580728974683  0.03604192710253174  0.0  0.0  0.0  0.0  0.0  0.0  0.0  
Exp0  44668.68  1  0.9769009861926596  0.023099013807340318  0.0  0.0  0.0  0.0  0.0  0.0  0.0  
Exp0  26820.56  1  0.12132142952156398  0.878678570478436  0.0  0.0  0.0  0.0  0.0  0.0  0.0  
Exp0  45437.84  1  0.9798710973641686  0.020128902635831347  0.0  0.0  0.0  0.0  0.0  0.0  0.0  
Exp0  40852.4  1  0.9504992948531449  0.04950070514685521  0.0  0.0  0.0  0.0  0.0  0.0  0.0  
Exp0  32445.76  1  0.6227424633169593  0.37725753668304074  0.0  0.0  0.0  0.0  0.0  0.0  0.0  
Exp0  40099.64  1  0.9415420213857422  0.05845797861425773  0.0  0.0  0.0  0.0  0.0  0.0  0.0  
Exp0  37838.9  1  0.9007473489749604  0.0992526510250396  0.0  0.0  0.0  0.0  0.0  0.0  0.0  
Exp0  39517.44  1  0.9332813771288184  0.06671862287118158  0.0  0.0  0.0  0.0  0.0  0.0  0.0  
Exp0  25643.04  1  0.06755814450296883  0.9324418554970311  0.0  0.0  0.0  0.0  0.0  0.0  0.0  
Exp0  25638.94  1  0.06741098803341869  0.9325890119665813  0.0  0.0  0.0  0.0  0.0  0.0  0.0  
Exp0  49524.72  1  0.989487401791462  0.010512598208537949  0.0  0.0  0.0  0.0  0.0  0.0  0.0  
Exp0  37255.06  1  0.8854779233418033  0.11452207665819665  0.0  0.0  0.0  0.0  0.0  0.0  0.0  
Exp0  41391.96  1  0.9559198176791758  0.04408018232082433  0.0  0.0  0.0  0.0  0.0  0.0  0.0  
Exp0  25828.36  1  0.07447818665922366  0.9255218133407763  0.0  0.0  0.0  0.0  0.0  0.0  0.0  
Exp0  56455.36  1  0.9954425213935678  0.004557478606432139  0.0  0.0  0.0  0.0  0.0  0.0  0.0  
Exp0  41629.758  1  0.958080089524931  0.04191991047506917  0.0  0.0  0.0  0.0  0.0  0.0  0.0  
Exp0  32222.719  1  0.6031190068796198  0.3968809931203803  0.0  0.0  0.0  0.0  0.0  0.0  0.0  
Exp0  36023.418  1  0.844181478904519  0.155818521095481  0.0  0.0  0.0  0.0  0.0  0.0  0.0  
Exp0  46255.38  1  0.9825133250450988  0.017486674954901287  0.0  0.0  0.0  0.0  0.0  0.0  0.0  
Exp0  43549.38  1  0.971512966212107  0.02848703378789304  0.0  0.0  0.0  0.0  0.0  0.0  0.0  
Exp0  25667.64  1  0.06844635373845566  0.9315536462615442  0.0  0.0  0.0  0.0  0.0  0.0  0.0  
Exp0  24847.64  1  0.04348023342738789  0.9565197665726122  0.0  0.0  0.0  0.0  0.0  0.0  0.0  
Exp0  47053.24  1  0.9846749853703851  0.015325014629615035  0.0  0.0  0.0  0.0  0.0  0.0  0.0  
Exp0  36608.9  1  0.865511701384203  0.13448829861579703  0.0  0.0  0.0  0.0  0.0  0.0  0.0  
Exp0  33222.3  1  0.6858453039850916  0.31415469601490836  0.0  0.0  0.0  0.0  0.0  0.0  0.0  
Exp0  32310.459  1  0.6109125084944984  0.3890874915055015  0.0  0.0  0.0  0.0  0.0  0.0  0.0  
Exp0  41510.04  1  0.9570088397081324  0.042991160291867676  0.0  0.0  0.0  0.0  0.0  0.0  0.0  
Exp0  42828.6  1  0.9671980280030837  0.03280197199691635  0.0  0.0  0.0  0.0  0.0  0.0  0.0  
Exp0  49365.64  1  0.989244157927963  0.010755842072036975  0.0  0.0  0.0  0.0  0.0  0.0  0.0  
Exp0  50678.46  1  0.9910462568702889  0.00895374312971098  0.0  0.0  0.0  0.0  0.0  0.0  0.0  
Exp0  38933.6  1  0.9235968061135481  0.07640319388645181  0.0  0.0  0.0  0.0  0.0  0.0  0.0  
Exp0  28599.959  1  0.2502959206656089  0.7497040793343911  0.0  0.0  0.0  0.0  0.0  0.0  0.0  
Exp0  45870.8  1  0.9813298263258062  0.018670173674193845  0.0  0.0  0.0  0.0  0.0  0.0  0.0  
Exp0  30134.18  1  0.39813969616563616  0.6018603038343638  0.0  0.0  0.0  0.0  0.0  0.0  0.0  
Exp0  41287.0  1  0.9549236033556574  0.04507639664434259  0.0  0.0  0.0  0.0  0.0  0.0  0.0  
Exp0  51150.78  1  0.9915932632385195  0.008406736761480552  0.0  0.0  0.0  0.0  0.0  0.0  0.0  
Exp0  70132.14  1  0.9982625680201349  0.0017374319798651654  0.0  0.0  0.0  0.0  0.0  0.0  0.0  
Exp0  32235.84  1  0.6042890476825054  0.3957109523174947  0.0  0.0  0.0  0.0  0.0  0.0  0.0  
Exp0  32712.26  1  0.6453373429955389  0.354662657004461  0.0  0.0  0.0  0.0  0.0  0.0  0.0  
Exp0  51705.098  1  0.9921778783572098  0.0078221216427901  0.0  0.0  0.0  0.0  0.0  0.0  0.0  
Exp0  48607.14  1  0.987973918743228  0.01202608125677192  0.0  0.0  0.0  0.0  0.0  0.0  0.0  
Exp0  29320.74  1  0.31702705823494004  0.68297294176506  0.0  0.0  0.0  0.0  0.0  0.0  0.0  
Exp0  30759.02  1  0.461798184900031  0.538201815099969  0.0  0.0  0.0  0.0  0.0  0.0  0.0  
Exp0  48326.7  1  0.9874534562427012  0.01254654375729877  0.0  0.0  0.0  0.0  0.0  0.0  0.0  
Exp0  48464.46  1  0.9877128219907351  0.01228717800926486  0.0  0.0  0.0  0.0  0.0  0.0  0.0  
Exp0  28565.52  1  0.24728059331608299  0.752719406683917  0.0  0.0  0.0  0.0  0.0  0.0  0.0  
Exp0  31978.36  1  0.5809212002557916  0.41907879974420825  0.0  0.0  0.0  0.0  0.0  0.0  0.0  
Exp0  56698.9  1  0.9955517628228793  0.0044482371771207745  0.0  0.0  0.0  0.0  0.0  0.0  0.0  
Exp0  22663.98  1  0.010812212304655204  0.9891877876953448  0.0  0.0  0.0  0.0  0.0  0.0  0.0  
Exp0  33536.36  1  0.708936549043274  0.29106345095672614  0.0  0.0  0.0  0.0  0.0  0.0  0.0  
Exp0  42058.62  1  0.9616607530177785  0.03833924698222157  0.0  0.0  0.0  0.0  0.0  0.0  0.0  
Exp0  39907.758  1  0.938959788616584  0.06104021138341602  0.0  0.0  0.0  0.0  0.0  0.0  0.0  
Exp0  55213.88  1  0.994817084209636  0.005182915790363939  0.0  0.0  0.0  0.0  0.0  0.0  0.0  
Exp0  38035.7  1  0.9053719220166762  0.09462807798332383  0.0  0.0  0.0  0.0  0.0  0.0  0.0  
Exp0  24235.92  1  0.03024385294723438  0.9697561470527656  0.0  0.0  0.0  0.0  0.0  0.0  0.0  
Exp0  26344.14  1  0.09668100628910056  0.9033189937108994  0.0  0.0  0.0  0.0  0.0  0.0  0.0  
Exp0  45683.02  1  0.9807143741948015  0.01928562580519862  0.0  0.0  0.0  0.0  0.0  0.0  0.0  
Exp0  35421.54  1  0.8185565890866966  0.18144341091330338  0.0  0.0  0.0  0.0  0.0  0.0  0.0  
Exp0  33183.758  1  0.6829135149351406  0.31708648506485926  0.0  0.0  0.0  0.0  0.0  0.0  0.0  
Exp0  44671.14  1  0.9769114285228903  0.02308857147710974  0.0  0.0  0.0  0.0  0.0  0.0  0.0  
Exp0  46535.82  1  0.9833157947783404  0.016684205221659667  0.0  0.0  0.0  0.0  0.0  0.0  0.0  
Exp0  66053.46  1  0.9978490705355411  0.0021509294644589823  0.0  0.0  0.0  0.0  0.0  0.0  0.0  
Exp0  29972.64  1  0.3817486015635522  0.6182513984364478  0.0  0.0  0.0  0.0  0.0  0.0  0.0  
Exp0  36893.44  1  0.8747343154467593  0.12526568455324075  0.0  0.0  0.0  0.0  0.0  0.0  0.0  
Exp0  36842.6  1  0.8731379722420075  0.12686202775799243  0.0  0.0  0.0  0.0  0.0  0.0  0.0  
Exp0  35045.98  1  0.8004517992165828  0.19954820078341723  0.0  0.0  0.0  0.0  0.0  0.0  0.0  
Exp0  43997.1  1  0.9738401069072338  0.026159893092766215  0.0  0.0  0.0  0.0  0.0  0.0  0.0  
Exp0  42024.18  1  0.9613873840523687  0.03861261594763147  0.0  0.0  0.0  0.0  0.0  0.0  0.0  
Exp0  41446.9  1  0.956430762617281  0.043569237382719034  0.0  0.0  0.0  0.0  0.0  0.0  0.0  
Exp0  21260.14  1  0.0038212381811661552  0.9961787618188339  0.0  0.0  0.0  0.0  0.0  0.0  0.0  
Exp0  42604.74  1  0.9656956853297181  0.03430431467028191  0.0  0.0  0.0  0.0  0.0  0.0  0.0  
Exp0  53367.24  1  0.9936230018830516  0.0063769981169483824  0.0  0.0  0.0  0.0  0.0  0.0  0.0  
Exp0  37343.62  1  0.8879527744171424  0.11204722558285761  0.0  0.0  0.0  0.0  0.0  0.0  0.0  
Exp0  40901.6  1  0.951025605321899  0.04897439467810095  0.0  0.0  0.0  0.0  0.0  0.0  0.0  
Exp0  40569.5  1  0.9473388441814145  0.05266115581858559  0.0  0.0  0.0  0.0  0.0  0.0  0.0  
Exp0  53945.34  1  0.9940365472418147  0.005963452758185344  0.0  0.0  0.0  0.0  0.0  0.0  0.0  
Exp0  27400.299  1  0.1569834259015895  0.8430165740984106  0.0  0.0  0.0  0.0  0.0  0.0  0.0  
Exp0  42536.68  1  0.9652223387311862  0.03477766126881376  0.0  0.0  0.0  0.0  0.0  0.0  0.0  
Exp0  46726.06  1  0.983833149200818  0.01616685079918199  0.0  0.0  0.0  0.0  0.0  0.0  0.0  
Exp0  41302.58  1  0.9550732439921266  0.044926756007873325  0.0  0.0  0.0  0.0  0.0  0.0  0.0  
Exp0  20224.48  1  0.0016368297260940658  0.998363170273906  0.0  0.0  0.0  0.0  0.0  0.0  0.0  
Exp0  31005.84  1  0.48672939168990353  0.5132706083100964  0.0  0.0  0.0  0.0  0.0  0.0  0.0  
Exp0  45827.34  1  0.9811896622844635  0.0188103377155365  0.0  0.0  0.0  0.0  0.0  0.0  0.0  
Exp0  41292.74  1  0.9549787007540363  0.04502129924596365  0.0  0.0  0.0  0.0  0.0  0.0  0.0  
Exp0  26203.92  1  0.09019933362174166  0.9098006663782584  0.0  0.0  0.0  0.0  0.0  0.0  0.0  
Exp0  39037.74  1  0.9254377421771127  0.07456225782288715  0.0  0.0  0.0  0.0  0.0  0.0  0.0  
Exp0  35954.54  1  0.8414482727798254  0.15855172722017472  0.0  0.0  0.0  0.0  0.0  0.0  0.0  
Exp0  45235.3  1  0.9791386464216012  0.020861353578398793  0.0  0.0  0.0  0.0  0.0  0.0  0.0  
Exp0  42111.1  1  0.9620727779794369  0.03792722202056297  0.0  0.0  0.0  0.0  0.0  0.0  0.0  
Exp0  43536.258  1  0.9714410841710608  0.028558915828939248  0.0  0.0  0.0  0.0  0.0  0.0  0.0  
Exp0  31415.02  1  0.5273198520799428  0.4726801479200572  0.0  0.0  0.0  0.0  0.0  0.0  0.0  
Exp0  32595.82  1  0.6355822618444092  0.3644177381555907  0.0  0.0  0.0  0.0  0.0  0.0  0.0  
Exp0  43176.28  1  0.9693737233774654  0.030626276622534462  0.0  0.0  0.0  0.0  0.0  0.0  0.0  
Exp0  41455.1  1  0.9565063261178162  0.04349367388218379  0.0  0.0  0.0  0.0  0.0  0.0  0.0  
Exp0  36570.36  1  0.8642078722685425  0.13579212773145755  0.0  0.0  0.0  0.0  0.0  0.0  0.0  
Exp0  42478.46  1  0.9648109402250082  0.035189059774991864  0.0  0.0  0.0  0.0  0.0  0.0  0.0  
Exp0  40617.06  1  0.9478865333477843  0.0521134666522157  0.0  0.0  0.0  0.0  0.0  0.0  0.0  
Exp0  60628.34  1  0.9968685550386365  0.0031314449613635818  0.0  0.0  0.0  0.0  0.0  0.0  0.0  
Exp0  51888.78  1  0.9923590542084988  0.007640945791501295  0.0  0.0  0.0  0.0  0.0  0.0  0.0  
Exp0  54351.24  1  0.994304048104845  0.0056959518951551  0.0  0.0  0.0  0.0  0.0  0.0  0.0  
Exp0  29514.26  1  0.3359193891036323  0.6640806108963677  0.0  0.0  0.0  0.0  0.0  0.0  0.0  
Exp0  41657.64  1  0.958324935692815  0.041675064307185025  0.0  0.0  0.0  0.0  0.0  0.0  0.0  
Exp0  46103.68  1  0.9820584186839006  0.017941581316099426  0.0  0.0  0.0  0.0  0.0  0.0  0.0  
Exp0  42343.16  1  0.9638316054999724  0.03616839450002763  0.0  0.0  0.0  0.0  0.0  0.0  0.0  
Exp0  37796.258  1  0.8997121659521806  0.10028783404781932  0.0  0.0  0.0  0.0  0.0  0.0  0.0  
Exp0  41656.82  1  0.9583177071795418  0.041682292820458294  0.0  0.0  0.0  0.0  0.0  0.0  0.0  
Exp0  60824.32  1  0.9969171424747264  0.0030828575252735517  0.0  0.0  0.0  0.0  0.0  0.0  0.0  
Exp0  41141.04  1  0.9534929174562234  0.04650708254377653  0.0  0.0  0.0  0.0  0.0  0.0  0.0  
Exp0  33197.7  1  0.6839774449456079  0.3160225550543922  0.0  0.0  0.0  0.0  0.0  0.0  0.0  
Exp0  19130.6  1  0.0006151815634518655  0.9993848184365481  0.0  0.0  0.0  0.0  0.0  0.0  0.0  
Exp0  47646.098  1  0.9860598995792551  0.013940100420744927  0.0  0.0  0.0  0.0  0.0  0.0  0.0  
Exp0  48430.84  1  0.9876501868439231  0.012349813156076802  0.0  0.0  0.0  0.0  0.0  0.0  0.0  
Exp0  35770.04  1  0.8338788702592087  0.1661211297407913  0.0  0.0  0.0  0.0  0.0  0.0  0.0  
Exp0  20887.04  1  0.002838992197043744  0.9971610078029562  0.0  0.0  0.0  0.0  0.0  0.0  0.0  
Exp0  48343.098  1  0.9874847505236772  0.012515249476322803  0.0  0.0  0.0  0.0  0.0  0.0  0.0  
Exp0  48662.9  1  0.988073923044436  0.011926076955564009  0.0  0.0  0.0  0.0  0.0  0.0  0.0  
Exp0  49710.04  1  0.9897614699313447  0.010238530068655308  0.0  0.0  0.0  0.0  0.0  0.0  0.0  
Exp0  20322.06  1  0.0017785163412693506  0.9982214836587306  0.0  0.0  0.0  0.0  0.0  0.0  0.0  
Exp0  31710.219  1  0.555795711170202  0.4442042888297981  0.0  0.0  0.0  0.0  0.0  0.0  0.0  
Exp0  18439.34  1  0.0003156386500317243  0.9996843613499682  0.0  0.0  0.0  0.0  0.0  0.0  0.0  
Exp0  37051.7  1  0.8795655824212635  0.12043441757873656  0.0  0.0  0.0  0.0  0.0  0.0  0.0  
Exp0  42635.9  1  0.9659098014189554  0.03409019858104456  0.0  0.0  0.0  0.0  0.0  0.0  0.0  
Exp0  35400.22  1  0.8175738673270161  0.18242613267298383  0.0  0.0  0.0  0.0  0.0  0.0  0.0  
Exp0  40087.34  1  0.9413804376327781  0.058619562367221816  0.0  0.0  0.0  0.0  0.0  0.0  0.0  
Exp0  44830.22  1  0.977568763504377  0.02243123649562293  0.0  0.0  0.0  0.0  0.0  0.0  0.0  
Exp0  43684.68  1  0.9722425906611829  0.027757409338817107  0.0  0.0  0.0  0.0  0.0  0.0  0.0  
Exp0  41595.32  1  0.9577752916165543  0.04222470838344564  0.0  0.0  0.0  0.0  0.0  0.0  0.0  
Exp0  20582.82  1  0.002212966585552881  0.9977870334144472  0.0  0.0  0.0  0.0  0.0  0.0  0.0  
Exp0  48982.7  1  0.9886266277400111  0.011373372259988891  0.0  0.0  0.0  0.0  0.0  0.0  0.0  
Exp0  46929.418  1  0.9843632647015351  0.015636735298464977  0.0  0.0  0.0  0.0  0.0  0.0  0.0  
Exp0  19547.16  1  0.0009025971712360969  0.9990974028287639  0.0  0.0  0.0  0.0  0.0  0.0  0.0  
Exp0  28399.879  1  0.23303433853684533  0.7669656614631547  0.0  0.0  0.0  0.0  0.0  0.0  0.0  
Exp0  35520.758  1  0.823059913416765  0.17694008658323496  0.0  0.0  0.0  0.0  0.0  0.0  0.0  
Exp0  28943.54  1  0.28129608306282844  0.7187039169371715  0.0  0.0  0.0  0.0  0.0  0.0  0.0  
Exp0  38142.3  1  0.9077748184971497  0.09222518150285025  0.0  0.0  0.0  0.0  0.0  0.0  0.0  
Exp0  49176.22  1  0.9889444954258653  0.011055504574134713  0.0  0.0  0.0  0.0  0.0  0.0  0.0  
Exp0  43050.82  1  0.9686098573021603  0.03139014269783979  0.0  0.0  0.0  0.0  0.0  0.0  0.0  
Exp0  20191.68  1  0.0015915549886509673  0.9984084450113491  0.0  0.0  0.0  0.0  0.0  0.0  0.0  
Exp0  17949.8  1  0.00019188664192089456  0.9998081133580792  0.0  0.0  0.0  0.0  0.0  0.0  0.0  
Exp0  41793.758  1  0.9594954826300772  0.04050451736992287  0.0  0.0  0.0  0.0  0.0  0.0  0.0  
Exp0  25037.879  1  0.04847019589188357  0.9515298041081164  0.0  0.0  0.0  0.0  0.0  0.0  0.0  
Exp0  27757.82  1  0.182122151046992  0.817877848953008  0.0  0.0  0.0  0.0  0.0  0.0  0.0  
Exp0  41070.52  1  0.9527818683355399  0.047218131664460136  0.0  0.0  0.0  0.0  0.0  0.0  0.0  
Exp0  38872.918  1  0.9225002745980744  0.07749972540192555  0.0  0.0  0.0  0.0  0.0  0.0  0.0  
Exp0  42707.24  1  0.966393830947489  0.033606169052510994  0.0  0.0  0.0  0.0  0.0  0.0  0.0  
Exp0  41400.16  1  0.9559966071122177  0.044003392887782246  0.0  0.0  0.0  0.0  0.0  0.0  0.0  
Exp0  34347.34  1  0.7620024105118527  0.23799758948814725  0.0  0.0  0.0  0.0  0.0  0.0  0.0  
Exp0  42521.918  1  0.9651186075020026  0.03488139249799743  0.0  0.0  0.0  0.0  0.0  0.0  0.0  
Exp0  43489.52  1  0.9711826888482549  0.028817311151745045  0.0  0.0  0.0  0.0  0.0  0.0  0.0  
Exp0  38629.38  1  0.9179121568716051  0.08208784312839491  0.0  0.0  0.0  0.0  0.0  0.0  0.0  
Exp0  42327.58  1  0.963716640167255  0.036283359832745055  0.0  0.0  0.0  0.0  0.0  0.0  0.0  
Exp0  28461.379  1  0.23827369783044647  0.7617263021695536  0.0  0.0  0.0  0.0  0.0  0.0  0.0  
Exp0  19315.1  1  0.0007302509287544159  0.9992697490712457  0.0  0.0  0.0  0.0  0.0  0.0  0.0  
Exp0  34576.94  1  0.77535173530193  0.2246482646980699  0.0  0.0  0.0  0.0  0.0  0.0  0.0  
Exp0  21882.52  1  0.0061501912707067575  0.9938498087292932  0.0  0.0  0.0  0.0  0.0  0.0  0.0  
Exp0  40456.34  1  0.9460074564666401  0.053992543533359964  0.0  0.0  0.0  0.0  0.0  0.0  0.0  
Exp0  47176.24  1  0.9849767067644984  0.015023293235501459  0.0  0.0  0.0  0.0  0.0  0.0  0.0  
Exp0  28054.66  1  0.2047721528157399  0.7952278471842601  0.0  0.0  0.0  0.0  0.0  0.0  0.0  
Exp0  32495.78  1  0.6270549960119707  0.3729450039880293  0.0  0.0  0.0  0.0  0.0  0.0  0.0  
Exp0  57276.18  1  0.9957952053894743  0.0042047946105256894  0.0  0.0  0.0  0.0  0.0  0.0  0.0  
Exp0  40494.06  1  0.946455661029345  0.05354433897065511  0.0  0.0  0.0  0.0  0.0  0.0  0.0  
Exp0  46917.12  1  0.9843318911129623  0.015668108887037704  0.0  0.0  0.0  0.0  0.0  0.0  0.0  
Exp0  53020.38  1  0.9933548043117072  0.006645195688292884  0.0  0.0  0.0  0.0  0.0  0.0  0.0  
Exp0  28727.06  1  0.26157314122097935  0.7384268587790206  0.0  0.0  0.0  0.0  0.0  0.0  0.0  
Exp0  31966.879  1  0.5798616987091049  0.42013830129089497  0.0  0.0  0.0  0.0  0.0  0.0  0.0  
Exp0  50598.098  1  0.9909483192520183  0.009051680747981676  0.0  0.0  0.0  0.0  0.0  0.0  0.0  
Exp0  32820.5  1  0.6542407942561359  0.34575920574386415  0.0  0.0  0.0  0.0  0.0  0.0  0.0  
Exp0  61427.02  1  0.9970588442371385  0.0029411557628614446  0.0  0.0  0.0  0.0  0.0  0.0  0.0  
Exp0  56300.38  1  0.9953708710915791  0.004629128908420963  0.0  0.0  0.0  0.0  0.0  0.0  0.0  
Exp0  42308.72  1  0.9635769836536826  0.03642301634631737  0.0  0.0  0.0  0.0  0.0  0.0  0.0  
Exp0  20478.68  1  0.002029150433511332  0.9979708495664886  0.0  0.0  0.0  0.0  0.0  0.0  0.0  
Exp0  44159.46  1  0.9746247570461082  0.02537524295389181  0.0  0.0  0.0  0.0  0.0  0.0  0.0  
Exp0  45439.48  1  0.9798769355970235  0.020123064402976475  0.0  0.0  0.0  0.0  0.0  0.0  0.0  
Exp0  18593.5  1  0.0003675684203225748  0.9996324315796774  0.0  0.0  0.0  0.0  0.0  0.0  0.0  
Exp0  36508.04  1  0.8620704566202941  0.1379295433797059  0.0  0.0  0.0  0.0  0.0  0.0  0.0  
Exp0  55790.34  1  0.9951225816034502  0.004877418396549686  0.0  0.0  0.0  0.0  0.0  0.0  0.0  
Exp0  49860.918  1  0.9899775190864362  0.01002248091356374  0.0  0.0  0.0  0.0  0.0  0.0  0.0  
Exp0  22290.879  1  0.008296478315326736  0.9917035216846732  0.0  0.0  0.0  0.0  0.0  0.0  0.0  
Exp0  53429.56  1  0.9936695512332733  0.006330448766726626  0.0  0.0  0.0  0.0  0.0  0.0  0.0  
Exp0  44537.48  1  0.9763399982553632  0.023660001744636807  0.0  0.0  0.0  0.0  0.0  0.0  0.0  
Exp0  49966.7  1  0.9901252976610276  0.009874702338972306  0.0  0.0  0.0  0.0  0.0  0.0  0.0  
Exp0  51261.48  1  0.9917147781070287  0.00828522189297131  0.0  0.0  0.0  0.0  0.0  0.0  0.0  
Exp0  41700.28  1  0.958696064715574  0.041303935284425955  0.0  0.0  0.0  0.0  0.0  0.0  0.0  
Exp0  19741.5  1  0.0010744291670334966  0.9989255708329665  0.0  0.0  0.0  0.0  0.0  0.0  0.0  
Exp0  21406.1  1  0.0042818045871079605  0.995718195412892  0.0  0.0  0.0  0.0  0.0  0.0  0.0  
Exp0  35207.52  1  0.8084489558058716  0.19155104419412847  0.0  0.0  0.0  0.0  0.0  0.0  0.0  
Exp0  31173.12  1  0.5034548843553808  0.49654511564461923  0.0  0.0  0.0  0.0  0.0  0.0  0.0  
Exp0  28704.92  1  0.25959261227887553  0.7404073877211245  0.0  0.0  0.0  0.0  0.0  0.0  0.0  
Exp0  43607.6  1  0.971829948892383  0.028170051107616962  0.0  0.0  0.0  0.0  0.0  0.0  0.0  
Exp0  22398.299  1  0.00896129239414025  0.9910387076058598  0.0  0.0  0.0  0.0  0.0  0.0  0.0  
Exp0  37624.88  1  0.8954290685428842  0.10457093145711589  0.0  0.0  0.0  0.0  0.0  0.0  0.0  
Exp0  29198.56  1  0.30528208196193607  0.6947179180380639  0.0  0.0  0.0  0.0  0.0  0.0  0.0  
Exp0  49704.3  1  0.9897531122006943  0.01024688779930575  0.0  0.0  0.0  0.0  0.0  0.0  0.0  
Exp0  53581.258  1  0.9937808055992339  0.006219194400766146  0.0  0.0  0.0  0.0  0.0  0.0  0.0  
Exp0  23968.6  1  0.025639334259961923  0.9743606657400381  0.0  0.0  0.0  0.0  0.0  0.0  0.0  
Exp0  36180.04  1  0.8502158057935364  0.14978419420646363  0.0  0.0  0.0  0.0  0.0  0.0  0.0  
Exp0  42993.418  1  0.9682525622158817  0.031747437784118177  0.0  0.0  0.0  0.0  0.0  0.0  0.0  
Exp0  54005.2  1  0.994077139256449  0.005922860743551039  0.0  0.0  0.0  0.0  0.0  0.0  0.0  
Exp0  14505.8  1  2.791494797964659e-06  0.9999972085052019  0.0  0.0  0.0  0.0  0.0  0.0  0.0  
Exp0  41387.04  1  0.9558736736703208  0.04412632632967918  0.0  0.0  0.0  0.0  0.0  0.0  0.0  
Exp0  24290.04  1  0.03125702782702209  0.9687429721729779  0.0  0.0  0.0  0.0  0.0  0.0  0.0  
Exp0  40604.758  1  0.9477455665734092  0.052254433426590766  0.0  0.0  0.0  0.0  0.0  0.0  0.0  
Exp0  45028.66  1  0.9783559737144136  0.021644026285586322  0.0  0.0  0.0  0.0  0.0  0.0  0.0  
Exp0  48606.32  1  0.9879724116248151  0.01202758837518492  0.0  0.0  0.0  0.0  0.0  0.0  0.0  
Exp0  43534.62  1  0.9714320647661281  0.0285679352338718  0.0  0.0  0.0  0.0  0.0  0.0  0.0  
Exp0  35440.4  1  0.819421026812475  0.180578973187525  0.0  0.0  0.0  0.0  0.0  0.0  0.0  
Exp0  44849.9  1  0.9776484411761746  0.022351558823825387  0.0  0.0  0.0  0.0  0.0  0.0  0.0  
Exp0  43245.98  1  0.9697881341797344  0.030211865820265634  0.0  0.0  0.0  0.0  0.0  0.0  0.0  
Exp0  42741.68  1  0.9666245856866349  0.033375414313365076  0.0  0.0  0.0  0.0  0.0  0.0  0.0  
Exp0  30137.459  1  0.3984740186491907  0.6015259813508094  0.0  0.0  0.0  0.0  0.0  0.0  0.0  
Exp0  45880.64  1  0.9813613272548131  0.018638672745186984  0.0  0.0  0.0  0.0  0.0  0.0  0.0  
Exp0  51023.68  1  0.9914507292382021  0.008549270761797845  0.0  0.0  0.0  0.0  0.0  0.0  0.0  
Exp0  19715.26  1  0.0010496191215959214  0.9989503808784042  0.0  0.0  0.0  0.0  0.0  0.0  0.0  
Exp0  47232.82  1  0.9851128482747484  0.014887151725251525  0.0  0.0  0.0  0.0  0.0  0.0  0.0  
Exp0  41592.86  1  0.957753532265123  0.04224646773487688  0.0  0.0  0.0  0.0  0.0  0.0  0.0  
Exp0  35407.6  1  0.8179152823924551  0.18208471760754483  0.0  0.0  0.0  0.0  0.0  0.0  0.0  
Exp0  43361.6  1  0.970460352405317  0.02953964759468303  0.0  0.0  0.0  0.0  0.0  0.0  0.0  
Exp0  23683.24  1  0.02140113499939304  0.978598865000607  0.0  0.0  0.0  0.0  0.0  0.0  0.0  
Exp0  17044.52  1  7.199177623104813e-05  0.9999280082237689  0.0  0.0  0.0  0.0  0.0  0.0  0.0  
Exp0  32513.82  1  0.6286032895087097  0.37139671049129025  0.0  0.0  0.0  0.0  0.0  0.0  0.0  
Exp0  39790.5  1  0.9373154518549992  0.06268454814500081  0.0  0.0  0.0  0.0  0.0  0.0  0.0  
Exp0  38293.18  1  0.9110599591880866  0.08894004081191338  0.0  0.0  0.0  0.0  0.0  0.0  0.0  
Exp0  23830.84  1  0.023511091474944925  0.976488908525055  0.0  0.0  0.0  0.0  0.0  0.0  0.0  
Exp0  17461.08  1  0.00011417682204247733  0.9998858231779575  0.0  0.0  0.0  0.0  0.0  0.0  0.0  
Exp0  30381.0  1  0.42329411755086255  0.5767058824491375  0.0  0.0  0.0  0.0  0.0  0.0  0.0  
Exp0  31998.86  1  0.582809173402408  0.417190826597592  0.0  0.0  0.0  0.0  0.0  0.0  0.0  
Exp0  18855.9  1  0.0004741439868897122  0.9995258560131104  0.0  0.0  0.0  0.0  0.0  0.0  0.0  
Exp0  52247.94  1  0.9926967080302042  0.007303291969795954  0.0  0.0  0.0  0.0  0.0  0.0  0.0  
Exp0  50448.86  1  0.9907624975516673  0.009237502448332666  0.0  0.0  0.0  0.0  0.0  0.0  0.0  
Exp0  29576.58  1  0.3420703371563624  0.6579296628436375  0.0  0.0  0.0  0.0  0.0  0.0  0.0  
Exp0  18013.76  1  0.0002050304006107893  0.9997949695993893  0.0  0.0  0.0  0.0  0.0  0.0  0.0  
Exp0  32569.58  1  0.6333590349171984  0.3666409650828017  0.0  0.0  0.0  0.0  0.0  0.0  0.0  
Exp0  40474.38  1  0.9462222066717649  0.053777793328235145  0.0  0.0  0.0  0.0  0.0  0.0  0.0  
Exp0  54607.08  1  0.9944637285829049  0.005536271417095088  0.0  0.0  0.0  0.0  0.0  0.0  0.0  
Exp0  36616.28  1  0.8657599602798813  0.13424003972011866  0.0  0.0  0.0  0.0  0.0  0.0  0.0  
Exp0  45868.34  1  0.9813219414500124  0.018678058549987622  0.0  0.0  0.0  0.0  0.0  0.0  0.0  
Exp0  43446.06  1  0.9709397332431517  0.029060266756848138  0.0  0.0  0.0  0.0  0.0  0.0  0.0  
Exp0  34030.82  1  0.7424029717380826  0.25759702826191744  0.0  0.0  0.0  0.0  0.0  0.0  0.0  
Exp0  32671.26  1  0.6419236511508974  0.35807634884910255  0.0  0.0  0.0  0.0  0.0  0.0  0.0  
Exp0  31795.5  1  0.563868759719819  0.43613124028018097  0.0  0.0  0.0  0.0  0.0  0.0  0.0  
Exp0  38653.16  1  0.9183735971951313  0.08162640280486869  0.0  0.0  0.0  0.0  0.0  0.0  0.0  
Exp0  24153.1  1  0.028747236864202563  0.9712527631357976  0.0  0.0  0.0  0.0  0.0  0.0  0.0  
Exp0  28130.1  1  0.21077589342300673  0.7892241065769934  0.0  0.0  0.0  0.0  0.0  0.0  0.0  
Exp0  32389.18  1  0.6178230739565291  0.382176926043471  0.0  0.0  0.0  0.0  0.0  0.0  0.0  
Exp0  25391.299  1  0.05899100189487778  0.9410089981051222  0.0  0.0  0.0  0.0  0.0  0.0  0.0  
Exp0  60437.28  1  0.9968199327874673  0.003180067212532653  0.0  0.0  0.0  0.0  0.0  0.0  0.0  
Exp0  45596.098  1  0.9804207030925911  0.019579296907408776  0.0  0.0  0.0  0.0  0.0  0.0  0.0  
Exp0  19976.02  1  0.0013209129201268717  0.9986790870798732  0.0  0.0  0.0  0.0  0.0  0.0  0.0  
Exp0  32273.56  1  0.6076472942928051  0.392352705707195  0.0  0.0  0.0  0.0  0.0  0.0  0.0  
Exp0  50999.9  1  0.9914236555245859  0.008576344475414137  0.0  0.0  0.0  0.0  0.0  0.0  0.0  
Exp0  51213.098  1  0.9916619615187883  0.008338038481211799  0.0  0.0  0.0  0.0  0.0  0.0  0.0  
Exp0  24762.36  1  0.04138619118435886  0.9586138088156412  0.0  0.0  0.0  0.0  0.0  0.0  0.0  
Exp0  39397.72  1  0.9314175093973179  0.06858249060268198  0.0  0.0  0.0  0.0  0.0  0.0  0.0  
Exp0  37015.62  1  0.8784827915534048  0.12151720844659519  0.0  0.0  0.0  0.0  0.0  0.0  0.0  
Exp0  30614.7  1  0.4471246248574034  0.5528753751425967  0.0  0.0  0.0  0.0  0.0  0.0  0.0  
Exp0  46775.258  1  0.9839635327747236  0.016036467225276338  0.0  0.0  0.0  0.0  0.0  0.0  0.0  
Exp0  49602.62  1  0.9896037758969174  0.010396224103082562  0.0  0.0  0.0  0.0  0.0  0.0  0.0  
Exp0  41188.6  1  0.9539651230265797  0.04603487697342035  0.0  0.0  0.0  0.0  0.0  0.0  0.0  
Exp0  30094.0  1  0.3940560018217587  0.6059439981782413  0.0  0.0  0.0  0.0  0.0  0.0  0.0  
Exp0  37988.14  1  0.9042768277267565  0.0957231722732435  0.0  0.0  0.0  0.0  0.0  0.0  0.0  
Exp0  24267.9  1  0.03083922312750348  0.9691607768724966  0.0  0.0  0.0  0.0  0.0  0.0  0.0  
Exp0  50142.18  1  0.9903639503989207  0.009636049601079387  0.0  0.0  0.0  0.0  0.0  0.0  0.0  
Exp0  53372.16  1  0.9936267080354049  0.006373291964595181  0.0  0.0  0.0  0.0  0.0  0.0  0.0  
Exp0  25790.64  1  0.0730261638872542  0.9269738361127458  0.0  0.0  0.0  0.0  0.0  0.0  0.0  
Exp0  54299.58  1  0.9942709762886636  0.0057290237113364235  0.0  0.0  0.0  0.0  0.0  0.0  0.0  
Exp0  36849.98  1  0.8733710700258147  0.12662892997418526  0.0  0.0  0.0  0.0  0.0  0.0  0.0  
Exp0  74352.68  1  0.9985330507121  0.0014669492879000221  0.0  0.0  0.0  0.0  0.0  0.0  0.0  
Exp0  45984.78  1  0.9816910554869943  0.01830894451300555  0.0  0.0  0.0  0.0  0.0  0.0  0.0  
Exp0  38594.12  1  0.91722270390884  0.08277729609115995  0.0  0.0  0.0  0.0  0.0  0.0  0.0  
Exp0  23692.26  1  0.021525200408559448  0.9784747995914405  0.0  0.0  0.0  0.0  0.0  0.0  0.0  
Exp0  39618.3  1  0.9348058163089238  0.06519418369107616  0.0  0.0  0.0  0.0  0.0  0.0  0.0  
Exp0  33381.38  1  0.6977205517907248  0.3022794482092753  0.0  0.0  0.0  0.0  0.0  0.0  0.0  
Exp0  51740.36  1  0.9922131148232324  0.0077868851767675835  0.0  0.0  0.0  0.0  0.0  0.0  0.0  
Exp0  35985.7  1  0.8426905307122131  0.1573094692877869  0.0  0.0  0.0  0.0  0.0  0.0  0.0  
Exp0  32940.22  1  0.6638969390983482  0.3361030609016517  0.0  0.0  0.0  0.0  0.0  0.0  0.0  
Exp0  44408.74  1  0.9757727327099391  0.02422726729006097  0.0  0.0  0.0  0.0  0.0  0.0  0.0  
Exp0  42968.82  1  0.9680978392634978  0.03190216073650231  0.0  0.0  0.0  0.0  0.0  0.0  0.0  
Exp0  43564.14  1  0.9715937667300603  0.028406233269939775  0.0  0.0  0.0  0.0  0.0  0.0  0.0  
Exp0  37996.34  1  0.9044663311152886  0.09553366888471135  0.0  0.0  0.0  0.0  0.0  0.0  0.0  
Exp0  72066.516  1  0.9984018846487637  0.001598115351236341  0.0  0.0  0.0  0.0  0.0  0.0  0.0  
Exp0  50549.72  1  0.9908886594776192  0.009111340522380855  0.0  0.0  0.0  0.0  0.0  0.0  0.0  
Exp0  42980.3  1  0.9681701242407758  0.03182987575922422  0.0  0.0  0.0  0.0  0.0  0.0  0.0  
Exp0  40305.46  1  0.9441698815982007  0.05583011840179938  0.0  0.0  0.0  0.0  0.0  0.0  0.0  
Exp0  44294.758  1  0.9752561893362806  0.02474381066371934  0.0  0.0  0.0  0.0  0.0  0.0  0.0  
Exp0  34328.48  1  0.760873594832398  0.23912640516760195  0.0  0.0  0.0  0.0  0.0  0.0  0.0  
Exp0  19891.56  1  0.0012268098710641372  0.9987731901289358  0.0  0.0  0.0  0.0  0.0  0.0  0.0  
Exp0  44713.78  1  0.9770899728359923  0.022910027164007748  0.0  0.0  0.0  0.0  0.0  0.0  0.0  
Exp0  61380.28  1  0.997048260175228  0.0029517398247720108  0.0  0.0  0.0  0.0  0.0  0.0  0.0  
Exp0  32696.68  1  0.6440438878323183  0.3559561121676817  0.0  0.0  0.0  0.0  0.0  0.0  0.0  
Exp0  47310.72  1  0.9852976854844961  0.014702314515503826  0.0  0.0  0.0  0.0  0.0  0.0  0.0  
Exp0  51186.04  1  0.9916322481538066  0.00836775184619331  0.0  0.0  0.0  0.0  0.0  0.0  0.0  
Exp0  37176.34  1  0.8832283701863447  0.11677162981365521  0.0  0.0  0.0  0.0  0.0  0.0  0.0  
Exp0  43298.46  1  0.9700956444671295  0.029904355532870516  0.0  0.0  0.0  0.0  0.0  0.0  0.0  
Exp0  31160.82  1  0.5022306511706138  0.49776934882938617  0.0  0.0  0.0  0.0  0.0  0.0  0.0  
Exp0  23393.78  1  0.017734423681954405  0.9822655763180457  0.0  0.0  0.0  0.0  0.0  0.0  0.0  
Exp0  48243.88  1  0.9872940910027628  0.01270590899723719  0.0  0.0  0.0  0.0  0.0  0.0  0.0  
Exp0  32408.04  1  0.6194677579703244  0.3805322420296756  0.0  0.0  0.0  0.0  0.0  0.0  0.0  
Exp0  36884.418  1  0.8744526008241035  0.1255473991758966  0.0  0.0  0.0  0.0  0.0  0.0  0.0  
Exp0  57171.22  1  0.9957524932860019  0.0042475067139981495  0.0  0.0  0.0  0.0  0.0  0.0  0.0  
Exp0  39160.74  1  0.927546472835018  0.07245352716498199  0.0  0.0  0.0  0.0  0.0  0.0  0.0  
Exp0  48009.36  1  0.9868278342166146  0.013172165783385426  0.0  0.0  0.0  0.0  0.0  0.0  0.0  
Exp0  35916.82  1  0.8399301995429179  0.16006980045708202  0.0  0.0  0.0  0.0  0.0  0.0  0.0  
Exp0  56866.18  1  0.99562449766918  0.00437550233081989  0.0  0.0  0.0  0.0  0.0  0.0  0.0  
Exp0  18967.42  1  0.0005274083236229067  0.999472591676377  0.0  0.0  0.0  0.0  0.0  0.0  0.0  
Exp0  30207.16  1  0.4055677148085191  0.5944322851914808  0.0  0.0  0.0  0.0  0.0  0.0  0.0  
Exp0  33761.04  1  0.7245795579233809  0.27542044207661903  0.0  0.0  0.0  0.0  0.0  0.0  0.0  
Exp0  45167.24  1  0.9788848682781451  0.021115131721854856  0.0  0.0  0.0  0.0  0.0  0.0  0.0  
Exp0  37117.3  1  0.8815085187612115  0.11849148123878853  0.0  0.0  0.0  0.0  0.0  0.0  0.0  
Exp0  44756.418  1  0.977266817742605  0.02273318225739488  0.0  0.0  0.0  0.0  0.0  0.0  0.0  
Exp0  55062.18  1  0.9947319474057259  0.0052680525942740445  0.0  0.0  0.0  0.0  0.0  0.0  0.0  
Exp0  21421.68  1  0.0043337529675927244  0.9956662470324072  0.0  0.0  0.0  0.0  0.0  0.0  0.0  
Exp0  42073.38  1  0.9617772560352104  0.03822274396478961  0.0  0.0  0.0  0.0  0.0  0.0  0.0  
Exp0  31255.12  1  0.5115911521271406  0.48840884787285943  0.0  0.0  0.0  0.0  0.0  0.0  0.0  
Exp0  53784.62  1  0.9939255554791341  0.006074444520865966  0.0  0.0  0.0  0.0  0.0  0.0  0.0  
Exp0  58097.0  1  0.9961072957972738  0.0038927042027262575  0.0  0.0  0.0  0.0  0.0  0.0  0.0  
Exp0  35556.02  1  0.8246328499990767  0.1753671500009233  0.0  0.0  0.0  0.0  0.0  0.0  0.0  
Exp0  26782.02  1  0.11917336429748143  0.8808266357025186  0.0  0.0  0.0  0.0  0.0  0.0  0.0  
Exp0  60293.78  1  0.9967825810970544  0.0032174189029456645  0.0  0.0  0.0  0.0  0.0  0.0  0.0  
Exp0  35888.12  1  0.8387654346839601  0.16123456531603983  0.0  0.0  0.0  0.0  0.0  0.0  0.0  
Exp0  44800.7  1  0.9774486363049488  0.02255136369505119  0.0  0.0  0.0  0.0  0.0  0.0  0.0  
Exp0  34471.16  1  0.7692901989891309  0.2307098010108691  0.0  0.0  0.0  0.0  0.0  0.0  0.0  
Exp0  44521.08  1  0.9762686909303052  0.023731309069694825  0.0  0.0  0.0  0.0  0.0  0.0  0.0  
Exp0  26262.959  1  0.09288699067851146  0.9071130093214885  0.0  0.0  0.0  0.0  0.0  0.0  0.0  
Exp0  47295.14  1  0.9852609797869575  0.01473902021304243  0.0  0.0  0.0  0.0  0.0  0.0  0.0  
Exp0  25110.86  1  0.05050583539506576  0.9494941646049342  0.0  0.0  0.0  0.0  0.0  0.0  0.0  
Exp0  50940.86  1  0.9913560108016102  0.008643989198389811  0.0  0.0  0.0  0.0  0.0  0.0  0.0  
Exp0  42870.418  1  0.9674697251323808  0.032530274867619106  0.0  0.0  0.0  0.0  0.0  0.0  0.0  
Exp0  41210.74  1  0.9541826970472453  0.04581730295275474  0.0  0.0  0.0  0.0  0.0  0.0  0.0  
Exp0  41564.16  1  0.9574973671604102  0.042502632839589785  0.0  0.0  0.0  0.0  0.0  0.0  0.0  
Exp0  51187.68  1  0.9916340368869515  0.008365963113048443  0.0  0.0  0.0  0.0  0.0  0.0  0.0  
Exp0  39686.36  1  0.9358117056141201  0.06418829438587993  0.0  0.0  0.0  0.0  0.0  0.0  0.0  
Exp0  37116.48  1  0.8814847474044178  0.11851525259558215  0.0  0.0  0.0  0.0  0.0  0.0  0.0  
Exp0  37907.78  1  0.9023939338544402  0.09760606614555978  0.0  0.0  0.0  0.0  0.0  0.0  0.0  
Exp0  32948.418  1  0.6645500334542274  0.3354499665457725  0.0  0.0  0.0  0.0  0.0  0.0  0.0  
Exp0  40877.0  1  0.9507633573679466  0.04923664263205343  0.0  0.0  0.0  0.0  0.0  0.0  0.0  
Exp0  50234.02  1  0.9904857213073011  0.00951427869269889  0.0  0.0  0.0  0.0  0.0  0.0  0.0  
Exp0  40637.56  1  0.9481204643002537  0.05187953569974643  0.0  0.0  0.0  0.0  0.0  0.0  0.0  
Exp0  39909.4  1  0.9389823613318553  0.061017638668144684  0.0  0.0  0.0  0.0  0.0  0.0  0.0  
Exp0  33825.82  1  0.7289547317019006  0.27104526829809944  0.0  0.0  0.0  0.0  0.0  0.0  0.0  
Exp0  49103.24  1  0.9888260283449908  0.011173971655009222  0.0  0.0  0.0  0.0  0.0  0.0  0.0  
Exp0  31299.4  1  0.5159662682424507  0.48403373175754927  0.0  0.0  0.0  0.0  0.0  0.0  0.0  
Exp0  37215.7  1  0.8843588999052567  0.1156411000947432  0.0  0.0  0.0  0.0  0.0  0.0  0.0  
Exp0  29009.959  1  0.28746992154162065  0.7125300784583793  0.0  0.0  0.0  0.0  0.0  0.0  0.0  
Exp0  18618.92  1  0.0003768442718648235  0.9996231557281352  0.0  0.0  0.0  0.0  0.0  0.0  0.0  
Exp0  16346.7  1  3.189552853628949e-05  0.9999681044714637  0.0  0.0  0.0  0.0  0.0  0.0  0.0  
Exp0  37254.24  1  0.8854549375882926  0.11454506241170748  0.0  0.0  0.0  0.0  0.0  0.0  0.0  
Exp0  34085.758  1  0.7459066799616675  0.2540933200383324  0.0  0.0  0.0  0.0  0.0  0.0  0.0  
Exp0  30589.28  1  0.4445367051986367  0.5554632948013632  0.0  0.0  0.0  0.0  0.0  0.0  0.0  
Exp0  38130.82  1  0.907519543925623  0.09248045607437709  0.0  0.0  0.0  0.0  0.0  0.0  0.0  
Exp0  32108.74  1  0.5928518925401197  0.40714810745988034  0.0  0.0  0.0  0.0  0.0  0.0  0.0  
Exp0  41745.38  1  0.9590841117729972  0.040915888227002796  0.0  0.0  0.0  0.0  0.0  0.0  0.0  
Exp0  38270.22  1  0.9105683817955752  0.08943161820442493  0.0  0.0  0.0  0.0  0.0  0.0  0.0  
Exp0  31683.16  1  0.553217926106572  0.44678207389342794  0.0  0.0  0.0  0.0  0.0  0.0  0.0  
Exp0  36674.5  1  0.8677013500206463  0.13229864997935376  0.0  0.0  0.0  0.0  0.0  0.0  0.0  
Exp0  28616.36  1  0.251737458697358  0.7482625413026419  0.0  0.0  0.0  0.0  0.0  0.0  0.0  
Exp0  45232.02  1  0.9791264729218847  0.02087352707811536  0.0  0.0  0.0  0.0  0.0  0.0  0.0  
Exp0  44176.68  1  0.9747061270986421  0.02529387290135788  0.0  0.0  0.0  0.0  0.0  0.0  0.0  
Exp0  51582.918  1  0.9920540052298504  0.007945994770149576  0.0  0.0  0.0  0.0  0.0  0.0  0.0  
Exp0  40715.46  1  0.9489983870633463  0.05100161293665369  0.0  0.0  0.0  0.0  0.0  0.0  0.0  
Exp0  59509.04  1  0.9965648101881576  0.003435189811842469  0.0  0.0  0.0  0.0  0.0  0.0  0.0  
Exp0  38337.46  1  0.9119985177304801  0.08800148226951993  0.0  0.0  0.0  0.0  0.0  0.0  0.0  
Exp0  23657.0  1  0.021043700771003437  0.9789562992289965  0.0  0.0  0.0  0.0  0.0  0.0  0.0  
Exp0  19122.4  1  0.0006104692518309259  0.9993895307481692  0.0  0.0  0.0  0.0  0.0  0.0  0.0  
Exp0  50252.06  1  0.9905093879585701  0.009490612041429862  0.0  0.0  0.0  0.0  0.0  0.0  0.0  
Exp0  31831.58  1  0.567260513693328  0.4327394863066721  0.0  0.0  0.0  0.0  0.0  0.0  0.0  
Exp0  38952.46  1  0.9239342235024373  0.07606577649756266  0.0  0.0  0.0  0.0  0.0  0.0  0.0  
Exp0  30903.34  1  0.47640568182712245  0.5235943181728776  0.0  0.0  0.0  0.0  0.0  0.0  0.0  
Exp0  47391.08  1  0.9854851873777467  0.014514812622253232  0.0  0.0  0.0  0.0  0.0  0.0  0.0  
Exp0  35003.34  1  0.7982876256458133  0.20171237435418657  0.0  0.0  0.0  0.0  0.0  0.0  0.0  
Exp0  60228.18  1  0.9967652591514296  0.0032347408485704178  0.0  0.0  0.0  0.0  0.0  0.0  0.0  
Exp0  41487.08  1  0.9567996304708023  0.04320036952919763  0.0  0.0  0.0  0.0  0.0  0.0  0.0  
Exp0  29033.74  1  0.28969395167178597  0.7103060483282141  0.0  0.0  0.0  0.0  0.0  0.0  0.0  
Exp0  40743.34  1  0.9493084313112299  0.050691568688770165  0.0  0.0  0.0  0.0  0.0  0.0  0.0  
Exp0  41063.14  1  0.9527069615083831  0.04729303849161692  0.0  0.0  0.0  0.0  0.0  0.0  0.0  
Exp0  34039.84  1  0.7429810964877259  0.257018903512274  0.0  0.0  0.0  0.0  0.0  0.0  0.0  
Exp0  40065.2  1  0.9410881017691366  0.05891189823086336  0.0  0.0  0.0  0.0  0.0  0.0  0.0  
Exp0  44956.5  1  0.978073886299789  0.02192611370021108  0.0  0.0  0.0  0.0  0.0  0.0  0.0  
Exp0  38931.96  1  0.9235677329739832  0.07643226702601687  0.0  0.0  0.0  0.0  0.0  0.0  0.0  
Exp0  29839.799  1  0.36834302810781006  0.63165697189219  0.0  0.0  0.0  0.0  0.0  0.0  0.0  
Exp0  38493.258  1  0.9152128648293606  0.08478713517063949  0.0  0.0  0.0  0.0  0.0  0.0  0.0  
Exp0  24372.04  1  0.03284706786905801  0.967152932130942  0.0  0.0  0.0  0.0  0.0  0.0  0.0  
Exp0  52778.48  1  0.9931581012961632  0.00684189870383685  0.0  0.0  0.0  0.0  0.0  0.0  0.0  
Exp0  33160.8  1  0.6811569298731963  0.31884307012680374  0.0  0.0  0.0  0.0  0.0  0.0  0.0  
Exp0  21819.379  1  0.005866757870502052  0.9941332421294979  0.0  0.0  0.0  0.0  0.0  0.0  0.0  
Exp0  33852.06  1  0.7307096368093959  0.269290363190604  0.0  0.0  0.0  0.0  0.0  0.0  0.0  
Exp0  44635.88  1  0.9767623648894783  0.0232376351105216  0.0  0.0  0.0  0.0  0.0  0.0  0.0  
Exp0  22714.0  1  0.01119609500864688  0.9888039049913532  0.0  0.0  0.0  0.0  0.0  0.0  0.0  
Exp0  32577.78  1  0.6340552762901317  0.36594472370986847  0.0  0.0  0.0  0.0  0.0  0.0  0.0  
Exp0  49912.58  1  0.9900500369441103  0.00994996305588967  0.0  0.0  0.0  0.0  0.0  0.0  0.0  
Exp0  39941.38  1  0.9394218394787042  0.06057816052129588  0.0  0.0  0.0  0.0  0.0  0.0  0.0  
Exp0  51129.46  1  0.9915696063326682  0.008430393667331835  0.0  0.0  0.0  0.0  0.0  0.0  0.0  
Exp0  51204.9  1  0.9916529757973104  0.008347024202689606  0.0  0.0  0.0  0.0  0.0  0.0  0.0  
Exp0  38202.16  1  0.9090945659259276  0.09090543407407248  0.0  0.0  0.0  0.0  0.0  0.0  0.0  
Exp0  46052.02  1  0.9818999172259136  0.018100082774086305  0.0  0.0  0.0  0.0  0.0  0.0  0.0  
Exp0  43981.52  1  0.9737631871051966  0.026236812894803382  0.0  0.0  0.0  0.0  0.0  0.0  0.0  
Exp0  59659.918  1  0.996608532643515  0.003391467356484906  0.0  0.0  0.0  0.0  0.0  0.0  0.0  
Exp0  43695.34  1  0.9722990590109878  0.02770094098901231  0.0  0.0  0.0  0.0  0.0  0.0  0.0  
Exp0  58918.64  1  0.9963846031566104  0.0036153968433897034  0.0  0.0  0.0  0.0  0.0  0.0  0.0  
Exp0  43979.88  1  0.9737549921301063  0.026245007869893578  0.0  0.0  0.0  0.0  0.0  0.0  0.0  
Exp0  51050.74  1  0.9914813563245508  0.008518643675449284  0.0  0.0  0.0  0.0  0.0  0.0  0.0  
Exp0  19883.36  1  0.001218000145296793  0.9987819998547032  0.0  0.0  0.0  0.0  0.0  0.0  0.0  
Exp0  41616.64  1  0.957964250133676  0.04203574986632393  0.0  0.0  0.0  0.0  0.0  0.0  0.0  
Exp0  44757.24  1  0.9772702361339609  0.022729763866039067  0.0  0.0  0.0  0.0  0.0  0.0  0.0  
Exp0  33410.08  1  0.6998237570031565  0.30017624299684353  0.0  0.0  0.0  0.0  0.0  0.0  0.0  
Exp0  37819.22  1  0.90027115268469  0.09972884731530997  0.0  0.0  0.0  0.0  0.0  0.0  0.0  
Exp0  43650.24  1  0.9720591336132841  0.02794086638671594  0.0  0.0  0.0  0.0  0.0  0.0  0.0  
Exp0  43268.94  1  0.9699231363269356  0.030076863673064315  0.0  0.0  0.0  0.0  0.0  0.0  0.0  
Exp0  31984.1  1  0.581449564310255  0.41855043568974487  0.0  0.0  0.0  0.0  0.0  0.0  0.0  
Exp0  20600.04  1  0.0022447652751937685  0.9977552347248062  0.0  0.0  0.0  0.0  0.0  0.0  0.0  
Exp0  35516.66  1  0.8228757016433574  0.17712429835664253  0.0  0.0  0.0  0.0  0.0  0.0  0.0  
Exp0  19385.62  1  0.0007791711533883546  0.9992208288466117  0.0  0.0  0.0  0.0  0.0  0.0  0.0  
Exp0  39223.06  1  0.9285887087882218  0.07141129121177822  0.0  0.0  0.0  0.0  0.0  0.0  0.0  
Exp0  46517.78  1  0.9832656756126071  0.016734324387392984  0.0  0.0  0.0  0.0  0.0  0.0  0.0  
Exp0  26023.52  1  0.08235573005028121  0.9176442699497188  0.0  0.0  0.0  0.0  0.0  0.0  0.0  
Exp0  32728.66  1  0.6466979291316793  0.35330207086832066  0.0  0.0  0.0  0.0  0.0  0.0  0.0  
Exp0  31501.12  1  0.5357041783394657  0.46429582166053424  0.0  0.0  0.0  0.0  0.0  0.0  0.0  
Exp0  39337.86  1  0.930462970133859  0.06953702986614099  0.0  0.0  0.0  0.0  0.0  0.0  0.0  
Exp0  36283.36  1  0.8540620610924996  0.14593793890750043  0.0  0.0  0.0  0.0  0.0  0.0  0.0  
Exp0  37692.94  1  0.897153943854722  0.10284605614527795  0.0  0.0  0.0  0.0  0.0  0.0  0.0  
Exp0  49195.9  1  0.9889761331541839  0.011023866845816176  0.0  0.0  0.0  0.0  0.0  0.0  0.0  
Exp0  21507.78  1  0.004631306595090179  0.9953686934049097  0.0  0.0  0.0  0.0  0.0  0.0  0.0  
Exp0  48553.02  1  0.9878757178266185  0.012124282173381424  0.0  0.0  0.0  0.0  0.0  0.0  0.0  
Exp0  63425.36  1  0.9974564852748671  0.0025435147251329526  0.0  0.0  0.0  0.0  0.0  0.0  0.0  
Exp0  51140.12  1  0.9915814450727631  0.008418554927236822  0.0  0.0  0.0  0.0  0.0  0.0  0.0  
Exp0  36939.36  1  0.8761577429412876  0.12384225705871246  0.0  0.0  0.0  0.0  0.0  0.0  0.0  
Exp0  53377.9  1  0.993630993146695  0.0063690068533049015  0.0  0.0  0.0  0.0  0.0  0.0  0.0  
Exp0  51084.36  1  0.9915192033358593  0.008480796664140634  0.0  0.0  0.0  0.0  0.0  0.0  0.0  
Exp0  43033.6  1  0.9685032144078307  0.03149678559216936  0.0  0.0  0.0  0.0  0.0  0.0  0.0  
Exp0  33566.7  1  0.7110916398343831  0.28890836016561694  0.0  0.0  0.0  0.0  0.0  0.0  0.0  
Exp0  49470.598  1  0.9894054923029987  0.010594507697001307  0.0  0.0  0.0  0.0  0.0  0.0  0.0  
Exp0  61400.78  1  0.9970529109586478  0.002947089041352268  0.0  0.0  0.0  0.0  0.0  0.0  0.0  
Exp0  28107.959  1  0.2090036993425109  0.7909963006574892  0.0  0.0  0.0  0.0  0.0  0.0  0.0  
Exp0  41118.08  1  0.9532627586929897  0.046737241307010395  0.0  0.0  0.0  0.0  0.0  0.0  0.0  
Exp0  40644.12  1  0.9481953389806952  0.051804661019304754  0.0  0.0  0.0  0.0  0.0  0.0  0.0  
Exp0  41217.3  1  0.9542470565819444  0.04575294341805567  0.0  0.0  0.0  0.0  0.0  0.0  0.0  
Exp0  57515.62  1  0.9958901767430818  0.004109823256918123  0.0  0.0  0.0  0.0  0.0  0.0  0.0  
Exp0  31005.84  1  0.48672939168990353  0.5132706083100964  0.0  0.0  0.0  0.0  0.0  0.0  0.0  
Exp0  20155.6  1  0.0015430454289204422  0.9984569545710794  0.0  0.0  0.0  0.0  0.0  0.0  0.0  
Exp0  40246.418  1  0.9434305080789673  0.056569491921032646  0.0  0.0  0.0  0.0  0.0  0.0  0.0  
Exp0  22285.959  1  0.008267095728186574  0.9917329042718135  0.0  0.0  0.0  0.0  0.0  0.0  0.0  
Exp0  51029.418  1  0.9914572326181079  0.008542767381892058  0.0  0.0  0.0  0.0  0.0  0.0  0.0  
Exp0  41095.12  1  0.9530313589559494  0.04696864104405062  0.0  0.0  0.0  0.0  0.0  0.0  0.0  
Exp0  25993.18  1  0.08109069109948709  0.9189093089005129  0.0  0.0  0.0  0.0  0.0  0.0  0.0  
Exp0  20985.44  1  0.003073136520771871  0.9969268634792282  0.0  0.0  0.0  0.0  0.0  0.0  0.0  
Exp0  36038.18  1  0.8447611027600532  0.15523889723994677  0.0  0.0  0.0  0.0  0.0  0.0  0.0  
Exp0  36680.24  1  0.867890470822454  0.13210952917754595  0.0  0.0  0.0  0.0  0.0  0.0  0.0  
Exp0  38855.7  1  0.9221853900549046  0.07781460994509534  0.0  0.0  0.0  0.0  0.0  0.0  0.0  
Exp0  49847.8  1  0.9899589395655912  0.010041060434408756  0.0  0.0  0.0  0.0  0.0  0.0  0.0  
Exp0  52918.7  1  0.9932731194807201  0.0067268805192798225  0.0  0.0  0.0  0.0  0.0  0.0  0.0  
Exp0  41138.58  1  0.9534681905489328  0.04653180945106709  0.0  0.0  0.0  0.0  0.0  0.0  0.0  
Exp0  24310.54  1  0.03164824490971618  0.9683517550902837  0.0  0.0  0.0  0.0  0.0  0.0  0.0  
Exp0  36472.78  1  0.8608450039507606  0.13915499604923934  0.0  0.0  0.0  0.0  0.0  0.0  0.0  
Exp0  26627.86  1  0.11085849933102038  0.8891415006689797  0.0  0.0  0.0  0.0  0.0  0.0  0.0  
Exp0  45505.08  1  0.9801069854610566  0.019893014538943286  0.0  0.0  0.0  0.0  0.0  0.0  0.0  
Exp0  42526.84  1  0.9651532227643435  0.03484677723565663  0.0  0.0  0.0  0.0  0.0  0.0  0.0  
Exp0  42547.34  1  0.9652970095376425  0.034702990462357496  0.0  0.0  0.0  0.0  0.0  0.0  0.0  
Exp0  26514.7  1  0.10503023456165908  0.894969765438341  0.0  0.0  0.0  0.0  0.0  0.0  0.0  
Exp0  33826.64  1  0.7290102168945627  0.27098978310543737  0.0  0.0  0.0  0.0  0.0  0.0  0.0  
Exp0  40492.418  1  0.9464363537852596  0.05356364621474044  0.0  0.0  0.0  0.0  0.0  0.0  0.0  
Exp0  41082.0  1  0.9528985314121705  0.04710146858782951  0.0  0.0  0.0  0.0  0.0  0.0  0.0  
Exp0  19488.12  1  0.0008555679027071152  0.9991444320972929  0.0  0.0  0.0  0.0  0.0  0.0  0.0  
Exp0  48692.418  1  0.9881264057370173  0.011873594262982692  0.0  0.0  0.0  0.0  0.0  0.0  0.0  
Exp0  34281.74  1  0.7580540805902779  0.24194591940972213  0.0  0.0  0.0  0.0  0.0  0.0  0.0  
Exp0  47255.78  1  0.9851676263245812  0.014832373675418698  0.0  0.0  0.0  0.0  0.0  0.0  0.0  
Exp0  42808.918  1  0.9670693052099387  0.03293069479006126  0.0  0.0  0.0  0.0  0.0  0.0  0.0  
Exp0  27947.24  1  0.1963932464359145  0.8036067535640855  0.0  0.0  0.0  0.0  0.0  0.0  0.0  
Exp0  35355.94  1  0.8155166474692992  0.1844833525307008  0.0  0.0  0.0  0.0  0.0  0.0  0.0  
Exp0  34727.0  1  0.7836937951959865  0.2163062048040135  0.0  0.0  0.0  0.0  0.0  0.0  0.0  
Exp0  35568.32  1  0.8251779451667696  0.17482205483323043  0.0  0.0  0.0  0.0  0.0  0.0  0.0  
Exp0  36782.74  1  0.8712300074075985  0.12876999259240152  0.0  0.0  0.0  0.0  0.0  0.0  0.0  
Exp0  31977.54  1  0.5808451400384825  0.4191548599615175  0.0  0.0  0.0  0.0  0.0  0.0  0.0  
Exp0  14794.439  1  4.2181722157710145e-06  0.9999957818277841  0.0  0.0  0.0  0.0  0.0  0.0  0.0  
Exp0  39738.02  1  0.9365629988555965  0.0634370011444036  0.0  0.0  0.0  0.0  0.0  0.0  0.0  
Exp0  34544.96  1  0.7735361136804458  0.2264638863195542  0.0  0.0  0.0  0.0  0.0  0.0  0.0  
Exp0  40765.48  1  0.949552980525914  0.050447019474085975  0.0  0.0  0.0  0.0  0.0  0.0  0.0  
Exp0  42376.78  1  0.9640779159372564  0.035922084062743574  0.0  0.0  0.0  0.0  0.0  0.0  0.0  
Exp0  44061.06  1  0.9741527311359603  0.025847268864039635  0.0  0.0  0.0  0.0  0.0  0.0  0.0  
Exp0  22324.5  1  0.0084997147548689  0.9915002852451311  0.0  0.0  0.0  0.0  0.0  0.0  0.0  
Exp0  26886.16  1  0.1250395546930549  0.8749604453069452  0.0  0.0  0.0  0.0  0.0  0.0  0.0  
Exp0  46644.88  1  0.9836149406347408  0.016385059365259223  0.0  0.0  0.0  0.0  0.0  0.0  0.0  
Exp0  27873.44  1  0.1907560988574615  0.8092439011425384  0.0  0.0  0.0  0.0  0.0  0.0  0.0  
Exp0  48953.18  1  0.9885770634433285  0.011422936556671504  0.0  0.0  0.0  0.0  0.0  0.0  0.0  
Exp0  50138.08  1  0.9903584509059712  0.00964154909402881  0.0  0.0  0.0  0.0  0.0  0.0  0.0  
Exp0  27780.78  1  0.18381767194405957  0.8161823280559404  0.0  0.0  0.0  0.0  0.0  0.0  0.0  
Exp0  48319.32  1  0.9874393616535989  0.012560638346401094  0.0  0.0  0.0  0.0  0.0  0.0  0.0  
Exp0  48661.258  1  0.9880709960028357  0.01192900399716439  0.0  0.0  0.0  0.0  0.0  0.0  0.0  
Exp0  47564.918  1  0.9858802379393293  0.014119762060670697  0.0  0.0  0.0  0.0  0.0  0.0  0.0  
Exp0  40368.6  1  0.9449478202581792  0.055052179741820716  0.0  0.0  0.0  0.0  0.0  0.0  0.0  
Exp0  38462.1  1  0.914580835538953  0.08541916446104715  0.0  0.0  0.0  0.0  0.0  0.0  0.0  
Exp0  39926.62  1  0.9392195635274793  0.0607804364725208  0.0  0.0  0.0  0.0  0.0  0.0  0.0  
Exp0  30776.24  1  0.4635457658340491  0.536454234165951  0.0  0.0  0.0  0.0  0.0  0.0  0.0  
Exp0  51313.96  1  0.9917715256974394  0.008228474302560572  0.0  0.0  0.0  0.0  0.0  0.0  0.0  
Exp0  47560.82  1  0.9858711129350416  0.014128887064958367  0.0  0.0  0.0  0.0  0.0  0.0  0.0  
Exp0  32989.418  1  0.6678071559615291  0.3321928440384708  0.0  0.0  0.0  0.0  0.0  0.0  0.0  
Exp0  30170.26  1  0.4018104753782136  0.5981895246217863  0.0  0.0  0.0  0.0  0.0  0.0  0.0  
Exp0  59328.64  1  0.9965113293695527  0.003488670630447427  0.0  0.0  0.0  0.0  0.0  0.0  0.0  
Exp0  21823.48  1  0.005884789336420266  0.9941152106635797  0.0  0.0  0.0  0.0  0.0  0.0  0.0  
Exp0  33797.12  1  0.7270239983540151  0.27297600164598496  0.0  0.0  0.0  0.0  0.0  0.0  0.0  
Exp0  41773.258  1  0.9593218186127216  0.04067818138727843  0.0  0.0  0.0  0.0  0.0  0.0  0.0  
Exp0  31621.66  1  0.5473359915903995  0.4526640084096006  0.0  0.0  0.0  0.0  0.0  0.0  0.0  
Exp0  44356.258  1  0.9755365332284307  0.024463466771569266  0.0  0.0  0.0  0.0  0.0  0.0  0.0  
Exp0  36742.56  1  0.869932351159578  0.13006764884042193  0.0  0.0  0.0  0.0  0.0  0.0  0.0  
Exp0  39275.54  1  0.9294524306489944  0.0705475693510056  0.0  0.0  0.0  0.0  0.0  0.0  0.0  
Exp0  45304.18  1  0.9793915390007921  0.020608460999207785  0.0  0.0  0.0  0.0  0.0  0.0  0.0  
Exp0  60691.48  1  0.9968843428529465  0.0031156571470535846  0.0  0.0  0.0  0.0  0.0  0.0  0.0  
Exp0  42425.98  1  0.9644350013853246  0.035564998614675464  0.0  0.0  0.0  0.0  0.0  0.0  0.0  
Exp0  82698.64  1  0.9988097988301212  0.0011902011698788572  0.0  0.0  0.0  0.0  0.0  0.0  0.0  
Exp0  39439.54  1  0.9320754251456186  0.06792457485438129  0.0  0.0  0.0  0.0  0.0  0.0  0.0  
Exp0  44477.62  1  0.9760784147645222  0.02392158523547777  0.0  0.0  0.0  0.0  0.0  0.0  0.0  
Exp0  22172.8  1  0.0076163745783278365  0.9923836254216721  0.0  0.0  0.0  0.0  0.0  0.0  0.0  
Exp0  41700.28  1  0.958696064715574  0.041303935284425955  0.0  0.0  0.0  0.0  0.0  0.0  0.0  
Exp0  42560.46  1  0.9653885767664089  0.03461142323359105  0.0  0.0  0.0  0.0  0.0  0.0  0.0  
Exp0  54929.34  1  0.9946556808551863  0.005344319144813744  0.0  0.0  0.0  0.0  0.0  0.0  0.0  
Exp0  29839.799  1  0.36834302810781006  0.63165697189219  0.0  0.0  0.0  0.0  0.0  0.0  0.0  
Exp0  40657.24  1  0.9483441294973315  0.05165587050266845  0.0  0.0  0.0  0.0  0.0  0.0  0.0  
Exp0  46478.418  1  0.9831555009262128  0.01684449907378716  0.0  0.0  0.0  0.0  0.0  0.0  0.0  
Exp0  42370.22  1  0.9640300318693864  0.03596996813061358  0.0  0.0  0.0  0.0  0.0  0.0  0.0  
Exp0  53079.418  1  0.9934015675109247  0.00659843248907536  0.0  0.0  0.0  0.0  0.0  0.0  0.0  
Exp0  21560.26  1  0.004821520156490008  0.9951784798435099  0.0  0.0  0.0  0.0  0.0  0.0  0.0  
Exp0  19215.879  1  0.000666145244008653  0.9993338547559913  0.0  0.0  0.0  0.0  0.0  0.0  0.0  
Exp0  35460.9  1  0.8203564519510524  0.1796435480489475  0.0  0.0  0.0  0.0  0.0  0.0  0.0  
Exp0  33883.22  1  0.732781121843569  0.267218878156431  0.0  0.0  0.0  0.0  0.0  0.0  0.0  
Exp0  46477.598  1  0.9831531696415696  0.01684683035843043  0.0  0.0  0.0  0.0  0.0  0.0  0.0  
Exp0  37040.22  1  0.8792218544283857  0.1207781455716142  0.0  0.0  0.0  0.0  0.0  0.0  0.0  
Exp0  26863.2  1  0.12372932360100777  0.8762706763989923  0.0  0.0  0.0  0.0  0.0  0.0  0.0  
Exp0  44337.4  1  0.9754509988584956  0.024549001141504424  0.0  0.0  0.0  0.0  0.0  0.0  0.0  
Exp0  43889.68  1  0.9733040218139191  0.02669597818608082  0.0  0.0  0.0  0.0  0.0  0.0  0.0  
Exp0  37250.14  1  0.8853392430623974  0.11466075693760255  0.0  0.0  0.0  0.0  0.0  0.0  0.0  
Exp0  44675.24  1  0.9769285720672782  0.02307142793272171  0.0  0.0  0.0  0.0  0.0  0.0  0.0  
Exp0  47928.18  1  0.9866611773199284  0.013338822680071562  0.0  0.0  0.0  0.0  0.0  0.0  0.0  
Exp0  77325.18  1  0.9986618696463799  0.0013381303536200812  0.0  0.0  0.0  0.0  0.0  0.0  0.0  
Exp0  43141.84  1  0.9691663707157844  0.03083362928421571  0.0  0.0  0.0  0.0  0.0  0.0  0.0  
Exp0  36722.06  1  0.8692641210012512  0.1307358789987488  0.0  0.0  0.0  0.0  0.0  0.0  0.0  
Exp0  22971.48  1  0.013368202872286747  0.9866317971277133  0.0  0.0  0.0  0.0  0.0  0.0  0.0  
Exp0  46907.28  1  0.9843067231297461  0.015693276870253934  0.0  0.0  0.0  0.0  0.0  0.0  0.0  
Exp0  43721.58  1  0.9724374593049769  0.027562540695022963  0.0  0.0  0.0  0.0  0.0  0.0  0.0  
Exp0  48232.4  1  0.987271721612599  0.012728278387400987  0.0  0.0  0.0  0.0  0.0  0.0  0.0  
Exp0  31720.06  1  0.5567302161158331  0.443269783884167  0.0  0.0  0.0  0.0  0.0  0.0  0.0  
Exp0  36883.6  1  0.8744266826026693  0.12557331739733063  0.0  0.0  0.0  0.0  0.0  0.0  0.0  
Exp0  54774.36  1  0.9945646046854555  0.005435395314544493  0.0  0.0  0.0  0.0  0.0  0.0  0.0  
Exp0  20430.3  1  0.0019485307325719497  0.9980514692674282  0.0  0.0  0.0  0.0  0.0  0.0  0.0  
Exp0  22829.62  1  0.012129727354616053  0.987870272645384  0.0  0.0  0.0  0.0  0.0  0.0  0.0  
Exp0  28596.68  1  0.2500088537222039  0.7499911462777962  0.0  0.0  0.0  0.0  0.0  0.0  0.0  
Exp0  50303.72  1  0.9905767652363586  0.009423234763641325  0.0  0.0  0.0  0.0  0.0  0.0  0.0  
Exp0  39416.58  1  0.9317151168973052  0.0682848831026947  0.0  0.0  0.0  0.0  0.0  0.0  0.0  
Exp0  46370.18  1  0.9828477514039186  0.0171522485960815  0.0  0.0  0.0  0.0  0.0  0.0  0.0  
Exp0  34269.44  1  0.7573085801051249  0.24269141989487505  0.0  0.0  0.0  0.0  0.0  0.0  0.0  
Exp0  41405.08  1  0.9560423550940095  0.04395764490599065  0.0  0.0  0.0  0.0  0.0  0.0  0.0  
Exp0  51851.88  1  0.9923231348519509  0.007676865148049132  0.0  0.0  0.0  0.0  0.0  0.0  0.0  
Exp0  47789.598  1  0.9863701231569737  0.013629876843026289  0.0  0.0  0.0  0.0  0.0  0.0  0.0  
Exp0  28836.12  1  0.2714308355965095  0.7285691644034904  0.0  0.0  0.0  0.0  0.0  0.0  0.0  
Exp0  35783.16  1  0.8344294529946019  0.16557054700539808  0.0  0.0  0.0  0.0  0.0  0.0  0.0  
Exp0  31693.0  1  0.554156239895419  0.445843760104581  0.0  0.0  0.0  0.0  0.0  0.0  0.0  
Exp0  42127.5  1  0.9622004489053676  0.037799551094632435  0.0  0.0  0.0  0.0  0.0  0.0  0.0  
Exp0  51843.68  1  0.9923151278430947  0.007684872156905283  0.0  0.0  0.0  0.0  0.0  0.0  0.0  
Exp0  33279.7  1  0.6901728839628218  0.3098271160371781  0.0  0.0  0.0  0.0  0.0  0.0  0.0  
Exp0  44941.74  1  0.9780155775059958  0.021984422494004268  0.0  0.0  0.0  0.0  0.0  0.0  0.0  
Exp0  56600.5  1  0.9955081239203407  0.0044918760796593266  0.0  0.0  0.0  0.0  0.0  0.0  0.0  
Exp0  33087.0  1  0.6754600325433768  0.3245399674566231  0.0  0.0  0.0  0.0  0.0  0.0  0.0  
Exp0  39143.52  1  0.9272556019436724  0.07274439805632761  0.0  0.0  0.0  0.0  0.0  0.0  0.0  
Exp0  47691.2  1  0.9861583817843457  0.013841618215654371  0.0  0.0  0.0  0.0  0.0  0.0  0.0  
Exp0  41874.12  1  0.9601678120902457  0.03983218790975439  0.0  0.0  0.0  0.0  0.0  0.0  0.0  
Exp0  39372.3  1  0.9310141494654318  0.06898585053456822  0.0  0.0  0.0  0.0  0.0  0.0  0.0  
Exp0  41638.78  1  0.9581595409275236  0.04184045907247634  0.0  0.0  0.0  0.0  0.0  0.0  0.0  
Exp0  45239.4  1  0.9791537965387656  0.02084620346123446  0.0  0.0  0.0  0.0  0.0  0.0  0.0  
Exp0  42891.74  1  0.967607090383368  0.03239290961663201  0.0  0.0  0.0  0.0  0.0  0.0  0.0  
Exp0  46163.54  1  0.9822396637945213  0.017760336205478653  0.0  0.0  0.0  0.0  0.0  0.0  0.0  
Exp0  38479.32  1  0.9149307260619625  0.08506927393803741  0.0  0.0  0.0  0.0  0.0  0.0  0.0  
Exp0  42147.18  1  0.9623530700815971  0.037646929918403016  0.0  0.0  0.0  0.0  0.0  0.0  0.0  
Exp0  32580.24  1  0.6342634594405855  0.3657365405594144  0.0  0.0  0.0  0.0  0.0  0.0  0.0  
Exp0  36576.918  1  0.8644305321321712  0.13556946786782875  0.0  0.0  0.0  0.0  0.0  0.0  0.0  
Exp0  29903.76  1  0.37478702847874334  0.6252129715212567  0.0  0.0  0.0  0.0  0.0  0.0  0.0  
Exp0  31755.32  1  0.5600741446877344  0.43992585531226563  0.0  0.0  0.0  0.0  0.0  0.0  0.0  
Exp0  43487.88  1  0.9711735774363514  0.028826422563648674  0.0  0.0  0.0  0.0  0.0  0.0  0.0  
Exp0  40663.8  1  0.9484183515412768  0.05158164845872325  0.0  0.0  0.0  0.0  0.0  0.0  0.0  
Exp0  50204.5  1  0.9904468182206487  0.009553181779351308  0.0  0.0  0.0  0.0  0.0  0.0  0.0  
Exp0  37114.02  1  0.8814126843452943  0.11858731565470582  0.0  0.0  0.0  0.0  0.0  0.0  0.0  
Exp0  47615.758  1  0.98599308863946  0.014006911360539939  0.0  0.0  0.0  0.0  0.0  0.0  0.0  
Exp0  39255.86  1  0.9291299347278235  0.07087006527217647  0.0  0.0  0.0  0.0  0.0  0.0  0.0  
Exp0  40544.9  1  0.9470526695505462  0.05294733044945373  0.0  0.0  0.0  0.0  0.0  0.0  0.0  
Exp0  42658.86  1  0.9660666288065333  0.0339333711934668  0.0  0.0  0.0  0.0  0.0  0.0  0.0  
Exp0  46230.78  1  0.9824405477643521  0.01755945223564803  0.0  0.0  0.0  0.0  0.0  0.0  0.0  
Exp0  42313.64  1  0.9636135092401329  0.0363864907598672  0.0  0.0  0.0  0.0  0.0  0.0  0.0  
Exp0  45246.78  1  0.9791810789992251  0.020818921000774794  0.0  0.0  0.0  0.0  0.0  0.0  0.0  
Exp0  33131.28  1  0.6788876986176463  0.32111230138235375  0.0  0.0  0.0  0.0  0.0  0.0  0.0  
Exp0  25274.86  1  0.05533724354254371  0.9446627564574563  0.0  0.0  0.0  0.0  0.0  0.0  0.0  
Exp0  33263.3  1  0.6889409941237117  0.3110590058762883  0.0  0.0  0.0  0.0  0.0  0.0  0.0  
Exp0  35867.62  1  0.8379272864780193  0.1620727135219808  0.0  0.0  0.0  0.0  0.0  0.0  0.0  
Exp0  40344.82  1  0.9446561550881342  0.055343844911865794  0.0  0.0  0.0  0.0  0.0  0.0  0.0  
Exp0  21882.52  1  0.0061501912707067575  0.9938498087292932  0.0  0.0  0.0  0.0  0.0  0.0  0.0  
Exp0  30041.52  1  0.38872670985997043  0.6112732901400295  0.0  0.0  0.0  0.0  0.0  0.0  0.0  
Exp0  48208.62  1  0.9872254089770492  0.012774591022950792  0.0  0.0  0.0  0.0  0.0  0.0  0.0  
Exp0  40564.58  1  0.9472816185333056  0.05271838146669432  0.0  0.0  0.0  0.0  0.0  0.0  0.0  
Exp0  47740.4  1  0.9862648041177169  0.013735195882283014  0.0  0.0  0.0  0.0  0.0  0.0  0.0  
Exp0  38350.58  1  0.9122746931221993  0.08772530687780056  0.0  0.0  0.0  0.0  0.0  0.0  0.0  
Exp0  46274.24  1  0.9825688681020831  0.01743113189791677  0.0  0.0  0.0  0.0  0.0  0.0  0.0  
Exp0  42404.66  1  0.96428073697001  0.03571926302998999  0.0  0.0  0.0  0.0  0.0  0.0  0.0  
Exp0  43576.44  1  0.9716608247140832  0.02833917528591685  0.0  0.0  0.0  0.0  0.0  0.0  0.0  
Exp0  44374.3  1  0.9756181578002253  0.024381842199774687  0.0  0.0  0.0  0.0  0.0  0.0  0.0  
Exp0  63823.88  1  0.9975244187747176  0.002475581225282338  0.0  0.0  0.0  0.0  0.0  0.0  0.0  
Exp0  49407.46  1  0.9893088347680705  0.010691165231929457  0.0  0.0  0.0  0.0  0.0  0.0  0.0  
Exp0  39247.66  1  0.9289950333865875  0.07100496661341243  0.0  0.0  0.0  0.0  0.0  0.0  0.0  
Exp0  50339.8  1  0.9906233881760463  0.009376611823953647  0.0  0.0  0.0  0.0  0.0  0.0  0.0  
Exp0  51573.08  1  0.9920438963050664  0.007956103694933575  0.0  0.0  0.0  0.0  0.0  0.0  0.0  
Exp0  30751.64  1  0.46104923656444363  0.5389507634355565  0.0  0.0  0.0  0.0  0.0  0.0  0.0  
Exp0  27205.959  1  0.14432330307097802  0.855676696929022  0.0  0.0  0.0  0.0  0.0  0.0  0.0  
Exp0  26066.98  1  0.08419571545984934  0.9158042845401506  0.0  0.0  0.0  0.0  0.0  0.0  0.0  
Exp0  44809.72  1  0.9774853795679408  0.022514620432059148  0.0  0.0  0.0  0.0  0.0  0.0  0.0  
Exp0  19448.76  1  0.0008254648915748992  0.999174535108425  0.0  0.0  0.0  0.0  0.0  0.0  0.0  
Exp0  30857.42  1  0.4717673080878978  0.5282326919121022  0.0  0.0  0.0  0.0  0.0  0.0  0.0  
Exp0  32704.879  1  0.6447250849282364  0.35527491507176356  0.0  0.0  0.0  0.0  0.0  0.0  0.0  
Exp0  41576.46  1  0.957607255043936  0.04239274495606408  0.0  0.0  0.0  0.0  0.0  0.0  0.0  
Exp0  35398.58  1  0.8174981601895625  0.18250183981043744  0.0  0.0  0.0  0.0  0.0  0.0  0.0  
Exp0  35408.418  1  0.8179530622580543  0.18204693774194564  0.0  0.0  0.0  0.0  0.0  0.0  0.0  
Exp0  42025.82  1  0.9614004503298945  0.03859954967010547  0.0  0.0  0.0  0.0  0.0  0.0  0.0  
Exp0  39369.84  1  0.9309747547342607  0.06902524526573937  0.0  0.0  0.0  0.0  0.0  0.0  0.0  
Exp0  42601.46  1  0.9656731416779348  0.0343268583220652  0.0  0.0  0.0  0.0  0.0  0.0  0.0  
Exp0  41122.18  1  0.9533039785266251  0.04669602147337491  0.0  0.0  0.0  0.0  0.0  0.0  0.0  
Exp0  46594.04  1  0.9834763349388584  0.016523665061141533  0.0  0.0  0.0  0.0  0.0  0.0  0.0  
Exp0  61081.8  1  0.9969790678756448  0.0030209321243552484  0.0  0.0  0.0  0.0  0.0  0.0  0.0  
Exp0  42232.46  1  0.9630053974423332  0.03699460255766695  0.0  0.0  0.0  0.0  0.0  0.0  0.0  
Exp0  42690.84  1  0.9662833138469281  0.03371668615307191  0.0  0.0  0.0  0.0  0.0  0.0  0.0  
Exp0  42572.758  1  0.9654742013992762  0.03452579860072381  0.0  0.0  0.0  0.0  0.0  0.0  0.0  
Exp0  36398.16  1  0.858213836122973  0.14178616387702703  0.0  0.0  0.0  0.0  0.0  0.0  0.0  
Exp0  36906.56  1  0.8751428452961365  0.12485715470386345  0.0  0.0  0.0  0.0  0.0  0.0  0.0  
Exp0  26711.5  1  0.11531569753054592  0.8846843024694542  0.0  0.0  0.0  0.0  0.0  0.0  0.0  
Exp0  32452.32  1  0.6233103162135148  0.37668968378648515  0.0  0.0  0.0  0.0  0.0  0.0  0.0  
Exp0  14305.72  1  2.0811621881123294e-06  0.999997918837812  0.0  0.0  0.0  0.0  0.0  0.0  0.0  
Exp0  38032.418  1  0.905296550608226  0.09470344939177391  0.0  0.0  0.0  0.0  0.0  0.0  0.0  
Exp0  51096.66  1  0.991532983062839  0.00846701693716104  0.0  0.0  0.0  0.0  0.0  0.0  0.0  
Exp0  40902.418  1  0.9510342250145399  0.048965774985460044  0.0  0.0  0.0  0.0  0.0  0.0  0.0  
Exp0  53623.08  1  0.9938109737419953  0.006189026258004727  0.0  0.0  0.0  0.0  0.0  0.0  0.0  
Exp0  55016.258  1  0.9947057485159061  0.005294251484093914  0.0  0.0  0.0  0.0  0.0  0.0  0.0  
Exp0  56477.5  1  0.9954526350394013  0.004547364960598738  0.0  0.0  0.0  0.0  0.0  0.0  0.0  
Exp0  24960.799  1  0.046393870199358256  0.9536061298006417  0.0  0.0  0.0  0.0  0.0  0.0  0.0  
Exp0  49644.44  1  0.9896655539156716  0.010334446084328368  0.0  0.0  0.0  0.0  0.0  0.0  0.0  
Exp0  39617.48  1  0.9347937087660733  0.06520629123392677  0.0  0.0  0.0  0.0  0.0  0.0  0.0  
Exp0  49552.598  1  0.9895292460279566  0.010470753972043422  0.0  0.0  0.0  0.0  0.0  0.0  0.0  
Exp0  37818.4  1  0.9002511347933948  0.09974886520660523  0.0  0.0  0.0  0.0  0.0  0.0  0.0  
Exp0  46920.4  1  0.9843402170619662  0.01565978293803384  0.0  0.0  0.0  0.0  0.0  0.0  0.0  
Exp0  40134.9  1  0.9420022025580902  0.057997797441909846  0.0  0.0  0.0  0.0  0.0  0.0  0.0  
Exp0  32990.24  1  0.6678709925154702  0.3321290074845297  0.0  0.0  0.0  0.0  0.0  0.0  0.0  
Exp0  35015.64  1  0.7989139094383698  0.2010860905616302  0.0  0.0  0.0  0.0  0.0  0.0  0.0  
Exp0  42238.2  1  0.9630486779789322  0.036951322021067705  0.0  0.0  0.0  0.0  0.0  0.0  0.0  
Exp0  38057.84  1  0.9058766550889272  0.09412334491107266  0.0  0.0  0.0  0.0  0.0  0.0  0.0  
Exp0  49503.4  1  0.9894552053393495  0.01054479466065045  0.0  0.0  0.0  0.0  0.0  0.0  0.0  
Exp0  28612.26  1  0.251377871898569  0.748622128101431  0.0  0.0  0.0  0.0  0.0  0.0  0.0  
Exp0  38964.758  1  0.9241534208175713  0.07584657918242874  0.0  0.0  0.0  0.0  0.0  0.0  0.0  
Exp0  47753.52  1  0.9862930194027167  0.01370698059728322  0.0  0.0  0.0  0.0  0.0  0.0  0.0  
Exp0  18183.5  1  0.00024400518899322723  0.9997559948110067  0.0  0.0  0.0  0.0  0.0  0.0  0.0  
Exp0  49608.36  1  0.989612281712766  0.010387718287234036  0.0  0.0  0.0  0.0  0.0  0.0  0.0  
Exp0  39396.08  1  0.9313915480274259  0.06860845197257419  0.0  0.0  0.0  0.0  0.0  0.0  0.0  
Exp0  38366.98  1  0.912617866570368  0.08738213342963203  0.0  0.0  0.0  0.0  0.0  0.0  0.0  
Exp0  53600.12  1  0.9937944301340891  0.00620556986591096  0.0  0.0  0.0  0.0  0.0  0.0  0.0  
Exp0  33378.918  1  0.697538879691958  0.3024611203080419  0.0  0.0  0.0  0.0  0.0  0.0  0.0  
Exp0  33383.84  1  0.6979005278783561  0.3020994721216439  0.0  0.0  0.0  0.0  0.0  0.0  0.0  
Exp0  39201.74  1  0.9282339812654793  0.07176601873452067  0.0  0.0  0.0  0.0  0.0  0.0  0.0  
Exp0  28631.94  1  0.2531119468556965  0.7468880531443036  0.0  0.0  0.0  0.0  0.0  0.0  0.0  
Exp0  47951.96  1  0.98671026087148  0.013289739128520089  0.0  0.0  0.0  0.0  0.0  0.0  0.0  
Exp0  43766.68  1  0.9726734192445873  0.0273265807554128  0.0  0.0  0.0  0.0  0.0  0.0  0.0  
Exp0  46253.74  1  0.9825084540979909  0.017491545902008937  0.0  0.0  0.0  0.0  0.0  0.0  0.0  
Exp0  35080.418  1  0.8021839674012966  0.19781603259870334  0.0  0.0  0.0  0.0  0.0  0.0  0.0  
Exp0  23611.08  1  0.020430652691825653  0.9795693473081742  0.0  0.0  0.0  0.0  0.0  0.0  0.0  
Exp0  45716.64  1  0.9808264597083369  0.019173540291662954  0.0  0.0  0.0  0.0  0.0  0.0  0.0  
Exp0  52368.48  1  0.9928053165828389  0.007194683417161102  0.0  0.0  0.0  0.0  0.0  0.0  0.0  
Exp0  38202.98  1  0.9091122303606406  0.09088776963935946  0.0  0.0  0.0  0.0  0.0  0.0  0.0  
Exp0  31541.299  1  0.5395970050847957  0.4604029949152043  0.0  0.0  0.0  0.0  0.0  0.0  0.0  
Exp0  54794.86  1  0.9945767790458881  0.005423220954111855  0.0  0.0  0.0  0.0  0.0  0.0  0.0  
Exp0  45778.96  1  0.9810320293612269  0.01896797063877308  0.0  0.0  0.0  0.0  0.0  0.0  0.0  
Exp0  26592.6  1  0.10901722286897712  0.8909827771310228  0.0  0.0  0.0  0.0  0.0  0.0  0.0  
Exp0  22569.68  1  0.010119869813056473  0.9898801301869434  0.0  0.0  0.0  0.0  0.0  0.0  0.0  
Exp0  29815.2  1  0.3658692617625432  0.6341307382374567  0.0  0.0  0.0  0.0  0.0  0.0  0.0  
Exp0  39027.9  1  0.9252661668103297  0.07473383318967033  0.0  0.0  0.0  0.0  0.0  0.0  0.0  
Exp0  29821.76  1  0.3665288185432351  0.6334711814567648  0.0  0.0  0.0  0.0  0.0  0.0  0.0  
Exp0  36531.82  1  0.8628902607869449  0.13710973921305508  0.0  0.0  0.0  0.0  0.0  0.0  0.0  
Exp0  20920.66  1  0.0029171234338344187  0.9970828765661656  0.0  0.0  0.0  0.0  0.0  0.0  0.0  
Exp0  58120.78  1  0.9961157897105394  0.003884210289460532  0.0  0.0  0.0  0.0  0.0  0.0  0.0  
Exp0  45053.258  1  0.9784510660455817  0.02154893395441826  0.0  0.0  0.0  0.0  0.0  0.0  0.0  
Exp0  45529.68  1  0.9801924443373464  0.019807555662653596  0.0  0.0  0.0  0.0  0.0  0.0  0.0  
Exp0  41888.06  1  0.9602831613778103  0.03971683862218965  0.0  0.0  0.0  0.0  0.0  0.0  0.0  
Exp0  37186.18  1  0.8835120207114654  0.11648797928853462  0.0  0.0  0.0  0.0  0.0  0.0  0.0  
Exp0  37574.86  1  0.8941411934193797  0.10585880658062025  0.0  0.0  0.0  0.0  0.0  0.0  0.0  
Exp0  39392.8  1  0.9313395942099222  0.06866040579007777  0.0  0.0  0.0  0.0  0.0  0.0  0.0  
Exp0  24971.459  1  0.04667655183359962  0.9533234481664004  0.0  0.0  0.0  0.0  0.0  0.0  0.0  
Exp0  53686.22  1  0.993856127138756  0.006143872861243948  0.0  0.0  0.0  0.0  0.0  0.0  0.0  
Exp0  50900.68  1  0.9913095327615256  0.00869046723847442  0.0  0.0  0.0  0.0  0.0  0.0  0.0  
Exp0  65182.62  1  0.9977325403834033  0.002267459616596787  0.0  0.0  0.0  0.0  0.0  0.0  0.0  
Exp0  41184.5  1  0.9539245387399728  0.046075461260027255  0.0  0.0  0.0  0.0  0.0  0.0  0.0  
Exp0  38451.44  1  0.9143635438263775  0.08563645617362256  0.0  0.0  0.0  0.0  0.0  0.0  0.0  
Exp0  37358.38  1  0.8883596095148453  0.11164039048515469  0.0  0.0  0.0  0.0  0.0  0.0  0.0  
Exp0  57323.74  1  0.9958143291999624  0.0041856708000375924  0.0  0.0  0.0  0.0  0.0  0.0  0.0  
Exp0  35205.06  1  0.8083303713436653  0.1916696286563347  0.0  0.0  0.0  0.0  0.0  0.0  0.0  
Exp0  20590.2  1  0.0022265377518629233  0.9977734622481371  0.0  0.0  0.0  0.0  0.0  0.0  0.0  
Exp0  22055.54  1  0.006990386714275321  0.9930096132857247  0.0  0.0  0.0  0.0  0.0  0.0  0.0  
Exp0  38996.74  1  0.9247194368882815  0.0752805631117184  0.0  0.0  0.0  0.0  0.0  0.0  0.0  
Exp0  18613.18  1  0.00037473352271837616  0.9996252664772817  0.0  0.0  0.0  0.0  0.0  0.0  0.0  
Exp0  19822.68  1  0.0011545877540160173  0.9988454122459839  0.0  0.0  0.0  0.0  0.0  0.0  0.0  
Exp0  55676.36  1  0.9950643484931536  0.004935651506846385  0.0  0.0  0.0  0.0  0.0  0.0  0.0  
Exp0  45294.34  1  0.9793556129043842  0.02064438709561573  0.0  0.0  0.0  0.0  0.0  0.0  0.0  
Exp0  45514.918  1  0.9801411990966565  0.01985880090334354  0.0  0.0  0.0  0.0  0.0  0.0  0.0  
Exp0  47552.62  1  0.9858527716617794  0.014147228338220618  0.0  0.0  0.0  0.0  0.0  0.0  0.0  
Exp0  14815.76  1  4.346667942538795e-06  0.9999956533320575  0.0  0.0  0.0  0.0  0.0  0.0  0.0  
Exp0  39599.44  1  0.9345239933815727  0.06547600661842728  0.0  0.0  0.0  0.0  0.0  0.0  0.0  
Exp0  39926.62  1  0.9392195635274793  0.0607804364725208  0.0  0.0  0.0  0.0  0.0  0.0  0.0  
Exp0  41278.8  1  0.9548447650192113  0.045155234980788654  0.0  0.0  0.0  0.0  0.0  0.0  0.0  
Exp0  29633.16  1  0.34767943645379257  0.6523205635462074  0.0  0.0  0.0  0.0  0.0  0.0  0.0  
Exp0  54953.12  1  0.9946694371450753  0.005330562854924736  0.0  0.0  0.0  0.0  0.0  0.0  0.0  
Exp0  52037.2  1  0.992501198078309  0.00749880192169095  0.0  0.0  0.0  0.0  0.0  0.0  0.0  
Exp0  46109.418  1  0.9820758785835361  0.017924121416463917  0.0  0.0  0.0  0.0  0.0  0.0  0.0  
Exp0  48935.14  1  0.9885466097428466  0.01145339025715347  0.0  0.0  0.0  0.0  0.0  0.0  0.0  
Exp0  41323.9  1  0.9552770408803153  0.04472295911968465  0.0  0.0  0.0  0.0  0.0  0.0  0.0  
Exp0  40231.66  1  0.9432438595227604  0.0567561404772395  0.0  0.0  0.0  0.0  0.0  0.0  0.0  
Exp0  38649.88  1  0.9183103148224622  0.0816896851775378  0.0  0.0  0.0  0.0  0.0  0.0  0.0  
Exp0  21939.1  1  0.006414523073878046  0.9935854769261219  0.0  0.0  0.0  0.0  0.0  0.0  0.0  
Exp0  41262.4  1  0.9546863722715544  0.0453136277284457  0.0  0.0  0.0  0.0  0.0  0.0  0.0  
Exp0  50917.08  1  0.9913285659918434  0.008671434008156667  0.0  0.0  0.0  0.0  0.0  0.0  0.0  
Exp0  42672.8  1  0.9661612960117021  0.03383870398829804  0.0  0.0  0.0  0.0  0.0  0.0  0.0  
Exp0  45398.48  1  0.979731355100939  0.02026864489906098  0.0  0.0  0.0  0.0  0.0  0.0  0.0  
Exp0  39182.88  1  0.9279186592471508  0.07208134075284926  0.0  0.0  0.0  0.0  0.0  0.0  0.0  
Exp0  33879.12  1  0.7325094789187928  0.2674905210812072  0.0  0.0  0.0  0.0  0.0  0.0  0.0  
Exp0  41797.04  1  0.9595232584115619  0.04047674158843796  0.0  0.0  0.0  0.0  0.0  0.0  0.0  
Exp0  36286.64  1  0.8541826668747001  0.14581733312529988  0.0  0.0  0.0  0.0  0.0  0.0  0.0  
Exp0  35747.08  1  0.8329115636359663  0.1670884363640337  0.0  0.0  0.0  0.0  0.0  0.0  0.0  
Exp0  36949.2  1  0.8764604893004786  0.12353951069952142  0.0  0.0  0.0  0.0  0.0  0.0  0.0  
Exp0  38176.74  1  0.9085368926660221  0.09146310733397793  0.0  0.0  0.0  0.0  0.0  0.0  0.0  
Exp0  42126.68  1  0.9621941740363819  0.037805825963618186  0.0  0.0  0.0  0.0  0.0  0.0  0.0  
Exp0  42522.74  1  0.9651243463880013  0.034875653611998694  0.0  0.0  0.0  0.0  0.0  0.0  0.0  
Exp0  21507.78  1  0.004631306595090179  0.9953686934049097  0.0  0.0  0.0  0.0  0.0  0.0  0.0  
Exp0  29516.72  1  0.33616144314858476  0.6638385568514152  0.0  0.0  0.0  0.0  0.0  0.0  0.0  
Exp0  38865.54  1  0.9223657548470613  0.07763424515293862  0.0  0.0  0.0  0.0  0.0  0.0  0.0  
Exp0  25921.02  1  0.07814113241321795  0.9218588675867819  0.0  0.0  0.0  0.0  0.0  0.0  0.0  
Exp0  19645.56  1  0.000986220585022932  0.999013779414977  0.0  0.0  0.0  0.0  0.0  0.0  0.0  
Exp0  40840.918  1  0.9503755793865586  0.04962442061344139  0.0  0.0  0.0  0.0  0.0  0.0  0.0  
Exp0  52074.918  1  0.9925367242194025  0.0074632757805974  0.0  0.0  0.0  0.0  0.0  0.0  0.0  
Exp0  37672.44  1  0.896637742249811  0.10336225775018902  0.0  0.0  0.0  0.0  0.0  0.0  0.0  
Exp0  32494.959  1  0.6269848729762791  0.37301512702372097  0.0  0.0  0.0  0.0  0.0  0.0  0.0  
Exp0  43356.68  1  0.9704322357539148  0.029567764246085138  0.0  0.0  0.0  0.0  0.0  0.0  0.0  
Exp0  35035.32  1  0.7999129396724399  0.20008706032756007  0.0  0.0  0.0  0.0  0.0  0.0  0.0  
Exp0  30807.4  1  0.4667046200952044  0.5332953799047957  0.0  0.0  0.0  0.0  0.0  0.0  0.0  
Exp0  25836.56  1  0.0747966828478287  0.9252033171521714  0.0  0.0  0.0  0.0  0.0  0.0  0.0  
Exp0  56167.54  1  0.9953080698229589  0.004691930177041004  0.0  0.0  0.0  0.0  0.0  0.0  0.0  
Exp0  44184.06  1  0.9747409878705712  0.02525901212942886  0.0  0.0  0.0  0.0  0.0  0.0  0.0  
Exp0  30126.799  1  0.39738820675681336  0.6026117932431866  0.0  0.0  0.0  0.0  0.0  0.0  0.0  
Exp0  52685.82  1  0.9930805642895059  0.0069194357104941295  0.0  0.0  0.0  0.0  0.0  0.0  0.0  
Exp0  33968.5  1  0.7383777334845137  0.2616222665154863  0.0  0.0  0.0  0.0  0.0  0.0  0.0  
Exp0  48944.98  1  0.9885632676703535  0.011436732329646404  0.0  0.0  0.0  0.0  0.0  0.0  0.0  
Exp0  47670.7  1  0.9861137509324699  0.013886249067530049  0.0  0.0  0.0  0.0  0.0  0.0  0.0  
Exp0  22106.379  1  0.007255927156257225  0.9927440728437427  0.0  0.0  0.0  0.0  0.0  0.0  0.0  
Exp0  41072.16  1  0.9527987114754608  0.04720128852453923  0.0  0.0  0.0  0.0  0.0  0.0  0.0  
Exp0  29281.379  1  0.31322720431378076  0.6867727956862192  0.0  0.0  0.0  0.0  0.0  0.0  0.0  
Exp0  22405.68  1  0.009008714998592186  0.9909912850014078  0.0  0.0  0.0  0.0  0.0  0.0  0.0  
Exp0  36476.06  1  0.8609594368624346  0.13904056313756535  0.0  0.0  0.0  0.0  0.0  0.0  0.0  
Exp0  28954.2  1  0.28228302932063876  0.7177169706793611  0.0  0.0  0.0  0.0  0.0  0.0  0.0  
Exp0  30449.06  1  0.43023801722345895  0.5697619827765411  0.0  0.0  0.0  0.0  0.0  0.0  0.0  
Exp0  18608.26  1  0.00037293083004026937  0.9996270691699597  0.0  0.0  0.0  0.0  0.0  0.0  0.0  
Exp0  42722.0  1  0.9664929700234314  0.03350702997656861  0.0  0.0  0.0  0.0  0.0  0.0  0.0  
Exp0  27310.1  1  0.15101917119937475  0.8489808288006252  0.0  0.0  0.0  0.0  0.0  0.0  0.0  
Exp0  34836.88  1  0.7896142136910347  0.21038578630896532  0.0  0.0  0.0  0.0  0.0  0.0  0.0  
Exp0  27340.44  1  0.15300748493806787  0.8469925150619322  0.0  0.0  0.0  0.0  0.0  0.0  0.0  
Exp0  71330.98  1  0.9983523395131059  0.0016476604868942398  0.0  0.0  0.0  0.0  0.0  0.0  0.0  
Exp0  47132.78  1  0.9848710309746197  0.015128969025380181  0.0  0.0  0.0  0.0  0.0  0.0  0.0  
Exp0  41265.68  1  0.954718046508975  0.045281953491025095  0.0  0.0  0.0  0.0  0.0  0.0  0.0  
Exp0  47758.44  1  0.98630358241239  0.013696417587609973  0.0  0.0  0.0  0.0  0.0  0.0  0.0  
Exp0  43796.2  1  0.9728264660180996  0.027173533981900345  0.0  0.0  0.0  0.0  0.0  0.0  0.0  
Exp0  34098.06  1  0.7466838836581918  0.2533161163418082  0.0  0.0  0.0  0.0  0.0  0.0  0.0  
Exp0  58037.14  1  0.9960857884102209  0.003914211589779062  0.0  0.0  0.0  0.0  0.0  0.0  0.0  
Exp0  44788.4  1  0.9773982447467997  0.02260175525320028  0.0  0.0  0.0  0.0  0.0  0.0  0.0  
Exp0  48381.64  1  0.9875577507902344  0.01244224920976557  0.0  0.0  0.0  0.0  0.0  0.0  0.0  
Exp0  37932.38  1  0.9029749819117364  0.09702501808826365  0.0  0.0  0.0  0.0  0.0  0.0  0.0  
Exp0  33105.86  1  0.6769234294436538  0.3230765705563462  0.0  0.0  0.0  0.0  0.0  0.0  0.0  
Exp0  36402.258  1  0.8583594392626469  0.14164056073735318  0.0  0.0  0.0  0.0  0.0  0.0  0.0  
Exp0  54343.04  1  0.9942988246483202  0.005701175351679765  0.0  0.0  0.0  0.0  0.0  0.0  0.0  
Exp0  44136.5  1  0.9745155688852986  0.025484431114701413  0.0  0.0  0.0  0.0  0.0  0.0  0.0  
Exp0  47447.66  1  0.9856153409780669  0.01438465902193306  0.0  0.0  0.0  0.0  0.0  0.0  0.0  
Exp0  22193.3  1  0.007730772491461678  0.9922692275085384  0.0  0.0  0.0  0.0  0.0  0.0  0.0  
Exp0  37782.32  1  0.8993712181430938  0.1006287818569061  0.0  0.0  0.0  0.0  0.0  0.0  0.0  
Exp0  43433.758  1  0.9708705876597234  0.02912941234027651  0.0  0.0  0.0  0.0  0.0  0.0  0.0  
Exp0  44232.44  1  0.9749678236581503  0.025032176341849774  0.0  0.0  0.0  0.0  0.0  0.0  0.0  
Exp0  25209.26  1  0.053361020870314385  0.9466389791296856  0.0  0.0  0.0  0.0  0.0  0.0  0.0  
Exp0  49719.06  1  0.9897745391222987  0.010225460877701202  0.0  0.0  0.0  0.0  0.0  0.0  0.0  
Exp0  25241.24  1  0.0543170372069658  0.9456829627930342  0.0  0.0  0.0  0.0  0.0  0.0  0.0  
Exp0  39889.72  1  0.9387101693080581  0.06128983069194203  0.0  0.0  0.0  0.0  0.0  0.0  0.0  
Exp0  47977.38  1  0.9867625102143076  0.013237489785692431  0.0  0.0  0.0  0.0  0.0  0.0  0.0  
Exp0  54238.08  1  0.9942312584380448  0.005768741561955176  0.0  0.0  0.0  0.0  0.0  0.0  0.0  
Exp0  47232.82  1  0.9851128482747484  0.014887151725251525  0.0  0.0  0.0  0.0  0.0  0.0  0.0  
Exp0  54924.418  1  0.9946528143753899  0.005347185624610168  0.0  0.0  0.0  0.0  0.0  0.0  0.0  
Exp0  25301.1  1  0.05614376858192482  0.9438562314180752  0.0  0.0  0.0  0.0  0.0  0.0  0.0  
Exp0  28967.32  1  0.2835010044361345  0.7164989955638654  0.0  0.0  0.0  0.0  0.0  0.0  0.0  
Exp0  39059.06  1  0.9258083015421881  0.07419169845781182  0.0  0.0  0.0  0.0  0.0  0.0  0.0  
Exp0  44362.82  1  0.9755662508441193  0.0244337491558808  0.0  0.0  0.0  0.0  0.0  0.0  0.0  
Exp0  57623.04  1  0.9959316914353818  0.004068308564618151  0.0  0.0  0.0  0.0  0.0  0.0  0.0  
Exp0  38270.22  1  0.9105683817955752  0.08943161820442493  0.0  0.0  0.0  0.0  0.0  0.0  0.0  
Exp0  55056.44  1  0.994728679285466  0.00527132071453403  0.0  0.0  0.0  0.0  0.0  0.0  0.0  
Exp0  58361.04  1  0.9962000032418512  0.0037999967581489277  0.0  0.0  0.0  0.0  0.0  0.0  0.0  
Exp0  42890.1  1  0.9675965188260924  0.032403481173907706  0.0  0.0  0.0  0.0  0.0  0.0  0.0  
Exp0  45314.84  1  0.9794303323480794  0.0205696676519207  0.0  0.0  0.0  0.0  0.0  0.0  0.0  
Exp0  20889.5  1  0.0028446397145613523  0.9971553602854386  0.0  0.0  0.0  0.0  0.0  0.0  0.0  
Exp0  60922.72  1  0.9969410577403299  0.003058942259670054  0.0  0.0  0.0  0.0  0.0  0.0  0.0  
Exp0  43555.12  1  0.9715444981674725  0.028455501832527444  0.0  0.0  0.0  0.0  0.0  0.0  0.0  
Exp0  25192.04  1  0.052851860222117304  0.9471481397778827  0.0  0.0  0.0  0.0  0.0  0.0  0.0  
Exp0  30369.52  1  0.42212227563657895  0.577877724363421  0.0  0.0  0.0  0.0  0.0  0.0  0.0  
Exp0  54880.96  1  0.9946274980060806  0.0053725019939193114  0.0  0.0  0.0  0.0  0.0  0.0  0.0  
Exp0  25019.02  1  0.04795525150202242  0.9520447484979776  0.0  0.0  0.0  0.0  0.0  0.0  0.0  
Exp0  42868.78  1  0.9674591034629684  0.03254089653703163  0.0  0.0  0.0  0.0  0.0  0.0  0.0  
Exp0  56602.14  1  0.9955088595886539  0.004491140411346156  0.0  0.0  0.0  0.0  0.0  0.0  0.0  
Exp0  46995.84  1  0.9845315376534595  0.015468462346540559  0.0  0.0  0.0  0.0  0.0  0.0  0.0  
Exp0  33540.46  1  0.7092286556269882  0.2907713443730117  0.0  0.0  0.0  0.0  0.0  0.0  0.0  
Exp0  34765.54  1  0.7857883758105321  0.21421162418946788  0.0  0.0  0.0  0.0  0.0  0.0  0.0  
Exp0  44334.12  1  0.9754360653877676  0.02456393461223241  0.0  0.0  0.0  0.0  0.0  0.0  0.0  
Exp0  47323.02  1  0.9853265759286632  0.014673424071336821  0.0  0.0  0.0  0.0  0.0  0.0  0.0  
Exp0  35425.64  1  0.8187448243673147  0.18125517563268534  0.0  0.0  0.0  0.0  0.0  0.0  0.0  
Exp0  31544.58  1  0.5399134324471109  0.4600865675528892  0.0  0.0  0.0  0.0  0.0  0.0  0.0  
Exp0  51548.48  1  0.9920186065564958  0.007981393443504127  0.0  0.0  0.0  0.0  0.0  0.0  0.0  
Exp0  30355.58  1  0.42070114357527094  0.5792988564247291  0.0  0.0  0.0  0.0  0.0  0.0  0.0  
Exp0  45778.14  1  0.9810293528590622  0.018970647140937668  0.0  0.0  0.0  0.0  0.0  0.0  0.0  
Exp0  53745.258  1  0.9938979308515069  0.006102069148493108  0.0  0.0  0.0  0.0  0.0  0.0  0.0  
Exp0  38083.258  1  0.9064525763042537  0.09354742369574628  0.0  0.0  0.0  0.0  0.0  0.0  0.0  
Exp0  43734.7  1  0.9725063663906469  0.027493633609353103  0.0  0.0  0.0  0.0  0.0  0.0  0.0  
Exp0  42498.14  1  0.9649507273072581  0.03504927269274194  0.0  0.0  0.0  0.0  0.0  0.0  0.0  
Exp0  36499.02  1  0.8617579541509213  0.13824204584907873  0.0  0.0  0.0  0.0  0.0  0.0  0.0  
Exp0  53343.46  1  0.9936051207960512  0.006394879203948721  0.0  0.0  0.0  0.0  0.0  0.0  0.0  
Exp0  25005.9  1  0.04759949885501938  0.9524005011449805  0.0  0.0  0.0  0.0  0.0  0.0  0.0  
Exp0  55164.68  1  0.9947896890396928  0.005210310960307196  0.0  0.0  0.0  0.0  0.0  0.0  0.0  
Exp0  36375.2  1  0.857393240546476  0.1426067594535239  0.0  0.0  0.0  0.0  0.0  0.0  0.0  
Exp0  34925.44  1  0.7942724254726017  0.20572757452739826  0.0  0.0  0.0  0.0  0.0  0.0  0.0  
Exp0  22019.459  1  0.006807262291231901  0.993192737708768  0.0  0.0  0.0  0.0  0.0  0.0  0.0  
Exp0  44261.14  1  0.9751011065071363  0.02489889349286363  0.0  0.0  0.0  0.0  0.0  0.0  0.0  
Exp0  19081.4  1  0.0005874110443396878  0.9994125889556603  0.0  0.0  0.0  0.0  0.0  0.0  0.0  
Exp0  26867.299  1  0.12396278021652818  0.8760372197834717  0.0  0.0  0.0  0.0  0.0  0.0  0.0  
Exp0  42198.02  1  0.9627434677275111  0.03725653227248891  0.0  0.0  0.0  0.0  0.0  0.0  0.0  
Exp0  21638.16  1  0.0051167225658840035  0.9948832774341161  0.0  0.0  0.0  0.0  0.0  0.0  0.0  
Exp0  19530.76  1  0.0008893114610676845  0.9991106885389323  0.0  0.0  0.0  0.0  0.0  0.0  0.0  
Exp0  53822.34  1  0.9939518813449636  0.006048118655036387  0.0  0.0  0.0  0.0  0.0  0.0  0.0  
Exp0  35665.9  1  0.829443099272978  0.1705569007270221  0.0  0.0  0.0  0.0  0.0  0.0  0.0  
Exp0  31018.959  1  0.4880448977613401  0.5119551022386598  0.0  0.0  0.0  0.0  0.0  0.0  0.0  
Exp0  35467.46  1  0.8206548699008832  0.17934513009911676  0.0  0.0  0.0  0.0  0.0  0.0  0.0  
Exp0  36772.9  1  0.8709132344353626  0.12908676556463727  0.0  0.0  0.0  0.0  0.0  0.0  0.0  
Exp0  44228.34  1  0.974948736589523  0.025051263410477014  0.0  0.0  0.0  0.0  0.0  0.0  0.0  
Exp0  46421.84  1  0.9829955007657053  0.017004499234294656  0.0  0.0  0.0  0.0  0.0  0.0  0.0  
Exp0  46034.8  1  0.9818467849843875  0.018153215015612404  0.0  0.0  0.0  0.0  0.0  0.0  0.0  
Exp0  40102.918  1  0.9415851225473941  0.05841487745260596  0.0  0.0  0.0  0.0  0.0  0.0  0.0  
Exp0  47770.74  1  0.9863298802052736  0.013670119794726382  0.0  0.0  0.0  0.0  0.0  0.0  0.0  
Exp0  42779.4  1  0.9668748820255681  0.03312511797443197  0.0  0.0  0.0  0.0  0.0  0.0  0.0  
Exp0  55775.58  1  0.9951151046868723  0.004884895313127756  0.0  0.0  0.0  0.0  0.0  0.0  0.0  
Exp0  46557.14  1  0.9833748391563024  0.016625160843697622  0.0  0.0  0.0  0.0  0.0  0.0  0.0  
Exp0  35716.74  1  0.8316235324207011  0.16837646757929883  0.0  0.0  0.0  0.0  0.0  0.0  0.0  
Exp0  35806.94  1  0.8354221972285725  0.16457780277142758  0.0  0.0  0.0  0.0  0.0  0.0  0.0  
Exp0  47174.598  1  0.9849727048878509  0.015027295112148904  0.0  0.0  0.0  0.0  0.0  0.0  0.0  
Exp0  41145.14  1  0.9535336448548517  0.046466355145148325  0.0  0.0  0.0  0.0  0.0  0.0  0.0  
Exp0  27054.26  1  0.13493605424690136  0.8650639457530985  0.0  0.0  0.0  0.0  0.0  0.0  0.0  
Exp0  34344.88  1  0.761854591171032  0.238145408828968  0.0  0.0  0.0  0.0  0.0  0.0  0.0  
Exp0  41985.64  1  0.9610785811311893  0.038921418868810786  0.0  0.0  0.0  0.0  0.0  0.0  0.0  
Exp0  49500.94  1  0.9894514941019449  0.010548505898055177  0.0  0.0  0.0  0.0  0.0  0.0  0.0  
Exp0  47804.36  1  0.9864015050463544  0.013598494953645667  0.0  0.0  0.0  0.0  0.0  0.0  0.0  
Exp0  39830.68  1  0.9378846946848737  0.06211530531512636  0.0  0.0  0.0  0.0  0.0  0.0  0.0  
Exp0  32310.459  1  0.6109125084944984  0.3890874915055015  0.0  0.0  0.0  0.0  0.0  0.0  0.0  
Exp0  41429.68  1  0.9562713316812933  0.043728668318706664  0.0  0.0  0.0  0.0  0.0  0.0  0.0  
Exp0  51930.598  1  0.9923994936067402  0.007600506393259806  0.0  0.0  0.0  0.0  0.0  0.0  0.0  
Exp0  76915.18  1  0.9986464601100697  0.0013535398899302345  0.0  0.0  0.0  0.0  0.0  0.0  0.0  
Exp0  16558.26  1  4.105861104479437e-05  0.9999589413889551  0.0  0.0  0.0  0.0  0.0  0.0  0.0  
Exp0  25144.48  1  0.05146694998225062  0.9485330500177493  0.0  0.0  0.0  0.0  0.0  0.0  0.0  
Exp0  55644.38  1  0.9950478267381981  0.004952173261801887  0.0  0.0  0.0  0.0  0.0  0.0  0.0  
Exp0  34024.258  1  0.7419828081518288  0.25801719184817123  0.0  0.0  0.0  0.0  0.0  0.0  0.0  
Exp0  57780.48  1  0.9959913844502579  0.00400861554974208  0.0  0.0  0.0  0.0  0.0  0.0  0.0  
Exp0  48503.82  1  0.9877855939221944  0.012214406077805474  0.0  0.0  0.0  0.0  0.0  0.0  0.0  
Exp0  35013.18  1  0.7987890228142809  0.20121097718571906  0.0  0.0  0.0  0.0  0.0  0.0  0.0  
Exp0  40058.64  1  0.9410010807154972  0.05899891928450275  0.0  0.0  0.0  0.0  0.0  0.0  0.0  
Exp0  15708.74  1  1.442268165018356e-05  0.9999855773183499  0.0  0.0  0.0  0.0  0.0  0.0  0.0  
Exp0  34815.56  1  0.7884778723107584  0.2115221276892416  0.0  0.0  0.0  0.0  0.0  0.0  0.0  
Exp0  35663.44  1  0.829337224448957  0.170662775551043  0.0  0.0  0.0  0.0  0.0  0.0  0.0  
Exp0  24256.42  1  0.03062431937324606  0.9693756806267539  0.0  0.0  0.0  0.0  0.0  0.0  0.0  
Exp0  46581.74  1  0.9834426119308929  0.016557388069106983  0.0  0.0  0.0  0.0  0.0  0.0  0.0  
Exp0  26102.24  1  0.08571138710692885  0.9142886128930711  0.0  0.0  0.0  0.0  0.0  0.0  0.0  
Exp0  45498.52  1  0.9800841385611742  0.019915861438825816  0.0  0.0  0.0  0.0  0.0  0.0  0.0  
Exp0  48951.54  1  0.9885742840892887  0.011425715910711254  0.0  0.0  0.0  0.0  0.0  0.0  0.0  
Exp0  22938.68  1  0.013072335193987093  0.9869276648060129  0.0  0.0  0.0  0.0  0.0  0.0  0.0  
Exp0  57276.18  1  0.9957952053894743  0.0042047946105256894  0.0  0.0  0.0  0.0  0.0  0.0  0.0  
Exp0  33074.7  1  0.6745019489622992  0.3254980510377007  0.0  0.0  0.0  0.0  0.0  0.0  0.0  
Exp0  53953.54  1  0.994042132293863  0.005957867706137017  0.0  0.0  0.0  0.0  0.0  0.0  0.0  
Exp0  21711.959  1  0.005411173579239872  0.9945888264207602  0.0  0.0  0.0  0.0  0.0  0.0  0.0  
Exp0  50717.82  1  0.991093670151063  0.008906329848937  0.0  0.0  0.0  0.0  0.0  0.0  0.0  
Exp0  49265.598  1  0.9890872714158985  0.010912728584101448  0.0  0.0  0.0  0.0  0.0  0.0  0.0  
Exp0  45752.72  1  0.9809458649987604  0.019054135001239675  0.0  0.0  0.0  0.0  0.0  0.0  0.0  
Exp0  39378.86  1  0.9311185344742633  0.06888146552573671  0.0  0.0  0.0  0.0  0.0  0.0  0.0  
Exp0  23666.02  1  0.021165837861192846  0.9788341621388071  0.0  0.0  0.0  0.0  0.0  0.0  0.0  
Exp0  36581.02  1  0.8645700291778045  0.13542997082219554  0.0  0.0  0.0  0.0  0.0  0.0  0.0  
Exp0  24549.98  1  0.03653463366378757  0.9634653663362125  0.0  0.0  0.0  0.0  0.0  0.0  0.0  
Exp0  45994.62  1  0.9817218503646467  0.018278149635353458  0.0  0.0  0.0  0.0  0.0  0.0  0.0  
Exp0  34997.6  1  0.7979945480142392  0.20200545198576078  0.0  0.0  0.0  0.0  0.0  0.0  0.0  
Exp0  47249.22  1  0.9851519997298003  0.014848000270199774  0.0  0.0  0.0  0.0  0.0  0.0  0.0  
Exp0  36207.1  1  0.8512333093416364  0.1487666906583636  0.0  0.0  0.0  0.0  0.0  0.0  0.0  
Exp0  35780.7  1  0.8343264082501657  0.16567359174983423  0.0  0.0  0.0  0.0  0.0  0.0  0.0  
Exp0  49705.12  1  0.9897543066694867  0.010245693330513382  0.0  0.0  0.0  0.0  0.0  0.0  0.0  
Exp0  51387.758  1  0.9918504096542582  0.00814959034574185  0.0  0.0  0.0  0.0  0.0  0.0  0.0  
Exp0  31588.04  1  0.544105633458973  0.455894366541027  0.0  0.0  0.0  0.0  0.0  0.0  0.0  
Exp0  44748.22  1  0.9772329683708478  0.022767031629152227  0.0  0.0  0.0  0.0  0.0  0.0  0.0  
Exp0  58424.18  1  0.9962216563178853  0.0037783436821146785  0.0  0.0  0.0  0.0  0.0  0.0  0.0  
Exp0  32731.12  1  0.6469002351753266  0.3530997648246734  0.0  0.0  0.0  0.0  0.0  0.0  0.0  
Exp0  39534.66  1  0.933544555391057  0.066455444608943  0.0  0.0  0.0  0.0  0.0  0.0  0.0  
Exp0  46189.78  1  0.9823184365721538  0.01768156342784619  0.0  0.0  0.0  0.0  0.0  0.0  0.0  
Exp0  32113.66  1  0.5932986699456789  0.406701330054321  0.0  0.0  0.0  0.0  0.0  0.0  0.0  
Exp0  47185.258  1  0.9849985062506699  0.015001493749330104  0.0  0.0  0.0  0.0  0.0  0.0  0.0  
Exp0  41025.418  1  0.9523204364532933  0.047679563546706535  0.0  0.0  0.0  0.0  0.0  0.0  0.0  
Exp0  35074.68  1  0.8018969569414532  0.19810304305854673  0.0  0.0  0.0  0.0  0.0  0.0  0.0  
Exp0  41369.82  1  0.955712010674983  0.04428798932501695  0.0  0.0  0.0  0.0  0.0  0.0  0.0  
Exp0  27771.76  1  0.18314953167554315  0.8168504683244568  0.0  0.0  0.0  0.0  0.0  0.0  0.0  
Exp0  41314.88  1  0.9551907921506144  0.044809207849385496  0.0  0.0  0.0  0.0  0.0  0.0  0.0  
Exp0  36304.68  1  0.8548430015714944  0.14515699842850557  0.0  0.0  0.0  0.0  0.0  0.0  0.0  
Exp0  20891.959  1  0.0028502979890904197  0.9971497020109096  0.0  0.0  0.0  0.0  0.0  0.0  0.0  
Exp0  57393.44  1  0.9958421374704394  0.00415786252956074  0.0  0.0  0.0  0.0  0.0  0.0  0.0  
Exp0  49400.9  1  0.98929871759896  0.010701282401039956  0.0  0.0  0.0  0.0  0.0  0.0  0.0  
Exp0  46049.56  1  0.9818924050691659  0.018107594930834112  0.0  0.0  0.0  0.0  0.0  0.0  0.0  
Exp0  42991.78  1  0.9682422259874514  0.03175777401254859  0.0  0.0  0.0  0.0  0.0  0.0  0.0  
Exp0  42078.3  1  0.9618160033959904  0.03818399660400954  0.0  0.0  0.0  0.0  0.0  0.0  0.0  
Exp0  30859.06  1  0.47193232946672425  0.5280676705332756  0.0  0.0  0.0  0.0  0.0  0.0  0.0  
Exp0  29558.54  1  0.3402848231629625  0.6597151768370375  0.0  0.0  0.0  0.0  0.0  0.0  0.0  
Exp0  24481.1  1  0.03506795692462536  0.9649320430753747  0.0  0.0  0.0  0.0  0.0  0.0  0.0  
Exp0  34805.72  1  0.7879521295943452  0.2120478704056547  0.0  0.0  0.0  0.0  0.0  0.0  0.0  
Exp0  23059.22  1  0.014188521090692026  0.985811478909308  0.0  0.0  0.0  0.0  0.0  0.0  0.0  
Exp0  28908.28  1  0.2780415412826647  0.7219584587173353  0.0  0.0  0.0  0.0  0.0  0.0  0.0  
Exp0  42661.32  1  0.9660833223538586  0.03391667764614135  0.0  0.0  0.0  0.0  0.0  0.0  0.0  
Exp0  44876.14  1  0.9777541345354818  0.02224586546451824  0.0  0.0  0.0  0.0  0.0  0.0  0.0  
Exp0  46253.74  1  0.9825084540979909  0.017491545902008937  0.0  0.0  0.0  0.0  0.0  0.0  0.0  
Exp0  41747.02  1  0.9590980395578182  0.04090196044218178  0.0  0.0  0.0  0.0  0.0  0.0  0.0  
Exp0  46411.18  1  0.9829651778399603  0.017034822160039702  0.0  0.0  0.0  0.0  0.0  0.0  0.0  
Exp0  40550.64  1  0.9471195308961226  0.05288046910387748  0.0  0.0  0.0  0.0  0.0  0.0  0.0  
Exp0  40321.86  1  0.9443730509683638  0.0556269490316362  0.0  0.0  0.0  0.0  0.0  0.0  0.0  
Exp0  40722.84  1  0.949080885967065  0.050919114032934976  0.0  0.0  0.0  0.0  0.0  0.0  0.0  
Exp0  33161.62  1  0.6812207947618513  0.3187792052381487  0.0  0.0  0.0  0.0  0.0  0.0  0.0  
Exp0  38782.72  1  0.9208359240801818  0.07916407591981817  0.0  0.0  0.0  0.0  0.0  0.0  0.0  
Exp0  59727.98  1  0.9966279585862517  0.003372041413748253  0.0  0.0  0.0  0.0  0.0  0.0  0.0  
Exp0  23554.5  1  0.019696430037039615  0.9803035699629603  0.0  0.0  0.0  0.0  0.0  0.0  0.0  
Exp0  47596.9  1  0.9859513834048084  0.01404861659519162  0.0  0.0  0.0  0.0  0.0  0.0  0.0  
Exp0  36956.58  1  0.8766868874264293  0.1233131125735707  0.0  0.0  0.0  0.0  0.0  0.0  0.0  
Exp0  37956.98  1  0.9035513524183746  0.09644864758162543  0.0  0.0  0.0  0.0  0.0  0.0  0.0  
Exp0  41199.258  1  0.954070031125122  0.04592996887487789  0.0  0.0  0.0  0.0  0.0  0.0  0.0  
Exp0  31964.42  1  0.5796332650425835  0.4203667349574165  0.0  0.0  0.0  0.0  0.0  0.0  0.0  
Exp0  44302.14  1  0.9752900551554868  0.0247099448445132  0.0  0.0  0.0  0.0  0.0  0.0  0.0  
Exp0  37745.418  1  0.8984624769035201  0.1015375230964799  0.0  0.0  0.0  0.0  0.0  0.0  0.0  
Exp0  46364.44  1  0.9828312523489777  0.017168747651022238  0.0  0.0  0.0  0.0  0.0  0.0  0.0  
Exp0  50876.9  1  0.9912818664481924  0.008718133551807509  0.0  0.0  0.0  0.0  0.0  0.0  0.0  
Exp0  38917.2  1  0.9233023126012111  0.07669768739878889  0.0  0.0  0.0  0.0  0.0  0.0  0.0  
Exp0  37160.758  1  0.8827766758680172  0.1172233241319827  0.0  0.0  0.0  0.0  0.0  0.0  0.0  
Exp0  43244.34  1  0.9697785253757895  0.030221474624210518  0.0  0.0  0.0  0.0  0.0  0.0  0.0  
Exp0  59590.22  1  0.9965884548084604  0.003411545191539637  0.0  0.0  0.0  0.0  0.0  0.0  0.0  
Exp0  49434.52  1  0.9893503895959954  0.010649610404004532  0.0  0.0  0.0  0.0  0.0  0.0  0.0  
Exp0  55350.0  1  0.9948917512535842  0.0051082487464158685  0.0  0.0  0.0  0.0  0.0  0.0  0.0  
Exp0  36736.82  1  0.8697452644110207  0.13025473558897924  0.0  0.0  0.0  0.0  0.0  0.0  0.0  
Exp0  40294.8  1  0.944037311376436  0.055962688623563975  0.0  0.0  0.0  0.0  0.0  0.0  0.0  
Exp0  37756.08  1  0.8987258619218159  0.10127413807818408  0.0  0.0  0.0  0.0  0.0  0.0  0.0  
Exp0  49597.7  1  0.9895964784717216  0.010403521528278389  0.0  0.0  0.0  0.0  0.0  0.0  0.0  
Exp0  32292.42  1  0.6093174658828266  0.39068253411717335  0.0  0.0  0.0  0.0  0.0  0.0  0.0  
Exp0  28002.18  1  0.20065288772166173  0.7993471122783382  0.0  0.0  0.0  0.0  0.0  0.0  0.0  
Exp0  41935.62  1  0.9606731457478775  0.039326854252122415  0.0  0.0  0.0  0.0  0.0  0.0  0.0  
Exp0  49172.12  1  0.9889378926322272  0.011062107367772765  0.0  0.0  0.0  0.0  0.0  0.0  0.0  
Exp0  36241.54  1  0.8525176124644296  0.14748238753557041  0.0  0.0  0.0  0.0  0.0  0.0  0.0  
Exp0  24427.799  1  0.03396738668823356  0.9660326133117665  0.0  0.0  0.0  0.0  0.0  0.0  0.0  
Exp0  50781.78  1  0.9911700295102288  0.008829970489771117  0.0  0.0  0.0  0.0  0.0  0.0  0.0  
Exp0  50868.7  1  0.9912723322923036  0.008727667707696294  0.0  0.0  0.0  0.0  0.0  0.0  0.0  
Exp0  40311.2  1  0.9442409987346179  0.05575900126538217  0.0  0.0  0.0  0.0  0.0  0.0  0.0  
Exp0  48927.758  1  0.9885341381915194  0.011465861808480641  0.0  0.0  0.0  0.0  0.0  0.0  0.0  
Exp0  51936.34  1  0.992405012824777  0.007594987175222976  0.0  0.0  0.0  0.0  0.0  0.0  0.0  
Exp0  23079.72  1  0.01438637947426126  0.9856136205257388  0.0  0.0  0.0  0.0  0.0  0.0  0.0  
Exp0  44941.74  1  0.9780155775059958  0.021984422494004268  0.0  0.0  0.0  0.0  0.0  0.0  0.0  
Exp0  21689.0  1  0.005317967368984974  0.9946820326310151  0.0  0.0  0.0  0.0  0.0  0.0  0.0  
Exp0  42458.78  1  0.9646705332250275  0.035329466774972534  0.0  0.0  0.0  0.0  0.0  0.0  0.0  
Exp0  35131.258  1  0.8047140883623587  0.19528591163764125  0.0  0.0  0.0  0.0  0.0  0.0  0.0  
Exp0  43027.86  1  0.9684675177188524  0.03153248228114759  0.0  0.0  0.0  0.0  0.0  0.0  0.0  
Exp0  39351.8  1  0.9306866627386479  0.0693133372613521  0.0  0.0  0.0  0.0  0.0  0.0  0.0  
Exp0  61627.098  1  0.9971034391029461  0.0028965608970539527  0.0  0.0  0.0  0.0  0.0  0.0  0.0  
Exp0  15380.74  1  9.401222047547936e-06  0.9999905987779524  0.0  0.0  0.0  0.0  0.0  0.0  0.0  
Exp0  47868.32  1  0.9865364620564006  0.013463537943599425  0.0  0.0  0.0  0.0  0.0  0.0  0.0  
Exp0  39885.62  1  0.9386530864568665  0.061346913543133465  0.0  0.0  0.0  0.0  0.0  0.0  0.0  
Exp0  47048.32  1  0.9846627689906645  0.015337231009335438  0.0  0.0  0.0  0.0  0.0  0.0  0.0  
Exp0  26622.94  1  0.11059985519797197  0.8894001448020281  0.0  0.0  0.0  0.0  0.0  0.0  0.0  
Exp0  27224.0  1  0.1454687395578007  0.8545312604421994  0.0  0.0  0.0  0.0  0.0  0.0  0.0  
Exp0  42626.06  1  0.9658423979076707  0.03415760209232928  0.0  0.0  0.0  0.0  0.0  0.0  0.0  
Exp0  49541.12  1  0.9895120607821336  0.010487939217866409  0.0  0.0  0.0  0.0  0.0  0.0  0.0  
Exp0  35876.64  1  0.8382969533394639  0.1617030466605362  0.0  0.0  0.0  0.0  0.0  0.0  0.0  
Exp0  49164.74  1  0.9889259851112859  0.011074014888714049  0.0  0.0  0.0  0.0  0.0  0.0  0.0  
Exp0  40257.9  1  0.9435753356311544  0.05642466436884565  0.0  0.0  0.0  0.0  0.0  0.0  0.0  
Exp0  59987.918  1  0.9967004819830186  0.003299518016981422  0.0  0.0  0.0  0.0  0.0  0.0  0.0  
Exp0  56607.88  1  0.9955114164414622  0.0044885835585377395  0.0  0.0  0.0  0.0  0.0  0.0  0.0  
Exp0  30545.0  1  0.4400228839693942  0.5599771160306057  0.0  0.0  0.0  0.0  0.0  0.0  0.0  
Exp0  41290.28  1  0.9549550965940176  0.045044903405982537  0.0  0.0  0.0  0.0  0.0  0.0  0.0  
Exp0  18684.52  1  0.00040177449010833004  0.9995982255098916  0.0  0.0  0.0  0.0  0.0  0.0  0.0  
Exp0  38854.06  1  0.9221557573454033  0.07784424265459652  0.0  0.0  0.0  0.0  0.0  0.0  0.0  
Exp0  44232.44  1  0.9749678236581503  0.025032176341849774  0.0  0.0  0.0  0.0  0.0  0.0  0.0  
Exp0  39048.4  1  0.9256232631246996  0.07437673687530054  0.0  0.0  0.0  0.0  0.0  0.0  0.0  
Exp0  35713.46  1  0.831484669030146  0.16851533096985405  0.0  0.0  0.0  0.0  0.0  0.0  0.0  
Exp0  44817.098  1  0.9775154241403898  0.022484575859610098  0.0  0.0  0.0  0.0  0.0  0.0  0.0  
Exp0  34471.16  1  0.7692901989891309  0.2307098010108691  0.0  0.0  0.0  0.0  0.0  0.0  0.0  
Exp0  36772.9  1  0.8709132344353626  0.12908676556463727  0.0  0.0  0.0  0.0  0.0  0.0  0.0  
Exp0  34617.94  1  0.7776610904873082  0.22233890951269172  0.0  0.0  0.0  0.0  0.0  0.0  0.0  
Exp0  42690.84  1  0.9662833138469281  0.03371668615307191  0.0  0.0  0.0  0.0  0.0  0.0  0.0  
Exp0  36986.918  1  0.8776129702755764  0.1223870297244236  0.0  0.0  0.0  0.0  0.0  0.0  0.0  
Exp0  55201.58  1  0.9948102583037295  0.005189741696270522  0.0  0.0  0.0  0.0  0.0  0.0  0.0  
Exp0  62493.02  1  0.9972835946067753  0.0027164053932247985  0.0  0.0  0.0  0.0  0.0  0.0  0.0  
Exp0  59922.32  1  0.9966824246848587  0.0033175753151413185  0.0  0.0  0.0  0.0  0.0  0.0  0.0  
Exp0  44015.96  1  0.9739327583493751  0.02606724165062494  0.0  0.0  0.0  0.0  0.0  0.0  0.0  
Exp0  24499.959  1  0.03546456205808004  0.96453543794192  0.0  0.0  0.0  0.0  0.0  0.0  0.0  
Exp0  24873.06  1  0.044121279436012587  0.9558787205639875  0.0  0.0  0.0  0.0  0.0  0.0  0.0  
Exp0  48859.7  1  0.9884181648889878  0.011581835111012125  0.0  0.0  0.0  0.0  0.0  0.0  0.0  
Exp0  30292.44  1  0.41426033072135565  0.5857396692786444  0.0  0.0  0.0  0.0  0.0  0.0  0.0  
Exp0  57653.38  1  0.9959433115436869  0.0040566884563130205  0.0  0.0  0.0  0.0  0.0  0.0  0.0  
Exp0  43925.758  1  0.9734855423682004  0.02651445763179971  0.0  0.0  0.0  0.0  0.0  0.0  0.0  
Exp0  43513.3  1  0.9713145198896188  0.028685480110381238  0.0  0.0  0.0  0.0  0.0  0.0  0.0  
Exp0  44722.8  1  0.9771275084621567  0.022872491537843317  0.0  0.0  0.0  0.0  0.0  0.0  0.0  
Exp0  49333.66  1  0.9891943077078557  0.010805692292144306  0.0  0.0  0.0  0.0  0.0  0.0  0.0  
Exp0  33987.36  1  0.7396021130755707  0.2603978869244294  0.0  0.0  0.0  0.0  0.0  0.0  0.0  
Exp0  50839.18  1  0.9912377369788795  0.008762263021120554  0.0  0.0  0.0  0.0  0.0  0.0  0.0  
Exp0  18705.84  1  0.0004101929494830327  0.9995898070505169  0.0  0.0  0.0  0.0  0.0  0.0  0.0  
Exp0  54024.06  1  0.9940898381345195  0.0059101618654805125  0.0  0.0  0.0  0.0  0.0  0.0  0.0  
Exp0  39022.16  1  0.925165552072492  0.07483444792750801  0.0  0.0  0.0  0.0  0.0  0.0  0.0  
Exp0  38194.78  1  0.9089326627404075  0.09106733725959246  0.0  0.0  0.0  0.0  0.0  0.0  0.0  
Exp0  45842.918  1  0.9812400421914094  0.018759957808590664  0.0  0.0  0.0  0.0  0.0  0.0  0.0  
Exp0  37567.48  1  0.8939497436913298  0.10605025630867027  0.0  0.0  0.0  0.0  0.0  0.0  0.0  
Exp0  36918.86  1  0.8755243789886914  0.12447562101130852  0.0  0.0  0.0  0.0  0.0  0.0  0.0  
Exp0  30887.76  1  0.4748322609576862  0.5251677390423138  0.0  0.0  0.0  0.0  0.0  0.0  0.0  
Exp0  38777.8  1  0.9207444283809187  0.07925557161908128  0.0  0.0  0.0  0.0  0.0  0.0  0.0  
Exp0  34386.7  1  0.7643413521677409  0.23565864783225912  0.0  0.0  0.0  0.0  0.0  0.0  0.0  
Exp0  31463.4  1  0.5320393150945206  0.4679606849054794  0.0  0.0  0.0  0.0  0.0  0.0  0.0  
Exp0  47697.758  1  0.986172627747386  0.013827372252614037  0.0  0.0  0.0  0.0  0.0  0.0  0.0  
Exp0  35632.28  1  0.8279861773203185  0.17201382267968157  0.0  0.0  0.0  0.0  0.0  0.0  0.0  
Exp0  45880.64  1  0.9813613272548131  0.018638672745186984  0.0  0.0  0.0  0.0  0.0  0.0  0.0  
Exp0  47753.52  1  0.9862930194027167  0.01370698059728322  0.0  0.0  0.0  0.0  0.0  0.0  0.0  
Exp0  48543.18  1  0.9878577920770214  0.01214220792297857  0.0  0.0  0.0  0.0  0.0  0.0  0.0  
Exp0  48059.38  1  0.9869291370038706  0.013070862996129364  0.0  0.0  0.0  0.0  0.0  0.0  0.0  
Exp0  52439.82  1  0.9928685418786882  0.00713145812131181  0.0  0.0  0.0  0.0  0.0  0.0  0.0  
Exp0  61542.64  1  0.9970847617572254  0.0029152382427746412  0.0  0.0  0.0  0.0  0.0  0.0  0.0  
Exp0  65684.46  1  0.9978011666377125  0.0021988333622875744  0.0  0.0  0.0  0.0  0.0  0.0  0.0  
Exp0  24318.74  1  0.03180617088184499  0.968193829118155  0.0  0.0  0.0  0.0  0.0  0.0  0.0  
Exp0  47564.098  1  0.9858784134963808  0.014121586503619173  0.0  0.0  0.0  0.0  0.0  0.0  0.0  
Exp0  35838.1  1  0.8367138826495525  0.16328611735044757  0.0  0.0  0.0  0.0  0.0  0.0  0.0  
Exp0  29534.76  1  0.3379385928852458  0.6620614071147541  0.0  0.0  0.0  0.0  0.0  0.0  0.0  
Exp0  46603.88  1  0.9835033229243414  0.016496677075658706  0.0  0.0  0.0  0.0  0.0  0.0  0.0  
Exp0  52196.28  1  0.9926494671200324  0.0073505328799675996  0.0  0.0  0.0  0.0  0.0  0.0  0.0  
Exp0  40073.4  1  0.9411966852196026  0.058803314780397416  0.0  0.0  0.0  0.0  0.0  0.0  0.0  
Exp0  39702.758  1  0.9360513201975869  0.06394867980241319  0.0  0.0  0.0  0.0  0.0  0.0  0.0  
Exp0  36882.78  1  0.8744015216995824  0.12559847830041765  0.0  0.0  0.0  0.0  0.0  0.0  0.0  
Exp0  44604.72  1  0.9766297242755154  0.023370275724484545  0.0  0.0  0.0  0.0  0.0  0.0  0.0  
Exp0  46412.82  1  0.9829698133761953  0.01703018662380483  0.0  0.0  0.0  0.0  0.0  0.0  0.0  
Exp0  43707.64  1  0.9723640888229806  0.027635911177019284  0.0  0.0  0.0  0.0  0.0  0.0  0.0  
Exp0  32915.62  1  0.6619294734051683  0.3380705265948318  0.0  0.0  0.0  0.0  0.0  0.0  0.0  
Exp0  25693.06  1  0.06937334653470516  0.9306266534652948  0.0  0.0  0.0  0.0  0.0  0.0  0.0  
Exp0  39520.72  1  0.9333317815393095  0.06666821846069045  0.0  0.0  0.0  0.0  0.0  0.0  0.0  
Exp0  49944.56  1  0.9900945891439257  0.009905410856074399  0.0  0.0  0.0  0.0  0.0  0.0  0.0  
Exp0  31188.7  1  0.505004476085378  0.494995523914622  0.0  0.0  0.0  0.0  0.0  0.0  0.0  
Exp0  40804.84  1  0.9499841946511094  0.050015805348890656  0.0  0.0  0.0  0.0  0.0  0.0  0.0  
Exp0  48340.64  1  0.9874800684109163  0.012519931589083676  0.0  0.0  0.0  0.0  0.0  0.0  0.0  
Exp0  33452.72  1  0.7029259116279093  0.29707408837209065  0.0  0.0  0.0  0.0  0.0  0.0  0.0  
Exp0  33848.78  1  0.7304901797181977  0.2695098202818023  0.0  0.0  0.0  0.0  0.0  0.0  0.0  
Exp0  38529.34  1  0.9159384566402214  0.08406154335977851  0.0  0.0  0.0  0.0  0.0  0.0  0.0  
Exp0  26088.299  1  0.08510904737798354  0.9148909526220165  0.0  0.0  0.0  0.0  0.0  0.0  0.0  
Exp0  23682.42  1  0.021389752735162363  0.9786102472648376  0.0  0.0  0.0  0.0  0.0  0.0  0.0  
Exp0  28436.78  1  0.23617071496373773  0.7638292850362622  0.0  0.0  0.0  0.0  0.0  0.0  0.0  
Exp0  35255.08  1  0.8107423513464233  0.1892576486535768  0.0  0.0  0.0  0.0  0.0  0.0  0.0  
Exp0  39332.94  1  0.930383912338057  0.06961608766194312  0.0  0.0  0.0  0.0  0.0  0.0  0.0  
Exp0  31922.6  1  0.5757598582715295  0.42424014172847047  0.0  0.0  0.0  0.0  0.0  0.0  0.0  
Exp0  39296.04  1  0.9297869001288535  0.07021309987114654  0.0  0.0  0.0  0.0  0.0  0.0  0.0  
Exp0  43715.02  1  0.9724029326062814  0.02759706739371867  0.0  0.0  0.0  0.0  0.0  0.0  0.0  
Exp0  48662.08  1  0.9880724309347598  0.011927569065240227  0.0  0.0  0.0  0.0  0.0  0.0  0.0  
Exp0  46408.72  1  0.9829581780150862  0.01704182198491371  0.0  0.0  0.0  0.0  0.0  0.0  0.0  
Exp0  42812.2  1  0.9670908290354983  0.03290917096450178  0.0  0.0  0.0  0.0  0.0  0.0  0.0  
Exp0  38896.7  1  0.9229321823005907  0.07706781769940933  0.0  0.0  0.0  0.0  0.0  0.0  0.0  
Exp0  33011.56  1  0.6695555635078483  0.33044443649215177  0.0  0.0  0.0  0.0  0.0  0.0  0.0  
Exp0  50332.418  1  0.9906139059101893  0.009386094089810814  0.0  0.0  0.0  0.0  0.0  0.0  0.0  
Exp0  37194.38  1  0.8837483481772375  0.11625165182276252  0.0  0.0  0.0  0.0  0.0  0.0  0.0  
Exp0  43644.5  1  0.9720283987946721  0.027971601205327837  0.0  0.0  0.0  0.0  0.0  0.0  0.0  
Exp0  27490.5  1  0.16310120406787923  0.8368987959321207  0.0  0.0  0.0  0.0  0.0  0.0  0.0  
Exp0  56714.48  1  0.9955586206294782  0.004441379370521842  0.0  0.0  0.0  0.0  0.0  0.0  0.0  
Exp0  48004.44  1  0.9868178143402557  0.013182185659744204  0.0  0.0  0.0  0.0  0.0  0.0  0.0  
Exp0  46378.38  1  0.98287127683393  0.017128723166069997  0.0  0.0  0.0  0.0  0.0  0.0  0.0  
Exp0  34115.28  1  0.7477702810208499  0.25222971897915025  0.0  0.0  0.0  0.0  0.0  0.0  0.0  
Exp0  24017.799  1  0.0264385318674741  0.973561468132526  0.0  0.0  0.0  0.0  0.0  0.0  0.0  
Exp0  29037.84  1  0.29007684896299984  0.7099231510370001  0.0  0.0  0.0  0.0  0.0  0.0  0.0  
Exp0  42517.0  1  0.9650839539952427  0.03491604600475728  0.0  0.0  0.0  0.0  0.0  0.0  0.0  
Exp0  34816.38  1  0.7885221467247294  0.21147785327527066  0.0  0.0  0.0  0.0  0.0  0.0  0.0  
Exp0  61363.88  1  0.997044522366847  0.002955477633152904  0.0  0.0  0.0  0.0  0.0  0.0  0.0  
Exp0  54255.3  1  0.9942424171899402  0.005757582810059678  0.0  0.0  0.0  0.0  0.0  0.0  0.0  
Exp0  43277.96  1  0.9699760770553445  0.030023922944655584  0.0  0.0  0.0  0.0  0.0  0.0  0.0  
Exp0  42105.36  1  0.9620280131836138  0.037971986816386305  0.0  0.0  0.0  0.0  0.0  0.0  0.0  
Exp0  55563.2  1  0.9950054966994799  0.004994503300520112  0.0  0.0  0.0  0.0  0.0  0.0  0.0  
Exp0  41098.4  1  0.9530645706873545  0.046935429312645514  0.0  0.0  0.0  0.0  0.0  0.0  0.0  
Exp0  47973.28  1  0.9867541225220944  0.013245877477905583  0.0  0.0  0.0  0.0  0.0  0.0  0.0  
Exp0  26009.58  1  0.08177277282694721  0.9182272271730527  0.0  0.0  0.0  0.0  0.0  0.0  0.0  
Exp0  31754.5  1  0.5599966635149168  0.44000333648508316  0.0  0.0  0.0  0.0  0.0  0.0  0.0  
Exp0  59848.52  1  0.9966619151220092  0.003338084877990712  0.0  0.0  0.0  0.0  0.0  0.0  0.0  
Exp0  28068.6  1  0.2058735117241676  0.7941264882758323  0.0  0.0  0.0  0.0  0.0  0.0  0.0  
Exp0  41610.9  1  0.9579136273837869  0.04208637261621318  0.0  0.0  0.0  0.0  0.0  0.0  0.0  
Exp0  47174.598  1  0.9849727048878509  0.015027295112148904  0.0  0.0  0.0  0.0  0.0  0.0  0.0  
Exp0  25622.54  1  0.06682515072176971  0.9331748492782302  0.0  0.0  0.0  0.0  0.0  0.0  0.0  
Exp0  33517.5  1  0.7075901829784145  0.29240981702158547  0.0  0.0  0.0  0.0  0.0  0.0  0.0  
Exp0  19801.36  1  0.0011330272063150802  0.998866972793685  0.0  0.0  0.0  0.0  0.0  0.0  0.0  
Exp0  48603.04  1  0.9879664968976528  0.012033503102347251  0.0  0.0  0.0  0.0  0.0  0.0  0.0  
Exp0  27562.66  1  0.16810409602213597  0.8318959039778641  0.0  0.0  0.0  0.0  0.0  0.0  0.0  
Exp0  55006.418  1  0.9947001256161248  0.005299874383875167  0.0  0.0  0.0  0.0  0.0  0.0  0.0  
Exp0  43783.08  1  0.9727586151959401  0.02724138480405989  0.0  0.0  0.0  0.0  0.0  0.0  0.0  
Exp0  50428.36  1  0.9907365607272219  0.00926343927277806  0.0  0.0  0.0  0.0  0.0  0.0  0.0  
Exp0  42015.16  1  0.9613153211842679  0.03868467881573215  0.0  0.0  0.0  0.0  0.0  0.0  0.0  
Exp0  33218.2  1  0.6855356128903894  0.31446438710961067  0.0  0.0  0.0  0.0  0.0  0.0  0.0  
Exp0  22699.24  1  0.011081511632047765  0.9889184883679523  0.0  0.0  0.0  0.0  0.0  0.0  0.0  
Exp0  48844.12  1  0.9883914241044026  0.011608575895597368  0.0  0.0  0.0  0.0  0.0  0.0  0.0  
Exp0  35161.6  1  0.8062087688406973  0.1937912311593027  0.0  0.0  0.0  0.0  0.0  0.0  0.0  
Exp0  37887.28  1  0.9019072351577696  0.09809276484223035  0.0  0.0  0.0  0.0  0.0  0.0  0.0  
Exp0  23698.0  1  0.02160438081012219  0.9783956191898777  0.0  0.0  0.0  0.0  0.0  0.0  0.0  
Exp0  21957.959  1  0.006504846635220501  0.9934951533647796  0.0  0.0  0.0  0.0  0.0  0.0  0.0  
Exp0  46833.48  1  0.9841160806946612  0.015883919305338792  0.0  0.0  0.0  0.0  0.0  0.0  0.0  
Exp0  51431.22  1  0.9918963438968077  0.00810365610319234  0.0  0.0  0.0  0.0  0.0  0.0  0.0  
Exp0  52808.0  1  0.9931825489974222  0.006817451002577791  0.0  0.0  0.0  0.0  0.0  0.0  0.0  
Exp0  40176.72  1  0.9425428908865437  0.05745710911345631  0.0  0.0  0.0  0.0  0.0  0.0  0.0  
Exp0  41133.66  1  0.9534189658751926  0.046581034124807456  0.0  0.0  0.0  0.0  0.0  0.0  0.0  
Exp0  51381.2  1  0.9918434085997848  0.00815659140021517  0.0  0.0  0.0  0.0  0.0  0.0  0.0  
Exp0  22707.44  1  0.011145070507147926  0.988854929492852  0.0  0.0  0.0  0.0  0.0  0.0  0.0  
Exp0  33755.3  1  0.7241893212511973  0.2758106787488026  0.0  0.0  0.0  0.0  0.0  0.0  0.0  
Exp0  43109.04  1  0.968967170930876  0.03103282906912399  0.0  0.0  0.0  0.0  0.0  0.0  0.0  
Exp0  40443.22  1  0.9458504325440354  0.05414956745596448  0.0  0.0  0.0  0.0  0.0  0.0  0.0  
Exp0  19920.26  1  0.0012580855082341533  0.9987419144917659  0.0  0.0  0.0  0.0  0.0  0.0  0.0  
Exp0  41984.0  1  0.9610651709691377  0.038934829030862296  0.0  0.0  0.0  0.0  0.0  0.0  0.0  
Exp0  48730.96  1  0.9881944974873914  0.011805502512608484  0.0  0.0  0.0  0.0  0.0  0.0  0.0  
Exp0  50618.598  1  0.9909734484253455  0.009026551574654462  0.0  0.0  0.0  0.0  0.0  0.0  0.0  
Exp0  29915.24  1  0.375946427038102  0.624053572961898  0.0  0.0  0.0  0.0  0.0  0.0  0.0  
Exp0  51286.9  1  0.9917423325145884  0.008257667485411527  0.0  0.0  0.0  0.0  0.0  0.0  0.0  
Exp0  32877.9  1  0.6588949508850728  0.3411050491149273  0.0  0.0  0.0  0.0  0.0  0.0  0.0  
Exp0  42442.38  1  0.9645528838829118  0.03544711611708813  0.0  0.0  0.0  0.0  0.0  0.0  0.0  
Exp0  27986.6  1  0.19943940305777288  0.8005605969422271  0.0  0.0  0.0  0.0  0.0  0.0  0.0  
Exp0  40365.32  1  0.9449077002371357  0.05509229976286429  0.0  0.0  0.0  0.0  0.0  0.0  0.0  
Exp0  31145.24  1  0.5006796971624738  0.4993203028375262  0.0  0.0  0.0  0.0  0.0  0.0  0.0  
Exp0  37767.56  1  0.8990088321491321  0.10099116785086795  0.0  0.0  0.0  0.0  0.0  0.0  0.0  
Exp0  55842.0  1  0.9951486311605201  0.004851368839479874  0.0  0.0  0.0  0.0  0.0  0.0  0.0  
Exp0  38394.04  1  0.9131816710129965  0.08681832898700338  0.0  0.0  0.0  0.0  0.0  0.0  0.0  
Exp0  53121.24  1  0.9934344348095009  0.006565565190499151  0.0  0.0  0.0  0.0  0.0  0.0  0.0  
Exp0  31200.18  1  0.5061456608067897  0.49385433919321026  0.0  0.0  0.0  0.0  0.0  0.0  0.0  
Exp0  32798.36  1  0.6524327808732474  0.3475672191267526  0.0  0.0  0.0  0.0  0.0  0.0  0.0  
Exp0  25479.86  1  0.061898815333894144  0.9381011846661058  0.0  0.0  0.0  0.0  0.0  0.0  0.0  
Exp0  45150.02  1  0.9788200258014351  0.02117997419856486  0.0  0.0  0.0  0.0  0.0  0.0  0.0  
Exp0  43528.88  1  0.9714003923262879  0.02859960767371204  0.0  0.0  0.0  0.0  0.0  0.0  0.0  
Exp0  25310.12  1  0.05642374747558692  0.943576252524413  0.0  0.0  0.0  0.0  0.0  0.0  0.0  
Exp0  34384.24  1  0.7641960499434783  0.2358039500565217  0.0  0.0  0.0  0.0  0.0  0.0  0.0  
Exp0  37814.3  1  0.9001515917533013  0.09984840824669873  0.0  0.0  0.0  0.0  0.0  0.0  0.0  
Exp0  48975.32  1  0.9886142609719064  0.011385739028093589  0.0  0.0  0.0  0.0  0.0  0.0  0.0  
Exp0  39227.98  1  0.9286703403495615  0.07132965965043851  0.0  0.0  0.0  0.0  0.0  0.0  0.0  
Exp0  53114.68  1  0.9934292924235222  0.006570707576477909  0.0  0.0  0.0  0.0  0.0  0.0  0.0  
Exp0  54894.9  1  0.9946356366273335  0.005364363372666492  0.0  0.0  0.0  0.0  0.0  0.0  0.0  
Exp0  19917.8  1  0.0012553741485566996  0.9987446258514433  0.0  0.0  0.0  0.0  0.0  0.0  0.0  
Exp0  29433.9  1  0.32803358116031306  0.671966418839687  0.0  0.0  0.0  0.0  0.0  0.0  0.0  
Exp0  28299.84  1  0.2246404001087729  0.7753595998912272  0.0  0.0  0.0  0.0  0.0  0.0  0.0  
Exp0  44418.58  1  0.9758166729620286  0.024183327037971398  0.0  0.0  0.0  0.0  0.0  0.0  0.0  
Exp0  43924.94  1  0.9734814688299754  0.026518531170024538  0.0  0.0  0.0  0.0  0.0  0.0  0.0  
Exp0  49877.32  1  0.9900006035101641  0.009999396489835997  0.0  0.0  0.0  0.0  0.0  0.0  0.0  
Exp0  43742.9  1  0.9725493722872605  0.027450627712739664  0.0  0.0  0.0  0.0  0.0  0.0  0.0  
Exp0  48108.58  1  0.987027800906017  0.012972199093982907  0.0  0.0  0.0  0.0  0.0  0.0  0.0  
Exp0  45107.38  1  0.9786584488616603  0.021341551138339597  0.0  0.0  0.0  0.0  0.0  0.0  0.0  
Exp0  48073.32  1  0.9869572077451503  0.013042792254849667  0.0  0.0  0.0  0.0  0.0  0.0  0.0  
Exp0  42244.758  1  0.9630982232653263  0.03690177673467374  0.0  0.0  0.0  0.0  0.0  0.0  0.0  
Exp0  17821.879  1  0.00016787558602134172  0.9998321244139786  0.0  0.0  0.0  0.0  0.0  0.0  0.0  
Exp0  44728.54  1  0.9771513469810283  0.0228486530189716  0.0  0.0  0.0  0.0  0.0  0.0  0.0  
Exp0  39921.7  1  0.939151736369826  0.06084826363017407  0.0  0.0  0.0  0.0  0.0  0.0  0.0  
Exp0  37156.66  1  0.8826583115323954  0.11734168846760462  0.0  0.0  0.0  0.0  0.0  0.0  0.0  
Exp0  56495.54  1  0.9954608364786514  0.004539163521348669  0.0  0.0  0.0  0.0  0.0  0.0  0.0  
Exp0  67109.62  1  0.9979752564252747  0.0020247435747252204  0.0  0.0  0.0  0.0  0.0  0.0  0.0  
Exp0  39244.38  1  0.928941168416241  0.07105883158375889  0.0  0.0  0.0  0.0  0.0  0.0  0.0  
Exp0  39470.7  1  0.9325609495875239  0.06743905041247598  0.0  0.0  0.0  0.0  0.0  0.0  0.0  
Exp0  44978.64  1  0.9781608422816109  0.0218391577183891  0.0  0.0  0.0  0.0  0.0  0.0  0.0  
Exp0  43088.54  1  0.9688420040731575  0.031157995926842538  0.0  0.0  0.0  0.0  0.0  0.0  0.0  
Exp0  52702.22  1  0.9930943847144342  0.006905615285565743  0.0  0.0  0.0  0.0  0.0  0.0  0.0  
Exp0  22687.76  1  0.010993195907236719  0.9890068040927633  0.0  0.0  0.0  0.0  0.0  0.0  0.0  
Exp0  26275.26  1  0.09345417708866852  0.9065458229113315  0.0  0.0  0.0  0.0  0.0  0.0  0.0  
Exp0  34162.84  1  0.7507489766450781  0.2492510233549219  0.0  0.0  0.0  0.0  0.0  0.0  0.0  
Exp0  31290.379  1  0.515076357610321  0.4849236423896791  0.0  0.0  0.0  0.0  0.0  0.0  0.0  
Exp0  29493.76  1  0.33390303657531933  0.6660969634246806  0.0  0.0  0.0  0.0  0.0  0.0  0.0  
Exp0  41445.258  1  0.9564155820655441  0.04358441793445593  0.0  0.0  0.0  0.0  0.0  0.0  0.0  
Exp0  18340.94  1  0.00028608228050719343  0.9997139177194928  0.0  0.0  0.0  0.0  0.0  0.0  0.0  
Exp0  56857.98  1  0.9956209777370099  0.004379022262990159  0.0  0.0  0.0  0.0  0.0  0.0  0.0  
Exp0  24960.799  1  0.046393870199358256  0.9536061298006417  0.0  0.0  0.0  0.0  0.0  0.0  0.0  
Exp0  44809.72  1  0.9774853795679408  0.022514620432059148  0.0  0.0  0.0  0.0  0.0  0.0  0.0  
Exp0  36510.5  1  0.8621555672500815  0.13784443274991856  0.0  0.0  0.0  0.0  0.0  0.0  0.0  
Exp0  35204.24  1  0.8082896989784976  0.19171030102150244  0.0  0.0  0.0  0.0  0.0  0.0  0.0  
Exp0  46773.62  1  0.9839592119899367  0.016040788010063322  0.0  0.0  0.0  0.0  0.0  0.0  0.0  
Exp0  36902.46  1  0.8750154142474587  0.12498458575254139  0.0  0.0  0.0  0.0  0.0  0.0  0.0  
Exp0  26494.2  1  0.1039992755126997  0.8960007244873004  0.0  0.0  0.0  0.0  0.0  0.0  0.0  
Exp0  33263.3  1  0.6889409941237117  0.3110590058762883  0.0  0.0  0.0  0.0  0.0  0.0  0.0  
Exp0  25227.299  1  0.05389848276472622  0.9461015172352737  0.0  0.0  0.0  0.0  0.0  0.0  0.0  
Exp0  40177.54  1  0.9425534719713043  0.057446528028695626  0.0  0.0  0.0  0.0  0.0  0.0  0.0  
Exp0  49702.66  1  0.989750722755601  0.010249277244398988  0.0  0.0  0.0  0.0  0.0  0.0  0.0  
Exp0  40116.04  1  0.9417564948607839  0.058243505139215966  0.0  0.0  0.0  0.0  0.0  0.0  0.0  
Exp0  39721.62  1  0.9363254185683803  0.06367458143161978  0.0  0.0  0.0  0.0  0.0  0.0  0.0  
Exp0  50019.18  1  0.9901975118932576  0.00980248810674249  0.0  0.0  0.0  0.0  0.0  0.0  0.0  
Exp0  37647.02  1  0.8959937326676167  0.10400626733238329  0.0  0.0  0.0  0.0  0.0  0.0  0.0  
Exp0  56580.82  1  0.9954993167242215  0.004500683275778427  0.0  0.0  0.0  0.0  0.0  0.0  0.0  
Exp0  37921.72  1  0.9027233498188697  0.09727665018113033  0.0  0.0  0.0  0.0  0.0  0.0  0.0  
Exp0  67652.46  1  0.998034353390258  0.0019656466097419866  0.0  0.0  0.0  0.0  0.0  0.0  0.0  
Exp0  43958.56  1  0.9736493486853053  0.026350651314694707  0.0  0.0  0.0  0.0  0.0  0.0  0.0  
Exp0  47918.34  1  0.9866407608398193  0.013359239160180666  0.0  0.0  0.0  0.0  0.0  0.0  0.0  
Exp0  39367.38  1  0.9309357513602623  0.06906424863973774  0.0  0.0  0.0  0.0  0.0  0.0  0.0  
Exp0  57924.8  1  0.9960449042854749  0.003955095714525151  0.0  0.0  0.0  0.0  0.0  0.0  0.0  
Exp0  33134.56  1  0.6791409148228743  0.3208590851771257  0.0  0.0  0.0  0.0  0.0  0.0  0.0  
Exp0  54002.74  1  0.9940754771415546  0.005924522858445357  0.0  0.0  0.0  0.0  0.0  0.0  0.0  
Exp0  44824.48  1  0.9775455431952278  0.0224544568047722  0.0  0.0  0.0  0.0  0.0  0.0  0.0  
Exp0  31304.32  1  0.5164519037412493  0.4835480962587508  0.0  0.0  0.0  0.0  0.0  0.0  0.0  
Exp0  40744.98  1  0.9493266231280425  0.05067337687195754  0.0  0.0  0.0  0.0  0.0  0.0  0.0  
Exp0  36786.84  1  0.8713619687915334  0.12863803120846665  0.0  0.0  0.0  0.0  0.0  0.0  0.0  
Exp0  53525.5  1  0.9937402442505237  0.006259755749476412  0.0  0.0  0.0  0.0  0.0  0.0  0.0  
Exp0  46523.52  1  0.9832816027791346  0.016718397220865547  0.0  0.0  0.0  0.0  0.0  0.0  0.0  
Exp0  37065.64  1  0.8799813119124131  0.12001868808758694  0.0  0.0  0.0  0.0  0.0  0.0  0.0  
Exp0  25051.0  1  0.048830855873831784  0.9511691441261683  0.0  0.0  0.0  0.0  0.0  0.0  0.0  
Exp0  32577.78  1  0.6340552762901317  0.36594472370986847  0.0  0.0  0.0  0.0  0.0  0.0  0.0  
Exp0  38686.78  1  0.9190212834117512  0.08097871658824883  0.0  0.0  0.0  0.0  0.0  0.0  0.0  
Exp0  27322.4  1  0.15182327217925928  0.8481767278207408  0.0  0.0  0.0  0.0  0.0  0.0  0.0  
Exp0  36399.8  1  0.8582720944530023  0.14172790554699768  0.0  0.0  0.0  0.0  0.0  0.0  0.0  
Exp0  27297.799  1  0.15021710828311552  0.8497828917168845  0.0  0.0  0.0  0.0  0.0  0.0  0.0  
Exp0  36727.8  1  0.869451875972085  0.1305481240279151  0.0  0.0  0.0  0.0  0.0  0.0  0.0  
Exp0  37871.7  1  0.9015355107065622  0.09846448929343771  0.0  0.0  0.0  0.0  0.0  0.0  0.0  
Exp0  20537.72  1  0.0021316003749026285  0.9978683996250973  0.0  0.0  0.0  0.0  0.0  0.0  0.0  
Exp0  34936.1  1  0.7948267388885071  0.2051732611114928  0.0  0.0  0.0  0.0  0.0  0.0  0.0  
Exp0  34372.758  1  0.7635156675592193  0.23648433244078063  0.0  0.0  0.0  0.0  0.0  0.0  0.0  
Exp0  33428.12  1  0.7011387497736155  0.2988612502263845  0.0  0.0  0.0  0.0  0.0  0.0  0.0  
Exp0  44423.5  1  0.9758386744745008  0.024161325525499117  0.0  0.0  0.0  0.0  0.0  0.0  0.0  
Exp0  34484.28  1  0.770050691073921  0.22994930892607904  0.0  0.0  0.0  0.0  0.0  0.0  0.0  
Exp0  47757.62  1  0.9863018225812918  0.013698177418708213  0.0  0.0  0.0  0.0  0.0  0.0  0.0  
Exp0  51947.82  1  0.9924160691921899  0.0075839308078101035  0.0  0.0  0.0  0.0  0.0  0.0  0.0  
Exp0  37183.72  1  0.8834411718469076  0.11655882815309229  0.0  0.0  0.0  0.0  0.0  0.0  0.0  
Exp0  55190.918  1  0.9948043139878643  0.005195686012135651  0.0  0.0  0.0  0.0  0.0  0.0  0.0  
Exp0  35703.62  1  0.8310644249067879  0.1689355750932121  0.0  0.0  0.0  0.0  0.0  0.0  0.0  
Exp0  38536.72  1  0.91608555093749  0.08391444906250999  0.0  0.0  0.0  0.0  0.0  0.0  0.0  
Exp0  25033.78  1  0.04835775330656304  0.9516422466934369  0.0  0.0  0.0  0.0  0.0  0.0  0.0  
Exp0  32487.58  1  0.626349756256131  0.37365024374386896  0.0  0.0  0.0  0.0  0.0  0.0  0.0  
Exp0  30127.62  1  0.3974732649940488  0.6025267350059512  0.0  0.0  0.0  0.0  0.0  0.0  0.0  
Exp0  44235.72  1  0.974983081408275  0.025016918591725047  0.0  0.0  0.0  0.0  0.0  0.0  0.0  
Exp0  42806.46  1  0.9670531520264185  0.03294684797358138  0.0  0.0  0.0  0.0  0.0  0.0  0.0  
Exp0  60015.8  1  0.9967081091215805  0.003291890878419475  0.0  0.0  0.0  0.0  0.0  0.0  0.0  
Exp0  49910.94  1  0.9900477314533649  0.009952268546635144  0.0  0.0  0.0  0.0  0.0  0.0  0.0  
Exp0  58608.68  1  0.9962838102208798  0.0037161897791201277  0.0  0.0  0.0  0.0  0.0  0.0  0.0  
Exp0  48779.34  1  0.9882792213714172  0.011720778628582748  0.0  0.0  0.0  0.0  0.0  0.0  0.0  
Exp0  24793.52  1  0.04214117196282251  0.9578588280371774  0.0  0.0  0.0  0.0  0.0  0.0  0.0  
Exp0  57795.24  1  0.9959969042352922  0.004003095764707773  0.0  0.0  0.0  0.0  0.0  0.0  0.0  
Exp0  35559.3  1  0.8247778718360063  0.17522212816399374  0.0  0.0  0.0  0.0  0.0  0.0  0.0  
Exp0  33999.66  1  0.7403985096318897  0.2596014903681103  0.0  0.0  0.0  0.0  0.0  0.0  0.0  
Exp0  29763.54  1  0.36068733130579383  0.6393126686942062  0.0  0.0  0.0  0.0  0.0  0.0  0.0  
Exp0  42660.5  1  0.9660777588550129  0.033922241144987056  0.0  0.0  0.0  0.0  0.0  0.0  0.0  
Exp0  46218.48  1  0.9824040723015552  0.017595927698444768  0.0  0.0  0.0  0.0  0.0  0.0  0.0  
Exp0  22778.78  1  0.011711038752162407  0.9882889612478376  0.0  0.0  0.0  0.0  0.0  0.0  0.0  
Exp0  48225.84  1  0.9872589978634475  0.012741002136552486  0.0  0.0  0.0  0.0  0.0  0.0  0.0  
Exp0  47767.46  1  0.9863228553020505  0.013677144697949457  0.0  0.0  0.0  0.0  0.0  0.0  0.0  
Exp0  46038.9  1  0.9818594026342184  0.018140597365781653  0.0  0.0  0.0  0.0  0.0  0.0  0.0  
Exp0  51545.2  1  0.9920151965568761  0.007984803443123948  0.0  0.0  0.0  0.0  0.0  0.0  0.0  
Exp0  34182.52  1  0.7519716587702876  0.24802834122971226  0.0  0.0  0.0  0.0  0.0  0.0  0.0  
Exp0  24229.36  1  0.030122811624893855  0.9698771883751061  0.0  0.0  0.0  0.0  0.0  0.0  0.0  
Exp0  22636.1  1  0.010603325005591678  0.9893966749944083  0.0  0.0  0.0  0.0  0.0  0.0  0.0  
Exp0  41594.5  1  0.9577679583779631  0.042232041622036844  0.0  0.0  0.0  0.0  0.0  0.0  0.0  
Exp0  49084.38  1  0.9887951479839135  0.011204852016086495  0.0  0.0  0.0  0.0  0.0  0.0  0.0  
Exp0  44420.22  1  0.9758240093354213  0.02417599066457866  0.0  0.0  0.0  0.0  0.0  0.0  0.0  
Exp0  28021.04  1  0.20212664106407696  0.7978733589359231  0.0  0.0  0.0  0.0  0.0  0.0  0.0  
Exp0  34853.28  1  0.790484417551256  0.20951558244874396  0.0  0.0  0.0  0.0  0.0  0.0  0.0  
Exp0  30917.28  1  0.477811857991156  0.5221881420088439  0.0  0.0  0.0  0.0  0.0  0.0  0.0  
Exp0  57156.46  1  0.9957464275250768  0.004253572474923189  0.0  0.0  0.0  0.0  0.0  0.0  0.0  
Exp0  46507.94  1  0.9832382325269888  0.016761767473011144  0.0  0.0  0.0  0.0  0.0  0.0  0.0  
Exp0  17957.18  1  0.0001933611365163471  0.9998066388634836  0.0  0.0  0.0  0.0  0.0  0.0  0.0  
Exp0  20751.74  1  0.002543190914462417  0.9974568090855377  0.0  0.0  0.0  0.0  0.0  0.0  0.0  
Exp0  30000.52  1  0.3845704177999625  0.6154295822000374  0.0  0.0  0.0  0.0  0.0  0.0  0.0  
Exp0  39909.4  1  0.9389823613318553  0.061017638668144684  0.0  0.0  0.0  0.0  0.0  0.0  0.0  
Exp0  58791.54  1  0.9963438057312392  0.003656194268760805  0.0  0.0  0.0  0.0  0.0  0.0  0.0  
Exp0  52063.44  1  0.9925259525994411  0.00747404740055885  0.0  0.0  0.0  0.0  0.0  0.0  0.0  
Exp0  55242.58  1  0.994832958665982  0.005167041334018054  0.0  0.0  0.0  0.0  0.0  0.0  0.0  
Exp0  27140.36  1  0.14021086081154388  0.859789139188456  0.0  0.0  0.0  0.0  0.0  0.0  0.0  
Exp0  58014.18  1  0.996077480901071  0.003922519098928992  0.0  0.0  0.0  0.0  0.0  0.0  0.0  
Exp0  30655.7  1  0.45129894012524546  0.5487010598747546  0.0  0.0  0.0  0.0  0.0  0.0  0.0  
Exp0  49705.12  1  0.9897543066694867  0.010245693330513382  0.0  0.0  0.0  0.0  0.0  0.0  0.0  
Exp0  53692.78  1  0.9938607957412073  0.00613920425879266  0.0  0.0  0.0  0.0  0.0  0.0  0.0  
Exp0  48531.7  1  0.9878367798295346  0.012163220170465462  0.0  0.0  0.0  0.0  0.0  0.0  0.0  
Exp0  23647.16  1  0.020910864483363763  0.9790891355166361  0.0  0.0  0.0  0.0  0.0  0.0  0.0  
Exp0  52418.5  1  0.9928497399426435  0.007150260057356634  0.0  0.0  0.0  0.0  0.0  0.0  0.0  
Exp0  39779.84  1  0.9371635451573468  0.06283645484265322  0.0  0.0  0.0  0.0  0.0  0.0  0.0  
Exp0  34362.918  1  0.7629310304165773  0.23706896958342277  0.0  0.0  0.0  0.0  0.0  0.0  0.0  
Exp0  39037.74  1  0.9254377421771127  0.07456225782288715  0.0  0.0  0.0  0.0  0.0  0.0  0.0  
Exp0  51990.46  1  0.9924568520536654  0.007543147946334636  0.0  0.0  0.0  0.0  0.0  0.0  0.0  
Exp0  34093.14  1  0.7463732241328764  0.2536267758671235  0.0  0.0  0.0  0.0  0.0  0.0  0.0  
Exp0  49769.08  1  0.9898467672084577  0.010153232791542281  0.0  0.0  0.0  0.0  0.0  0.0  0.0  
Exp0  67969.8  1  0.9980672384947867  0.0019327615052132346  0.0  0.0  0.0  0.0  0.0  0.0  0.0  
Exp0  35328.88  1  0.814248043977927  0.18575195602207298  0.0  0.0  0.0  0.0  0.0  0.0  0.0  
Exp0  45700.24  1  0.9807718709267037  0.019228129073296334  0.0  0.0  0.0  0.0  0.0  0.0  0.0  
Exp0  43404.24  1  0.9707035883636466  0.0292964116363534  0.0  0.0  0.0  0.0  0.0  0.0  0.0  
Exp0  37831.52  1  0.9005691206525949  0.09943087934740517  0.0  0.0  0.0  0.0  0.0  0.0  0.0  
Exp0  29425.7  1  0.32723304574863593  0.6727669542513641  0.0  0.0  0.0  0.0  0.0  0.0  0.0  
Exp0  36875.4  1  0.874170269315374  0.12582973068462594  0.0  0.0  0.0  0.0  0.0  0.0  0.0  
Exp0  38942.62  1  0.9237585741067349  0.07624142589326506  0.0  0.0  0.0  0.0  0.0  0.0  0.0  
Exp0  41929.88  1  0.9606263268844628  0.039373673115537286  0.0  0.0  0.0  0.0  0.0  0.0  0.0  
Exp0  24337.6  1  0.03217111265113363  0.9678288873488664  0.0  0.0  0.0  0.0  0.0  0.0  0.0  
Exp0  31030.44  1  0.4891974888871154  0.5108025111128845  0.0  0.0  0.0  0.0  0.0  0.0  0.0  
Exp0  29314.18  1  0.3163917163117001  0.6836082836883  0.0  0.0  0.0  0.0  0.0  0.0  0.0  
Exp0  56684.96  1  0.9955456182195669  0.004454381780433055  0.0  0.0  0.0  0.0  0.0  0.0  0.0  
Exp0  27925.1  1  0.19469171594517323  0.8053082840548267  0.0  0.0  0.0  0.0  0.0  0.0  0.0  
Exp0  63963.28  1  0.9975474034400931  0.0024525965599069884  0.0  0.0  0.0  0.0  0.0  0.0  0.0  
Exp0  56530.8  1  0.9954768083076603  0.004523191692339703  0.0  0.0  0.0  0.0  0.0  0.0  0.0  
Exp0  51494.36  1  0.991962516671881  0.008037483328119035  0.0  0.0  0.0  0.0  0.0  0.0  0.0  
Exp0  44658.84  1  0.9768595366597544  0.023140463340245495  0.0  0.0  0.0  0.0  0.0  0.0  0.0  
Exp0  28973.06  1  0.28403449487109783  0.7159655051289022  0.0  0.0  0.0  0.0  0.0  0.0  0.0  
Exp0  29155.1  1  0.30114260943541193  0.6988573905645881  0.0  0.0  0.0  0.0  0.0  0.0  0.0  
Exp0  37720.0  1  0.8978311400907161  0.10216885990928394  0.0  0.0  0.0  0.0  0.0  0.0  0.0  
Exp0  38214.46  1  0.9093630173201059  0.09063698267989405  0.0  0.0  0.0  0.0  0.0  0.0  0.0  
Exp0  37353.46  1  0.8882243876687218  0.11177561233127815  0.0  0.0  0.0  0.0  0.0  0.0  0.0  
Exp0  27517.56  1  0.16496576706894067  0.8350342329310593  0.0  0.0  0.0  0.0  0.0  0.0  0.0  
Exp0  39893.0  1  0.938755502501293  0.061244497498707036  0.0  0.0  0.0  0.0  0.0  0.0  0.0  
Exp0  27727.48  1  0.17989603572313026  0.8201039642768698  0.0  0.0  0.0  0.0  0.0  0.0  0.0  
Exp0  41707.66  1  0.9587597093078889  0.04124029069211099  0.0  0.0  0.0  0.0  0.0  0.0  0.0  
Exp0  44205.38  1  0.9748412686347118  0.025158731365288223  0.0  0.0  0.0  0.0  0.0  0.0  0.0  
Exp0  45215.62  1  0.9790657048220618  0.020934295177938274  0.0  0.0  0.0  0.0  0.0  0.0  0.0  
Exp0  25715.2  1  0.07018906327330986  0.9298109367266902  0.0  0.0  0.0  0.0  0.0  0.0  0.0  
Exp0  45860.14  1  0.9812955331033739  0.018704466896626127  0.0  0.0  0.0  0.0  0.0  0.0  0.0  
Exp0  47392.72  1  0.9854890288291961  0.014510971170803903  0.0  0.0  0.0  0.0  0.0  0.0  0.0  
Exp0  45059.82  1  0.9784763123380145  0.021523687661985622  0.0  0.0  0.0  0.0  0.0  0.0  0.0  
Exp0  23012.48  1  0.013746119017323317  0.9862538809826766  0.0  0.0  0.0  0.0  0.0  0.0  0.0  
Exp0  14569.76  1  3.062239270811899e-06  0.9999969377607293  0.0  0.0  0.0  0.0  0.0  0.0  0.0  
Exp0  46401.34  1  0.9829370707477163  0.017062929252283622  0.0  0.0  0.0  0.0  0.0  0.0  0.0  
Exp0  37077.94  1  0.8803469194555633  0.11965308054443673  0.0  0.0  0.0  0.0  0.0  0.0  0.0  
Exp0  61796.84  1  0.997140368906381  0.0028596310936189135  0.0  0.0  0.0  0.0  0.0  0.0  0.0  
Exp0  41295.2  1  0.9550025534492312  0.04499744655076875  0.0  0.0  0.0  0.0  0.0  0.0  0.0  
Exp0  36585.12  1  0.8647093884313178  0.1352906115686821  0.0  0.0  0.0  0.0  0.0  0.0  0.0  
Exp0  21041.2  1  0.003213372824047214  0.9967866271759528  0.0  0.0  0.0  0.0  0.0  0.0  0.0  
Exp0  37013.98  1  0.8784325756143097  0.12156742438569045  0.0  0.0  0.0  0.0  0.0  0.0  0.0  
Exp0  33252.64  1  0.6881383445665207  0.3118616554334793  0.0  0.0  0.0  0.0  0.0  0.0  0.0  
Exp0  23661.92  1  0.02111020090059464  0.9788897990994054  0.0  0.0  0.0  0.0  0.0  0.0  0.0  
Exp0  41205.0  1  0.9541265356142108  0.04587346438578918  0.0  0.0  0.0  0.0  0.0  0.0  0.0  
Exp0  40764.66  1  0.9495437810751596  0.050456218924840486  0.0  0.0  0.0  0.0  0.0  0.0  0.0  
Exp0  44765.44  1  0.9773040221172439  0.02269597788275611  0.0  0.0  0.0  0.0  0.0  0.0  0.0  
Exp0  49443.54  1  0.9893641977402347  0.010635802259765452  0.0  0.0  0.0  0.0  0.0  0.0  0.0  
Exp0  39864.3  1  0.9383565191875708  0.061643480812429256  0.0  0.0  0.0  0.0  0.0  0.0  0.0  
Exp0  35964.38  1  0.8418418444861903  0.15815815551380968  0.0  0.0  0.0  0.0  0.0  0.0  0.0  
Exp0  55922.36  1  0.9951887345926782  0.004811265407321814  0.0  0.0  0.0  0.0  0.0  0.0  0.0  
Exp0  23320.799  1  0.016901307575372542  0.9830986924246274  0.0  0.0  0.0  0.0  0.0  0.0  0.0  
Exp0  52106.08  1  0.9925659002274674  0.007434099772532563  0.0  0.0  0.0  0.0  0.0  0.0  0.0  
Exp0  40003.7  1  0.9402672213704659  0.05973277862953412  0.0  0.0  0.0  0.0  0.0  0.0  0.0  
Exp0  43888.86  1  0.973299916680201  0.026700083319798954  0.0  0.0  0.0  0.0  0.0  0.0  0.0  
Exp0  42330.04  1  0.9637348303809935  0.03626516961900651  0.0  0.0  0.0  0.0  0.0  0.0  0.0  
Exp0  44833.5  1  0.9775821057329737  0.02241789426702633  0.0  0.0  0.0  0.0  0.0  0.0  0.0  
Exp0  62133.04  1  0.9972111478297432  0.0027888521702567285  0.0  0.0  0.0  0.0  0.0  0.0  0.0  
Exp0  33663.46  1  0.7178747667244025  0.28212523327559746  0.0  0.0  0.0  0.0  0.0  0.0  0.0  
Exp0  59419.66  1  0.9965384855090769  0.003461514490923115  0.0  0.0  0.0  0.0  0.0  0.0  0.0  
Exp0  44159.46  1  0.9746247570461082  0.02537524295389181  0.0  0.0  0.0  0.0  0.0  0.0  0.0  
Exp0  38646.6  1  0.9182469816742896  0.08175301832571032  0.0  0.0  0.0  0.0  0.0  0.0  0.0  
Exp0  38684.32  1  0.9189737258140408  0.0810262741859592  0.0  0.0  0.0  0.0  0.0  0.0  0.0  
Exp0  55063.82  1  0.9947328777123255  0.005267122287674472  0.0  0.0  0.0  0.0  0.0  0.0  0.0  
Exp0  31558.52  1  0.5412590592928455  0.45874094070715465  0.0  0.0  0.0  0.0  0.0  0.0  0.0  
Exp0  42122.58  1  0.9621623492172591  0.037837650782740956  0.0  0.0  0.0  0.0  0.0  0.0  0.0  
Exp0  39658.48  1  0.9354019795693983  0.0645980204306017  0.0  0.0  0.0  0.0  0.0  0.0  0.0  
Exp0  38388.3  1  0.9130625650222709  0.08693743497772916  0.0  0.0  0.0  0.0  0.0  0.0  0.0  
Exp0  36166.918  1  0.8497195435285777  0.15028045647142224  0.0  0.0  0.0  0.0  0.0  0.0  0.0  
Exp0  24691.84  1  0.03971856958590122  0.9602814304140987  0.0  0.0  0.0  0.0  0.0  0.0  0.0  
Exp0  68620.88  1  0.9981311071688677  0.0018688928311322358  0.0  0.0  0.0  0.0  0.0  0.0  0.0  
Exp0  20725.5  1  0.002489149045415849  0.9975108509545841  0.0  0.0  0.0  0.0  0.0  0.0  0.0  
Exp0  15067.5  1  6.163645849786387e-06  0.9999938363541502  0.0  0.0  0.0  0.0  0.0  0.0  0.0  
Exp0  39126.3  1  0.9269630670594114  0.07303693294058868  0.0  0.0  0.0  0.0  0.0  0.0  0.0  
Exp0  43942.98  1  0.9735717927756369  0.026428207224363075  0.0  0.0  0.0  0.0  0.0  0.0  0.0  
Exp0  48650.598  1  0.9880519204688665  0.011948079531133493  0.0  0.0  0.0  0.0  0.0  0.0  0.0  
Exp0  23874.299  1  0.024165434302121164  0.9758345656978789  0.0  0.0  0.0  0.0  0.0  0.0  0.0  
Exp0  48933.5  1  0.9885438761510241  0.011456123848975899  0.0  0.0  0.0  0.0  0.0  0.0  0.0  
Exp0  34387.52  1  0.7643897701696359  0.23561022983036412  0.0  0.0  0.0  0.0  0.0  0.0  0.0  
Exp0  23000.18  1  0.013631856958196086  0.986368143041804  0.0  0.0  0.0  0.0  0.0  0.0  0.0  
Exp0  37403.48  1  0.8895921537448749  0.1104078462551251  0.0  0.0  0.0  0.0  0.0  0.0  0.0  
Exp0  62915.32  1  0.997364442265095  0.002635557734904886  0.0  0.0  0.0  0.0  0.0  0.0  0.0  
Exp0  45938.04  1  0.9815440507510409  0.01845594924895905  0.0  0.0  0.0  0.0  0.0  0.0  0.0  
Exp0  40996.72  1  0.9520241440321837  0.047975855967816304  0.0  0.0  0.0  0.0  0.0  0.0  0.0  
Exp0  44005.3  1  0.9738803302355309  0.026119669764469118  0.0  0.0  0.0  0.0  0.0  0.0  0.0  
Exp0  41205.0  1  0.9541265356142108  0.04587346438578918  0.0  0.0  0.0  0.0  0.0  0.0  0.0  
Exp0  37345.258  1  0.8879984293865194  0.1120015706134806  0.0  0.0  0.0  0.0  0.0  0.0  0.0  
Exp0  31580.66  1  0.5433939802546611  0.4566060197453388  0.0  0.0  0.0  0.0  0.0  0.0  0.0  
Exp0  62610.28  1  0.9973064814162254  0.0026935185837746625  0.0  0.0  0.0  0.0  0.0  0.0  0.0  
Exp0  22546.72  1  0.00995743099387484  0.9900425690061252  0.0  0.0  0.0  0.0  0.0  0.0  0.0  
Exp0  22721.379  1  0.011253687625558163  0.9887463123744419  0.0  0.0  0.0  0.0  0.0  0.0  0.0  
Exp0  43611.7  1  0.9718520598533404  0.028147940146659566  0.0  0.0  0.0  0.0  0.0  0.0  0.0  
Exp0  37573.22  1  0.894098678954312  0.10590132104568786  0.0  0.0  0.0  0.0  0.0  0.0  0.0  
Exp0  23296.2  1  0.016628163883461243  0.9833718361165387  0.0  0.0  0.0  0.0  0.0  0.0  0.0  
Exp0  57297.5  1  0.9958037991998484  0.004196200800151666  0.0  0.0  0.0  0.0  0.0  0.0  0.0  
Exp0  35446.14  1  0.8196844545682508  0.1803155454317491  0.0  0.0  0.0  0.0  0.0  0.0  0.0  
Exp0  35894.68  1  0.8390320239572656  0.16096797604273436  0.0  0.0  0.0  0.0  0.0  0.0  0.0  
Exp0  25516.76  1  0.06314389701547182  0.9368561029845283  0.0  0.0  0.0  0.0  0.0  0.0  0.0  
Exp0  21522.54  1  0.0046841206752032865  0.9953158793247967  0.0  0.0  0.0  0.0  0.0  0.0  0.0  
Exp0  42694.12  1  0.9663056019817262  0.03369439801827374  0.0  0.0  0.0  0.0  0.0  0.0  0.0  
Exp0  55309.82  1  0.9948698703745861  0.00513012962541394  0.0  0.0  0.0  0.0  0.0  0.0  0.0  
Exp0  53444.32  1  0.9936804792845986  0.006319520715401353  0.0  0.0  0.0  0.0  0.0  0.0  0.0  
Exp0  61685.32  1  0.9971162028588025  0.002883797141197415  0.0  0.0  0.0  0.0  0.0  0.0  0.0  
Exp0  27593.82  1  0.170295818093045  0.8297041819069549  0.0  0.0  0.0  0.0  0.0  0.0  0.0  
Exp0  49048.3  1  0.9887357574731569  0.011264242526843157  0.0  0.0  0.0  0.0  0.0  0.0  0.0  
Exp0  56633.3  1  0.9955227398204342  0.004477260179565874  0.0  0.0  0.0  0.0  0.0  0.0  0.0  
Exp0  48001.98  1  0.9868127686511535  0.013187231348846482  0.0  0.0  0.0  0.0  0.0  0.0  0.0  
Exp0  28343.299  1  0.22826658076894157  0.7717334192310584  0.0  0.0  0.0  0.0  0.0  0.0  0.0  
Exp0  56951.46  1  0.9956608750114992  0.0043391249885008365  0.0  0.0  0.0  0.0  0.0  0.0  0.0  
Exp0  32722.92  1  0.6462214398790835  0.3537785601209164  0.0  0.0  0.0  0.0  0.0  0.0  0.0  
Exp0  21107.62  1  0.0033879125102361553  0.9966120874897638  0.0  0.0  0.0  0.0  0.0  0.0  0.0  
Exp0  37253.418  1  0.8854319472719461  0.11456805272805394  0.0  0.0  0.0  0.0  0.0  0.0  0.0  
Exp0  37926.64  1  0.9028397969735468  0.09716020302645327  0.0  0.0  0.0  0.0  0.0  0.0  0.0  
Exp0  27071.48  1  0.13598025342061298  0.864019746579387  0.0  0.0  0.0  0.0  0.0  0.0  0.0  
Exp0  43725.68  1  0.9724590326906631  0.027540967309336813  0.0  0.0  0.0  0.0  0.0  0.0  0.0  
Exp0  24490.94  1  0.035274432879995855  0.9647255671200041  0.0  0.0  0.0  0.0  0.0  0.0  0.0  
Exp0  36321.08  1  0.8554402942700369  0.14455970572996318  0.0  0.0  0.0  0.0  0.0  0.0  0.0  
Exp0  28028.42  1  0.20270624576292487  0.7972937542370752  0.0  0.0  0.0  0.0  0.0  0.0  0.0  
Exp0  44502.22  1  0.9761863262403239  0.0238136737596762  0.0  0.0  0.0  0.0  0.0  0.0  0.0  
Exp0  46871.2  1  0.9842138202607971  0.015786179739202922  0.0  0.0  0.0  0.0  0.0  0.0  0.0  
Exp0  49145.88  1  0.9888954376434029  0.011104562356597073  0.0  0.0  0.0  0.0  0.0  0.0  0.0  
Exp0  49059.78  1  0.988754705229988  0.01124529477001197  0.0  0.0  0.0  0.0  0.0  0.0  0.0  
Exp0  49632.14  1  0.9896474302659226  0.010352569734077308  0.0  0.0  0.0  0.0  0.0  0.0  0.0  
Exp0  49354.16  1  0.9892263028509204  0.01077369714907955  0.0  0.0  0.0  0.0  0.0  0.0  0.0  
Exp0  27829.98  1  0.187481585337114  0.812518414662886  0.0  0.0  0.0  0.0  0.0  0.0  0.0  
Exp0  35827.44  1  0.8362732492809659  0.16372675071903414  0.0  0.0  0.0  0.0  0.0  0.0  0.0  
Exp0  37197.66  1  0.8838423228840149  0.11615767711598508  0.0  0.0  0.0  0.0  0.0  0.0  0.0  
Exp0  46492.36  1  0.983194644666356  0.01680535533364406  0.0  0.0  0.0  0.0  0.0  0.0  0.0  
Exp0  56106.04  1  0.9952785657972824  0.004721434202717647  0.0  0.0  0.0  0.0  0.0  0.0  0.0  
Exp0  29485.56  1  0.33309669929786123  0.6669033007021387  0.0  0.0  0.0  0.0  0.0  0.0  0.0  
Exp0  41279.62  1  0.9548526556240036  0.0451473443759965  0.0  0.0  0.0  0.0  0.0  0.0  0.0  
Exp0  40653.14  1  0.9482975297606863  0.05170247023931385  0.0  0.0  0.0  0.0  0.0  0.0  0.0  
Exp0  25478.22  1  0.061844144815799876  0.9381558551842002  0.0  0.0  0.0  0.0  0.0  0.0  0.0  
Exp0  43694.52  1  0.9722947787015047  0.027705221298495397  0.0  0.0  0.0  0.0  0.0  0.0  0.0  
Exp0  54204.46  1  0.994209371344556  0.005790628655444084  0.0  0.0  0.0  0.0  0.0  0.0  0.0  
Exp0  47473.9  1  0.9856752266099094  0.01432477339009064  0.0  0.0  0.0  0.0  0.0  0.0  0.0  
Exp0  57458.22  1  0.9958677085274965  0.004132291472503436  0.0  0.0  0.0  0.0  0.0  0.0  0.0  
Exp0  28900.08  1  0.2772872289484612  0.7227127710515389  0.0  0.0  0.0  0.0  0.0  0.0  0.0  
Exp0  35019.74  1  0.7991222973443424  0.2008777026556577  0.0  0.0  0.0  0.0  0.0  0.0  0.0  
Exp0  24802.54  1  0.04236179709933173  0.9576382029006683  0.0  0.0  0.0  0.0  0.0  0.0  0.0  
Exp0  46243.08  1  0.9824770256126695  0.017522974387330616  0.0  0.0  0.0  0.0  0.0  0.0  0.0  
Exp0  39254.22  1  0.9291030613445475  0.07089693865545255  0.0  0.0  0.0  0.0  0.0  0.0  0.0  
Exp0  26707.4  1  0.11509440957306576  0.8849055904269343  0.0  0.0  0.0  0.0  0.0  0.0  0.0  
Exp0  29272.36  1  0.3123586617374994  0.6876413382625006  0.0  0.0  0.0  0.0  0.0  0.0  0.0  
Exp0  29523.28  1  0.3368072553588723  0.6631927446411278  0.0  0.0  0.0  0.0  0.0  0.0  0.0  
Exp0  41143.5  1  0.9535173585601072  0.04648264143989277  0.0  0.0  0.0  0.0  0.0  0.0  0.0  
Exp0  39439.54  1  0.9320754251456186  0.06792457485438129  0.0  0.0  0.0  0.0  0.0  0.0  0.0  
Exp0  48097.918  1  0.9870065246130797  0.012993475386920307  0.0  0.0  0.0  0.0  0.0  0.0  0.0  
Exp0  45620.7  1  0.9805044026896255  0.019495597310374594  0.0  0.0  0.0  0.0  0.0  0.0  0.0  
Exp0  14690.3  1  3.639702306561258e-06  0.9999963602976935  0.0  0.0  0.0  0.0  0.0  0.0  0.0  
Exp0  28952.56  1  0.2821323024489737  0.7178676975510263  0.0  0.0  0.0  0.0  0.0  0.0  0.0  
Exp0  56722.68  1  0.9955622251198196  0.004437774880180396  0.0  0.0  0.0  0.0  0.0  0.0  0.0  
Exp0  45054.08  1  0.9784541662841632  0.02154583371583684  0.0  0.0  0.0  0.0  0.0  0.0  0.0  
Exp0  38581.0  1  0.9169645676666746  0.08303543233332547  0.0  0.0  0.0  0.0  0.0  0.0  0.0  
Exp0  34708.96  1  0.7827067620656647  0.21729323793433533  0.0  0.0  0.0  0.0  0.0  0.0  0.0  
Exp0  28331.82  1  0.22730533347523582  0.7726946665247643  0.0  0.0  0.0  0.0  0.0  0.0  0.0  
Exp0  28809.879  1  0.2690444802592879  0.7309555197407122  0.0  0.0  0.0  0.0  0.0  0.0  0.0  
Exp0  45165.598  1  0.9788786973045682  0.021121302695431665  0.0  0.0  0.0  0.0  0.0  0.0  0.0  
Exp0  41956.94  1  0.9608465396833807  0.0391534603166193  0.0  0.0  0.0  0.0  0.0  0.0  0.0  
Exp0  48514.48  1  0.9878051797872236  0.012194820212776443  0.0  0.0  0.0  0.0  0.0  0.0  0.0  
Exp0  32962.36  1  0.6656598779138458  0.33434012208615416  0.0  0.0  0.0  0.0  0.0  0.0  0.0  
Exp0  21936.64  1  0.006402800104712237  0.9935971998952877  0.0  0.0  0.0  0.0  0.0  0.0  0.0  
Exp0  26829.58  1  0.12182732846853102  0.878172671531469  0.0  0.0  0.0  0.0  0.0  0.0  0.0  
Exp0  22463.9  1  0.009390102307073123  0.9906098976929268  0.0  0.0  0.0  0.0  0.0  0.0  0.0  
Exp0  33374.82  1  0.6972370087355443  0.30276299126445577  0.0  0.0  0.0  0.0  0.0  0.0  0.0  
Exp0  39273.9  1  0.9294256857545015  0.0705743142454984  0.0  0.0  0.0  0.0  0.0  0.0  0.0  
Exp0  29465.879  1  0.3311654497705535  0.6688345502294466  0.0  0.0  0.0  0.0  0.0  0.0  0.0  
Exp0  37832.34  1  0.9005890741062283  0.09941092589377164  0.0  0.0  0.0  0.0  0.0  0.0  0.0  
Exp0  28565.52  1  0.24728059331608299  0.752719406683917  0.0  0.0  0.0  0.0  0.0  0.0  0.0  
Exp0  41695.36  1  0.958653336178127  0.04134666382187295  0.0  0.0  0.0  0.0  0.0  0.0  0.0  
Exp0  29881.62  1  0.3725550010951987  0.6274449989048013  0.0  0.0  0.0  0.0  0.0  0.0  0.0  
Exp0  54445.54  1  0.9943636733719199  0.0056363266280801795  0.0  0.0  0.0  0.0  0.0  0.0  0.0  
Exp0  27901.32  1  0.19287372359661892  0.8071262764033812  0.0  0.0  0.0  0.0  0.0  0.0  0.0  
Exp0  30070.22  1  0.39164039684817925  0.6083596031518208  0.0  0.0  0.0  0.0  0.0  0.0  0.0  
Exp0  41598.6  1  0.9578046106018083  0.042195389398191716  0.0  0.0  0.0  0.0  0.0  0.0  0.0  
Exp0  40474.38  1  0.9462222066717649  0.053777793328235145  0.0  0.0  0.0  0.0  0.0  0.0  0.0  
Exp0  30350.66  1  0.42019962096546204  0.579800379034538  0.0  0.0  0.0  0.0  0.0  0.0  0.0  
Exp0  42592.44  1  0.9656108667400569  0.03438913325994302  0.0  0.0  0.0  0.0  0.0  0.0  0.0  
Exp0  45417.34  1  0.9797985407043741  0.020201459295625987  0.0  0.0  0.0  0.0  0.0  0.0  0.0  
Exp0  36850.8  1  0.8733972002164492  0.1266027997835508  0.0  0.0  0.0  0.0  0.0  0.0  0.0  
Exp0  47774.02  1  0.9863369008295358  0.013663099170464151  0.0  0.0  0.0  0.0  0.0  0.0  0.0  
Exp0  60216.7  1  0.9967622161962602  0.003237783803739829  0.0  0.0  0.0  0.0  0.0  0.0  0.0  
Exp0  45541.98  1  0.9802350147434333  0.019764985256566565  0.0  0.0  0.0  0.0  0.0  0.0  0.0  
Exp0  22645.94  1  0.01067659101143023  0.9893234089885699  0.0  0.0  0.0  0.0  0.0  0.0  0.0  
Exp0  27824.24  1  0.18705180357274245  0.8129481964272576  0.0  0.0  0.0  0.0  0.0  0.0  0.0  
Exp0  45948.7  1  0.9815777202371679  0.01842227976283201  0.0  0.0  0.0  0.0  0.0  0.0  0.0  
Exp0  60254.418  1  0.9967722063404449  0.0032277936595551055  0.0  0.0  0.0  0.0  0.0  0.0  0.0  
Exp0  46111.06  1  0.9820808900079573  0.01791910999204273  0.0  0.0  0.0  0.0  0.0  0.0  0.0  
Exp0  43091.82  1  0.9688620617630609  0.031137938236939253  0.0  0.0  0.0  0.0  0.0  0.0  0.0  
Exp0  52407.84  1  0.992840300205072  0.007159699794927939  0.0  0.0  0.0  0.0  0.0  0.0  0.0  
Exp0  44357.9  1  0.975543966489212  0.02445603351078802  0.0  0.0  0.0  0.0  0.0  0.0  0.0  
Exp0  26108.799  1  0.08599555918858975  0.9140044408114103  0.0  0.0  0.0  0.0  0.0  0.0  0.0  
Exp0  25953.82  1  0.07947109108615256  0.9205289089138474  0.0  0.0  0.0  0.0  0.0  0.0  0.0  
Exp0  31282.18  1  0.514265761514387  0.48573423848561303  0.0  0.0  0.0  0.0  0.0  0.0  0.0  
Exp0  37190.28  1  0.883630243626826  0.11636975637317404  0.0  0.0  0.0  0.0  0.0  0.0  0.0  
Exp0  50691.58  1  0.9910620822553139  0.00893791774468609  0.0  0.0  0.0  0.0  0.0  0.0  0.0  
Exp0  47385.34  1  0.985471914265352  0.01452808573464806  0.0  0.0  0.0  0.0  0.0  0.0  0.0  
Exp0  29488.84  1  0.3334183746415842  0.6665816253584157  0.0  0.0  0.0  0.0  0.0  0.0  0.0  
Exp0  36562.16  1  0.8639288480580116  0.13607115194198838  0.0  0.0  0.0  0.0  0.0  0.0  0.0  
Exp0  46682.598  1  0.9837167993116469  0.016283200688353126  0.0  0.0  0.0  0.0  0.0  0.0  0.0  
Exp0  49760.06  1  0.9898337628104817  0.010166237189518267  0.0  0.0  0.0  0.0  0.0  0.0  0.0  
Exp0  33940.62  1  0.7365593626305967  0.2634406373694032  0.0  0.0  0.0  0.0  0.0  0.0  0.0  
Exp0  39659.3  1  0.9354139674777321  0.06458603252226791  0.0  0.0  0.0  0.0  0.0  0.0  0.0  
Exp0  42424.34  1  0.964423067826735  0.035576932173265026  0.0  0.0  0.0  0.0  0.0  0.0  0.0  
Exp0  28416.28  1  0.23442529349278549  0.7655747065072145  0.0  0.0  0.0  0.0  0.0  0.0  0.0  
Exp0  20553.3  1  0.002159397841508936  0.9978406021584911  0.0  0.0  0.0  0.0  0.0  0.0  0.0  
Exp0  35156.68  1  0.805966822588547  0.19403317741145304  0.0  0.0  0.0  0.0  0.0  0.0  0.0  
Exp0  44302.14  1  0.9752900551554868  0.0247099448445132  0.0  0.0  0.0  0.0  0.0  0.0  0.0  
Exp0  56396.32  1  0.9954154375244382  0.004584562475561892  0.0  0.0  0.0  0.0  0.0  0.0  0.0  
Exp0  37259.16  1  0.8855941752404842  0.11440582475951577  0.0  0.0  0.0  0.0  0.0  0.0  0.0  
Exp0  33290.36  1  0.6909703720039846  0.30902962799601547  0.0  0.0  0.0  0.0  0.0  0.0  0.0  
Exp0  69849.24  1  0.9982396086543565  0.0017603913456435865  0.0  0.0  0.0  0.0  0.0  0.0  0.0  
Exp0  39739.66  1  0.9365865154580373  0.06341348454196263  0.0  0.0  0.0  0.0  0.0  0.0  0.0  
Exp0  45282.04  1  0.97931063120481  0.020689368795189986  0.0  0.0  0.0  0.0  0.0  0.0  0.0  
Exp0  46308.68  1  0.9826696136884587  0.017330386311541265  0.0  0.0  0.0  0.0  0.0  0.0  0.0  
Exp0  46766.24  1  0.9839397107395483  0.01606028926045153  0.0  0.0  0.0  0.0  0.0  0.0  0.0  
Exp0  24690.2  1  0.03968065484309628  0.9603193451569036  0.0  0.0  0.0  0.0  0.0  0.0  0.0  
Exp0  44580.12  1  0.9765242303013731  0.0234757696986269  0.0  0.0  0.0  0.0  0.0  0.0  0.0  
Exp0  35658.52  1  0.829124276017612  0.17087572398238793  0.0  0.0  0.0  0.0  0.0  0.0  0.0  
Exp0  46919.58  1  0.9843381558823666  0.015661844117633373  0.0  0.0  0.0  0.0  0.0  0.0  0.0  
Exp0  40969.66  1  0.9517425369259201  0.04825746307407991  0.0  0.0  0.0  0.0  0.0  0.0  0.0  
Exp0  30617.98  1  0.44746054928324225  0.5525394507167577  0.0  0.0  0.0  0.0  0.0  0.0  0.0  
Exp0  39123.02  1  0.9269071436184754  0.07309285638152474  0.0  0.0  0.0  0.0  0.0  0.0  0.0  
Exp0  44241.46  1  0.9750097570329905  0.024990242967009534  0.0  0.0  0.0  0.0  0.0  0.0  0.0  
Exp0  37146.82  1  0.8823718973019496  0.11762810269805042  0.0  0.0  0.0  0.0  0.0  0.0  0.0  
Exp0  34771.28  1  0.7860989744261997  0.2139010255738002  0.0  0.0  0.0  0.0  0.0  0.0  0.0  
Exp0  34370.3  1  0.7633699547091689  0.2366300452908311  0.0  0.0  0.0  0.0  0.0  0.0  0.0  
Exp0  26308.879  1  0.09501829814943252  0.9049817018505675  0.0  0.0  0.0  0.0  0.0  0.0  0.0  
Exp0  32367.86  1  0.6159593554269177  0.3840406445730824  0.0  0.0  0.0  0.0  0.0  0.0  0.0  
Exp0  33857.8  1  0.7310915009548242  0.26890849904517583  0.0  0.0  0.0  0.0  0.0  0.0  0.0  
Exp0  26607.36  1  0.10978466054292899  0.890215339457071  0.0  0.0  0.0  0.0  0.0  0.0  0.0  
Exp0  46725.24  1  0.9838309272346025  0.01616907276539754  0.0  0.0  0.0  0.0  0.0  0.0  0.0  
Exp0  34075.918  1  0.745282154843461  0.2547178451565389  0.0  0.0  0.0  0.0  0.0  0.0  0.0  
Exp0  31248.56  1  0.5109430189346645  0.4890569810653354  0.0  0.0  0.0  0.0  0.0  0.0  0.0  
Exp0  46549.758  1  0.9833544185753544  0.0166455814246456  0.0  0.0  0.0  0.0  0.0  0.0  0.0  
Exp0  44814.64  1  0.9775054143868064  0.022494585613193598  0.0  0.0  0.0  0.0  0.0  0.0  0.0  
Exp0  33691.34  1  0.7198053111430185  0.28019468885698157  0.0  0.0  0.0  0.0  0.0  0.0  0.0  
Exp0  43355.04  1  0.9704226922777827  0.029577307722217294  0.0  0.0  0.0  0.0  0.0  0.0  0.0  
Exp0  32916.44  1  0.6619957505055188  0.3380042494944812  0.0  0.0  0.0  0.0  0.0  0.0  0.0  
Exp0  47150.82  1  0.9849149536252628  0.015085046374737109  0.0  0.0  0.0  0.0  0.0  0.0  0.0  
Exp0  41518.24  1  0.9570833058151306  0.04291669418486956  0.0  0.0  0.0  0.0  0.0  0.0  0.0  
Exp0  23215.02  1  0.015754080645708702  0.9842459193542913  0.0  0.0  0.0  0.0  0.0  0.0  0.0  
Exp0  41279.62  1  0.9548526556240036  0.0451473443759965  0.0  0.0  0.0  0.0  0.0  0.0  0.0  
Exp0  54089.66  1  0.9941337226924708  0.005866277307529151  0.0  0.0  0.0  0.0  0.0  0.0  0.0  
Exp0  45074.58  1  0.9785331067250523  0.02146689327494775  0.0  0.0  0.0  0.0  0.0  0.0  0.0  
Exp0  39569.1  1  0.9340676245954053  0.0659323754045948  0.0  0.0  0.0  0.0  0.0  0.0  0.0  
Exp0  54414.38  1  0.994344070309965  0.005655929690035014  0.0  0.0  0.0  0.0  0.0  0.0  0.0  
Exp0  47327.12  1  0.9853361911910946  0.014663808808905375  0.0  0.0  0.0  0.0  0.0  0.0  0.0  
Exp0  39892.18  1  0.9387441725521753  0.06125582744782456  0.0  0.0  0.0  0.0  0.0  0.0  0.0  
Exp0  26599.16  1  0.10935786679290496  0.890642133207095  0.0  0.0  0.0  0.0  0.0  0.0  0.0  
Exp0  46488.258  1  0.9831831022900183  0.016816897709981706  0.0  0.0  0.0  0.0  0.0  0.0  0.0  
Exp0  34370.3  1  0.7633699547091689  0.2366300452908311  0.0  0.0  0.0  0.0  0.0  0.0  0.0  
Exp0  35228.84  1  0.8094807331267838  0.19051926687321613  0.0  0.0  0.0  0.0  0.0  0.0  0.0  
Exp0  43405.06  1  0.9707083095842192  0.029291690415780853  0.0  0.0  0.0  0.0  0.0  0.0  0.0  
Exp0  37208.32  1  0.8841477515639152  0.11585224843608478  0.0  0.0  0.0  0.0  0.0  0.0  0.0  
Exp0  39674.06  1  0.9356312734973953  0.06436872650260467  0.0  0.0  0.0  0.0  0.0  0.0  0.0  
Exp0  40908.98  1  0.9511039838810956  0.04889601611890446  0.0  0.0  0.0  0.0  0.0  0.0  0.0  
Exp0  49404.18  1  0.9893037524639017  0.010696247536098389  0.0  0.0  0.0  0.0  0.0  0.0  0.0  
Exp0  44921.24  1  0.97793433059748  0.02206566940252002  0.0  0.0  0.0  0.0  0.0  0.0  0.0  
Exp0  35381.36  1  0.8167004566297242  0.18329954337027582  0.0  0.0  0.0  0.0  0.0  0.0  0.0  
Exp0  33923.4  1  0.7354316358702109  0.2645683641297891  0.0  0.0  0.0  0.0  0.0  0.0  0.0  
Exp0  42691.66  1  0.9662888397878991  0.03371116021210072  0.0  0.0  0.0  0.0  0.0  0.0  0.0  
Exp0  40493.24  1  0.9464458500883783  0.053554149911621655  0.0  0.0  0.0  0.0  0.0  0.0  0.0  
Exp0  40776.96  1  0.949679215014671  0.05032078498532898  0.0  0.0  0.0  0.0  0.0  0.0  0.0  
Exp0  35041.88  1  0.8002446042821091  0.19975539571789086  0.0  0.0  0.0  0.0  0.0  0.0  0.0  
Exp0  42565.38  1  0.9654228941416748  0.034577105858325234  0.0  0.0  0.0  0.0  0.0  0.0  0.0  
Exp0  45774.86  1  0.9810185432720234  0.018981456727976482  0.0  0.0  0.0  0.0  0.0  0.0  0.0  
Exp0  33353.5  1  0.6956659082166319  0.3043340917833681  0.0  0.0  0.0  0.0  0.0  0.0  0.0  
Exp0  53281.96  1  0.9935585277168435  0.006441472283156467  0.0  0.0  0.0  0.0  0.0  0.0  0.0  
Exp0  41189.418  1  0.9539731814882121  0.04602681851178789  0.0  0.0  0.0  0.0  0.0  0.0  0.0  
Exp0  21434.8  1  0.004377997941092064  0.9956220020589079  0.0  0.0  0.0  0.0  0.0  0.0  0.0  
Exp0  23438.06  1  0.018257268887570434  0.9817427311124296  0.0  0.0  0.0  0.0  0.0  0.0  0.0  
Exp0  29864.4  1  0.3708199542161517  0.6291800457838482  0.0  0.0  0.0  0.0  0.0  0.0  0.0  
Exp0  42599.82  1  0.9656618636671759  0.034338136332824044  0.0  0.0  0.0  0.0  0.0  0.0  0.0  
Exp0  45492.78  1  0.9800640964231276  0.019935903576872332  0.0  0.0  0.0  0.0  0.0  0.0  0.0  
Exp0  35890.58  1  0.838864970354202  0.16113502964579807  0.0  0.0  0.0  0.0  0.0  0.0  0.0  
Exp0  15944.08  1  1.944083987187449e-05  0.9999805591601282  0.0  0.0  0.0  0.0  0.0  0.0  0.0  
Exp0  31594.6  1  0.5447365946609133  0.45526340533908666  0.0  0.0  0.0  0.0  0.0  0.0  0.0  
Exp0  49131.12  1  0.9888714967425645  0.011128503257435508  0.0  0.0  0.0  0.0  0.0  0.0  0.0  
Exp0  44512.06  1  0.9762294123611986  0.023770587638801303  0.0  0.0  0.0  0.0  0.0  0.0  0.0  
Exp0  38535.9  1  0.916069276761582  0.08393072323841809  0.0  0.0  0.0  0.0  0.0  0.0  0.0  
Exp0  22599.2  1  0.010332325350936549  0.9896676746490635  0.0  0.0  0.0  0.0  0.0  0.0  0.0  
Exp0  19487.3  1  0.0008549371970306902  0.9991450628029693  0.0  0.0  0.0  0.0  0.0  0.0  0.0  
Exp0  53473.84  1  0.9937023151640537  0.006297684835946235  0.0  0.0  0.0  0.0  0.0  0.0  0.0  
Exp0  37114.84  1  0.8814364699174717  0.11856353008252829  0.0  0.0  0.0  0.0  0.0  0.0  0.0  
Exp0  16382.78  1  3.331118272272088e-05  0.9999666888172773  0.0  0.0  0.0  0.0  0.0  0.0  0.0  
Exp0  52320.098  1  0.9927620067797374  0.007237993220262692  0.0  0.0  0.0  0.0  0.0  0.0  0.0  
Exp0  32675.36  1  0.6422664004088255  0.35773359959117446  0.0  0.0  0.0  0.0  0.0  0.0  0.0  
Exp0  35552.74  1  0.8244866753570523  0.17551332464294775  0.0  0.0  0.0  0.0  0.0  0.0  0.0  
Exp0  36963.14  1  0.8768874575714786  0.12311254242852149  0.0  0.0  0.0  0.0  0.0  0.0  0.0  
Exp0  31830.76  1  0.5671834918653265  0.43281650813467365  0.0  0.0  0.0  0.0  0.0  0.0  0.0  
Exp0  25794.74  1  0.07318258703902118  0.9268174129609787  0.0  0.0  0.0  0.0  0.0  0.0  0.0  
Exp0  47816.66  1  0.9864276469445081  0.013572353055491891  0.0  0.0  0.0  0.0  0.0  0.0  0.0  
Exp0  33506.84  1  0.7068272509776856  0.29317274902231427  0.0  0.0  0.0  0.0  0.0  0.0  0.0  
Exp0  43869.18  1  0.9732002953078283  0.026799704692171637  0.0  0.0  0.0  0.0  0.0  0.0  0.0  
Exp0  21752.14  1  0.005577754160469315  0.9944222458395308  0.0  0.0  0.0  0.0  0.0  0.0  0.0  
Exp0  25162.52  1  0.05198885796326189  0.9480111420367381  0.0  0.0  0.0  0.0  0.0  0.0  0.0  
Exp0  32215.34  1  0.6024581180199011  0.3975418819800989  0.0  0.0  0.0  0.0  0.0  0.0  0.0  
Exp0  33548.66  1  0.7098122449639884  0.29018775503601146  0.0  0.0  0.0  0.0  0.0  0.0  0.0  
Exp0  36725.34  1  0.8693711020064454  0.13062889799355457  0.0  0.0  0.0  0.0  0.0  0.0  0.0  
Exp0  47371.4  1  0.985439578286696  0.014560421713303998  0.0  0.0  0.0  0.0  0.0  0.0  0.0  
Exp0  43387.84  1  0.9706104545388117  0.02938954546118823  0.0  0.0  0.0  0.0  0.0  0.0  0.0  
Exp0  35375.62  1  0.8164342284604504  0.18356577153954956  0.0  0.0  0.0  0.0  0.0  0.0  0.0  
Exp0  65618.04  1  0.9977923097466695  0.0022076902533304226  0.0  0.0  0.0  0.0  0.0  0.0  0.0  
Exp0  17325.78  1  9.848319733453574e-05  0.9999015168026655  0.0  0.0  0.0  0.0  0.0  0.0  0.0  
Exp0  45346.82  1  0.9795461004470464  0.02045389955295359  0.0  0.0  0.0  0.0  0.0  0.0  0.0  
Exp0  39138.6  1  0.9271722714030486  0.07282772859695139  0.0  0.0  0.0  0.0  0.0  0.0  0.0  
Exp0  23310.959  1  0.01679151562001285  0.9832084843799872  0.0  0.0  0.0  0.0  0.0  0.0  0.0  
Exp0  36659.74  1  0.8672121154790894  0.1327878845209106  0.0  0.0  0.0  0.0  0.0  0.0  0.0  
Exp0  25055.1  1  0.048944282581275894  0.9510557174187241  0.0  0.0  0.0  0.0  0.0  0.0  0.0  
Exp0  42417.78  1  0.9643756943062738  0.03562430569372611  0.0  0.0  0.0  0.0  0.0  0.0  0.0  
Exp0  48518.58  1  0.9878127209239479  0.012187279076052106  0.0  0.0  0.0  0.0  0.0  0.0  0.0  
Exp0  34826.22  1  0.7890466918028196  0.21095330819718042  0.0  0.0  0.0  0.0  0.0  0.0  0.0  
Exp0  36960.68  1  0.8768119070217626  0.12318809297823738  0.0  0.0  0.0  0.0  0.0  0.0  0.0  
Exp0  28408.9  1  0.2337984963648354  0.7662015036351646  0.0  0.0  0.0  0.0  0.0  0.0  0.0  
Exp0  40148.02  1  0.9421726097644993  0.05782739023550061  0.0  0.0  0.0  0.0  0.0  0.0  0.0  
Exp0  47815.02  1  0.9864241648058076  0.013575835194192332  0.0  0.0  0.0  0.0  0.0  0.0  0.0  
Exp0  22188.379  1  0.007703129775768799  0.9922968702242313  0.0  0.0  0.0  0.0  0.0  0.0  0.0  
Exp0  27483.12  1  0.16259391067741388  0.8374060893225861  0.0  0.0  0.0  0.0  0.0  0.0  0.0  
Exp0  42081.58  1  0.9618415922263653  0.03815840777363472  0.0  0.0  0.0  0.0  0.0  0.0  0.0  
Exp0  43071.32  1  0.9687362444596189  0.03126375554038098  0.0  0.0  0.0  0.0  0.0  0.0  0.0  
Exp0  43103.3  1  0.9689322367622955  0.031067763237704493  0.0  0.0  0.0  0.0  0.0  0.0  0.0  
Exp0  41820.82  1  0.9597233688028873  0.040276631197112715  0.0  0.0  0.0  0.0  0.0  0.0  0.0  
Exp0  35627.36  1  0.8277716983916262  0.17222830160837377  0.0  0.0  0.0  0.0  0.0  0.0  0.0  
Exp0  41446.08  1  0.9564231730650802  0.04357682693491972  0.0  0.0  0.0  0.0  0.0  0.0  0.0  
Exp0  39827.4  1  0.9378383037865436  0.06216169621345635  0.0  0.0  0.0  0.0  0.0  0.0  0.0  
Exp0  43494.44  1  0.971210003624827  0.028789996375172877  0.0  0.0  0.0  0.0  0.0  0.0  0.0  
Exp0  48808.04  1  0.9883291126627277  0.01167088733727238  0.0  0.0  0.0  0.0  0.0  0.0  0.0  
Exp0  32071.02  1  0.5894206952555977  0.4105793047444024  0.0  0.0  0.0  0.0  0.0  0.0  0.0  
Exp0  30704.9  1  0.4563022379759335  0.5436977620240665  0.0  0.0  0.0  0.0  0.0  0.0  0.0  
Exp0  48837.56  1  0.9883801397063657  0.011619860293634205  0.0  0.0  0.0  0.0  0.0  0.0  0.0  
Exp0  29406.02  1  0.3253101517125887  0.6746898482874112  0.0  0.0  0.0  0.0  0.0  0.0  0.0  
Exp0  46453.0  1  0.9830838364909208  0.016916163509079197  0.0  0.0  0.0  0.0  0.0  0.0  0.0  
Exp0  56439.78  1  0.9954354032999908  0.004564596700009161  0.0  0.0  0.0  0.0  0.0  0.0  0.0  
Exp0  31255.12  1  0.5115911521271406  0.48840884787285943  0.0  0.0  0.0  0.0  0.0  0.0  0.0  
Exp0  50046.24  1  0.9902344590609415  0.009765540939058416  0.0  0.0  0.0  0.0  0.0  0.0  0.0  
Exp0  44069.258  1  0.9741924097605982  0.025807590239401882  0.0  0.0  0.0  0.0  0.0  0.0  0.0  
Exp0  43072.14  1  0.9687413230969161  0.03125867690308385  0.0  0.0  0.0  0.0  0.0  0.0  0.0  
Exp0  33180.48  1  0.6826639209756828  0.3173360790243171  0.0  0.0  0.0  0.0  0.0  0.0  0.0  
Exp0  52018.34  1  0.9924833555045276  0.007516644495472459  0.0  0.0  0.0  0.0  0.0  0.0  0.0  
Exp0  33485.52  1  0.7052955916452789  0.29470440835472106  0.0  0.0  0.0  0.0  0.0  0.0  0.0  
Exp0  39406.74  1  0.9315599064105675  0.06844009358943254  0.0  0.0  0.0  0.0  0.0  0.0  0.0  
Exp0  27082.959  1  0.13667877022669456  0.8633212297733054  0.0  0.0  0.0  0.0  0.0  0.0  0.0  
Exp0  37298.52  1  0.8866999956272493  0.11330000437275067  0.0  0.0  0.0  0.0  0.0  0.0  0.0  
Exp0  57893.64  1  0.9960334448545012  0.003966555145498829  0.0  0.0  0.0  0.0  0.0  0.0  0.0  
Exp0  23830.84  1  0.023511091474944925  0.976488908525055  0.0  0.0  0.0  0.0  0.0  0.0  0.0  
Exp0  37887.28  1  0.9019072351577696  0.09809276484223035  0.0  0.0  0.0  0.0  0.0  0.0  0.0  
Exp0  28083.36  1  0.2070436732045798  0.7929563267954203  0.0  0.0  0.0  0.0  0.0  0.0  0.0  
Exp0  41879.86  1  0.9602152323054303  0.03978476769456966  0.0  0.0  0.0  0.0  0.0  0.0  0.0  
Exp0  49374.66  1  0.9892581329026227  0.010741867097377284  0.0  0.0  0.0  0.0  0.0  0.0  0.0  
Exp0  29594.62  1  0.343855507964008  0.656144492035992  0.0  0.0  0.0  0.0  0.0  0.0  0.0  
Exp0  45256.62  1  0.9792173549901088  0.020782645009891326  0.0  0.0  0.0  0.0  0.0  0.0  0.0  
Exp0  40866.34  1  0.9506490507010852  0.049350949298914794  0.0  0.0  0.0  0.0  0.0  0.0  0.0  
Exp0  51537.0  1  0.9920067516461093  0.007993248353890679  0.0  0.0  0.0  0.0  0.0  0.0  0.0  
Exp0  37979.12  1  0.9040676999406063  0.09593230005939368  0.0  0.0  0.0  0.0  0.0  0.0  0.0  
Exp0  32245.68  1  0.6051669272088462  0.3948330727911538  0.0  0.0  0.0  0.0  0.0  0.0  0.0  
Exp0  55201.58  1  0.9948102583037295  0.005189741696270522  0.0  0.0  0.0  0.0  0.0  0.0  0.0  
Exp0  38968.04  1  0.9242115485633825  0.07578845143661751  0.0  0.0  0.0  0.0  0.0  0.0  0.0  
Exp0  53248.34  1  0.9935328447480817  0.006467155251918217  0.0  0.0  0.0  0.0  0.0  0.0  0.0  
Exp0  31153.44  1  0.5014962962913542  0.4985037037086459  0.0  0.0  0.0  0.0  0.0  0.0  0.0  
Exp0  46729.34  1  0.9838418690178433  0.01615813098215659  0.0  0.0  0.0  0.0  0.0  0.0  0.0  
Exp0  31609.36  1  0.5461542838891202  0.4538457161108797  0.0  0.0  0.0  0.0  0.0  0.0  0.0  
Exp0  25833.28  1  0.07466914386522659  0.9253308561347733  0.0  0.0  0.0  0.0  0.0  0.0  0.0  
Exp0  41168.918  1  0.9537701782682627  0.04622982173173725  0.0  0.0  0.0  0.0  0.0  0.0  0.0  
Exp0  33714.3  1  0.7213850459616775  0.2786149540383224  0.0  0.0  0.0  0.0  0.0  0.0  0.0  
Exp0  22037.5  1  0.006898321001776956  0.993101678998223  0.0  0.0  0.0  0.0  0.0  0.0  0.0  
Exp0  26571.28  1  0.10791541918482467  0.8920845808151754  0.0  0.0  0.0  0.0  0.0  0.0  0.0  
Exp0  23379.84  1  0.017572686909261625  0.9824273130907384  0.0  0.0  0.0  0.0  0.0  0.0  0.0  
Exp0  43489.52  1  0.9711826888482549  0.028817311151745045  0.0  0.0  0.0  0.0  0.0  0.0  0.0  
Exp0  29001.76  1  0.28670428037609924  0.7132957196239008  0.0  0.0  0.0  0.0  0.0  0.0  0.0  
Exp0  44741.66  1  0.9772057983610833  0.02279420163891666  0.0  0.0  0.0  0.0  0.0  0.0  0.0  
Exp0  40660.52  1  0.9483812549351434  0.051618745064856704  0.0  0.0  0.0  0.0  0.0  0.0  0.0  
Exp0  42644.1  1  0.9659658899464846  0.03403411005351546  0.0  0.0  0.0  0.0  0.0  0.0  0.0  
Exp0  34822.94  1  0.7888723754502138  0.21112762454978612  0.0  0.0  0.0  0.0  0.0  0.0  0.0  
Exp0  48294.72  1  0.9873922429732318  0.012607757026768238  0.0  0.0  0.0  0.0  0.0  0.0  0.0  
Exp0  49058.14  1  0.9887519778373515  0.011248022162648521  0.0  0.0  0.0  0.0  0.0  0.0  0.0  
Exp0  44049.58  1  0.9740969797217551  0.02590302027824477  0.0  0.0  0.0  0.0  0.0  0.0  0.0  
Exp0  38352.22  1  0.9123087533864519  0.08769124661354814  0.0  0.0  0.0  0.0  0.0  0.0  0.0  
Exp0  33059.12  1  0.6732877193561884  0.3267122806438117  0.0  0.0  0.0  0.0  0.0  0.0  0.0  
Exp0  50156.94  1  0.9903836549550674  0.009616345044932566  0.0  0.0  0.0  0.0  0.0  0.0  0.0  
Exp0  48310.3  1  0.9874221296382499  0.012577870361750045  0.0  0.0  0.0  0.0  0.0  0.0  0.0  
Exp0  28253.1  1  0.22077388074494425  0.7792261192550557  0.0  0.0  0.0  0.0  0.0  0.0  0.0  
Exp0  44386.6  1  0.9756735011598074  0.02432649884019266  0.0  0.0  0.0  0.0  0.0  0.0  0.0  
Exp0  35127.16  1  0.8045107443652081  0.19548925563479191  0.0  0.0  0.0  0.0  0.0  0.0  0.0  
Exp0  43560.86  1  0.9715758334139146  0.02842416658608549  0.0  0.0  0.0  0.0  0.0  0.0  0.0  
Exp0  44398.9  1  0.9757287014632625  0.024271298536737488  0.0  0.0  0.0  0.0  0.0  0.0  0.0  
Exp0  27251.879  1  0.1472501396924612  0.8527498603075387  0.0  0.0  0.0  0.0  0.0  0.0  0.0  
Exp0  22340.9  1  0.008600449523238178  0.9913995504767618  0.0  0.0  0.0  0.0  0.0  0.0  0.0  
Exp0  23136.299  1  0.014945165943262265  0.9850548340567378  0.0  0.0  0.0  0.0  0.0  0.0  0.0  
Exp0  52270.08  1  0.9927168327891925  0.007283167210807505  0.0  0.0  0.0  0.0  0.0  0.0  0.0  
Exp0  42843.36  1  0.967294155319221  0.03270584468077898  0.0  0.0  0.0  0.0  0.0  0.0  0.0  
Exp0  33568.34  1  0.7112078917778523  0.28879210822214774  0.0  0.0  0.0  0.0  0.0  0.0  0.0  
Exp0  55043.32  1  0.9947212022489954  0.005278797751004618  0.0  0.0  0.0  0.0  0.0  0.0  0.0  
Exp0  52516.08  1  0.9929352321232876  0.007064767876712323  0.0  0.0  0.0  0.0  0.0  0.0  0.0  
Exp0  40879.46  1  0.9507896505905009  0.04921034940949916  0.0  0.0  0.0  0.0  0.0  0.0  0.0  
Exp0  45105.74  1  0.97865220176096  0.021347798239039966  0.0  0.0  0.0  0.0  0.0  0.0  0.0  
Exp0  46991.74  1  0.9845212199646977  0.015478780035302375  0.0  0.0  0.0  0.0  0.0  0.0  0.0  
Exp0  41212.38  1  0.9541989965483217  0.04580100345167812  0.0  0.0  0.0  0.0  0.0  0.0  0.0  
Exp0  36996.758  1  0.8779114975049347  0.12208850249506539  0.0  0.0  0.0  0.0  0.0  0.0  0.0  
Exp0  37068.1  1  0.880054958415583  0.11994504158441693  0.0  0.0  0.0  0.0  0.0  0.0  0.0  
Exp0  56220.84  1  0.9953334217150839  0.004666578284916212  0.0  0.0  0.0  0.0  0.0  0.0  0.0  
Exp0  26668.86  1  0.11302705951989898  0.886972940480101  0.0  0.0  0.0  0.0  0.0  0.0  0.0  
Exp0  45605.12  1  0.9804515231969131  0.01954847680308689  0.0  0.0  0.0  0.0  0.0  0.0  0.0  
Exp0  42850.74  1  0.9673421929041497  0.0326578070958503  0.0  0.0  0.0  0.0  0.0  0.0  0.0  
Exp0  40336.62  1  0.9445553888371856  0.05544461116281441  0.0  0.0  0.0  0.0  0.0  0.0  0.0  
Exp0  53183.56  1  0.9934829373770784  0.006517062622921639  0.0  0.0  0.0  0.0  0.0  0.0  0.0  
Exp0  23893.16  1  0.024454125012330918  0.975545874987669  0.0  0.0  0.0  0.0  0.0  0.0  0.0  
Exp0  38237.418  1  0.9098613763310813  0.09013862366891878  0.0  0.0  0.0  0.0  0.0  0.0  0.0  
Exp0  36481.8  1  0.8611594782694824  0.13884052173051767  0.0  0.0  0.0  0.0  0.0  0.0  0.0  
Exp0  29971.82  1  0.38166439440456135  0.6183356055954385  0.0  0.0  0.0  0.0  0.0  0.0  0.0  
Exp0  31593.78  1  0.5446582412143356  0.45534175878566435  0.0  0.0  0.0  0.0  0.0  0.0  0.0  
Exp0  20151.5  1  0.001537614924303347  0.9984623850756967  0.0  0.0  0.0  0.0  0.0  0.0  0.0  
Exp0  29973.459  1  0.3818308086585124  0.6181691913414876  0.0  0.0  0.0  0.0  0.0  0.0  0.0  
Exp0  49629.68  1  0.9896438009083648  0.010356199091635146  0.0  0.0  0.0  0.0  0.0  0.0  0.0  
Exp0  50257.8  1  0.9905169130311241  0.0094830869688758  0.0  0.0  0.0  0.0  0.0  0.0  0.0  
Exp0  46567.8  1  0.9834042273056443  0.016595772694355707  0.0  0.0  0.0  0.0  0.0  0.0  0.0  
Exp0  39275.54  1  0.9294524306489944  0.0705475693510056  0.0  0.0  0.0  0.0  0.0  0.0  0.0  
Exp0  40307.1  1  0.944190068909462  0.05580993109053803  0.0  0.0  0.0  0.0  0.0  0.0  0.0  
Exp0  35616.7  1  0.8273059901778244  0.17269400982217556  0.0  0.0  0.0  0.0  0.0  0.0  0.0  
Exp0  35284.6  1  0.8121531394553522  0.1878468605446478  0.0  0.0  0.0  0.0  0.0  0.0  0.0  
Exp0  27501.16  1  0.1638336469055701  0.8361663530944299  0.0  0.0  0.0  0.0  0.0  0.0  0.0  
Exp0  53830.54  1  0.9939575687954779  0.006042431204522126  0.0  0.0  0.0  0.0  0.0  0.0  0.0  
Exp0  46047.918  1  0.981887332315234  0.018112667684765917  0.0  0.0  0.0  0.0  0.0  0.0  0.0  
Exp0  50542.34  1  0.9908795051841219  0.009120494815878089  0.0  0.0  0.0  0.0  0.0  0.0  0.0  
Exp0  52199.56  1  0.9926524784426972  0.0073475215573027735  0.0  0.0  0.0  0.0  0.0  0.0  0.0  
Exp0  39960.24  1  0.9396791594241926  0.060320840575807354  0.0  0.0  0.0  0.0  0.0  0.0  0.0  
Exp0  52322.56  1  0.9927642142463196  0.0072357857536804035  0.0  0.0  0.0  0.0  0.0  0.0  0.0  
Exp0  28017.76  1  0.20186987910492496  0.798130120895075  0.0  0.0  0.0  0.0  0.0  0.0  0.0  
Exp0  35654.418  1  0.8289468045691114  0.17105319543088854  0.0  0.0  0.0  0.0  0.0  0.0  0.0  
Exp0  40002.06  1  0.9402451552199874  0.059754844780012674  0.0  0.0  0.0  0.0  0.0  0.0  0.0  
Exp0  46051.2  1  0.9818974761722754  0.01810252382772467  0.0  0.0  0.0  0.0  0.0  0.0  0.0  
Exp0  36263.68  1  0.8533373296621888  0.14666267033781122  0.0  0.0  0.0  0.0  0.0  0.0  0.0  
Exp0  51067.96  1  0.9915007618549397  0.008499238145060218  0.0  0.0  0.0  0.0  0.0  0.0  0.0  
Exp0  46835.94  1  0.984122446837404  0.01587755316259588  0.0  0.0  0.0  0.0  0.0  0.0  0.0  
Exp0  56047.0  1  0.995249966751497  0.00475003324850309  0.0  0.0  0.0  0.0  0.0  0.0  0.0  
Exp0  52080.66  1  0.9925421188724305  0.007457881127569576  0.0  0.0  0.0  0.0  0.0  0.0  0.0  
Exp0  45600.2  1  0.9804346818273701  0.01956531817262996  0.0  0.0  0.0  0.0  0.0  0.0  0.0  
Exp0  50102.0  1  0.9903099878972021  0.009690012102797805  0.0  0.0  0.0  0.0  0.0  0.0  0.0  
Exp0  37895.48  1  0.9021020896633789  0.0978979103366211  0.0  0.0  0.0  0.0  0.0  0.0  0.0  
Exp0  55432.82  1  0.9949363811273028  0.0050636188726971626  0.0  0.0  0.0  0.0  0.0  0.0  0.0  
Exp0  32050.52  1  0.5875492992158481  0.41245070078415186  0.0  0.0  0.0  0.0  0.0  0.0  0.0  
Exp0  23950.56  1  0.02535153192227802  0.974648468077722  0.0  0.0  0.0  0.0  0.0  0.0  0.0  
Exp0  46311.96  1  0.9826791603239434  0.017320839676056597  0.0  0.0  0.0  0.0  0.0  0.0  0.0  
Exp0  45041.78  1  0.9784066880586982  0.021593311941301672  0.0  0.0  0.0  0.0  0.0  0.0  0.0  
Exp0  57190.08  1  0.9957602173555302  0.004239782644469698  0.0  0.0  0.0  0.0  0.0  0.0  0.0  
Exp0  40029.94  1  0.9406190990930113  0.0593809009069886  0.0  0.0  0.0  0.0  0.0  0.0  0.0  
Exp0  49698.56  1  0.9897447940105587  0.010255205989441298  0.0  0.0  0.0  0.0  0.0  0.0  0.0  
Exp0  37624.88  1  0.8954290685428842  0.10457093145711589  0.0  0.0  0.0  0.0  0.0  0.0  0.0  
Exp0  39316.54  1  0.9301192822845492  0.0698807177154509  0.0  0.0  0.0  0.0  0.0  0.0  0.0  
Exp0  28772.16  1  0.26562980928453606  0.7343701907154639  0.0  0.0  0.0  0.0  0.0  0.0  0.0  
Exp0  31101.78  1  0.49634110008583004  0.50365889991417  0.0  0.0  0.0  0.0  0.0  0.0  0.0  
Exp0  30827.9  1  0.46878016065133243  0.5312198393486675  0.0  0.0  0.0  0.0  0.0  0.0  0.0  
Exp0  28881.22  1  0.27555589071772224  0.7244441092822778  0.0  0.0  0.0  0.0  0.0  0.0  0.0  
Exp0  46947.46  1  0.9844092405985623  0.015590759401437651  0.0  0.0  0.0  0.0  0.0  0.0  0.0  
Exp0  33966.86  1  0.7382711218483765  0.2617288781516235  0.0  0.0  0.0  0.0  0.0  0.0  0.0  
Exp0  30649.14  1  0.45063091067787087  0.5493690893221291  0.0  0.0  0.0  0.0  0.0  0.0  0.0  
Exp0  22869.799  1  0.012469820822612889  0.9875301791773871  0.0  0.0  0.0  0.0  0.0  0.0  0.0  
Exp0  46102.86  1  0.9820559095213999  0.017944090478600024  0.0  0.0  0.0  0.0  0.0  0.0  0.0  
Exp0  41492.82  1  0.9568522248584661  0.043147775141533916  0.0  0.0  0.0  0.0  0.0  0.0  0.0  
Exp0  32190.74  1  0.6002546189737274  0.3997453810262726  0.0  0.0  0.0  0.0  0.0  0.0  0.0  
Exp0  40841.74  1  0.950384323229117  0.049615676770882924  0.0  0.0  0.0  0.0  0.0  0.0  0.0  
Exp0  63676.28  1  0.9974996527178549  0.0025003472821450152  0.0  0.0  0.0  0.0  0.0  0.0  0.0  
Exp0  39066.44  1  0.9259361573771718  0.07406384262282821  0.0  0.0  0.0  0.0  0.0  0.0  0.0  
Exp0  40291.52  1  0.9439961460201791  0.05600385397982089  0.0  0.0  0.0  0.0  0.0  0.0  0.0  
Exp0  43113.14  1  0.9689921713228045  0.031007828677195537  0.0  0.0  0.0  0.0  0.0  0.0  0.0  
Exp0  32496.6  1  0.6271251120352297  0.3728748879647702  0.0  0.0  0.0  0.0  0.0  0.0  0.0  
Exp0  34444.1  1  0.7677152055524044  0.23228479444759573  0.0  0.0  0.0  0.0  0.0  0.0  0.0  
Exp0  41580.56  1  0.9576438150552392  0.042356184944760726  0.0  0.0  0.0  0.0  0.0  0.0  0.0  
Exp0  53762.48  1  0.9939100536318334  0.006089946368166544  0.0  0.0  0.0  0.0  0.0  0.0  0.0  
Exp0  39254.22  1  0.9291030613445475  0.07089693865545255  0.0  0.0  0.0  0.0  0.0  0.0  0.0  
Exp0  34396.54  1  0.7649231802304837  0.2350768197695163  0.0  0.0  0.0  0.0  0.0  0.0  0.0  
Exp0  30835.28  1  0.4695269883086124  0.5304730116913876  0.0  0.0  0.0  0.0  0.0  0.0  0.0  
Exp0  50185.64  1  0.990421860405355  0.009578139594645041  0.0  0.0  0.0  0.0  0.0  0.0  0.0  
Exp0  43740.44  1  0.9725365087805103  0.027463491219489714  0.0  0.0  0.0  0.0  0.0  0.0  0.0  
Exp0  43505.918  1  0.9712736247478462  0.028726375252153782  0.0  0.0  0.0  0.0  0.0  0.0  0.0  
Exp0  24649.2  1  0.03873819831690392  0.9612618016830962  0.0  0.0  0.0  0.0  0.0  0.0  0.0  
Exp0  27967.74  1  0.1979760322660169  0.8020239677339831  0.0  0.0  0.0  0.0  0.0  0.0  0.0  
Exp0  24610.66  1  0.03786947045141259  0.9621305295485875  0.0  0.0  0.0  0.0  0.0  0.0  0.0  
Exp0  50252.06  1  0.9905093879585701  0.009490612041429862  0.0  0.0  0.0  0.0  0.0  0.0  0.0  
Exp0  49991.3  1  0.9901592114996876  0.009840788500312494  0.0  0.0  0.0  0.0  0.0  0.0  0.0  
Exp0  46917.94  1  0.9843339532605436  0.015666046739456308  0.0  0.0  0.0  0.0  0.0  0.0  0.0  
Exp0  43660.9  1  0.9721160234828236  0.027883976517176366  0.0  0.0  0.0  0.0  0.0  0.0  0.0  
Exp0  45277.12  1  0.9792926508078694  0.020707349192130638  0.0  0.0  0.0  0.0  0.0  0.0  0.0  
Exp0  43816.7  1  0.9729321285912024  0.027067871408797586  0.0  0.0  0.0  0.0  0.0  0.0  0.0  
Exp0  45927.38  1  0.9815103098318322  0.018489690168167826  0.0  0.0  0.0  0.0  0.0  0.0  0.0  
Exp0  25262.56  1  0.05496195562572459  0.9450380443742754  0.0  0.0  0.0  0.0  0.0  0.0  0.0  
Exp0  44870.4  1  0.9777310146898245  0.022268985310175526  0.0  0.0  0.0  0.0  0.0  0.0  0.0  
Exp0  21160.92  1  0.00353406011764145  0.9964659398823587  0.0  0.0  0.0  0.0  0.0  0.0  0.0  
Exp0  54393.88  1  0.9943311192147422  0.005668880785257787  0.0  0.0  0.0  0.0  0.0  0.0  0.0  
Exp0  24151.459  1  0.028718457595969662  0.9712815424040303  0.0  0.0  0.0  0.0  0.0  0.0  0.0  
Exp0  44207.02  1  0.9748489426999856  0.025151057300014417  0.0  0.0  0.0  0.0  0.0  0.0  0.0  
Exp0  38390.758  1  0.913113706288972  0.08688629371102802  0.0  0.0  0.0  0.0  0.0  0.0  0.0  
Exp0  56167.54  1  0.9953080698229589  0.004691930177041004  0.0  0.0  0.0  0.0  0.0  0.0  0.0  
Exp0  42232.46  1  0.9630053974423332  0.03699460255766695  0.0  0.0  0.0  0.0  0.0  0.0  0.0  
Exp0  40364.5  1  0.9448975837292659  0.055102416270734075  0.0  0.0  0.0  0.0  0.0  0.0  0.0  
Exp0  55675.54  1  0.9950639311246394  0.004936068875360564  0.0  0.0  0.0  0.0  0.0  0.0  0.0  
Exp0  44872.04  1  0.9777376912852817  0.0222623087147183  0.0  0.0  0.0  0.0  0.0  0.0  0.0  
Exp0  53711.64  1  0.9938741705950339  0.006125829404965982  0.0  0.0  0.0  0.0  0.0  0.0  0.0  
Exp0  44872.86  1  0.9777409095385192  0.022259090461480818  0.0  0.0  0.0  0.0  0.0  0.0  0.0  
Exp0  51951.098  1  0.9924192009121173  0.007580799087882735  0.0  0.0  0.0  0.0  0.0  0.0  0.0  
Exp0  50913.8  1  0.9913247478761505  0.008675252123849522  0.0  0.0  0.0  0.0  0.0  0.0  0.0  
Exp0  33809.418  1  0.7278522744378096  0.27214772556219025  0.0  0.0  0.0  0.0  0.0  0.0  0.0  
Exp0  40908.98  1  0.9511039838810956  0.04889601611890446  0.0  0.0  0.0  0.0  0.0  0.0  0.0  
Exp0  39508.418  1  0.9331431588540013  0.06685684114599856  0.0  0.0  0.0  0.0  0.0  0.0  0.0  
Exp0  39419.86  1  0.9317667712160335  0.06823322878396662  0.0  0.0  0.0  0.0  0.0  0.0  0.0  
Exp0  44535.84  1  0.9763329680275782  0.023667031972421895  0.0  0.0  0.0  0.0  0.0  0.0  0.0  
Exp0  52333.22  1  0.9927738115256945  0.007226188474305435  0.0  0.0  0.0  0.0  0.0  0.0  0.0  
Exp0  34603.18  1  0.7768326154774174  0.22316738452258256  0.0  0.0  0.0  0.0  0.0  0.0  0.0  
Exp0  42727.74  1  0.9665313624968249  0.033468637503175205  0.0  0.0  0.0  0.0  0.0  0.0  0.0  
Exp0  52720.258  1  0.9931095147055381  0.006890485294461908  0.0  0.0  0.0  0.0  0.0  0.0  0.0  
Exp0  47430.44  1  0.9855759005030174  0.014424099496982676  0.0  0.0  0.0  0.0  0.0  0.0  0.0  
Exp0  51992.098  1  0.9924584239485285  0.007541576051471637  0.0  0.0  0.0  0.0  0.0  0.0  0.0  
Exp0  63485.22  1  0.9974669059744946  0.002533094025505454  0.0  0.0  0.0  0.0  0.0  0.0  0.0  
Exp0  43777.34  1  0.9727287482200538  0.027271251779946146  0.0  0.0  0.0  0.0  0.0  0.0  0.0  
Exp0  20331.9  1  0.0017933932645781143  0.9982066067354219  0.0  0.0  0.0  0.0  0.0  0.0  0.0  
Exp0  44057.78  1  0.9741367554526004  0.025863244547399564  0.0  0.0  0.0  0.0  0.0  0.0  0.0  
Exp0  45965.918  1  0.9816318634293553  0.01836813657064459  0.0  0.0  0.0  0.0  0.0  0.0  0.0  
Exp0  42930.28  1  0.9678535120419084  0.032146487958091635  0.0  0.0  0.0  0.0  0.0  0.0  0.0  
Exp0  42925.36  1  0.9678222363958032  0.03217776360419681  0.0  0.0  0.0  0.0  0.0  0.0  0.0  
Exp0  29095.24  1  0.29547466025700964  0.7045253397429904  0.0  0.0  0.0  0.0  0.0  0.0  0.0  
Exp0  50543.98  1  0.990881535843317  0.00911846415668309  0.0  0.0  0.0  0.0  0.0  0.0  0.0  
Exp0  43840.48  1  0.9730540739036775  0.02694592609632259  0.0  0.0  0.0  0.0  0.0  0.0  0.0  
Exp0  61292.54  1  0.9970282055600435  0.002971794439956576  0.0  0.0  0.0  0.0  0.0  0.0  0.0  
Exp0  34040.66  1  0.7430343892324609  0.25696561076753915  0.0  0.0  0.0  0.0  0.0  0.0  0.0  
Exp0  36562.16  1  0.8639288480580116  0.13607115194198838  0.0  0.0  0.0  0.0  0.0  0.0  0.0  
Exp0  29624.14  1  0.3467827486581332  0.6532172513418668  0.0  0.0  0.0  0.0  0.0  0.0  0.0  
Exp0  31345.32  1  0.5204880635670196  0.47951193643298046  0.0  0.0  0.0  0.0  0.0  0.0  0.0  
Exp0  25242.879  1  0.05436629071973915  0.9456337092802608  0.0  0.0  0.0  0.0  0.0  0.0  0.0  
Exp0  52923.62  1  0.9932770866266311  0.006722913373368894  0.0  0.0  0.0  0.0  0.0  0.0  0.0  
Exp0  40571.14  1  0.9473578009333734  0.052642199066626594  0.0  0.0  0.0  0.0  0.0  0.0  0.0  
Exp0  38552.3  1  0.9163961686929252  0.08360383130707487  0.0  0.0  0.0  0.0  0.0  0.0  0.0  
Exp0  31166.56  1  0.5028028393091057  0.4971971606908942  0.0  0.0  0.0  0.0  0.0  0.0  0.0  
Exp0  52826.04  1  0.9931974347579703  0.0068025652420297044  0.0  0.0  0.0  0.0  0.0  0.0  0.0  
Exp0  40449.78  1  0.9459291657711056  0.054070834228894346  0.0  0.0  0.0  0.0  0.0  0.0  0.0  
Exp0  28856.62  1  0.2733034750459663  0.7266965249540337  0.0  0.0  0.0  0.0  0.0  0.0  0.0  
Exp0  30645.04  1  0.4502144480590084  0.5497855519409917  0.0  0.0  0.0  0.0  0.0  0.0  0.0  
Exp0  37521.56  1  0.8927487364536849  0.10725126354631508  0.0  0.0  0.0  0.0  0.0  0.0  0.0  
Exp0  40998.36  1  0.9520410004305994  0.04795899956940066  0.0  0.0  0.0  0.0  0.0  0.0  0.0  
Exp0  37571.58  1  0.8940561473975974  0.10594385260240256  0.0  0.0  0.0  0.0  0.0  0.0  0.0  
Exp0  46019.22  1  0.9817984802659532  0.018201519734046843  0.0  0.0  0.0  0.0  0.0  0.0  0.0  
Exp0  37987.32  1  0.9042576236098017  0.09574237639019834  0.0  0.0  0.0  0.0  0.0  0.0  0.0  
Exp0  43936.418  1  0.9735390144776455  0.026460985522354537  0.0  0.0  0.0  0.0  0.0  0.0  0.0  
Exp0  37404.3  1  0.8896149873743536  0.11038501262564644  0.0  0.0  0.0  0.0  0.0  0.0  0.0  
Exp0  35085.34  1  0.8024300202921948  0.1975699797078052  0.0  0.0  0.0  0.0  0.0  0.0  0.0  
Exp0  41717.5  1  0.9588446387757789  0.04115536122422115  0.0  0.0  0.0  0.0  0.0  0.0  0.0  
Exp0  54069.16  1  0.9941200481806312  0.005879951819368921  0.0  0.0  0.0  0.0  0.0  0.0  0.0  
Exp0  20748.459  1  0.0025363818139043804  0.9974636181860957  0.0  0.0  0.0  0.0  0.0  0.0  0.0  
Exp0  26376.94  1  0.09824637256757625  0.9017536274324237  0.0  0.0  0.0  0.0  0.0  0.0  0.0  
Exp0  33557.68  1  0.7104516582544644  0.2895483417455355  0.0  0.0  0.0  0.0  0.0  0.0  0.0  
Exp0  55769.02  1  0.995111772555614  0.004888227444386006  0.0  0.0  0.0  0.0  0.0  0.0  0.0  
Exp0  31190.34  1  0.505168407604484  0.49483159239551605  0.0  0.0  0.0  0.0  0.0  0.0  0.0  
Exp0  44629.32  1  0.9767345517647382  0.023265448235261818  0.0  0.0  0.0  0.0  0.0  0.0  0.0  
Exp0  31955.4  1  0.5787991510235264  0.4212008489764736  0.0  0.0  0.0  0.0  0.0  0.0  0.0  
Exp0  39359.18  1  0.9308048792501388  0.06919512074986123  0.0  0.0  0.0  0.0  0.0  0.0  0.0  
Exp0  40312.84  1  0.9442614888573994  0.05573851114260076  0.0  0.0  0.0  0.0  0.0  0.0  0.0  
Exp0  50613.68  1  0.9909674301671785  0.009032569832821524  0.0  0.0  0.0  0.0  0.0  0.0  0.0  
Exp0  40375.16  1  0.9450276405677335  0.05497235943226648  0.0  0.0  0.0  0.0  0.0  0.0  0.0  
Exp0  49066.34  1  0.9887655000185647  0.011234499981435227  0.0  0.0  0.0  0.0  0.0  0.0  0.0  
Exp0  38752.38  1  0.9202674565477161  0.07973254345228394  0.0  0.0  0.0  0.0  0.0  0.0  0.0  
Exp0  27290.42  1  0.14973764944120552  0.8502623505587944  0.0  0.0  0.0  0.0  0.0  0.0  0.0  
Exp0  41927.418  1  0.9606061781422661  0.03939382185773381  0.0  0.0  0.0  0.0  0.0  0.0  0.0  
Exp0  53474.66  1  0.9937029145453942  0.006297085454605785  0.0  0.0  0.0  0.0  0.0  0.0  0.0  
Exp0  48118.418  1  0.9870473891301618  0.012952610869838226  0.0  0.0  0.0  0.0  0.0  0.0  0.0  
Exp0  26285.92  1  0.09394840128739551  0.9060515987126044  0.0  0.0  0.0  0.0  0.0  0.0  0.0  
Exp0  20642.68  1  0.002325287026120442  0.9976747129738796  0.0  0.0  0.0  0.0  0.0  0.0  0.0  
Exp0  42408.758  1  0.9643105935537611  0.035689406446238865  0.0  0.0  0.0  0.0  0.0  0.0  0.0  
Exp0  43258.28  1  0.9698606792751339  0.030139320724866202  0.0  0.0  0.0  0.0  0.0  0.0  0.0  
Exp0  26184.24  1  0.08931654755188576  0.9106834524481143  0.0  0.0  0.0  0.0  0.0  0.0  0.0  
Exp0  22509.82  1  0.009701053439179173  0.9902989465608208  0.0  0.0  0.0  0.0  0.0  0.0  0.0  
Exp0  27756.18  1  0.18200059669803081  0.8179994033019692  0.0  0.0  0.0  0.0  0.0  0.0  0.0  
Exp0  30618.799  1  0.4475429871025883  0.5524570128974117  0.0  0.0  0.0  0.0  0.0  0.0  0.0  
Exp0  17891.58  1  0.00018059408047348634  0.9998194059195266  0.0  0.0  0.0  0.0  0.0  0.0  0.0  
Exp0  56111.78  1  0.9952813361928654  0.004718663807134571  0.0  0.0  0.0  0.0  0.0  0.0  0.0  
Exp0  48252.9  1  0.9873115325342297  0.012688467465770433  0.0  0.0  0.0  0.0  0.0  0.0  0.0  
Exp0  35917.64  1  0.8399638028259244  0.1600361971740756  0.0  0.0  0.0  0.0  0.0  0.0  0.0  
Exp0  39479.72  1  0.932700439441307  0.06729956055869309  0.0  0.0  0.0  0.0  0.0  0.0  0.0  
Exp0  42319.38  1  0.9636560020490875  0.03634399795091246  0.0  0.0  0.0  0.0  0.0  0.0  0.0  
Exp0  56574.258  1  0.9954963646235946  0.004503635376405422  0.0  0.0  0.0  0.0  0.0  0.0  0.0  
Exp0  44314.44  1  0.9753463810401397  0.024653618959860207  0.0  0.0  0.0  0.0  0.0  0.0  0.0  
Exp0  44200.46  1  0.974818230465955  0.02518176953404505  0.0  0.0  0.0  0.0  0.0  0.0  0.0  
Exp0  55586.16  1  0.9950175218062898  0.00498247819371029  0.0  0.0  0.0  0.0  0.0  0.0  0.0  
Exp0  53296.72  1  0.9935697548501976  0.006430245149802357  0.0  0.0  0.0  0.0  0.0  0.0  0.0  
Exp0  65497.5  1  0.9977760751994899  0.002223924800510179  0.0  0.0  0.0  0.0  0.0  0.0  0.0  
Exp0  56178.2  1  0.9953131549441268  0.004686845055873316  0.0  0.0  0.0  0.0  0.0  0.0  0.0  
Exp0  48736.7  1  0.988204583017106  0.011795416982893915  0.0  0.0  0.0  0.0  0.0  0.0  0.0  
Exp0  36551.5  1  0.8635650467139417  0.13643495328605823  0.0  0.0  0.0  0.0  0.0  0.0  0.0  
Exp0  59996.94  1  0.9967029584574152  0.0032970415425848014  0.0  0.0  0.0  0.0  0.0  0.0  0.0  
Exp0  46922.04  1  0.9843444177110985  0.015655582288901567  0.0  0.0  0.0  0.0  0.0  0.0  0.0  
Exp0  36869.66  1  0.873990629841181  0.12600937015881897  0.0  0.0  0.0  0.0  0.0  0.0  0.0  
Exp0  75553.98  1  0.9985901135533191  0.0014098864466809626  0.0  0.0  0.0  0.0  0.0  0.0  0.0  
Exp0  37500.24  1  0.8921867721829577  0.10781322781704229  0.0  0.0  0.0  0.0  0.0  0.0  0.0  
Exp0  21282.28  1  0.003888127267383976  0.996111872732616  0.0  0.0  0.0  0.0  0.0  0.0  0.0  
Exp0  49887.16  1  0.9900144138357277  0.009985586164272368  0.0  0.0  0.0  0.0  0.0  0.0  0.0  
Exp0  47650.2  1  0.986068880448837  0.013931119551163005  0.0  0.0  0.0  0.0  0.0  0.0  0.0  
Exp0  43493.62  1  0.9712053733487181  0.028794626651281893  0.0  0.0  0.0  0.0  0.0  0.0  0.0  
Exp0  22966.56  1  0.013323465926765327  0.9866765340732346  0.0  0.0  0.0  0.0  0.0  0.0  0.0  
Exp0  42943.4  1  0.9679370479636464  0.03206295203635358  0.0  0.0  0.0  0.0  0.0  0.0  0.0  
Exp0  39540.4  1  0.9336321700850895  0.06636782991491055  0.0  0.0  0.0  0.0  0.0  0.0  0.0  
Exp0  47519.0  1  0.9857772844737255  0.014222715526274568  0.0  0.0  0.0  0.0  0.0  0.0  0.0  
Exp0  31317.44  1  0.5177450760071667  0.48225492399283326  0.0  0.0  0.0  0.0  0.0  0.0  0.0  
Exp0  17895.68  1  0.00018136977683481232  0.9998186302231653  0.0  0.0  0.0  0.0  0.0  0.0  0.0  
Exp0  29146.9  1  0.30036291930336523  0.6996370806966347  0.0  0.0  0.0  0.0  0.0  0.0  0.0  
Exp0  42479.28  1  0.9648167354155704  0.03518326458442955  0.0  0.0  0.0  0.0  0.0  0.0  0.0  
Exp0  31206.74  1  0.5067969810749562  0.4932030189250439  0.0  0.0  0.0  0.0  0.0  0.0  0.0  
Exp0  39245.2  1  0.9289544248885516  0.07104557511144827  0.0  0.0  0.0  0.0  0.0  0.0  0.0  
Exp0  49125.38  1  0.9888621460930876  0.011137853906912264  0.0  0.0  0.0  0.0  0.0  0.0  0.0  
Exp0  20698.44  1  0.0024345120006699556  0.99756548799933  0.0  0.0  0.0  0.0  0.0  0.0  0.0  
Exp0  45566.58  1  0.9803196320244145  0.01968036797558545  0.0  0.0  0.0  0.0  0.0  0.0  0.0  
Exp0  40198.04  1  0.9428163029906619  0.05718369700933815  0.0  0.0  0.0  0.0  0.0  0.0  0.0  
Exp0  41003.28  1  0.9520920921405831  0.04790790785941682  0.0  0.0  0.0  0.0  0.0  0.0  0.0  
Exp0  36324.36  1  0.8555598220772258  0.1444401779227742  0.0  0.0  0.0  0.0  0.0  0.0  0.0  
Exp0  46739.18  1  0.9838679954314788  0.01613200456852129  0.0  0.0  0.0  0.0  0.0  0.0  0.0  
Exp0  77625.3  1  0.9986727179683627  0.001327282031637354  0.0  0.0  0.0  0.0  0.0  0.0  0.0  
Exp0  50561.2  1  0.9909028449346347  0.009097155065365427  0.0  0.0  0.0  0.0  0.0  0.0  0.0  
Exp0  41681.418  1  0.9585322875296814  0.04146771247031857  0.0  0.0  0.0  0.0  0.0  0.0  0.0  
Exp0  38294.0  1  0.9110772329189131  0.08892276708108705  0.0  0.0  0.0  0.0  0.0  0.0  0.0  
Exp0  26337.58  1  0.09636994026521005  0.9036300597347899  0.0  0.0  0.0  0.0  0.0  0.0  0.0  
Exp0  39414.12  1  0.9316765542818357  0.06832344571816429  0.0  0.0  0.0  0.0  0.0  0.0  0.0  
Exp0  44051.22  1  0.9741049120916557  0.025895087908344213  0.0  0.0  0.0  0.0  0.0  0.0  0.0  
Exp0  26607.36  1  0.10978466054292899  0.890215339457071  0.0  0.0  0.0  0.0  0.0  0.0  0.0  
Exp0  21948.94  1  0.006461480408590615  0.9935385195914094  0.0  0.0  0.0  0.0  0.0  0.0  0.0  
Exp0  28482.7  1  0.24010444373464077  0.7598955562653592  0.0  0.0  0.0  0.0  0.0  0.0  0.0  
Exp0  39697.02  1  0.9359674674185984  0.0640325325814016  0.0  0.0  0.0  0.0  0.0  0.0  0.0  
Exp0  48269.3  1  0.9873432497077109  0.012656750292289094  0.0  0.0  0.0  0.0  0.0  0.0  0.0  
Exp0  50887.56  1  0.9912942847053166  0.00870571529468338  0.0  0.0  0.0  0.0  0.0  0.0  0.0  
Exp0  43418.18  1  0.9707825965674405  0.02921740343255945  0.0  0.0  0.0  0.0  0.0  0.0  0.0  
Exp0  40872.9  1  0.9507194050292394  0.049280594970760636  0.0  0.0  0.0  0.0  0.0  0.0  0.0  
Exp0  46297.2  1  0.982636107408864  0.01736389259113608  0.0  0.0  0.0  0.0  0.0  0.0  0.0  
Exp0  57820.66  1  0.99600640332609  0.003993596673909995  0.0  0.0  0.0  0.0  0.0  0.0  0.0  
Exp0  36230.88  1  0.8521212954961854  0.14787870450381455  0.0  0.0  0.0  0.0  0.0  0.0  0.0  
Exp0  45342.72  1  0.9795312782151311  0.02046872178486887  0.0  0.0  0.0  0.0  0.0  0.0  0.0  
Exp0  43809.32  1  0.9728941257912539  0.027105874208746102  0.0  0.0  0.0  0.0  0.0  0.0  0.0  
Exp0  38828.64  1  0.9216885557792129  0.07831144422078712  0.0  0.0  0.0  0.0  0.0  0.0  0.0  
Exp0  50318.48  1  0.9905958959617703  0.009404104038229659  0.0  0.0  0.0  0.0  0.0  0.0  0.0  
Exp0  39174.68  1  0.9277813367213052  0.0722186632786947  0.0  0.0  0.0  0.0  0.0  0.0  0.0  
Exp0  52865.4  1  0.9932297128171976  0.006770287182802437  0.0  0.0  0.0  0.0  0.0  0.0  0.0  
Exp0  59450.0  1  0.9965474587282955  0.0034525412717045273  0.0  0.0  0.0  0.0  0.0  0.0  0.0  
Exp0  47217.24  1  0.9850755229358032  0.014924477064196874  0.0  0.0  0.0  0.0  0.0  0.0  0.0  
Exp0  22923.92  1  0.012941067825013594  0.9870589321749864  0.0  0.0  0.0  0.0  0.0  0.0  0.0  
Exp0  43400.96  1  0.970685020782138  0.029314979217861827  0.0  0.0  0.0  0.0  0.0  0.0  0.0  
Exp0  47920.8  1  0.9866458848581994  0.013354115141800715  0.0  0.0  0.0  0.0  0.0  0.0  0.0  
Exp0  29242.84  1  0.309520235725952  0.690479764274048  0.0  0.0  0.0  0.0  0.0  0.0  0.0  
Exp0  57737.84  1  0.9959753520106696  0.004024647989330509  0.0  0.0  0.0  0.0  0.0  0.0  0.0  
Exp0  32052.16  1  0.5876984487822001  0.41230155121779993  0.0  0.0  0.0  0.0  0.0  0.0  0.0  
Exp0  37270.64  1  0.8859179497177603  0.11408205028223968  0.0  0.0  0.0  0.0  0.0  0.0  0.0  
Exp0  22160.5  1  0.007548492940790509  0.9924515070592095  0.0  0.0  0.0  0.0  0.0  0.0  0.0  
Exp0  43866.72  1  0.9731877762477714  0.02681222375222861  0.0  0.0  0.0  0.0  0.0  0.0  0.0  
Exp0  39039.38  1  0.9254665228273884  0.07453347717261176  0.0  0.0  0.0  0.0  0.0  0.0  0.0  
Exp0  34541.68  1  0.7733485463851594  0.22665145361484063  0.0  0.0  0.0  0.0  0.0  0.0  0.0  
Exp0  49798.598  1  0.9898890448428086  0.010110955157191468  0.0  0.0  0.0  0.0  0.0  0.0  0.0  
Exp0  31493.74  1  0.5349888031047911  0.465011196895209  0.0  0.0  0.0  0.0  0.0  0.0  0.0  
Exp0  28234.24  1  0.21922451347182273  0.7807754865281774  0.0  0.0  0.0  0.0  0.0  0.0  0.0  
Exp0  45241.04  1  0.9791598751400875  0.020840124859912462  0.0  0.0  0.0  0.0  0.0  0.0  0.0  
Exp0  33117.34  1  0.6778109315921188  0.3221890684078812  0.0  0.0  0.0  0.0  0.0  0.0  0.0  
Exp0  46443.98  1  0.9830583917384588  0.016941608261541227  0.0  0.0  0.0  0.0  0.0  0.0  0.0  
Exp0  37017.258  1  0.8785315111259479  0.12146848887405216  0.0  0.0  0.0  0.0  0.0  0.0  0.0  
Exp0  33542.1  1  0.7093454400477542  0.29065455995224576  0.0  0.0  0.0  0.0  0.0  0.0  0.0  
Exp0  43747.82  1  0.9725750788791024  0.027424921120897557  0.0  0.0  0.0  0.0  0.0  0.0  0.0  
Exp0  56970.32  1  0.9956688587909098  0.004331141209090198  0.0  0.0  0.0  0.0  0.0  0.0  0.0  
Exp0  34408.84  1  0.7656484962309924  0.2343515037690075  0.0  0.0  0.0  0.0  0.0  0.0  0.0  
Exp0  46468.58  1  0.9831278466386815  0.016872153361318566  0.0  0.0  0.0  0.0  0.0  0.0  0.0  
Exp0  49970.8  1  0.9901309598496374  0.009869040150362546  0.0  0.0  0.0  0.0  0.0  0.0  0.0  
Exp0  38637.58  1  0.9180715612288244  0.08192843877117569  0.0  0.0  0.0  0.0  0.0  0.0  0.0  
Exp0  58502.08  1  0.9962481018100389  0.0037518981899611705  0.0  0.0  0.0  0.0  0.0  0.0  0.0  
Exp0  37207.5  1  0.8841245020212107  0.11587549797878924  0.0  0.0  0.0  0.0  0.0  0.0  0.0  
Exp0  44813.0  1  0.97749877860662  0.022501221393380056  0.0  0.0  0.0  0.0  0.0  0.0  0.0  
Exp0  40372.7  1  0.9449976818243159  0.05500231817568416  0.0  0.0  0.0  0.0  0.0  0.0  0.0  
Exp0  46803.14  1  0.9840367778022107  0.015963222197789416  0.0  0.0  0.0  0.0  0.0  0.0  0.0  
Exp0  32908.24  1  0.6613361139054043  0.33866388609459575  0.0  0.0  0.0  0.0  0.0  0.0  0.0  
Exp0  48929.4  1  0.9885369292984563  0.011463070701543752  0.0  0.0  0.0  0.0  0.0  0.0  0.0  
Exp0  50935.94  1  0.9913503440504298  0.008649655949570177  0.0  0.0  0.0  0.0  0.0  0.0  0.0  
Exp0  35786.44  1  0.8345670845030883  0.16543291549691172  0.0  0.0  0.0  0.0  0.0  0.0  0.0  
Exp0  44165.2  1  0.9746518673166176  0.025348132683382457  0.0  0.0  0.0  0.0  0.0  0.0  0.0  
Exp0  32545.799  1  0.6313356645086958  0.3686643354913041  0.0  0.0  0.0  0.0  0.0  0.0  0.0  
Exp0  46922.04  1  0.9843444177110985  0.015655582288901567  0.0  0.0  0.0  0.0  0.0  0.0  0.0  
Exp0  48095.46  1  0.9870015647676714  0.012998435232328574  0.0  0.0  0.0  0.0  0.0  0.0  0.0  
Exp0  38242.34  1  0.9099680366928556  0.09003196330714427  0.0  0.0  0.0  0.0  0.0  0.0  0.0  
Exp0  53658.34  1  0.9938362409559349  0.006163759044065029  0.0  0.0  0.0  0.0  0.0  0.0  0.0  
Exp0  21332.3  1  0.004043064109489316  0.9959569358905107  0.0  0.0  0.0  0.0  0.0  0.0  0.0  
Exp0  20782.9  1  0.002608742356394568  0.9973912576436054  0.0  0.0  0.0  0.0  0.0  0.0  0.0  
Exp0  24531.12  1  0.03612782486631016  0.9638721751336898  0.0  0.0  0.0  0.0  0.0  0.0  0.0  
Exp0  35278.86  1  0.811878839073448  0.18812116092655198  0.0  0.0  0.0  0.0  0.0  0.0  0.0  
Exp0  47253.32  1  0.9851617500240518  0.014838249975948212  0.0  0.0  0.0  0.0  0.0  0.0  0.0  
Exp0  34893.46  1  0.792601790277414  0.207398209722586  0.0  0.0  0.0  0.0  0.0  0.0  0.0  
Exp0  19524.2  1  0.0008840356075998269  0.9991159643924001  0.0  0.0  0.0  0.0  0.0  0.0  0.0  
Exp0  54735.0  1  0.9945411234963403  0.005458876503659696  0.0  0.0  0.0  0.0  0.0  0.0  0.0  
Exp0  51772.34  1  0.992244899131012  0.00775510086898805  0.0  0.0  0.0  0.0  0.0  0.0  0.0  
Exp0  46369.36  1  0.9828453703301544  0.01715462966984555  0.0  0.0  0.0  0.0  0.0  0.0  0.0  
Exp0  43962.66  1  0.9736697076546681  0.026330292345332046  0.0  0.0  0.0  0.0  0.0  0.0  0.0  
Exp0  49703.48  1  0.9897519175627412  0.0102480824372588  0.0  0.0  0.0  0.0  0.0  0.0  0.0  
Exp0  32068.56  1  0.5891963996443107  0.41080360035568925  0.0  0.0  0.0  0.0  0.0  0.0  0.0  
Exp0  47427.98  1  0.985570286580325  0.014429713419674983  0.0  0.0  0.0  0.0  0.0  0.0  0.0  
Exp0  41583.02  1  0.9576658815267456  0.04233411847325441  0.0  0.0  0.0  0.0  0.0  0.0  0.0  
Exp0  39589.6  1  0.9343763067885023  0.06562369321149784  0.0  0.0  0.0  0.0  0.0  0.0  0.0  
Exp0  34401.46  1  0.7652129878910744  0.2347870121089256  0.0  0.0  0.0  0.0  0.0  0.0  0.0  
Exp0  56483.24  1  0.9954552351705898  0.00454476482941022  0.0  0.0  0.0  0.0  0.0  0.0  0.0  
Exp0  45761.74  1  0.9809755319191548  0.019024468080845222  0.0  0.0  0.0  0.0  0.0  0.0  0.0  
Exp0  22289.24  1  0.008286614454491923  0.9917133855455081  0.0  0.0  0.0  0.0  0.0  0.0  0.0  
Exp0  42020.9  1  0.9613610151717289  0.038638984828271127  0.0  0.0  0.0  0.0  0.0  0.0  0.0  
Exp0  32609.76  1  0.6367602048036494  0.3632397951963505  0.0  0.0  0.0  0.0  0.0  0.0  0.0  
Exp0  18682.06  1  0.0004008141167226434  0.9995991858832775  0.0  0.0  0.0  0.0  0.0  0.0  0.0  
Exp0  31035.36  1  0.48969137376167826  0.5103086262383217  0.0  0.0  0.0  0.0  0.0  0.0  0.0  
Exp0  33353.5  1  0.6956659082166319  0.3043340917833681  0.0  0.0  0.0  0.0  0.0  0.0  0.0  
Exp0  34385.88  1  0.7642929261295557  0.23570707387044426  0.0  0.0  0.0  0.0  0.0  0.0  0.0  
Exp0  37187.82  1  0.8835594656860513  0.11644053431394878  0.0  0.0  0.0  0.0  0.0  0.0  0.0  
Exp0  36149.7  1  0.8490663677907826  0.1509336322092173  0.0  0.0  0.0  0.0  0.0  0.0  0.0  
Exp0  40763.02  1  0.9495256736268353  0.05047432637316472  0.0  0.0  0.0  0.0  0.0  0.0  0.0  
Exp0  34754.88  1  0.7852108974989088  0.21478910250109123  0.0  0.0  0.0  0.0  0.0  0.0  0.0  
Exp0  42913.06  1  0.9677436262548076  0.032256373745192524  0.0  0.0  0.0  0.0  0.0  0.0  0.0  
Exp0  37729.02  1  0.8980558739070561  0.10194412609294386  0.0  0.0  0.0  0.0  0.0  0.0  0.0  
Exp0  47960.98  1  0.9867288563146122  0.013271143685387836  0.0  0.0  0.0  0.0  0.0  0.0  0.0  
Exp0  52517.72  1  0.9929366495533997  0.007063350446600251  0.0  0.0  0.0  0.0  0.0  0.0  0.0  
Exp0  32829.52  1  0.6549740853266085  0.3450259146733916  0.0  0.0  0.0  0.0  0.0  0.0  0.0  
Exp0  34775.38  1  0.7863198891206683  0.21368011087933172  0.0  0.0  0.0  0.0  0.0  0.0  0.0  
Exp0  58986.7  1  0.9964061429353287  0.00359385706467129  0.0  0.0  0.0  0.0  0.0  0.0  0.0  
Exp0  44500.58  1  0.9761792438886318  0.02382075611136824  0.0  0.0  0.0  0.0  0.0  0.0  0.0  
Exp0  24623.78  1  0.03816327789581414  0.9618367221041859  0.0  0.0  0.0  0.0  0.0  0.0  0.0  
Exp0  35729.86  1  0.8321819532896584  0.1678180467103416  0.0  0.0  0.0  0.0  0.0  0.0  0.0  
Exp0  25000.16  1  0.047444769366434845  0.9525552306335652  0.0  0.0  0.0  0.0  0.0  0.0  0.0  
Exp0  50518.56  1  0.9908499357107583  0.009150064289241665  0.0  0.0  0.0  0.0  0.0  0.0  0.0  
Exp0  24713.98  1  0.04023594517136723  0.9597640548286328  0.0  0.0  0.0  0.0  0.0  0.0  0.0  
Exp0  31112.44  1  0.49740724188033886  0.5025927581196612  0.0  0.0  0.0  0.0  0.0  0.0  0.0  
Exp0  35811.86  1  0.8356269770306137  0.16437302296938625  0.0  0.0  0.0  0.0  0.0  0.0  0.0  
Exp0  31417.48  1  0.527559354220869  0.4724406457791311  0.0  0.0  0.0  0.0  0.0  0.0  0.0  
Exp0  24002.22  1  0.026183332963619063  0.973816667036381  0.0  0.0  0.0  0.0  0.0  0.0  0.0  
Exp0  41595.32  1  0.9577752916165543  0.04222470838344564  0.0  0.0  0.0  0.0  0.0  0.0  0.0  
Exp0  45947.88  1  0.9815751328090673  0.018424867190932587  0.0  0.0  0.0  0.0  0.0  0.0  0.0  
Exp0  36673.68  1  0.8676740822954407  0.13232591770455923  0.0  0.0  0.0  0.0  0.0  0.0  0.0  
Exp0  63089.98  1  0.9973966321926638  0.0026033678073362214  0.0  0.0  0.0  0.0  0.0  0.0  0.0  
Exp0  43571.52  1  0.9716339915639555  0.02836600843604448  0.0  0.0  0.0  0.0  0.0  0.0  0.0  
Exp0  31724.16  1  0.5571205574434359  0.4428794425565641  0.0  0.0  0.0  0.0  0.0  0.0  0.0  
Exp0  26686.9  1  0.11399120961637695  0.8860087903836231  0.0  0.0  0.0  0.0  0.0  0.0  0.0  
Exp0  18698.459  1  0.0004072603418678918  0.9995927396581321  0.0  0.0  0.0  0.0  0.0  0.0  0.0  
Exp0  54501.3  1  0.9943985171847338  0.005601482815266186  0.0  0.0  0.0  0.0  0.0  0.0  0.0  
Exp0  46366.9  1  0.9828383130328836  0.017161686967116476  0.0  0.0  0.0  0.0  0.0  0.0  0.0  
Exp0  34417.04  1  0.7661301414733956  0.23386985852660436  0.0  0.0  0.0  0.0  0.0  0.0  0.0  
Exp0  45491.96  1  0.9800612613633911  0.019938738636608815  0.0  0.0  0.0  0.0  0.0  0.0  0.0  
Exp0  18099.86  1  0.00022402799466748977  0.9997759720053324  0.0  0.0  0.0  0.0  0.0  0.0  0.0  
Exp0  34309.62  1  0.7597391238548223  0.24026087614517766  0.0  0.0  0.0  0.0  0.0  0.0  0.0  
Exp0  37545.34  1  0.8933726645285246  0.10662733547147535  0.0  0.0  0.0  0.0  0.0  0.0  0.0  
Exp0  29112.459  1  0.2971009843359847  0.7028990156640154  0.0  0.0  0.0  0.0  0.0  0.0  0.0  
Exp0  37321.48  1  0.8873397615217032  0.11266023847829684  0.0  0.0  0.0  0.0  0.0  0.0  0.0  
Exp0  43983.98  1  0.9737752586245018  0.026224741375498344  0.0  0.0  0.0  0.0  0.0  0.0  0.0  
Exp0  31858.64  1  0.5697973840881753  0.4302026159118246  0.0  0.0  0.0  0.0  0.0  0.0  0.0  
Exp0  38949.18  1  0.9238758738535418  0.07612412614645822  0.0  0.0  0.0  0.0  0.0  0.0  0.0  
Exp0  46309.5  1  0.9826720232309765  0.017327976769023447  0.0  0.0  0.0  0.0  0.0  0.0  0.0  
Exp0  43441.14  1  0.9709121295091744  0.0290878704908257  0.0  0.0  0.0  0.0  0.0  0.0  0.0  
Exp0  26832.04  1  0.12196604599290613  0.8780339540070938  0.0  0.0  0.0  0.0  0.0  0.0  0.0  
Exp0  44934.36  1  0.9779862975935295  0.022013702406470437  0.0  0.0  0.0  0.0  0.0  0.0  0.0  
Exp0  44492.38  1  0.9761432800214045  0.023856719978595592  0.0  0.0  0.0  0.0  0.0  0.0  0.0  
Exp0  37934.02  1  0.9030133184444318  0.09698668155556818  0.0  0.0  0.0  0.0  0.0  0.0  0.0  
Exp0  23950.56  1  0.02535153192227802  0.974648468077722  0.0  0.0  0.0  0.0  0.0  0.0  0.0  
Exp0  48881.84  1  0.9884560957979005  0.01154390420209951  0.0  0.0  0.0  0.0  0.0  0.0  0.0  
Exp0  28975.52  1  0.284262274139957  0.715737725860043  0.0  0.0  0.0  0.0  0.0  0.0  0.0  
Exp0  49623.94  1  0.989635374850487  0.010364625149512918  0.0  0.0  0.0  0.0  0.0  0.0  0.0  
Exp0  37301.8  1  0.8867916107267391  0.11320838927326092  0.0  0.0  0.0  0.0  0.0  0.0  0.0  
Exp0  36426.04  1  0.8592028383216203  0.14079716167837963  0.0  0.0  0.0  0.0  0.0  0.0  0.0  
Exp0  60853.84  1  0.9969243509792204  0.003075649020779725  0.0  0.0  0.0  0.0  0.0  0.0  0.0  
Exp0  43222.2  1  0.9696475382803463  0.03035246171965375  0.0  0.0  0.0  0.0  0.0  0.0  0.0  
Exp0  23175.66  1  0.015344938163243444  0.9846550618367566  0.0  0.0  0.0  0.0  0.0  0.0  0.0  
Exp0  43523.96  1  0.9713732810043878  0.028626718995612154  0.0  0.0  0.0  0.0  0.0  0.0  0.0  
Exp0  51270.5  1  0.9917245637678739  0.008275436232126142  0.0  0.0  0.0  0.0  0.0  0.0  0.0  
Exp0  23389.68  1  0.0176867101379056  0.9823132898620943  0.0  0.0  0.0  0.0  0.0  0.0  0.0  
Exp0  26524.54  1  0.10552753208759745  0.8944724679124025  0.0  0.0  0.0  0.0  0.0  0.0  0.0  
Exp0  33005.82  1  0.6691030832187658  0.33089691678123423  0.0  0.0  0.0  0.0  0.0  0.0  0.0  
Exp0  40156.22  1  0.9422787134006902  0.05772128659930979  0.0  0.0  0.0  0.0  0.0  0.0  0.0  
Exp0  39062.34  1  0.925865105154567  0.07413489484543294  0.0  0.0  0.0  0.0  0.0  0.0  0.0  
Exp0  35787.258  1  0.834600733790654  0.16539926620934595  0.0  0.0  0.0  0.0  0.0  0.0  0.0  
Exp0  57784.58  1  0.9959929155996659  0.004007084400334183  0.0  0.0  0.0  0.0  0.0  0.0  0.0  
Exp0  27578.24  1  0.16919738503872422  0.8308026149612757  0.0  0.0  0.0  0.0  0.0  0.0  0.0  
Exp0  51729.7  1  0.9922024725470052  0.0077975274529947835  0.0  0.0  0.0  0.0  0.0  0.0  0.0  
Exp0  21531.56  1  0.004716661119946437  0.9952833388800535  0.0  0.0  0.0  0.0  0.0  0.0  0.0  
Exp0  39175.5  1  0.9277948203637111  0.07220517963628903  0.0  0.0  0.0  0.0  0.0  0.0  0.0  
Exp0  40968.84  1  0.9517340525273882  0.048265947472611835  0.0  0.0  0.0  0.0  0.0  0.0  0.0  
Exp0  51044.18  1  0.9914739220865861  0.008526077913413982  0.0  0.0  0.0  0.0  0.0  0.0  0.0  
Exp0  56549.66  1  0.9954853046101253  0.004514695389874636  0.0  0.0  0.0  0.0  0.0  0.0  0.0  
Exp0  55829.7  1  0.9951424519106702  0.004857548089329901  0.0  0.0  0.0  0.0  0.0  0.0  0.0  
Exp0  38698.258  1  0.919240555948692  0.08075944405130796  0.0  0.0  0.0  0.0  0.0  0.0  0.0  
Exp0  25086.26  1  0.04981182394123449  0.9501881760587655  0.0  0.0  0.0  0.0  0.0  0.0  0.0  
Exp0  33266.58  1  0.6891873036359525  0.31081269636404746  0.0  0.0  0.0  0.0  0.0  0.0  0.0  
Exp0  48686.68  1  0.9881162399547592  0.011883760045240811  0.0  0.0  0.0  0.0  0.0  0.0  0.0  
Exp0  52361.098  1  0.9927987389919042  0.0072012610080958855  0.0  0.0  0.0  0.0  0.0  0.0  0.0  
Exp0  38146.4  1  0.9078660935567842  0.0921339064432159  0.0  0.0  0.0  0.0  0.0  0.0  0.0  
Exp0  44397.258  1  0.9757213321250403  0.024278667874959744  0.0  0.0  0.0  0.0  0.0  0.0  0.0  
Exp0  48401.32  1  0.9875948120733858  0.01240518792661417  0.0  0.0  0.0  0.0  0.0  0.0  0.0  
Exp0  45445.22  1  0.9798971950210025  0.02010280497899743  0.0  0.0  0.0  0.0  0.0  0.0  0.0  
Exp0  28255.56  1  0.22097688691877465  0.7790231130812254  0.0  0.0  0.0  0.0  0.0  0.0  0.0  
Exp0  35986.52  1  0.8427235965493252  0.1572764034506748  0.0  0.0  0.0  0.0  0.0  0.0  0.0  
Exp0  23308.5  1  0.016764300424582095  0.983235699575418  0.0  0.0  0.0  0.0  0.0  0.0  0.0  
Exp0  40645.758  1  0.9482136578367427  0.051786342163257344  0.0  0.0  0.0  0.0  0.0  0.0  0.0  
Exp0  30924.66  1  0.4785581558979278  0.5214418441020722  0.0  0.0  0.0  0.0  0.0  0.0  0.0  
Exp0  26508.14  1  0.10469977199763782  0.8953002280023622  0.0  0.0  0.0  0.0  0.0  0.0  0.0  
Exp0  42348.08  1  0.9638676422007564  0.036132357799243536  0.0  0.0  0.0  0.0  0.0  0.0  0.0  
Exp0  37228.82  1  0.8847338040395671  0.11526619596043287  0.0  0.0  0.0  0.0  0.0  0.0  0.0  
Exp0  50477.56  1  0.9907986596352575  0.009201340364742445  0.0  0.0  0.0  0.0  0.0  0.0  0.0  
Exp0  39774.918  1  0.9370932735470126  0.06290672645298731  0.0  0.0  0.0  0.0  0.0  0.0  0.0  
Exp0  34406.38  1  0.7655038460758852  0.23449615392411485  0.0  0.0  0.0  0.0  0.0  0.0  0.0  
Exp0  65578.68  1  0.997787031474878  0.0022129685251218636  0.0  0.0  0.0  0.0  0.0  0.0  0.0  
Exp0  46011.02  1  0.9817729469511468  0.018227053048853168  0.0  0.0  0.0  0.0  0.0  0.0  0.0  
Exp0  50187.28  1  0.9904240165952409  0.009575983404759137  0.0  0.0  0.0  0.0  0.0  0.0  0.0  
Exp0  42476.82  1  0.9647991467345818  0.03520085326541817  0.0  0.0  0.0  0.0  0.0  0.0  0.0  
Exp0  36726.16  1  0.8693980320282934  0.13060196797170665  0.0  0.0  0.0  0.0  0.0  0.0  0.0  
Exp0  33570.8  1  0.7113822071636052  0.2886177928363949  0.0  0.0  0.0  0.0  0.0  0.0  0.0  
Exp0  33738.08  1  0.7230146430829909  0.2769853569170092  0.0  0.0  0.0  0.0  0.0  0.0  0.0  
Exp0  50152.02  1  0.9903771069979976  0.009622893002002432  0.0  0.0  0.0  0.0  0.0  0.0  0.0  
Exp0  40182.46  1  0.9426165737759853  0.057383426224014676  0.0  0.0  0.0  0.0  0.0  0.0  0.0  
Exp0  49603.44  1  0.9896049915306552  0.010395008469344809  0.0  0.0  0.0  0.0  0.0  0.0  0.0  
Exp0  45018.0  1  0.9783146097741027  0.021685390225897265  0.0  0.0  0.0  0.0  0.0  0.0  0.0  
Exp0  44146.34  1  0.9745623893690263  0.025437610630973648  0.0  0.0  0.0  0.0  0.0  0.0  0.0  
Exp0  25547.1  1  0.06418294838875457  0.9358170516112455  0.0  0.0  0.0  0.0  0.0  0.0  0.0  
Exp0  48293.08  1  0.9873890533337507  0.012610946666249274  0.0  0.0  0.0  0.0  0.0  0.0  0.0  
Exp0  37587.98  1  0.8944806945447997  0.10551930545520029  0.0  0.0  0.0  0.0  0.0  0.0  0.0  
Exp0  44740.84  1  0.9772023688792422  0.022797631120757854  0.0  0.0  0.0  0.0  0.0  0.0  0.0  
Exp0  41384.58  1  0.9558505818558843  0.04414941814411572  0.0  0.0  0.0  0.0  0.0  0.0  0.0  
Exp0  50685.02  1  0.9910541536313738  0.008945846368626139  0.0  0.0  0.0  0.0  0.0  0.0  0.0  
Exp0  27640.56  1  0.17361547562243348  0.8263845243775666  0.0  0.0  0.0  0.0  0.0  0.0  0.0  
Exp0  52724.36  1  0.9931129620884183  0.00688703791158162  0.0  0.0  0.0  0.0  0.0  0.0  0.0  
Exp0  35181.28  1  0.8071716445630274  0.1928283554369726  0.0  0.0  0.0  0.0  0.0  0.0  0.0  
Exp0  48717.02  1  0.9881699203526774  0.011830079647322623  0.0  0.0  0.0  0.0  0.0  0.0  0.0  
Exp0  47349.258  1  0.9853880291741854  0.014611970825814656  0.0  0.0  0.0  0.0  0.0  0.0  0.0  
Exp0  50372.598  1  0.9906655509836305  0.009334449016369525  0.0  0.0  0.0  0.0  0.0  0.0  0.0  
Exp0  27488.04  1  0.16293156161272862  0.8370684383872713  0.0  0.0  0.0  0.0  0.0  0.0  0.0  
Exp0  29055.06  1  0.29169210204283524  0.7083078979571646  0.0  0.0  0.0  0.0  0.0  0.0  0.0  
Exp0  20122.8  1  0.0015001122996579088  0.998499887700342  0.0  0.0  0.0  0.0  0.0  0.0  0.0  
Exp0  20854.24  1  0.0027645662156255673  0.9972354337843745  0.0  0.0  0.0  0.0  0.0  0.0  0.0  
Exp0  41728.98  1  0.958943598728106  0.04105640127189401  0.0  0.0  0.0  0.0  0.0  0.0  0.0  
Exp0  46370.18  1  0.9828477514039186  0.0171522485960815  0.0  0.0  0.0  0.0  0.0  0.0  0.0  
Exp0  44153.72  1  0.974597475263036  0.025402524736963996  0.0  0.0  0.0  0.0  0.0  0.0  0.0  
Exp0  55217.98  1  0.9948193501412362  0.005180649858763754  0.0  0.0  0.0  0.0  0.0  0.0  0.0  
Exp0  25702.9  1  0.06973542196992696  0.930264578030073  0.0  0.0  0.0  0.0  0.0  0.0  0.0  
Exp0  46166.0  1  0.9822471004873203  0.0177528995126797  0.0  0.0  0.0  0.0  0.0  0.0  0.0  
Exp0  24306.44  1  0.03156970564452791  0.9684302943554721  0.0  0.0  0.0  0.0  0.0  0.0  0.0  
Exp0  33488.8  1  0.7055313516185265  0.2944686483814735  0.0  0.0  0.0  0.0  0.0  0.0  0.0  
Exp0  41856.9  1  0.9600249472494098  0.039975052750590226  0.0  0.0  0.0  0.0  0.0  0.0  0.0  
Exp0  45064.74  1  0.9784952247664851  0.021504775233514954  0.0  0.0  0.0  0.0  0.0  0.0  0.0  
Exp0  53359.04  1  0.9936168541907447  0.00638314580925528  0.0  0.0  0.0  0.0  0.0  0.0  0.0  
Exp0  45466.54  1  0.979972298861032  0.020027701138967947  0.0  0.0  0.0  0.0  0.0  0.0  0.0  
Exp0  36133.3  1  0.8484415600011389  0.15155843999886104  0.0  0.0  0.0  0.0  0.0  0.0  0.0  
Exp0  52457.04  1  0.9928836907653321  0.007116309234667774  0.0  0.0  0.0  0.0  0.0  0.0  0.0  
Exp0  43006.54  1  0.9683345836370694  0.0316654163629306  0.0  0.0  0.0  0.0  0.0  0.0  0.0  
Exp0  43920.84  1  0.9734609448797268  0.026539055120273214  0.0  0.0  0.0  0.0  0.0  0.0  0.0  
Exp0  54197.9  1  0.9942050887243451  0.005794911275654902  0.0  0.0  0.0  0.0  0.0  0.0  0.0  
Exp0  32262.08  1  0.6066260953028803  0.3933739046971197  0.0  0.0  0.0  0.0  0.0  0.0  0.0  
Exp0  40625.258  1  0.9479801807980471  0.052019819201952734  0.0  0.0  0.0  0.0  0.0  0.0  0.0  
Exp0  42887.64  1  0.9675806542592975  0.03241934574070248  0.0  0.0  0.0  0.0  0.0  0.0  0.0  
Exp0  35857.78  1  0.8375237445670436  0.16247625543295635  0.0  0.0  0.0  0.0  0.0  0.0  0.0  
Exp0  37893.84  1  0.902063388334294  0.09793661166570598  0.0  0.0  0.0  0.0  0.0  0.0  0.0  
Exp0  34117.74  1  0.7479249812107893  0.25207501878921074  0.0  0.0  0.0  0.0  0.0  0.0  0.0  
Exp0  64190.418  1  0.997584009058364  0.002415990941635992  0.0  0.0  0.0  0.0  0.0  0.0  0.0  
Exp0  38793.38  1  0.921034823208903  0.07896517679109699  0.0  0.0  0.0  0.0  0.0  0.0  0.0  
Exp0  43767.5  1  0.9726776335154562  0.027322366484543836  0.0  0.0  0.0  0.0  0.0  0.0  0.0  
Exp0  28166.18  1  0.21368208957415485  0.7863179104258452  0.0  0.0  0.0  0.0  0.0  0.0  0.0  
Exp0  47342.7  1  0.9853726760894124  0.01462732391058766  0.0  0.0  0.0  0.0  0.0  0.0  0.0  
Exp0  21933.36  1  0.006387247000527733  0.9936127529994722  0.0  0.0  0.0  0.0  0.0  0.0  0.0  
Exp0  36234.98  1  0.8522745975533176  0.14772540244668234  0.0  0.0  0.0  0.0  0.0  0.0  0.0  
Exp0  50830.16  1  0.9912271555253889  0.008772844474611121  0.0  0.0  0.0  0.0  0.0  0.0  0.0  
Exp0  36158.72  1  0.84940870942156  0.1505912905784399  0.0  0.0  0.0  0.0  0.0  0.0  0.0  
Exp0  40252.98  1  0.9435133633220272  0.056486636677972914  0.0  0.0  0.0  0.0  0.0  0.0  0.0  
Exp0  42562.1  1  0.9654001508573465  0.03459984914265353  0.0  0.0  0.0  0.0  0.0  0.0  0.0  
Exp0  45982.32  1  0.9816833473570139  0.018316652642985945  0.0  0.0  0.0  0.0  0.0  0.0  0.0  
Exp0  53205.7  1  0.993500061769481  0.0064999382305190485  0.0  0.0  0.0  0.0  0.0  0.0  0.0  
Exp0  38835.2  1  0.9218091737320193  0.07819082626798068  0.0  0.0  0.0  0.0  0.0  0.0  0.0  
Exp0  45145.918  1  0.978804596313098  0.021195403686902  0.0  0.0  0.0  0.0  0.0  0.0  0.0  
Exp0  30813.959  1  0.46736897174802217  0.5326310282519778  0.0  0.0  0.0  0.0  0.0  0.0  0.0  
Exp0  42975.38  1  0.9681391929853884  0.031860807014611615  0.0  0.0  0.0  0.0  0.0  0.0  0.0  
Exp0  22162.14  1  0.007557521281585015  0.992442478718415  0.0  0.0  0.0  0.0  0.0  0.0  0.0  
Exp0  34577.758  1  0.7753982971166583  0.2246017028833416  0.0  0.0  0.0  0.0  0.0  0.0  0.0  
Exp0  18075.26  1  0.00021844146801949872  0.9997815585319805  0.0  0.0  0.0  0.0  0.0  0.0  0.0  
Exp0  27938.22  1  0.19569949614728147  0.8043005038527186  0.0  0.0  0.0  0.0  0.0  0.0  0.0  
Exp0  31586.4  1  0.5439468470270885  0.45605315297291144  0.0  0.0  0.0  0.0  0.0  0.0  0.0  
Exp0  21171.58  1  0.0035639648927272014  0.9964360351072729  0.0  0.0  0.0  0.0  0.0  0.0  0.0  
Exp0  40708.08  1  0.948916044346013  0.05108395565398693  0.0  0.0  0.0  0.0  0.0  0.0  0.0  
Exp0  36112.8  1  0.8476557665053451  0.15234423349465495  0.0  0.0  0.0  0.0  0.0  0.0  0.0  
Exp0  46284.9  1  0.9826001047990536  0.01739989520094646  0.0  0.0  0.0  0.0  0.0  0.0  0.0  
Exp0  38863.08  1  0.9223207044736884  0.07767929552631159  0.0  0.0  0.0  0.0  0.0  0.0  0.0  
Exp0  48393.12  1  0.9875794009870001  0.012420599012999961  0.0  0.0  0.0  0.0  0.0  0.0  0.0  
Exp0  30933.68  1  0.4794672304148279  0.520532769585172  0.0  0.0  0.0  0.0  0.0  0.0  0.0  
Exp0  33469.94  1  0.7041723271375354  0.29582767286246453  0.0  0.0  0.0  0.0  0.0  0.0  0.0  
Exp0  30995.18  1  0.48565657357396  0.51434342642604  0.0  0.0  0.0  0.0  0.0  0.0  0.0  
Exp0  24317.1  1  0.03177428043123498  0.968225719568765  0.0  0.0  0.0  0.0  0.0  0.0  0.0  
Exp0  47985.58  1  0.9867792666608745  0.013220733339125487  0.0  0.0  0.0  0.0  0.0  0.0  0.0  
Exp0  55689.48  1  0.9950711146988732  0.0049288853011266965  0.0  0.0  0.0  0.0  0.0  0.0  0.0  
Exp0  39222.24  1  0.9285749506674241  0.07142504933257583  0.0  0.0  0.0  0.0  0.0  0.0  0.0  
Exp0  43631.38  1  0.9719579822492036  0.02804201775079632  0.0  0.0  0.0  0.0  0.0  0.0  0.0  
Exp0  32968.918  1  0.6661810634957327  0.33381893650426725  0.0  0.0  0.0  0.0  0.0  0.0  0.0  
Exp0  47247.58  1  0.985148127290377  0.014851872709622868  0.0  0.0  0.0  0.0  0.0  0.0  0.0  
Exp0  61898.52  1  0.9971621013530526  0.0028378986469473084  0.0  0.0  0.0  0.0  0.0  0.0  0.0  
Exp0  22454.879  1  0.009330138083613953  0.990669861916386  0.0  0.0  0.0  0.0  0.0  0.0  0.0  
Exp0  35837.28  1  0.8366796503315949  0.16332034966840506  0.0  0.0  0.0  0.0  0.0  0.0  0.0  
Exp0  28477.78  1  0.2396819607108259  0.7603180392891742  0.0  0.0  0.0  0.0  0.0  0.0  0.0  
Exp0  35734.78  1  0.8323904237691092  0.1676095762308908  0.0  0.0  0.0  0.0  0.0  0.0  0.0  
Exp0  27943.959  1  0.19614000461889974  0.8038599953811002  0.0  0.0  0.0  0.0  0.0  0.0  0.0  
Exp0  48252.08  1  0.9873099874534303  0.012690012546569705  0.0  0.0  0.0  0.0  0.0  0.0  0.0  
Exp0  41943.0  1  0.9607332189975357  0.0392667810024643  0.0  0.0  0.0  0.0  0.0  0.0  0.0  
Exp0  48456.258  1  0.9876975264724716  0.012302473527528505  0.0  0.0  0.0  0.0  0.0  0.0  0.0  
Exp0  41482.98  1  0.9567622709100351  0.04323772908996489  0.0  0.0  0.0  0.0  0.0  0.0  0.0  
Exp0  40736.78  1  0.949235593338522  0.05076440666147796  0.0  0.0  0.0  0.0  0.0  0.0  0.0  
Exp0  45205.78  1  0.9790291240012741  0.020970875998725942  0.0  0.0  0.0  0.0  0.0  0.0  0.0  
Exp0  30635.2  1  0.44921254610668704  0.550787453893313  0.0  0.0  0.0  0.0  0.0  0.0  0.0  
Exp0  58939.14  1  0.9963911114397289  0.003608888560271079  0.0  0.0  0.0  0.0  0.0  0.0  0.0  
Exp0  37971.74  1  0.9038960911992077  0.09610390880079231  0.0  0.0  0.0  0.0  0.0  0.0  0.0  
Exp0  38604.78  1  0.9174320164825625  0.08256798351743758  0.0  0.0  0.0  0.0  0.0  0.0  0.0  
Exp0  34020.16  1  0.7417183116464805  0.2582816883535195  0.0  0.0  0.0  0.0  0.0  0.0  0.0  
Exp0  36529.36  1  0.8628055843204627  0.13719441567953725  0.0  0.0  0.0  0.0  0.0  0.0  0.0  
Exp0  42009.418  1  0.9612693452731976  0.038730654726802385  0.0  0.0  0.0  0.0  0.0  0.0  0.0  
Exp0  37820.86  1  0.9003111763008513  0.09968882369914868  0.0  0.0  0.0  0.0  0.0  0.0  0.0  
Exp0  55489.4  1  0.9949665622682583  0.005033437731741595  0.0  0.0  0.0  0.0  0.0  0.0  0.0  
Exp0  37024.64  1  0.8787541961217616  0.12124580387823843  0.0  0.0  0.0  0.0  0.0  0.0  0.0  
Exp0  31027.16  1  0.4888682044202046  0.5111317955797954  0.0  0.0  0.0  0.0  0.0  0.0  0.0  
Exp0  45978.22  1  0.9816704920989554  0.01832950790104462  0.0  0.0  0.0  0.0  0.0  0.0  0.0  
Exp0  59096.58  1  0.9964405011659923  0.003559498834007666  0.0  0.0  0.0  0.0  0.0  0.0  0.0  
Exp0  40943.418  1  0.9514676701037658  0.048532329896234294  0.0  0.0  0.0  0.0  0.0  0.0  0.0  
Exp0  56132.28  1  0.9952911847195617  0.004708815280438339  0.0  0.0  0.0  0.0  0.0  0.0  0.0  
Exp0  49614.918  1  0.9896219923089482  0.01037800769105184  0.0  0.0  0.0  0.0  0.0  0.0  0.0  
Exp0  49831.4  1  0.9899357379959396  0.010064262004060439  0.0  0.0  0.0  0.0  0.0  0.0  0.0  
Exp0  46440.7  1  0.983049088491046  0.016950911508953947  0.0  0.0  0.0  0.0  0.0  0.0  0.0  
Exp0  31866.02  1  0.5704868480527413  0.42951315194725864  0.0  0.0  0.0  0.0  0.0  0.0  0.0  
Exp0  48735.88  1  0.9882031671344172  0.01179683286558273  0.0  0.0  0.0  0.0  0.0  0.0  0.0  
Exp0  38745.0  1  0.9201279403640241  0.07987205963597584  0.0  0.0  0.0  0.0  0.0  0.0  0.0  
Exp0  46229.96  1  0.982438100679793  0.017561899320207044  0.0  0.0  0.0  0.0  0.0  0.0  0.0  
Exp0  31734.82  1  0.5581317108876446  0.4418682891123554  0.0  0.0  0.0  0.0  0.0  0.0  0.0  
Exp0  44262.78  1  0.9751086905212915  0.02489130947870851  0.0  0.0  0.0  0.0  0.0  0.0  0.0  
Exp0  35820.06  1  0.8359671018678861  0.16403289813211394  0.0  0.0  0.0  0.0  0.0  0.0  0.0  
Exp0  36398.16  1  0.858213836122973  0.14178616387702703  0.0  0.0  0.0  0.0  0.0  0.0  0.0  
Exp0  49746.94  1  0.9898149060242565  0.010185093975743563  0.0  0.0  0.0  0.0  0.0  0.0  0.0  
Exp0  54200.36  1  0.9942067039644877  0.005793296035512357  0.0  0.0  0.0  0.0  0.0  0.0  0.0  
Exp0  32977.94  1  0.6668970846586674  0.3331029153413327  0.0  0.0  0.0  0.0  0.0  0.0  0.0  
Exp0  21693.92  1  0.005337864223097905  0.994662135776902  0.0  0.0  0.0  0.0  0.0  0.0  0.0  
Exp0  40280.86  1  0.9438631328684286  0.05613686713157139  0.0  0.0  0.0  0.0  0.0  0.0  0.0  
Exp0  44203.74  1  0.9748335919079357  0.025166408092064278  0.0  0.0  0.0  0.0  0.0  0.0  0.0  
Exp0  25315.86  1  0.056602227117951064  0.9433977728820488  0.0  0.0  0.0  0.0  0.0  0.0  0.0  
Exp0  39985.66  1  0.9400240145672618  0.05997598543273812  0.0  0.0  0.0  0.0  0.0  0.0  0.0  
Exp0  26190.799  1  0.08960999826122079  0.9103900017387793  0.0  0.0  0.0  0.0  0.0  0.0  0.0  
Exp0  50304.54  1  0.9905778005470416  0.009422199452958333  0.0  0.0  0.0  0.0  0.0  0.0  0.0  
Exp0  63206.418  1  0.9974176970051845  0.0025823029948156434  0.0  0.0  0.0  0.0  0.0  0.0  0.0  
Exp0  42337.418  1  0.9637893403604734  0.03621065963952672  0.0  0.0  0.0  0.0  0.0  0.0  0.0  
Exp0  43305.84  1  0.9701385976082026  0.02986140239179723  0.0  0.0  0.0  0.0  0.0  0.0  0.0  
Exp0  32467.9  1  0.6246557839884962  0.37534421601150375  0.0  0.0  0.0  0.0  0.0  0.0  0.0  
Exp0  36311.24  1  0.8550820234705414  0.1449179765294586  0.0  0.0  0.0  0.0  0.0  0.0  0.0  
Exp0  43646.96  1  0.9720415313985872  0.02795846860141291  0.0  0.0  0.0  0.0  0.0  0.0  0.0  
Exp0  36778.64  1  0.8710979148200167  0.12890208517998325  0.0  0.0  0.0  0.0  0.0  0.0  0.0  
Exp0  32811.48  1  0.6535048060083368  0.34649519399166306  0.0  0.0  0.0  0.0  0.0  0.0  0.0  
Exp0  40567.86  1  0.9473195691158152  0.052680430884184885  0.0  0.0  0.0  0.0  0.0  0.0  0.0  
Exp0  42075.84  1  0.9617965256884283  0.038203474311571624  0.0  0.0  0.0  0.0  0.0  0.0  0.0  
Exp0  41789.66  1  0.9594609086890307  0.04053909131096927  0.0  0.0  0.0  0.0  0.0  0.0  0.0  
Exp0  31172.299  1  0.5033728735841624  0.4966271264158375  0.0  0.0  0.0  0.0  0.0  0.0  0.0  
Exp0  43741.258  1  0.9725407469231998  0.027459253076800205  0.0  0.0  0.0  0.0  0.0  0.0  0.0  
Exp0  39480.54  1  0.9327133621834292  0.0672866378165709  0.0  0.0  0.0  0.0  0.0  0.0  0.0  
Exp0  34599.08  1  0.7766022446949947  0.2233977553050052  0.0  0.0  0.0  0.0  0.0  0.0  0.0  
Exp0  39719.16  1  0.9362899859728218  0.06371001402717826  0.0  0.0  0.0  0.0  0.0  0.0  0.0  
Exp0  58362.68  1  0.9962005745828424  0.003799425417157572  0.0  0.0  0.0  0.0  0.0  0.0  0.0  
Exp0  50592.36  1  0.9909412528837334  0.009058747116266556  0.0  0.0  0.0  0.0  0.0  0.0  0.0  
Exp0  42892.56  1  0.9676123747163807  0.03238762528361929  0.0  0.0  0.0  0.0  0.0  0.0  0.0  
Exp0  45552.64  1  0.9802717752228318  0.019728224777168277  0.0  0.0  0.0  0.0  0.0  0.0  0.0  
Exp0  31035.36  1  0.48969137376167826  0.5103086262383217  0.0  0.0  0.0  0.0  0.0  0.0  0.0  
Exp0  22062.1  1  0.007024167384716879  0.9929758326152831  0.0  0.0  0.0  0.0  0.0  0.0  0.0  
Exp0  59522.16  1  0.9965686541882915  0.0034313458117084476  0.0  0.0  0.0  0.0  0.0  0.0  0.0  
Exp0  31510.959  1  0.5366595625526872  0.46334043744731285  0.0  0.0  0.0  0.0  0.0  0.0  0.0  
Exp0  34479.36  1  0.7697657468162068  0.23023425318379317  0.0  0.0  0.0  0.0  0.0  0.0  0.0  
Exp0  47972.46  1  0.9867524312144331  0.013247568785566885  0.0  0.0  0.0  0.0  0.0  0.0  0.0  
Exp0  26886.16  1  0.1250395546930549  0.8749604453069452  0.0  0.0  0.0  0.0  0.0  0.0  0.0  
Exp0  35244.418  1  0.8102311990868383  0.1897688009131618  0.0  0.0  0.0  0.0  0.0  0.0  0.0  
Exp0  26639.34  1  0.11146267432161663  0.8885373256783834  0.0  0.0  0.0  0.0  0.0  0.0  0.0  
Exp0  31210.02  1  0.5071225858247388  0.49287741417526115  0.0  0.0  0.0  0.0  0.0  0.0  0.0  
Exp0  45331.24  1  0.9794897751692987  0.02051022483070126  0.0  0.0  0.0  0.0  0.0  0.0  0.0  
Exp0  30768.86  1  0.46279679839776416  0.5372032016022359  0.0  0.0  0.0  0.0  0.0  0.0  0.0  
Exp0  51439.418  1  0.9919050056669054  0.008094994333094466  0.0  0.0  0.0  0.0  0.0  0.0  0.0  
Exp0  45069.66  1  0.9785142325584357  0.021485767441564295  0.0  0.0  0.0  0.0  0.0  0.0  0.0  
Exp0  32613.86  1  0.6371057215106282  0.3628942784893718  0.0  0.0  0.0  0.0  0.0  0.0  0.0  
Exp0  41828.2  1  0.959785274344305  0.04021472565569492  0.0  0.0  0.0  0.0  0.0  0.0  0.0  
Exp0  34027.54  1  0.7421922338924487  0.25780776610755124  0.0  0.0  0.0  0.0  0.0  0.0  0.0  
Exp0  44481.72  1  0.9760963955778861  0.02390360442211401  0.0  0.0  0.0  0.0  0.0  0.0  0.0  
Exp0  51598.5  1  0.9920699579931845  0.007930042006815506  0.0  0.0  0.0  0.0  0.0  0.0  0.0  
Exp0  46529.258  1  0.9832975977214131  0.016702402278586926  0.0  0.0  0.0  0.0  0.0  0.0  0.0  
Exp0  40474.38  1  0.9462222066717649  0.053777793328235145  0.0  0.0  0.0  0.0  0.0  0.0  0.0  
Exp0  39156.64  1  0.9274774742456917  0.07252252575430827  0.0  0.0  0.0  0.0  0.0  0.0  0.0  
Exp0  46832.66  1  0.9841139042379584  0.015886095762041644  0.0  0.0  0.0  0.0  0.0  0.0  0.0  
Exp0  22548.36  1  0.009968958996641653  0.9900310410033583  0.0  0.0  0.0  0.0  0.0  0.0  0.0  
Exp0  28646.7  1  0.2544170160787518  0.7455829839212482  0.0  0.0  0.0  0.0  0.0  0.0  0.0  
Exp0  31461.76  1  0.5318793600001734  0.46812063999982656  0.0  0.0  0.0  0.0  0.0  0.0  0.0  
Exp0  44188.16  1  0.9747603925124866  0.025239607487513454  0.0  0.0  0.0  0.0  0.0  0.0  0.0  
Exp0  36560.52  1  0.8638728124229227  0.13612718757707723  0.0  0.0  0.0  0.0  0.0  0.0  0.0  
Exp0  42283.3  1  0.9633876889788149  0.03661231102118512  0.0  0.0  0.0  0.0  0.0  0.0  0.0  
Exp0  25759.48  1  0.07184354875844558  0.9281564512415544  0.0  0.0  0.0  0.0  0.0  0.0  0.0  
Exp0  48420.18  1  0.9876302428678391  0.012369757132160868  0.0  0.0  0.0  0.0  0.0  0.0  0.0  
Exp0  32541.7  1  0.6309853099457726  0.3690146900542273  0.0  0.0  0.0  0.0  0.0  0.0  0.0  
Exp0  33680.68  1  0.7190684360688913  0.2809315639311087  0.0  0.0  0.0  0.0  0.0  0.0  0.0  
Exp0  49263.14  1  0.9890833513534554  0.010916648646544586  0.0  0.0  0.0  0.0  0.0  0.0  0.0  
Exp0  43324.7  1  0.9702478311919817  0.029752168808018342  0.0  0.0  0.0  0.0  0.0  0.0  0.0  
Exp0  45586.258  1  0.9803871482197637  0.019612851780236258  0.0  0.0  0.0  0.0  0.0  0.0  0.0  
Exp0  47066.36  1  0.9847075578758152  0.015292442124184843  0.0  0.0  0.0  0.0  0.0  0.0  0.0  
Exp0  34250.58  1  0.756159258379332  0.24384074162066804  0.0  0.0  0.0  0.0  0.0  0.0  0.0  
Exp0  38154.6  1  0.9080478087349132  0.09195219126508672  0.0  0.0  0.0  0.0  0.0  0.0  0.0  
Exp0  41001.64  1  0.9520749745903888  0.04792502540961115  0.0  0.0  0.0  0.0  0.0  0.0  0.0  
Exp0  22395.02  1  0.008940365232341454  0.9910596347676586  0.0  0.0  0.0  0.0  0.0  0.0  0.0  
Exp0  43196.78  1  0.9694963275759026  0.030503672424097426  0.0  0.0  0.0  0.0  0.0  0.0  0.0  
Exp0  47469.8  1  0.9856658733030258  0.014334126696974243  0.0  0.0  0.0  0.0  0.0  0.0  0.0  
Exp0  18917.4  1  0.0005028780546903591  0.9994971219453096  0.0  0.0  0.0  0.0  0.0  0.0  0.0  
Exp0  22542.62  1  0.00992856166193404  0.990071438338066  0.0  0.0  0.0  0.0  0.0  0.0  0.0  
Exp0  46609.62  1  0.9835189859971957  0.016481014002804405  0.0  0.0  0.0  0.0  0.0  0.0  0.0  
Exp0  43657.62  1  0.9720986158257924  0.027901384174207705  0.0  0.0  0.0  0.0  0.0  0.0  0.0  
Exp0  41461.66  1  0.9565666231912456  0.04343337680875425  0.0  0.0  0.0  0.0  0.0  0.0  0.0  
Exp0  44604.72  1  0.9766297242755154  0.023370275724484545  0.0  0.0  0.0  0.0  0.0  0.0  0.0  
Exp0  60621.78  1  0.9968669032749778  0.003133096725022196  0.0  0.0  0.0  0.0  0.0  0.0  0.0  
Exp0  24965.72  1  0.046524517261487756  0.9534754827385122  0.0  0.0  0.0  0.0  0.0  0.0  0.0  
Exp0  32319.48  1  0.6117097701016027  0.38829022989839745  0.0  0.0  0.0  0.0  0.0  0.0  0.0  
Exp0  45125.418  1  0.9787270284961148  0.02127297150388524  0.0  0.0  0.0  0.0  0.0  0.0  0.0  
Exp0  44449.74  1  0.9759552407489489  0.024044759251051054  0.0  0.0  0.0  0.0  0.0  0.0  0.0  
Exp0  47125.4  1  0.9848529776630477  0.015147022336952275  0.0  0.0  0.0  0.0  0.0  0.0  0.0  
Exp0  26183.42  1  0.08928021300704334  0.9107197869929565  0.0  0.0  0.0  0.0  0.0  0.0  0.0  
Exp0  33189.5  1  0.6833520854742656  0.3166479145257343  0.0  0.0  0.0  0.0  0.0  0.0  0.0  
Exp0  38981.16  1  0.9244440511445726  0.07555594885542741  0.0  0.0  0.0  0.0  0.0  0.0  0.0  
Exp0  33348.58  1  0.6953008010192067  0.3046991989807934  0.0  0.0  0.0  0.0  0.0  0.0  0.0  
Exp0  41978.258  1  0.9610190905903631  0.03898090940963701  0.0  0.0  0.0  0.0  0.0  0.0  0.0  
Exp0  49107.34  1  0.9888327117477568  0.011167288252243246  0.0  0.0  0.0  0.0  0.0  0.0  0.0  
Exp0  46355.418  1  0.982805186778989  0.017194813221011074  0.0  0.0  0.0  0.0  0.0  0.0  0.0  
Exp0  38335.0  1  0.9119467023989245  0.08805329760107548  0.0  0.0  0.0  0.0  0.0  0.0  0.0  
Exp0  27398.66  1  0.15687306489909922  0.8431269351009009  0.0  0.0  0.0  0.0  0.0  0.0  0.0  
Exp0  41582.2  1  0.9576585274378518  0.04234147256214817  0.0  0.0  0.0  0.0  0.0  0.0  0.0  
Exp0  35170.62  1  0.8066508926766839  0.19334910732331617  0.0  0.0  0.0  0.0  0.0  0.0  0.0  
Exp0  53537.8  1  0.9937492096867475  0.006250790313252436  0.0  0.0  0.0  0.0  0.0  0.0  0.0  
Exp0  28864.0  1  0.27397694188577454  0.7260230581142255  0.0  0.0  0.0  0.0  0.0  0.0  0.0  
Exp0  22960.0  1  0.013264035768025578  0.9867359642319744  0.0  0.0  0.0  0.0  0.0  0.0  0.0  
Exp0  32088.24  1  0.5909892684961539  0.40901073150384615  0.0  0.0  0.0  0.0  0.0  0.0  0.0  
Exp0  44240.64  1  0.9750059482104254  0.024994051789574628  0.0  0.0  0.0  0.0  0.0  0.0  0.0  
Exp0  41551.86  1  0.9573869199137162  0.042613080086283776  0.0  0.0  0.0  0.0  0.0  0.0  0.0  
Exp0  40011.9  1  0.9403774217154773  0.05962257828452264  0.0  0.0  0.0  0.0  0.0  0.0  0.0  
Exp0  32538.42  1  0.6307063649866786  0.36929363501332124  0.0  0.0  0.0  0.0  0.0  0.0  0.0  
Exp0  57512.34  1  0.9958888876347488  0.0041111123652511645  0.0  0.0  0.0  0.0  0.0  0.0  0.0  
Exp0  27594.64  1  0.170353772900505  0.8296462270994951  0.0  0.0  0.0  0.0  0.0  0.0  0.0  
Exp0  44358.72  1  0.9755476821550921  0.024452317844907978  0.0  0.0  0.0  0.0  0.0  0.0  0.0  
Exp0  27093.62  1  0.13732964450462637  0.8626703554953736  0.0  0.0  0.0  0.0  0.0  0.0  0.0  
Exp0  36980.36  1  0.8774135555651518  0.12258644443484829  0.0  0.0  0.0  0.0  0.0  0.0  0.0  
Exp0  32094.799  1  0.5915854849879606  0.4084145150120394  0.0  0.0  0.0  0.0  0.0  0.0  0.0  
Exp0  36211.2  1  0.8513865823705854  0.14861341762941455  0.0  0.0  0.0  0.0  0.0  0.0  0.0  
Exp0  40736.78  1  0.949235593338522  0.05076440666147796  0.0  0.0  0.0  0.0  0.0  0.0  0.0  
Exp0  45654.32  1  0.9806181036874735  0.01938189631252638  0.0  0.0  0.0  0.0  0.0  0.0  0.0  
Exp0  25706.18  1  0.06985626885889351  0.9301437311411064  0.0  0.0  0.0  0.0  0.0  0.0  0.0  
Exp0  35752.0  1  0.8331192052691092  0.16688079473089082  0.0  0.0  0.0  0.0  0.0  0.0  0.0  
Exp0  50375.06  1  0.9906687059526055  0.00933129404739455  0.0  0.0  0.0  0.0  0.0  0.0  0.0  
Exp0  35067.3  1  0.801525748688856  0.1984742513111441  0.0  0.0  0.0  0.0  0.0  0.0  0.0  
Exp0  28734.44  1  0.262235760878883  0.7377642391211171  0.0  0.0  0.0  0.0  0.0  0.0  0.0  
Exp0  26073.54  1  0.0844756238953483  0.9155243761046518  0.0  0.0  0.0  0.0  0.0  0.0  0.0  
Exp0  49459.12  1  0.989388010748553  0.010611989251447048  0.0  0.0  0.0  0.0  0.0  0.0  0.0  
Exp0  49424.68  1  0.9893353059668605  0.01066469403313952  0.0  0.0  0.0  0.0  0.0  0.0  0.0  
Exp0  40909.8  1  0.9511125886047954  0.04888741139520452  0.0  0.0  0.0  0.0  0.0  0.0  0.0  
Exp0  14315.56  1  2.11177104344599e-06  0.9999978882289565  0.0  0.0  0.0  0.0  0.0  0.0  0.0  
Exp0  41852.8  1  0.9599908706071583  0.040009129392841854  0.0  0.0  0.0  0.0  0.0  0.0  0.0  
Exp0  35608.5  1  0.8269474526194807  0.17305254738051934  0.0  0.0  0.0  0.0  0.0  0.0  0.0  
Exp0  35392.02  1  0.8171950513990682  0.18280494860093174  0.0  0.0  0.0  0.0  0.0  0.0  0.0  
Exp0  36913.94  1  0.8753715993984409  0.12462840060155911  0.0  0.0  0.0  0.0  0.0  0.0  0.0  
Exp0  56011.74  1  0.9952327648888224  0.004767235111177639  0.0  0.0  0.0  0.0  0.0  0.0  0.0  
Exp0  60128.14  1  0.996738544569152  0.0032614554308478933  0.0  0.0  0.0  0.0  0.0  0.0  0.0  
Exp0  49638.7  1  0.9896571010087069  0.01034289899129313  0.0  0.0  0.0  0.0  0.0  0.0  0.0  
Exp0  27066.56  1  0.1356814279235044  0.8643185720764957  0.0  0.0  0.0  0.0  0.0  0.0  0.0  
Exp0  38271.04  1  0.9105862961326032  0.08941370386739673  0.0  0.0  0.0  0.0  0.0  0.0  0.0  
Exp0  50179.9  1  0.9904142429872645  0.009585757012735415  0.0  0.0  0.0  0.0  0.0  0.0  0.0  
Exp0  21439.72  1  0.004394670626008815  0.9956053293739912  0.0  0.0  0.0  0.0  0.0  0.0  0.0  
Exp0  34712.24  1  0.7828866172734247  0.2171133827265753  0.0  0.0  0.0  0.0  0.0  0.0  0.0  
Exp0  24233.459  1  0.030198336343762955  0.9698016636562371  0.0  0.0  0.0  0.0  0.0  0.0  0.0  
Exp0  42020.08  1  0.9613545861289706  0.03864541387102942  0.0  0.0  0.0  0.0  0.0  0.0  0.0  
Exp0  18073.62  1  0.00021807439702931344  0.9997819256029707  0.0  0.0  0.0  0.0  0.0  0.0  0.0  
Exp0  26764.799  1  0.11822275108615511  0.8817772489138449  0.0  0.0  0.0  0.0  0.0  0.0  0.0  
Exp0  30768.86  1  0.46279679839776416  0.5372032016022359  0.0  0.0  0.0  0.0  0.0  0.0  0.0  
Exp0  48831.0  1  0.9883688421255291  0.011631157874470893  0.0  0.0  0.0  0.0  0.0  0.0  0.0  
Exp0  39460.86  1  0.9324081724820884  0.06759182751791162  0.0  0.0  0.0  0.0  0.0  0.0  0.0  
Exp0  44781.02  1  0.9773680208290452  0.02263197917095472  0.0  0.0  0.0  0.0  0.0  0.0  0.0  
Exp0  49618.2  1  0.9896268434766445  0.01037315652335546  0.0  0.0  0.0  0.0  0.0  0.0  0.0  
Exp0  19996.52  1  0.001344723671721035  0.998655276328279  0.0  0.0  0.0  0.0  0.0  0.0  0.0  
Exp0  21821.84  1  0.005877608534013015  0.9941223914659869  0.0  0.0  0.0  0.0  0.0  0.0  0.0  
Exp0  50765.38  1  0.9911505262778091  0.008849473722190913  0.0  0.0  0.0  0.0  0.0  0.0  0.0  
Exp0  39042.66  1  0.9255236000523824  0.0744763999476176  0.0  0.0  0.0  0.0  0.0  0.0  0.0  
Exp0  41930.7  1  0.96063311603409  0.03936688396591015  0.0  0.0  0.0  0.0  0.0  0.0  0.0  
Exp0  30878.74  1  0.4739227510739677  0.5260772489260324  0.0  0.0  0.0  0.0  0.0  0.0  0.0  
Exp0  48522.68  1  0.9878202564800497  0.012179743519950253  0.0  0.0  0.0  0.0  0.0  0.0  0.0  
Exp0  22187.56  1  0.0076986138704661766  0.9923013861295338  0.0  0.0  0.0  0.0  0.0  0.0  0.0  
Exp0  40048.8  1  0.9408706434796065  0.05912935652039359  0.0  0.0  0.0  0.0  0.0  0.0  0.0  
Exp0  22661.52  1  0.010793546078986126  0.9892064539210139  0.0  0.0  0.0  0.0  0.0  0.0  0.0  
Exp0  24635.26  1  0.0384219646702517  0.9615780353297483  0.0  0.0  0.0  0.0  0.0  0.0  0.0  
Exp0  42111.1  1  0.9620727779794369  0.03792722202056297  0.0  0.0  0.0  0.0  0.0  0.0  0.0  
Exp0  38364.52  1  0.9125664254990464  0.08743357450095351  0.0  0.0  0.0  0.0  0.0  0.0  0.0  
Exp0  51133.56  1  0.9915741563483965  0.008425843651603397  0.0  0.0  0.0  0.0  0.0  0.0  0.0  
Exp0  46489.08  1  0.9831854287374722  0.016814571262527906  0.0  0.0  0.0  0.0  0.0  0.0  0.0  
Exp0  47912.598  1  0.9866288614870655  0.013371138512934479  0.0  0.0  0.0  0.0  0.0  0.0  0.0  
Exp0  39680.62  1  0.9357275195073452  0.06427248049265474  0.0  0.0  0.0  0.0  0.0  0.0  0.0  
Exp0  36158.72  1  0.84940870942156  0.1505912905784399  0.0  0.0  0.0  0.0  0.0  0.0  0.0  
Exp0  48905.62  1  0.9884966254075981  0.011503374592401914  0.0  0.0  0.0  0.0  0.0  0.0  0.0  
Exp0  39729.0  1  0.9364323513253328  0.06356764867466737  0.0  0.0  0.0  0.0  0.0  0.0  0.0  
Exp0  41050.02  1  0.9525728577180769  0.047427142281923136  0.0  0.0  0.0  0.0  0.0  0.0  0.0  
Exp0  61913.28  1  0.9971652350188125  0.002834764981187598  0.0  0.0  0.0  0.0  0.0  0.0  0.0  
Exp0  52270.08  1  0.9927168327891925  0.007283167210807505  0.0  0.0  0.0  0.0  0.0  0.0  0.0  
Exp0  44087.3  1  0.9742797126486467  0.025720287351353295  0.0  0.0  0.0  0.0  0.0  0.0  0.0  
Exp0  47300.06  1  0.9852725633169027  0.014727436683097282  0.0  0.0  0.0  0.0  0.0  0.0  0.0  
Exp0  36961.5  1  0.8768373449367164  0.12316265506328361  0.0  0.0  0.0  0.0  0.0  0.0  0.0  
Exp0  36594.96  1  0.8650416542249956  0.13495834577500443  0.0  0.0  0.0  0.0  0.0  0.0  0.0  
Exp0  39788.86  1  0.937292222326874  0.06270777767312595  0.0  0.0  0.0  0.0  0.0  0.0  0.0  
Exp0  37560.918  1  0.8937786290298417  0.1062213709701582  0.0  0.0  0.0  0.0  0.0  0.0  0.0  
Exp0  37358.38  1  0.8883596095148453  0.11164039048515469  0.0  0.0  0.0  0.0  0.0  0.0  0.0  
Exp0  32951.7  1  0.6648120925837031  0.33518790741629684  0.0  0.0  0.0  0.0  0.0  0.0  0.0  
Exp0  28164.54  1  0.21354963193828033  0.7864503680617195  0.0  0.0  0.0  0.0  0.0  0.0  0.0  
Exp1  34536.758  1  0.9975588506588403  0.0024411493411421173  1.770202053267055e-14  0.0  0.0  0.0  0.0  0.0  0.0  
Exp1  38014.38  1  0.9994444838616376  0.0005555161383622348  1.4407853258421552e-16  0.0  0.0  0.0  0.0  0.0  0.0  
Exp1  33400.24  1  0.9959498865888923  0.004050113411017209  9.047867814118949e-14  0.0  0.0  0.0  0.0  0.0  0.0  
Exp1  34832.78  1  0.997856428135387  0.00214357186460145  1.1631022039927064e-14  0.0  0.0  0.0  0.0  0.0  0.0  
Exp1  20583.64  1  0.2111086795846962  0.7888663202176673  2.500019763648982e-05  0.0  0.0  0.0  0.0  0.0  0.0  
Exp1  35305.918  1  0.9982558268648635  0.0017441731351304916  5.9686878497135346e-15  0.0  0.0  0.0  0.0  0.0  0.0  
Exp1  22085.879  1  0.4046119498886437  0.5953849797412266  3.070370129621095e-06  0.0  0.0  0.0  0.0  0.0  0.0  
Exp1  45346.0  1  0.9999670396021922  3.2960397807724813e-05  1.2504145237814626e-20  0.0  0.0  0.0  0.0  0.0  0.0  
Exp1  10295.1  1  3.8601537805458996e-06  0.045631666558921584  0.9543644732872979  0.0  0.0  0.0  0.0  0.0  0.0  
Exp1  8618.2  1  8.322871432932148e-08  0.005629341182515055  0.9943705755887706  0.0  0.0  0.0  0.0  0.0  0.0  
Exp1  30355.58  1  0.9833729517957749  0.01662704819589631  8.328780894588673e-12  0.0  0.0  0.0  0.0  0.0  0.0  
Exp1  35827.44  1  0.998607321395639  0.0013926786043580851  2.877713575915375e-15  0.0  0.0  0.0  0.0  0.0  0.0  
Exp1  25624.18  1  0.8385899938503774  0.1614099924184855  1.373113714626371e-08  0.0  0.0  0.0  0.0  0.0  0.0  
Exp1  45127.88  1  0.9999643309304472  3.566906955278463e-05  1.6289088427275533e-20  0.0  0.0  0.0  0.0  0.0  0.0  
Exp1  57811.64  1  0.9999994557173599  5.442826400987874e-07  1.0918063517634534e-26  0.0  0.0  0.0  0.0  0.0  0.0  
Exp1  35977.5  1  0.9986940870604656  0.0013059129395321294  2.335461824479164e-15  0.0  0.0  0.0  0.0  0.0  0.0  
Exp1  35915.18  1  0.9986587569865928  0.001341243013404743  2.546874214381545e-15  0.0  0.0  0.0  0.0  0.0  0.0  
Exp1  32856.58  1  0.9948190426348198  0.005180957364980487  1.9959527712467838e-13  0.0  0.0  0.0  0.0  0.0  0.0  
Exp1  40802.38  1  0.999818339992564  0.0001816600074361202  3.654648336049079e-18  0.0  0.0  0.0  0.0  0.0  0.0  
Exp1  32663.879  1  0.9943428987258329  0.0056571012739024375  2.646588236068978e-13  0.0  0.0  0.0  0.0  0.0  0.0  
Exp1  32678.64  1  0.9943809627161542  0.005619037283586786  2.589880958235651e-13  0.0  0.0  0.0  0.0  0.0  0.0  
Exp1  23998.12  1  0.6767687176664204  0.32323110625445794  1.7607912160550898e-07  0.0  0.0  0.0  0.0  0.0  0.0  
Exp1  16989.58  1  0.022875189981956576  0.9742839925308593  0.0028408174871841028  0.0  0.0  0.0  0.0  0.0  0.0  
Exp1  43434.58  1  0.9999335016143708  6.649838562916299e-05  1.3036392848276025e-19  0.0  0.0  0.0  0.0  0.0  0.0  
Exp1  26922.24  1  0.9125104452869216  0.08748955296285917  1.7502191767713123e-09  0.0  0.0  0.0  0.0  0.0  0.0  
Exp1  15585.74  1  0.008057089979369906  0.9742342241000822  0.0177086859205479  0.0  0.0  0.0  0.0  0.0  0.0  
Exp1  17225.74  1  0.027017284414833094  0.9708950524452199  0.002087663139946964  0.0  0.0  0.0  0.0  0.0  0.0  
Exp1  23549.58  1  0.6179259541970266  0.38207369538786207  3.504151113878707e-07  0.0  0.0  0.0  0.0  0.0  0.0  
Exp1  29252.68  1  0.9717627833847189  0.028237216570032652  4.524863788063402e-11  0.0  0.0  0.0  0.0  0.0  0.0  
Exp1  19586.52  1  0.12316581844520706  0.8767391586382197  9.502291657325765e-05  0.0  0.0  0.0  0.0  0.0  0.0  
Exp1  15076.52  1  0.00535873236339438  0.9604748690984147  0.03416639853819091  0.0  0.0  0.0  0.0  0.0  0.0  
Exp1  13534.1  1  0.0012538837018294263  0.7820131493616134  0.21673296693655714  0.0  0.0  0.0  0.0  0.0  0.0  
Exp1  18490.18  1  0.06310544792854694  0.9364933906699023  0.00040116140155068726  0.0  0.0  0.0  0.0  0.0  0.0  
Exp1  16422.14  1  0.015180836216403324  0.978862254683118  0.0059569091004785645  0.0  0.0  0.0  0.0  0.0  0.0  
Exp1  40443.22  1  0.9997908747415805  0.00020912525841954613  5.817000163940752e-18  0.0  0.0  0.0  0.0  0.0  0.0  
Exp1  23634.86  1  0.629507719310066  0.37049197302803977  3.0766189421186764e-07  0.0  0.0  0.0  0.0  0.0  0.0  
Exp1  15989.18  1  0.010989109255232263  0.9785330442735076  0.010477846471260014  0.0  0.0  0.0  0.0  0.0  0.0  
Exp1  30326.06  1  0.9831373483267146  0.016862651664573784  8.711608727247726e-12  0.0  0.0  0.0  0.0  0.0  0.0  
Exp1  11385.7  1  4.061149568038854e-05  0.16858209064720972  0.8313772978571099  0.0  0.0  0.0  0.0  0.0  0.0  
Exp1  31907.84  1  0.9919873845556516  0.0080126154435409  8.075171775650311e-13  0.0  0.0  0.0  0.0  0.0  0.0  
Exp1  10988.0  1  1.7669693867636877e-05  0.1066554955820018  0.8933268347241307  0.0  0.0  0.0  0.0  0.0  0.0  
Exp1  24295.78  1  0.7126881404372936  0.2873117485642511  1.109984553578154e-07  0.0  0.0  0.0  0.0  0.0  0.0  
Exp1  33505.2  1  0.9961367754738438  0.003863224526078585  7.772347886977624e-14  0.0  0.0  0.0  0.0  0.0  0.0  
Exp1  35342.0  1  0.9982829154141613  0.0017170845858330496  5.673653187913582e-15  0.0  0.0  0.0  0.0  0.0  0.0  
Exp1  30066.12  1  0.9809081465481304  0.019091853438917977  1.295165555789333e-11  0.0  0.0  0.0  0.0  0.0  0.0  
Exp1  17201.959  1  0.02657119890151747  0.9712753694970379  0.0021534316014447407  0.0  0.0  0.0  0.0  0.0  0.0  
Exp1  32526.12  1  0.9939747533461653  0.006025246653510845  3.2397317861601217e-13  0.0  0.0  0.0  0.0  0.0  0.0  
Exp1  43072.14  1  0.9999238402661463  7.615973385364663e-05  2.047739190576168e-19  0.0  0.0  0.0  0.0  0.0  0.0  
Exp1  15768.6  1  0.009285305949065965  0.9767508872856999  0.013963806765234095  0.0  0.0  0.0  0.0  0.0  0.0  
Exp1  25041.16  1  0.7902916709158156  0.20970829456409465  3.452008982726743e-08  0.0  0.0  0.0  0.0  0.0  0.0  
Exp1  37856.94  1  0.9994072502871102  0.0005927497128895753  1.7813102712823898e-16  0.0  0.0  0.0  0.0  0.0  0.0  
Exp1  17557.02  1  0.033981232405638814  0.9646634215151908  0.0013553460791703297  0.0  0.0  0.0  0.0  0.0  0.0  
Exp1  16945.3  1  0.022166337831469738  0.9748238936413316  0.0030097685271987394  0.0  0.0  0.0  0.0  0.0  0.0  
Exp1  37353.46  1  0.9992696230176275  0.0007303769823722556  3.523064376165396e-16  0.0  0.0  0.0  0.0  0.0  0.0  
Exp1  26803.34  1  0.9073618715806627  0.09263812630602701  2.1133103837856976e-09  0.0  0.0  0.0  0.0  0.0  0.0  
Exp1  17400.4  1  0.03050814011566974  0.967829453178313  0.0016624067060172613  0.0  0.0  0.0  0.0  0.0  0.0  
Exp1  28112.06  1  0.9508723038240502  0.049127695908253576  2.676961260266612e-10  0.0  0.0  0.0  0.0  0.0  0.0  
Exp1  20875.56  1  0.24349856820192678  0.75648464374368  1.6788054393306803e-05  0.0  0.0  0.0  0.0  0.0  0.0  
Exp1  20758.3  1  0.23013444189686227  0.769845848864633  1.9709238504627442e-05  0.0  0.0  0.0  0.0  0.0  0.0  
Exp1  15975.24  1  0.010873569970914817  0.9784564393603957  0.010669990668689474  0.0  0.0  0.0  0.0  0.0  0.0  
Exp1  36144.78  1  0.9987841740839917  0.0012158259160065035  1.8516378724172724e-15  0.0  0.0  0.0  0.0  0.0  0.0  
Exp1  45428.0  1  0.9999680013520322  3.199864796775998e-05  1.1323339776825997e-20  0.0  0.0  0.0  0.0  0.0  0.0  
Exp1  39727.36  1  0.9997223626573359  0.00027763734266407725  1.4799110596291664e-17  0.0  0.0  0.0  0.0  0.0  0.0  
Exp1  31762.7  1  0.9914286906913041  0.00857130930769393  1.0019454033746632e-12  0.0  0.0  0.0  0.0  0.0  0.0  
Exp1  17276.58  1  0.027994024219153892  0.970052266783169  0.0019537089976771897  0.0  0.0  0.0  0.0  0.0  0.0  
Exp1  26064.52  1  0.8684032739626008  0.13159671920953406  6.827865138302112e-09  0.0  0.0  0.0  0.0  0.0  0.0  
Exp1  32802.46  1  0.9946896952509809  0.005310304748803048  2.1603567156788214e-13  0.0  0.0  0.0  0.0  0.0  0.0  
Exp1  34181.7  1  0.9971440679939777  0.002855932005992993  2.937344633456356e-14  0.0  0.0  0.0  0.0  0.0  0.0  
Exp1  31401.08  1  0.9898533192330184  0.010146680765262681  1.7188611040011106e-12  0.0  0.0  0.0  0.0  0.0  0.0  
Exp1  21681.62  1  0.3468989717897668  0.6530955620788779  5.466131355240056e-06  0.0  0.0  0.0  0.0  0.0  0.0  
Exp1  10605.06  1  7.68867626734875e-06  0.06707070182019736  0.9329216095035353  0.0  0.0  0.0  0.0  0.0  0.0  
Exp1  30199.78  1  0.9820901175065456  0.017909882482894286  1.0560221704750741e-11  0.0  0.0  0.0  0.0  0.0  0.0  
Exp1  32822.14  1  0.9947370960050516  0.0052629039947384715  2.0990712097750463e-13  0.0  0.0  0.0  0.0  0.0  0.0  
Exp1  36596.6  1  0.9989964779064017  0.0010035220935973063  9.92125085496931e-16  0.0  0.0  0.0  0.0  0.0  0.0  
Exp1  29468.34  1  0.9745556098089018  0.025444390158668766  3.242950598125153e-11  0.0  0.0  0.0  0.0  0.0  0.0  
Exp1  48074.14  1  0.9999874371715619  1.2562828438007031e-05  4.884553899466633e-22  0.0  0.0  0.0  0.0  0.0  0.0  
Exp1  12947.8  1  0.0006059206543201408  0.6215232737264499  0.37787080561923014  0.0  0.0  0.0  0.0  0.0  0.0  
Exp1  18196.62  1  0.052172678733822815  0.9472387551210831  0.0005885661450940712  0.0  0.0  0.0  0.0  0.0  0.0  
Exp1  27060.82  1  0.9181650973502774  0.08183490124453305  1.4051894975567118e-09  0.0  0.0  0.0  0.0  0.0  0.0  
Exp1  32189.92  1  0.9929674758239144  0.007032524175553937  5.317325539749526e-13  0.0  0.0  0.0  0.0  0.0  0.0  
Exp1  50721.098  1  0.9999948794486848  5.120551315189266e-06  2.3412728778287202e-23  0.0  0.0  0.0  0.0  0.0  0.0  
Exp1  28417.92  1  0.9576651441154986  0.04233485571871777  1.6578348605968626e-10  0.0  0.0  0.0  0.0  0.0  0.0  
Exp1  9344.72  1  4.44156976995345e-07  0.013803899581739455  0.9861956562612836  0.0  0.0  0.0  0.0  0.0  0.0  
Exp1  7479.2197  1  6.114249981725782e-09  0.0015111575797952079  0.9984888363059548  0.0  0.0  0.0  0.0  0.0  0.0  
Exp1  32311.28  1  0.9933499469154214  0.006650053084134111  4.4450442739713206e-13  0.0  0.0  0.0  0.0  0.0  0.0  
Exp1  30699.98  1  0.985883082961871  0.014116917033190826  4.938130433390956e-12  0.0  0.0  0.0  0.0  0.0  0.0  
Exp1  24938.66  1  0.7806902521426807  0.21930970728794005  4.056937919493935e-08  0.0  0.0  0.0  0.0  0.0  0.0  
Exp1  19766.92  1  0.13651453279745504  0.8634106622092409  7.480499330398554e-05  0.0  0.0  0.0  0.0  0.0  0.0  
Exp1  54435.7  1  0.9999984606132434  1.5393867566389412e-06  3.885742653029144e-25  0.0  0.0  0.0  0.0  0.0  0.0  
Exp1  21331.48  1  0.2997076901002786  0.7002833714764543  8.938423267076666e-06  0.0  0.0  0.0  0.0  0.0  0.0  
Exp1  45856.04  1  0.9999725668530491  2.7433146950864288e-05  6.7587983659709325e-21  0.0  0.0  0.0  0.0  0.0  0.0  
Exp1  28118.62  1  0.9510284567469861  0.04897154298805203  2.649619099274696e-10  0.0  0.0  0.0  0.0  0.0  0.0  
Exp1  35067.3  1  0.9980651535801102  0.0019348464198813823  8.350785352497907e-15  0.0  0.0  0.0  0.0  0.0  0.0  
Exp1  22803.379  1  0.5108822901361846  0.48911663356630386  1.076297511637811e-06  0.0  0.0  0.0  0.0  0.0  0.0  
Exp1  40826.16  1  0.99982002093421  0.00017997906579007413  3.544128126677851e-18  0.0  0.0  0.0  0.0  0.0  0.0  
Exp1  17472.56  1  0.03206610994505388  0.9664207564340295  0.0015131336209166409  0.0  0.0  0.0  0.0  0.0  0.0  
Exp1  27603.66  1  0.9370903857079079  0.06290961369634056  5.957515317552401e-10  0.0  0.0  0.0  0.0  0.0  0.0  
Exp1  15011.74  1  0.00507972439906639  0.9578013900787085  0.03711888552222521  0.0  0.0  0.0  0.0  0.0  0.0  
Exp1  22536.879  1  0.4712788729208451  0.5287195325888051  1.5944903497892767e-06  0.0  0.0  0.0  0.0  0.0  0.0  
Exp1  12589.46  1  0.00036001741526014037  0.504037776685701  0.4956022058990387  0.0  0.0  0.0  0.0  0.0  0.0  
Exp1  39193.54  1  0.9996561934975876  0.00034380650241230793  2.9887425890437315e-17  0.0  0.0  0.0  0.0  0.0  0.0  
Exp1  37933.2  1  0.9994256000417578  0.0005743999582420532  1.6072502386752456e-16  0.0  0.0  0.0  0.0  0.0  0.0  
Exp1  13242.18  1  0.0008885579482010592  0.7087298229868823  0.29038161906491666  0.0  0.0  0.0  0.0  0.0  0.0  
Exp1  37024.64  1  0.9991619989564423  0.0008380010435571496  5.515903656844815e-16  0.0  0.0  0.0  0.0  0.0  0.0  
Exp1  18796.86  1  0.0766160632006122  0.9231153418971524  0.0002685949022353501  0.0  0.0  0.0  0.0  0.0  0.0  
Exp1  37986.5  1  0.9994380779839238  0.0005619220160759824  1.4958472749549377e-16  0.0  0.0  0.0  0.0  0.0  0.0  
Exp1  7846.58  1  1.4113659826228022e-08  0.0022715444209983737  0.9977284414653418  0.0  0.0  0.0  0.0  0.0  0.0  
Exp1  44252.12  1  0.9999508821350316  4.9117864968366433e-05  4.7467919827188963e-20  0.0  0.0  0.0  0.0  0.0  0.0  
Exp1  34921.34  1  0.9979379016510597  0.0020620983489301648  1.0261408201231444e-14  0.0  0.0  0.0  0.0  0.0  0.0  
Exp1  19860.4  1  0.14386306729645268  0.8560708718179926  6.606088555471029e-05  0.0  0.0  0.0  0.0  0.0  0.0  
Exp1  12869.899  1  0.0005439446706813393  0.5967122343428868  0.40274382098643174  0.0  0.0  0.0  0.0  0.0  0.0  
Exp1  14759.18  1  0.00410650195994546  0.9447357398130994  0.05115775822695504  0.0  0.0  0.0  0.0  0.0  0.0  
Exp1  33240.34  1  0.9956468481204468  0.004353151879439019  1.1410246143642155e-13  0.0  0.0  0.0  0.0  0.0  0.0  
Exp1  30713.92  1  0.9859759136338585  0.014024086361306485  4.835147295282617e-12  0.0  0.0  0.0  0.0  0.0  0.0  
Exp1  11308.62  1  3.46705196795199e-05  0.1546550412560954  0.8453102882242252  0.0  0.0  0.0  0.0  0.0  0.0  
Exp1  23586.48  1  0.6229594874203742  0.3770401813383776  3.3124124815770914e-07  0.0  0.0  0.0  0.0  0.0  0.0  
Exp1  13066.7  1  0.0007105257937459171  0.6581316885620927  0.34115778564416144  0.0  0.0  0.0  0.0  0.0  0.0  
Exp1  14117.939  1  0.0022987726495142446  0.8852349057223766  0.11246632162810923  0.0  0.0  0.0  0.0  0.0  0.0  
Exp1  14446.76  1  0.0031215483391778564  0.9213323450719767  0.07554610658884554  0.0  0.0  0.0  0.0  0.0  0.0  
Exp1  29060.799  1  0.9690153902173899  0.030984609721701785  6.09082446491373e-11  0.0  0.0  0.0  0.0  0.0  0.0  
Exp1  8860.92  1  1.4570805908661285e-07  0.007570316276012947  0.9924295380159279  0.0  0.0  0.0  0.0  0.0  0.0  
Exp1  17176.54  1  0.026101845358398695  0.9716721347845068  0.002226019857094623  0.0  0.0  0.0  0.0  0.0  0.0  
Exp1  12231.939  1  0.0002011605202044658  0.38624916455790337  0.6135496749218922  0.0  0.0  0.0  0.0  0.0  0.0  
Exp1  42801.54  1  0.9999156758138801  8.432418611990732e-05  2.87314145916166e-19  0.0  0.0  0.0  0.0  0.0  0.0  
Exp1  10313.14  1  4.019338291628763e-06  0.04667342183235357  0.9533225588293548  0.0  0.0  0.0  0.0  0.0  0.0  
Exp1  27416.7  1  0.9311134329651696  0.06888656623454967  8.002807829530643e-10  0.0  0.0  0.0  0.0  0.0  0.0  
Exp1  27311.74  1  0.9275173233186784  0.07248267573662548  9.446962680286567e-10  0.0  0.0  0.0  0.0  0.0  0.0  
Exp1  31295.299  1  0.9893377927465282  0.010662207251457835  2.013981288581521e-12  0.0  0.0  0.0  0.0  0.0  0.0  
Exp1  38065.22  1  0.9994559793528598  0.0005440206471400392  1.3455172385969594e-16  0.0  0.0  0.0  0.0  0.0  0.0  
Exp1  36553.96  1  0.9989782179857212  0.0010217820142778005  1.0520807181227416e-15  0.0  0.0  0.0  0.0  0.0  0.0  
Exp1  37893.02  1  0.9994160075509093  0.0005839924490906093  1.6966976763675766e-16  0.0  0.0  0.0  0.0  0.0  0.0  
Exp1  31384.68  1  0.989775138666299  0.010224861331939413  1.7615682557224958e-12  0.0  0.0  0.0  0.0  0.0  0.0  
Exp1  21648.0  1  0.3422380101931144  0.6577562575633839  5.732243501781797e-06  0.0  0.0  0.0  0.0  0.0  0.0  
Exp1  32925.46  1  0.9949789179624381  0.005021082037381384  1.80487628158872e-13  0.0  0.0  0.0  0.0  0.0  0.0  
Exp1  40733.5  1  0.9998133829779163  0.0001866170220836699  3.9944832374299636e-18  0.0  0.0  0.0  0.0  0.0  0.0  
Exp1  27946.42  1  0.9467484629532756  0.0532515366994769  3.47247527275176e-10  0.0  0.0  0.0  0.0  0.0  0.0  
Exp1  11117.56  1  2.3268920617932664e-05  0.12421629952433808  0.875760431555044  0.0  0.0  0.0  0.0  0.0  0.0  
Exp1  44118.46  1  0.9999484029262163  5.159707378362543e-05  5.594844351319069e-20  0.0  0.0  0.0  0.0  0.0  0.0  
Exp1  39494.48  1  0.9996953047388513  0.00030469526114883217  2.0095714737087396e-17  0.0  0.0  0.0  0.0  0.0  0.0  
Exp1  37988.96  1  0.9994386469684063  0.000561353031593477  1.4908986426087894e-16  0.0  0.0  0.0  0.0  0.0  0.0  
Exp1  31097.68  1  0.9883003988644778  0.011699601132812291  2.7098562047869024e-12  0.0  0.0  0.0  0.0  0.0  0.0  
Exp1  36764.7  1  0.9990652294825643  0.0009347705174349389  7.874703660661418e-16  0.0  0.0  0.0  0.0  0.0  0.0  
Exp1  43511.66  1  0.9999353862609897  6.461373901030275e-05  1.1845814867437283e-19  0.0  0.0  0.0  0.0  0.0  0.0  
Exp1  23512.68  1  0.6128629998459356  0.3871366294865505  3.706675139323522e-07  0.0  0.0  0.0  0.0  0.0  0.0  
Exp1  50874.44  1  0.999995133555501  4.866444498916404e-06  1.9695714829895463e-23  0.0  0.0  0.0  0.0  0.0  0.0  
Exp1  29203.48  1  0.9710830236303019  0.02891697632087085  4.88274069927032e-11  0.0  0.0  0.0  0.0  0.0  0.0  
Exp1  20801.76  1  0.23503168139719469  0.7649497453819275  1.8573220877787895e-05  0.0  0.0  0.0  0.0  0.0  0.0  
Exp1  24371.22  1  0.7213577643489631  0.27864213695371565  9.869732136430429e-08  0.0  0.0  0.0  0.0  0.0  0.0  
Exp1  30860.7  1  0.9869168227038261  0.013083177292300905  3.87306976477437e-12  0.0  0.0  0.0  0.0  0.0  0.0  
Exp1  28645.879  1  0.9621057776832751  0.03789422220059611  1.161287987184689e-10  0.0  0.0  0.0  0.0  0.0  0.0  
Exp1  29354.36  1  0.9731168238691535  0.02688317609218006  3.866642330846723e-11  0.0  0.0  0.0  0.0  0.0  0.0  
Exp1  17004.34  1  0.02311608569610912  0.9740972890344011  0.002786625269489838  0.0  0.0  0.0  0.0  0.0  0.0  
Exp1  20874.74  1  0.2434041650651347  0.7565790281323587  1.680680250669291e-05  0.0  0.0  0.0  0.0  0.0  0.0  
Exp1  24121.94  1  0.6920363462623494  0.30796350835086267  1.453867878655307e-07  0.0  0.0  0.0  0.0  0.0  0.0  
Exp1  25219.1  1  0.8061580431958493  0.1938419307356859  2.6068464812823558e-08  0.0  0.0  0.0  0.0  0.0  0.0  
Exp1  31627.4  1  0.9908714209387957  0.00912857905997879  1.225665166161335e-12  0.0  0.0  0.0  0.0  0.0  0.0  
Exp1  37164.86  1  0.9992097889055916  0.0007902110944078009  4.554868139286655e-16  0.0  0.0  0.0  0.0  0.0  0.0  
Exp1  29008.32  1  0.9682173041087568  0.03178269582516669  6.607651398190726e-11  0.0  0.0  0.0  0.0  0.0  0.0  
Exp1  42200.48  1  0.9998940913587093  0.00010590864129068978  6.124666672544357e-19  0.0  0.0  0.0  0.0  0.0  0.0  
Exp1  32689.299  1  0.9944082426473474  0.005591757352397718  2.549756398308703e-13  0.0  0.0  0.0  0.0  0.0  0.0  
Exp1  27219.9  1  0.9242216420986406  0.07577835680898833  1.092371228902939e-09  0.0  0.0  0.0  0.0  0.0  0.0  
Exp1  16458.22  1  0.01558866366896335  0.9787284046668491  0.005682931664187705  0.0  0.0  0.0  0.0  0.0  0.0  
Exp1  16305.7  1  0.013930072466470912  0.9791354969929166  0.006934430540612607  0.0  0.0  0.0  0.0  0.0  0.0  
Exp1  40222.64  1  0.9997718835590184  0.00022811644098165245  7.74810349967558e-18  0.0  0.0  0.0  0.0  0.0  0.0  
Exp1  37707.7  1  0.9993695420213191  0.0006304579786808199  2.1791425122672776e-16  0.0  0.0  0.0  0.0  0.0  0.0  
Exp1  26877.14  1  0.9105908796843694  0.08940911843572147  1.879909170223188e-09  0.0  0.0  0.0  0.0  0.0  0.0  
Exp1  25407.7  1  0.8218831311223616  0.1781168495309542  1.9346684198187918e-08  0.0  0.0  0.0  0.0  0.0  0.0  
Exp1  30432.66  1  0.9839721218788132  0.016027878113779242  7.407530388741516e-12  0.0  0.0  0.0  0.0  0.0  0.0  
Exp1  25284.7  1  0.8117523161054326  0.18824766039251686  2.350205052443525e-08  0.0  0.0  0.0  0.0  0.0  0.0  
Exp1  43200.06  1  0.9999274077151553  7.259228484473998e-05  1.745592085278881e-19  0.0  0.0  0.0  0.0  0.0  0.0  
Exp1  38737.62  1  0.9995866307262001  0.00041336927379991326  5.472168653291269e-17  0.0  0.0  0.0  0.0  0.0  0.0  
Exp1  36763.06  1  0.9990645781539664  0.0009354218460328224  7.892584432165591e-16  0.0  0.0  0.0  0.0  0.0  0.0  
Exp1  18305.68  1  0.05602175092204948  0.9434677760410439  0.0005104730369065228  0.0  0.0  0.0  0.0  0.0  0.0  
Exp1  23275.7  1  0.5796666687635418  0.420332800355945  5.30880513243402e-07  0.0  0.0  0.0  0.0  0.0  0.0  
Exp1  24882.08  1  0.7752444489142107  0.2247555067388072  4.434698203522883e-08  0.0  0.0  0.0  0.0  0.0  0.0  
Exp1  9409.5  1  5.15441515181844e-07  0.014971525633643658  0.9850279589248411  0.0  0.0  0.0  0.0  0.0  0.0  
Exp1  31970.98  1  0.9922185065991066  0.007781493400158218  7.352864133176085e-13  0.0  0.0  0.0  0.0  0.0  0.0  
Exp1  10665.74  1  8.786264479259077e-06  0.07226320513438939  0.9277280086011314  0.0  0.0  0.0  0.0  0.0  0.0  
Exp1  55930.56  1  0.9999990342346242  9.657653757983106e-07  7.854356156052157e-26  0.0  0.0  0.0  0.0  0.0  0.0  
Exp1  39102.52  1  0.9996433565419381  0.00035664345806179815  3.3711531543774555e-17  0.0  0.0  0.0  0.0  0.0  0.0  
Exp1  15142.12  1  0.005654641035190781  0.9629364459885654  0.03140891297624376  0.0  0.0  0.0  0.0  0.0  0.0  
Exp1  24645.92  1  0.7513864095686286  0.24861352617925186  6.425211955540605e-08  0.0  0.0  0.0  0.0  0.0  0.0  
Exp1  8171.3  1  2.9724365328086783e-08  0.003303623862084767  0.9966963464135499  0.0  0.0  0.0  0.0  0.0  0.0  
Exp1  25083.799  1  0.7941862718039236  0.20581369592085233  3.227522403526772e-08  0.0  0.0  0.0  0.0  0.0  0.0  
Exp1  8833.86  1  1.368894709331443e-07  0.007322917162107933  0.9926769459484212  0.0  0.0  0.0  0.0  0.0  0.0  
Exp1  21446.28  1  0.31483639619458365  0.6851559906237777  7.6131816385748735e-06  0.0  0.0  0.0  0.0  0.0  0.0  
Exp1  31419.94  1  0.9899425585963082  0.010057441402020875  1.6709872665220823e-12  0.0  0.0  0.0  0.0  0.0  0.0  
Exp1  31219.04  1  0.9889492470853262  0.011050752912415739  2.2581225158386568e-12  0.0  0.0  0.0  0.0  0.0  0.0  
Exp1  17556.2  1  0.03396232884386775  0.9646808886914857  0.0013567824646464725  0.0  0.0  0.0  0.0  0.0  0.0  
Exp1  39314.9  1  0.9996725631986786  0.00032743680132153453  2.5460977989642785e-17  0.0  0.0  0.0  0.0  0.0  0.0  
Exp1  20286.8  1  0.18125493211407434  0.8187077290447687  3.7338841156851225e-05  0.0  0.0  0.0  0.0  0.0  0.0  
Exp1  33826.64  1  0.996655057022749  0.003344942977202031  4.8884638352679674e-14  0.0  0.0  0.0  0.0  0.0  0.0  
Exp1  39709.32  1  0.9997203596507456  0.0002796403492543894  1.5153398187427378e-17  0.0  0.0  0.0  0.0  0.0  0.0  
Exp1  43106.58  1  0.9999248183466793  7.518165332075871e-05  1.9615404340541312e-19  0.0  0.0  0.0  0.0  0.0  0.0  
Exp1  11534.12  1  5.479864042395879e-05  0.1982147142038256  0.8017304871557505  0.0  0.0  0.0  0.0  0.0  0.0  
Exp1  41820.0  1  0.9998775026068154  0.00012249739318463573  9.922957145846977e-19  0.0  0.0  0.0  0.0  0.0  0.0  
Exp1  19247.86  1  0.10094575597100947  0.8989056634060045  0.00014858062298599495  0.0  0.0  0.0  0.0  0.0  0.0  
Exp1  39605.18  1  0.9997084943368969  0.00029150566310304123  1.737365084612805e-17  0.0  0.0  0.0  0.0  0.0  0.0  
Exp1  24873.879  1  0.7744459507633797  0.22555400431355252  4.4923067659930565e-08  0.0  0.0  0.0  0.0  0.0  0.0  
Exp1  17141.28  1  0.025463393802359558  0.9722058414089676  0.002330764788672788  0.0  0.0  0.0  0.0  0.0  0.0  
Exp1  18104.78  1  0.04911547635023321  0.9502210354775166  0.0006634881722502075  0.0  0.0  0.0  0.0  0.0  0.0  
Exp1  36907.38  1  0.9991197087221725  0.0008802912778267389  6.475798830053654e-16  0.0  0.0  0.0  0.0  0.0  0.0  
Exp1  29192.0  1  0.9709219376079554  0.02907806234234137  4.9703227420765157e-11  0.0  0.0  0.0  0.0  0.0  0.0  
Exp1  28945.18  1  0.9672296551104951  0.03277034481662271  7.28822424843408e-11  0.0  0.0  0.0  0.0  0.0  0.0  
Exp1  53247.52  1  0.9999977545471401  2.245452859819114e-06  1.4130652842338652e-24  0.0  0.0  0.0  0.0  0.0  0.0  
Exp1  30597.48  1  0.9851797811490739  0.014820218845158238  5.767776840810616e-12  0.0  0.0  0.0  0.0  0.0  0.0  
Exp1  47263.98  1  0.9999833431235952  1.665687640477968e-05  1.2639136847091475e-21  0.0  0.0  0.0  0.0  0.0  0.0  
Exp1  9699.78  1  1.0023000447983657e-06  0.021569932786413056  0.9784290649135421  0.0  0.0  0.0  0.0  0.0  0.0  
Exp1  27604.48  1  0.9371154768108824  0.0628845225941373  5.949804177689925e-10  0.0  0.0  0.0  0.0  0.0  0.0  
Exp1  19235.56  1  0.10020535759254579  0.8996436365599302  0.00015100584752397158  0.0  0.0  0.0  0.0  0.0  0.0  
Exp1  14443.4795  1  0.0031123211754235706  0.9210352962059266  0.07585238261864981  0.0  0.0  0.0  0.0  0.0  0.0  
Exp1  12496.8  1  0.000311470578095572  0.4730167634853298  0.5266717659365746  0.0  0.0  0.0  0.0  0.0  0.0  
Exp1  27702.06  1  0.9400278946741314  0.05997210481572896  5.101396655280044e-10  0.0  0.0  0.0  0.0  0.0  0.0  
Exp1  9248.78  1  3.5621154384392235e-07  0.012243217026952767  0.9877564267615034  0.0  0.0  0.0  0.0  0.0  0.0  
Exp1  29005.86  1  0.968179480348323  0.03182051958534838  6.632871169823732e-11  0.0  0.0  0.0  0.0  0.0  0.0  
Exp1  30023.48  1  0.9805144319662817  0.01948556801989399  1.3824267374576738e-11  0.0  0.0  0.0  0.0  0.0  0.0  
Exp1  10924.04  1  1.5404835128209723e-05  0.09882964366669977  0.901154951498172  0.0  0.0  0.0  0.0  0.0  0.0  
Exp1  29359.28  1  0.973180489465206  0.026819510496419792  3.837429899613359e-11  0.0  0.0  0.0  0.0  0.0  0.0  
Exp1  31788.12  1  0.9915293743738675  0.00847062562516773  9.647654322999464e-13  0.0  0.0  0.0  0.0  0.0  0.0  
Exp1  38448.98  1  0.9995351059443619  0.0004648940556380617  8.042535517395453e-17  0.0  0.0  0.0  0.0  0.0  0.0  
Exp1  22820.6  1  0.5134309934869923  0.4865679573588817  1.0491541259682353e-06  0.0  0.0  0.0  0.0  0.0  0.0  
Exp1  37095.98  1  0.9991866811016383  0.0008133188983612183  5.003709381641707e-16  0.0  0.0  0.0  0.0  0.0  0.0  
Exp1  35111.58  1  0.9981021177533694  0.0018978822466227453  7.845493112695803e-15  0.0  0.0  0.0  0.0  0.0  0.0  
Exp1  16072.82  1  0.011705728460700766  0.9788986827155874  0.00939558882371179  0.0  0.0  0.0  0.0  0.0  0.0  
Exp1  45211.52  1  0.9999653963061539  3.4603693846110755e-05  1.471671821831492e-20  0.0  0.0  0.0  0.0  0.0  0.0  
Exp1  8408.28  1  5.12917789646715e-08  0.004372819626149258  0.9956271290820718  0.0  0.0  0.0  0.0  0.0  0.0  
Exp1  31241.18  1  0.9890634877311058  0.010936512266709948  2.1843455933881616e-12  0.0  0.0  0.0  0.0  0.0  0.0  
Exp1  33221.48  1  0.9956096024553883  0.004390397544494579  1.1727006024188276e-13  0.0  0.0  0.0  0.0  0.0  0.0  
Exp1  9307.0  1  4.072583057207612e-07  0.013167278142155996  0.9868323145995384  0.0  0.0  0.0  0.0  0.0  0.0  
Exp1  29494.58  1  0.9748756903179723  0.02512430965088474  3.114311086410629e-11  0.0  0.0  0.0  0.0  0.0  0.0  
Exp1  31446.18  1  0.9900652876181374  0.009934712380255978  1.606652521959086e-12  0.0  0.0  0.0  0.0  0.0  0.0  
Exp1  17352.02  1  0.029502323676810622  0.9687270127960588  0.0017706635271305012  0.0  0.0  0.0  0.0  0.0  0.0  
Exp1  40482.58  1  0.9997940869295555  0.00020591307044449738  5.527375220742847e-18  0.0  0.0  0.0  0.0  0.0  0.0  
Exp1  14516.46  1  0.003322574975722349  0.9273662889578962  0.06931113606638152  0.0  0.0  0.0  0.0  0.0  0.0  
Exp1  30166.98  1  0.9818072515512707  0.018192748437627138  1.1102222104601514e-11  0.0  0.0  0.0  0.0  0.0  0.0  
Exp1  28841.86  1  0.9655457066784869  0.034454293235934054  8.557889030610053e-11  0.0  0.0  0.0  0.0  0.0  0.0  
Exp1  14312.28  1  0.0027611253390043776  0.9081790170349334  0.0890598576260623  0.0  0.0  0.0  0.0  0.0  0.0  
Exp1  31919.32  1  0.9920299119618929  0.007970088037313161  7.938766683311092e-13  0.0  0.0  0.0  0.0  0.0  0.0  
Exp1  50316.84  1  0.9999941407209331  5.859279066952654e-06  3.6992356824356064e-23  0.0  0.0  0.0  0.0  0.0  0.0  
Exp1  20537.72  1  0.20628595144162545  0.793687441800663  2.6606757711568794e-05  0.0  0.0  0.0  0.0  0.0  0.0  
Exp1  18278.62  1  0.055044001681745794  0.9444271698237533  0.0005288284945009965  0.0  0.0  0.0  0.0  0.0  0.0  
Exp1  18686.98  1  0.07151275913812108  0.9281770955254965  0.00031014533638243065  0.0  0.0  0.0  0.0  0.0  0.0  
Exp1  29647.1  1  0.9766553572152853  0.023344642760090198  2.462461465357587e-11  0.0  0.0  0.0  0.0  0.0  0.0  
Exp1  13675.96  1  0.0014661038958651916  0.8123174415211416  0.18621645458299305  0.0  0.0  0.0  0.0  0.0  0.0  
Exp1  34922.16  1  0.9979386297309557  0.002061370269034081  1.0249696656702869e-14  0.0  0.0  0.0  0.0  0.0  0.0  
Exp1  33446.98  1  0.996034260361884  0.003965739638031323  8.455526511761827e-14  0.0  0.0  0.0  0.0  0.0  0.0  
Exp1  18865.74  1  0.07997205613794592  0.9197825237330939  0.00024542012896010577  0.0  0.0  0.0  0.0  0.0  0.0  
Exp1  22386.0  1  0.44884279393935617  0.5511552180022813  1.988058362623591e-06  0.0  0.0  0.0  0.0  0.0  0.0  
Exp1  28385.94  1  0.9570012356977763  0.04299876412793326  1.7429045460375798e-10  0.0  0.0  0.0  0.0  0.0  0.0  
Exp1  33762.68  1  0.9965580130219047  0.003441986978041557  5.360080880019076e-14  0.0  0.0  0.0  0.0  0.0  0.0  
Exp1  24612.299  1  0.747842192501409  0.2521577397723208  6.772627011238435e-08  0.0  0.0  0.0  0.0  0.0  0.0  
Exp1  34903.3  1  0.9979215683887364  0.002078431611253144  1.0526564113431025e-14  0.0  0.0  0.0  0.0  0.0  0.0  
Exp1  22922.28  1  0.5284332999467672  0.47156579808745525  9.019657775002065e-07  0.0  0.0  0.0  0.0  0.0  0.0  
Exp1  24020.26  1  0.6795315055669339  0.32046832427387856  1.7015918749462491e-07  0.0  0.0  0.0  0.0  0.0  0.0  
Exp1  25354.4  1  0.8175509087908348  0.18244907016010573  2.1049059488727814e-08  0.0  0.0  0.0  0.0  0.0  0.0  
Exp1  22342.54  1  0.44239719895992846  0.5576006831381155  2.11790195604029e-06  0.0  0.0  0.0  0.0  0.0  0.0  
Exp1  35191.12  1  0.9981666720264225  0.0018333279735706053  7.014193515628057e-15  0.0  0.0  0.0  0.0  0.0  0.0  
Exp1  18151.52  1  0.05065080444065698  0.948724954057717  0.000624241501625987  0.0  0.0  0.0  0.0  0.0  0.0  
Exp1  26463.04  1  0.8909910822913871  0.10900891408219944  3.626413517383731e-09  0.0  0.0  0.0  0.0  0.0  0.0  
Exp1  26988.66  1  0.9152662961509922  0.0847337022736662  1.5753415374922387e-09  0.0  0.0  0.0  0.0  0.0  0.0  
Exp1  8946.2  1  1.7738305362190374e-07  0.008408432516209551  0.9915913901007368  0.0  0.0  0.0  0.0  0.0  0.0  
Exp1  20458.18  1  0.19810695875380555  0.8018634087914827  2.9632454711958736e-05  0.0  0.0  0.0  0.0  0.0  0.0  
Exp1  14374.6  1  0.0029238012844761455  0.9145324972447907  0.08254370147073316  0.0  0.0  0.0  0.0  0.0  0.0  
Exp1  20035.06  1  0.1584039099180827  0.8415437584341815  5.233164773572197e-05  0.0  0.0  0.0  0.0  0.0  0.0  
Exp1  12445.96  1  0.00028715687482021513  0.4560660982794952  0.5436467448456845  0.0  0.0  0.0  0.0  0.0  0.0  
Exp1  34379.32  1  0.9973832806888536  0.002616719311124298  2.2151032241582704e-14  0.0  0.0  0.0  0.0  0.0  0.0  
Exp1  43231.22  1  0.9999282501568202  7.17498431799398e-05  1.6790708236066992e-19  0.0  0.0  0.0  0.0  0.0  0.0  
Exp1  18211.379  1  0.052679665400405785  0.9467430004760179  0.0005773341235763652  0.0  0.0  0.0  0.0  0.0  0.0  
Exp1  55842.0  1  0.9999990074531644  9.92546835628183e-07  8.627957266566321e-26  0.0  0.0  0.0  0.0  0.0  0.0  
Exp1  16566.459  1  0.016872820256503624  0.9781928574643433  0.004934322279153108  0.0  0.0  0.0  0.0  0.0  0.0  
Exp1  25388.02  1  0.8202927422503847  0.17970723779053804  1.9959077179208668e-08  0.0  0.0  0.0  0.0  0.0  0.0  
Exp1  29301.06  1  0.97241546164744  0.02758453831057326  4.198678580024399e-11  0.0  0.0  0.0  0.0  0.0  0.0  
Exp1  29423.24  1  0.9739959161886942  0.02600408377653966  3.476610509599193e-11  0.0  0.0  0.0  0.0  0.0  0.0  
Exp1  32347.36  1  0.993459401638393  0.006540598361185537  4.2147938179480575e-13  0.0  0.0  0.0  0.0  0.0  0.0  
Exp1  34189.9  1  0.9971544114310543  0.002845588568916716  2.9031746408463106e-14  0.0  0.0  0.0  0.0  0.0  0.0  
Exp1  10576.36  1  7.217151035945644e-06  0.06473947220682424  0.9352533106421398  0.0  0.0  0.0  0.0  0.0  0.0  
Exp1  36968.06  1  0.9991418624019178  0.0008581375980816213  5.959711416777234e-16  0.0  0.0  0.0  0.0  0.0  0.0  
Exp1  21292.94  1  0.29471044280406283  0.7052801255202386  9.431675698584204e-06  0.0  0.0  0.0  0.0  0.0  0.0  
Exp1  53458.258  1  0.9999979009377092  2.0990622907240194e-06  1.1223840423048505e-24  0.0  0.0  0.0  0.0  0.0  0.0  
Exp1  23915.299  1  0.6663106398659149  0.33368916006497884  2.0006910629185976e-07  0.0  0.0  0.0  0.0  0.0  0.0  
Exp1  11489.84  1  5.0149009301449e-05  0.188980628828498  0.8109692221622006  0.0  0.0  0.0  0.0  0.0  0.0  
Exp1  12332.8  1  0.0002385531402272147  0.41875419893374494  0.5810072479260279  0.0  0.0  0.0  0.0  0.0  0.0  
Exp1  43858.52  1  0.9999431988217028  5.6801178297163506e-05  7.709298423867619e-20  0.0  0.0  0.0  0.0  0.0  0.0  
Exp1  27009.98  1  0.9161325617530532  0.0838674367239046  1.5230423139459473e-09  0.0  0.0  0.0  0.0  0.0  0.0  
Exp1  40643.3  1  0.9998066734392947  0.00019332656070528367  4.488607561559862e-18  0.0  0.0  0.0  0.0  0.0  0.0  
Exp1  22227.74  1  0.42542406573087865  0.5745734324135016  2.5018556197559686e-06  0.0  0.0  0.0  0.0  0.0  0.0  
Exp1  13578.38  1  0.0013175508297538318  0.79185036949276  0.20683207967748624  0.0  0.0  0.0  0.0  0.0  0.0  
Exp1  26194.9  1  0.8762265226682846  0.1237734717805562  5.551159386967727e-09  0.0  0.0  0.0  0.0  0.0  0.0  
Exp1  33099.3  1  0.9953599412957532  0.004640058704106633  1.400778524262509e-13  0.0  0.0  0.0  0.0  0.0  0.0  
Exp1  32279.299  1  0.9932513189295302  0.006748681070003776  4.6597816626405e-13  0.0  0.0  0.0  0.0  0.0  0.0  
Exp1  19222.44  1  0.09942068310411686  0.9004256813477154  0.00015363554816768407  0.0  0.0  0.0  0.0  0.0  0.0  
Exp1  23580.74  1  0.6221770071954503  0.3778226586438124  3.341607372143465e-07  0.0  0.0  0.0  0.0  0.0  0.0  
Exp1  34448.2  1  0.997461665945167  0.0025383340548127626  2.0079915485075778e-14  0.0  0.0  0.0  0.0  0.0  0.0  
Exp1  32584.34  1  0.9941332897687765  0.005866710230926105  2.974203965536728e-13  0.0  0.0  0.0  0.0  0.0  0.0  
Exp1  34575.3  1  0.997599942424413  0.0024000575755703836  1.67576755773069e-14  0.0  0.0  0.0  0.0  0.0  0.0  
Exp1  12887.939  1  0.0005578502340687145  0.602508530152623  0.39693361961330836  0.0  0.0  0.0  0.0  0.0  0.0  
Exp1  28296.56  1  0.9550902940499986  0.04490970574953803  2.0046340581637132e-10  0.0  0.0  0.0  0.0  0.0  0.0  
Exp1  10676.4  1  8.994142739865276e-06  0.07321338338354938  0.9267776224737108  0.0  0.0  0.0  0.0  0.0  0.0  
Exp1  38100.48  1  0.9994638069454298  0.0005361930545699789  1.283199574120509e-16  0.0  0.0  0.0  0.0  0.0  0.0  
Exp1  9767.84  1  1.1707775114797806e-06  0.02350256431149537  0.9764962649109932  0.0  0.0  0.0  0.0  0.0  0.0  
Exp1  42435.82  1  0.9999031605495782  9.683945042180876e-05  4.550220589750871e-19  0.0  0.0  0.0  0.0  0.0  0.0  
Exp1  44231.62  1  0.9999505100934558  4.948990654415801e-05  4.8678990876433384e-20  0.0  0.0  0.0  0.0  0.0  0.0  
Exp1  25861.16  1  0.8553053222710999  0.14469466829983213  9.429067963299583e-09  0.0  0.0  0.0  0.0  0.0  0.0  
Exp1  28587.66  1  0.9610186583282152  0.03898134154461729  1.2716748392856583e-10  0.0  0.0  0.0  0.0  0.0  0.0  
Exp1  33464.2  1  0.9960648484025282  0.003935151597389338  8.247536997462533e-14  0.0  0.0  0.0  0.0  0.0  0.0  
Exp1  17297.08  1  0.028396817737533695  0.969701013730855  0.0019021685316113655  0.0  0.0  0.0  0.0  0.0  0.0  
Exp1  11921.9795  1  0.00011569643221140361  0.2934910223669337  0.7063932812008549  0.0  0.0  0.0  0.0  0.0  0.0  
Exp1  13823.56  1  0.0017136697808268029  0.8401707870101471  0.15811554320902613  0.0  0.0  0.0  0.0  0.0  0.0  
Exp1  28039.9  1  0.9491161037040587  0.050883895996125354  2.998158397942759e-10  0.0  0.0  0.0  0.0  0.0  0.0  
Exp1  17413.52  1  0.030786165569740658  0.9675796211348677  0.0016342132953915207  0.0  0.0  0.0  0.0  0.0  0.0  
Exp1  29795.52  1  0.9782633895532773  0.021736610427119794  1.9602956349292823e-11  0.0  0.0  0.0  0.0  0.0  0.0  
Exp1  29146.9  1  0.9702803972577003  0.029719602689000618  5.329896059977285e-11  0.0  0.0  0.0  0.0  0.0  0.0  
Exp1  28009.56  1  0.9483596360596063  0.051640363625949696  3.1444393843377055e-10  0.0  0.0  0.0  0.0  0.0  0.0  
Exp1  12482.04  1  0.0003042462198335654  0.4680871052983374  0.5316086484818291  0.0  0.0  0.0  0.0  0.0  0.0  
Exp1  38896.7  1  0.9996124411313859  0.00038755886861396594  4.428928457450796e-17  0.0  0.0  0.0  0.0  0.0  0.0  
Exp1  39963.52  1  0.9997472457483862  0.00025275425161378157  1.0863539032843286e-17  0.0  0.0  0.0  0.0  0.0  0.0  
Exp1  28546.66  1  0.9602337271404258  0.03976627272399846  1.3557584383776482e-10  0.0  0.0  0.0  0.0  0.0  0.0  
Exp1  19711.98  1  0.13233362999068568  0.8675859035795767  8.046642973776047e-05  0.0  0.0  0.0  0.0  0.0  0.0  
Exp1  22309.74  1  0.43753719870233115  0.5624605799329153  2.221364753565186e-06  0.0  0.0  0.0  0.0  0.0  0.0  
Exp1  18867.379  1  0.08005378477578089  0.9197013239991564  0.00024489122506278504  0.0  0.0  0.0  0.0  0.0  0.0  
Exp1  9562.84  1  7.327217183129961e-07  0.018152836387054845  0.9818464308912268  0.0  0.0  0.0  0.0  0.0  0.0  
Exp1  19958.8  1  0.15192435981308314  0.8480176985133577  5.794167355910888e-05  0.0  0.0  0.0  0.0  0.0  0.0  
Exp1  34166.94  1  0.9971252878360459  0.002874712163923957  3.0000905640201676e-14  0.0  0.0  0.0  0.0  0.0  0.0  
Exp1  17121.6  1  0.025113165190013716  0.9724954585718895  0.002391376238096852  0.0  0.0  0.0  0.0  0.0  0.0  
Exp1  36716.32  1  0.9990459636297246  0.0009540363702745428  8.41553421016422e-16  0.0  0.0  0.0  0.0  0.0  0.0  
Exp1  14365.58  1  0.002899788719775216  0.9136407408986273  0.08345947038159737  0.0  0.0  0.0  0.0  0.0  0.0  
Exp1  14853.4795  1  0.004449602770085412  0.9501450176098319  0.045405379620082675  0.0  0.0  0.0  0.0  0.0  0.0  
Exp1  22946.879  1  0.532050361666759  0.4679487688460043  8.694872364962393e-07  0.0  0.0  0.0  0.0  0.0  0.0  
Exp1  33317.418  1  0.9957957768736101  0.004204223126287916  1.0202265346305092e-13  0.0  0.0  0.0  0.0  0.0  0.0  
Exp1  12855.14  1  0.0005327637644579728  0.5919488685485722  0.4075183676869699  0.0  0.0  0.0  0.0  0.0  0.0  
Exp1  60051.88  1  0.999999720012129  2.799878710739256e-07  1.0987196885753316e-27  0.0  0.0  0.0  0.0  0.0  0.0  
Exp1  12012.18  1  0.00013649867721631726  0.31915885936632393  0.6807046419564597  0.0  0.0  0.0  0.0  0.0  0.0  
Exp1  33710.2  1  0.996476227480549  0.003523772519393258  5.78106940319308e-14  0.0  0.0  0.0  0.0  0.0  0.0  
Exp1  23476.6  1  0.6078832535141827  0.392116354909551  3.915762662961871e-07  0.0  0.0  0.0  0.0  0.0  0.0  
Exp1  10450.08  1  5.455756716500373e-06  0.055364992146538054  0.9446295520967455  0.0  0.0  0.0  0.0  0.0  0.0  
Exp1  34530.2  1  0.9975517958725655  0.0024482041274167385  1.7867746534643583e-14  0.0  0.0  0.0  0.0  0.0  0.0  
Exp1  19044.5  1  0.08927287797173505  0.9105330008872095  0.00019412114105553095  0.0  0.0  0.0  0.0  0.0  0.0  
Exp1  20950.18  1  0.2522454027690995  0.7477394437633182  1.515346758218304e-05  0.0  0.0  0.0  0.0  0.0  0.0  
Exp1  10365.62  1  4.519727870003117e-06  0.049835934449617425  0.9501595458225126  0.0  0.0  0.0  0.0  0.0  0.0  
Exp1  18425.4  1  0.06053371958590938  0.9390296914116948  0.00043658900239577496  0.0  0.0  0.0  0.0  0.0  0.0  
Exp1  15405.34  1  0.006989318352028294  0.9706391779131801  0.022371503734791496  0.0  0.0  0.0  0.0  0.0  0.0  
Exp1  11673.52  1  7.21392237947361e-05  0.22950729634201306  0.7704205644341923  0.0  0.0  0.0  0.0  0.0  0.0  
Exp1  9197.12  1  3.162720869284929e-07  0.011478913582414796  0.9885207701454982  0.0  0.0  0.0  0.0  0.0  0.0  
Exp1  35893.86  1  0.9986464473838488  0.001353552616148437  2.623527164545607e-15  0.0  0.0  0.0  0.0  0.0  0.0  
Exp1  34161.2  1  0.9971179614645029  0.002882038535466864  3.0248162798147187e-14  0.0  0.0  0.0  0.0  0.0  0.0  
Exp1  32945.14  1  0.9950236486890883  0.004976351310736304  1.7537550750353568e-13  0.0  0.0  0.0  0.0  0.0  0.0  
Exp1  34914.78  1  0.997931963611769  0.0020680363882206506  1.0357268685501868e-14  0.0  0.0  0.0  0.0  0.0  0.0  
Exp1  18627.12  1  0.06885804325251943  0.9308065468102242  0.0003354099372563359  0.0  0.0  0.0  0.0  0.0  0.0  
Exp1  26559.799  1  0.8959036769720083  0.10409631991789393  3.1100977337739907e-09  0.0  0.0  0.0  0.0  0.0  0.0  
Exp1  20582.0  1  0.21093589204675123  0.7890390522831473  2.5055670101356904e-05  0.0  0.0  0.0  0.0  0.0  0.0  
Exp1  10814.9795  1  1.2170213920749504e-05  0.08667450405655708  0.9133133257295222  0.0  0.0  0.0  0.0  0.0  0.0  
Exp1  23533.18  1  0.6156790140509417  0.38432062666817624  3.592808820345646e-07  0.0  0.0  0.0  0.0  0.0  0.0  
Exp1  38840.12  1  0.9996034609562565  0.0003965390437436081  4.7746520798682104e-17  0.0  0.0  0.0  0.0  0.0  0.0  
Exp1  8772.36  1  1.1877996495661926e-07  0.006791495880525766  0.9932083853395093  0.0  0.0  0.0  0.0  0.0  0.0  
Exp1  29206.76  1  0.9711288922991931  0.028871107652226873  4.8579982072543873e-11  0.0  0.0  0.0  0.0  0.0  0.0  
Exp1  13029.8  1  0.0006767285513679275  0.6469512527414514  0.35237201870718066  0.0  0.0  0.0  0.0  0.0  0.0  
Exp1  12190.939  1  0.00018743439612314565  0.37330461780400864  0.6265079477998682  0.0  0.0  0.0  0.0  0.0  0.0  
Exp1  26581.12  1  0.8969580092820482  0.10304198771134808  3.0066036846587823e-09  0.0  0.0  0.0  0.0  0.0  0.0  
Exp1  25461.0  1  0.8261277266786157  0.17387225553990723  1.77814771602618e-08  0.0  0.0  0.0  0.0  0.0  0.0  
Exp1  18541.84  1  0.0652240940375061  0.9344009308889453  0.0003749750735485654  0.0  0.0  0.0  0.0  0.0  0.0  
Exp1  30800.84  1  0.986541258339102  0.013458741656658287  4.239581167624807e-12  0.0  0.0  0.0  0.0  0.0  0.0  
Exp1  26376.12  1  0.8863941194850685  0.11360587635189727  4.163034221067429e-09  0.0  0.0  0.0  0.0  0.0  0.0  
Exp1  15147.86  1  0.0056811709537751874  0.9631404497195638  0.03117837932666099  0.0  0.0  0.0  0.0  0.0  0.0  
Exp1  41840.5  1  0.9998784617867715  0.00012153821322846425  9.667777024695435e-19  0.0  0.0  0.0  0.0  0.0  0.0  
Exp1  21661.94  1  0.34416756772893115  0.6558268118581618  5.620412906971143e-06  0.0  0.0  0.0  0.0  0.0  0.0  
Exp1  27359.299  1  0.9291688310507864  0.07083116807293856  8.762750221130638e-10  0.0  0.0  0.0  0.0  0.0  0.0  
Exp1  10124.54  1  2.6305134849317784e-06  0.03684058986772823  0.9631567796187868  0.0  0.0  0.0  0.0  0.0  0.0  
Exp1  25147.76  1  0.7999176136669608  0.2000823571556885  2.91773506820491e-08  0.0  0.0  0.0  0.0  0.0  0.0  
Exp1  13647.26  1  0.0014212029948596516  0.8064692023434538  0.1921095946616867  0.0  0.0  0.0  0.0  0.0  0.0  
Exp1  14121.22  1  0.0023060334621898748  0.8856636140462419  0.11203035249156816  0.0  0.0  0.0  0.0  0.0  0.0  
Exp1  21802.98  1  0.36391917220516207  0.6360762259732439  4.601821594111477e-06  0.0  0.0  0.0  0.0  0.0  0.0  
Exp1  33028.78  1  0.9952091672229025  0.0047908327769421305  1.552315367362315e-13  0.0  0.0  0.0  0.0  0.0  0.0  
Exp1  10918.3  1  1.5215545037344514e-05  0.0981524421257362  0.9018323423292264  0.0  0.0  0.0  0.0  0.0  0.0  
Exp1  12123.7  1  0.0001666396668419667  0.3524709327596398  0.6473624275735181  0.0  0.0  0.0  0.0  0.0  0.0  
Exp1  44947.48  1  0.9999619155632788  3.808443672118594e-05  2.0282428605095576e-20  0.0  0.0  0.0  0.0  0.0  0.0  
Exp1  31511.78  1  0.9903652674120474  0.009634732586495965  1.4565911789259919e-12  0.0  0.0  0.0  0.0  0.0  0.0  
Exp1  34792.6  1  0.9978183678432935  0.0021816321566943946  1.2311898509265153e-14  0.0  0.0  0.0  0.0  0.0  0.0  
Exp1  24236.74  1  0.705777977077115  0.29422190125318737  1.2166969765238217e-07  0.0  0.0  0.0  0.0  0.0  0.0  
Exp1  24918.16  1  0.7787292000239062  0.22127075807638066  4.189971310749727e-08  0.0  0.0  0.0  0.0  0.0  0.0  
Exp1  18461.48  1  0.061954400686389806  0.937629108429394  0.0004164908842162129  0.0  0.0  0.0  0.0  0.0  0.0  
Exp1  20117.06  1  0.16560012434140264  0.8343529819727944  4.689368580295203e-05  0.0  0.0  0.0  0.0  0.0  0.0  
Exp1  9412.78  1  5.193371099785971e-07  0.015033229279895739  0.9849662513829942  0.0  0.0  0.0  0.0  0.0  0.0  
Exp1  31946.379  1  0.9921292659829862  0.00787073401625132  7.6262669059049e-13  0.0  0.0  0.0  0.0  0.0  0.0  
Exp1  33852.88  1  0.9966940257326471  0.003305974267305794  4.707391989469817e-14  0.0  0.0  0.0  0.0  0.0  0.0  
Exp1  23600.42  1  0.6248507158561594  0.37514895986784264  3.242759979823043e-07  0.0  0.0  0.0  0.0  0.0  0.0  
Exp1  20418.0  1  0.19406172757365897  0.8059069864283294  3.128599801162889e-05  0.0  0.0  0.0  0.0  0.0  0.0  
Exp1  10017.12  1  2.0633737066986223e-06  0.032181568617997654  0.9678163680082956  0.0  0.0  0.0  0.0  0.0  0.0  
Exp1  39305.06  1  0.9996712657145054  0.00032873428549453986  2.5794045476076334e-17  0.0  0.0  0.0  0.0  0.0  0.0  
Exp1  33956.2  1  0.9968429185158564  0.0031570814841030324  4.057915477944852e-14  0.0  0.0  0.0  0.0  0.0  0.0  
Exp1  17345.459  1  0.02936829187746739  0.9688458330411719  0.0017858750813607334  0.0  0.0  0.0  0.0  0.0  0.0  
Exp1  31723.34  1  0.9912702848273746  0.008729715171563178  1.062411746339132e-12  0.0  0.0  0.0  0.0  0.0  0.0  
Exp1  24328.58  1  0.7164797475923546  0.28352014693310856  1.0547453691685744e-07  0.0  0.0  0.0  0.0  0.0  0.0  
Exp1  29743.86  1  0.9777168733205356  0.022283126658242624  2.1221719041306287e-11  0.0  0.0  0.0  0.0  0.0  0.0  
Exp1  35100.918  1  0.9980932938036278  0.0019067061963643046  7.964146278246625e-15  0.0  0.0  0.0  0.0  0.0  0.0  
Exp1  30172.72  1  0.9818571132085797  0.01814288678041495  1.1005325968750924e-11  0.0  0.0  0.0  0.0  0.0  0.0  
Exp1  25063.299  1  0.7923210978729093  0.20767886879124406  3.333584671773407e-08  0.0  0.0  0.0  0.0  0.0  0.0  
Exp1  19843.18  1  0.14248708573871288  0.8574453221411129  6.759212017423478e-05  0.0  0.0  0.0  0.0  0.0  0.0  
Exp1  21283.92  1  0.2935489284935994  0.706441520821815  9.550684585557435e-06  0.0  0.0  0.0  0.0  0.0  0.0  
Exp1  11343.06  1  3.7216875803229415e-05  0.16075667314619901  0.8392061099779978  0.0  0.0  0.0  0.0  0.0  0.0  
Exp1  38284.16  1  0.9995027081390696  0.0004972918609301672  1.0028201032349538e-16  0.0  0.0  0.0  0.0  0.0  0.0  
Exp1  17111.76  1  0.02493965295315161  0.9726380669886621  0.0024222800581862477  0.0  0.0  0.0  0.0  0.0  0.0  
Exp1  25513.48  1  0.8302230110114128  0.16977697262513355  1.6363453646949542e-08  0.0  0.0  0.0  0.0  0.0  0.0  
Exp1  29408.48  1  0.9738100345328544  0.02618996543157864  3.556708204926265e-11  0.0  0.0  0.0  0.0  0.0  0.0  
Exp1  29825.04  1  0.9785693746388024  0.021430625342462723  1.8734819133454854e-11  0.0  0.0  0.0  0.0  0.0  0.0  
Exp1  26044.02  1  0.8671333694989112  0.1328666234473999  7.053688908438952e-09  0.0  0.0  0.0  0.0  0.0  0.0  
Exp1  33585.56  1  0.9962737132618705  0.003726286738060352  6.920242258865616e-14  0.0  0.0  0.0  0.0  0.0  0.0  
Exp1  15288.08  1  0.006364146600661617  0.9676059921283133  0.026029861271025093  0.0  0.0  0.0  0.0  0.0  0.0  
Exp1  37307.54  1  0.9992555052174245  0.0007444947825752257  3.750177056871169e-16  0.0  0.0  0.0  0.0  0.0  0.0  
Exp1  16158.92  1  0.012487409982153504  0.9791147928040713  0.00839779721377521  0.0  0.0  0.0  0.0  0.0  0.0  
Exp1  33668.38  1  0.9964095907388062  0.0035904092611323477  6.140444189743582e-14  0.0  0.0  0.0  0.0  0.0  0.0  
Exp1  29194.459  1  0.9709566631925501  0.029043336757936244  4.9513516295612986e-11  0.0  0.0  0.0  0.0  0.0  0.0  
Exp1  27315.84  1  0.9276617463953144  0.07233825266611824  9.38567449926354e-10  0.0  0.0  0.0  0.0  0.0  0.0  
Exp1  16677.16  1  0.018285490003144122  0.9774439424718009  0.00427056752505498  0.0  0.0  0.0  0.0  0.0  0.0  
Exp1  33651.16  1  0.9963817697743769  0.0036182302255602554  6.294919144174837e-14  0.0  0.0  0.0  0.0  0.0  0.0  
Exp1  21166.66  1  0.27864322388648644  0.7213455361174949  1.1239996018714083e-05  0.0  0.0  0.0  0.0  0.0  0.0  
Exp1  12300.82  1  0.0002261185883896547  0.40835634521488934  0.591417536196721  0.0  0.0  0.0  0.0  0.0  0.0  
Exp1  29348.62  1  0.9730421549797758  0.02695784498121314  3.901098458777968e-11  0.0  0.0  0.0  0.0  0.0  0.0  
Exp1  13671.86  1  0.0014596352714819146  0.8114917839907777  0.18704858073774036  0.0  0.0  0.0  0.0  0.0  0.0  
Exp1  28135.02  1  0.9514177070473313  0.04858229269443772  2.5823099226963467e-10  0.0  0.0  0.0  0.0  0.0  0.0  
Exp1  19978.48  1  0.15357710673974995  0.8463664535784454  5.643968180476608e-05  0.0  0.0  0.0  0.0  0.0  0.0  
Exp1  31850.44  1  0.991771092348752  0.008228907650368596  8.793880779617486e-13  0.0  0.0  0.0  0.0  0.0  0.0  
Exp1  36394.06  1  0.9989065500916671  0.0010934499083315645  1.3116283459388209e-15  0.0  0.0  0.0  0.0  0.0  0.0  
Exp1  17320.04  1  0.028854025239287796  0.9692998968576043  0.0018460779031077871  0.0  0.0  0.0  0.0  0.0  0.0  
Exp1  12410.7  1  0.0002712155318653765  0.4443663061759516  0.5553624782921831  0.0  0.0  0.0  0.0  0.0  0.0  
Exp1  21882.52  1  0.37522749437929553  0.6247683966072836  4.10901342093937e-06  0.0  0.0  0.0  0.0  0.0  0.0  
Exp1  11685.82  1  7.388650218236224e-05  0.2324297839441359  0.7674963295536817  0.0  0.0  0.0  0.0  0.0  0.0  
Exp1  18090.84  1  0.04866570131923763  0.9506586366731538  0.0006756620076086166  0.0  0.0  0.0  0.0  0.0  0.0  
Exp1  42618.68  1  0.9999096440915747  9.035590842536195e-05  3.614691955761801e-19  0.0  0.0  0.0  0.0  0.0  0.0  
Exp1  9868.7  1  1.473178360073217e-06  0.026690313038603208  0.9733082137830368  0.0  0.0  0.0  0.0  0.0  0.0  
Exp1  12705.08  1  0.0004287862090050923  0.5426648313656397  0.4569063824253552  0.0  0.0  0.0  0.0  0.0  0.0  
Exp1  26745.94  1  0.9047742955992962  0.09522570208597363  2.314730207098701e-09  0.0  0.0  0.0  0.0  0.0  0.0  
Exp1  30365.42  1  0.9834506736617272  0.01654932633006761  8.205072028558579e-12  0.0  0.0  0.0  0.0  0.0  0.0  
Exp1  39955.32  1  0.9997464232085602  0.00025357679143976647  1.0980418689255151e-17  0.0  0.0  0.0  0.0  0.0  0.0  
Exp1  12614.06  1  0.00037386518389181326  0.5122768405701392  0.4873492942459689  0.0  0.0  0.0  0.0  0.0  0.0  
Exp1  20498.36  1  0.20221098444433167  0.7977609515348545  2.806402081403954e-05  0.0  0.0  0.0  0.0  0.0  0.0  
Exp1  22562.299  1  0.47506175215471236  0.5249367117271543  1.536118133463759e-06  0.0  0.0  0.0  0.0  0.0  0.0  
Exp1  14921.54  1  0.004711947904817047  0.9536441203507713  0.041643931744411535  0.0  0.0  0.0  0.0  0.0  0.0  
Exp1  32833.62  1  0.9947645511426714  0.0052354488571223065  2.064125253427292e-13  0.0  0.0  0.0  0.0  0.0  0.0  
Exp1  16978.92  1  0.0227027657630429  0.9744166529736441  0.002880581263313018  0.0  0.0  0.0  0.0  0.0  0.0  
Exp1  39440.36  1  0.9996886315672042  0.00031136843279579515  2.1579503314959294e-17  0.0  0.0  0.0  0.0  0.0  0.0  
Exp1  29830.78  1  0.9786283343694914  0.02137166561193801  1.8570635692768737e-11  0.0  0.0  0.0  0.0  0.0  0.0  
Exp1  34020.16  1  0.9969315404183938  0.003068459581569105  3.7021485854199875e-14  0.0  0.0  0.0  0.0  0.0  0.0  
Exp1  13358.62  1  0.0010233972438615237  0.7396855277462295  0.25929107500990894  0.0  0.0  0.0  0.0  0.0  0.0  
Exp1  18231.879  1  0.05339083820375426  0.9460470693511753  0.0005620924450703823  0.0  0.0  0.0  0.0  0.0  0.0  
Exp1  28569.62  1  0.9606753421207764  0.03932465774842416  1.307992614347208e-10  0.0  0.0  0.0  0.0  0.0  0.0  
Exp1  16814.92  1  0.020194156201164805  0.9762379588313829  0.0035678849674524384  0.0  0.0  0.0  0.0  0.0  0.0  
Exp1  31640.52  1  0.9909270415174225  0.009072958481375572  1.2019337195864765e-12  0.0  0.0  0.0  0.0  0.0  0.0  
Exp1  31091.12  1  0.9882642355383541  0.01173576445890928  2.736716089492876e-12  0.0  0.0  0.0  0.0  0.0  0.0  
Exp1  13893.26  1  0.0018407199017748978  0.852060697303099  0.14609858279512616  0.0  0.0  0.0  0.0  0.0  0.0  
Exp1  38357.96  1  0.9995175000212531  0.000482499978746926  9.083977570234181e-17  0.0  0.0  0.0  0.0  0.0  0.0  
Exp1  34955.78  1  0.9979686956418305  0.0020313043581597526  9.774059650748374e-15  0.0  0.0  0.0  0.0  0.0  0.0  
Exp1  22834.54  1  0.5154930977145143  0.4845058746191556  1.0276663300994086e-06  0.0  0.0  0.0  0.0  0.0  0.0  
Exp1  40602.3  1  0.9998035406931824  0.00019645930681748508  4.733223184432018e-18  0.0  0.0  0.0  0.0  0.0  0.0  
Exp1  34360.46  1  0.997361383883898  0.002638616116079414  2.2754809570054297e-14  0.0  0.0  0.0  0.0  0.0  0.0  
Exp1  17375.8  1  0.029992935693938138  0.9682904718091424  0.0017165924969193252  0.0  0.0  0.0  0.0  0.0  0.0  
Exp1  32905.78  1  0.9949337947472802  0.005066205252534211  1.8574729524671642e-13  0.0  0.0  0.0  0.0  0.0  0.0  
Exp1  38569.52  1  0.9995573951618498  0.0004426048381502302  6.846473694168078e-17  0.0  0.0  0.0  0.0  0.0  0.0  
Exp1  22059.64  1  0.40078827636596903  0.5992085352024651  3.188431565815171e-06  0.0  0.0  0.0  0.0  0.0  0.0  
Exp1  16269.62  1  0.0135620474070091  0.9791692963630657  0.0072686562299252005  0.0  0.0  0.0  0.0  0.0  0.0  
Exp1  25652.879  1  0.8407010009982563  0.15929898588150027  1.3120243416908545e-08  0.0  0.0  0.0  0.0  0.0  0.0  
Exp1  17553.74  1  0.0339051414303329  0.9647337170203355  0.001361141549331613  0.0  0.0  0.0  0.0  0.0  0.0  
Exp1  15104.399  1  0.005482806380867992  0.9615502090714538  0.032966984547678255  0.0  0.0  0.0  0.0  0.0  0.0  
Exp1  13184.78  1  0.0008270970821746544  0.69267734630496  0.30649555661286537  0.0  0.0  0.0  0.0  0.0  0.0  
Exp1  39114.82  1  0.9996451174083492  0.0003548825916508309  3.3167992517966014e-17  0.0  0.0  0.0  0.0  0.0  0.0  
Exp1  12441.04  1  0.00028488846154769423  0.4544307983472763  0.5452843131911761  0.0  0.0  0.0  0.0  0.0  0.0  
Exp1  27348.64  1  0.9288022228762863  0.07119777623256258  8.911509913354883e-10  0.0  0.0  0.0  0.0  0.0  0.0  
Exp1  9598.1  1  7.943358941191126e-07  0.01897652856091511  0.9810226771031907  0.0  0.0  0.0  0.0  0.0  0.0  
Exp1  34672.06  1  0.9976998924270865  0.0023001075728989436  1.4606332092756497e-14  0.0  0.0  0.0  0.0  0.0  0.0  
Exp1  26809.08  1  0.9076169806141637  0.09238301729168008  2.0941563425140128e-09  0.0  0.0  0.0  0.0  0.0  0.0  
Exp1  19126.5  1  0.09383600995260061  0.9059896940192574  0.00017429602814188932  0.0  0.0  0.0  0.0  0.0  0.0  
Exp1  24756.62  1  0.7627968033353559  0.23720314265348696  5.40111570506138e-08  0.0  0.0  0.0  0.0  0.0  0.0  
Exp1  16834.6  1  0.02048111787754246  0.9760414279095174  0.0034774542129401985  0.0  0.0  0.0  0.0  0.0  0.0  
Exp1  27229.74  1  0.9245817959430667  0.0754182029814433  1.0754900289725628e-09  0.0  0.0  0.0  0.0  0.0  0.0  
Exp1  10050.74  1  2.2265344778169648e-06  0.03357352805281716  0.966424245412705  0.0  0.0  0.0  0.0  0.0  0.0  
Exp1  13452.92  1  0.0011430280540793466  0.763092509089861  0.23576446285605954  0.0  0.0  0.0  0.0  0.0  0.0  
Exp1  9848.2  1  1.406026994185219e-06  0.02600907510396565  0.9739895188690402  0.0  0.0  0.0  0.0  0.0  0.0  
Exp1  25765.22  1  0.8487310316497173  0.15126895737088342  1.097939925040433e-08  0.0  0.0  0.0  0.0  0.0  0.0  
Exp1  39990.58  1  0.9997499441843632  0.00025005581563669084  1.0486163283093338e-17  0.0  0.0  0.0  0.0  0.0  0.0  
Exp1  32829.52  1  0.9947547581191597  0.005245241880632631  2.0765440115685282e-13  0.0  0.0  0.0  0.0  0.0  0.0  
Exp1  29151.82  1  0.9703509856767337  0.02964901427037158  5.2894807640783236e-11  0.0  0.0  0.0  0.0  0.0  0.0  
Exp1  8892.08  1  1.56566764540605e-07  0.007865986444838845  0.9921338569883967  0.0  0.0  0.0  0.0  0.0  0.0  
Exp1  36656.46  1  0.9990215528326821  0.0009784471673170438  9.136928227592682e-16  0.0  0.0  0.0  0.0  0.0  0.0  
Exp1  32655.68  1  0.9943216995196331  0.005678300480099046  2.6785369912619504e-13  0.0  0.0  0.0  0.0  0.0  0.0  
Exp1  17632.459  1  0.035778631903304214  0.9629929841462385  0.001228383950457235  0.0  0.0  0.0  0.0  0.0  0.0  
Exp1  12729.68  1  0.00044465517063731755  0.5508301635409985  0.4487251812883643  0.0  0.0  0.0  0.0  0.0  0.0  
Exp1  34242.38  1  0.9972198633968337  0.002780136603139404  2.6932597051403683e-14  0.0  0.0  0.0  0.0  0.0  0.0  
Exp1  14912.52  1  0.004676475685095715  0.9531992821727838  0.04212424214212042  0.0  0.0  0.0  0.0  0.0  0.0  
Exp1  37387.08  1  0.9992797809825067  0.0007202190174929696  3.365657883259099e-16  0.0  0.0  0.0  0.0  0.0  0.0  
Exp1  25097.74  1  0.7954460088479924  0.20455395957833228  3.1573675417203075e-08  0.0  0.0  0.0  0.0  0.0  0.0  
Exp1  36248.918  1  0.9988369526745455  0.0011630473254529464  1.6029816704984524e-15  0.0  0.0  0.0  0.0  0.0  0.0  
Exp1  33867.64  1  0.996715723398647  0.003284276601307003  4.608596629123837e-14  0.0  0.0  0.0  0.0  0.0  0.0  
Exp1  35246.88  1  0.998210554268277  0.0017894457317165814  6.485078483516568e-15  0.0  0.0  0.0  0.0  0.0  0.0  
Exp1  19502.06  1  0.11728522253835208  0.8826085236339944  0.0001062538276533869  0.0  0.0  0.0  0.0  0.0  0.0  
Exp1  16510.7  1  0.016199587716106384  0.9784935826454358  0.005306829638457846  0.0  0.0  0.0  0.0  0.0  0.0  
Exp1  21544.68  1  0.3280792437561004  0.6719141253137613  6.630930138297086e-06  0.0  0.0  0.0  0.0  0.0  0.0  
Exp1  17119.14  1  0.02506977478321044  0.9725311762674834  0.0023990489493060695  0.0  0.0  0.0  0.0  0.0  0.0  
Exp1  28731.16  1  0.9636434375434494  0.03635656235487608  1.0167458124867484e-10  0.0  0.0  0.0  0.0  0.0  0.0  
Exp1  16322.1  1  0.014100374558578972  0.9791120256238611  0.006787599817559985  0.0  0.0  0.0  0.0  0.0  0.0  
Exp1  16853.459  1  0.020759720485308483  0.9758473668085902  0.003392912706101422  0.0  0.0  0.0  0.0  0.0  0.0  
Exp1  37816.758  1  0.9993973382480654  0.0006026617519343006  1.8805500259742692e-16  0.0  0.0  0.0  0.0  0.0  0.0  
Exp1  49224.598  1  0.9999915325094316  8.467490568397996e-06  1.2880159820126126e-22  0.0  0.0  0.0  0.0  0.0  0.0  
Exp1  35711.82  1  0.9985363651005627  0.0014636348994340222  3.381125447783001e-15  0.0  0.0  0.0  0.0  0.0  0.0  
Exp1  32355.56  1  0.9934839909700481  0.006516009029535454  4.1642175104888305e-13  0.0  0.0  0.0  0.0  0.0  0.0  
Exp1  10909.28  1  1.4922983060298144e-05  0.09709816789216125  0.9028869091247785  0.0  0.0  0.0  0.0  0.0  0.0  
Exp1  24359.74  1  0.7200496275221363  0.2799502719986736  1.0047919004170077e-07  0.0  0.0  0.0  0.0  0.0  0.0  
Exp1  21376.58  1  0.3056078162136989  0.6943837907190574  8.393067243730892e-06  0.0  0.0  0.0  0.0  0.0  0.0  
Exp1  39205.84  1  0.9996578884830697  0.0003421115169304266  2.940609750054872e-17  0.0  0.0  0.0  0.0  0.0  0.0  
Exp1  29821.76  1  0.9785354682926083  0.021464531688562126  1.8829687955678857e-11  0.0  0.0  0.0  0.0  0.0  0.0  
Exp1  14105.64  1  0.0022716589134567067  0.8836112911151388  0.1141170499714045  0.0  0.0  0.0  0.0  0.0  0.0  
Exp1  32576.959  1  0.9941134725740226  0.005886527425676692  3.0065466888298075e-13  0.0  0.0  0.0  0.0  0.0  0.0  
Exp1  10922.4  1  1.5350376669305153e-05  0.09863520498317922  0.9013494446401514  0.0  0.0  0.0  0.0  0.0  0.0  
Exp1  25368.34  1  0.8186916591026605  0.18130832030709185  2.0590247707507308e-08  0.0  0.0  0.0  0.0  0.0  0.0  
Exp1  17537.34  1  0.033526139031736096  0.96508330062221  0.0013905603460538762  0.0  0.0  0.0  0.0  0.0  0.0  
Exp1  31542.12  1  0.9905008487880288  0.009499151210579137  1.3920410426137285e-12  0.0  0.0  0.0  0.0  0.0  0.0  
Exp1  24336.78  1  0.7174208435770882  0.28257905228432695  1.0413858484252363e-07  0.0  0.0  0.0  0.0  0.0  0.0  
Exp1  28991.92  1  0.9679638436865137  0.0320361562457071  6.77792319978209e-11  0.0  0.0  0.0  0.0  0.0  0.0  
Exp1  13916.22  1  0.0018840701911361426  0.8558060069087364  0.1423099229001273  0.0  0.0  0.0  0.0  0.0  0.0  
Exp1  20561.5  1  0.2087737321913699  0.791200505089947  2.5762718683104797e-05  0.0  0.0  0.0  0.0  0.0  0.0  
Exp1  42455.5  1  0.9999038807828172  9.611921718276941e-05  4.438812373189254e-19  0.0  0.0  0.0  0.0  0.0  0.0  
Exp1  34116.1  1  0.9970596902657956  0.0029403097341722624  3.226485175668138e-14  0.0  0.0  0.0  0.0  0.0  0.0  
Exp1  35008.258  1  0.9980146949750832  0.001985305024907607  9.076093875222894e-15  0.0  0.0  0.0  0.0  0.0  0.0  
Exp1  25892.32  1  0.8573844284220165  0.14261556260366878  8.97431488477105e-09  0.0  0.0  0.0  0.0  0.0  0.0  
Exp1  9352.92  1  4.526086061828321e-07  0.013946415833529182  0.9860531315578646  0.0  0.0  0.0  0.0  0.0  0.0  
Exp1  28244.08  1  0.9539288912464328  0.04607110853592833  2.1763894804047146e-10  0.0  0.0  0.0  0.0  0.0  0.0  
Exp1  17206.06  1  0.026647723739137385  0.9712103444879333  0.00214193177292935  0.0  0.0  0.0  0.0  0.0  0.0  
Exp1  34352.258  1  0.997351804193586  0.0026481958063909795  2.3022479050171447e-14  0.0  0.0  0.0  0.0  0.0  0.0  
Exp1  27866.06  1  0.9446249312599155  0.05537506834604608  3.9403832840414296e-10  0.0  0.0  0.0  0.0  0.0  0.0  
Exp1  24437.64  1  0.7288409467626568  0.27115896425042774  8.898691549630152e-08  0.0  0.0  0.0  0.0  0.0  0.0  
Exp1  10359.88  1  4.462150893243808e-06  0.0494801380085633  0.9505153998405433  0.0  0.0  0.0  0.0  0.0  0.0  
Exp1  9744.88  1  1.1110268686287901e-06  0.022831924450070686  0.9771669645230606  0.0  0.0  0.0  0.0  0.0  0.0  
Exp1  37542.06  1  0.9993247306534556  0.0006752693465441608  2.727087650088264e-16  0.0  0.0  0.0  0.0  0.0  0.0  
Exp1  36534.28  1  0.9989696669433631  0.0010303330566358432  1.0809981060500152e-15  0.0  0.0  0.0  0.0  0.0  0.0  
Exp1  38316.14  1  0.9995091783101302  0.0004908216898698326  9.607230143148318e-17  0.0  0.0  0.0  0.0  0.0  0.0  
Exp1  29957.879  1  0.9798923246468069  0.020107675337909126  1.5284162142800564e-11  0.0  0.0  0.0  0.0  0.0  0.0  
Exp1  43668.28  1  0.9999390443861534  6.09556138466544e-05  9.754883968018522e-20  0.0  0.0  0.0  0.0  0.0  0.0  
Exp1  13657.1  1  0.0014364917640827758  0.808491577968371  0.19007193026754624  0.0  0.0  0.0  0.0  0.0  0.0  
Exp1  20326.98  1  0.18511254898102839  0.8148520788007981  3.537221817344519e-05  0.0  0.0  0.0  0.0  0.0  0.0  
Exp1  28085.82  1  0.950240817746292  0.04975918197475407  2.78954104182264e-10  0.0  0.0  0.0  0.0  0.0  0.0  
Exp1  37545.34  1  0.9993256484717464  0.0006743515282534381  2.7150017452175667e-16  0.0  0.0  0.0  0.0  0.0  0.0  
Exp1  38079.16  1  0.9994590879599844  0.0005409120400153634  1.3205239035027363e-16  0.0  0.0  0.0  0.0  0.0  0.0  
Exp1  25078.06  1  0.7936657730109581  0.20633419442048473  3.256855722148933e-08  0.0  0.0  0.0  0.0  0.0  0.0  
Exp1  43063.12  1  0.9999235817483652  7.641825163486553e-05  2.0709560699535514e-19  0.0  0.0  0.0  0.0  0.0  0.0  
Exp1  23113.34  1  0.556342819384693  0.44365650278257046  6.778327366869006e-07  0.0  0.0  0.0  0.0  0.0  0.0  
Exp1  21183.06  1  0.28070363430387096  0.7192853784055174  1.0987290611596623e-05  0.0  0.0  0.0  0.0  0.0  0.0  
Exp1  26637.7  1  0.8997066322672513  0.10029336498430133  2.7484473097352982e-09  0.0  0.0  0.0  0.0  0.0  0.0  
Exp1  15900.62  1  0.010273846004375151  0.9779670078214512  0.011759146174173602  0.0  0.0  0.0  0.0  0.0  0.0  
Exp1  21784.94  1  0.36136880601598187  0.6386264725662439  4.7214177741569735e-06  0.0  0.0  0.0  0.0  0.0  0.0  
Exp1  41894.62  1  0.9998809583646862  0.00011904163531387493  9.025047262135555e-19  0.0  0.0  0.0  0.0  0.0  0.0  
Exp1  29764.36  1  0.9779354964845556  0.022064503494880868  2.0563549212703366e-11  0.0  0.0  0.0  0.0  0.0  0.0  
Exp1  28137.48  1  0.951476153889959  0.04852384585281027  2.5723072563422706e-10  0.0  0.0  0.0  0.0  0.0  0.0  
Exp1  30895.14  1  0.9871280644612743  0.012871935535048841  3.676792700208883e-12  0.0  0.0  0.0  0.0  0.0  0.0  
Exp1  26060.42  1  0.8681500959562033  0.13184989717133805  6.872458666017689e-09  0.0  0.0  0.0  0.0  0.0  0.0  
Exp1  40565.4  1  0.9998006771085403  0.0001993228914597527  4.964784151710512e-18  0.0  0.0  0.0  0.0  0.0  0.0  
Exp1  34994.32  1  0.9980025911266454  0.0019974088733453552  9.256308229068068e-15  0.0  0.0  0.0  0.0  0.0  0.0  
Exp1  7409.52  1  5.222015837980324e-09  0.0014018212893158752  0.9985981734886683  0.0  0.0  0.0  0.0  0.0  0.0  
Exp1  22465.54  1  0.4606641486844112  0.5393340812305992  1.7700849896123943e-06  0.0  0.0  0.0  0.0  0.0  0.0  
Exp1  41399.34  1  0.9998559568749354  0.00014404312506461467  1.6969850523495027e-18  0.0  0.0  0.0  0.0  0.0  0.0  
Exp1  32970.56  1  0.9950808178806134  0.004919182119217503  1.6898766526648446e-13  0.0  0.0  0.0  0.0  0.0  0.0  
Exp1  17705.44  1  0.037598961419150964  0.9612841613328276  0.001116877248021457  0.0  0.0  0.0  0.0  0.0  0.0  
Exp1  16236.0  1  0.013227128057834835  0.9791783457428246  0.007594526199340499  0.0  0.0  0.0  0.0  0.0  0.0  
Exp1  11895.74  1  0.00011019322140283607  0.2862571171856398  0.7136326895929574  0.0  0.0  0.0  0.0  0.0  0.0  
Exp1  28841.04  1  0.9655319981205568  0.034468001793755094  8.568809439757821e-11  0.0  0.0  0.0  0.0  0.0  0.0  
Exp1  47625.598  1  0.9999853201658067  1.4679834193288801e-05  8.2581722389250975e-22  0.0  0.0  0.0  0.0  0.0  0.0  
Exp1  16591.879  1  0.01718802738517386  0.9780386275471162  0.004773345067709942  0.0  0.0  0.0  0.0  0.0  0.0  
Exp1  28191.6  1  0.9527374462019994  0.047262553561704446  2.362961950080876e-10  0.0  0.0  0.0  0.0  0.0  0.0  
Exp1  8217.22  1  3.303520714724567e-08  0.003486573854608476  0.9965133931101844  0.0  0.0  0.0  0.0  0.0  0.0  
Exp1  11297.14  1  3.385833354482488e-05  0.15266339385996838  0.8473027478064868  0.0  0.0  0.0  0.0  0.0  0.0  
Exp1  40886.84  1  0.999824234521416  0.00017576547858394185  3.277327463852641e-18  0.0  0.0  0.0  0.0  0.0  0.0  
Exp1  12122.88  1  0.0001663994986566621  0.35222091761836694  0.6476126828829764  0.0  0.0  0.0  0.0  0.0  0.0  
Exp1  20742.72  1  0.22839392730668545  0.7715859397487457  2.0132944568864914e-05  0.0  0.0  0.0  0.0  0.0  0.0  
Exp1  17885.84  1  0.04246159732427674  0.9566556363876816  0.000882766288041596  0.0  0.0  0.0  0.0  0.0  0.0  
Exp1  16784.58  1  0.019758831190063036  0.9765291978532553  0.0037119709566816516  0.0  0.0  0.0  0.0  0.0  0.0  
Exp1  37310.0  1  0.9992562705974659  0.0007437294025337732  3.7376122512736037e-16  0.0  0.0  0.0  0.0  0.0  0.0  
Exp1  10671.4795  1  8.897640630302815e-06  0.0727735190156387  0.9272175833437309  0.0  0.0  0.0  0.0  0.0  0.0  
Exp1  40715.46  1  0.9998120592538535  0.00018794074614646053  4.088814738960332e-18  0.0  0.0  0.0  0.0  0.0  0.0  
Exp1  18201.54  1  0.05234114587684478  0.9470740549784461  0.0005847991447091112  0.0  0.0  0.0  0.0  0.0  0.0  
Exp1  10099.939  1  2.4884268628396434e-06  0.03571819204117113  0.964279319531966  0.0  0.0  0.0  0.0  0.0  0.0  
Exp1  40781.88  1  0.9998168791865293  0.0001831208134707356  3.752620002472254e-18  0.0  0.0  0.0  0.0  0.0  0.0  
Exp1  33460.1  1  0.9960575958666457  0.003942404133271396  8.296530609245413e-14  0.0  0.0  0.0  0.0  0.0  0.0  
Exp1  24214.6  1  0.7031581731746949  0.2968417008976369  1.2592766817858644e-07  0.0  0.0  0.0  0.0  0.0  0.0  
Exp1  11662.86  1  7.065523672798177e-05  0.22699553025555305  0.7729338145077189  0.0  0.0  0.0  0.0  0.0  0.0  
Exp1  21600.44  1  0.3356894685778269  0.6643044012455204  6.130176652738307e-06  0.0  0.0  0.0  0.0  0.0  0.0  
Exp1  15363.52  1  0.006760395651218952  0.9696250931209417  0.023614511227839242  0.0  0.0  0.0  0.0  0.0  0.0  
Exp1  54915.4  1  0.9999986759112637  1.3240887363681552e-06  2.319115259666336e-25  0.0  0.0  0.0  0.0  0.0  0.0  
Exp1  21230.62  1  0.28672179315797125  0.7132679212226206  1.0285619407979635e-05  0.0  0.0  0.0  0.0  0.0  0.0  
Exp1  36521.16  1  0.9989639202068116  0.0010360797931873173  1.1007372242342621e-15  0.0  0.0  0.0  0.0  0.0  0.0  
Exp1  15828.46  1  0.009722388156879454  0.9773601460555631  0.012917465787557477  0.0  0.0  0.0  0.0  0.0  0.0  
Exp1  30312.12  1  0.9830248323405685  0.016975167650533012  8.898626052545588e-12  0.0  0.0  0.0  0.0  0.0  0.0  
Exp1  27055.9  1  0.9179705578924655  0.08202944069135519  1.4161792398159268e-09  0.0  0.0  0.0  0.0  0.0  0.0  
Exp1  23013.299  1  0.541782070204258  0.45821714238944083  7.87406301370264e-07  0.0  0.0  0.0  0.0  0.0  0.0  
Exp1  15636.58  1  0.008383034925736006  0.9750391710834131  0.016577793990850905  0.0  0.0  0.0  0.0  0.0  0.0  
Exp1  27770.94  1  0.9420032001006887  0.0579967994416343  4.5767707080521627e-10  0.0  0.0  0.0  0.0  0.0  0.0  
Exp1  58128.98  1  0.9999995052109313  4.947890687881564e-07  7.859043041188929e-27  0.0  0.0  0.0  0.0  0.0  0.0  
Exp1  26639.34  1  0.8997860087174718  0.10021398854129064  2.7412375443310405e-09  0.0  0.0  0.0  0.0  0.0  0.0  
Exp1  47070.46  1  0.9999821725378556  1.7827462144438035e-05  1.5885460073220257e-21  0.0  0.0  0.0  0.0  0.0  0.0  
Exp1  22320.4  1  0.4391163337254336  0.5608814790699268  2.187204639599396e-06  0.0  0.0  0.0  0.0  0.0  0.0  
Exp1  18878.86  1  0.0806255927336284  0.9191331723131311  0.00024123495324046432  0.0  0.0  0.0  0.0  0.0  0.0  
Exp1  39197.64  1  0.9996567594078002  0.0003432405921996848  2.9726120860995345e-17  0.0  0.0  0.0  0.0  0.0  0.0  
Exp1  31807.799  1  0.9916065507617351  0.00839344923732809  9.369151163109814e-13  0.0  0.0  0.0  0.0  0.0  0.0  
Exp1  34928.72  1  0.9979445282708443  0.002055471729145451  1.0155154447366501e-14  0.0  0.0  0.0  0.0  0.0  0.0  
Exp1  9678.46  1  9.546368543847476e-07  0.020998017167737946  0.9790010281954077  0.0  0.0  0.0  0.0  0.0  0.0  
Exp1  26785.299  1  0.9065563109077877  0.09344368691759743  2.174614928921016e-09  0.0  0.0  0.0  0.0  0.0  0.0  
Exp1  31352.7  1  0.9896208504800021  0.010379149518149852  1.847975597687573e-12  0.0  0.0  0.0  0.0  0.0  0.0  
Exp1  47564.098  1  0.9999850020248175  1.4997975182338534e-05  8.876898667713787e-22  0.0  0.0  0.0  0.0  0.0  0.0  
Exp1  19716.9  1  0.13270429911444195  0.8672157587648592  7.994212069882949e-05  0.0  0.0  0.0  0.0  0.0  0.0  
Exp1  18465.58  1  0.06211773238020943  0.9374680022685445  0.0004142653512461319  0.0  0.0  0.0  0.0  0.0  0.0  
Exp1  18531.18  1  0.06478181264918059  0.9348379508270848  0.0003802365237347131  0.0  0.0  0.0  0.0  0.0  0.0  
Exp1  11193.82  1  2.731307183594903e-05  0.13568925532593404  0.86428343160223  0.0  0.0  0.0  0.0  0.0  0.0  
Exp1  16956.78  1  0.02234824348821572  0.9746867522632435  0.002965004248540796  0.0  0.0  0.0  0.0  0.0  0.0  
Exp1  14889.56  1  0.004587125704795749  0.9520407981303969  0.04337207616480728  0.0  0.0  0.0  0.0  0.0  0.0  
Exp1  20077.7  1  0.1621159807781317  0.8378345881033826  4.9431118485630915e-05  0.0  0.0  0.0  0.0  0.0  0.0  
Exp1  38055.38  1  0.9994537748145503  0.0005462251854494977  1.3634388309763824e-16  0.0  0.0  0.0  0.0  0.0  0.0  
Exp1  24988.68  1  0.7854178786951657  0.21458208380828614  3.749654822774913e-08  0.0  0.0  0.0  0.0  0.0  0.0  
Exp1  15583.28  1  0.008041593613459446  0.9741930503206988  0.017765356065841783  0.0  0.0  0.0  0.0  0.0  0.0  
Exp1  31305.14  1  0.989386822520401  0.010613177477614501  1.984522855497014e-12  0.0  0.0  0.0  0.0  0.0  0.0  
Exp1  37145.18  1  0.9992032591208617  0.0007967408791378451  4.678756529224441e-16  0.0  0.0  0.0  0.0  0.0  0.0  
Exp1  16595.16  1  0.01722909317116146  0.9780179490133166  0.004752957815522003  0.0  0.0  0.0  0.0  0.0  0.0  
Exp1  13555.42  1  0.0012842583632965904  0.7867933815992356  0.21192236003746778  0.0  0.0  0.0  0.0  0.0  0.0  
Exp1  38082.44  1  0.9994598148849057  0.0005401851150941144  1.314726074506855e-16  0.0  0.0  0.0  0.0  0.0  0.0  
Exp1  44409.56  1  0.9999536432954186  4.635670458149497e-05  3.9127997170342183e-20  0.0  0.0  0.0  0.0  0.0  0.0  
Exp1  9892.4795  1  1.5550463692304841e-06  0.02750284938780446  0.9724955955658263  0.0  0.0  0.0  0.0  0.0  0.0  
Exp1  24546.7  1  0.7408215924319118  0.2591783325207434  7.504734466962642e-08  0.0  0.0  0.0  0.0  0.0  0.0  
Exp1  41640.418  1  0.9998687493706773  0.0001312506293227695  1.2472379387954922e-18  0.0  0.0  0.0  0.0  0.0  0.0  
Exp1  18262.22  1  0.054458782618259406  0.9450009454686459  0.0005402719130946914  0.0  0.0  0.0  0.0  0.0  0.0  
Exp1  33925.04  1  0.9967987615286976  0.0032012384712600435  4.2436481485792816e-14  0.0  0.0  0.0  0.0  0.0  0.0  
Exp1  36050.48  1  0.9987342148973068  0.0012657851026909425  2.1103812862406553e-15  0.0  0.0  0.0  0.0  0.0  0.0  
Exp1  30298.18  1  0.9829117567420365  0.017088243248874303  9.0893336031836e-12  0.0  0.0  0.0  0.0  0.0  0.0  
Exp1  30719.66  1  0.9860140375652773  0.013985962429929557  4.793284432399603e-12  0.0  0.0  0.0  0.0  0.0  0.0  
Exp1  29064.08  1  0.9690646529384151  0.030935347000986137  6.059869868331167e-11  0.0  0.0  0.0  0.0  0.0  0.0  
Exp1  29994.78  1  0.9802448845903778  0.019755115395177703  1.4444453002809421e-11  0.0  0.0  0.0  0.0  0.0  0.0  
Exp1  55773.12  1  0.9999989860872618  1.0139127381598334e-06  9.282581718950017e-26  0.0  0.0  0.0  0.0  0.0  0.0  
Exp1  33052.56  1  0.995260544393885  0.004739455605965018  1.4994759784898978e-13  0.0  0.0  0.0  0.0  0.0  0.0  
Exp1  16241.74  1  0.013283699107863685  0.9791783539601511  0.007537946931985322  0.0  0.0  0.0  0.0  0.0  0.0  
Exp1  27236.299  1  0.9248206088156257  0.0751793901199756  1.0643985898146376e-09  0.0  0.0  0.0  0.0  0.0  0.0  
Exp1  21649.64  1  0.34246554237230675  0.6575287386958341  5.718931859204056e-06  0.0  0.0  0.0  0.0  0.0  0.0  
Exp1  16611.56  1  0.01743589283638549  0.9779118457880831  0.0046522613755313035  0.0  0.0  0.0  0.0  0.0  0.0  
Exp1  28653.26  1  0.9622415145958009  0.03775848528940012  1.1479893552348407e-10  0.0  0.0  0.0  0.0  0.0  0.0  
Exp1  15479.96  1  0.007414685121963179  0.9722732725626351  0.02031204231540179  0.0  0.0  0.0  0.0  0.0  0.0  
Exp1  23517.6  1  0.6135387866741703  0.38646084541919157  3.6790663808621996e-07  0.0  0.0  0.0  0.0  0.0  0.0  
Exp1  29506.879  1  0.9750240720272254  0.02497592794221574  3.055887793743878e-11  0.0  0.0  0.0  0.0  0.0  0.0  
Exp1  26720.52  1  0.9036068923742543  0.09639310521579814  2.409947474924507e-09  0.0  0.0  0.0  0.0  0.0  0.0  
Exp1  46115.98  1  0.9999750021975249  2.4997802475046585e-05  4.947720140500402e-21  0.0  0.0  0.0  0.0  0.0  0.0  
Exp1  26379.4  1  0.8865707110927332  0.11342928476584412  4.141422630569905e-09  0.0  0.0  0.0  0.0  0.0  0.0  
Exp1  16315.54  1  0.014032051687663551  0.9791220133199453  0.006845934992391155  0.0  0.0  0.0  0.0  0.0  0.0  
Exp1  15921.12  1  0.010435561709163977  0.9781150871399269  0.0114493511509092  0.0  0.0  0.0  0.0  0.0  0.0  
Exp1  34784.4  1  0.9978105266772328  0.002189473322754841  1.2455499585239151e-14  0.0  0.0  0.0  0.0  0.0  0.0  
Exp1  32106.28  1  0.99269060337755  0.007309396621848283  6.017456345795527e-13  0.0  0.0  0.0  0.0  0.0  0.0  
Exp1  22536.879  1  0.4712788729208451  0.5287195325888051  1.5944903497892767e-06  0.0  0.0  0.0  0.0  0.0  0.0  
Exp1  14623.88  1  0.0036527835732673188  0.9357127344564614  0.0606344819702714  0.0  0.0  0.0  0.0  0.0  0.0  
Exp1  21034.64  1  0.26236596915269705  0.7376205406663086  1.3490180994421839e-05  0.0  0.0  0.0  0.0  0.0  0.0  
Exp1  9989.24  1  1.937066916769286e-06  0.031070833699971316  0.9689272292331119  0.0  0.0  0.0  0.0  0.0  0.0  
Exp1  21348.7  1  0.3019543249607025  0.6980369488387412  8.726200556285854e-06  0.0  0.0  0.0  0.0  0.0  0.0  
Exp1  28106.32  1  0.950734846064185  0.04926515366569587  2.7011921082687465e-10  0.0  0.0  0.0  0.0  0.0  0.0  
Exp1  23913.66  1  0.6661010390089949  0.3338987604144823  2.0057652279474001e-07  0.0  0.0  0.0  0.0  0.0  0.0  
Exp1  12106.4795  1  0.0001616428726623795  0.347221917362005  0.6526164397653326  0.0  0.0  0.0  0.0  0.0  0.0  
Exp1  18686.98  1  0.07151275913812108  0.9281770955254965  0.00031014533638243065  0.0  0.0  0.0  0.0  0.0  0.0  
Exp1  32289.959  1  0.9932843302599121  0.006715669739629037  4.587133360179719e-13  0.0  0.0  0.0  0.0  0.0  0.0  
Exp1  16623.04  1  0.017581911655007817  0.9778350013524808  0.0045830869925113  0.0  0.0  0.0  0.0  0.0  0.0  
Exp1  9744.88  1  1.1110268686287901e-06  0.022831924450070686  0.9771669645230606  0.0  0.0  0.0  0.0  0.0  0.0  
Exp1  20697.62  1  0.2234034013093175  0.7765751886219446  2.1410068737941798e-05  0.0  0.0  0.0  0.0  0.0  0.0  
Exp1  46283.258  1  0.9999764488860519  2.3551113948134493e-05  4.050283075121798e-21  0.0  0.0  0.0  0.0  0.0  0.0  
Exp1  35170.62  1  0.9981502659837063  0.0018497340162864377  7.219410674273353e-15  0.0  0.0  0.0  0.0  0.0  0.0  
Exp1  18386.04  1  0.059015926555809686  0.9405244461138544  0.00045962733033592143  0.0  0.0  0.0  0.0  0.0  0.0  
Exp1  41861.82  1  0.9998794519573795  0.00012054804262045277  9.409178921256921e-19  0.0  0.0  0.0  0.0  0.0  0.0  
Exp1  19344.62  1  0.10692977301851166  0.8929394292701115  0.00013079771137691616  0.0  0.0  0.0  0.0  0.0  0.0  
Exp1  26419.58  1  0.8887141883366734  0.11128580777780543  3.8855211916704695e-09  0.0  0.0  0.0  0.0  0.0  0.0  
Exp1  22043.24  1  0.3984026396676588  0.60159409587664  3.2644557010944873e-06  0.0  0.0  0.0  0.0  0.0  0.0  
Exp1  37856.94  1  0.9994072502871102  0.0005927497128895753  1.7813102712823898e-16  0.0  0.0  0.0  0.0  0.0  0.0  
Exp1  12042.52  1  0.00014419138577085304  0.3280570335881641  0.6717987750260649  0.0  0.0  0.0  0.0  0.0  0.0  
Exp1  23361.799  1  0.591855522127363  0.40814401179267207  4.660799648490371e-07  0.0  0.0  0.0  0.0  0.0  0.0  
Exp1  33973.418  1  0.9968670144555529  0.0031329855444075854  3.958958037664503e-14  0.0  0.0  0.0  0.0  0.0  0.0  
Exp1  36251.38  1  0.9988381741654386  0.0011618258345598978  1.597516694919064e-15  0.0  0.0  0.0  0.0  0.0  0.0  
Exp1  21862.02  1  0.3723013952204738  0.6276943738603004  4.230919225779933e-06  0.0  0.0  0.0  0.0  0.0  0.0  
Exp1  29131.32  1  0.9700553950300684  0.029944604915330145  5.460143042477782e-11  0.0  0.0  0.0  0.0  0.0  0.0  
Exp1  27262.54  1  0.9257697417821563  0.07423025719672831  1.0211152547643593e-09  0.0  0.0  0.0  0.0  0.0  0.0  
Exp1  41885.6  1  0.9998805458000222  0.00011945419997779658  9.129144283507461e-19  0.0  0.0  0.0  0.0  0.0  0.0  
Exp1  46626.02  1  0.9999791467576262  2.0853242373767925e-05  2.691373159136635e-21  0.0  0.0  0.0  0.0  0.0  0.0  
Exp1  38493.258  1  0.9995434267496919  0.000456573250308193  7.580407003388471e-17  0.0  0.0  0.0  0.0  0.0  0.0  
Exp1  16024.439  1  0.011286178951182311  0.9787065181104028  0.010007302938414984  0.0  0.0  0.0  0.0  0.0  0.0  
Exp1  25123.98  1  0.7978020202350845  0.20219794947186745  3.029304813009063e-08  0.0  0.0  0.0  0.0  0.0  0.0  
Exp1  44829.4  1  0.9999602425255469  3.97574744531212e-05  2.341930874603852e-20  0.0  0.0  0.0  0.0  0.0  0.0  
Exp1  24601.64  1  0.7467113353123209  0.2532885958221702  6.886550895566097e-08  0.0  0.0  0.0  0.0  0.0  0.0  
Exp1  9959.72  1  1.811605334546077e-06  0.02993589384847757  0.9700622945461879  0.0  0.0  0.0  0.0  0.0  0.0  
Exp1  12070.399  1  0.00015158774094894753  0.33634468538659645  0.6635037268724546  0.0  0.0  0.0  0.0  0.0  0.0  
Exp1  45587.08  1  0.9999697844334745  3.0215566525493375e-05  9.344081576918267e-21  0.0  0.0  0.0  0.0  0.0  0.0  
Exp1  17669.36  1  0.036688880753315126  0.9621404436967019  0.0011706755499829575  0.0  0.0  0.0  0.0  0.0  0.0  
Exp1  8774.0  1  1.1923061477474784e-07  0.0068051410412496936  0.9931947397281355  0.0  0.0  0.0  0.0  0.0  0.0  
Exp1  32452.32  1  0.9937673401711954  0.006232659828443498  3.6110943970573935e-13  0.0  0.0  0.0  0.0  0.0  0.0  
Exp1  17677.56  1  0.036893978145442874  0.9619477978106978  0.0011582240438592665  0.0  0.0  0.0  0.0  0.0  0.0  
Exp1  36496.56  1  0.998953070861142  0.001046929138856835  1.1386784212809846e-15  0.0  0.0  0.0  0.0  0.0  0.0  
Exp1  25844.76  1  0.8541994546199078  0.1458005357023355  9.677756679325705e-09  0.0  0.0  0.0  0.0  0.0  0.0  
Exp1  14857.58  1  0.004465067882545082  0.9503653548563489  0.045169577261106146  0.0  0.0  0.0  0.0  0.0  0.0  
Exp1  33346.12  1  0.9958498777035883  0.0041501222963138944  9.786146422994948e-14  0.0  0.0  0.0  0.0  0.0  0.0  
Exp1  41554.32  1  0.9998643217473588  0.00013567825264115124  1.3920879649165643e-18  0.0  0.0  0.0  0.0  0.0  0.0  
Exp1  35260.82  1  0.9982213674218615  0.0017786325781321752  6.359052373081848e-15  0.0  0.0  0.0  0.0  0.0  0.0  
Exp1  9969.56  1  1.8525047906372613e-06  0.03030952406589892  0.9696886234293105  0.0  0.0  0.0  0.0  0.0  0.0  
Exp1  16381.14  1  0.014729177376883795  0.9789864844341719  0.006284338188944223  0.0  0.0  0.0  0.0  0.0  0.0  
Exp1  27173.98  1  0.9225195859495121  0.07748041287579278  1.1746949999049548e-09  0.0  0.0  0.0  0.0  0.0  0.0  
Exp1  19354.459  1  0.10755405846094883  0.8923168291181951  0.00012911242085608674  0.0  0.0  0.0  0.0  0.0  0.0  
Exp1  30101.379  1  0.9812275051233157  0.018772494864412025  1.2272263049157088e-11  0.0  0.0  0.0  0.0  0.0  0.0  
Exp1  35819.24  1  0.998602399485121  0.0013976005148761453  2.9108445748186655e-15  0.0  0.0  0.0  0.0  0.0  0.0  
Exp1  15962.12  1  0.010765866970216647  0.9783801598803004  0.010853973149482991  0.0  0.0  0.0  0.0  0.0  0.0  
Exp1  36417.02  1  0.9989171647189766  0.0010828352810222759  1.2706743304110693e-15  0.0  0.0  0.0  0.0  0.0  0.0  
Exp1  27338.799  1  0.9284614790956485  0.07153851999921536  9.051363524670587e-10  0.0  0.0  0.0  0.0  0.0  0.0  
Exp1  21561.9  1  0.33042037845376404  0.6695731492779695  6.47226826648174e-06  0.0  0.0  0.0  0.0  0.0  0.0  
Exp1  34772.918  1  0.9977994671572846  0.0022005328427027195  1.2659993581233328e-14  0.0  0.0  0.0  0.0  0.0  0.0  
Exp1  28605.7  1  0.9613588047196399  0.0386411951567215  1.2363877945176097e-10  0.0  0.0  0.0  0.0  0.0  0.0  
Exp1  16419.68  1  0.01515334261952947  0.978870562990378  0.005976094390092426  0.0  0.0  0.0  0.0  0.0  0.0  
Exp1  22496.7  1  0.4653002208286049  0.5346980879911715  1.691180223621894e-06  0.0  0.0  0.0  0.0  0.0  0.0  
Exp1  18073.62  1  0.04811491956745789  0.9511940650359701  0.000691015396571972  0.0  0.0  0.0  0.0  0.0  0.0  
Exp1  44757.24  1  0.9999591823441049  4.081765589522647e-05  2.5573714891215195e-20  0.0  0.0  0.0  0.0  0.0  0.0  
Exp1  32197.299  1  0.9929913891538715  0.007008610845602399  5.259616800776062e-13  0.0  0.0  0.0  0.0  0.0  0.0  
Exp1  8559.9795  1  7.276953070496997e-08  0.005246592174889031  0.9947533350555803  0.0  0.0  0.0  0.0  0.0  0.0  
Exp1  18254.84  1  0.054197446378610556  0.9452570562236708  0.0005454973977186657  0.0  0.0  0.0  0.0  0.0  0.0  
Exp1  25775.06  1  0.849417633086512  0.1505823561042381  1.0809249956257355e-08  0.0  0.0  0.0  0.0  0.0  0.0  
Exp1  15691.52  1  0.008748506204864153  0.9758157052666746  0.015435788528461327  0.0  0.0  0.0  0.0  0.0  0.0  
Exp1  20276.959  1  0.1803191864656092  0.8196429770723167  3.78364620740912e-05  0.0  0.0  0.0  0.0  0.0  0.0  
Exp1  36029.98  1  0.9987230792753073  0.0012769207246904847  2.1712705000358902e-15  0.0  0.0  0.0  0.0  0.0  0.0  
Exp1  26387.6  1  0.8870111714378448  0.11298882447428323  4.087872005456853e-09  0.0  0.0  0.0  0.0  0.0  0.0  
Exp1  16559.9  1  0.016792341948807455  0.9782309212994811  0.004976736751711375  0.0  0.0  0.0  0.0  0.0  0.0  
Exp1  36287.46  1  0.9988558792350741  0.0011441207649243786  1.5197397658514382e-15  0.0  0.0  0.0  0.0  0.0  0.0  
Exp1  28824.64  1  0.9652564225284045  0.03474357738369167  8.790386759609795e-11  0.0  0.0  0.0  0.0  0.0  0.0  
Exp1  35099.28  1  0.9980919252924245  0.001908074707567374  7.982658204734113e-15  0.0  0.0  0.0  0.0  0.0  0.0  
Exp1  17082.24  1  0.02442584979553111  0.9730567765441966  0.0025173736602722265  0.0  0.0  0.0  0.0  0.0  0.0  
Exp1  31775.82  1  0.991480841164126  0.008519158834891422  9.82567163607692e-13  0.0  0.0  0.0  0.0  0.0  0.0  
Exp1  28703.28  1  0.9631477184070604  0.03685228148675018  1.0618954730720859e-10  0.0  0.0  0.0  0.0  0.0  0.0  
Exp1  24961.62  1  0.7828703292386924  0.21712963163218862  3.9129119103373126e-08  0.0  0.0  0.0  0.0  0.0  0.0  
Exp1  32627.799  1  0.994248847992295  0.005751152007425954  2.7903465929731953e-13  0.0  0.0  0.0  0.0  0.0  0.0  
Exp1  17012.54  1  0.023250820870613302  0.9739921917263965  0.0027569874029900474  0.0  0.0  0.0  0.0  0.0  0.0  
Exp1  31321.54  1  0.9894681894801427  0.010531810517921094  1.9362898722745513e-12  0.0  0.0  0.0  0.0  0.0  0.0  
Exp1  11237.28  1  2.9906017592798913e-05  0.14262441833496486  0.8573456756474424  0.0  0.0  0.0  0.0  0.0  0.0  
Exp1  11383.24  1  4.040799165785037e-05  0.16812223702692472  0.8318373549814174  0.0  0.0  0.0  0.0  0.0  0.0  
Exp1  20055.56  1  0.16018053709945876  0.8397685459962977  5.091690424350801e-05  0.0  0.0  0.0  0.0  0.0  0.0  
Exp1  35286.24  1  0.9982408800073913  0.0017591199926024642  6.135919538929582e-15  0.0  0.0  0.0  0.0  0.0  0.0  
Exp1  15614.439  1  0.008239688060863537  0.9746991395965583  0.017061172342578163  0.0  0.0  0.0  0.0  0.0  0.0  
Exp1  18493.459  1  0.06323801219754482  0.9363625400134373  0.00039944778901774034  0.0  0.0  0.0  0.0  0.0  0.0  
Exp1  8231.16  1  3.4111825534282014e-08  0.0035442417532092737  0.9964557241349651  0.0  0.0  0.0  0.0  0.0  0.0  
Exp1  36233.34  1  0.9988292151158896  0.0011707848841087372  1.6378995232956596e-15  0.0  0.0  0.0  0.0  0.0  0.0  
Exp1  14499.24  1  0.0032719561793407657  0.9259222234121632  0.07080582040849609  0.0  0.0  0.0  0.0  0.0  0.0  
Exp1  28242.44  1  0.9538920461269114  0.04610795365488862  2.1819999970605266e-10  0.0  0.0  0.0  0.0  0.0  0.0  
Exp1  23798.04  1  0.6511738009433473  0.34882595944077305  2.396158796502637e-07  0.0  0.0  0.0  0.0  0.0  0.0  
Exp1  52874.418  1  0.9999974685932669  2.5314067331514535e-06  2.1275905434235315e-24  0.0  0.0  0.0  0.0  0.0  0.0  
Exp1  9383.26  1  4.852879274755291e-07  0.014486832127213346  0.9855126825848591  0.0  0.0  0.0  0.0  0.0  0.0  
Exp1  18797.68  1  0.07665530055081733  0.9230763928778543  0.0002683065713284363  0.0  0.0  0.0  0.0  0.0  0.0  
Exp1  44070.9  1  0.9999474892688989  5.251073110120706e-05  5.932363454481845e-20  0.0  0.0  0.0  0.0  0.0  0.0  
Exp1  27328.14  1  0.928091574665135  0.0719084244143718  9.204930818330418e-10  0.0  0.0  0.0  0.0  0.0  0.0  
Exp1  11328.3  1  3.610473166506797e-05  0.15811754564911212  0.8418463496192228  0.0  0.0  0.0  0.0  0.0  0.0  
Exp1  22491.78  1  0.4645678898821157  0.5354304067069938  1.7034108904981273e-06  0.0  0.0  0.0  0.0  0.0  0.0  
Exp1  25567.6  1  0.8343587055439274  0.1656412794368567  1.501921590516599e-08  0.0  0.0  0.0  0.0  0.0  0.0  
Exp1  37082.04  1  0.9991819234361984  0.0008180765638010945  5.099767566944652e-16  0.0  0.0  0.0  0.0  0.0  0.0  
Exp1  35639.66  1  0.9984901718318898  0.0015098281681064094  3.739591703720897e-15  0.0  0.0  0.0  0.0  0.0  0.0  
Exp1  18306.5  1  0.056051720474837294  0.9434383545677397  0.0005099249574229529  0.0  0.0  0.0  0.0  0.0  0.0  
Exp1  46612.08  1  0.999979043673272  2.0956326727999935e-05  2.7363511659031192e-21  0.0  0.0  0.0  0.0  0.0  0.0  
Exp1  47096.7  1  0.9999823361509554  1.7663849044658138e-05  1.5400146504863323e-21  0.0  0.0  0.0  0.0  0.0  0.0  
Exp1  33311.68  1  0.9957848994239101  0.004215100575986991  1.0287371430654594e-13  0.0  0.0  0.0  0.0  0.0  0.0  
Exp1  36676.96  1  0.9990299789022355  0.0009700210977636159  8.883284775260766e-16  0.0  0.0  0.0  0.0  0.0  0.0  
Exp1  55796.08  1  0.9999989932553086  1.0067446913356839e-06  9.059183701928629e-26  0.0  0.0  0.0  0.0  0.0  0.0  
Exp1  13589.04  1  0.0013332183821662578  0.7941667536700455  0.20450002794778818  0.0  0.0  0.0  0.0  0.0  0.0  
Exp1  51496.0  1  0.9999960362470653  3.963752934644538e-06  9.80504524038683e-24  0.0  0.0  0.0  0.0  0.0  0.0  
Exp1  14934.66  1  0.00476401071293096  0.9542820788413348  0.040953910445734265  0.0  0.0  0.0  0.0  0.0  0.0  
Exp1  17438.12  1  0.031313872408374493  0.9671035131310264  0.0015826144605990378  0.0  0.0  0.0  0.0  0.0  0.0  
Exp1  14733.76  1  0.004017873372486106  0.9431583172602432  0.05282380936727075  0.0  0.0  0.0  0.0  0.0  0.0  
Exp1  40649.86  1  0.9998071694495214  0.00019283055047857248  4.450700247791899e-18  0.0  0.0  0.0  0.0  0.0  0.0  
Exp1  37614.22  1  0.9993446488451103  0.0006553511548896334  2.4730371239475685e-16  0.0  0.0  0.0  0.0  0.0  0.0  
Exp1  17312.66  1  0.02870645421082433  0.9694296354545513  0.0018639103346244517  0.0  0.0  0.0  0.0  0.0  0.0  
Exp1  41873.3  1  0.9998799803655634  0.00012001963443664397  9.27316607529282e-19  0.0  0.0  0.0  0.0  0.0  0.0  
Exp1  20109.68  1  0.16494280485246904  0.8350098357329071  4.735941462388725e-05  0.0  0.0  0.0  0.0  0.0  0.0  
Exp1  44927.8  1  0.9999616416864261  3.8358313573906025e-05  2.0774508226009244e-20  0.0  0.0  0.0  0.0  0.0  0.0  
Exp1  26340.04  1  0.8844333232811333  0.1155666723103479  4.408518662697123e-09  0.0  0.0  0.0  0.0  0.0  0.0  
Exp1  40186.56  1  0.9997686082110778  0.00023139178892221118  8.120917609783419e-18  0.0  0.0  0.0  0.0  0.0  0.0  
Exp1  41697.82  1  0.9998716150399022  0.00012838496009777604  1.1592902535480229e-18  0.0  0.0  0.0  0.0  0.0  0.0  
Exp1  21828.4  1  0.36751963830789  0.6324759232484966  4.43844361342733e-06  0.0  0.0  0.0  0.0  0.0  0.0  
Exp1  21976.0  1  0.38865879258858615  0.6113376123947355  3.5950166782548888e-06  0.0  0.0  0.0  0.0  0.0  0.0  
Exp1  49966.7  1  0.9999934110418486  6.588958151363364e-06  5.507735011962729e-23  0.0  0.0  0.0  0.0  0.0  0.0  
Exp1  41548.58  1  0.9998640211161114  0.00013597888388856076  1.4023276169085825e-18  0.0  0.0  0.0  0.0  0.0  0.0  
Exp1  15089.64  1  0.005416818527231083  0.9609864277494444  0.03359675372332467  0.0  0.0  0.0  0.0  0.0  0.0  
Exp1  34101.34  1  0.9970403375159455  0.0029596624840215195  3.2954545701071645e-14  0.0  0.0  0.0  0.0  0.0  0.0  
Exp1  29277.28  1  0.9720966797486791  0.027903320207761817  4.3558918329872033e-11  0.0  0.0  0.0  0.0  0.0  0.0  
Exp1  25757.02  1  0.8481577561998621  0.15184223267716024  1.112297760760373e-08  0.0  0.0  0.0  0.0  0.0  0.0  
Exp1  39983.2  1  0.9997492117859307  0.00025078821406927207  1.0587674759222293e-17  0.0  0.0  0.0  0.0  0.0  0.0  
Exp1  15444.7  1  0.00721093737889806  0.9715283263588271  0.02126073626227466  0.0  0.0  0.0  0.0  0.0  0.0  
Exp1  38711.38  1  0.9995822039800925  0.0004177960199075286  5.666713828076184e-17  0.0  0.0  0.0  0.0  0.0  0.0  
Exp1  42699.86  1  0.9999123758415318  8.762415846821522e-05  3.2641447561056885e-19  0.0  0.0  0.0  0.0  0.0  0.0  
Exp1  29526.56  1  0.9752599775339442  0.024740022436410103  2.964564537615192e-11  0.0  0.0  0.0  0.0  0.0  0.0  
Exp1  13477.52  1  0.0011758397645659888  0.7689478353261214  0.22987632490931267  0.0  0.0  0.0  0.0  0.0  0.0  
Exp1  40666.258  1  0.9998084040069501  0.00019159599304978655  4.357316188295977e-18  0.0  0.0  0.0  0.0  0.0  0.0  
Exp1  15766.96  1  0.009273609600286642  0.9767328292305144  0.013993561169198969  0.0  0.0  0.0  0.0  0.0  0.0  
Exp1  18552.5  1  0.06566926357131694  0.9339609533151157  0.000369783113567345  0.0  0.0  0.0  0.0  0.0  0.0  
Exp1  9139.72  1  2.7710795284272325e-07  0.010687018824401753  0.9893127040676455  0.0  0.0  0.0  0.0  0.0  0.0  
Exp1  33074.7  1  0.9953078959325339  0.004692104067320823  1.4518822687797979e-13  0.0  0.0  0.0  0.0  0.0  0.0  
Exp1  31333.02  1  0.9895246740664132  0.010475325931683445  1.903283729299531e-12  0.0  0.0  0.0  0.0  0.0  0.0  
Exp1  33155.06  1  0.9954756522289576  0.004524347770913314  1.291610395173359e-13  0.0  0.0  0.0  0.0  0.0  0.0  
Exp1  12145.84  1  0.00017325796579448086  0.35927298539708563  0.6405537566371199  0.0  0.0  0.0  0.0  0.0  0.0  
Exp1  28927.14  1  0.9669417873279589  0.033058212597087765  7.495352491090322e-11  0.0  0.0  0.0  0.0  0.0  0.0  
Exp1  10272.14  1  3.666531534905769e-06  0.044338872673022084  0.955657460795443  0.0  0.0  0.0  0.0  0.0  0.0  
Exp1  14775.58  1  0.0041645330325979744  0.9457257857156415  0.05010968125176067  0.0  0.0  0.0  0.0  0.0  0.0  
Exp1  10052.38  1  2.234816222012245e-06  0.03364297698838998  0.966354788195388  0.0  0.0  0.0  0.0  0.0  0.0  
Exp1  23875.94  1  0.6612715688283805  0.33872821860035307  2.1257126647568753e-07  0.0  0.0  0.0  0.0  0.0  0.0  
Exp1  10728.88  1  1.0089143447675394e-05  0.07806454969198452  0.9219253611645677  0.0  0.0  0.0  0.0  0.0  0.0  
Exp1  33802.86  1  0.996619320975174  0.0033806790247753477  5.05866954036638e-14  0.0  0.0  0.0  0.0  0.0  0.0  
Exp1  45639.56  1  0.9999703494798914  2.96505201085748e-05  8.7711634139834e-21  0.0  0.0  0.0  0.0  0.0  0.0  
Exp1  21791.5  1  0.3622959799513659  0.6376993424885874  4.677560046626698e-06  0.0  0.0  0.0  0.0  0.0  0.0  
Exp1  33943.9  1  0.9968255372357377  0.003174462764220953  4.130343236082927e-14  0.0  0.0  0.0  0.0  0.0  0.0  
Exp1  17991.62  1  0.04556831780129848  0.9536626616250465  0.0007690205736550611  0.0  0.0  0.0  0.0  0.0  0.0  
Exp1  8321.36  1  4.19840851416332e-08  0.003943012448083951  0.9960569455678309  0.0  0.0  0.0  0.0  0.0  0.0  
Exp1  33529.8  1  0.9961792445201427  0.0038207554797822377  7.500793390605234e-14  0.0  0.0  0.0  0.0  0.0  0.0  
Exp1  32168.6  1  0.9928979765421037  0.007102023457347442  5.487507778286537e-13  0.0  0.0  0.0  0.0  0.0  0.0  
Exp1  9832.62  1  1.3570302122722942e-06  0.025503049290396883  0.9744955936793909  0.0  0.0  0.0  0.0  0.0  0.0  
Exp1  30443.32  1  0.9840532515248013  0.015946748467910297  7.288436713287418e-12  0.0  0.0  0.0  0.0  0.0  0.0  
Exp1  18126.1  1  0.04981051359119043  0.949544194675849  0.000645291732960519  0.0  0.0  0.0  0.0  0.0  0.0  
Exp1  39222.24  1  0.9996601392378068  0.00033986076219317575  2.877528406699454e-17  0.0  0.0  0.0  0.0  0.0  0.0  
Exp1  26035.0  1  0.8665709966848151  0.1334289961597643  7.155420601808127e-09  0.0  0.0  0.0  0.0  0.0  0.0  
Exp1  22225.28  1  0.4250602415383132  0.5749372476501102  2.5108115765152334e-06  0.0  0.0  0.0  0.0  0.0  0.0  
Exp1  8442.72  1  5.552951319021255e-08  0.0045566851533769175  0.9954432593171099  0.0  0.0  0.0  0.0  0.0  0.0  
Exp1  16387.7  1  0.014800638020919594  0.9789686173290897  0.0062307446499906835  0.0  0.0  0.0  0.0  0.0  0.0  
Exp1  14364.76  1  0.0028976234233931185  0.9135595764978119  0.08354280007879493  0.0  0.0  0.0  0.0  0.0  0.0  
Exp1  44266.06  1  0.9999511331918834  4.8866808116502266e-05  4.666266783829971e-20  0.0  0.0  0.0  0.0  0.0  0.0  
Exp1  19233.1  1  0.10005741904080034  0.8997910840548928  0.00015149690430687194  0.0  0.0  0.0  0.0  0.0  0.0  
Exp1  33125.54  1  0.9954147892974539  0.004585210702411378  1.3482737599867634e-13  0.0  0.0  0.0  0.0  0.0  0.0  
Exp1  16916.6  1  0.02171773962647454  0.9751576694358323  0.0031245909376931722  0.0  0.0  0.0  0.0  0.0  0.0  
Exp1  29869.32  1  0.9790200294939774  0.020979970488517803  1.7504936122999764e-11  0.0  0.0  0.0  0.0  0.0  0.0  
Exp1  10651.8  1  8.52146590005277e-06  0.07103822122618499  0.9289532573079149  0.0  0.0  0.0  0.0  0.0  0.0  
Exp1  38644.96  1  0.9995707740637054  0.00042922593629453803  6.191093643703789e-17  0.0  0.0  0.0  0.0  0.0  0.0  
Exp1  9885.92  1  1.5320130971675976e-06  0.0272761647614146  0.9727223032254882  0.0  0.0  0.0  0.0  0.0  0.0  
Exp1  28900.9  1  0.9665183777845318  0.0334816221373947  7.807349570534224e-11  0.0  0.0  0.0  0.0  0.0  0.0  
Exp1  45226.28  1  0.9999655804864193  3.441951358079206e-05  1.4456095832272278e-20  0.0  0.0  0.0  0.0  0.0  0.0  
Exp1  25553.66  1  0.8333016648230722  0.16669831982231295  1.5354614802758218e-08  0.0  0.0  0.0  0.0  0.0  0.0  
Exp1  28041.54  1  0.949156935938488  0.05084306376247184  2.990400305719429e-10  0.0  0.0  0.0  0.0  0.0  0.0  
Exp1  54263.5  1  0.999998374672238  1.6253277620567214e-06  4.679983328811449e-25  0.0  0.0  0.0  0.0  0.0  0.0  
Exp1  34585.96  1  0.9976111666250784  0.0023888333749049807  1.650588597827485e-14  0.0  0.0  0.0  0.0  0.0  0.0  
Exp1  28074.34  1  0.9499618176881399  0.05003818202782872  2.840315335161164e-10  0.0  0.0  0.0  0.0  0.0  0.0  
Exp1  17471.74  1  0.0320480054641704  0.9664372421473592  0.001514752388470389  0.0  0.0  0.0  0.0  0.0  0.0  
Exp1  40375.16  1  0.9997851976615504  0.0002148023384496004  6.354361090599661e-18  0.0  0.0  0.0  0.0  0.0  0.0  
Exp1  18044.1  1  0.047183817850766134  0.9520980375797082  0.0007181445695255346  0.0  0.0  0.0  0.0  0.0  0.0  
Exp1  35150.12  1  0.9981336971781288  0.0018663028218637281  7.430820977230824e-15  0.0  0.0  0.0  0.0  0.0  0.0  
Exp1  24970.64  1  0.7837228785765057  0.21627708284671712  3.857677719599395e-08  0.0  0.0  0.0  0.0  0.0  0.0  
Exp1  26325.28  1  0.8836222261862281  0.11637776930070622  4.5130656979262134e-09  0.0  0.0  0.0  0.0  0.0  0.0  
Exp1  18462.3  1  0.06198693685075491  0.937597016955578  0.0004160461936672578  0.0  0.0  0.0  0.0  0.0  0.0  
Exp1  23720.14  1  0.6409154594773502  0.3590842704968651  2.700257847828585e-07  0.0  0.0  0.0  0.0  0.0  0.0  
Exp1  14236.84  1  0.002573809203626628  0.8998560852996269  0.0975701054967465  0.0  0.0  0.0  0.0  0.0  0.0  
Exp1  47915.06  1  0.9999867253268009  1.327467319924429e-05  5.88258238936429e-22  0.0  0.0  0.0  0.0  0.0  0.0  
Exp1  38512.12  1  0.9995469236736088  0.00045307632639123724  7.391800992057247e-17  0.0  0.0  0.0  0.0  0.0  0.0  
Exp1  35052.54  1  0.9980526629663787  0.0019473370336128208  8.526468107910279e-15  0.0  0.0  0.0  0.0  0.0  0.0  
Exp1  25299.459  1  0.8129929554694783  0.1870070215706158  2.2959906046274705e-08  0.0  0.0  0.0  0.0  0.0  0.0  
Exp1  27762.74  1  0.9417713470478171  0.05822865248855339  4.636295313812215e-10  0.0  0.0  0.0  0.0  0.0  0.0  
Exp1  38762.22  1  0.999590739190616  0.0004092608093839761  5.2957948138951204e-17  0.0  0.0  0.0  0.0  0.0  0.0  
Exp1  33933.24  1  0.9968104232536755  0.0031895767462824798  4.1940409867313007e-14  0.0  0.0  0.0  0.0  0.0  0.0  
Exp1  29206.76  1  0.9711288922991931  0.028871107652226873  4.8579982072543873e-11  0.0  0.0  0.0  0.0  0.0  0.0  
Exp1  27479.02  1  0.9331653627782476  0.0668346364964962  7.252561678292491e-10  0.0  0.0  0.0  0.0  0.0  0.0  
Exp1  20181.84  1  0.17145306253526427  0.8285039437682069  4.2993696528835646e-05  0.0  0.0  0.0  0.0  0.0  0.0  
Exp1  38875.38  1  0.999609079949591  0.0003909200504090108  4.5562243668136684e-17  0.0  0.0  0.0  0.0  0.0  0.0  
Exp1  15756.3  1  0.009197676086264409  0.9766132242209637  0.014189099692771724  0.0  0.0  0.0  0.0  0.0  0.0  
Exp1  15767.78  1  0.009279418718592935  0.9767418100207541  0.013978771260653045  0.0  0.0  0.0  0.0  0.0  0.0  
Exp1  10391.04  1  4.783597934165202e-06  0.05144170307888558  0.9485535133231802  0.0  0.0  0.0  0.0  0.0  0.0  
Exp1  28885.32  1  0.966264315356502  0.033735684563509824  7.998807565781968e-11  0.0  0.0  0.0  0.0  0.0  0.0  
Exp1  36174.3  1  0.9987993857448553  0.0012006142551430647  1.7774261488965608e-15  0.0  0.0  0.0  0.0  0.0  0.0  
Exp1  24011.24  1  0.6784079961563904  0.321591831297343  1.7254626675828706e-07  0.0  0.0  0.0  0.0  0.0  0.0  
Exp1  19998.16  1  0.1552428227590857  0.8447022007769227  5.497646399158504e-05  0.0  0.0  0.0  0.0  0.0  0.0  
Exp1  9572.68  1  7.494160036878718e-07  0.01837890101661761  0.9816203495673786  0.0  0.0  0.0  0.0  0.0  0.0  
Exp1  31173.12  1  0.9887082105042903  0.011291789493290318  2.419359640742588e-12  0.0  0.0  0.0  0.0  0.0  0.0  
Exp1  19988.32  1  0.1544086225294428  0.8455356744269793  5.570304357783029e-05  0.0  0.0  0.0  0.0  0.0  0.0  
Exp1  28706.56  1  0.9632064266058129  0.03679357328853945  1.0564773190797825e-10  0.0  0.0  0.0  0.0  0.0  0.0  
Exp1  26431.879  1  0.8893627888331724  0.11063720735643394  3.810393665333497e-09  0.0  0.0  0.0  0.0  0.0  0.0  
Exp1  42033.2  1  0.9998871072087487  0.00011289279125122825  7.569781828657156e-19  0.0  0.0  0.0  0.0  0.0  0.0  
Exp1  15751.38  1  0.00916288096356646  0.9765570234889716  0.01428009554746208  0.0  0.0  0.0  0.0  0.0  0.0  
Exp1  41269.78  1  0.9998485491180908  0.0001514508819091161  2.0032839088759906e-18  0.0  0.0  0.0  0.0  0.0  0.0  
Exp1  32838.54  1  0.9947762895449122  0.005223710454882943  2.0493067944316858e-13  0.0  0.0  0.0  0.0  0.0  0.0  
Exp1  16838.7  1  0.020541322289424895  0.9759997584250882  0.003458919285487003  0.0  0.0  0.0  0.0  0.0  0.0  
Exp1  8697.74  1  9.999328881098464e-08  0.006200394659495363  0.9937995053472157  0.0  0.0  0.0  0.0  0.0  0.0  
Exp1  11038.84  1  1.969358720347001e-05  0.11326602509972604  0.8867142813130705  0.0  0.0  0.0  0.0  0.0  0.0  
Exp1  36049.66  1  0.9987337764662896  0.0012662235337082778  2.1127560723645435e-15  0.0  0.0  0.0  0.0  0.0  0.0  
Exp1  40293.16  1  0.9997781443441894  0.00022185565581059007  7.06881624971053e-18  0.0  0.0  0.0  0.0  0.0  0.0  
Exp1  53950.258  1  0.9999982052479469  1.794752053133037e-06  6.570442417291819e-25  0.0  0.0  0.0  0.0  0.0  0.0  
Exp1  23395.42  1  0.5965778051349931  0.4034217519359656  4.4292904115892993e-07  0.0  0.0  0.0  0.0  0.0  0.0  
Exp1  22211.34  1  0.42300683946413886  0.5769905985654906  2.5619703704079053e-06  0.0  0.0  0.0  0.0  0.0  0.0  
Exp1  15076.52  1  0.00535873236339438  0.9604748690984147  0.03416639853819091  0.0  0.0  0.0  0.0  0.0  0.0  
Exp1  29297.78  1  0.9723717966904624  0.027628203267337878  4.219977591711669e-11  0.0  0.0  0.0  0.0  0.0  0.0  
Exp1  23823.459  1  0.6544866990239198  0.3455130705363539  2.3043972632239885e-07  0.0  0.0  0.0  0.0  0.0  0.0  
Exp1  33697.08  1  0.9964554593778837  0.0035445406220573133  5.891478130343455e-14  0.0  0.0  0.0  0.0  0.0  0.0  
Exp1  32048.879  1  0.9924940524994992  0.00750594749984565  6.551191202720384e-13  0.0  0.0  0.0  0.0  0.0  0.0  
Exp1  43831.46  1  0.99994262619954  5.737380046001213e-05  7.971536722201345e-20  0.0  0.0  0.0  0.0  0.0  0.0  
Exp1  27300.26  1  0.9271130869879837  0.07288691205001555  9.62000815847884e-10  0.0  0.0  0.0  0.0  0.0  0.0  
Exp1  28438.42  1  0.9580851723953383  0.04191482744410869  1.6055301872744453e-10  0.0  0.0  0.0  0.0  0.0  0.0  
Exp1  15996.56  1  0.011050694107607706  0.9785717335357674  0.01037757235662474  0.0  0.0  0.0  0.0  0.0  0.0  
Exp1  40157.04  1  0.9997658942503  0.00023410574969994782  8.439118462062865e-18  0.0  0.0  0.0  0.0  0.0  0.0  
Exp1  34646.64  1  0.9976740711486535  0.002325928851331408  1.5142724367089955e-14  0.0  0.0  0.0  0.0  0.0  0.0  
Exp1  21907.94  1  0.37886699428727133  0.6211290431783799  3.962534348886045e-06  0.0  0.0  0.0  0.0  0.0  0.0  
Exp1  24579.5  1  0.7443496141604219  0.2556503145458271  7.129375101856701e-08  0.0  0.0  0.0  0.0  0.0  0.0  
Exp1  18067.06  1  0.04790668222361381  0.9513963657101151  0.0006969520662710331  0.0  0.0  0.0  0.0  0.0  0.0  
Exp1  14921.54  1  0.004711947904817047  0.9536441203507713  0.041643931744411535  0.0  0.0  0.0  0.0  0.0  0.0  
Exp1  36121.0  1  0.9987717811222983  0.001228218877699817  1.9136558854939472e-15  0.0  0.0  0.0  0.0  0.0  0.0  
Exp1  17885.02  1  0.04243805721692999  0.956678223288766  0.0008837194943040552  0.0  0.0  0.0  0.0  0.0  0.0  
Exp1  20607.42  1  0.21363641414503529  0.7863393802728493  2.42055821154417e-05  0.0  0.0  0.0  0.0  0.0  0.0  
Exp1  32505.62  1  0.9939178501882302  0.006082149811435741  3.3388706714100343e-13  0.0  0.0  0.0  0.0  0.0  0.0  
Exp1  13949.02  1  0.0019473098164036974  0.861011169847488  0.13704152033610834  0.0  0.0  0.0  0.0  0.0  0.0  
Exp1  30957.459  1  0.9875011706821096  0.012498829314543403  3.346979368237745e-12  0.0  0.0  0.0  0.0  0.0  0.0  
Exp1  24412.22  1  0.7259923993707689  0.27400750804108964  9.258814151715494e-08  0.0  0.0  0.0  0.0  0.0  0.0  
Exp1  35825.8  1  0.998606344043481  0.001393655956516149  2.8842716683044976e-15  0.0  0.0  0.0  0.0  0.0  0.0  
Exp1  30810.68  1  0.9866038585681267  0.01339614142769646  4.1769047441673415e-12  0.0  0.0  0.0  0.0  0.0  0.0  
Exp1  42738.4  1  0.9999136424705243  8.635752947560316e-05  3.109949159032859e-19  0.0  0.0  0.0  0.0  0.0  0.0  
Exp1  16063.8  1  0.01162638764004331  0.9788667802297081  0.009506832130248683  0.0  0.0  0.0  0.0  0.0  0.0  
Exp1  8673.96  1  9.465442125654979e-08  0.006023540131050474  0.9939763652145283  0.0  0.0  0.0  0.0  0.0  0.0  
Exp1  17113.4  1  0.024968488628334805  0.9726144083342333  0.0024171030374319042  0.0  0.0  0.0  0.0  0.0  0.0  
Exp1  34035.74  1  0.9969527484679385  0.0030472515320253647  3.620308088224088e-14  0.0  0.0  0.0  0.0  0.0  0.0  
Exp1  21812.0  1  0.3651944255227136  0.6348010312426268  4.54323465956732e-06  0.0  0.0  0.0  0.0  0.0  0.0  
Exp1  16653.379  1  0.017973166809931215  0.977621632060929  0.004405201129139623  0.0  0.0  0.0  0.0  0.0  0.0  
Exp1  39141.06  1  0.9996488515144246  0.00035114848557538233  3.20355033400778e-17  0.0  0.0  0.0  0.0  0.0  0.0  
Exp1  35592.1  1  0.9984588978773538  0.0015411021226421772  3.996617553174285e-15  0.0  0.0  0.0  0.0  0.0  0.0  
Exp1  41765.06  1  0.9998748909957929  0.00012510900420719382  1.0641448068702361e-18  0.0  0.0  0.0  0.0  0.0  0.0  
Exp1  35899.6  1  0.9986497755376297  0.0013502244623675899  2.6026478212799223e-15  0.0  0.0  0.0  0.0  0.0  0.0  
Exp1  22285.959  1  0.43401962702050306  0.5659780735881812  2.2993913156980482e-06  0.0  0.0  0.0  0.0  0.0  0.0  
Exp1  25178.1  1  0.802590955691204  0.19740901649603146  2.7812764608742627e-08  0.0  0.0  0.0  0.0  0.0  0.0  
Exp1  7553.84  1  7.2418351071902385e-09  0.0016390395313439928  0.998360953226821  0.0  0.0  0.0  0.0  0.0  0.0  
Exp1  37011.52  1  0.9991573763448509  0.0008426236551485129  5.615694356915244e-16  0.0  0.0  0.0  0.0  0.0  0.0  
Exp1  37829.88  1  0.9994005900759353  0.0005994099240645308  1.847582106629565e-16  0.0  0.0  0.0  0.0  0.0  0.0  
Exp1  17131.44  1  0.02528767651651423  0.9723514389642717  0.002360884519214173  0.0  0.0  0.0  0.0  0.0  0.0  
Exp1  22492.6  1  0.46468956234374326  0.5353087362834025  1.7013728541574155e-06  0.0  0.0  0.0  0.0  0.0  0.0  
Exp1  46977.8  1  0.9999815819143962  1.84180856037631e-05  1.7726657838034403e-21  0.0  0.0  0.0  0.0  0.0  0.0  
Exp1  19574.22  1  0.12229522469663778  0.8776081931916937  9.658211166856984e-05  0.0  0.0  0.0  0.0  0.0  0.0  
Exp1  26029.26  1  0.8662115180975113  0.13378847468147917  7.221009581587172e-09  0.0  0.0  0.0  0.0  0.0  0.0  
Exp1  24028.459  1  0.6805524422298577  0.31944738975623116  1.6801391124705122e-07  0.0  0.0  0.0  0.0  0.0  0.0  
Exp1  26762.34  1  0.9055203072407029  0.09447969050398557  2.2553115436218223e-09  0.0  0.0  0.0  0.0  0.0  0.0  
Exp1  10169.64  1  2.9120443637535696e-06  0.038989232817042654  0.9610078551385935  0.0  0.0  0.0  0.0  0.0  0.0  
Exp1  20299.92  1  0.18250783911405444  0.8174554755072456  3.6685378699895165e-05  0.0  0.0  0.0  0.0  0.0  0.0  
Exp1  38808.14  1  0.9995982892687651  0.00040171073123493437  4.9820050732224617e-17  0.0  0.0  0.0  0.0  0.0  0.0  
Exp1  26891.9  1  0.911223168708825  0.08877682945471518  1.836459655156169e-09  0.0  0.0  0.0  0.0  0.0  0.0  
Exp1  15034.7  1  0.005177155154321593  0.9587776506602094  0.036045194185469025  0.0  0.0  0.0  0.0  0.0  0.0  
Exp1  11946.58  1  0.00012107359953097136  0.30036954102361807  0.6995093853768509  0.0  0.0  0.0  0.0  0.0  0.0  
Exp1  33601.96  1  0.9963010564749358  0.003698943524996497  6.758152278768693e-14  0.0  0.0  0.0  0.0  0.0  0.0  
Exp1  8935.54  1  1.7307654415083592e-07  0.008298628486543997  0.991701198436912  0.0  0.0  0.0  0.0  0.0  0.0  
Exp1  37183.72  1  0.9992160003160544  0.0007839996839452369  4.439140567221313e-16  0.0  0.0  0.0  0.0  0.0  0.0  
Exp1  35976.68  1  0.9986936216988674  0.00130637830113027  2.3381648917154234e-15  0.0  0.0  0.0  0.0  0.0  0.0  
Exp1  19063.36  1  0.09030518018293598  0.9095054460865678  0.00018937373049632516  0.0  0.0  0.0  0.0  0.0  0.0  
Exp1  18604.16  1  0.06786269267159264  0.9317916724826457  0.00034563484576166984  0.0  0.0  0.0  0.0  0.0  0.0  
Exp1  23735.72  1  0.6429790704021331  0.3570206659403372  2.6365752953544473e-07  0.0  0.0  0.0  0.0  0.0  0.0  
Exp1  17930.94  1  0.0437619932675326  0.9554056519665655  0.0008323547659019251  0.0  0.0  0.0  0.0  0.0  0.0  
Exp1  13268.42  1  0.0009177434337197647  0.7158984513973391  0.2831838051689411  0.0  0.0  0.0  0.0  0.0  0.0  
Exp1  11081.4795  1  2.1559597396238195e-05  0.1190870178012207  0.880891422601383  0.0  0.0  0.0  0.0  0.0  0.0  
Exp1  14767.38  1  0.004135424676075181  0.9452332933468106  0.050631281977114126  0.0  0.0  0.0  0.0  0.0  0.0  
Exp1  18955.12  1  0.08451366003448323  0.9152680578742505  0.00021828209126619136  0.0  0.0  0.0  0.0  0.0  0.0  
Exp1  26893.54  1  0.9112930110323139  0.08870698713598167  1.8317045610766376e-09  0.0  0.0  0.0  0.0  0.0  0.0  
Exp1  14014.62  1  0.002078578143373534  0.8709232561144714  0.1269981657421551  0.0  0.0  0.0  0.0  0.0  0.0  
Exp1  19192.1  1  0.09762506559332072  0.9022150407153077  0.00015989369137159898  0.0  0.0  0.0  0.0  0.0  0.0  
Exp1  17672.64  1  0.03677084288793962  0.9620634810028446  0.0011656761092157055  0.0  0.0  0.0  0.0  0.0  0.0  
Exp1  28700.82  1  0.963103884414849  0.03689611547855565  1.0659534195237498e-10  0.0  0.0  0.0  0.0  0.0  0.0  
Exp1  40619.52  1  0.9998048638358784  0.00019513616412161929  4.6288074391098e-18  0.0  0.0  0.0  0.0  0.0  0.0  
Exp1  31255.94  1  0.9891390461598695  0.010860953837994064  2.1364690054043445e-12  0.0  0.0  0.0  0.0  0.0  0.0  
Exp1  25480.68  1  0.8276733827619793  0.1723266000021485  1.7235872212635004e-08  0.0  0.0  0.0  0.0  0.0  0.0  
Exp1  33113.24  1  0.9953891600427174  0.004610839957145348  1.372636726843803e-13  0.0  0.0  0.0  0.0  0.0  0.0  
Exp1  11718.62  1  7.873472856483942e-05  0.2403507535388679  0.7595705117325672  0.0  0.0  0.0  0.0  0.0  0.0  
Exp1  49396.8  1  0.9999920133010008  7.986698999146431e-06  1.0568165460034635e-22  0.0  0.0  0.0  0.0  0.0  0.0  
Exp1  26421.22  1  0.8888009780834608  0.11119901804113236  3.875406860845254e-09  0.0  0.0  0.0  0.0  0.0  0.0  
Exp1  33128.0  1  0.995419880250566  0.004580119749299695  1.3434699395889192e-13  0.0  0.0  0.0  0.0  0.0  0.0  
Exp1  18781.28  1  0.07587414729077692  0.9238517231143908  0.0002741295948322873  0.0  0.0  0.0  0.0  0.0  0.0  
Exp1  37300.98  1  0.9992534655394326  0.0007465344605670489  3.7838037269758124e-16  0.0  0.0  0.0  0.0  0.0  0.0  
Exp1  47740.4  1  0.9999858952125721  1.4104787427863683e-05  7.217551823640667e-22  0.0  0.0  0.0  0.0  0.0  0.0  
Exp1  36430.14  1  0.9989231768899373  0.0010768231100616059  1.2478736128629762e-15  0.0  0.0  0.0  0.0  0.0  0.0  
Exp1  29151.82  1  0.9703509856767337  0.02964901427037158  5.2894807640783236e-11  0.0  0.0  0.0  0.0  0.0  0.0  
Exp1  25777.52  1  0.8495883021913618  0.1504116870413777  1.0767260566206539e-08  0.0  0.0  0.0  0.0  0.0  0.0  
Exp1  46386.58  1  0.9999772987219184  2.2701278081616492e-05  3.5799790809370394e-21  0.0  0.0  0.0  0.0  0.0  0.0  
Exp1  35449.418  1  0.9983609326254853  0.0016390673745098328  4.880235709467778e-15  0.0  0.0  0.0  0.0  0.0  0.0  
Exp1  39230.44  1  0.9996612573847595  0.00033874261524051316  2.8465418339693607e-17  0.0  0.0  0.0  0.0  0.0  0.0  
Exp1  39481.36  1  0.9996936993471747  0.0003063006528252153  2.044599843999534e-17  0.0  0.0  0.0  0.0  0.0  0.0  
Exp1  17158.5  1  0.025773466101937422  0.9719475375211151  0.0022789963769474747  0.0  0.0  0.0  0.0  0.0  0.0  
Exp1  17209.34  1  0.02670893104343365  0.9711582694193093  0.0021327995372570816  0.0  0.0  0.0  0.0  0.0  0.0  
Exp1  26660.66  1  0.9008029235343712  0.09919707381556196  2.6500668808176435e-09  0.0  0.0  0.0  0.0  0.0  0.0  
Exp1  23246.18  1  0.5754592348571178  0.4245402100939323  5.550489500121076e-07  0.0  0.0  0.0  0.0  0.0  0.0  
Exp1  22372.06  1  0.446774467082479  0.5532235040803669  2.0288371540994703e-06  0.0  0.0  0.0  0.0  0.0  0.0  
Exp1  10937.9795  1  1.587339080234576e-05  0.10048977938059599  0.8994943472286017  0.0  0.0  0.0  0.0  0.0  0.0  
Exp1  37400.2  1  0.9992837064202874  0.0007162935797122024  3.306154496266437e-16  0.0  0.0  0.0  0.0  0.0  0.0  
Exp1  26452.379  1  0.8904363272712893  0.10956366904035264  3.6883580109189053e-09  0.0  0.0  0.0  0.0  0.0  0.0  
Exp1  39384.6  1  0.999681592151924  0.000318407848075882  2.322527085539656e-17  0.0  0.0  0.0  0.0  0.0  0.0  
Exp1  10076.9795  1  2.3626314013111316e-06  0.034700972166875024  0.9652966652017237  0.0  0.0  0.0  0.0  0.0  0.0  
Exp1  28250.64  1  0.9540759978980949  0.04592400188649629  2.154089120483757e-10  0.0  0.0  0.0  0.0  0.0  0.0  
Exp1  32001.32  1  0.992327076771341  0.007672923227955919  7.029401952848539e-13  0.0  0.0  0.0  0.0  0.0  0.0  
Exp1  11281.56  1  3.278479168901484e-05  0.1499950530127382  0.8499721621955728  0.0  0.0  0.0  0.0  0.0  0.0  
Exp1  34635.98  1  0.9976631365501374  0.0023368634498472872  1.5373898778259183e-14  0.0  0.0  0.0  0.0  0.0  0.0  
Exp1  36922.14  1  0.9991251534338949  0.0008748465661043885  6.346210467016894e-16  0.0  0.0  0.0  0.0  0.0  0.0  
Exp1  11006.04  1  1.8364128256188e-05  0.10896127270949077  0.8910203631622531  0.0  0.0  0.0  0.0  0.0  0.0  
Exp1  9014.26  1  2.075258559061319e-07  0.00914622388982873  0.9908535685843153  0.0  0.0  0.0  0.0  0.0  0.0  
Exp1  31774.18  1  0.9914743496741353  0.008525650324879699  9.849651600851836e-13  0.0  0.0  0.0  0.0  0.0  0.0  
Exp1  25800.48  1  0.8511773010365823  0.14882268858132588  1.03820917596905e-08  0.0  0.0  0.0  0.0  0.0  0.0  
Exp1  31522.44  1  0.9904131572538922  0.009586842744674274  1.4335614498918034e-12  0.0  0.0  0.0  0.0  0.0  0.0  
Exp1  36795.04  1  0.999077104519645  0.0009228954803541682  7.553581953750501e-16  0.0  0.0  0.0  0.0  0.0  0.0  
Exp1  22533.6  1  0.47079108688141147  0.529207310946011  1.6021725775283694e-06  0.0  0.0  0.0  0.0  0.0  0.0  
Exp1  20931.32  1  0.2500163653912463  0.7499680831341258  1.5551474627903732e-05  0.0  0.0  0.0  0.0  0.0  0.0  
Exp1  10475.5  1  5.772744444121987e-06  0.05714102940330594  0.94285319785225  0.0  0.0  0.0  0.0  0.0  0.0  
Exp1  39169.758  1  0.999652887299637  0.00034711270036301797  3.0841956154831874e-17  0.0  0.0  0.0  0.0  0.0  0.0  
Exp1  46739.18  1  0.9999799648135596  2.003518644050661e-05  2.3526009941851846e-21  0.0  0.0  0.0  0.0  0.0  0.0  
Exp1  8605.08  1  8.074715056079206e-08  0.005540580939646453  0.994459338313203  0.0  0.0  0.0  0.0  0.0  0.0  
Exp1  36868.84  1  0.9991053321024522  0.0008946678975470707  6.826734965341071e-16  0.0  0.0  0.0  0.0  0.0  0.0  
Exp1  11049.5  1  2.014508485076428e-05  0.11469716472569032  0.8852826901894589  0.0  0.0  0.0  0.0  0.0  0.0  
Exp1  21439.72  1  0.3139620041337891  0.6860303123698979  7.683496313113655e-06  0.0  0.0  0.0  0.0  0.0  0.0  
Exp1  35086.98  1  0.9980816791823148  0.0019183208176770906  8.122199974767551e-15  0.0  0.0  0.0  0.0  0.0  0.0  
Exp1  20803.4  1  0.23521895474473886  0.7647625138972783  1.8531357982715465e-05  0.0  0.0  0.0  0.0  0.0  0.0  
Exp1  14169.6  1  0.002415322579637803  0.8918213858956076  0.10576329152475458  0.0  0.0  0.0  0.0  0.0  0.0  
Exp1  15640.68  1  0.008409856116804653  0.9751004726253646  0.016489671257830858  0.0  0.0  0.0  0.0  0.0  0.0  
Exp1  32458.06  1  0.9937837039376299  0.006216296062012108  3.5807857992370254e-13  0.0  0.0  0.0  0.0  0.0  0.0  
Exp1  20062.94  1  0.16082313714743632  0.8391264455341997  5.041731836388835e-05  0.0  0.0  0.0  0.0  0.0  0.0  
Exp1  15505.38  1  0.007564802309420804  0.972781460752845  0.019653736937734163  0.0  0.0  0.0  0.0  0.0  0.0  
Exp1  31810.26  1  0.9916161393566586  0.00838386064240792  9.334939110350388e-13  0.0  0.0  0.0  0.0  0.0  0.0  
Exp1  32494.14  1  0.9938857703224949  0.006114229677165485  3.3956687621324126e-13  0.0  0.0  0.0  0.0  0.0  0.0  
Exp1  21420.04  1  0.31134726065812335  0.6886448412294216  7.89811245510954e-06  0.0  0.0  0.0  0.0  0.0  0.0  
Exp1  32643.379  1  0.994289670800891  0.005710329198836345  2.727307050500209e-13  0.0  0.0  0.0  0.0  0.0  0.0  
Exp1  34070.18  1  0.9969990646844256  0.0030009353155398674  3.44591511864678e-14  0.0  0.0  0.0  0.0  0.0  0.0  
Exp1  12171.26  1  0.0001811322267721816  0.36715408500820673  0.632664782765021  0.0  0.0  0.0  0.0  0.0  0.0  
Exp1  24315.459  1  0.714965436029933  0.2850344563167476  1.0765331928743592e-07  0.0  0.0  0.0  0.0  0.0  0.0  
Exp1  19768.56  1  0.13664038031554251  0.8632849768417936  7.464284266398583e-05  0.0  0.0  0.0  0.0  0.0  0.0  
Exp1  7972.86  1  1.8846260538222085e-08  0.0026239337725831725  0.9973760473811564  0.0  0.0  0.0  0.0  0.0  0.0  
Exp1  28926.32  1  0.966928603981182  0.03307139594376856  7.504934521238833e-11  0.0  0.0  0.0  0.0  0.0  0.0  
Exp1  19998.16  1  0.1552428227590857  0.8447022007769227  5.497646399158504e-05  0.0  0.0  0.0  0.0  0.0  0.0  
Exp1  33146.04  1  0.9954571657382886  0.004542834261580616  1.308644905686814e-13  0.0  0.0  0.0  0.0  0.0  0.0  
Exp1  30664.72  1  0.9856450907854316  0.014354909209359374  5.209011058905434e-12  0.0  0.0  0.0  0.0  0.0  0.0  
Exp1  38125.08  1  0.9994691945041652  0.0005308054958345732  1.2414867671924834e-16  0.0  0.0  0.0  0.0  0.0  0.0  
Exp1  23010.02  1  0.5413039784886652  0.45869523024601755  7.912653173019967e-07  0.0  0.0  0.0  0.0  0.0  0.0  
Exp1  12464.82  1  0.0002959918260552517  0.46234547892029954  0.5373585292536451  0.0  0.0  0.0  0.0  0.0  0.0  
Exp1  48230.758  1  0.9999880989570376  1.1901042962508495e-05  4.0692436296877486e-22  0.0  0.0  0.0  0.0  0.0  0.0  
Exp1  22130.98  1  0.4112048829940563  0.5887922397551912  2.8772507525365094e-06  0.0  0.0  0.0  0.0  0.0  0.0  
Exp1  15523.42  1  0.007672924790600299  0.9731275468636349  0.019199528345764823  0.0  0.0  0.0  0.0  0.0  0.0  
Exp1  37367.4  1  0.9992738494483907  0.0007261505516089835  3.45696806501223e-16  0.0  0.0  0.0  0.0  0.0  0.0  
Exp1  47513.258  1  0.9999847335973162  1.526640268382802e-05  9.423630816962561e-22  0.0  0.0  0.0  0.0  0.0  0.0  
Exp1  13578.38  1  0.0013175508297538318  0.79185036949276  0.20683207967748624  0.0  0.0  0.0  0.0  0.0  0.0  
Exp1  16570.56  1  0.01692326351029651  0.9781687216359353  0.004908014853768141  0.0  0.0  0.0  0.0  0.0  0.0  
Exp1  32170.24  1  0.992903340949052  0.007096659050400601  5.474240811410758e-13  0.0  0.0  0.0  0.0  0.0  0.0  
Exp1  38221.84  1  0.9994898535979864  0.0005101464020134004  1.0902126736884151e-16  0.0  0.0  0.0  0.0  0.0  0.0  
Exp1  8719.88  1  1.0523418694186666e-07  0.0063699431194909365  0.9936299516463221  0.0  0.0  0.0  0.0  0.0  0.0  
Exp1  11532.4795  1  5.46196602538837e-05  0.19786681040689602  0.8020785699328501  0.0  0.0  0.0  0.0  0.0  0.0  
Exp1  10228.68  1  3.325698442444107e-06  0.04198833711996364  0.958008337181594  0.0  0.0  0.0  0.0  0.0  0.0  
Exp1  13324.18  1  0.0009820669112736162  0.7307615774236369  0.26825635566508943  0.0  0.0  0.0  0.0  0.0  0.0  
Exp1  39264.06  1  0.9996658055019149  0.0003341944980851114  2.72288330990886e-17  0.0  0.0  0.0  0.0  0.0  0.0  
Exp1  20787.0  1  0.23336194817943268  0.7666191003056125  1.895151495488883e-05  0.0  0.0  0.0  0.0  0.0  0.0  
Exp1  33355.96  1  0.9958682389336557  0.004131761066247865  9.647612566444123e-14  0.0  0.0  0.0  0.0  0.0  0.0  
Exp1  32490.04  1  0.9938742560501166  0.0061257439495419055  3.416215621146577e-13  0.0  0.0  0.0  0.0  0.0  0.0  
Exp1  23703.74  1  0.638736503248919  0.3612632198587998  2.768922812823496e-07  0.0  0.0  0.0  0.0  0.0  0.0  
Exp1  41171.38  1  0.9998426580664077  0.0001573419335923523  2.2727871317972877e-18  0.0  0.0  0.0  0.0  0.0  0.0  
Exp1  14207.32  1  0.002503271153992776  0.8964022473671803  0.10109448147882691  0.0  0.0  0.0  0.0  0.0  0.0  
Exp1  42329.22  1  0.9998991575458168  0.00010084245418315114  5.2051561324099805e-19  0.0  0.0  0.0  0.0  0.0  0.0  
Exp1  26521.26  1  0.8939720272737874  0.10602796941989107  3.30632140708592e-09  0.0  0.0  0.0  0.0  0.0  0.0  
Exp1  8821.56  1  1.3305907164993904e-07  0.007213257220250825  0.9927866097206776  0.0  0.0  0.0  0.0  0.0  0.0  
Exp1  6793.6997  1  1.3211065060936592e-09  0.0007495490676552007  0.9992504496112383  0.0  0.0  0.0  0.0  0.0  0.0  
Exp1  33573.258  1  0.9962530855676434  0.0037469144322862346  7.044275332169287e-14  0.0  0.0  0.0  0.0  0.0  0.0  
Exp1  25743.9  1  0.847235241713862  0.15276474692919956  1.135693845377038e-08  0.0  0.0  0.0  0.0  0.0  0.0  
Exp1  35178.0  1  0.998156185688562  0.001843814311430826  7.144893252694081e-15  0.0  0.0  0.0  0.0  0.0  0.0  
Exp1  35890.58  1  0.9986445321210161  0.0013554678789811485  2.6355948428987793e-15  0.0  0.0  0.0  0.0  0.0  0.0  
Exp1  28386.76  1  0.9570185005326982  0.042981499293236386  1.7406547629779164e-10  0.0  0.0  0.0  0.0  0.0  0.0  
Exp1  31174.76  1  0.9887169567822492  0.011283043215337426  2.4133750655070507e-12  0.0  0.0  0.0  0.0  0.0  0.0  
Exp1  20624.64  1  0.2154795816630062  0.7844967728005011  2.364553649263913e-05  0.0  0.0  0.0  0.0  0.0  0.0  
Exp1  11347.16  1  3.753157085738646e-05  0.1614964404091153  0.8384660280200273  0.0  0.0  0.0  0.0  0.0  0.0  
Exp1  17393.02  1  0.030352664555475677  0.967968847223724  0.0016784882208003065  0.0  0.0  0.0  0.0  0.0  0.0  
Exp1  40044.7  1  0.9997552512330038  0.0002447487669961711  9.770675695991586e-18  0.0  0.0  0.0  0.0  0.0  0.0  
Exp1  18707.48  1  0.07244218390592123  0.9272558817911675  0.0003019343029112515  0.0  0.0  0.0  0.0  0.0  0.0  
Exp1  34233.36  1  0.9972087175141486  0.0027912824858240784  2.7282437040854843e-14  0.0  0.0  0.0  0.0  0.0  0.0  
Exp1  10486.16  1  5.911004941426045e-06  0.0579021923975101  0.9420918965975484  0.0  0.0  0.0  0.0  0.0  0.0  
Exp1  16188.439  1  0.012766130366443158  0.9791532491710915  0.008080620462465276  0.0  0.0  0.0  0.0  0.0  0.0  
Exp1  18976.44  1  0.0856291148086727  0.9141586251215239  0.000212260069803427  0.0  0.0  0.0  0.0  0.0  0.0  
Exp1  40260.36  1  0.9997752549703116  0.0002247450296883201  7.376937203097087e-18  0.0  0.0  0.0  0.0  0.0  0.0  
Exp1  19017.44  1  0.0878087825511034  0.9119900762994623  0.00020114114943439566  0.0  0.0  0.0  0.0  0.0  0.0  
Exp1  19818.58  1  0.1405383037872843  0.8593918549933853  6.984121933041888e-05  0.0  0.0  0.0  0.0  0.0  0.0  
Exp1  15409.439  1  0.007012088988950858  0.9707345659984351  0.022253345012614188  0.0  0.0  0.0  0.0  0.0  0.0  
Exp1  9948.24  1  1.7650369305496566e-06  0.02950598269017608  0.9704922522728934  0.0  0.0  0.0  0.0  0.0  0.0  
Exp1  37927.46  1  0.9994242451717286  0.0005757548282713039  1.6196813968997058e-16  0.0  0.0  0.0  0.0  0.0  0.0  
Exp1  27483.94  1  0.93332486683562  0.06667513244473978  7.1964024892248e-10  0.0  0.0  0.0  0.0  0.0  0.0  
Exp1  12550.1  1  0.00033870848485444626  0.4908509331585281  0.5088103583566174  0.0  0.0  0.0  0.0  0.0  0.0  
Exp1  28498.28  1  0.9592873169073325  0.04071268294644986  1.4621748100114774e-10  0.0  0.0  0.0  0.0  0.0  0.0  
Exp1  26303.14  1  0.8823956031784022  0.11760439214702856  4.6745692529548675e-09  0.0  0.0  0.0  0.0  0.0  0.0  
Exp1  18832.94  1  0.07835873201238017  0.9213850719640032  0.00025619602361655564  0.0  0.0  0.0  0.0  0.0  0.0  
Exp1  33119.8  1  0.9954028585029244  0.0045971414969395285  1.3595778224636183e-13  0.0  0.0  0.0  0.0  0.0  0.0  
Exp1  38187.4  1  0.9994825978969624  0.0005174021030374866  1.1417968645103474e-16  0.0  0.0  0.0  0.0  0.0  0.0  
Exp1  7945.8  1  1.771289967734559e-08  0.0025436758297920654  0.9974563064573082  0.0  0.0  0.0  0.0  0.0  0.0  
Exp1  39537.12  1  0.9997004567446999  0.00029954325530009073  1.8999697647454136e-17  0.0  0.0  0.0  0.0  0.0  0.0  
Exp1  26813.18  1  0.9077984882185416  0.0922015097008544  2.0806041336164382e-09  0.0  0.0  0.0  0.0  0.0  0.0  
Exp1  9313.56  1  4.134492397507188e-07  0.01327580288753048  0.9867237836632298  0.0  0.0  0.0  0.0  0.0  0.0  
Exp1  14153.2  1  0.0023778372693147227  0.8897699674042727  0.1078521953264125  0.0  0.0  0.0  0.0  0.0  0.0  
Exp1  36594.96  1  0.9989957795862822  0.0010042204137168226  9.943735056530271e-16  0.0  0.0  0.0  0.0  0.0  0.0  
Exp1  22538.52  1  0.4715227948374298  0.5284756145003173  1.5906622529722339e-06  0.0  0.0  0.0  0.0  0.0  0.0  
Exp1  11120.84  1  2.3430425975899635e-05  0.12469167788497623  0.8752848916890479  0.0  0.0  0.0  0.0  0.0  0.0  
Exp1  15902.26  1  0.010286698492785446  0.9779792406377705  0.011734060869443928  0.0  0.0  0.0  0.0  0.0  0.0  
Exp1  24723.82  1  0.7594571673207995  0.24054277581441  5.6864790599426303e-08  0.0  0.0  0.0  0.0  0.0  0.0  
Exp1  37240.3  1  0.9992343168221194  0.0007656831778802368  4.109719296802754e-16  0.0  0.0  0.0  0.0  0.0  0.0  
Exp1  32850.02  1  0.9948035450696358  0.005196454930162742  2.0151815123162478e-13  0.0  0.0  0.0  0.0  0.0  0.0  
Exp1  14256.52  1  0.0026216927757960902  0.9020964651366994  0.09528184208750454  0.0  0.0  0.0  0.0  0.0  0.0  
Exp1  31361.719  1  0.9896646026468232  0.010335397351353462  1.823184018457227e-12  0.0  0.0  0.0  0.0  0.0  0.0  
Exp1  34734.38  1  0.9977619723806967  0.0022380276192899198  1.3370468569816972e-14  0.0  0.0  0.0  0.0  0.0  0.0  
Exp1  17584.08  1  0.034616417741643764  0.9640752258046199  0.0013083564537364472  0.0  0.0  0.0  0.0  0.0  0.0  
Exp1  15728.42  1  0.009001887729343695  0.9762851866812675  0.014712925589388763  0.0  0.0  0.0  0.0  0.0  0.0  
Exp1  16591.879  1  0.01718802738517386  0.9780386275471162  0.004773345067709942  0.0  0.0  0.0  0.0  0.0  0.0  
Exp1  36731.9  1  0.9990522149889085  0.0009477850110906592  8.237325206724441e-16  0.0  0.0  0.0  0.0  0.0  0.0  
Exp1  29353.54  1  0.9731059889375421  0.026894011023741695  3.87162906774205e-11  0.0  0.0  0.0  0.0  0.0  0.0  
Exp1  13069.16  1  0.0007128243935655251  0.6588714540841557  0.34041572152227884  0.0  0.0  0.0  0.0  0.0  0.0  
Exp1  19677.54  1  0.12976523582087265  0.870150536852947  8.422732618035415e-05  0.0  0.0  0.0  0.0  0.0  0.0  
Exp1  11908.86  1  0.00011291626727554202  0.2898618787235904  0.7100252050091341  0.0  0.0  0.0  0.0  0.0  0.0  
Exp1  20990.36  1  0.25703049716227305  0.7429551640414368  1.433879629012969e-05  0.0  0.0  0.0  0.0  0.0  0.0  
Exp1  30558.12  1  0.9849002485199346  0.015099751473942814  6.12250601285675e-12  0.0  0.0  0.0  0.0  0.0  0.0  
Exp1  20460.64  1  0.19835664778749082  0.8016138182292921  2.953398321718787e-05  0.0  0.0  0.0  0.0  0.0  0.0  
Exp1  19460.24  1  0.11445780115638231  0.8854299075710047  0.00011229127261285758  0.0  0.0  0.0  0.0  0.0  0.0  
Exp1  40655.6  1  0.9998076034447033  0.00019239655529667068  4.417715279319029e-18  0.0  0.0  0.0  0.0  0.0  0.0  
Exp1  13889.9795  1  0.0018345916345165116  0.8515190737993061  0.14664633456617743  0.0  0.0  0.0  0.0  0.0  0.0  
Exp1  30483.5  1  0.9843550999250597  0.01564490006808349  6.8568820072008634e-12  0.0  0.0  0.0  0.0  0.0  0.0  
Exp1  29279.74  1  0.9721298099731351  0.0278701899834712  4.3393671110009727e-11  0.0  0.0  0.0  0.0  0.0  0.0  
Exp1  23799.68  1  0.6513875514318306  0.3486122095535454  2.390146240568349e-07  0.0  0.0  0.0  0.0  0.0  0.0  
Exp1  27110.02  1  0.9200866667736681  0.07991333192646789  1.2998641897325412e-09  0.0  0.0  0.0  0.0  0.0  0.0  
Exp1  35757.74  1  0.9985649883330163  0.001435011666980425  3.1713138744102803e-15  0.0  0.0  0.0  0.0  0.0  0.0  
Exp1  34845.08  1  0.9978679380893626  0.0021320619106259303  1.1430333676396371e-14  0.0  0.0  0.0  0.0  0.0  0.0  
Exp1  29682.36  1  0.977048061993931  0.02295193798274401  2.3325043296463502e-11  0.0  0.0  0.0  0.0  0.0  0.0  
Exp1  32471.18  1  0.9938209931575728  0.006179006842076155  3.5123723906080595e-13  0.0  0.0  0.0  0.0  0.0  0.0  
Exp1  32719.64  1  0.9944852262242159  0.00551477377554034  2.4388289053933225e-13  0.0  0.0  0.0  0.0  0.0  0.0  
Exp1  28276.879  1  0.9546584135419586  0.04534158625130553  2.0673580177783952e-10  0.0  0.0  0.0  0.0  0.0  0.0  
Exp1  30288.34  1  0.982831270889557  0.017168729101216293  9.226774751388611e-12  0.0  0.0  0.0  0.0  0.0  0.0  
Exp1  30594.2  1  0.9851567144995643  0.014843285494639157  5.796500107730384e-12  0.0  0.0  0.0  0.0  0.0  0.0  
Exp1  27197.76  1  0.9234054919532771  0.07659450691540468  1.131318204347442e-09  0.0  0.0  0.0  0.0  0.0  0.0  
Exp1  35359.22  1  0.9982956660310943  0.0017043339689001033  5.538322379267253e-15  0.0  0.0  0.0  0.0  0.0  0.0  
Exp1  19085.5  1  0.09153019990274008  0.9082858544362389  0.00018394566102112402  0.0  0.0  0.0  0.0  0.0  0.0  
Exp1  15759.58  1  0.009220969410601288  0.9766503545953015  0.014128675994097383  0.0  0.0  0.0  0.0  0.0  0.0  
Exp1  45276.3  1  0.999966198339129  3.3801660871039985e-05  1.3605368136099423e-20  0.0  0.0  0.0  0.0  0.0  0.0  
Exp1  33525.7  1  0.9961721981848393  0.0038278018150852034  7.545390658147411e-14  0.0  0.0  0.0  0.0  0.0  0.0  
Exp1  40232.48  1  0.9997727680287815  0.00022723197121850427  7.649504755420905e-18  0.0  0.0  0.0  0.0  0.0  0.0  
Exp1  37031.2  1  0.9991643009161899  0.000835699083809462  5.466669800825254e-16  0.0  0.0  0.0  0.0  0.0  0.0  
Exp1  16709.959  1  0.01872428701734331  0.9771840664740499  0.004091646508606734  0.0  0.0  0.0  0.0  0.0  0.0  
Exp1  30561.4  1  0.9849236997684858  0.015076300225421883  6.09218591397494e-12  0.0  0.0  0.0  0.0  0.0  0.0  
Exp1  14400.84  1  0.0029945214494791804  0.9170725731574004  0.07993290539312034  0.0  0.0  0.0  0.0  0.0  0.0  
Exp1  8986.38  1  1.9460499194190168e-07  0.00883619800587749  0.9911636073891306  0.0  0.0  0.0  0.0  0.0  0.0  
Exp1  29862.76  1  0.9789539323361696  0.021046067646148754  1.7681738212309784e-11  0.0  0.0  0.0  0.0  0.0  0.0  
Exp1  27928.379  1  0.9462789226329353  0.05372107700982519  3.5723947268668125e-10  0.0  0.0  0.0  0.0  0.0  0.0  
Exp1  21132.22  1  0.27434521100050746  0.7256430000541061  1.1788945386381163e-05  0.0  0.0  0.0  0.0  0.0  0.0  
Exp1  10195.06  1  3.083525571861771e-06  0.04025369898182655  0.9597432174926015  0.0  0.0  0.0  0.0  0.0  0.0  
Exp1  30975.5  1  0.9876071691885159  0.012392830808226885  3.25712387102942e-12  0.0  0.0  0.0  0.0  0.0  0.0  
Exp1  24274.459  1  0.7102038717628338  0.2897960134938031  1.1474336321240069e-07  0.0  0.0  0.0  0.0  0.0  0.0  
Exp1  30702.44  1  0.9858994998976779  0.014100500097402305  4.919809526092289e-12  0.0  0.0  0.0  0.0  0.0  0.0  
Exp1  28106.32  1  0.950734846064185  0.04926515366569587  2.7011921082687465e-10  0.0  0.0  0.0  0.0  0.0  0.0  
Exp1  12503.36  1  0.00031472542929337035  0.4752094618178457  0.524475812752861  0.0  0.0  0.0  0.0  0.0  0.0  
Exp1  7549.7397  1  7.174674562477082e-09  0.0016316984406496249  0.9983682943846758  0.0  0.0  0.0  0.0  0.0  0.0  
Exp1  28966.5  1  0.9675666696924807  0.03243333023701127  7.050801261445437e-11  0.0  0.0  0.0  0.0  0.0  0.0  
Exp1  36805.7  1  0.9990812369916698  0.0009187630083294511  7.443987303193996e-16  0.0  0.0  0.0  0.0  0.0  0.0  
Exp1  18575.459  1  0.06663649574490822  0.9330046555212496  0.0003588487338422214  0.0  0.0  0.0  0.0  0.0  0.0  
Exp1  33784.0  1  0.996590674510945  0.0034093254890030134  5.198014441791432e-14  0.0  0.0  0.0  0.0  0.0  0.0  
Exp1  34211.22  1  0.9971811839025791  0.0028188160973926946  2.8160011589142183e-14  0.0  0.0  0.0  0.0  0.0  0.0  
Exp1  27752.08  1  0.9414687202934748  0.058531279235045  4.714802816540449e-10  0.0  0.0  0.0  0.0  0.0  0.0  
Exp1  44483.36  1  0.9999548814567027  4.5118543297303424e-05  3.5744538687554765e-20  0.0  0.0  0.0  0.0  0.0  0.0  
Exp1  10324.62  1  4.123946697301792e-06  0.04734820544801065  0.9526476706052921  0.0  0.0  0.0  0.0  0.0  0.0  
Exp1  20375.36  1  0.18983261159611592  0.8101342492390978  3.3139164786219354e-05  0.0  0.0  0.0  0.0  0.0  0.0  
Exp1  24348.26  1  0.7187379318781039  0.28126196582999  1.022919059745731e-07  0.0  0.0  0.0  0.0  0.0  0.0  
Exp1  11449.66  1  4.624671055397617e-05  0.1808911800364865  0.8190625732529595  0.0  0.0  0.0  0.0  0.0  0.0  
Exp1  50005.24  1  0.9999934957911186  6.5042088813370715e-06  5.271249855852792e-23  0.0  0.0  0.0  0.0  0.0  0.0  
Exp1  14906.78  1  0.004653978878213164  0.9529127845244004  0.04243323659738632  0.0  0.0  0.0  0.0  0.0  0.0  
Exp1  43706.0  1  0.9999398925825342  6.0107417465716603e-05  9.309736810763989e-20  0.0  0.0  0.0  0.0  0.0  0.0  
Exp1  43066.4  1  0.9999236756320609  7.63243679391676e-05  2.062503493694721e-19  0.0  0.0  0.0  0.0  0.0  0.0  
Exp1  24914.879  1  0.77841437810793  0.22158557977567633  4.2116393728588314e-08  0.0  0.0  0.0  0.0  0.0  0.0  
Exp1  16087.58  1  0.011836440577414311  0.9789469742947081  0.009216585127877557  0.0  0.0  0.0  0.0  0.0  0.0  
Exp1  11634.16  1  6.67965803892733e-05  0.22033093198358805  0.7796022714360227  0.0  0.0  0.0  0.0  0.0  0.0  
Exp1  33328.9  1  0.9958174911057417  0.004182508894157885  1.0033819361403861e-13  0.0  0.0  0.0  0.0  0.0  0.0  
Exp1  37899.58  1  0.9994175860696531  0.0005824139303467516  1.6817476183586151e-16  0.0  0.0  0.0  0.0  0.0  0.0  
Exp1  26058.78  1  0.8680489255183085  0.13195106759135372  6.890337771022568e-09  0.0  0.0  0.0  0.0  0.0  0.0  
Exp1  21580.76  1  0.332994736678585  0.6669989607310429  6.302590372199277e-06  0.0  0.0  0.0  0.0  0.0  0.0  
Exp1  21387.24  1  0.3070102375144094  0.6929814934858303  8.268999760338087e-06  0.0  0.0  0.0  0.0  0.0  0.0  
Exp1  28344.94  1  0.9561352887923822  0.04386471102178201  1.8583583878508737e-10  0.0  0.0  0.0  0.0  0.0  0.0  
Exp1  12071.22  1  0.0001518106604840472  0.33659058527112373  0.6632576040683922  0.0  0.0  0.0  0.0  0.0  0.0  
Exp1  23908.74  1  0.6654738867146079  0.33452591118415786  2.0210123417904119e-07  0.0  0.0  0.0  0.0  0.0  0.0  
Exp1  40482.58  1  0.9997940869295555  0.00020591307044449738  5.527375220742847e-18  0.0  0.0  0.0  0.0  0.0  0.0  
Exp1  23906.28  1  0.6651590966006871  0.3348407005291108  2.0287020216554264e-07  0.0  0.0  0.0  0.0  0.0  0.0  
Exp1  9189.74  1  3.109448238096117e-07  0.011373838615523475  0.9886258504396527  0.0  0.0  0.0  0.0  0.0  0.0  
Exp1  15255.28  1  0.006198299310789959  0.9666476223180007  0.027154078371209162  0.0  0.0  0.0  0.0  0.0  0.0  
Exp1  38968.04  1  0.9996234621502988  0.00037653784970124977  4.0288221916881775e-17  0.0  0.0  0.0  0.0  0.0  0.0  
Exp1  27851.299  1  0.9442261563469317  0.05577384324977697  4.032913687976411e-10  0.0  0.0  0.0  0.0  0.0  0.0  
Exp1  9499.7  1  6.339885225538908e-07  0.016767019776310794  0.9832323462351666  0.0  0.0  0.0  0.0  0.0  0.0  
Exp1  9440.66  1  5.536680574180459e-07  0.015568515786870005  0.9844309305450726  0.0  0.0  0.0  0.0  0.0  0.0  
Exp1  29425.7  1  0.97402689586452  0.02597310410084627  3.4633831625989236e-11  0.0  0.0  0.0  0.0  0.0  0.0  
Exp1  12671.46  1  0.00040781484327947635  0.5314679703869051  0.46812421476981547  0.0  0.0  0.0  0.0  0.0  0.0  
Exp1  41679.78  1  0.9998707219973059  0.00012927800269416697  1.186218920750917e-18  0.0  0.0  0.0  0.0  0.0  0.0  
Exp1  45664.16  1  0.9999706108715466  2.9389128453454327e-05  8.514636959944712e-21  0.0  0.0  0.0  0.0  0.0  0.0  
Exp1  36068.52  1  0.9987439379508468  0.0012560620491511825  2.0581874763515783e-15  0.0  0.0  0.0  0.0  0.0  0.0  
Exp1  9271.74  1  3.7553201368644574e-07  0.01259938760895902  0.9874002368590273  0.0  0.0  0.0  0.0  0.0  0.0  
Exp1  43858.52  1  0.9999431988217028  5.6801178297163506e-05  7.709298423867619e-20  0.0  0.0  0.0  0.0  0.0  0.0  
Exp1  27661.879  1  0.9388450018797045  0.06115499757679877  5.434966509147546e-10  0.0  0.0  0.0  0.0  0.0  0.0  
Exp1  34125.12  1  0.997071447759627  0.002928552240341154  3.185071927904711e-14  0.0  0.0  0.0  0.0  0.0  0.0  
Exp1  20971.5  1  0.2547771701904783  0.7452081139577216  1.4715851800127849e-05  0.0  0.0  0.0  0.0  0.0  0.0  
Exp1  13853.899  1  0.0017681381176656045  0.8454429895471098  0.15278887233522467  0.0  0.0  0.0  0.0  0.0  0.0  
Exp1  19528.3  1  0.11908754296347793  0.8808098259365702  0.00010263109995179452  0.0  0.0  0.0  0.0  0.0  0.0  
Exp1  32616.32  1  0.994218528962025  0.005781471037691251  2.8378078555329523e-13  0.0  0.0  0.0  0.0  0.0  0.0  
Exp1  28905.82  1  0.966598329514521  0.033401670408001384  7.747760841310297e-11  0.0  0.0  0.0  0.0  0.0  0.0  
Exp1  46047.098  1  0.9999743797792531  2.5620220747024764e-05  5.373436815251634e-21  0.0  0.0  0.0  0.0  0.0  0.0  
Exp1  34194.0  1  0.9971595978593011  0.002840402140670063  2.8861443501524355e-14  0.0  0.0  0.0  0.0  0.0  0.0  
Exp1  17787.44  1  0.03974335583024462  0.9592530175500695  0.0010036266196857475  0.0  0.0  0.0  0.0  0.0  0.0  
Exp1  10820.72  1  1.2322832957800607e-05  0.08727874752244157  0.9127089296446006  0.0  0.0  0.0  0.0  0.0  0.0  
Exp1  11992.5  1  0.00013170038190712504  0.31345531122792736  0.6864129883901655  0.0  0.0  0.0  0.0  0.0  0.0  
Exp1  9827.7  1  1.3419131267880856e-06  0.025345327551636897  0.9746533305352364  0.0  0.0  0.0  0.0  0.0  0.0  
Exp1  37730.66  1  0.9993754979452572  0.000624502054742592  2.1125893706305968e-16  0.0  0.0  0.0  0.0  0.0  0.0  
Exp1  11715.34  1  7.823785307563103e-05  0.23955122367052856  0.7603705384763958  0.0  0.0  0.0  0.0  0.0  0.0  
Exp1  30511.379  1  0.9845611090463178  0.015438890947109558  6.572640373371867e-12  0.0  0.0  0.0  0.0  0.0  0.0  
Exp1  15006.0  1  0.005055636094494349  0.9575525188719954  0.03739184503351028  0.0  0.0  0.0  0.0  0.0  0.0  
Exp1  33762.68  1  0.9965580130219047  0.003441986978041557  5.360080880019076e-14  0.0  0.0  0.0  0.0  0.0  0.0  
Exp1  23483.98  1  0.6089031705092846  0.39109644227889995  3.8721181553587196e-07  0.0  0.0  0.0  0.0  0.0  0.0  
Exp1  32239.94  1  0.993127816897458  0.006872183102048082  4.938576192856072e-13  0.0  0.0  0.0  0.0  0.0  0.0  
Exp1  16936.28  1  0.022024509778091502  0.974930113268139  0.0030453769537693914  0.0  0.0  0.0  0.0  0.0  0.0  
Exp1  26145.7  1  0.8733254518087055  0.1266745421890805  6.002213834368466e-09  0.0  0.0  0.0  0.0  0.0  0.0  
Exp1  17456.16  1  0.03170593646032978  0.9667482379729126  0.0015458255667575728  0.0  0.0  0.0  0.0  0.0  0.0  
Exp1  38618.72  1  0.9995661715183456  0.00043382848165434584  6.411414359461607e-17  0.0  0.0  0.0  0.0  0.0  0.0  
Exp1  22323.68  1  0.4396015096195992  0.5603963135652599  2.1768151410474684e-06  0.0  0.0  0.0  0.0  0.0  0.0  
Exp1  30813.14  1  0.9866193356752644  0.013380664320574089  4.161507441353492e-12  0.0  0.0  0.0  0.0  0.0  0.0  
Exp1  26518.799  1  0.8938478999949923  0.10615209668578013  3.319227624261357e-09  0.0  0.0  0.0  0.0  0.0  0.0  
Exp1  19152.74  1  0.09533680702614332  0.9044948066135761  0.0001683863602805445  0.0  0.0  0.0  0.0  0.0  0.0  
Exp1  10834.66  1  1.2700921809540328e-05  0.0887612679593191  0.9112260311188713  0.0  0.0  0.0  0.0  0.0  0.0  
Exp1  17315.94  1  0.028771897741104103  0.9693721315400952  0.001855970718800705  0.0  0.0  0.0  0.0  0.0  0.0  
Exp1  14835.439  1  0.004382183614207924  0.9491623076115069  0.0464555087742852  0.0  0.0  0.0  0.0  0.0  0.0  
Exp1  18427.86  1  0.06062922424262682  0.9389355807788489  0.0004351949785243302  0.0  0.0  0.0  0.0  0.0  0.0  
Exp1  32385.9  1  0.9935742473888513  0.006425752610750428  3.9821425885575965e-13  0.0  0.0  0.0  0.0  0.0  0.0  
Exp1  20299.1  1  0.18242948867686248  0.8175337855037913  3.672581934626504e-05  0.0  0.0  0.0  0.0  0.0  0.0  
Exp1  36462.94  1  0.9989380480780008  0.001061951921997952  1.1926907849055715e-15  0.0  0.0  0.0  0.0  0.0  0.0  
Exp1  10010.56  1  2.032941451046914e-06  0.03191671660832053  0.9680812504502284  0.0  0.0  0.0  0.0  0.0  0.0  
Exp1  9632.54  1  8.59484849387707e-07  0.019817742071525906  0.9801813984436246  0.0  0.0  0.0  0.0  0.0  0.0  
Exp1  28622.92  1  0.9616806642128205  0.03831933566681671  1.2036283177720078e-10  0.0  0.0  0.0  0.0  0.0  0.0  
Exp1  23577.459  1  0.6217314347610512  0.3782682294058036  3.358331451337662e-07  0.0  0.0  0.0  0.0  0.0  0.0  
Exp1  15192.96  1  0.00589351216748121  0.9646838741988326  0.029422613633686232  0.0  0.0  0.0  0.0  0.0  0.0  
Exp1  23625.02  1  0.6281799502079923  0.37181973746990316  3.1232210456160644e-07  0.0  0.0  0.0  0.0  0.0  0.0  
Exp1  53016.28  1  0.9999975815677403  2.418432259558378e-06  1.8205910979414454e-24  0.0  0.0  0.0  0.0  0.0  0.0  
Exp1  22285.959  1  0.43401962702050306  0.5659780735881812  2.2993913156980482e-06  0.0  0.0  0.0  0.0  0.0  0.0  
Exp1  12384.46  1  0.00025982677162571526  0.43569831820506977  0.5640418550233045  0.0  0.0  0.0  0.0  0.0  0.0  
Exp1  32562.2  1  0.9940735252678455  0.005926474731847197  3.0724748361846264e-13  0.0  0.0  0.0  0.0  0.0  0.0  
Exp1  32932.02  1  0.9949938551327686  0.005006144867052619  1.787692925621554e-13  0.0  0.0  0.0  0.0  0.0  0.0  
Exp1  42277.56  1  0.9998971550868436  0.00010284491315635894  5.556189261373379e-19  0.0  0.0  0.0  0.0  0.0  0.0  
Exp1  31407.64  1  0.9898844287384165  0.01011557125988142  1.7020665523361023e-12  0.0  0.0  0.0  0.0  0.0  0.0  
Exp1  45058.18  1  0.9999634173189671  3.658268103280733e-05  1.7727934729468218e-20  0.0  0.0  0.0  0.0  0.0  0.0  
Exp1  32760.64  1  0.9945874406134374  0.0054125593863329395  2.2967248609578956e-13  0.0  0.0  0.0  0.0  0.0  0.0  
Exp1  16386.06  1  0.014782681565636842  0.9789731722210999  0.006244146213263205  0.0  0.0  0.0  0.0  0.0  0.0  
Exp1  9567.76  1  7.41025451986215e-07  0.018265558230200287  0.9817337007443477  0.0  0.0  0.0  0.0  0.0  0.0  
Exp1  13611.18  1  0.0013662008655535064  0.7989156062741177  0.19971819286032885  0.0  0.0  0.0  0.0  0.0  0.0  
Exp1  32193.2  1  0.9929780984493038  0.007021901550166906  5.291637206218703e-13  0.0  0.0  0.0  0.0  0.0  0.0  
Exp1  16722.26  1  0.018891301355963855  0.9770821970342319  0.004026501609804273  0.0  0.0  0.0  0.0  0.0  0.0  
Exp1  20360.6  1  0.18838394687911522  0.8115822478381409  3.3805282743796494e-05  0.0  0.0  0.0  0.0  0.0  0.0  
Exp1  23032.98  1  0.544656080618484  0.4553431548105129  7.645710030826182e-07  0.0  0.0  0.0  0.0  0.0  0.0  
Exp1  9148.74  1  2.8292501837201315e-07  0.010807615219424135  0.9891921018555575  0.0  0.0  0.0  0.0  0.0  0.0  
Exp1  40245.6  1  0.9997739412875531  0.00022605871244683233  7.52006080091813e-18  0.0  0.0  0.0  0.0  0.0  0.0  
Exp1  14952.7  1  0.004836359438153759  0.9551401229074803  0.0400235176543661  0.0  0.0  0.0  0.0  0.0  0.0  
Exp1  30270.299  1  0.982682929885538  0.017317070104978217  9.48381722895159e-12  0.0  0.0  0.0  0.0  0.0  0.0  
Exp1  48748.18  1  0.9999900382371189  9.961762881212496e-06  2.2315505139176293e-22  0.0  0.0  0.0  0.0  0.0  0.0  
Exp1  11480.0  1  4.916637126206962e-05  0.18697434096947604  0.8129764926592619  0.0  0.0  0.0  0.0  0.0  0.0  
Exp1  9058.54  1  2.2982924651994186e-07  0.009661976581608346  0.9903377935891452  0.0  0.0  0.0  0.0  0.0  0.0  
Exp1  29706.14  1  0.9773092038330262  0.022690796144486294  2.248748774801885e-11  0.0  0.0  0.0  0.0  0.0  0.0  
Exp1  10700.18  1  9.475289517458664e-06  0.07537576488769554  0.9246147598227871  0.0  0.0  0.0  0.0  0.0  0.0  
Exp1  31046.02  1  0.9880123317559835  0.01198766824108751  2.928903506641775e-12  0.0  0.0  0.0  0.0  0.0  0.0  
Exp1  20158.879  1  0.16936128743154374  0.8305943742691547  4.4338299301486164e-05  0.0  0.0  0.0  0.0  0.0  0.0  
Exp1  10717.4  1  9.839196367730944e-06  0.07697882518168422  0.923011335621948  0.0  0.0  0.0  0.0  0.0  0.0  
Exp1  7258.64  1  3.7162964420906113e-09  0.0011947104823733653  0.9988052858013303  0.0  0.0  0.0  0.0  0.0  0.0  
Exp1  14520.56  1  0.003334711032742984  0.9277054246256983  0.06895986434155878  0.0  0.0  0.0  0.0  0.0  0.0  
Exp1  10441.06  1  5.347344985810992e-06  0.05474721197585148  0.9452474406791627  0.0  0.0  0.0  0.0  0.0  0.0  
Exp1  19011.7  1  0.08750061412006385  0.9122967224780943  0.0002026634018417786  0.0  0.0  0.0  0.0  0.0  0.0  
Exp1  38796.66  1  0.999596413632317  0.0004035863676829057  5.058722093029626e-17  0.0  0.0  0.0  0.0  0.0  0.0  
Exp1  23759.5  1  0.6461180586417227  0.35388168714168755  2.542165897701574e-07  0.0  0.0  0.0  0.0  0.0  0.0  
Exp1  16258.96  1  0.013454964951446425  0.9791745345270569  0.007370500521496575  0.0  0.0  0.0  0.0  0.0  0.0  
Exp1  28900.9  1  0.9665183777845318  0.0334816221373947  7.807349570534224e-11  0.0  0.0  0.0  0.0  0.0  0.0  
Exp1  24785.32  1  0.765690051517171  0.23430989685197276  5.163085641042561e-08  0.0  0.0  0.0  0.0  0.0  0.0  
Exp1  50086.418  1  0.9999936706640556  6.329335944374482e-06  4.8059890566746066e-23  0.0  0.0  0.0  0.0  0.0  0.0  
Exp1  11070.82  1  2.107821710446822e-05  0.11760855430969303  0.8823703674732025  0.0  0.0  0.0  0.0  0.0  0.0  
Exp1  21412.66  1  0.3103678991019957  0.6896241206869654  7.980211038825734e-06  0.0  0.0  0.0  0.0  0.0  0.0  
Exp1  33104.22  1  0.9953702824904751  0.004629717509385783  1.3907736478561932e-13  0.0  0.0  0.0  0.0  0.0  0.0  
Exp1  8289.38  1  3.9003520588451605e-08  0.0037964036368137834  0.9962035573596657  0.0  0.0  0.0  0.0  0.0  0.0  
Exp1  28522.06  1  0.9597553837902163  0.04024461606889898  1.408847216477506e-10  0.0  0.0  0.0  0.0  0.0  0.0  
Exp1  22948.52  1  0.5322909806740251  0.4677081519602908  8.673656840774659e-07  0.0  0.0  0.0  0.0  0.0  0.0  
Exp1  49019.598  1  0.9999909204841363  9.079515863706744e-06  1.6309791167684956e-22  0.0  0.0  0.0  0.0  0.0  0.0  
Exp1  34666.32  1  0.9976940962105766  0.002305903789408732  1.472558169161901e-14  0.0  0.0  0.0  0.0  0.0  0.0  
Exp1  30183.379  1  0.9819492174675216  0.018050782521650485  1.0827870755275795e-11  0.0  0.0  0.0  0.0  0.0  0.0  
Exp1  45328.78  1  0.9999668336641455  3.3166335854577473e-05  1.2767732177386717e-20  0.0  0.0  0.0  0.0  0.0  0.0  
Exp1  60956.34  1  0.9999997847693872  2.152306128438293e-07  4.417031618862109e-28  0.0  0.0  0.0  0.0  0.0  0.0  
Exp1  26785.299  1  0.9065563109077877  0.09344368691759743  2.174614928921016e-09  0.0  0.0  0.0  0.0  0.0  0.0  
Exp1  35001.7  1  0.9980090139404065  0.001990986059584306  9.160375234483416e-15  0.0  0.0  0.0  0.0  0.0  0.0  
Exp1  18809.16  1  0.07720661866255926  0.9225290805707625  0.0002643007666781087  0.0  0.0  0.0  0.0  0.0  0.0  
Exp1  21851.36  1  0.3707845772042153  0.6292111271842644  4.2956115201711365e-06  0.0  0.0  0.0  0.0  0.0  0.0  
Exp1  33707.74  1  0.9964723579474729  0.003527642052468958  5.80153218455647e-14  0.0  0.0  0.0  0.0  0.0  0.0  
Exp1  24851.74  1  0.7722808591746134  0.22771909431095122  4.651443535604951e-08  0.0  0.0  0.0  0.0  0.0  0.0  
Exp1  36221.86  1  0.998823480824926  0.0011765191750722278  1.6641129664451074e-15  0.0  0.0  0.0  0.0  0.0  0.0  
Exp1  8291.84  1  3.9224619994885887e-08  0.00380745025466882  0.9961925105207111  0.0  0.0  0.0  0.0  0.0  0.0  
Exp1  29276.459  1  0.9720857150579163  0.027914284898470115  4.361370356015451e-11  0.0  0.0  0.0  0.0  0.0  0.0  
Exp1  7671.92  1  9.472920467535081e-09  0.0018669920548881683  0.9981329984721914  0.0  0.0  0.0  0.0  0.0  0.0  
Exp1  26694.28  1  0.9023866306828603  0.09761336680470051  2.5124393785952486e-09  0.0  0.0  0.0  0.0  0.0  0.0  
Exp1  21230.62  1  0.28672179315797125  0.7132679212226206  1.0285619407979635e-05  0.0  0.0  0.0  0.0  0.0  0.0  
Exp1  14424.62  1  0.0030597799357400366  0.9193075989780765  0.0776326210861834  0.0  0.0  0.0  0.0  0.0  0.0  
Exp1  19208.5  1  0.09859201795476207  0.9012515008786479  0.00015648116658993988  0.0  0.0  0.0  0.0  0.0  0.0  
Exp2  23278.98  1  0.2753376730695525  0.7239212958151697  0.0007410311152778641  1.374861027108649e-19  0.0  0.0  0.0  0.0  0.0  
Exp2  18952.66  1  0.02334988481087595  0.9573343182999599  0.019315796889156866  7.411324201302465e-15  0.0  0.0  0.0  0.0  0.0  
Exp2  12166.34  1  6.535565843123078e-06  0.05241954322637867  0.9475734457830758  4.7542470240925357e-07  0.0  0.0  0.0  0.0  0.0  
Exp2  11911.32  1  3.7614071834085253e-06  0.037972733917350086  0.962022632369356  8.723061104833826e-07  0.0  0.0  0.0  0.0  0.0  
Exp2  10814.9795  1  2.948994233500818e-07  0.008281640369390688  0.9917059142762085  1.2150454977300945e-05  0.0  0.0  0.0  0.0  0.0  
Exp2  15609.52  1  0.001580917886238198  0.7278318363262412  0.2705872457138107  7.370989128876768e-11  0.0  0.0  0.0  0.0  0.0  
Exp2  11839.9795  1  3.2138277235423136e-06  0.03461935325007413  0.9653763990142884  1.033907913958381e-06  0.0  0.0  0.0  0.0  0.0  
Exp2  12067.12  1  5.281371632237084e-06  0.046310569603318294  0.9536835470190917  6.0200595780396e-07  0.0  0.0  0.0  0.0  0.0  
Exp2  14309.0  1  0.00032104078200897426  0.41369082331935414  0.5859881334238547  2.474782236804519e-09  0.0  0.0  0.0  0.0  0.0  
Exp2  31615.1  1  0.9699446145279698  0.030054940511924415  4.449601057664878e-07  2.625408692928499e-28  0.0  0.0  0.0  0.0  0.0  
Exp2  7806.4  1  5.520440293108372e-11  3.598975402993509e-05  0.9748117927146697  0.025152217476096025  0.0  0.0  0.0  0.0  0.0  
Exp2  31027.16  1  0.9604456829096053  0.039553563035152554  7.540552422155983e-07  1.0110841276966454e-27  0.0  0.0  0.0  0.0  0.0  
Exp2  36634.32  1  0.9968653876719279  0.0031346057466190374  6.581453021520267e-09  5.04669721502129e-33  0.0  0.0  0.0  0.0  0.0  
Exp2  33096.02  1  0.98485097830104  0.015148900178485481  1.2152047462938367e-07  9.452312345123175e-30  0.0  0.0  0.0  0.0  0.0  
Exp2  8972.439  1  2.1393784718603037e-09  0.00038600884213835067  0.9983979905002248  0.0012159985182583367  0.0  0.0  0.0  0.0  0.0  
Exp2  13453.74  1  8.1324953386748e-05  0.2128581531382358  0.7870605004206379  2.148773954314109e-08  0.0  0.0  0.0  0.0  0.0  
Exp2  20099.84  1  0.04944023518716257  0.9425381894689977  0.008021575343839413  3.7284108215549573e-16  0.0  0.0  0.0  0.0  0.0  
Exp2  52890.0  1  0.9999931298342856  6.870165572996952e-06  1.4152337299466478e-13  1.4615336017680673e-45  0.0  0.0  0.0  0.0  0.0  
Exp2  16738.66  1  0.004485768237059893  0.881899477428559  0.1136147543312503  3.130838443899253e-12  0.0  0.0  0.0  0.0  0.0  
Exp2  17957.18  1  0.011579411893589533  0.9459295560422812  0.04249103206402161  1.0767336945686734e-13  0.0  0.0  0.0  0.0  0.0  
Exp2  11762.899  1  2.7078484190793095e-06  0.0312947201554359  0.9687013295320034  1.2424641415661113e-06  0.0  0.0  0.0  0.0  0.0  
Exp2  10664.1  1  2.0335157097812989e-07  0.006604291689000916  0.9933779548910376  1.755006839035085e-05  0.0  0.0  0.0  0.0  0.0  
Exp2  39572.38  1  0.9990878818352202  0.000912117460453608  7.043261908463464e-10  1.4430442528286025e-35  0.0  0.0  0.0  0.0  0.0  
Exp2  22067.02  1  0.15427576147529232  0.8438683777712714  0.00185586075343614  2.681207938758284e-18  0.0  0.0  0.0  0.0  0.0  
Exp2  26435.16  1  0.6956693431665969  0.3042786003983201  5.2056435083019564e-05  6.065610904376619e-23  0.0  0.0  0.0  0.0  0.0  
Exp2  21783.3  1  0.1327022779848557  0.8650060381403305  0.0022916838748138855  5.402478776925133e-18  0.0  0.0  0.0  0.0  0.0  
Exp2  37729.84  1  0.9980370058731981  0.0019629913191318623  2.8076701701020805e-09  5.460037459651288e-34  0.0  0.0  0.0  0.0  0.0  
Exp2  14225.36  1  0.00028407171723604237  0.3918627993369374  0.6078531258717623  3.0740641470524057e-09  0.0  0.0  0.0  0.0  0.0  
Exp2  8635.42  1  7.835736160109031e-10  0.00020304145678292078  0.9968942151983302  0.0029027425613131165  0.0  0.0  0.0  0.0  0.0  
Exp2  28261.299  1  0.8579388390268138  0.14205150685071632  9.654122469738003e-06  7.043000191024251e-25  0.0  0.0  0.0  0.0  0.0  
Exp2  24773.84  1  0.4754699974636639  0.5243075923481748  0.0002224101881613153  3.565896756304597e-21  0.0  0.0  0.0  0.0  0.0  
Exp2  12492.7  1  1.2945484696330034e-05  0.07766846088634861  0.9223183750295401  2.1859941482770639e-07  0.0  0.0  0.0  0.0  0.0  
Exp2  35434.66  1  0.994709898880304  0.005290083934752117  1.7184943862999273e-08  6.103940511150658e-32  0.0  0.0  0.0  0.0  0.0  
Exp2  35856.14  1  0.9956040299826204  0.004395957791391846  1.2225987733135865e-08  2.524770193934297e-32  0.0  0.0  0.0  0.0  0.0  
Exp2  13652.18  1  0.00011452381467955833  0.253697987121409  0.7461874759137981  1.3150113291446681e-08  0.0  0.0  0.0  0.0  0.0  
Exp2  10877.3  1  3.4331040562223205e-07  0.009082353416883664  0.9909068601900506  1.0443082660173766e-05  0.0  0.0  0.0  0.0  0.0  
Exp2  9480.02  1  9.090510335349259e-09  0.0009637152071654423  0.998703175041734  0.0003331006605901693  0.0  0.0  0.0  0.0  0.0  
Exp2  39962.7  1  0.9992220653965789  0.0007779340739115979  5.295095788442784e-10  6.794635506969359e-36  0.0  0.0  0.0  0.0  0.0  
Exp2  8788.76  1  1.2432405159802045e-09  0.00027298920659445027  0.997775049938712  0.0019519596114530061  0.0  0.0  0.0  0.0  0.0  
Exp2  11279.92  1  8.974033445698376e-07  0.01621707082038414  0.9837780834725388  3.948303732381721e-06  0.0  0.0  0.0  0.0  0.0  
Exp2  26403.18  1  0.6919688489659183  0.3079775673020082  5.358373207350376e-05  6.56057839889998e-23  0.0  0.0  0.0  0.0  0.0  
Exp2  19655.4  1  0.037229057955335335  0.9515361250626095  0.011234816982053948  1.1736499197498592e-15  0.0  0.0  0.0  0.0  0.0  
Exp2  18947.74  1  0.023271868934656114  0.9573380276009011  0.01939010346443526  7.508630906939497e-15  0.0  0.0  0.0  0.0  0.0  
Exp2  21886.62  1  0.14026849587706974  0.8576090671766531  0.002122436946277298  4.1846141078590605e-18  0.0  0.0  0.0  0.0  0.0  
Exp2  8608.36  1  7.216723152413303e-10  0.00019257723824509125  0.9966936522072317  0.0031137698328509147  0.0  0.0  0.0  0.0  0.0  
Exp2  45382.08  1  0.9999049208093573  9.507917773511141e-05  1.2907544772536691e-11  3.339501651857907e-40  0.0  0.0  0.0  0.0  0.0  
Exp2  10605.06  1  1.7557647382322164e-07  0.006037896831023401  0.9939416534738326  2.0274118670388575e-05  0.0  0.0  0.0  0.0  0.0  
Exp2  10177.02  1  5.9069088415720084e-08  0.0030921040517898507  0.9968496903920206  5.8146487101228685e-05  0.0  0.0  0.0  0.0  0.0  
Exp2  12069.58  1  5.309468213311909e-06  0.04645400443003401  0.9535400876053011  5.984964516535606e-07  0.0  0.0  0.0  0.0  0.0  
Exp2  11819.4795  1  3.071122708252061e-06  0.03370591633720986  0.9662899268734927  1.0856665891580935e-06  0.0  0.0  0.0  0.0  0.0  
Exp2  7869.54  1  6.831707508475295e-11  4.144602504449263e-05  0.9786120482022143  0.021346505704424167  0.0  0.0  0.0  0.0  0.0  
Exp2  18901.82  1  0.02255551338515122  0.9573469017465351  0.020097584868305127  8.48068628906331e-15  0.0  0.0  0.0  0.0  0.0  
Exp2  7130.7197  1  4.696159206873597e-12  6.737042800094314e-06  0.8633550591193115  0.13663820383319222  0.0  0.0  0.0  0.0  0.0  
Exp2  11424.24  1  1.255191122707533e-06  0.01982391310036956  0.9801720396500172  2.7920584906117457e-06  0.0  0.0  0.0  0.0  0.0  
Exp2  19421.7  1  0.03195716405351274  0.9546072758776116  0.013435560068873472  2.15727599747998e-15  0.0  0.0  0.0  0.0  0.0  
Exp2  30549.92  1  0.9505470595352926  0.049451778021180816  1.1624435265116075e-06  3.0565339666892663e-27  0.0  0.0  0.0  0.0  0.0  
Exp2  9481.66  1  9.132058116103204e-09  0.0009664801196226624  0.9987017918008251  0.0003317189474941483  0.0  0.0  0.0  0.0  0.0  
Exp2  17020.74  1  0.00565373849539532  0.9038202097360007  0.09052605176717922  1.4247035967210315e-12  0.0  0.0  0.0  0.0  0.0  
Exp2  13263.5  1  5.783366968180892e-05  0.17787008018434827  0.8220720519085934  3.423737638881767e-08  0.0  0.0  0.0  0.0  0.0  
Exp2  20014.56  1  0.04685321348933838  0.9445922152437802  0.008554571266881063  4.641065196575868e-16  0.0  0.0  0.0  0.0  0.0  
Exp2  24677.9  1  0.4618481272208099  0.5379108797498455  0.00024099302934451605  4.509523519857633e-21  0.0  0.0  0.0  0.0  0.0  
Exp2  36487.54  1  0.9966601215402545  0.00333987106946959  7.390275968985033e-09  6.824257414908125e-33  0.0  0.0  0.0  0.0  0.0  
Exp2  13875.22  1  0.00016545650674187104  0.3043973314205649  0.6954372045537379  7.518955324721472e-09  0.0  0.0  0.0  0.0  0.0  
Exp2  39364.918  1  0.9990069264644759  0.0009930727149971297  8.205270607573095e-10  2.1584781283638645e-35  0.0  0.0  0.0  0.0  0.0  
Exp2  29944.76  1  0.9343768381331309  0.06562113859248428  2.0232743848893422e-06  1.261468810546468e-26  0.0  0.0  0.0  0.0  0.0  
Exp2  17000.24  1  0.005561055977054258  0.9024015697728486  0.09203737424858867  1.5084281063361427e-12  0.0  0.0  0.0  0.0  0.0  
Exp2  32176.799  1  0.9768538546933546  0.023145874774274267  2.7053237121951113e-07  7.350995980835804e-29  0.0  0.0  0.0  0.0  0.0  
Exp2  8335.3  1  3.0994566478223775e-10  0.00011155435663150815  0.9935535456205069  0.006334899712915886  0.0  0.0  0.0  0.0  0.0  
Exp2  13687.439  1  0.00012152828259352903  0.261392845795306  0.7384856138779248  1.2044175754443458e-08  0.0  0.0  0.0  0.0  0.0  
Exp2  11334.04  1  1.0182790686075777e-06  0.01749298452815827  0.9825025303656837  3.4668270892376282e-06  0.0  0.0  0.0  0.0  0.0  
Exp2  20081.8  1  0.048882807261172403  0.9429858304430396  0.008131362295787453  3.9049621725280134e-16  0.0  0.0  0.0  0.0  0.0  
Exp2  13230.7  1  5.4465775086071335e-05  0.17226105030831806  0.8276844468315534  3.708504246802726e-08  0.0  0.0  0.0  0.0  0.0  
Exp2  5892.52  1  7.292979688412375e-15  4.885771083358074e-08  0.1772968593102291  0.8227030918320527  0.0  0.0  0.0  0.0  0.0  
Exp2  5940.08  1  9.947048572546742e-15  6.26533995283284e-08  0.19710127291375507  0.8028986644328354  0.0  0.0  0.0  0.0  0.0  
Exp2  4250.06  1  2.9885578120573453e-20  1.9196979516595432e-12  0.0026622241725597997  0.9973377758255204  0.0  0.0  0.0  0.0  0.0  
Exp2  21262.6  1  0.09936908148816224  0.8972599953542493  0.003370923157588451  1.9704251209810973e-17  0.0  0.0  0.0  0.0  0.0  
Exp2  14759.18  1  0.0005935562901191603  0.5322321034312858  0.467174339524451  7.541440894051827e-10  0.0  0.0  0.0  0.0  0.0  
Exp2  20231.86  1  0.053694777608883436  0.939042135417269  0.007263086973847266  2.659046528058096e-16  0.0  0.0  0.0  0.0  0.0  
Exp2  47170.5  1  0.999950532793017  4.946720283479051e-05  4.148176430971307e-12  1.5433690012181865e-41  0.0  0.0  0.0  0.0  0.0  
Exp2  12265.56  1  8.068069305742907e-06  0.05921609069645644  0.9407754657798548  3.754543829903032e-07  0.0  0.0  0.0  0.0  0.0  
Exp2  10527.9795  1  1.447653217290846e-07  0.005365784520097716  0.9946095849574196  2.4485757160979412e-05  0.0  0.0  0.0  0.0  0.0  
Exp2  19074.84  1  0.02536309211370489  0.9570732999606683  0.017563607925621352  5.364934930483991e-15  0.0  0.0  0.0  0.0  0.0  
Exp2  17533.24  1  0.008440596134609232  0.9317599653900517  0.05979943847499467  3.442387949061152e-13  0.0  0.0  0.0  0.0  0.0  
Exp2  13144.6  1  4.645227294866547e-05  0.15813413342463042  0.8418193685894795  4.571294143548547e-08  0.0  0.0  0.0  0.0  0.0  
Exp2  24137.52  1  0.3860873350203161  0.6135369704459317  0.0003756945337521857  1.689794227791829e-20  0.0  0.0  0.0  0.0  0.0
[truncated: 319,927 more chars]
