# Supplementary material for: Robust assessment of asymmetric division in colon cancer cells
Source: eLife. 2026 Jan 23;14:RP104528. doi: 10.7554/eLife.104528 (PMC12829991; doi:10.7554/eLife.104528)
Supplement: Source data 1. [file elife-104528-data1.zip › RawData_eLife/HCT-116_Raw_Data/Citofluorimetry_Exp/Replica 2/20240408_fit_data.txt]

#Experiment generation  meanintensity variance fraction
0   0        15.39109196         0.06959036      1893.01700444
0   1        14.71022901         0.11194793       626.98299556
1   0        14.99543887         0.10199534       741.02776075
1   1        14.11455870         0.08463631       375.88735716
1   2        13.32546560         0.05021005       159.08488208
2   0        15.06353946         0.09347275       300.39962740
2   1        14.22488230         0.07778552       228.65861978
2   2        13.34554885         0.08607776       372.44139412
2   3        12.44033272         0.05114348        28.50035870
3   2        12.91506420         0.20550728       302.09048655
3   3        12.11789157         0.10078114       412.19463096
3   4        11.13702119         0.01272236        17.22837972
4   2        12.63859816         0.17860997       162.07798454
4   3        12.04558954         0.03864630       181.45043151
4   4        11.47425987         0.08060583        86.73877799
5   3        11.67232425         0.04318602        70.80564926
5   4        10.86795200         0.06334823       222.99168628
5   5        10.03852745         0.03727771        48.09777244
