# Supplementary material for: Robust assessment of asymmetric division in colon cancer cells
Source: eLife. 2026 Jan 23;14:RP104528. doi: 10.7554/eLife.104528 (PMC12829991; doi:10.7554/eLife.104528)
Supplement: Source data 1. [file elife-104528-data1.zip › RawData_eLife/HCT-116_Raw_Data/Citofluorimetry_Exp/Replica 2/20240408_all_data.txt]

Exp  V450-A  Gate  
Exp0  36632.68  1  
Exp0  58110.12  1  
Exp0  47566.56  1  
Exp0  56640.68  1  
Exp0  37483.02  1  
Exp0  52202.02  0  
Exp0  41635.5  1  
Exp0  40817.14  1  
Exp0  46102.04  1  
Exp0  45911.8  1  
Exp0  38096.38  1  
Exp0  54553.78  1  
Exp0  43236.14  1  
Exp0  42921.258  0  
Exp0  41072.98  1  
Exp0  38005.36  1  
Exp0  47377.96  1  
Exp0  59746.02  1  
Exp0  41949.56  0  
Exp0  35128.8  1  
Exp0  45573.14  1  
Exp0  44720.34  1  
Exp0  36662.2  1  
Exp0  3056.14  0  
Exp0  41761.78  1  
Exp0  36138.22  1  
Exp0  39355.08  1  
Exp0  46658.0  1  
Exp0  48238.96  1  
Exp0  25235.5  1  
Exp0  40758.918  1  
Exp0  34137.418  1  
Exp0  43911.82  1  
Exp0  42121.758  1  
Exp0  32215.34  1  
Exp0  39992.22  1  
Exp0  54830.94  1  
Exp0  52115.918  0  
Exp0  40969.66  1  
Exp0  47524.74  1  
Exp0  59235.98  1  
Exp0  29697.12  1  
Exp0  27638.1  1  
Exp0  56570.16  1  
Exp0  24553.26  1  
Exp0  26271.98  1  
Exp0  44688.36  1  
Exp0  46822.0  1  
Exp0  59907.56  1  
Exp0  39017.24  0  
Exp0  30515.48  1  
Exp0  37548.62  1  
Exp0  36937.72  1  
Exp0  34634.34  0  
Exp0  1767.1  0  
Exp0  41296.02  1  
Exp0  30481.86  1  
Exp0  31633.959  1  
Exp0  36717.96  1  
Exp0  11611.2  0  
Exp0  14350.82  1  
Exp0  23948.1  1  
Exp0  54657.098  1  
Exp0  35324.78  0  
Exp0  45227.918  1  
Exp0  42189.0  1  
Exp0  32952.52  1  
Exp0  47286.12  1  
Exp0  35093.54  1  
Exp0  39653.56  1  
Exp0  43844.58  1  
Exp0  40938.5  1  
Exp0  42490.758  1  
Exp0  41650.258  1  
Exp0  21702.94  1  
Exp0  46048.74  1  
Exp0  35967.66  1  
Exp0  42280.02  1  
Exp0  47746.14  1  
Exp0  43608.418  0  
Exp0  24206.4  1  
Exp0  44808.08  1  
Exp0  69648.336  1  
Exp0  36520.34  1  
Exp0  56584.098  1  
Exp0  59923.96  0  
Exp0  44255.4  1  
Exp0  60516.82  1  
Exp0  26155.54  1  
Exp0  37273.1  1  
Exp0  46087.28  1  
Exp0  30230.12  1  
Exp0  32060.36  1  
Exp0  34119.38  1  
Exp0  40163.6  0  
Exp0  37761.82  1  
Exp0  49420.58  0  
Exp0  34797.52  1  
Exp0  46338.2  1  
Exp0  53077.78  1  
Exp0  44416.94  1  
Exp0  23551.22  1  
Exp0  50982.68  1  
Exp0  23039.54  1  
Exp0  57586.14  1  
Exp0  51805.96  1  
Exp0  34572.84  1  
Exp0  54810.44  1  
Exp0  31810.26  0  
Exp0  55787.06  1  
Exp0  21564.36  1  
Exp0  39993.86  1  
Exp0  23734.08  1  
Exp0  36065.24  1  
Exp0  35395.3  1  
Exp0  31069.799  1  
Exp0  55009.7  0  
Exp0  31601.16  1  
Exp0  44680.98  1  
Exp0  29693.84  1  
Exp0  32226.82  1  
Exp0  44187.34  1  
Exp0  32547.44  1  
Exp0  45433.74  1  
Exp0  31173.12  1  
Exp0  47012.24  1  
Exp0  37318.2  0  
Exp0  39114.82  1  
Exp0  42954.88  1  
Exp0  61683.68  1  
Exp0  23702.92  1  
Exp0  48817.88  1  
Exp0  41697.82  1  
Exp0  41307.5  1  
Exp0  34651.56  1  
Exp0  35920.918  0  
Exp0  43386.2  1  
Exp0  33223.12  0  
Exp0  48885.94  1  
Exp0  33192.78  1  
Exp0  42541.6  1  
Exp0  52570.2  1  
Exp0  34888.54  1  
Exp0  31767.62  1  
Exp0  43702.72  1  
Exp0  48941.7  1  
Exp0  53726.4  1  
Exp0  49546.86  0  
Exp0  60533.22  1  
Exp0  52582.5  1  
Exp0  27433.92  1  
Exp0  36366.18  1  
Exp0  28045.64  1  
Exp0  44249.66  1  
Exp0  52890.82  1  
Exp0  43935.6  1  
Exp0  40344.82  1  
Exp0  59539.38  1  
Exp0  42232.46  1  
Exp0  35289.52  1  
Exp0  31745.48  1  
Exp0  42360.38  1  
Exp0  44668.68  1  
Exp0  26820.56  1  
Exp0  45437.84  1  
Exp0  39308.34  0  
Exp0  40852.4  1  
Exp0  32445.76  1  
Exp0  49931.44  0  
Exp0  40099.64  1  
Exp0  37838.9  1  
Exp0  39517.44  1  
Exp0  25643.04  1  
Exp0  25638.94  1  
Exp0  49524.72  1  
Exp0  37255.06  1  
Exp0  41391.96  1  
Exp0  25828.36  1  
Exp0  56455.36  1  
Exp0  41629.758  1  
Exp0  54789.12  0  
Exp0  32222.719  1  
Exp0  36023.418  1  
Exp0  46255.38  1  
Exp0  43549.38  1  
Exp0  25667.64  1  
Exp0  24847.64  1  
Exp0  47053.24  1  
Exp0  36608.9  1  
Exp0  33222.3  1  
Exp0  32310.459  1  
Exp0  41510.04  1  
Exp0  42828.6  1  
Exp0  49365.64  1  
Exp0  50678.46  1  
Exp0  38933.6  1  
Exp0  28599.959  1  
Exp0  45870.8  1  
Exp0  30134.18  1  
Exp0  41287.0  1  
Exp0  51150.78  1  
Exp0  70132.14  1  
Exp0  32235.84  1  
Exp0  32712.26  1  
Exp0  51705.098  1  
Exp0  48607.14  1  
Exp0  29320.74  1  
Exp0  30759.02  1  
Exp0  48326.7  1  
Exp0  52709.598  0  
Exp0  48464.46  1  
Exp0  28565.52  1  
Exp0  31978.36  1  
Exp0  56698.9  1  
Exp0  22663.98  1  
Exp0  33536.36  1  
Exp0  42058.62  1  
Exp0  43364.06  0  
Exp0  39907.758  1  
Exp0  55213.88  1  
Exp0  38035.7  1  
Exp0  24235.92  1  
Exp0  26344.14  1  
Exp0  45683.02  1  
Exp0  35421.54  1  
Exp0  33183.758  1  
Exp0  44671.14  1  
Exp0  46535.82  1  
Exp0  19885.82  0  
Exp0  66053.46  1  
Exp0  29972.64  1  
Exp0  36893.44  1  
Exp0  36842.6  1  
Exp0  35045.98  1  
Exp0  43997.1  1  
Exp0  42024.18  1  
Exp0  41446.9  1  
Exp0  46988.46  0  
Exp0  21260.14  1  
Exp0  42604.74  1  
Exp0  31037.82  0  
Exp0  53367.24  1  
Exp0  37343.62  1  
Exp0  37337.88  0  
Exp0  40901.6  1  
Exp0  40569.5  1  
Exp0  53945.34  1  
Exp0  27400.299  1  
Exp0  14976.4795  0  
Exp0  38112.78  0  
Exp0  42536.68  1  
Exp0  46726.06  1  
Exp0  41302.58  1  
Exp0  20224.48  1  
Exp0  31005.84  1  
Exp0  9710.439  0  
Exp0  45827.34  1  
Exp0  41292.74  1  
Exp0  26203.92  1  
Exp0  39037.74  1  
Exp0  33501.918  0  
Exp0  35954.54  1  
Exp0  45235.3  1  
Exp0  42111.1  1  
Exp0  43536.258  1  
Exp0  31415.02  1  
Exp0  32595.82  1  
Exp0  43176.28  1  
Exp0  41455.1  1  
Exp0  36570.36  1  
Exp0  42478.46  1  
Exp0  40617.06  1  
Exp0  60628.34  1  
Exp0  51888.78  1  
Exp0  54351.24  1  
Exp0  29514.26  1  
Exp0  41657.64  1  
Exp0  46103.68  1  
Exp0  42343.16  1  
Exp0  37796.258  1  
Exp0  41656.82  1  
Exp0  60824.32  1  
Exp0  41141.04  1  
Exp0  33197.7  1  
Exp0  19130.6  1  
Exp0  47646.098  1  
Exp0  48430.84  1  
Exp0  35770.04  1  
Exp0  20887.04  1  
Exp0  48343.098  1  
Exp0  48662.9  1  
Exp0  49710.04  1  
Exp0  20322.06  1  
Exp0  31710.219  1  
Exp0  18439.34  1  
Exp0  37051.7  1  
Exp0  42635.9  1  
Exp0  35400.22  1  
Exp0  40087.34  1  
Exp0  44830.22  1  
Exp0  43684.68  1  
Exp0  41595.32  1  
Exp0  20582.82  1  
Exp0  48982.7  1  
Exp0  46929.418  1  
Exp0  19547.16  1  
Exp0  28399.879  1  
Exp0  35520.758  1  
Exp0  28943.54  1  
Exp0  6785.5  0  
Exp0  38142.3  1  
Exp0  49176.22  1  
Exp0  43050.82  1  
Exp0  20191.68  1  
Exp0  17949.8  1  
Exp0  38229.22  0  
Exp0  41793.758  1  
Exp0  25037.879  1  
Exp0  27757.82  1  
Exp0  41070.52  1  
Exp0  38872.918  1  
Exp0  42707.24  1  
Exp0  41400.16  1  
Exp0  34347.34  1  
Exp0  42521.918  1  
Exp0  43489.52  1  
Exp0  38629.38  1  
Exp0  42327.58  1  
Exp0  28461.379  1  
Exp0  54785.84  0  
Exp0  19315.1  1  
Exp0  24433.54  0  
Exp0  34576.94  1  
Exp0  21882.52  1  
Exp0  40456.34  1  
Exp0  47176.24  1  
Exp0  28054.66  1  
Exp0  32495.78  1  
Exp0  57276.18  1  
Exp0  40494.06  1  
Exp0  46917.12  1  
Exp0  53020.38  1  
Exp0  8423.04  0  
Exp0  28727.06  1  
Exp0  31966.879  1  
Exp0  50598.098  1  
Exp0  32820.5  1  
Exp0  61427.02  1  
Exp0  56300.38  1  
Exp0  42308.72  1  
Exp0  20478.68  1  
Exp0  44159.46  1  
Exp0  45439.48  1  
Exp0  18593.5  1  
Exp0  36508.04  1  
Exp0  55790.34  1  
Exp0  49860.918  1  
Exp0  22290.879  1  
Exp0  53429.56  1  
Exp0  44537.48  1  
Exp0  49966.7  1  
Exp0  51261.48  1  
Exp0  41700.28  1  
Exp0  19741.5  1  
Exp0  21406.1  1  
Exp0  35207.52  1  
Exp0  49464.86  0  
Exp0  31173.12  1  
Exp0  28704.92  1  
Exp0  43607.6  1  
Exp0  22398.299  1  
Exp0  37624.88  1  
Exp0  29198.56  1  
Exp0  49704.3  1  
Exp0  46099.58  0  
Exp0  53581.258  1  
Exp0  23968.6  1  
Exp0  36180.04  1  
Exp0  42993.418  1  
Exp0  54005.2  1  
Exp0  14505.8  1  
Exp0  41387.04  1  
Exp0  24290.04  1  
Exp0  40604.758  1  
Exp0  45028.66  1  
Exp0  48606.32  1  
Exp0  43534.62  1  
Exp0  35440.4  1  
Exp0  44849.9  1  
Exp0  43245.98  1  
Exp0  42741.68  1  
Exp0  30137.459  1  
Exp0  45880.64  1  
Exp0  51023.68  1  
Exp0  40899.96  0  
Exp0  19715.26  1  
Exp0  47232.82  1  
Exp0  41592.86  1  
Exp0  35407.6  1  
Exp0  40879.46  0  
Exp0  43361.6  1  
Exp0  23683.24  1  
Exp0  17044.52  1  
Exp0  32513.82  1  
Exp0  39790.5  1  
Exp0  38293.18  1  
Exp0  23830.84  1  
Exp0  17461.08  1  
Exp0  30381.0  1  
Exp0  31998.86  1  
Exp0  47675.62  0  
Exp0  18855.9  1  
Exp0  52247.94  1  
Exp0  50448.86  1  
Exp0  29576.58  1  
Exp0  18013.76  1  
Exp0  32569.58  1  
Exp0  40474.38  1  
Exp0  54607.08  1  
Exp0  33121.44  0  
Exp0  36616.28  1  
Exp0  45868.34  1  
Exp0  43446.06  1  
Exp0  34030.82  1  
Exp0  32671.26  1  
Exp0  31795.5  1  
Exp0  38653.16  1  
Exp0  24153.1  1  
Exp0  28130.1  1  
Exp0  32389.18  1  
Exp0  25391.299  1  
Exp0  60437.28  1  
Exp0  45596.098  1  
Exp0  19976.02  1  
Exp0  32273.56  1  
Exp0  50999.9  1  
Exp0  51213.098  1  
Exp0  24762.36  1  
Exp0  39397.72  1  
Exp0  37015.62  1  
Exp0  30614.7  1  
Exp0  46775.258  1  
Exp0  49602.62  1  
Exp0  41188.6  1  
Exp0  30094.0  1  
Exp0  37988.14  1  
Exp0  24267.9  1  
Exp0  50142.18  1  
Exp0  53372.16  1  
Exp0  25790.64  1  
Exp0  54299.58  1  
Exp0  36849.98  1  
Exp0  74352.68  1  
Exp0  45984.78  1  
Exp0  38594.12  1  
Exp0  23692.26  1  
Exp0  52556.258  0  
Exp0  39618.3  1  
Exp0  33381.38  1  
Exp0  51740.36  1  
Exp0  35985.7  1  
Exp0  32940.22  1  
Exp0  44408.74  1  
Exp0  42968.82  1  
Exp0  43564.14  1  
Exp0  37996.34  1  
Exp0  72066.516  1  
Exp0  50549.72  1  
Exp0  42980.3  1  
Exp0  40305.46  1  
Exp0  44294.758  1  
Exp0  34328.48  1  
Exp0  19891.56  1  
Exp0  44713.78  1  
Exp0  61380.28  1  
Exp0  32696.68  1  
Exp0  47310.72  1  
Exp0  48865.44  0  
Exp0  51186.04  1  
Exp0  28247.36  0  
Exp0  37176.34  1  
Exp0  43298.46  1  
Exp0  31160.82  1  
Exp0  23393.78  1  
Exp0  48243.88  1  
Exp0  32408.04  1  
Exp0  36884.418  1  
Exp0  37731.48  0  
Exp0  57171.22  1  
Exp0  39160.74  1  
Exp0  48009.36  1  
Exp0  35916.82  1  
Exp0  56866.18  1  
Exp0  18967.42  1  
Exp0  30207.16  1  
Exp0  33761.04  1  
Exp0  45167.24  1  
Exp0  37117.3  1  
Exp0  45361.58  0  
Exp0  44756.418  1  
Exp0  55062.18  1  
Exp0  21421.68  1  
Exp0  42073.38  1  
Exp0  31255.12  1  
Exp0  53784.62  1  
Exp0  58097.0  1  
Exp0  35556.02  1  
Exp0  26782.02  1  
Exp0  60293.78  1  
Exp0  35888.12  1  
Exp0  44800.7  1  
Exp0  34471.16  1  
Exp0  44521.08  1  
Exp0  26262.959  1  
Exp0  47295.14  1  
Exp0  25110.86  1  
Exp0  50940.86  1  
Exp0  42870.418  1  
Exp0  41210.74  1  
Exp0  54042.098  0  
Exp0  41564.16  1  
Exp0  51187.68  1  
Exp0  45584.62  0  
Exp0  39686.36  1  
Exp0  37116.48  1  
Exp0  37907.78  1  
Exp0  32948.418  1  
Exp0  40877.0  1  
Exp0  50234.02  1  
Exp0  40637.56  1  
Exp0  39909.4  1  
Exp0  33825.82  1  
Exp0  49103.24  1  
Exp0  31299.4  1  
Exp0  37215.7  1  
Exp0  29009.959  1  
Exp0  18618.92  1  
Exp0  16346.7  1  
Exp0  37254.24  1  
Exp0  34085.758  1  
Exp0  30589.28  1  
Exp0  38130.82  1  
Exp0  32108.74  1  
Exp0  41745.38  1  
Exp0  38270.22  1  
Exp0  31683.16  1  
Exp0  36674.5  1  
Exp0  28616.36  1  
Exp0  45232.02  1  
Exp0  44176.68  1  
Exp0  51582.918  1  
Exp0  40715.46  1  
Exp0  59509.04  1  
Exp0  38337.46  1  
Exp0  23657.0  1  
Exp0  19122.4  1  
Exp0  50252.06  1  
Exp0  31831.58  1  
Exp0  38952.46  1  
Exp0  30903.34  1  
Exp0  47391.08  1  
Exp0  35003.34  1  
Exp0  45534.598  0  
Exp0  60228.18  1  
Exp0  41487.08  1  
Exp0  29033.74  1  
Exp0  40743.34  1  
Exp0  41063.14  1  
Exp0  34039.84  1  
Exp0  40065.2  1  
Exp0  44956.5  1  
Exp0  38931.96  1  
Exp0  29839.799  1  
Exp0  38493.258  1  
Exp0  24372.04  1  
Exp0  43957.74  0  
Exp0  52778.48  1  
Exp0  33160.8  1  
Exp0  21819.379  1  
Exp0  33852.06  1  
Exp0  44635.88  1  
Exp0  22714.0  1  
Exp0  364.08  0  
Exp0  32577.78  1  
Exp0  49912.58  1  
Exp0  39941.38  1  
Exp0  51129.46  1  
Exp0  51204.9  1  
Exp0  38202.16  1  
Exp0  46052.02  1  
Exp0  43981.52  1  
Exp0  59659.918  1  
Exp0  43695.34  1  
Exp0  58918.64  1  
Exp0  43979.88  1  
Exp0  51050.74  1  
Exp0  19883.36  1  
Exp0  41616.64  1  
Exp0  44757.24  1  
Exp0  33410.08  1  
Exp0  37819.22  1  
Exp0  43650.24  1  
Exp0  43268.94  1  
Exp0  31984.1  1  
Exp0  20600.04  1  
Exp0  100028.516  0  
Exp0  47808.46  0  
Exp0  35516.66  1  
Exp0  19385.62  1  
Exp0  37311.64  0  
Exp0  39223.06  1  
Exp0  46517.78  1  
Exp0  67148.16  0  
Exp0  26023.52  1  
Exp0  32728.66  1  
Exp0  31501.12  1  
Exp0  39337.86  1  
Exp0  36283.36  1  
Exp0  51778.08  0  
Exp0  38815.52  0  
Exp0  37692.94  1  
Exp0  49195.9  1  
Exp0  21507.78  1  
Exp0  48553.02  1  
Exp0  63425.36  1  
Exp0  51140.12  1  
Exp0  36939.36  1  
Exp0  53377.9  1  
Exp0  51084.36  1  
Exp0  43033.6  1  
Exp0  33566.7  1  
Exp0  49470.598  1  
Exp0  61400.78  1  
Exp0  28107.959  1  
Exp0  46024.14  0  
Exp0  41118.08  1  
Exp0  40644.12  1  
Exp0  41217.3  1  
Exp0  57515.62  1  
Exp0  31005.84  1  
Exp0  20155.6  1  
Exp0  40246.418  1  
Exp0  22285.959  1  
Exp0  51029.418  1  
Exp0  41095.12  1  
Exp0  25993.18  1  
Exp0  20985.44  1  
Exp0  36038.18  1  
Exp0  36680.24  1  
Exp0  38855.7  1  
Exp0  49847.8  1  
Exp0  52918.7  1  
Exp0  41138.58  1  
Exp0  24310.54  1  
Exp0  36472.78  1  
Exp0  26627.86  1  
Exp0  45505.08  1  
Exp0  42526.84  1  
Exp0  42547.34  1  
Exp0  26514.7  1  
Exp0  33826.64  1  
Exp0  40492.418  1  
Exp0  41082.0  1  
Exp0  19488.12  1  
Exp0  48692.418  1  
Exp0  34281.74  1  
Exp0  47255.78  1  
Exp0  42808.918  1  
Exp0  27947.24  1  
Exp0  35355.94  1  
Exp0  34727.0  1  
Exp0  35568.32  1  
Exp0  36782.74  1  
Exp0  31977.54  1  
Exp0  14794.439  1  
Exp0  50744.88  0  
Exp0  39738.02  1  
Exp0  34544.96  1  
Exp0  40765.48  1  
Exp0  42376.78  1  
Exp0  44061.06  1  
Exp0  45026.2  0  
Exp0  22324.5  1  
Exp0  26886.16  1  
Exp0  46644.88  1  
Exp0  27873.44  1  
Exp0  48953.18  1  
Exp0  50138.08  1  
Exp0  27780.78  1  
Exp0  48319.32  1  
Exp0  48661.258  1  
Exp0  47564.918  1  
Exp0  40368.6  1  
Exp0  38462.1  1  
Exp0  39926.62  1  
Exp0  30776.24  1  
Exp0  51313.96  1  
Exp0  47560.82  1  
Exp0  32989.418  1  
Exp0  30170.26  1  
Exp0  59328.64  1  
Exp0  21823.48  1  
Exp0  33797.12  1  
Exp0  41773.258  1  
Exp0  31621.66  1  
Exp0  44356.258  1  
Exp0  36742.56  1  
Exp0  39275.54  1  
Exp0  45304.18  1  
Exp0  60691.48  1  
Exp0  42425.98  1  
Exp0  82698.64  1  
Exp0  39439.54  1  
Exp0  44477.62  1  
Exp0  22172.8  1  
Exp0  41700.28  1  
Exp0  42560.46  1  
Exp0  54929.34  1  
Exp0  29839.799  1  
Exp0  40657.24  1  
Exp0  46478.418  1  
Exp0  42370.22  1  
Exp0  337.84  0  
Exp0  53079.418  1  
Exp0  21560.26  1  
Exp0  19215.879  1  
Exp0  35460.9  1  
Exp0  33883.22  1  
Exp0  46477.598  1  
Exp0  37040.22  1  
Exp0  26863.2  1  
Exp0  44337.4  1  
Exp0  48557.12  0  
Exp0  43889.68  1  
Exp0  37250.14  1  
Exp0  44675.24  1  
Exp0  47928.18  1  
Exp0  77325.18  1  
Exp0  43141.84  1  
Exp0  36722.06  1  
Exp0  22971.48  1  
Exp0  46907.28  1  
Exp0  43721.58  1  
Exp0  48232.4  1  
Exp0  31720.06  1  
Exp0  36883.6  1  
Exp0  54774.36  1  
Exp0  20430.3  1  
Exp0  22829.62  1  
Exp0  28596.68  1  
Exp0  50303.72  1  
Exp0  39416.58  1  
Exp0  46370.18  1  
Exp0  34269.44  1  
Exp0  41405.08  1  
Exp0  51851.88  1  
Exp0  47789.598  1  
Exp0  28836.12  1  
Exp0  35783.16  1  
Exp0  31693.0  1  
Exp0  42127.5  1  
Exp0  51843.68  1  
Exp0  33279.7  1  
Exp0  44941.74  1  
Exp0  56600.5  1  
Exp0  33087.0  1  
Exp0  39143.52  1  
Exp0  47691.2  1  
Exp0  41874.12  1  
Exp0  39372.3  1  
Exp0  41638.78  1  
Exp0  45239.4  1  
Exp0  42891.74  1  
Exp0  46163.54  1  
Exp0  38479.32  1  
Exp0  42147.18  1  
Exp0  32580.24  1  
Exp0  36576.918  1  
Exp0  29903.76  1  
Exp0  31755.32  1  
Exp0  43487.88  1  
Exp0  40663.8  1  
Exp0  50204.5  1  
Exp0  37114.02  1  
Exp0  47615.758  1  
Exp0  39255.86  1  
Exp0  40544.9  1  
Exp0  42658.86  1  
Exp0  46230.78  1  
Exp0  42313.64  1  
Exp0  45246.78  1  
Exp0  33131.28  1  
Exp0  25274.86  1  
Exp0  33263.3  1  
Exp0  35867.62  1  
Exp0  40344.82  1  
Exp0  37355.918  0  
Exp0  21882.52  1  
Exp0  30041.52  1  
Exp0  48208.62  1  
Exp0  40564.58  1  
Exp0  32134.98  0  
Exp0  47740.4  1  
Exp0  38350.58  1  
Exp0  46274.24  1  
Exp0  42404.66  1  
Exp0  43576.44  1  
Exp0  44374.3  1  
Exp0  63823.88  1  
Exp0  49407.46  1  
Exp0  39247.66  1  
Exp0  50339.8  1  
Exp0  51573.08  1  
Exp0  30751.64  1  
Exp0  27205.959  1  
Exp0  26066.98  1  
Exp0  44809.72  1  
Exp0  19448.76  1  
Exp0  30857.42  1  
Exp0  32704.879  1  
Exp0  41576.46  1  
Exp0  44312.8  0  
Exp0  46868.74  0  
Exp0  35398.58  1  
Exp0  35408.418  1  
Exp0  17892.4  0  
Exp0  42025.82  1  
Exp0  39369.84  1  
Exp0  42601.46  1  
Exp0  41122.18  1  
Exp0  46594.04  1  
Exp0  61081.8  1  
Exp0  42232.46  1  
Exp0  42690.84  1  
Exp0  52721.08  0  
Exp0  42572.758  1  
Exp0  36398.16  1  
Exp0  36906.56  1  
Exp0  43300.918  0  
Exp0  26711.5  1  
Exp0  32452.32  1  
Exp0  14305.72  1  
Exp0  38032.418  1  
Exp0  51096.66  1  
Exp0  40902.418  1  
Exp0  640.42  0  
Exp0  53623.08  1  
Exp0  55016.258  1  
Exp0  56477.5  1  
Exp0  24960.799  1  
Exp0  49644.44  1  
Exp0  38175.1  0  
Exp0  2970.8599  0  
Exp0  39617.48  1  
Exp0  49552.598  1  
Exp0  20888.68  0  
Exp0  37818.4  1  
Exp0  55769.02  0  
Exp0  46920.4  1  
Exp0  40134.9  1  
Exp0  32990.24  1  
Exp0  35015.64  1  
Exp0  41123.0  0  
Exp0  42238.2  1  
Exp0  38057.84  1  
Exp0  49503.4  1  
Exp0  28612.26  1  
Exp0  38964.758  1  
Exp0  47753.52  1  
Exp0  18183.5  1  
Exp0  49608.36  1  
Exp0  39396.08  1  
Exp0  38366.98  1  
Exp0  53600.12  1  
Exp0  33378.918  1  
Exp0  33383.84  1  
Exp0  39201.74  1  
Exp0  28631.94  1  
Exp0  39050.04  0  
Exp0  47951.96  1  
Exp0  43766.68  1  
Exp0  46253.74  1  
Exp0  35080.418  1  
Exp0  23611.08  1  
Exp0  45716.64  1  
Exp0  52368.48  1  
Exp0  38202.98  1  
Exp0  31541.299  1  
Exp0  54794.86  1  
Exp0  45778.96  1  
Exp0  26592.6  1  
Exp0  22569.68  1  
Exp0  29815.2  1  
Exp0  39027.9  1  
Exp0  29821.76  1  
Exp0  36531.82  1  
Exp0  20920.66  1  
Exp0  58120.78  1  
Exp0  45053.258  1  
Exp0  45529.68  1  
Exp0  41888.06  1  
Exp0  37186.18  1  
Exp0  37574.86  1  
Exp0  39392.8  1  
Exp0  24971.459  1  
Exp0  53686.22  1  
Exp0  50900.68  1  
Exp0  65182.62  1  
Exp0  392.78  0  
Exp0  41184.5  1  
Exp0  38451.44  1  
Exp0  37358.38  1  
Exp0  57323.74  1  
Exp0  35205.06  1  
Exp0  20590.2  1  
Exp0  22055.54  1  
Exp0  38996.74  1  
Exp0  18613.18  1  
Exp0  19822.68  1  
Exp0  55676.36  1  
Exp0  58675.098  0  
Exp0  45294.34  1  
Exp0  45514.918  1  
Exp0  51014.66  0  
Exp0  47552.62  1  
Exp0  14815.76  1  
Exp0  39599.44  1  
Exp0  39926.62  1  
Exp0  41278.8  1  
Exp0  29633.16  1  
Exp0  54953.12  1  
Exp0  52037.2  1  
Exp0  46109.418  1  
Exp0  48935.14  1  
Exp0  41323.9  1  
Exp0  40231.66  1  
Exp0  38649.88  1  
Exp0  21939.1  1  
Exp0  41262.4  1  
Exp0  50917.08  1  
Exp0  42672.8  1  
Exp0  45398.48  1  
Exp0  39182.88  1  
Exp0  33879.12  1  
Exp0  41797.04  1  
Exp0  36286.64  1  
Exp0  35747.08  1  
Exp0  36949.2  1  
Exp0  38176.74  1  
Exp0  42126.68  1  
Exp0  42522.74  1  
Exp0  21507.78  1  
Exp0  29516.72  1  
Exp0  38865.54  1  
Exp0  25921.02  1  
Exp0  55294.24  0  
Exp0  19645.56  1  
Exp0  40840.918  1  
Exp0  52074.918  1  
Exp0  37672.44  1  
Exp0  32494.959  1  
Exp0  43356.68  1  
Exp0  35035.32  1  
Exp0  30807.4  1  
Exp0  25836.56  1  
Exp0  56167.54  1  
Exp0  44184.06  1  
Exp0  30126.799  1  
Exp0  52685.82  1  
Exp0  33968.5  1  
Exp0  48944.98  1  
Exp0  47670.7  1  
Exp0  22106.379  1  
Exp0  41072.16  1  
Exp0  29281.379  1  
Exp0  22405.68  1  
Exp0  36476.06  1  
Exp0  28954.2  1  
Exp0  30449.06  1  
Exp0  18608.26  1  
Exp0  42722.0  1  
Exp0  27310.1  1  
Exp0  34836.88  1  
Exp0  27340.44  1  
Exp0  71330.98  1  
Exp0  47132.78  1  
Exp0  41265.68  1  
Exp0  47758.44  1  
Exp0  43796.2  1  
Exp0  34098.06  1  
Exp0  58037.14  1  
Exp0  44788.4  1  
Exp0  48381.64  1  
Exp0  37932.38  1  
Exp0  33105.86  1  
Exp0  36402.258  1  
Exp0  54343.04  1  
Exp0  44136.5  1  
Exp0  47447.66  1  
Exp0  22193.3  1  
Exp0  37782.32  1  
Exp0  43433.758  1  
Exp0  44232.44  1  
Exp0  25209.26  1  
Exp0  49719.06  1  
Exp0  25241.24  1  
Exp0  39889.72  1  
Exp0  47977.38  1  
Exp0  54238.08  1  
Exp0  47232.82  1  
Exp0  54924.418  1  
Exp0  25301.1  1  
Exp0  28967.32  1  
Exp0  39059.06  1  
Exp0  44362.82  1  
Exp0  57623.04  1  
Exp0  38270.22  1  
Exp0  55056.44  1  
Exp0  58361.04  1  
Exp0  42890.1  1  
Exp0  45314.84  1  
Exp0  20889.5  1  
Exp0  60922.72  1  
Exp0  43555.12  1  
Exp0  25192.04  1  
Exp0  30369.52  1  
Exp0  54880.96  1  
Exp0  25019.02  1  
Exp0  42868.78  1  
Exp0  56602.14  1  
Exp0  46995.84  1  
Exp0  33540.46  1  
Exp0  34765.54  1  
Exp0  44334.12  1  
Exp0  47323.02  1  
Exp0  35425.64  1  
Exp0  31544.58  1  
Exp0  51548.48  1  
Exp0  30355.58  1  
Exp0  45778.14  1  
Exp0  53745.258  1  
Exp0  38083.258  1  
Exp0  69498.28  0  
Exp0  43734.7  1  
Exp0  42498.14  1  
Exp0  36499.02  1  
Exp0  53343.46  1  
Exp0  25005.9  1  
Exp0  55164.68  1  
Exp0  36375.2  1  
Exp0  34925.44  1  
Exp0  22019.459  1  
Exp0  44261.14  1  
Exp0  19081.4  1  
Exp0  26867.299  1  
Exp0  41761.78  0  
Exp0  42198.02  1  
Exp0  21638.16  1  
Exp0  19530.76  1  
Exp0  53822.34  1  
Exp0  35665.9  1  
Exp0  31018.959  1  
Exp0  35467.46  1  
Exp0  36772.9  1  
Exp0  44228.34  1  
Exp0  46421.84  1  
Exp0  46034.8  1  
Exp0  40102.918  1  
Exp0  47770.74  1  
Exp0  42779.4  1  
Exp0  55775.58  1  
Exp0  46557.14  1  
Exp0  35716.74  1  
Exp0  35806.94  1  
Exp0  47174.598  1  
Exp0  41145.14  1  
Exp0  27054.26  1  
Exp0  46908.918  0  
Exp0  34344.88  1  
Exp0  41985.64  1  
Exp0  49500.94  1  
Exp0  47804.36  1  
Exp0  39830.68  1  
Exp0  47462.418  0  
Exp0  32310.459  1  
Exp0  41429.68  1  
Exp0  51930.598  1  
Exp0  76915.18  1  
Exp0  16558.26  1  
Exp0  25144.48  1  
Exp0  55644.38  1  
Exp0  34024.258  1  
Exp0  69842.68  0  
Exp0  57780.48  1  
Exp0  37647.84  0  
Exp0  58492.24  0  
Exp0  48503.82  1  
Exp0  35013.18  1  
Exp0  17258.54  0  
Exp0  40058.64  1  
Exp0  15708.74  1  
Exp0  34815.56  1  
Exp0  35663.44  1  
Exp0  24256.42  1  
Exp0  46581.74  1  
Exp0  26102.24  1  
Exp0  45498.52  1  
Exp0  48951.54  1  
Exp0  22938.68  1  
Exp0  57276.18  1  
Exp0  33074.7  1  
Exp0  53953.54  1  
Exp0  21711.959  1  
Exp0  50717.82  1  
Exp0  49265.598  1  
Exp0  45752.72  1  
Exp0  39378.86  1  
Exp0  633.86  0  
Exp0  23666.02  1  
Exp0  36581.02  1  
Exp0  24549.98  1  
Exp0  45994.62  1  
Exp0  34997.6  1  
Exp0  47249.22  1  
Exp0  36207.1  1  
Exp0  35780.7  1  
Exp0  49705.12  1  
Exp0  51387.758  1  
Exp0  31588.04  1  
Exp0  44748.22  1  
Exp0  58424.18  1  
Exp0  32731.12  1  
Exp0  39534.66  1  
Exp0  46189.78  1  
Exp0  32113.66  1  
Exp0  47185.258  1  
Exp0  1470.26  0  
Exp0  41025.418  1  
Exp0  35074.68  1  
Exp0  41369.82  1  
Exp0  27771.76  1  
Exp0  41314.88  1  
Exp0  36304.68  1  
Exp0  20891.959  1  
Exp0  57393.44  1  
Exp0  49400.9  1  
Exp0  46049.56  1  
Exp0  42991.78  1  
Exp0  42078.3  1  
Exp0  30859.06  1  
Exp0  29558.54  1  
Exp0  24481.1  1  
Exp0  34805.72  1  
Exp0  23059.22  1  
Exp0  28908.28  1  
Exp0  42661.32  1  
Exp0  44876.14  1  
Exp0  46126.64  0  
Exp0  46253.74  1  
Exp0  41747.02  1  
Exp0  46411.18  1  
Exp0  40550.64  1  
Exp0  40321.86  1  
Exp0  40722.84  1  
Exp0  33161.62  1  
Exp0  38782.72  1  
Exp0  59727.98  1  
Exp0  23554.5  1  
Exp0  47596.9  1  
Exp0  36956.58  1  
Exp0  37956.98  1  
Exp0  41199.258  1  
Exp0  31964.42  1  
Exp0  44302.14  1  
Exp0  37745.418  1  
Exp0  46364.44  1  
Exp0  50876.9  1  
Exp0  38917.2  1  
Exp0  37160.758  1  
Exp0  43244.34  1  
Exp0  59590.22  1  
Exp0  49434.52  1  
Exp0  55350.0  1  
Exp0  36736.82  1  
Exp0  40294.8  1  
Exp0  37756.08  1  
Exp0  49597.7  1  
Exp0  32292.42  1  
Exp0  28002.18  1  
Exp0  41935.62  1  
Exp0  49172.12  1  
Exp0  36241.54  1  
Exp0  24427.799  1  
Exp0  50781.78  1  
Exp0  50868.7  1  
Exp0  40311.2  1  
Exp0  8373.84  0  
Exp0  48927.758  1  
Exp0  51936.34  1  
Exp0  23079.72  1  
Exp0  44941.74  1  
Exp0  37985.68  0  
Exp0  46120.9  0  
Exp0  21689.0  1  
Exp0  42458.78  1  
Exp0  35131.258  1  
Exp0  43027.86  1  
Exp0  39267.34  0  
Exp0  39351.8  1  
Exp0  61627.098  1  
Exp0  15380.74  1  
Exp0  47868.32  1  
Exp0  39885.62  1  
Exp0  47048.32  1  
Exp0  26622.94  1  
Exp0  27224.0  1  
Exp0  42626.06  1  
Exp0  49541.12  1  
Exp0  35876.64  1  
Exp0  49164.74  1  
Exp0  40257.9  1  
Exp0  59987.918  1  
Exp0  56607.88  1  
Exp0  30545.0  1  
Exp0  41290.28  1  
Exp0  18684.52  1  
Exp0  38854.06  1  
Exp0  62898.098  0  
Exp0  44232.44  1  
Exp0  39048.4  1  
Exp0  35713.46  1  
Exp0  44817.098  1  
Exp0  34471.16  1  
Exp0  36772.9  1  
Exp0  34617.94  1  
Exp0  42690.84  1  
Exp0  36986.918  1  
Exp0  55201.58  1  
Exp0  62493.02  1  
Exp0  59922.32  1  
Exp0  44015.96  1  
Exp0  24499.959  1  
Exp0  24873.06  1  
Exp0  48859.7  1  
Exp0  30292.44  1  
Exp0  57653.38  1  
Exp0  68922.64  0  
Exp0  43925.758  1  
Exp0  43513.3  1  
Exp0  44722.8  1  
Exp0  49333.66  1  
Exp0  33987.36  1  
Exp0  50839.18  1  
Exp0  18705.84  1  
Exp0  54024.06  1  
Exp0  39022.16  1  
Exp0  38194.78  1  
Exp0  45842.918  1  
Exp0  37567.48  1  
Exp0  36918.86  1  
Exp0  30887.76  1  
Exp0  38777.8  1  
Exp0  34386.7  1  
Exp0  31463.4  1  
Exp0  47697.758  1  
Exp0  35632.28  1  
Exp0  45880.64  1  
Exp0  47753.52  1  
Exp0  48543.18  1  
Exp0  48059.38  1  
Exp0  52260.24  0  
Exp0  52439.82  1  
Exp0  61542.64  1  
Exp0  65684.46  1  
Exp0  24318.74  1  
Exp0  72820.1  0  
Exp0  47564.098  1  
Exp0  35838.1  1  
Exp0  29534.76  1  
Exp0  46603.88  1  
Exp0  52196.28  1  
Exp0  40073.4  1  
Exp0  39702.758  1  
Exp0  36882.78  1  
Exp0  44604.72  1  
Exp0  46412.82  1  
Exp0  43707.64  1  
Exp0  32915.62  1  
Exp0  25693.06  1  
Exp0  39520.72  1  
Exp0  49944.56  1  
Exp0  31188.7  1  
Exp0  40804.84  1  
Exp0  48340.64  1  
Exp0  33452.72  1  
Exp0  33848.78  1  
Exp0  38529.34  1  
Exp0  26088.299  1  
Exp0  23682.42  1  
Exp0  38576.9  0  
Exp0  38978.7  0  
Exp0  28436.78  1  
Exp0  35255.08  1  
Exp0  39332.94  1  
Exp0  31922.6  1  
Exp0  39296.04  1  
Exp0  43715.02  1  
Exp0  48662.08  1  
Exp0  46408.72  1  
Exp0  42812.2  1  
Exp0  38896.7  1  
Exp0  33011.56  1  
Exp0  50332.418  1  
Exp0  37194.38  1  
Exp0  43644.5  1  
Exp0  80800.336  0  
Exp0  27490.5  1  
Exp0  56714.48  1  
Exp0  48004.44  1  
Exp0  46378.38  1  
Exp0  173.84  0  
Exp0  34115.28  1  
Exp0  24017.799  1  
Exp0  29037.84  1  
Exp0  42517.0  1  
Exp0  34816.38  1  
Exp0  61363.88  1  
Exp0  54255.3  1  
Exp0  43277.96  1  
Exp0  42105.36  1  
Exp0  55563.2  1  
Exp0  41098.4  1  
Exp0  47973.28  1  
Exp0  26009.58  1  
Exp0  60211.78  0  
Exp0  31754.5  1  
Exp0  59848.52  1  
Exp0  28068.6  1  
Exp0  41610.9  1  
Exp0  47174.598  1  
Exp0  25622.54  1  
Exp0  33517.5  1  
Exp0  19801.36  1  
Exp0  48603.04  1  
Exp0  27562.66  1  
Exp0  55006.418  1  
Exp0  43783.08  1  
Exp0  50428.36  1  
Exp0  46457.098  0  
Exp0  42015.16  1  
Exp0  33218.2  1  
Exp0  22699.24  1  
Exp0  48844.12  1  
Exp0  35161.6  1  
Exp0  37887.28  1  
Exp0  23698.0  1  
Exp0  42776.94  0  
Exp0  21957.959  1  
Exp0  46833.48  1  
Exp0  49026.16  0  
Exp0  29662.68  0  
Exp0  51431.22  1  
Exp0  52808.0  1  
Exp0  40176.72  1  
Exp0  41133.66  1  
Exp0  51381.2  1  
Exp0  22707.44  1  
Exp0  33755.3  1  
Exp0  43109.04  1  
Exp0  40443.22  1  
Exp0  19920.26  1  
Exp0  41984.0  1  
Exp0  48730.96  1  
Exp0  50618.598  1  
Exp0  29915.24  1  
Exp0  42008.6  0  
Exp0  51286.9  1  
Exp0  32877.9  1  
Exp0  42442.38  1  
Exp0  27986.6  1  
Exp0  40365.32  1  
Exp0  31145.24  1  
Exp0  37767.56  1  
Exp0  55842.0  1  
Exp0  38394.04  1  
Exp0  53121.24  1  
Exp0  31200.18  1  
Exp0  32798.36  1  
Exp0  25479.86  1  
Exp0  58012.54  0  
Exp0  45150.02  1  
Exp0  43528.88  1  
Exp0  25310.12  1  
Exp0  34384.24  1  
Exp0  37814.3  1  
Exp0  48975.32  1  
Exp0  39227.98  1  
Exp0  53114.68  1  
Exp0  54894.9  1  
Exp0  19917.8  1  
Exp0  29433.9  1  
Exp0  28299.84  1  
Exp0  44418.58  1  
Exp0  43924.94  1  
Exp0  61814.88  0  
Exp0  49877.32  1  
Exp0  43742.9  1  
Exp0  48108.58  1  
Exp0  45107.38  1  
Exp0  48073.32  1  
Exp0  4371.42  0  
Exp0  42244.758  1  
Exp0  17821.879  1  
Exp0  44728.54  1  
Exp0  39921.7  1  
Exp0  37156.66  1  
Exp0  56495.54  1  
Exp0  67109.62  1  
Exp0  39244.38  1  
Exp0  39470.7  1  
Exp0  44978.64  1  
Exp0  43088.54  1  
Exp0  52702.22  1  
Exp0  22687.76  1  
Exp0  26275.26  1  
Exp0  34162.84  1  
Exp0  31290.379  1  
Exp0  29493.76  1  
Exp0  41445.258  1  
Exp0  18340.94  1  
Exp0  56857.98  1  
Exp0  24960.799  1  
Exp0  44809.72  1  
Exp0  36510.5  1  
Exp0  35204.24  1  
Exp0  46773.62  1  
Exp0  36902.46  1  
Exp0  26494.2  1  
Exp0  33263.3  1  
Exp0  1376.78  0  
Exp0  25227.299  1  
Exp0  40177.54  1  
Exp0  58052.72  0  
Exp0  49702.66  1  
Exp0  40116.04  1  
Exp0  39721.62  1  
Exp0  50019.18  1  
Exp0  37647.02  1  
Exp0  56580.82  1  
Exp0  37921.72  1  
Exp0  67652.46  1  
Exp0  43958.56  1  
Exp0  47918.34  1  
Exp0  39367.38  1  
Exp0  57924.8  1  
Exp0  33134.56  1  
Exp0  54002.74  1  
Exp0  44824.48  1  
Exp0  31304.32  1  
Exp0  40744.98  1  
Exp0  36786.84  1  
Exp0  53525.5  1  
Exp0  46523.52  1  
Exp0  37065.64  1  
Exp0  25051.0  1  
Exp0  32577.78  1  
Exp0  38686.78  1  
Exp0  27322.4  1  
Exp0  36399.8  1  
Exp0  27297.799  1  
Exp0  36727.8  1  
Exp0  37871.7  1  
Exp0  20537.72  1  
Exp0  34936.1  1  
Exp0  34372.758  1  
Exp0  33428.12  1  
Exp0  44423.5  1  
Exp0  34484.28  1  
Exp0  47757.62  1  
Exp0  51947.82  1  
Exp0  37183.72  1  
Exp0  55190.918  1  
Exp0  54911.3  0  
Exp0  54048.66  0  
Exp0  58396.3  0  
Exp0  35703.62  1  
Exp0  38536.72  1  
Exp0  25033.78  1  
Exp0  32487.58  1  
Exp0  30127.62  1  
Exp0  70383.06  0  
Exp0  38115.24  0  
Exp0  44235.72  1  
Exp0  42806.46  1  
Exp0  60015.8  1  
Exp0  49910.94  1  
Exp0  58608.68  1  
Exp0  48779.34  1  
Exp0  374.74  0  
Exp0  24793.52  1  
Exp0  42794.16  0  
Exp0  51851.88  0  
Exp0  57795.24  1  
Exp0  35559.3  1  
Exp0  33999.66  1  
Exp0  29763.54  1  
Exp0  42660.5  1  
Exp0  46218.48  1  
Exp0  22778.78  1  
Exp0  48225.84  1  
Exp0  47767.46  1  
Exp0  46038.9  1  
Exp0  51545.2  1  
Exp0  34182.52  1  
Exp0  24229.36  1  
Exp0  22636.1  1  
Exp0  41594.5  1  
Exp0  49084.38  1  
Exp0  44420.22  1  
Exp0  28021.04  1  
Exp0  34853.28  1  
Exp0  30917.28  1  
Exp0  57156.46  1  
Exp0  46507.94  1  
Exp0  56013.38  0  
Exp0  17957.18  1  
Exp0  20751.74  1  
Exp0  30000.52  1  
Exp0  39909.4  1  
Exp0  58791.54  1  
Exp0  52063.44  1  
Exp0  55242.58  1  
Exp0  27140.36  1  
Exp0  58014.18  1  
Exp0  30655.7  1  
Exp0  49705.12  1  
Exp0  53692.78  1  
Exp0  48531.7  1  
Exp0  23647.16  1  
Exp0  52418.5  1  
Exp0  39779.84  1  
Exp0  34362.918  1  
Exp0  39037.74  1  
Exp0  51990.46  1  
Exp0  34093.14  1  
Exp0  49769.08  1  
Exp0  67969.8  1  
Exp0  35328.88  1  
Exp0  45700.24  1  
Exp0  43404.24  1  
Exp0  37831.52  1  
Exp0  29425.7  1  
Exp0  36875.4  1  
Exp0  38942.62  1  
Exp0  41929.88  1  
Exp0  24337.6  1  
Exp0  31030.44  1  
Exp0  29314.18  1  
Exp0  56684.96  1  
Exp0  27925.1  1  
Exp0  63963.28  1  
Exp0  56530.8  1  
Exp0  51494.36  1  
Exp0  44658.84  1  
Exp0  28973.06  1  
Exp0  48207.8  0  
Exp0  29155.1  1  
Exp0  37720.0  1  
Exp0  38214.46  1  
Exp0  37353.46  1  
Exp0  27517.56  1  
Exp0  39893.0  1  
Exp0  27727.48  1  
Exp0  41707.66  1  
Exp0  44205.38  1  
Exp0  45215.62  1  
Exp0  25715.2  1  
Exp0  45860.14  1  
Exp0  47392.72  1  
Exp0  45059.82  1  
Exp0  16514.8  0  
Exp0  23012.48  1  
Exp0  14569.76  1  
Exp0  46401.34  1  
Exp0  37077.94  1  
Exp0  61796.84  1  
Exp0  41295.2  1  
Exp0  36585.12  1  
Exp0  21041.2  1  
Exp0  37013.98  1  
Exp0  33252.64  1  
Exp0  46771.16  0  
Exp0  55546.8  0  
Exp0  23661.92  1  
Exp0  41205.0  1  
Exp0  46337.38  0  
Exp0  40764.66  1  
Exp0  44765.44  1  
Exp0  49443.54  1  
Exp0  39864.3  1  
Exp0  35964.38  1  
Exp0  55922.36  1  
Exp0  23320.799  1  
Exp0  52106.08  1  
Exp0  61479.5  0  
Exp0  40003.7  1  
Exp0  43888.86  1  
Exp0  42330.04  1  
Exp0  44833.5  1  
Exp0  62133.04  1  
Exp0  33663.46  1  
Exp0  59419.66  1  
Exp0  42220.16  0  
Exp0  44159.46  1  
Exp0  38646.6  1  
Exp0  38684.32  1  
Exp0  55063.82  1  
Exp0  31558.52  1  
Exp0  42122.58  1  
Exp0  47446.02  0  
Exp0  39658.48  1  
Exp0  36864.74  0  
Exp0  38388.3  1  
Exp0  36166.918  1  
Exp0  24691.84  1  
Exp0  68620.88  1  
Exp0  20725.5  1  
Exp0  15067.5  1  
Exp0  39126.3  1  
Exp0  43942.98  1  
Exp0  43716.66  0  
Exp0  63670.54  0  
Exp0  48650.598  1  
Exp0  23874.299  1  
Exp0  48933.5  1  
Exp0  34387.52  1  
Exp0  23000.18  1  
Exp0  37403.48  1  
Exp0  62915.32  1  
Exp0  45938.04  1  
Exp0  40996.72  1  
Exp0  44005.3  1  
Exp0  41205.0  1  
Exp0  37345.258  1  
Exp0  31580.66  1  
Exp0  62610.28  1  
Exp0  22546.72  1  
Exp0  22721.379  1  
Exp0  43611.7  1  
Exp0  37573.22  1  
Exp0  23296.2  1  
Exp0  57297.5  1  
Exp0  35446.14  1  
Exp0  35894.68  1  
Exp0  41762.6  0  
Exp0  25516.76  1  
Exp0  21522.54  1  
Exp0  42694.12  1  
Exp0  55309.82  1  
Exp0  53444.32  1  
Exp0  61685.32  1  
Exp0  27593.82  1  
Exp0  49048.3  1  
Exp0  56633.3  1  
Exp0  48001.98  1  
Exp0  28343.299  1  
Exp0  56951.46  1  
Exp0  55652.58  0  
Exp0  32722.92  1  
Exp0  21107.62  1  
Exp0  37253.418  1  
Exp0  37926.64  1  
Exp0  27071.48  1  
Exp0  43725.68  1  
Exp0  24490.94  1  
Exp0  36321.08  1  
Exp0  28028.42  1  
Exp0  44502.22  1  
Exp0  46871.2  1  
Exp0  49145.88  1  
Exp0  49059.78  1  
Exp0  49632.14  1  
Exp0  49354.16  1  
Exp0  27829.98  1  
Exp0  35827.44  1  
Exp0  37197.66  1  
Exp0  46492.36  1  
Exp0  56106.04  1  
Exp0  29485.56  1  
Exp0  50438.2  0  
Exp0  41279.62  1  
Exp0  40653.14  1  
Exp0  25478.22  1  
Exp0  43694.52  1  
Exp0  54204.46  1  
Exp0  47473.9  1  
Exp0  57458.22  1  
Exp0  28900.08  1  
Exp0  35019.74  1  
Exp0  24802.54  1  
Exp0  46243.08  1  
Exp0  39254.22  1  
Exp0  26707.4  1  
Exp0  29272.36  1  
Exp0  29523.28  1  
Exp0  41143.5  1  
Exp0  39439.54  1  
Exp0  48097.918  1  
Exp0  45620.7  1  
Exp0  14690.3  1  
Exp0  28952.56  1  
Exp0  56722.68  1  
Exp0  45054.08  1  
Exp0  38581.0  1  
Exp0  34708.96  1  
Exp0  28331.82  1  
Exp0  28809.879  1  
Exp0  45165.598  1  
Exp0  41956.94  1  
Exp0  48514.48  1  
Exp0  32962.36  1  
Exp0  21936.64  1  
Exp0  26829.58  1  
Exp0  22463.9  1  
Exp0  45522.3  0  
Exp0  33374.82  1  
Exp0  39273.9  1  
Exp0  29465.879  1  
Exp0  37832.34  1  
Exp0  28565.52  1  
Exp0  41695.36  1  
Exp0  29881.62  1  
Exp0  54445.54  1  
Exp0  27901.32  1  
Exp0  30070.22  1  
Exp0  41598.6  1  
Exp0  40394.84  0  
Exp0  40474.38  1  
Exp0  30350.66  1  
Exp0  42592.44  1  
Exp0  45417.34  1  
Exp0  36850.8  1  
Exp0  47774.02  1  
Exp0  60216.7  1  
Exp0  45541.98  1  
Exp0  22645.94  1  
Exp0  27824.24  1  
Exp0  45948.7  1  
Exp0  60254.418  1  
Exp0  46111.06  1  
Exp0  58120.78  0  
Exp0  57890.36  0  
Exp0  43091.82  1  
Exp0  52407.84  1  
Exp0  44357.9  1  
Exp0  26108.799  1  
Exp0  25953.82  1  
Exp0  31282.18  1  
Exp0  37190.28  1  
Exp0  50691.58  1  
Exp0  47385.34  1  
Exp0  32530.219  0  
Exp0  29488.84  1  
Exp0  36562.16  1  
Exp0  46682.598  1  
Exp0  49760.06  1  
Exp0  33940.62  1  
Exp0  39659.3  1  
Exp0  42424.34  1  
Exp0  28416.28  1  
Exp0  20553.3  1  
Exp0  35156.68  1  
Exp0  44302.14  1  
Exp0  56396.32  1  
Exp0  37259.16  1  
Exp0  57342.598  0  
Exp0  33290.36  1  
Exp0  69849.24  1  
Exp0  39739.66  1  
Exp0  45282.04  1  
Exp0  46308.68  1  
Exp0  46766.24  1  
Exp0  35269.84  0  
Exp0  24690.2  1  
Exp0  44580.12  1  
Exp0  26451.56  0  
Exp0  35658.52  1  
Exp0  46919.58  1  
Exp0  40969.66  1  
Exp0  30617.98  1  
Exp0  39123.02  1  
Exp0  44241.46  1  
Exp0  37146.82  1  
Exp0  34771.28  1  
Exp0  34370.3  1  
Exp0  26308.879  1  
Exp0  32367.86  1  
Exp0  33857.8  1  
Exp0  26607.36  1  
Exp0  46725.24  1  
Exp0  34075.918  1  
Exp0  31248.56  1  
Exp0  46549.758  1  
Exp0  44814.64  1  
Exp0  33691.34  1  
Exp0  43355.04  1  
Exp0  32916.44  1  
Exp0  47150.82  1  
Exp0  41518.24  1  
Exp0  23215.02  1  
Exp0  41279.62  1  
Exp0  40790.08  0  
Exp0  54089.66  1  
Exp0  45074.58  1  
Exp0  39569.1  1  
Exp0  54414.38  1  
Exp0  47327.12  1  
Exp0  39892.18  1  
Exp0  40032.4  0  
Exp0  26599.16  1  
Exp0  46488.258  1  
Exp0  34370.3  1  
Exp0  35228.84  1  
Exp0  43405.06  1  
Exp0  37208.32  1  
Exp0  39674.06  1  
Exp0  40908.98  1  
Exp0  49404.18  1  
Exp0  44921.24  1  
Exp0  35381.36  1  
Exp0  33923.4  1  
Exp0  22720.56  0  
Exp0  42691.66  1  
Exp0  40493.24  1  
Exp0  40776.96  1  
Exp0  35041.88  1  
Exp0  42565.38  1  
Exp0  45774.86  1  
Exp0  33353.5  1  
Exp0  53281.96  1  
Exp0  41189.418  1  
Exp0  21434.8  1  
Exp0  23438.06  1  
Exp0  29864.4  1  
Exp0  21469.24  0  
Exp0  42599.82  1  
Exp0  45492.78  1  
Exp0  35890.58  1  
Exp0  15944.08  1  
Exp0  31594.6  1  
Exp0  62942.38  0  
Exp0  49131.12  1  
Exp0  44780.2  0  
Exp0  44512.06  1  
Exp0  38535.9  1  
Exp0  47566.56  0  
Exp0  22599.2  1  
Exp0  19487.3  1  
Exp0  71482.68  0  
Exp0  53473.84  1  
Exp0  37114.84  1  
Exp0  16382.78  1  
Exp0  52320.098  1  
Exp0  32675.36  1  
Exp0  35552.74  1  
Exp0  36963.14  1  
Exp0  31830.76  1  
Exp0  25794.74  1  
Exp0  47816.66  1  
Exp0  51986.36  0  
Exp0  33506.84  1  
Exp0  22749.26  0  
Exp0  43869.18  1  
Exp0  21752.14  1  
Exp0  25162.52  1  
Exp0  32215.34  1  
Exp0  33548.66  1  
Exp0  47559.18  0  
Exp0  36725.34  1  
Exp0  47371.4  1  
Exp0  43387.84  1  
Exp0  35375.62  1  
Exp0  65618.04  1  
Exp0  17325.78  1  
Exp0  45346.82  1  
Exp0  39138.6  1  
Exp0  23310.959  1  
Exp0  36659.74  1  
Exp0  25055.1  1  
Exp0  42417.78  1  
Exp0  48518.58  1  
Exp0  34826.22  1  
Exp0  36960.68  1  
Exp0  28408.9  1  
Exp0  40148.02  1  
Exp0  47815.02  1  
Exp0  22188.379  1  
Exp0  27483.12  1  
Exp0  42081.58  1  
Exp0  43071.32  1  
Exp0  32002.14  0  
Exp0  30859.06  0  
Exp0  43103.3  1  
Exp0  58138.82  0  
Exp0  41820.82  1  
Exp0  35627.36  1  
Exp0  41446.08  1  
Exp0  39827.4  1  
Exp0  43494.44  1  
Exp0  48808.04  1  
Exp0  32071.02  1  
Exp0  16135.96  0  
Exp0  30704.9  1  
Exp0  48837.56  1  
Exp0  29406.02  1  
Exp0  46453.0  1  
Exp0  56439.78  1  
Exp0  264.04  0  
Exp0  31255.12  1  
Exp0  50046.24  1  
Exp0  44069.258  1  
Exp0  43072.14  1  
Exp0  33180.48  1  
Exp0  52018.34  1  
Exp0  33485.52  1  
Exp0  39406.74  1  
Exp0  27082.959  1  
Exp0  37298.52  1  
Exp0  57893.64  1  
Exp0  23830.84  1  
Exp0  37887.28  1  
Exp0  28083.36  1  
Exp0  41879.86  1  
Exp0  1172.6  0  
Exp0  49374.66  1  
Exp0  29594.62  1  
Exp0  45256.62  1  
Exp0  40866.34  1  
Exp0  51537.0  1  
Exp0  37979.12  1  
Exp0  32245.68  1  
Exp0  55201.58  1  
Exp0  38968.04  1  
Exp0  53248.34  1  
Exp0  31153.44  1  
Exp0  46729.34  1  
Exp0  31609.36  1  
Exp0  25833.28  1  
Exp0  41168.918  1  
Exp0  33714.3  1  
Exp0  22037.5  1  
Exp0  26571.28  1  
Exp0  23379.84  1  
Exp0  5553.04  0  
Exp0  43489.52  1  
Exp0  29001.76  1  
Exp0  44741.66  1  
Exp0  40660.52  1  
Exp0  42644.1  1  
Exp0  34822.94  1  
Exp0  48294.72  1  
Exp0  49058.14  1  
Exp0  44049.58  1  
Exp0  38352.22  1  
Exp0  33059.12  1  
Exp0  50156.94  1  
Exp0  48310.3  1  
Exp0  28253.1  1  
Exp0  44386.6  1  
Exp0  35127.16  1  
Exp0  43560.86  1  
Exp0  59878.04  0  
Exp0  44398.9  1  
Exp0  27251.879  1  
Exp0  22340.9  1  
Exp0  23136.299  1  
Exp0  52270.08  1  
Exp0  42843.36  1  
Exp0  33568.34  1  
Exp0  55043.32  1  
Exp0  52516.08  1  
Exp0  40879.46  1  
Exp0  45105.74  1  
Exp0  46991.74  1  
Exp0  41212.38  1  
Exp0  55327.04  0  
Exp0  30221.1  0  
Exp0  36996.758  1  
Exp0  37068.1  1  
Exp0  56220.84  1  
Exp0  26668.86  1  
Exp0  45605.12  1  
Exp0  42850.74  1  
Exp0  40336.62  1  
Exp0  53183.56  1  
Exp0  23893.16  1  
Exp0  38237.418  1  
Exp0  36481.8  1  
Exp0  23060.04  0  
Exp0  29971.82  1  
Exp0  31593.78  1  
Exp0  41118.9  0  
Exp0  20151.5  1  
Exp0  29973.459  1  
Exp0  49629.68  1  
Exp0  50257.8  1  
Exp0  46567.8  1  
Exp0  39275.54  1  
Exp0  40307.1  1  
Exp0  35616.7  1  
Exp0  35284.6  1  
Exp0  27501.16  1  
Exp0  53830.54  1  
Exp0  46047.918  1  
Exp0  50542.34  1  
Exp0  52199.56  1  
Exp0  39960.24  1  
Exp0  52322.56  1  
Exp0  28017.76  1  
Exp0  35654.418  1  
Exp0  40002.06  1  
Exp0  46051.2  1  
Exp0  36263.68  1  
Exp0  51067.96  1  
Exp0  46835.94  1  
Exp0  56047.0  1  
Exp0  52080.66  1  
Exp0  45600.2  1  
Exp0  50102.0  1  
Exp0  37895.48  1  
Exp0  55432.82  1  
Exp0  32050.52  1  
Exp0  23950.56  1  
Exp0  46311.96  1  
Exp0  45041.78  1  
Exp0  57190.08  1  
Exp0  40029.94  1  
Exp0  49698.56  1  
Exp0  37624.88  1  
Exp0  39316.54  1  
Exp0  28772.16  1  
Exp0  31101.78  1  
Exp0  30827.9  1  
Exp0  28881.22  1  
Exp0  46947.46  1  
Exp0  33966.86  1  
Exp0  30649.14  1  
Exp0  22869.799  1  
Exp0  46102.86  1  
Exp0  41492.82  1  
Exp0  32190.74  1  
Exp0  40841.74  1  
Exp0  63676.28  1  
Exp0  39066.44  1  
Exp0  52375.86  0  
Exp0  40291.52  1  
Exp0  43113.14  1  
Exp0  32496.6  1  
Exp0  34444.1  1  
Exp0  41580.56  1  
Exp0  53762.48  1  
Exp0  39254.22  1  
Exp0  34396.54  1  
Exp0  30835.28  1  
Exp0  50185.64  1  
Exp0  43740.44  1  
Exp0  43505.918  1  
Exp0  24649.2  1  
Exp0  27967.74  1  
Exp0  24610.66  1  
Exp0  50252.06  1  
Exp0  49991.3  1  
Exp0  46917.94  1  
Exp0  43660.9  1  
Exp0  45277.12  1  
Exp0  43816.7  1  
Exp0  45927.38  1  
Exp0  25262.56  1  
Exp0  44870.4  1  
Exp0  21160.92  1  
Exp0  54393.88  1  
Exp0  24151.459  1  
Exp0  44207.02  1  
Exp0  38390.758  1  
Exp0  56167.54  1  
Exp0  42232.46  1  
Exp0  40364.5  1  
Exp0  55675.54  1  
Exp0  22644.299  0  
Exp0  44872.04  1  
Exp0  58420.08  0  
Exp0  33826.64  0  
Exp0  55162.22  0  
Exp0  53711.64  1  
Exp0  56161.8  0  
Exp0  44872.86  1  
Exp0  51951.098  1  
Exp0  50913.8  1  
Exp0  33809.418  1  
Exp0  40908.98  1  
Exp0  39508.418  1  
Exp0  39419.86  1  
Exp0  44535.84  1  
Exp0  52333.22  1  
Exp0  34603.18  1  
Exp0  42727.74  1  
Exp0  52720.258  1  
Exp0  47430.44  1  
Exp0  51992.098  1  
Exp0  63485.22  1  
Exp0  43777.34  1  
Exp0  20331.9  1  
Exp0  44057.78  1  
Exp0  45965.918  1  
Exp0  42930.28  1  
Exp0  42925.36  1  
Exp0  29095.24  1  
Exp0  50543.98  1  
Exp0  43840.48  1  
Exp0  61292.54  1  
Exp0  34040.66  1  
Exp0  36562.16  1  
Exp0  29624.14  1  
Exp0  31345.32  1  
Exp0  25242.879  1  
Exp0  37850.38  0  
Exp0  52923.62  1  
Exp0  39634.7  0  
Exp0  40571.14  1  
Exp0  38552.3  1  
Exp0  31166.56  1  
Exp0  52826.04  1  
Exp0  40449.78  1  
Exp0  28856.62  1  
Exp0  30645.04  1  
Exp0  37521.56  1  
Exp0  40998.36  1  
Exp0  37571.58  1  
Exp0  46019.22  1  
Exp0  37987.32  1  
Exp0  43936.418  1  
Exp0  37404.3  1  
Exp0  35085.34  1  
Exp0  41717.5  1  
Exp0  54069.16  1  
Exp0  20748.459  1  
Exp0  26376.94  1  
Exp0  33557.68  1  
Exp0  55769.02  1  
Exp0  31190.34  1  
Exp0  44629.32  1  
Exp0  31955.4  1  
Exp0  39359.18  1  
Exp0  40312.84  1  
Exp0  50613.68  1  
Exp0  40375.16  1  
Exp0  49066.34  1  
Exp0  38752.38  1  
Exp0  27290.42  1  
Exp0  41927.418  1  
Exp0  53474.66  1  
Exp0  48118.418  1  
Exp0  26285.92  1  
Exp0  20642.68  1  
Exp0  42408.758  1  
Exp0  43258.28  1  
Exp0  26184.24  1  
Exp0  22509.82  1  
Exp0  27756.18  1  
Exp0  30618.799  1  
Exp0  25565.14  0  
Exp0  17891.58  1  
Exp0  56111.78  1  
Exp0  48252.9  1  
Exp0  35917.64  1  
Exp0  39479.72  1  
Exp0  42319.38  1  
Exp0  56574.258  1  
Exp0  44314.44  1  
Exp0  44200.46  1  
Exp0  55586.16  1  
Exp0  53296.72  1  
Exp0  65497.5  1  
Exp0  56178.2  1  
Exp0  48736.7  1  
Exp0  36551.5  1  
Exp0  59996.94  1  
Exp0  46922.04  1  
Exp0  36869.66  1  
Exp0  75553.98  1  
Exp0  37500.24  1  
Exp0  21282.28  1  
Exp0  49887.16  1  
Exp0  47650.2  1  
Exp0  43493.62  1  
Exp0  22966.56  1  
Exp0  42943.4  1  
Exp0  39540.4  1  
Exp0  47519.0  1  
Exp0  31317.44  1  
Exp0  17895.68  1  
Exp0  29146.9  1  
Exp0  42479.28  1  
Exp0  31206.74  1  
Exp0  39245.2  1  
Exp0  49125.38  1  
Exp0  70871.78  0  
Exp0  20698.44  1  
Exp0  45566.58  1  
Exp0  40198.04  1  
Exp0  41003.28  1  
Exp0  44473.52  0  
Exp0  36324.36  1  
Exp0  46739.18  1  
Exp0  77625.3  1  
Exp0  25884.94  0  
Exp0  50561.2  1  
Exp0  41681.418  1  
Exp0  38294.0  1  
Exp0  26337.58  1  
Exp0  39414.12  1  
Exp0  44051.22  1  
Exp0  26607.36  1  
Exp0  21948.94  1  
Exp0  28482.7  1  
Exp0  39697.02  1  
Exp0  48269.3  1  
Exp0  50887.56  1  
Exp0  43418.18  1  
Exp0  40872.9  1  
Exp0  46297.2  1  
Exp0  57820.66  1  
Exp0  36230.88  1  
Exp0  45342.72  1  
Exp0  43809.32  1  
Exp0  38091.46  0  
Exp0  38828.64  1  
Exp0  1861.4  0  
Exp0  50318.48  1  
Exp0  39174.68  1  
Exp0  58709.54  0  
Exp0  52865.4  1  
Exp0  59450.0  1  
Exp0  47217.24  1  
Exp0  22923.92  1  
Exp0  43400.96  1  
Exp0  47920.8  1  
Exp0  29242.84  1  
Exp0  57737.84  1  
Exp0  32052.16  1  
Exp0  37270.64  1  
Exp0  22160.5  1  
Exp0  43866.72  1  
Exp0  39039.38  1  
Exp0  34541.68  1  
Exp0  49798.598  1  
Exp0  31493.74  1  
Exp0  22995.26  0  
Exp0  28234.24  1  
Exp0  30751.64  0  
Exp0  45241.04  1  
Exp0  33117.34  1  
Exp0  46443.98  1  
Exp0  37017.258  1  
Exp0  33542.1  1  
Exp0  43747.82  1  
Exp0  56970.32  1  
Exp0  34408.84  1  
Exp0  46468.58  1  
Exp0  49970.8  1  
Exp0  38637.58  1  
Exp0  58502.08  1  
Exp0  37207.5  1  
Exp0  44813.0  1  
Exp0  40372.7  1  
Exp0  46803.14  1  
Exp0  32908.24  1  
Exp0  48929.4  1  
Exp0  54531.64  0  
Exp0  50935.94  1  
Exp0  35786.44  1  
Exp0  44165.2  1  
Exp0  32545.799  1  
Exp0  59360.62  0  
Exp0  46922.04  1  
Exp0  48095.46  1  
Exp0  38242.34  1  
Exp0  53658.34  1  
Exp0  21332.3  1  
Exp0  64649.62  0  
Exp0  20782.9  1  
Exp0  24531.12  1  
Exp0  35278.86  1  
Exp0  47253.32  1  
Exp0  34893.46  1  
Exp0  19524.2  1  
Exp0  54735.0  1  
Exp0  51772.34  1  
Exp0  46369.36  1  
Exp0  43962.66  1  
Exp0  49703.48  1  
Exp0  32068.56  1  
Exp0  3880.24  0  
Exp0  47427.98  1  
Exp0  52594.8  0  
Exp0  41583.02  1  
Exp0  39589.6  1  
Exp0  34401.46  1  
Exp0  56483.24  1  
Exp0  45761.74  1  
Exp0  22289.24  1  
Exp0  42020.9  1  
Exp0  32609.76  1  
Exp0  18682.06  1  
Exp0  31035.36  1  
Exp0  33353.5  1  
Exp0  34385.88  1  
Exp0  37187.82  1  
Exp0  36149.7  1  
Exp0  40763.02  1  
Exp0  34754.88  1  
Exp0  42913.06  1  
Exp0  37729.02  1  
Exp0  47960.98  1  
Exp0  52517.72  1  
Exp0  32829.52  1  
Exp0  34775.38  1  
Exp0  58986.7  1  
Exp0  44500.58  1  
Exp0  24623.78  1  
Exp0  35729.86  1  
Exp0  25000.16  1  
Exp0  50518.56  1  
Exp0  24713.98  1  
Exp0  31112.44  1  
Exp0  35811.86  1  
Exp0  31417.48  1  
Exp0  24002.22  1  
Exp0  41595.32  1  
Exp0  45947.88  1  
Exp0  36673.68  1  
Exp0  63089.98  1  
Exp0  54985.098  0  
Exp0  43571.52  1  
Exp0  31724.16  1  
Exp0  26686.9  1  
Exp0  18698.459  1  
Exp0  54501.3  1  
Exp0  46366.9  1  
Exp0  34417.04  1  
Exp0  45491.96  1  
Exp0  57862.48  0  
Exp0  18099.86  1  
Exp0  34309.62  1  
Exp0  37545.34  1  
Exp0  29112.459  1  
Exp0  33565.06  0  
Exp0  37321.48  1  
Exp0  43983.98  1  
Exp0  31858.64  1  
Exp0  38949.18  1  
Exp0  46309.5  1  
Exp0  43441.14  1  
Exp0  26832.04  1  
Exp0  44934.36  1  
Exp0  44492.38  1  
Exp0  37934.02  1  
Exp0  23950.56  1  
Exp0  48881.84  1  
Exp0  28975.52  1  
Exp0  49623.94  1  
Exp0  37301.8  1  
Exp0  36426.04  1  
Exp0  60853.84  1  
Exp0  43222.2  1  
Exp0  23175.66  1  
Exp0  51460.74  0  
Exp0  43523.96  1  
Exp0  51270.5  1  
Exp0  23389.68  1  
Exp0  26524.54  1  
Exp0  33005.82  1  
Exp0  40156.22  1  
Exp0  39062.34  1  
Exp0  43541.18  0  
Exp0  35787.258  1  
Exp0  57784.58  1  
Exp0  27578.24  1  
Exp0  35163.24  0  
Exp0  51729.7  1  
Exp0  21531.56  1  
Exp0  39175.5  1  
Exp0  40968.84  1  
Exp0  51044.18  1  
Exp0  56549.66  1  
Exp0  55829.7  1  
Exp0  38698.258  1  
Exp0  25086.26  1  
Exp0  33266.58  1  
Exp0  29852.1  0  
Exp0  48686.68  1  
Exp0  52361.098  1  
Exp0  38146.4  1  
Exp0  44397.258  1  
Exp0  48401.32  1  
Exp0  45445.22  1  
Exp0  28255.56  1  
Exp0  35986.52  1  
Exp0  23308.5  1  
Exp0  40645.758  1  
Exp0  50540.7  0  
Exp0  30924.66  1  
Exp0  26508.14  1  
Exp0  42348.08  1  
Exp0  37228.82  1  
Exp0  50477.56  1  
Exp0  39774.918  1  
Exp0  34406.38  1  
Exp0  65578.68  1  
Exp0  46011.02  1  
Exp0  50187.28  1  
Exp0  42476.82  1  
Exp0  36726.16  1  
Exp0  33570.8  1  
Exp0  39407.56  0  
Exp0  33738.08  1  
Exp0  50152.02  1  
Exp0  40182.46  1  
Exp0  49603.44  1  
Exp0  45018.0  1  
Exp0  44146.34  1  
Exp0  25547.1  1  
Exp0  48293.08  1  
Exp0  37587.98  1  
Exp0  44740.84  1  
Exp0  41384.58  1  
Exp0  50685.02  1  
Exp0  27640.56  1  
Exp0  52724.36  1  
Exp0  49632.96  0  
Exp0  35181.28  1  
Exp0  48717.02  1  
Exp0  47349.258  1  
Exp0  50372.598  1  
Exp0  27488.04  1  
Exp0  29055.06  1  
Exp0  20122.8  1  
Exp0  20854.24  1  
Exp0  41728.98  1  
Exp0  46370.18  1  
Exp0  44153.72  1  
Exp0  55217.98  1  
Exp0  25702.9  1  
Exp0  46166.0  1  
Exp0  24306.44  1  
Exp0  33488.8  1  
Exp0  41856.9  1  
Exp0  45064.74  1  
Exp0  53359.04  1  
Exp0  45466.54  1  
Exp0  36133.3  1  
Exp0  52457.04  1  
Exp0  43006.54  1  
Exp0  43920.84  1  
Exp0  54197.9  1  
Exp0  32262.08  1  
Exp0  40625.258  1  
Exp0  42887.64  1  
Exp0  26558.16  0  
Exp0  35857.78  1  
Exp0  37893.84  1  
Exp0  34117.74  1  
Exp0  64190.418  1  
Exp0  38793.38  1  
Exp0  43767.5  1  
Exp0  28166.18  1  
Exp0  47342.7  1  
Exp0  21933.36  1  
Exp0  36234.98  1  
Exp0  50830.16  1  
Exp0  36158.72  1  
Exp0  40252.98  1  
Exp0  42562.1  1  
Exp0  45982.32  1  
Exp0  53205.7  1  
Exp0  38835.2  1  
Exp0  45145.918  1  
Exp0  30813.959  1  
Exp0  42975.38  1  
Exp0  22162.14  1  
Exp0  34577.758  1  
Exp0  18075.26  1  
Exp0  27938.22  1  
Exp0  31586.4  1  
Exp0  21171.58  1  
Exp0  40708.08  1  
Exp0  36112.8  1  
Exp0  46284.9  1  
Exp0  38863.08  1  
Exp0  48393.12  1  
Exp0  30933.68  1  
Exp0  33469.94  1  
Exp0  30995.18  1  
Exp0  24317.1  1  
Exp0  47985.58  1  
Exp0  55689.48  1  
Exp0  39222.24  1  
Exp0  43631.38  1  
Exp0  32968.918  1  
Exp0  47247.58  1  
Exp0  61898.52  1  
Exp0  22454.879  1  
Exp0  35837.28  1  
Exp0  28477.78  1  
Exp0  35734.78  1  
Exp0  27943.959  1  
Exp0  48252.08  1  
Exp0  33757.758  0  
Exp0  41943.0  1  
Exp0  48456.258  1  
Exp0  41482.98  1  
Exp0  40736.78  1  
Exp0  45205.78  1  
Exp0  30635.2  1  
Exp0  48618.62  0  
Exp0  58939.14  1  
Exp0  37971.74  1  
Exp0  38604.78  1  
Exp0  34020.16  1  
Exp0  36529.36  1  
Exp0  42009.418  1  
Exp0  37820.86  1  
Exp0  55489.4  1  
Exp0  50293.88  0  
Exp0  37024.64  1  
Exp0  31027.16  1  
Exp0  45978.22  1  
Exp0  59096.58  1  
Exp0  40943.418  1  
Exp0  56132.28  1  
Exp0  49614.918  1  
Exp0  49831.4  1  
Exp0  46440.7  1  
Exp0  31866.02  1  
Exp0  48735.88  1  
Exp0  38745.0  1  
Exp0  46229.96  1  
Exp0  31734.82  1  
Exp0  44262.78  1  
Exp0  35820.06  1  
Exp0  36398.16  1  
Exp0  49746.94  1  
Exp0  54200.36  1  
Exp0  32977.94  1  
Exp0  21693.92  1  
Exp0  40280.86  1  
Exp0  44203.74  1  
Exp0  25315.86  1  
Exp0  39985.66  1  
Exp0  26190.799  1  
Exp0  50304.54  1  
Exp0  63206.418  1  
Exp0  42337.418  1  
Exp0  43305.84  1  
Exp0  32467.9  1  
Exp0  36311.24  1  
Exp0  43646.96  1  
Exp0  41715.04  0  
Exp0  36778.64  1  
Exp0  32811.48  1  
Exp0  40567.86  1  
Exp0  42075.84  1  
Exp0  41789.66  1  
Exp0  31172.299  1  
Exp0  43741.258  1  
Exp0  39480.54  1  
Exp0  34599.08  1  
Exp0  39719.16  1  
Exp0  58362.68  1  
Exp0  50592.36  1  
Exp0  42892.56  1  
Exp0  45552.64  1  
Exp0  31035.36  1  
Exp0  22062.1  1  
Exp0  59522.16  1  
Exp0  31510.959  1  
Exp0  34479.36  1  
Exp0  47972.46  1  
Exp0  26886.16  1  
Exp0  35244.418  1  
Exp0  26639.34  1  
Exp0  31210.02  1  
Exp0  45331.24  1  
Exp0  30768.86  1  
Exp0  51439.418  1  
Exp0  45069.66  1  
Exp0  42409.58  0  
Exp0  32613.86  1  
Exp0  41828.2  1  
Exp0  34027.54  1  
Exp0  44481.72  1  
Exp0  51598.5  1  
Exp0  46529.258  1  
Exp0  40474.38  1  
Exp0  44668.68  0  
Exp0  39156.64  1  
Exp0  46832.66  1  
Exp0  22548.36  1  
Exp0  28646.7  1  
Exp0  31461.76  1  
Exp0  44188.16  1  
Exp0  36560.52  1  
Exp0  42283.3  1  
Exp0  25759.48  1  
Exp0  48420.18  1  
Exp0  32541.7  1  
Exp0  33680.68  1  
Exp0  51106.5  0  
Exp0  49263.14  1  
Exp0  43324.7  1  
Exp0  45586.258  1  
Exp0  47066.36  1  
Exp0  34250.58  1  
Exp0  38154.6  1  
Exp0  40576.06  0  
Exp0  41001.64  1  
Exp0  22395.02  1  
Exp0  43196.78  1  
Exp0  47469.8  1  
Exp0  18917.4  1  
Exp0  22542.62  1  
Exp0  46609.62  1  
Exp0  43657.62  1  
Exp0  41461.66  1  
Exp0  44604.72  1  
Exp0  60621.78  1  
Exp0  24965.72  1  
Exp0  32319.48  1  
Exp0  45125.418  1  
Exp0  44449.74  1  
Exp0  47125.4  1  
Exp0  26183.42  1  
Exp0  33189.5  1  
Exp0  38981.16  1  
Exp0  33348.58  1  
Exp0  41978.258  1  
Exp0  49107.34  1  
Exp0  46355.418  1  
Exp0  38335.0  1  
Exp0  27398.66  1  
Exp0  41582.2  1  
Exp0  35170.62  1  
Exp0  53537.8  1  
Exp0  28864.0  1  
Exp0  22960.0  1  
Exp0  32088.24  1  
Exp0  44240.64  1  
Exp0  41551.86  1  
Exp0  40011.9  1  
Exp0  32538.42  1  
Exp0  57512.34  1  
Exp0  27594.64  1  
Exp0  44358.72  1  
Exp0  27093.62  1  
Exp0  36980.36  1  
Exp0  32094.799  1  
Exp0  36211.2  1  
Exp0  40736.78  1  
Exp0  45654.32  1  
Exp0  25706.18  1  
Exp0  35752.0  1  
Exp0  50375.06  1  
Exp0  35067.3  1  
Exp0  28734.44  1  
Exp0  26073.54  1  
Exp0  49459.12  1  
Exp0  49424.68  1  
Exp0  40909.8  1  
Exp0  14315.56  1  
Exp0  41852.8  1  
Exp0  35608.5  1  
Exp0  38359.6  0  
Exp0  35392.02  1  
Exp0  36913.94  1  
Exp0  56011.74  1  
Exp0  60128.14  1  
Exp0  49638.7  1  
Exp0  27066.56  1  
Exp0  38271.04  1  
Exp0  50179.9  1  
Exp0  21439.72  1  
Exp0  34712.24  1  
Exp0  24233.459  1  
Exp0  42020.08  1  
Exp0  18073.62  1  
Exp0  43824.9  0  
Exp0  26764.799  1  
Exp0  30768.86  1  
Exp0  26730.36  0  
Exp0  48831.0  1  
Exp0  39460.86  1  
Exp0  44781.02  1  
Exp0  49618.2  1  
Exp0  19996.52  1  
Exp0  21821.84  1  
Exp0  50765.38  1  
Exp0  39042.66  1  
Exp0  41930.7  1  
Exp0  30878.74  1  
Exp0  48522.68  1  
Exp0  22187.56  1  
Exp0  40048.8  1  
Exp0  22661.52  1  
Exp0  24635.26  1  
Exp0  42111.1  1  
Exp0  38364.52  1  
Exp0  51133.56  1  
Exp0  46489.08  1  
Exp0  47912.598  1  
Exp0  39680.62  1  
Exp0  36158.72  1  
Exp0  48905.62  1  
Exp0  39729.0  1  
Exp0  41050.02  1  
Exp0  61913.28  1  
Exp0  42939.3  0  
Exp0  52270.08  1  
Exp0  35895.5  0  
Exp0  44087.3  1  
Exp0  47300.06  1  
Exp0  41068.88  0  
Exp0  36961.5  1  
Exp0  36594.96  1  
Exp0  39788.86  1  
Exp0  37560.918  1  
Exp0  37358.38  1  
Exp0  32951.7  1  
Exp0  28164.54  1  
Exp1  34536.758  1  
Exp1  38014.38  1  
Exp1  33400.24  1  
Exp1  34832.78  1  
Exp1  31086.2  0  
Exp1  39998.78  0  
Exp1  20583.64  1  
Exp1  35305.918  1  
Exp1  22085.879  1  
Exp1  40498.16  0  
Exp1  34896.74  0  
Exp1  40126.7  0  
Exp1  45346.0  1  
Exp1  10295.1  1  
Exp1  8618.2  1  
Exp1  30355.58  1  
Exp1  35827.44  1  
Exp1  41423.94  0  
Exp1  34076.74  0  
Exp1  25624.18  1  
Exp1  45127.88  1  
Exp1  51537.0  0  
Exp1  57811.64  1  
Exp1  35977.5  1  
Exp1  33612.62  0  
Exp1  37698.68  0  
Exp1  33464.2  0  
Exp1  35915.18  1  
Exp1  32856.58  1  
Exp1  40802.38  1  
Exp1  32663.879  1  
Exp1  32678.64  1  
Exp1  36459.66  0  
Exp1  57983.02  0  
Exp1  25358.5  0  
Exp1  23998.12  1  
Exp1  16989.58  1  
Exp1  35880.74  0  
Exp1  43434.58  1  
Exp1  26922.24  1  
Exp1  15585.74  1  
Exp1  17225.74  1  
Exp1  23549.58  1  
Exp1  29252.68  1  
Exp1  19586.52  1  
Exp1  15076.52  1  
Exp1  13534.1  1  
Exp1  31231.34  0  
Exp1  18490.18  1  
Exp1  35409.24  0  
Exp1  40741.7  0  
Exp1  16422.14  1  
Exp1  42621.14  0  
Exp1  40443.22  1  
Exp1  44098.78  0  
Exp1  23634.86  1  
Exp1  38598.22  0  
Exp1  24303.98  0  
Exp1  29351.9  0  
Exp1  15989.18  1  
Exp1  30326.06  1  
Exp1  40946.7  0  
Exp1  11385.7  1  
Exp1  45314.84  0  
Exp1  31907.84  1  
Exp1  10988.0  1  
Exp1  24295.78  1  
Exp1  33505.2  1  
Exp1  50803.098  0  
Exp1  35342.0  1  
Exp1  30066.12  1  
Exp1  40889.3  0  
Exp1  17201.959  1  
Exp1  32526.12  1  
Exp1  43072.14  1  
Exp1  46545.66  0  
Exp1  47245.94  0  
Exp1  15768.6  1  
Exp1  25041.16  1  
Exp1  37856.94  1  
Exp1  16933.0  0  
Exp1  18843.6  0  
Exp1  17557.02  1  
Exp1  16945.3  1  
Exp1  41148.418  0  
Exp1  37353.46  1  
Exp1  26803.34  1  
Exp1  17400.4  1  
Exp1  40694.14  0  
Exp1  17084.7  0  
Exp1  28112.06  1  
Exp1  20875.56  1  
Exp1  20758.3  1  
Exp1  38398.96  0  
Exp1  30063.66  0  
Exp1  15975.24  1  
Exp1  36144.78  1  
Exp1  30075.14  0  
Exp1  45428.0  1  
Exp1  39727.36  1  
Exp1  31762.7  1  
Exp1  37751.98  0  
Exp1  17276.58  1  
Exp1  26064.52  1  
Exp1  32802.46  1  
Exp1  42388.258  0  
Exp1  34181.7  1  
Exp1  31401.08  1  
Exp1  21681.62  1  
Exp1  43551.02  0  
Exp1  31158.36  0  
Exp1  10605.06  1  
Exp1  30199.78  1  
Exp1  32822.14  1  
Exp1  36596.6  1  
Exp1  29468.34  1  
Exp1  32945.14  0  
Exp1  48074.14  1  
Exp1  12947.8  1  
Exp1  18196.62  1  
Exp1  27060.82  1  
Exp1  45171.34  0  
Exp1  32189.92  1  
Exp1  50504.62  0  
Exp1  50721.098  1  
Exp1  28417.92  1  
Exp1  38748.28  0  
Exp1  47474.72  0  
Exp1  9344.72  1  
Exp1  54865.38  0  
Exp1  7479.2197  1  
Exp1  32311.28  1  
Exp1  41606.8  0  
Exp1  29174.78  0  
Exp1  30699.98  1  
Exp1  36057.86  0  
Exp1  24938.66  1  
Exp1  29820.12  0  
Exp1  19766.92  1  
Exp1  33008.28  0  
Exp1  31355.16  0  
Exp1  54435.7  1  
Exp1  15792.38  0  
Exp1  21331.48  1  
Exp1  28983.72  0  
Exp1  45856.04  1  
Exp1  45036.04  0  
Exp1  41289.46  0  
Exp1  46301.3  0  
Exp1  13044.56  0  
Exp1  28118.62  1  
Exp1  35067.3  1  
Exp1  21968.62  0  
Exp1  19483.2  0  
Exp1  37716.72  0  
Exp1  22803.379  1  
Exp1  35712.64  0  
Exp1  40826.16  1  
Exp1  36559.7  0  
Exp1  19713.62  0  
Exp1  17472.56  1  
Exp1  27603.66  1  
Exp1  15011.74  1  
Exp1  22536.879  1  
Exp1  12589.46  1  
Exp1  39193.54  1  
Exp1  25504.459  0  
Exp1  37933.2  1  
Exp1  13242.18  1  
Exp1  46194.7  0  
Exp1  37024.64  1  
Exp1  43665.82  0  
Exp1  18796.86  1  
Exp1  14903.5  0  
Exp1  37986.5  1  
Exp1  26366.28  0  
Exp1  7846.58  1  
Exp1  36384.22  0  
Exp1  44252.12  1  
Exp1  34921.34  1  
Exp1  40826.16  0  
Exp1  19860.4  1  
Exp1  12869.899  1  
Exp1  14759.18  1  
Exp1  40006.98  0  
Exp1  33240.34  1  
Exp1  27617.6  0  
Exp1  30713.92  1  
Exp1  41877.4  0  
Exp1  11308.62  1  
Exp1  35422.36  0  
Exp1  23586.48  1  
Exp1  13066.7  1  
Exp1  14117.939  1  
Exp1  17748.9  0  
Exp1  14446.76  1  
Exp1  29060.799  1  
Exp1  8860.92  1  
Exp1  17176.54  1  
Exp1  39915.96  0  
Exp1  12231.939  1  
Exp1  42801.54  1  
Exp1  10313.14  1  
Exp1  27416.7  1  
Exp1  27311.74  1  
Exp1  31295.299  1  
Exp1  23213.379  0  
Exp1  38065.22  1  
Exp1  36553.96  1  
Exp1  37893.02  1  
Exp1  46705.56  0  
Exp1  31384.68  1  
Exp1  21648.0  1  
Exp1  26713.14  0  
Exp1  26073.54  0  
Exp1  40344.82  0  
Exp1  16304.06  0  
Exp1  32925.46  1  
Exp1  40733.5  1  
Exp1  27946.42  1  
Exp1  11117.56  1  
Exp1  44118.46  1  
Exp1  39494.48  1  
Exp1  37988.96  1  
Exp1  31097.68  1  
Exp1  36764.7  1  
Exp1  33516.68  0  
Exp1  43511.66  1  
Exp1  23512.68  1  
Exp1  50874.44  1  
Exp1  29203.48  1  
Exp1  20801.76  1  
Exp1  24371.22  1  
Exp1  33462.56  0  
Exp1  26860.74  0  
Exp1  30860.7  1  
Exp1  28645.879  1  
Exp1  29354.36  1  
Exp1  32717.18  0  
Exp1  17004.34  1  
Exp1  38430.94  0  
Exp1  20874.74  1  
Exp1  37063.18  0  
Exp1  31879.14  0  
Exp1  24121.94  1  
Exp1  48188.94  0  
Exp1  31982.459  0  
Exp1  25219.1  1  
Exp1  31627.4  1  
Exp1  37164.86  1  
Exp1  21135.5  0  
Exp1  29008.32  1  
Exp1  29808.64  0  
Exp1  28727.879  0  
Exp1  42200.48  1  
Exp1  45448.5  0  
Exp1  26993.58  0  
Exp1  32689.299  1  
Exp1  27219.9  1  
Exp1  16458.22  1  
Exp1  39833.96  0  
Exp1  16305.7  1  
Exp1  40222.64  1  
Exp1  44734.28  0  
Exp1  37707.7  1  
Exp1  26877.14  1  
Exp1  25407.7  1  
Exp1  39897.1  0  
Exp1  30432.66  1  
Exp1  25284.7  1  
Exp1  25429.84  0  
Exp1  25670.1  0  
Exp1  43200.06  1  
Exp1  38737.62  1  
Exp1  36763.06  1  
Exp1  18305.68  1  
Exp1  23275.7  1  
Exp1  24882.08  1  
Exp1  26889.44  0  
Exp1  9409.5  1  
Exp1  27067.379  0  
Exp1  37155.84  0  
Exp1  31970.98  1  
Exp1  10665.74  1  
Exp1  55930.56  1  
Exp1  39102.52  1  
Exp1  15142.12  1  
Exp1  24645.92  1  
Exp1  33762.68  0  
Exp1  43609.24  0  
Exp1  39334.58  0  
Exp1  8171.3  1  
Exp1  33593.758  0  
Exp1  50357.84  0  
Exp1  25083.799  1  
Exp1  17020.74  0  
Exp1  8833.86  1  
Exp1  67017.78  0  
Exp1  21446.28  1  
Exp1  40759.74  0  
Exp1  31419.94  1  
Exp1  24186.72  0  
Exp1  42339.06  0  
Exp1  41078.72  0  
Exp1  31219.04  1  
Exp1  45149.2  0  
Exp1  17556.2  1  
Exp1  39314.9  1  
Exp1  20286.8  1  
Exp1  36262.86  0  
Exp1  33826.64  1  
Exp1  16621.4  0  
Exp1  39709.32  1  
Exp1  49311.52  0  
Exp1  21512.7  0  
Exp1  9875.26  0  
Exp1  43106.58  1  
Exp1  11534.12  1  
Exp1  41820.0  1  
Exp1  19247.86  1  
Exp1  35188.66  0  
Exp1  39605.18  1  
Exp1  24873.879  1  
Exp1  17141.28  1  
Exp1  1588.34  0  
Exp1  18104.78  1  
Exp1  33838.94  0  
Exp1  36907.38  1  
Exp1  42009.418  0  
Exp1  17698.06  0  
Exp1  37732.3  0  
Exp1  29192.0  1  
Exp1  28945.18  1  
Exp1  27492.14  0  
Exp1  53247.52  1  
Exp1  33318.24  0  
Exp1  30597.48  1  
Exp1  47263.98  1  
Exp1  40575.24  0  
Exp1  35906.16  0  
Exp1  38717.94  0  
Exp1  28119.44  0  
Exp1  40946.7  0  
Exp1  9699.78  1  
Exp1  27604.48  1  
Exp1  19235.56  1  
Exp1  32945.96  0  
Exp1  14443.4795  1  
Exp1  12496.8  1  
Exp1  27702.06  1  
Exp1  46331.64  0  
Exp1  9248.78  1  
Exp1  29005.86  1  
Exp1  30023.48  1  
Exp1  10924.04  1  
Exp1  37180.44  0  
Exp1  29359.28  1  
Exp1  31788.12  1  
Exp1  31787.299  0  
Exp1  32104.64  0  
Exp1  38448.98  1  
Exp1  36484.258  0  
Exp1  22820.6  1  
Exp1  37095.98  1  
Exp1  35111.58  1  
Exp1  16072.82  1  
Exp1  45211.52  1  
Exp1  8408.28  1  
Exp1  38618.72  0  
Exp1  31241.18  1  
Exp1  33221.48  1  
Exp1  9307.0  1  
Exp1  29618.4  0  
Exp1  29494.58  1  
Exp1  31446.18  1  
Exp1  46834.3  0  
Exp1  17352.02  1  
Exp1  59718.96  0  
Exp1  40482.58  1  
Exp1  14516.46  1  
Exp1  30166.98  1  
Exp1  28841.86  1  
Exp1  14312.28  1  
Exp1  30266.2  0  
Exp1  31919.32  1  
Exp1  23505.299  0  
Exp1  50316.84  1  
Exp1  20537.72  1  
Exp1  18278.62  1  
Exp1  36550.68  0  
Exp1  21463.5  0  
Exp1  2445.24  0  
Exp1  46439.88  0  
Exp1  18686.98  1  
Exp1  30313.76  0  
Exp1  29647.1  1  
Exp1  19197.84  0  
Exp1  31374.02  0  
Exp1  13675.96  1  
Exp1  34922.16  1  
Exp1  56790.74  0  
Exp1  20421.28  0  
Exp1  33446.98  1  
Exp1  18865.74  1  
Exp1  31791.4  0  
Exp1  22386.0  1  
Exp1  28385.94  1  
Exp1  33762.68  1  
Exp1  22827.16  0  
Exp1  31908.66  0  
Exp1  45579.7  0  
Exp1  24612.299  1  
Exp1  27306.0  0  
Exp1  34903.3  1  
Exp1  40340.72  0  
Exp1  41540.38  0  
Exp1  16212.22  0  
Exp1  28094.02  0  
Exp1  35583.08  0  
Exp1  22922.28  1  
Exp1  24020.26  1  
Exp1  39168.94  0  
Exp1  25354.4  1  
Exp1  22342.54  1  
Exp1  35191.12  1  
Exp1  35679.84  0  
Exp1  44501.4  0  
Exp1  18151.52  1  
Exp1  26463.04  1  
Exp1  26988.66  1  
Exp1  8946.2  1  
Exp1  20458.18  1  
Exp1  14374.6  1  
Exp1  20035.06  1  
Exp1  12445.96  1  
Exp1  34379.32  1  
Exp1  43231.22  1  
Exp1  18211.379  1  
Exp1  55842.0  1  
Exp1  47158.2  0  
Exp1  42996.7  0  
Exp1  27266.64  0  
Exp1  16566.459  1  
Exp1  25388.02  1  
Exp1  29301.06  1  
Exp1  28941.9  0  
Exp1  42722.82  0  
Exp1  29423.24  1  
Exp1  28636.86  0  
Exp1  33611.8  0  
Exp1  37979.12  0  
Exp1  32347.36  1  
Exp1  34189.9  1  
Exp1  10576.36  1  
Exp1  36968.06  1  
Exp1  21292.94  1  
Exp1  41973.34  0  
Exp1  53458.258  1  
Exp1  23915.299  1  
Exp1  39488.74  0  
Exp1  11489.84  1  
Exp1  12332.8  1  
Exp1  43858.52  1  
Exp1  27009.98  1  
Exp1  32041.5  0  
Exp1  42525.2  0  
Exp1  40643.3  1  
Exp1  22227.74  1  
Exp1  13578.38  1  
Exp1  26194.9  1  
Exp1  33099.3  1  
Exp1  32279.299  1  
Exp1  39216.5  0  
Exp1  59568.9  0  
Exp1  19222.44  1  
Exp1  17075.68  0  
Exp1  25890.68  0  
Exp1  23580.74  1  
Exp1  34448.2  1  
Exp1  32584.34  1  
Exp1  34575.3  1  
Exp1  12887.939  1  
Exp1  25317.5  0  
Exp1  28296.56  1  
Exp1  41273.88  0  
Exp1  10676.4  1  
Exp1  38100.48  1  
Exp1  9767.84  1  
Exp1  42435.82  1  
Exp1  35861.88  0  
Exp1  24638.54  0  
Exp1  44231.62  1  
Exp1  15557.04  0  
Exp1  25861.16  1  
Exp1  28587.66  1  
Exp1  33464.2  1  
Exp1  17297.08  1  
Exp1  11921.9795  1  
Exp1  39108.258  0  
Exp1  13823.56  1  
Exp1  29424.06  0  
Exp1  32747.52  0  
Exp1  41105.78  0  
Exp1  28039.9  1  
Exp1  39588.78  0  
Exp1  36526.08  0  
Exp1  32237.48  0  
Exp1  14755.08  0  
Exp1  17413.52  1  
Exp1  69619.64  0  
Exp1  29795.52  1  
Exp1  29146.9  1  
Exp1  28009.56  1  
Exp1  27028.02  0  
Exp1  12482.04  1  
Exp1  38896.7  1  
Exp1  18823.1  0  
Exp1  39963.52  1  
Exp1  18769.8  0  
Exp1  45253.34  0  
Exp1  18987.92  0  
Exp1  28546.66  1  
Exp1  50700.598  0  
Exp1  31223.959  0  
Exp1  19711.98  1  
Exp1  22309.74  1  
Exp1  30362.959  0  
Exp1  18867.379  1  
Exp1  9562.84  1  
Exp1  30116.14  0  
Exp1  38482.6  0  
Exp1  19958.8  1  
Exp1  34166.94  1  
Exp1  23245.36  0  
Exp1  17121.6  1  
Exp1  36716.32  1  
Exp1  14365.58  1  
Exp1  14853.4795  1  
Exp1  43619.08  0  
Exp1  22946.879  1  
Exp1  31724.16  0  
Exp1  33317.418  1  
Exp1  35454.34  0  
Exp1  12855.14  1  
Exp1  30401.5  0  
Exp1  60051.88  1  
Exp1  12012.18  1  
Exp1  33710.2  1  
Exp1  23476.6  1  
Exp1  10450.08  1  
Exp1  41635.5  0  
Exp1  34530.2  1  
Exp1  25316.68  0  
Exp1  30659.799  0  
Exp1  19044.5  1  
Exp1  48322.598  0  
Exp1  20950.18  1  
Exp1  37272.28  0  
Exp1  10365.62  1  
Exp1  34341.6  0  
Exp1  18425.4  1  
Exp1  15405.34  1  
Exp1  30274.4  0  
Exp1  27298.62  0  
Exp1  41627.3  0  
Exp1  11673.52  1  
Exp1  9197.12  1  
Exp1  35893.86  1  
Exp1  34161.2  1  
Exp1  27166.6  0  
Exp1  32862.32  0  
Exp1  17844.84  0  
Exp1  32945.14  1  
Exp1  48928.58  0  
Exp1  19212.6  0  
Exp1  34914.78  1  
Exp1  18627.12  1  
Exp1  33444.52  0  
Exp1  26559.799  1  
Exp1  20582.0  1  
Exp1  10814.9795  1  
Exp1  41739.64  0  
Exp1  26092.4  0  
Exp1  41331.28  0  
Exp1  32426.9  0  
Exp1  23533.18  1  
Exp1  38840.12  1  
Exp1  8772.36  1  
Exp1  29206.76  1  
Exp1  13029.8  1  
Exp1  12190.939  1  
Exp1  18722.24  0  
Exp1  26581.12  1  
Exp1  36423.58  0  
Exp1  40826.16  0  
Exp1  1466.98  0  
Exp1  25461.0  1  
Exp1  40988.52  0  
Exp1  43929.86  0  
Exp1  23161.72  0  
Exp1  45626.44  0  
Exp1  18541.84  1  
Exp1  30253.9  0  
Exp1  30800.84  1  
Exp1  44763.8  0  
Exp1  26376.12  1  
Exp1  15147.86  1  
Exp1  41840.5  1  
Exp1  21661.94  1  
Exp1  20386.02  0  
Exp1  27359.299  1  
Exp1  44715.418  0  
Exp1  10124.54  1  
Exp1  25147.76  1  
Exp1  20172.82  0  
Exp1  40498.98  0  
Exp1  13647.26  1  
Exp1  14121.22  1  
Exp1  25437.22  0  
Exp1  32932.84  0  
Exp1  21802.98  1  
Exp1  9635.82  0  
Exp1  33028.78  1  
Exp1  10918.3  1  
Exp1  42521.1  0  
Exp1  12123.7  1  
Exp1  30880.379  0  
Exp1  44947.48  1  
Exp1  31511.78  1  
Exp1  41601.06  0  
Exp1  34792.6  1  
Exp1  24236.74  1  
Exp1  26649.18  0  
Exp1  24918.16  1  
Exp1  4947.88  0  
Exp1  18461.48  1  
Exp1  25170.72  0  
Exp1  20117.06  1  
Exp1  9412.78  1  
Exp1  31946.379  1  
Exp1  33852.88  1  
Exp1  35105.84  0  
Exp1  19176.52  0  
Exp1  23142.86  0  
Exp1  23600.42  1  
Exp1  1350.54  0  
Exp1  20418.0  1  
Exp1  31418.299  0  
Exp1  41995.48  0  
Exp1  10017.12  1  
Exp1  39305.06  1  
Exp1  33956.2  1  
Exp1  49181.14  0  
Exp1  17345.459  1  
Exp1  29756.98  0  
Exp1  31723.34  1  
Exp1  26525.36  0  
Exp1  37273.918  0  
Exp1  24328.58  1  
Exp1  30977.14  0  
Exp1  29743.86  1  
Exp1  32456.42  0  
Exp1  35100.918  1  
Exp1  40551.46  0  
Exp1  30172.72  1  
Exp1  7712.92  0  
Exp1  25063.299  1  
Exp1  19843.18  1  
Exp1  21283.92  1  
Exp1  21257.68  0  
Exp1  42885.18  0  
Exp1  40042.24  0  
Exp1  11343.06  1  
Exp1  38284.16  1  
Exp1  36455.56  0  
Exp1  17111.76  1  
Exp1  32369.5  0  
Exp1  25513.48  1  
Exp1  25990.72  0  
Exp1  32131.7  0  
Exp1  29408.48  1  
Exp1  43825.72  0  
Exp1  49987.2  0  
Exp1  29825.04  1  
Exp1  26044.02  1  
Exp1  35829.9  0  
Exp1  33585.56  1  
Exp1  15288.08  1  
Exp1  21324.92  0  
Exp1  31680.7  0  
Exp1  37307.54  1  
Exp1  42723.64  0  
Exp1  51230.32  0  
Exp1  16158.92  1  
Exp1  32664.7  0  
Exp1  37470.72  0  
Exp1  33668.38  1  
Exp1  21228.98  0  
Exp1  29194.459  1  
Exp1  35205.88  0  
Exp1  18284.36  0  
Exp1  18704.2  0  
Exp1  40282.5  0  
Exp1  27315.84  1  
Exp1  42224.258  0  
Exp1  16677.16  1  
Exp1  33651.16  1  
Exp1  21166.66  1  
Exp1  12300.82  1  
Exp1  29348.62  1  
Exp1  13671.86  1  
Exp1  28135.02  1  
Exp1  39455.94  0  
Exp1  19978.48  1  
Exp1  33195.24  0  
Exp1  31850.44  1  
Exp1  25622.54  0  
Exp1  36394.06  1  
Exp1  17320.04  1  
Exp1  35661.8  0  
Exp1  34622.04  0  
Exp1  1595.72  0  
Exp1  12410.7  1  
Exp1  35982.418  0  
Exp1  28772.98  0  
Exp1  21882.52  1  
Exp1  28226.86  0  
Exp1  11685.82  1  
Exp1  38756.48  0  
Exp1  18090.84  1  
Exp1  42618.68  1  
Exp1  40029.12  0  
Exp1  40615.418  0  
Exp1  37442.84  0  
Exp1  9868.7  1  
Exp1  12705.08  1  
Exp1  26745.94  1  
Exp1  30365.42  1  
Exp1  39955.32  1  
Exp1  39114.0  0  
Exp1  12614.06  1  
Exp1  33628.2  0  
Exp1  20498.36  1  
Exp1  22562.299  1  
Exp1  14921.54  1  
Exp1  40313.66  0  
Exp1  22600.84  0  
Exp1  32833.62  1  
Exp1  39065.62  0  
Exp1  16978.92  1  
Exp1  678.96  0  
Exp1  39440.36  1  
Exp1  29830.78  1  
Exp1  34020.16  1  
Exp1  48831.0  0  
Exp1  27079.68  0  
Exp1  13358.62  1  
Exp1  18231.879  1  
Exp1  47976.56  0  
Exp1  28569.62  1  
Exp1  16814.92  1  
Exp1  33902.9  0  
Exp1  31640.52  1  
Exp1  31091.12  1  
Exp1  29787.32  0  
Exp1  38849.96  0  
Exp1  13893.26  1  
Exp1  38357.96  1  
Exp1  37296.88  0  
Exp1  34955.78  1  
Exp1  22834.54  1  
Exp1  38400.6  0  
Exp1  40602.3  1  
Exp1  34360.46  1  
Exp1  23429.04  0  
Exp1  17375.8  1  
Exp1  32905.78  1  
Exp1  38569.52  1  
Exp1  36034.9  0  
Exp1  22059.64  1  
Exp1  27081.32  0  
Exp1  31406.0  0  
Exp1  16269.62  1  
Exp1  25652.879  1  
Exp1  17553.74  1  
Exp1  34003.758  0  
Exp1  16854.28  0  
Exp1  15104.399  1  
Exp1  13184.78  1  
Exp1  39114.82  1  
Exp1  12441.04  1  
Exp1  27348.64  1  
Exp1  9598.1  1  
Exp1  34672.06  1  
Exp1  26809.08  1  
Exp1  19126.5  1  
Exp1  38585.918  0  
Exp1  24756.62  1  
Exp1  16834.6  1  
Exp1  36513.78  0  
Exp1  32367.86  0  
Exp1  34682.72  0  
Exp1  27229.74  1  
Exp1  10050.74  1  
Exp1  42255.418  0  
Exp1  13452.92  1  
Exp1  9848.2  1  
Exp1  25765.22  1  
Exp1  39990.58  1  
Exp1  32829.52  1  
Exp1  37296.88  0  
Exp1  29151.82  1  
Exp1  8892.08  1  
Exp1  36656.46  1  
Exp1  61672.2  0  
Exp1  32655.68  1  
Exp1  17632.459  1  
Exp1  12729.68  1  
Exp1  34242.38  1  
Exp1  40759.74  0  
Exp1  14912.52  1  
Exp1  37387.08  1  
Exp1  25097.74  1  
Exp1  36322.72  0  
Exp1  36248.918  1  
Exp1  44353.8  0  
Exp1  50020.0  0  
Exp1  33867.64  1  
Exp1  35246.88  1  
Exp1  19502.06  1  
Exp1  16510.7  1  
Exp1  21544.68  1  
Exp1  33070.6  0  
Exp1  25928.4  0  
Exp1  17119.14  1  
Exp1  28731.16  1  
Exp1  16322.1  1  
Exp1  16853.459  1  
Exp1  37816.758  1  
Exp1  49224.598  1  
Exp1  35711.82  1  
Exp1  32355.56  1  
Exp1  10909.28  1  
Exp1  24359.74  1  
Exp1  21376.58  1  
Exp1  19907.959  0  
Exp1  38076.7  0  
Exp1  39205.84  1  
Exp1  665.83997  0  
Exp1  29821.76  1  
Exp1  14105.64  1  
Exp1  46293.918  0  
Exp1  49695.28  0  
Exp1  39710.14  0  
Exp1  32576.959  1  
Exp1  41679.78  0  
Exp1  10922.4  1  
Exp1  22108.02  0  
Exp1  25368.34  1  
Exp1  35000.88  0  
Exp1  17537.34  1  
Exp1  31283.0  0  
Exp1  32163.68  0  
Exp1  31542.12  1  
Exp1  24336.78  1  
Exp1  43704.36  0  
Exp1  44549.78  0  
Exp1  28991.92  1  
Exp1  50074.94  0  
Exp1  13916.22  1  
Exp1  20561.5  1  
Exp1  28485.98  0  
Exp1  37833.16  0  
Exp1  42455.5  1  
Exp1  34116.1  1  
Exp1  29076.379  0  
Exp1  38776.98  0  
Exp1  35008.258  1  
Exp1  48001.16  0  
Exp1  48981.88  0  
Exp1  25892.32  1  
Exp1  9352.92  1  
Exp1  21519.26  0  
Exp1  25022.299  0  
Exp1  28244.08  1  
Exp1  17206.06  1  
Exp1  45447.68  0  
Exp1  44483.36  0  
Exp1  18819.82  0  
Exp1  36723.7  0  
Exp1  50601.38  0  
Exp1  34352.258  1  
Exp1  36822.1  0  
Exp1  27866.06  1  
Exp1  24437.64  1  
Exp1  10359.88  1  
Exp1  9744.88  1  
Exp1  37542.06  1  
Exp1  36534.28  1  
Exp1  29410.12  0  
Exp1  28362.16  0  
Exp1  38316.14  1  
Exp1  29957.879  1  
Exp1  43668.28  1  
Exp1  13657.1  1  
Exp1  20326.98  1  
Exp1  46335.74  0  
Exp1  28085.82  1  
Exp1  37545.34  1  
Exp1  38079.16  1  
Exp1  19970.28  0  
Exp1  25078.06  1  
Exp1  36790.12  0  
Exp1  43063.12  1  
Exp1  23113.34  1  
Exp1  2855.24  0  
Exp1  21183.06  1  
Exp1  30640.12  0  
Exp1  33181.3  0  
Exp1  26637.7  1  
Exp1  15900.62  1  
Exp1  21784.94  1  
Exp1  43805.22  0  
Exp1  41894.62  1  
Exp1  29764.36  1  
Exp1  28137.48  1  
Exp1  30895.14  1  
Exp1  37963.54  0  
Exp1  21118.28  0  
Exp1  26060.42  1  
Exp1  40565.4  1  
Exp1  34994.32  1  
Exp1  32397.379  0  
Exp1  7409.52  1  
Exp1  22465.54  1  
Exp1  41399.34  1  
Exp1  32970.56  1  
Exp1  17705.44  1  
Exp1  16236.0  1  
Exp1  45975.758  0  
Exp1  27220.72  0  
Exp1  11895.74  1  
Exp1  38809.78  0  
Exp1  28841.04  1  
Exp1  41137.758  0  
Exp1  47625.598  1  
Exp1  18662.379  0  
Exp1  18422.12  0  
Exp1  16591.879  1  
Exp1  23210.1  0  
Exp1  28191.6  1  
Exp1  8217.22  1  
Exp1  37972.56  0  
Exp1  31510.959  0  
Exp1  11297.14  1  
Exp1  40886.84  1  
Exp1  12122.88  1  
Exp1  44129.94  0  
Exp1  25445.42  0  
Exp1  35517.48  0  
Exp1  20742.72  1  
Exp1  17885.84  1  
Exp1  16784.58  1  
Exp1  37310.0  1  
Exp1  10671.4795  1  
Exp1  40715.46  1  
Exp1  37555.18  0  
Exp1  33610.16  0  
Exp1  18201.54  1  
Exp1  10099.939  1  
Exp1  40781.88  1  
Exp1  47619.04  0  
Exp1  16762.44  0  
Exp1  31086.2  0  
Exp1  33460.1  1  
Exp1  24214.6  1  
Exp1  36941.0  0  
Exp1  44125.84  0  
Exp1  29444.56  0  
Exp1  11662.86  1  
Exp1  28589.299  0  
Exp1  21600.44  1  
Exp1  37805.28  0  
Exp1  15363.52  1  
Exp1  54915.4  1  
Exp1  21230.62  1  
Exp1  35032.86  0  
Exp1  36521.16  1  
Exp1  15828.46  1  
Exp1  30312.12  1  
Exp1  27055.9  1  
Exp1  23013.299  1  
Exp1  15636.58  1  
Exp1  38407.16  0  
Exp1  27729.12  0  
Exp1  27770.94  1  
Exp1  15905.54  0  
Exp1  58128.98  1  
Exp1  26639.34  1  
Exp1  47070.46  1  
Exp1  22320.4  1  
Exp1  31844.7  0  
Exp1  18878.86  1  
Exp1  37509.258  0  
Exp1  29642.18  0  
Exp1  41083.64  0  
Exp1  43482.96  0  
Exp1  39197.64  1  
Exp1  31807.799  1  
Exp1  40233.3  0  
Exp1  28386.76  0  
Exp1  34928.72  1  
Exp1  9678.46  1  
Exp1  26785.299  1  
Exp1  31352.7  1  
Exp1  32016.08  0  
Exp1  47564.098  1  
Exp1  19716.9  1  
Exp1  18465.58  1  
Exp1  18531.18  1  
Exp1  33054.2  0  
Exp1  46310.32  0  
Exp1  11193.82  1  
Exp1  38658.9  0  
Exp1  16956.78  1  
Exp1  43309.94  0  
Exp1  14889.56  1  
Exp1  20077.7  1  
Exp1  38055.38  1  
Exp1  35569.96  0  
Exp1  9269.28  0  
Exp1  24988.68  1  
Exp1  14791.9795  0  
Exp1  35464.18  0  
Exp1  15583.28  1  
Exp1  31305.14  1  
Exp1  30327.7  0  
Exp1  37145.18  1  
Exp1  16595.16  1  
Exp1  31945.56  0  
Exp1  13555.42  1  
Exp1  38082.44  1  
Exp1  43429.66  0  
Exp1  52699.758  0  
Exp1  44409.56  1  
Exp1  9892.4795  1  
Exp1  20071.14  0  
Exp1  24546.7  1  
Exp1  41640.418  1  
Exp1  32572.04  0  
Exp1  39047.58  0  
Exp1  18262.22  1  
Exp1  33925.04  1  
Exp1  36050.48  1  
Exp1  30298.18  1  
Exp1  30719.66  1  
Exp1  39619.94  0  
Exp1  47360.74  0  
Exp1  29064.08  1  
Exp1  29994.78  1  
Exp1  1243.12  0  
Exp1  55773.12  1  
Exp1  33052.56  1  
Exp1  16241.74  1  
Exp1  27236.299  1  
Exp1  21649.64  1  
Exp1  16611.56  1  
Exp1  34689.28  0  
Exp1  28653.26  1  
Exp1  35047.62  0  
Exp1  26602.44  0  
Exp1  36420.3  0  
Exp1  15479.96  1  
Exp1  22048.16  0  
Exp1  23517.6  1  
Exp1  52771.918  0  
Exp1  29506.879  1  
Exp1  26720.52  1  
Exp1  46115.98  1  
Exp1  29028.0  0  
Exp1  26379.4  1  
Exp1  16315.54  1  
Exp1  15921.12  1  
Exp1  27338.799  0  
Exp1  34784.4  1  
Exp1  32106.28  1  
Exp1  42900.758  0  
Exp1  22536.879  1  
Exp1  14623.88  1  
Exp1  21034.64  1  
Exp1  9989.24  1  
Exp1  21348.7  1  
Exp1  48554.66  0  
Exp1  28106.32  1  
Exp1  23913.66  1  
Exp1  30508.92  0  
Exp1  41537.918  0  
Exp1  12106.4795  1  
Exp1  55462.34  0  
Exp1  18686.98  1  
Exp1  36519.52  0  
Exp1  32289.959  1  
Exp1  16623.04  1  
Exp1  9744.88  1  
Exp1  34558.08  0  
Exp1  20697.62  1  
Exp1  34051.32  0  
Exp1  22411.42  0  
Exp1  46283.258  1  
Exp1  35170.62  1  
Exp1  18386.04  1  
Exp1  26225.24  0  
Exp1  19682.459  0  
Exp1  21140.42  0  
Exp1  41861.82  1  
Exp1  19344.62  1  
Exp1  26419.58  1  
Exp1  24445.02  0  
Exp1  22043.24  1  
Exp1  38700.72  0  
Exp1  34598.258  0  
Exp1  22035.04  0  
Exp1  37856.94  1  
Exp1  57094.14  0  
Exp1  12042.52  1  
Exp1  23361.799  1  
Exp1  29108.36  0  
Exp1  33973.418  1  
Exp1  36251.38  1  
Exp1  21862.02  1  
Exp1  29131.32  1  
Exp1  27262.54  1  
Exp1  41885.6  1  
Exp1  42828.6  0  
Exp1  46626.02  1  
Exp1  15871.92  0  
Exp1  38493.258  1  
Exp1  16024.439  1  
Exp1  41879.04  0  
Exp1  25123.98  1  
Exp1  44829.4  1  
Exp1  24601.64  1  
Exp1  9959.72  1  
Exp1  12070.399  1  
Exp1  45587.08  1  
Exp1  17669.36  1  
Exp1  8774.0  1  
Exp1  32452.32  1  
Exp1  17677.56  1  
Exp1  36496.56  1  
Exp1  33644.6  0  
Exp1  25844.76  1  
Exp1  14857.58  1  
Exp1  48592.38  0  
Exp1  33346.12  1  
Exp1  41554.32  1  
Exp1  35260.82  1  
Exp1  9969.56  1  
Exp1  42148.0  0  
Exp1  16381.14  1  
Exp1  26788.58  0  
Exp1  27173.98  1  
Exp1  33717.58  0  
Exp1  19354.459  1  
Exp1  30101.379  1  
Exp1  35819.24  1  
Exp1  35050.9  0  
Exp1  15962.12  1  
Exp1  36417.02  1  
Exp1  27338.799  1  
Exp1  33041.9  0  
Exp1  21561.9  1  
Exp1  34772.918  1  
Exp1  28605.7  1  
Exp1  16419.68  1  
Exp1  47355.82  0  
Exp1  35624.9  0  
Exp1  22496.7  1  
Exp1  28662.28  0  
Exp1  18073.62  1  
Exp1  44757.24  1  
Exp1  35868.44  0  
Exp1  34761.44  0  
Exp1  32236.66  0  
Exp1  26124.379  0  
Exp1  12077.78  0  
Exp1  32197.299  1  
Exp1  39150.9  0  
Exp1  25178.1  0  
Exp1  8559.9795  1  
Exp1  18254.84  1  
Exp1  25775.06  1  
Exp1  15074.88  0  
Exp1  15691.52  1  
Exp1  20276.959  1  
Exp1  36029.98  1  
Exp1  26387.6  1  
Exp1  16559.9  1  
Exp1  22959.18  0  
Exp1  36287.46  1  
Exp1  28824.64  1  
Exp1  35099.28  1  
Exp1  17082.24  1  
Exp1  39305.88  0  
Exp1  31775.82  1  
Exp1  4560.02  0  
Exp1  28703.28  1  
Exp1  24961.62  1  
Exp1  29387.98  0  
Exp1  32627.799  1  
Exp1  17012.54  1  
Exp1  31321.54  1  
Exp1  11237.28  1  
Exp1  31926.7  0  
Exp1  33954.56  0  
Exp1  792.94  0  
Exp1  11383.24  1  
Exp1  29977.56  0  
Exp1  20055.56  1  
Exp1  32059.54  0  
Exp1  35286.24  1  
Exp1  31173.12  0  
Exp1  34931.18  0  
Exp1  15614.439  1  
Exp1  18493.459  1  
Exp1  8231.16  1  
Exp1  19475.82  0  
Exp1  36233.34  1  
Exp1  14499.24  1  
Exp1  25231.4  0  
Exp1  28242.44  1  
Exp1  23798.04  1  
Exp1  52874.418  1  
Exp1  9383.26  1  
Exp1  18797.68  1  
Exp1  37650.3  0  
Exp1  44070.9  1  
Exp1  27328.14  1  
Exp1  11328.3  1  
Exp1  22491.78  1  
Exp1  25567.6  1  
Exp1  37082.04  1  
Exp1  35639.66  1  
Exp1  18306.5  1  
Exp1  46612.08  1  
Exp1  47096.7  1  
Exp1  30228.48  0  
Exp1  33302.66  0  
Exp1  33734.8  0  
Exp1  39091.04  0  
Exp1  33311.68  1  
Exp1  36676.96  1  
Exp1  28918.94  0  
Exp1  13024.88  0  
Exp1  55796.08  1  
Exp1  49007.3  0  
Exp1  13589.04  1  
Exp1  51496.0  1  
Exp1  14934.66  1  
Exp1  17438.12  1  
Exp1  14733.76  1  
Exp1  40649.86  1  
Exp1  37614.22  1  
Exp1  17312.66  1  
Exp1  41873.3  1  
Exp1  20109.68  1  
Exp1  44927.8  1  
Exp1  29701.22  0  
Exp1  26340.04  1  
Exp1  17576.7  0  
Exp1  40186.56  1  
Exp1  41697.82  1  
Exp1  21828.4  1  
Exp1  21976.0  1  
Exp1  49966.7  1  
Exp1  25514.299  0  
Exp1  41548.58  1  
Exp1  15089.64  1  
Exp1  34101.34  1  
Exp1  29277.28  1  
Exp1  25757.02  1  
Exp1  39983.2  1  
Exp1  35704.44  0  
Exp1  15444.7  1  
Exp1  38604.78  0  
Exp1  50393.098  0  
Exp1  38711.38  1  
Exp1  42699.86  1  
Exp1  29526.56  1  
Exp1  27596.28  0  
Exp1  13477.52  1  
Exp1  40666.258  1  
Exp1  15766.96  1  
Exp1  39330.48  0  
Exp1  18552.5  1  
Exp1  9139.72  1  
Exp1  33869.28  0  
Exp1  19802.18  0  
Exp1  33074.7  1  
Exp1  46773.62  0  
Exp1  31333.02  1  
Exp1  24954.24  0  
Exp1  33155.06  1  
Exp1  14481.2  0  
Exp1  12145.84  1  
Exp1  28927.14  1  
Exp1  10272.14  1  
Exp1  14775.58  1  
Exp1  10052.38  1  
Exp1  23875.94  1  
Exp1  10728.88  1  
Exp1  33802.86  1  
Exp1  45639.56  1  
Exp1  42489.12  0  
Exp1  21791.5  1  
Exp1  45246.78  0  
Exp1  40629.36  0  
Exp1  37681.46  0  
Exp1  42958.98  0  
Exp1  38506.38  0  
Exp1  9805.56  0  
Exp1  33943.9  1  
Exp1  17991.62  1  
Exp1  37814.3  0  
Exp1  8321.36  1  
Exp1  36688.44  0  
Exp1  33529.8  1  
Exp1  32168.6  1  
Exp1  9832.62  1  
Exp1  23616.0  0  
Exp1  30443.32  1  
Exp1  18126.1  1  
Exp1  39222.24  1  
Exp1  25044.44  0  
Exp1  26035.0  1  
Exp1  32499.879  0  
Exp1  22225.28  1  
Exp1  8442.72  1  
Exp1  16387.7  1  
Exp1  38437.5  0  
Exp1  36987.74  0  
Exp1  14364.76  1  
Exp1  44652.28  0  
Exp1  44266.06  1  
Exp1  19233.1  1  
Exp1  33718.4  0  
Exp1  33125.54  1  
Exp1  16916.6  1  
Exp1  32893.48  0  
Exp1  50548.08  0  
Exp1  37847.1  0  
Exp1  29869.32  1  
Exp1  10651.8  1  
Exp1  38644.96  1  
Exp1  9885.92  1  
Exp1  28900.9  1  
Exp1  45226.28  1  
Exp1  23032.16  0  
Exp1  39048.4  0  
Exp1  25553.66  1  
Exp1  28041.54  1  
Exp1  54263.5  1  
Exp1  34585.96  1  
Exp1  28074.34  1  
Exp1  17471.74  1  
Exp1  23927.6  0  
Exp1  37371.5  0  
Exp1  27837.36  0  
Exp1  40375.16  1  
Exp1  18044.1  1  
Exp1  35150.12  1  
Exp1  24970.64  1  
Exp1  26325.28  1  
Exp1  18462.3  1  
Exp1  23720.14  1  
Exp1  31566.719  0  
Exp1  39282.918  0  
Exp1  30648.32  0  
Exp1  36561.34  0  
Exp1  54173.3  0  
Exp1  14236.84  1  
Exp1  47915.06  1  
Exp1  38512.12  1  
Exp1  48252.9  0  
Exp1  35052.54  1  
Exp1  25299.459  1  
Exp1  27762.74  1  
Exp1  34989.4  0  
Exp1  38762.22  1  
Exp1  32563.02  0  
Exp1  25538.08  0  
Exp1  33933.24  1  
Exp1  29206.76  1  
Exp1  44450.56  0  
Exp1  27479.02  1  
Exp1  26463.04  0  
Exp1  20181.84  1  
Exp1  38875.38  1  
Exp1  15756.3  1  
Exp1  15767.78  1  
Exp1  10391.04  1  
Exp1  28885.32  1  
Exp1  5617.0  0  
Exp1  29612.66  0  
Exp1  36174.3  1  
Exp1  24011.24  1  
Exp1  19998.16  1  
Exp1  9572.68  1  
Exp1  31749.58  0  
Exp1  31173.12  1  
Exp1  19988.32  1  
Exp1  28706.56  1  
Exp1  36462.94  0  
Exp1  35766.758  0  
Exp1  26431.879  1  
Exp1  42033.2  1  
Exp1  15751.38  1  
Exp1  41269.78  1  
Exp1  32838.54  1  
Exp1  16838.7  1  
Exp1  31000.92  0  
Exp1  8697.74  1  
Exp1  11038.84  1  
Exp1  36049.66  1  
Exp1  35793.0  0  
Exp1  41256.66  0  
Exp1  33022.22  0  
Exp1  40293.16  1  
Exp1  53950.258  1  
Exp1  40191.48  0  
Exp1  23395.42  1  
Exp1  22211.34  1  
Exp1  15076.52  1  
Exp1  29297.78  1  
Exp1  23823.459  1  
Exp1  33697.08  1  
Exp1  32048.879  1  
Exp1  43831.46  1  
Exp1  27300.26  1  
Exp1  28438.42  1  
Exp1  15996.56  1  
Exp1  20670.56  0  
Exp1  40157.04  1  
Exp1  20087.54  0  
Exp1  34646.64  1  
Exp1  42013.52  0  
Exp1  21907.94  1  
Exp1  24579.5  1  
Exp1  41698.64  0  
Exp1  18067.06  1  
Exp1  14921.54  1  
Exp1  36121.0  1  
Exp1  17885.02  1  
Exp1  20607.42  1  
Exp1  32505.62  1  
Exp1  13949.02  1  
Exp1  30957.459  1  
Exp1  36274.34  0  
Exp1  419.84  0  
Exp1  24412.22  1  
Exp1  35825.8  1  
Exp1  30810.68  1  
Exp1  30502.36  0  
Exp1  42738.4  1  
Exp1  45258.258  0  
Exp1  53990.44  0  
Exp1  16063.8  1  
Exp1  8673.96  1  
Exp1  17113.4  1  
Exp1  34035.74  1  
Exp1  21812.0  1  
Exp1  40535.06  0  
Exp1  44617.02  0  
Exp1  46375.098  0  
Exp1  16653.379  1  
Exp1  20846.86  0  
Exp1  39141.06  1  
Exp1  35592.1  1  
Exp1  41765.06  1  
Exp1  35899.6  1  
Exp1  22285.959  1  
Exp1  25178.1  1  
Exp1  7553.84  1  
Exp1  34578.58  0  
Exp1  37011.52  1  
Exp1  37829.88  1  
Exp1  17131.44  1  
Exp1  22492.6  1  
Exp1  46977.8  1  
Exp1  18421.3  0  
Exp1  19574.22  1  
Exp1  29764.36  0  
Exp1  26029.26  1  
Exp1  24028.459  1  
Exp1  35925.02  0  
Exp1  36295.66  0  
Exp1  29547.879  0  
Exp1  26762.34  1  
Exp1  10169.64  1  
Exp1  35282.14  0  
Exp1  28567.98  0  
Exp1  20299.92  1  
Exp1  38808.14  1  
Exp1  26891.9  1  
Exp1  18350.78  0  
Exp1  15034.7  1  
Exp1  11946.58  1  
Exp1  33601.96  1  
Exp1  8935.54  1  
Exp1  45358.3  0  
Exp1  33576.54  0  
Exp1  23109.24  0  
Exp1  37183.72  1  
Exp1  35356.758  0  
Exp1  12700.9795  0  
Exp1  35976.68  1  
Exp1  19063.36  1  
Exp1  6929.82  0  
Exp1  26230.98  0  
Exp1  18604.16  1  
Exp1  34477.72  0  
Exp1  30381.0  0  
Exp1  23735.72  1  
Exp1  17930.94  1  
Exp1  13268.42  1  
Exp1  11081.4795  1  
Exp1  14767.38  1  
Exp1  18955.12  1  
Exp1  26893.54  1  
Exp1  14014.62  1  
Exp1  33296.918  0  
Exp1  33427.3  0  
Exp1  19390.54  0  
Exp1  15952.28  0  
Exp1  19192.1  1  
Exp1  17672.64  1  
Exp1  32469.54  0  
Exp1  28700.82  1  
Exp1  40619.52  1  
Exp1  31255.94  1  
Exp1  20872.28  0  
Exp1  25480.68  1  
Exp1  35449.418  0  
Exp1  33113.24  1  
Exp1  36462.12  0  
Exp1  11718.62  1  
Exp1  49396.8  1  
Exp1  26421.22  1  
Exp1  634.68  0  
Exp1  21951.4  0  
Exp1  33128.0  1  
Exp1  18781.28  1  
Exp1  22746.799  0  
Exp1  37300.98  1  
Exp1  1872.0599  0  
Exp1  47740.4  1  
Exp1  36430.14  1  
Exp1  29151.82  1  
Exp1  25777.52  1  
Exp1  1066.82  0  
Exp1  46386.58  1  
Exp1  35449.418  1  
Exp1  39230.44  1  
Exp1  28792.66  0  
Exp1  39481.36  1  
Exp1  17158.5  1  
Exp1  17209.34  1  
Exp1  26660.66  1  
Exp1  23246.18  1  
Exp1  20507.379  0  
Exp1  22372.06  1  
Exp1  10937.9795  1  
Exp1  37400.2  1  
Exp1  26452.379  1  
Exp1  39384.6  1  
Exp1  10076.9795  1  
Exp1  28250.64  1  
Exp1  32001.32  1  
Exp1  11281.56  1  
Exp1  41746.2  0  
Exp1  38763.86  0  
Exp1  34635.98  1  
Exp1  36922.14  1  
Exp1  11006.04  1  
Exp1  40567.04  0  
Exp1  34575.3  0  
Exp1  44407.918  0  
Exp1  9014.26  1  
Exp1  31774.18  1  
Exp1  25800.48  1  
Exp1  31522.44  1  
Exp1  36795.04  1  
Exp1  17751.36  0  
Exp1  22533.6  1  
Exp1  20931.32  1  
Exp1  32514.64  0  
Exp1  10475.5  1  
Exp1  39169.758  1  
Exp1  46739.18  1  
Exp1  8605.08  1  
Exp1  48266.02  0  
Exp1  28663.92  0  
Exp1  36868.84  1  
Exp1  11049.5  1  
Exp1  37870.06  0  
Exp1  21439.72  1  
Exp1  35086.98  1  
Exp1  40565.4  0  
Exp1  30526.14  0  
Exp1  20803.4  1  
Exp1  14169.6  1  
Exp1  15640.68  1  
Exp1  32458.06  1  
Exp1  20062.94  1  
Exp1  44747.4  0  
Exp1  15505.38  1  
Exp1  31810.26  1  
Exp1  32494.14  1  
Exp1  21420.04  1  
Exp1  93.479996  0  
Exp1  31318.26  0  
Exp1  31941.459  0  
Exp1  32643.379  1  
Exp1  17193.76  0  
Exp1  34070.18  1  
Exp1  33130.46  0  
Exp1  12171.26  1  
Exp1  21474.16  0  
Exp1  24315.459  1  
Exp1  20850.959  0  
Exp1  19768.56  1  
Exp1  7972.86  1  
Exp1  28926.32  1  
Exp1  32283.4  0  
Exp1  23056.76  0  
Exp1  19998.16  1  
Exp1  33146.04  1  
Exp1  46049.56  0  
Exp1  24022.72  0  
Exp1  30664.72  1  
Exp1  1322.66  0  
Exp1  36252.2  0  
Exp1  38125.08  1  
Exp1  23010.02  1  
Exp1  31935.719  0  
Exp1  12464.82  1  
Exp1  22682.84  0  
Exp1  48230.758  1  
Exp1  22130.98  1  
Exp1  101.68  0  
Exp1  15523.42  1  
Exp1  57015.418  0  
Exp1  37367.4  1  
Exp1  24317.1  0  
Exp1  47513.258  1  
Exp1  13578.38  1  
Exp1  23638.959  0  
Exp1  40637.56  0  
Exp1  16570.56  1  
Exp1  32170.24  1  
Exp1  38221.84  1  
Exp1  38101.3  0  
Exp1  8719.88  1  
Exp1  11532.4795  1  
Exp1  38022.58  0  
Exp1  10228.68  1  
Exp1  13324.18  1  
Exp1  39264.06  1  
Exp1  20787.0  1  
Exp1  18345.04  0  
Exp1  35483.04  0  
Exp1  33355.96  1  
Exp1  32490.04  1  
Exp1  30060.379  0  
Exp1  42017.62  0  
Exp1  23703.74  1  
Exp1  19426.62  0  
Exp1  41171.38  1  
Exp1  39450.2  0  
Exp1  14207.32  1  
Exp1  42329.22  1  
Exp1  22517.2  0  
Exp1  26521.26  1  
Exp1  43726.5  0  
Exp1  8821.56  1  
Exp1  48605.5  0  
Exp1  6793.6997  1  
Exp1  43932.32  0  
Exp1  30854.959  0  
Exp1  33573.258  1  
Exp1  25743.9  1  
Exp1  35178.0  1  
Exp1  35890.58  1  
Exp1  28386.76  1  
Exp1  42175.06  0  
Exp1  27492.14  0  
Exp1  34727.0  0  
Exp1  39543.68  0  
Exp1  17529.14  0  
Exp1  31174.76  1  
Exp1  20624.64  1  
Exp1  11347.16  1  
Exp1  17393.02  1  
Exp1  29886.54  0  
Exp1  40044.7  1  
Exp1  18707.48  1  
Exp1  34233.36  1  
Exp1  10486.16  1  
Exp1  16188.439  1  
Exp1  18976.44  1  
Exp1  33034.52  0  
Exp1  40260.36  1  
Exp1  44579.3  0  
Exp1  19017.44  1  
Exp1  19818.58  1  
Exp1  13532.46  0  
Exp1  28845.14  0  
Exp1  15409.439  1  
Exp1  9948.24  1  
Exp1  37927.46  1  
Exp1  36936.08  0  
Exp1  27483.94  1  
Exp1  35162.418  0  
Exp1  33551.94  0  
Exp1  47439.46  0  
Exp1  12550.1  1  
Exp1  28498.28  1  
Exp1  35142.74  0  
Exp1  26303.14  1  
Exp1  18832.94  1  
Exp1  25895.6  0  
Exp1  33119.8  1  
Exp1  38187.4  1  
Exp1  7945.8  1  
Exp1  39537.12  1  
Exp1  26813.18  1  
Exp1  9313.56  1  
Exp1  37513.36  0  
Exp1  14153.2  1  
Exp1  36594.96  1  
Exp1  9208.6  0  
Exp1  22538.52  1  
Exp1  44735.1  0  
Exp1  32534.32  0  
Exp1  11120.84  1  
Exp1  15902.26  1  
Exp1  24723.82  1  
Exp1  22624.62  0  
Exp1  37240.3  1  
Exp1  32850.02  1  
Exp1  14256.52  1  
Exp1  31361.719  1  
Exp1  34734.38  1  
Exp1  17584.08  1  
Exp1  15728.42  1  
Exp1  16591.879  1  
Exp1  36731.9  1  
Exp1  20003.9  0  
Exp1  20993.64  0  
Exp1  37717.54  0  
Exp1  29353.54  1  
Exp1  13069.16  1  
Exp1  19677.54  1  
Exp1  28962.4  0  
Exp1  11908.86  1  
Exp1  20990.36  1  
Exp1  30558.12  1  
Exp1  42726.918  0  
Exp1  40389.918  0  
Exp1  20460.64  1  
Exp1  19460.24  1  
Exp1  40655.6  1  
Exp1  13889.9795  1  
Exp1  40179.18  0  
Exp1  30483.5  1  
Exp1  29279.74  1  
Exp1  23799.68  1  
Exp1  27110.02  1  
Exp1  17798.92  0  
Exp1  35757.74  1  
Exp1  34845.08  1  
Exp1  25248.62  0  
Exp1  29682.36  1  
Exp1  32471.18  1  
Exp1  32719.64  1  
Exp1  28276.879  1  
Exp1  30288.34  1  
Exp1  27481.48  0  
Exp1  30594.2  1  
Exp1  31759.42  0  
Exp1  27197.76  1  
Exp1  35359.22  1  
Exp1  19085.5  1  
Exp1  15759.58  1  
Exp1  45276.3  1  
Exp1  33525.7  1  
Exp1  40232.48  1  
Exp1  37031.2  1  
Exp1  26866.48  0  
Exp1  18912.48  0  
Exp1  16709.959  1  
Exp1  30561.4  1  
Exp1  14400.84  1  
Exp1  8986.38  1  
Exp1  29862.76  1  
Exp1  27928.379  1  
Exp1  35191.12  0  
Exp1  21132.22  1  
Exp1  10195.06  1  
Exp1  57589.418  0  
Exp1  30975.5  1  
Exp1  24274.459  1  
Exp1  32748.34  0  
Exp1  13482.439  0  
Exp1  30702.44  1  
Exp1  28106.32  1  
Exp1  12503.36  1  
Exp1  29845.54  0  
Exp1  7549.7397  1  
Exp1  28966.5  1  
Exp1  36805.7  1  
Exp1  18575.459  1  
Exp1  33784.0  1  
Exp1  34211.22  1  
Exp1  33170.64  0  
Exp1  27752.08  1  
Exp1  498.56  0  
Exp1  44483.36  1  
Exp1  10324.62  1  
Exp1  43084.44  0  
Exp1  20375.36  1  
Exp1  24348.26  1  
Exp1  11449.66  1  
Exp1  50005.24  1  
Exp1  14906.78  1  
Exp1  43706.0  1  
Exp1  47791.24  0  
Exp1  28390.04  0  
Exp1  39852.0  0  
Exp1  34444.918  0  
Exp1  17213.44  0  
Exp1  30717.2  0  
Exp1  30365.42  0  
Exp1  43066.4  1  
Exp1  24914.879  1  
Exp1  16087.58  1  
Exp1  33811.88  0  
Exp1  11634.16  1  
Exp1  33328.9  1  
Exp1  49827.3  0  
Exp1  37899.58  1  
Exp1  26058.78  1  
Exp1  21580.76  1  
Exp1  21387.24  1  
Exp1  28344.94  1  
Exp1  12071.22  1  
Exp1  23908.74  1  
Exp1  40482.58  1  
Exp1  23906.28  1  
Exp1  9189.74  1  
Exp1  15255.28  1  
Exp1  38968.04  1  
Exp1  27851.299  1  
Exp1  9499.7  1  
Exp1  30241.6  0  
Exp1  9440.66  1  
Exp1  29425.7  1  
Exp1  12671.46  1  
Exp1  41679.78  1  
Exp1  35762.66  0  
Exp1  45664.16  1  
Exp1  36068.52  1  
Exp1  9271.74  1  
Exp1  43858.52  1  
Exp1  30586.0  0  
Exp1  27661.879  1  
Exp1  32021.82  0  
Exp1  34125.12  1  
Exp1  20971.5  1  
Exp1  214.84  0  
Exp1  13853.899  1  
Exp1  19528.3  1  
Exp1  17705.44  0  
Exp1  36430.96  0  
Exp1  32616.32  1  
Exp1  29771.74  0  
Exp1  47413.22  0  
Exp1  28905.82  1  
Exp1  46047.098  1  
Exp1  34194.0  1  
Exp1  17787.44  1  
Exp1  10820.72  1  
Exp1  11992.5  1  
Exp1  9827.7  1  
Exp1  37730.66  1  
Exp1  2931.5  0  
Exp1  11715.34  1  
Exp1  30511.379  1  
Exp1  22353.2  0  
Exp1  15006.0  1  
Exp1  21128.12  0  
Exp1  28084.18  0  
Exp1  33762.68  1  
Exp1  35475.66  0  
Exp1  15004.36  0  
Exp1  40306.28  0  
Exp1  23483.98  1  
Exp1  32239.94  1  
Exp1  16936.28  1  
Exp1  47597.72  0  
Exp1  40125.06  0  
Exp1  39112.36  0  
Exp1  37321.48  0  
Exp1  23313.42  0  
Exp1  1311.1799  0  
Exp1  26145.7  1  
Exp1  31849.62  0  
Exp1  17456.16  1  
Exp1  31840.6  0  
Exp1  38618.72  1  
Exp1  22323.68  1  
Exp1  31446.18  0  
Exp1  30813.14  1  
Exp1  19670.16  0  
Exp1  26518.799  1  
Exp1  19152.74  1  
Exp1  23096.12  0  
Exp1  38231.68  0  
Exp1  36963.14  0  
Exp1  10834.66  1  
Exp1  17315.94  1  
Exp1  14835.439  1  
Exp1  26399.9  0  
Exp1  3125.02  0  
Exp1  18427.86  1  
Exp1  32385.9  1  
Exp1  20299.1  1  
Exp1  36462.94  1  
Exp1  10010.56  1  
Exp1  9632.54  1  
Exp1  54179.86  0  
Exp1  28622.92  1  
Exp1  23577.459  1  
Exp1  15192.96  1  
Exp1  20445.06  0  
Exp1  23625.02  1  
Exp1  38663.82  0  
Exp1  48789.18  0  
Exp1  53016.28  1  
Exp1  34992.68  0  
Exp1  22285.959  1  
Exp1  12384.46  1  
Exp1  32562.2  1  
Exp1  32932.02  1  
Exp1  42277.56  1  
Exp1  46698.18  0  
Exp1  31407.64  1  
Exp1  40003.7  0  
Exp1  45058.18  1  
Exp1  49110.62  0  
Exp1  32760.64  1  
Exp1  16386.06  1  
Exp1  9567.76  1  
Exp1  13611.18  1  
Exp1  32193.2  1  
Exp1  19005.959  0  
Exp1  16722.26  1  
Exp1  19677.54  0  
Exp1  20360.6  1  
Exp1  23032.98  1  
Exp1  27366.68  0  
Exp1  9148.74  1  
Exp1  48598.12  0  
Exp1  40245.6  1  
Exp1  14952.7  1  
Exp1  30270.299  1  
Exp1  48748.18  1  
Exp1  40266.918  0  
Exp1  17602.94  0  
Exp1  11480.0  1  
Exp1  9058.54  1  
Exp1  29706.14  1  
Exp1  10700.18  1  
Exp1  31046.02  1  
Exp1  32877.08  0  
Exp1  25243.7  0  
Exp1  20158.879  1  
Exp1  10717.4  1  
Exp1  48201.24  0  
Exp1  50655.5  0  
Exp1  7258.64  1  
Exp1  14520.56  1  
Exp1  20750.92  0  
Exp1  27868.52  0  
Exp1  10441.06  1  
Exp1  21377.4  0  
Exp1  42360.38  0  
Exp1  48197.14  0  
Exp1  19011.7  1  
Exp1  38796.66  1  
Exp1  23759.5  1  
Exp1  16258.96  1  
Exp1  34410.48  0  
Exp1  28900.9  1  
Exp1  24785.32  1  
Exp1  50086.418  1  
Exp1  11070.82  1  
Exp1  21412.66  1  
Exp1  41920.04  0  
Exp1  27240.4  0  
Exp1  33104.22  1  
Exp1  8289.38  1  
Exp1  28522.06  1  
Exp1  22948.52  1  
Exp1  49019.598  1  
Exp1  34666.32  1  
Exp1  30183.379  1  
Exp1  546.94  0  
Exp1  45328.78  1  
Exp1  60956.34  1  
Exp1  35215.72  0  
Exp1  46576.82  0  
Exp1  26785.299  1  
Exp1  48420.18  0  
Exp1  35001.7  1  
Exp1  18809.16  1  
Exp1  21851.36  1  
Exp1  33707.74  1  
Exp1  24851.74  1  
Exp1  36221.86  1  
Exp1  8291.84  1  
Exp1  29276.459  1  
Exp1  7671.92  1  
Exp1  26694.28  1  
Exp1  21230.62  1  
Exp1  14424.62  1  
Exp1  19208.5  1  
Exp2  34099.7  0  
Exp2  35254.258  0  
Exp2  17579.16  0  
Exp2  36431.78  0  
Exp2  14717.36  0  
Exp2  23278.98  1  
Exp2  18952.66  1  
Exp2  12166.34  1  
Exp2  18690.26  0  
Exp2  36850.8  0  
Exp2  11911.32  1  
Exp2  10814.9795  1  
Exp2  15609.52  1  
Exp2  33624.1  0  
Exp2  11839.9795  1  
Exp2  37442.84  0  
Exp2  12067.12  1  
Exp2  29993.14  0  
Exp2  14309.0  1  
Exp2  24535.22  0  
Exp2  5631.76  0  
Exp2  37114.02  0  
Exp2  31615.1  1  
Exp2  34223.52  0  
Exp2  22292.52  0  
Exp2  25493.799  0  
Exp2  39155.82  0  
Exp2  29478.18  0  
Exp2  31121.459  0  
Exp2  27680.74  0  
Exp2  29512.62  0  
Exp2  34169.4  0  
Exp2  36563.8  0  
Exp2  30891.04  0  
Exp2  7806.4  1  
Exp2  17548.82  0  
Exp2  15589.84  0  
Exp2  31027.16  1  
Exp2  50886.74  0  
Exp2  36634.32  1  
Exp2  33096.02  1  
Exp2  45147.56  0  
Exp2  8972.439  1  
Exp2  26390.06  0  
Exp2  47661.68  0  
Exp2  30682.76  0  
Exp2  44150.44  0  
Exp2  15707.92  0  
Exp2  8707.58  0  
Exp2  36553.14  0  
Exp2  13453.74  1  
Exp2  42258.7  0  
Exp2  20099.84  1  
Exp2  40749.9  0  
Exp2  46120.08  0  
Exp2  17630.0  0  
Exp2  52890.0  1  
Exp2  16738.66  1  
Exp2  34408.84  0  
Exp2  17957.18  1  
Exp2  11762.899  1  
Exp2  33832.38  0  
Exp2  10664.1  1  
Exp2  22915.72  0  
Exp2  39572.38  1  
Exp2  21087.12  0  
Exp2  14820.68  0  
Exp2  22067.02  1  
Exp2  26435.16  1  
Exp2  31899.64  0  
Exp2  12600.939  0  
Exp2  21783.3  1  
Exp2  21332.3  0  
Exp2  37729.84  1  
Exp2  14225.36  1  
Exp2  37838.08  0  
Exp2  32371.959  0  
Exp2  8635.42  1  
Exp2  28261.299  1  
Exp2  36551.5  0  
Exp2  32470.36  0  
Exp2  24773.84  1  
Exp2  39938.918  0  
Exp2  34107.08  0  
Exp2  12492.7  1  
Exp2  45474.74  0  
Exp2  28134.2  0  
Exp2  35434.66  1  
Exp2  21900.56  0  
Exp2  35856.14  1  
Exp2  13652.18  1  
Exp2  20200.7  0  
Exp2  10877.3  1  
Exp2  24007.14  0  
Exp2  14024.46  0  
Exp2  20863.26  0  
Exp2  9480.02  1  
Exp2  38845.04  0  
Exp2  36290.74  0  
Exp2  28228.5  0  
Exp2  39962.7  1  
Exp2  36535.918  0  
Exp2  33746.28  0  
Exp2  51124.54  0  
Exp2  8788.76  1  
Exp2  49453.38  0  
Exp2  41450.18  0  
Exp2  21572.56  0  
Exp2  39162.38  0  
Exp2  30476.12  0  
Exp2  40580.16  0  
Exp2  11279.92  1  
Exp2  26403.18  1  
Exp2  19821.86  0  
Exp2  36162.0  0  
Exp2  18369.64  0  
Exp2  19655.4  1  
Exp2  18947.74  1  
Exp2  21886.62  1  
Exp2  18844.42  0  
Exp2  27650.4  0  
Exp2  21727.54  0  
Exp2  38492.44  0  
Exp2  8608.36  1  
Exp2  18861.64  0  
Exp2  38056.2  0  
Exp2  45382.08  1  
Exp2  10605.06  1  
Exp2  10177.02  1  
Exp2  17478.3  0  
Exp2  34763.08  0  
Exp2  35068.12  0  
Exp2  12069.58  1  
Exp2  27570.04  0  
Exp2  11819.4795  1  
Exp2  7869.54  1  
Exp2  34618.758  0  
Exp2  18901.82  1  
Exp2  34221.06  0  
Exp2  19910.42  0  
Exp2  40951.62  0  
Exp2  7130.7197  1  
Exp2  11424.24  1  
Exp2  19421.7  1  
Exp2  36673.68  0  
Exp2  22244.14  0  
Exp2  39811.82  0  
Exp2  33491.258  0  
Exp2  39440.36  0  
Exp2  30549.92  1  
Exp2  9481.66  1  
Exp2  49715.78  0  
Exp2  32813.94  0  
Exp2  17020.74  1  
Exp2  48313.58  0  
Exp2  23945.64  0  
Exp2  30827.9  0  
Exp2  13263.5  1  
Exp2  36719.6  0  
Exp2  20014.56  1  
Exp2  33783.18  0  
Exp2  13168.38  0  
Exp2  34522.82  0  
Exp2  21565.18  0  
Exp2  24677.9  1  
Exp2  36487.54  1  
Exp2  40588.36  0  
Exp2  37266.54  0  
Exp2  29353.54  0  
Exp2  15503.74  0  
Exp2  13875.22  1  
Exp2  36658.918  0  
Exp2  50852.3  0  
Exp2  23414.28  0  
Exp2  39364.918  1  
Exp2  22239.22  0  
Exp2  29944.76  1  
Exp2  17000.24  1  
Exp2  32176.799  1  
Exp2  45128.7  0  
Exp2  8335.3  1  
Exp2  13687.439  1  
Exp2  15314.32  0  
Exp2  17808.76  0  
Exp2  33124.72  0  
Exp2  11334.04  1  
Exp2  20081.8  1  
Exp2  58047.8  0  
Exp2  20097.379  0  
Exp2  13230.7  1  
Exp2  16474.62  0  
Exp2  5892.52  1  
Exp2  48369.34  0  
Exp2  5940.08  1  
Exp2  48717.84  0  
Exp2  4250.06  1  
Exp2  35961.918  0  
Exp2  21262.6  1  
Exp2  30499.08  0  
Exp2  49736.28  0  
Exp2  14759.18  1  
Exp2  20231.86  1  
Exp2  50502.98  0  
Exp2  12329.52  0  
Exp2  21746.4  0  
Exp2  20408.98  0  
Exp2  47170.5  1  
Exp2  45304.18  0  
Exp2  27308.459  0  
Exp2  12265.56  1  
Exp2  46577.64  0  
Exp2  42138.98  0  
Exp2  46393.96  0  
Exp2  10527.9795  1  
Exp2  45476.38  0  
Exp2  18655.0  0  
Exp2  27644.66  0  
Exp2  19074.84  1  
Exp2  17128.98  0  
Exp2  17533.24  1  
Exp2  31017.32  0  
Exp2  13144.6  1  
Exp2  39483.0  0  
Exp2  20891.959  0  
Exp2  24137.52  1  
Exp2  20881.3  0  
Exp2  13355.34  1  
Exp2  24848.459  0  
Exp2  17687.4  0  
Exp2  12108.939  1  
Exp2  13095.399  1  
Exp2  18518.879  0  
Exp2  48057.74  0  
Exp2  36019.32  1  
Exp2  30321.14  0  
Exp2  13238.899  0  
Exp2  30432.66  0  
Exp2  39108.258  1  
Exp2  21010.04  0  
Exp2  43640.4  0  
Exp2  41945.46  0  
Exp2  41541.2  0  
Exp2  27985.78  1  
Exp2  34771.28  0  
Exp2  47397.64  0  
Exp2  25257.64  0  
Exp2  18390.959  1  
Exp2  17672.64  0  
Exp2  38386.66  0  
Exp2  31829.12  0  
Exp2  30745.9  0  
Exp2  27771.76  0  
Exp2  34834.418  0  
Exp2  18758.32  1  
Exp2  41702.74  0  
Exp2  21926.8  1  
Exp2  16929.72  0  
Exp2  42790.06  1  
Exp2  46266.04  1  
Exp2  30745.9  0  
Exp2  31357.62  0  
Exp2  27671.72  1  
Exp2  20659.08  0  
Exp2  38477.68  1  
Exp2  36951.66  0  
Exp2  27741.42  1  
Exp2  27118.22  0  
Exp2  41604.34  0  
Exp2  23037.08  0  
Exp2  13087.2  1  
Exp2  22475.379  0  
Exp2  18867.379  1  
Exp2  36123.46  0  
Exp2  10113.06  1  
Exp2  37788.06  0  
Exp2  18397.52  0  
Exp2  11239.74  1  
Exp2  37611.758  0  
Exp2  56757.94  0  
Exp2  19658.68  0  
Exp2  35038.6  1  
Exp2  5522.7  1  
Exp2  5498.92  1  
Exp2  27291.24  0  
Exp2  46013.48  0  
Exp2  31684.799  1  
Exp2  27246.959  0  
Exp2  33353.5  0  
Exp2  5863.0  1  
Exp2  19106.0  1  
Exp2  16810.82  0  
Exp2  20788.64  1  
Exp2  31219.86  0  
Exp2  44057.78  0  
Exp2  51131.098  0  
Exp2  37054.98  0  
Exp2  39116.46  1  
Exp2  50675.18  0  
Exp2  46727.7  0  
Exp2  8208.2  1  
Exp2  5652.26  1  
Exp2  51366.44  0  
Exp2  33889.78  0  
Exp2  18185.959  1  
Exp2  31697.1  1  
Exp2  41775.72  0  
Exp2  45059.82  1  
Exp2  32052.98  1  
Exp2  15766.14  1  
Exp2  9591.54  1  
Exp2  44678.52  0  
Exp2  32042.32  1  
Exp2  22370.42  0  
Exp2  40418.62  1  
Exp2  8628.86  1  
Exp2  28717.22  1  
Exp2  414.1  0  
Exp2  37729.02  0  
Exp2  9193.02  1  
Exp2  20049.0  1  
Exp2  29487.2  0  
Exp2  18419.66  0  
Exp2  35804.48  0  
Exp2  49203.28  1  
Exp2  36712.22  0  
Exp2  19603.74  0  
Exp2  11370.939  0  
Exp2  27754.54  1  
Exp2  44329.2  0  
Exp2  46573.54  0  
Exp2  38398.96  1  
Exp2  20767.32  1  
Exp2  33790.56  0  
Exp2  23477.42  1  
Exp2  35167.34  0  
Exp2  38666.28  0  
Exp2  21291.3  0  
Exp2  31344.5  0  
Exp2  8860.1  1  
Exp2  34577.758  0  
Exp2  64233.88  0  
Exp2  14265.54  0  
Exp2  21186.34  0  
Exp2  42981.12  0  
Exp2  11018.34  1  
Exp2  18636.959  0  
Exp2  24005.5  0  
Exp2  26299.04  0  
Exp2  10648.52  0  
Exp2  33962.758  0  
Exp2  10737.9  1  
Exp2  11642.36  1  
Exp2  24263.799  0  
Exp2  19405.3  0  
Exp2  49078.64  1  
Exp2  29717.62  0  
Exp2  33558.5  0  
Exp2  33695.44  0  
Exp2  32168.6  0  
Exp2  35313.3  0  
Exp2  12794.46  1  
Exp2  10476.32  1  
Exp2  32425.26  0  
Exp2  41950.38  0  
Exp2  32927.1  0  
Exp2  19533.22  0  
Exp2  48823.62  1  
Exp2  38659.72  0  
Exp2  39342.78  0  
Exp2  33451.08  0  
Exp2  13953.939  1  
Exp2  20715.66  0  
Exp2  13990.84  1  
Exp2  31388.78  0  
Exp2  26837.78  0  
Exp2  18955.12  1  
Exp2  9274.2  1  
Exp2  40252.98  0  
Exp2  20009.64  1  
Exp2  21557.8  0  
Exp2  24864.04  1  
Exp2  19255.24  0  
Exp2  13084.74  1  
Exp2  22366.32  1  
Exp2  21142.06  1  
Exp2  39305.88  0  
Exp2  26764.799  0  
Exp2  37761.82  0  
Exp2  42494.86  0  
Exp2  49213.12  1  
Exp2  899.54  0  
Exp2  1866.32  0  
Exp2  11007.68  0  
Exp2  43680.58  1  
Exp2  61777.98  0  
Exp2  25148.58  0  
Exp2  24730.379  1  
Exp2  45279.58  0  
Exp2  38132.46  1  
Exp2  21902.2  0  
Exp2  35712.64  0  
Exp2  9094.62  1  
Exp2  42999.16  0  
Exp2  38240.7  0  
Exp2  11794.06  1  
Exp2  11891.64  1  
Exp2  38913.1  0  
Exp2  36440.8  0  
Exp2  43068.04  0  
Exp2  46023.32  0  
Exp2  34738.48  0  
Exp2  34139.88  0  
Exp2  43106.58  0  
Exp2  23236.34  1  
Exp2  25151.86  0  
Exp2  10502.56  1  
Exp2  34494.94  1  
Exp2  8365.64  1  
Exp2  41967.6  0  
Exp2  28319.52  0  
Exp2  42764.64  0  
Exp2  26406.459  0  
Exp2  30051.36  1  
Exp2  9855.58  1  
Exp2  36663.02  1  
Exp2  20468.02  0  
Exp2  6906.04  1  
Exp2  34570.38  0  
Exp2  34713.88  0  
Exp2  14368.86  1  
Exp2  35719.2  0  
Exp2  36851.62  0  
Exp2  36268.6  0  
Exp2  48473.48  1  
Exp2  35118.14  0  
Exp2  37760.18  1  
Exp2  53907.62  1  
Exp2  27290.42  0  
Exp2  24828.78  0  
Exp2  32724.56  1  
Exp2  48210.258  0  
Exp2  33355.14  0  
Exp2  12701.8  1  
Exp2  35536.34  1  
Exp2  46408.72  0  
Exp2  7888.4  1  
Exp2  26134.22  0  
Exp2  33482.24  0  
Exp2  41885.6  0  
Exp2  41937.258  0  
Exp2  15327.439  1  
Exp2  38443.24  0  
Exp2  18521.34  0  
Exp2  42606.38  0  
Exp2  51056.48  0  
Exp2  39097.6  0  
Exp2  23775.08  1  
Exp2  35127.16  1  
Exp2  5864.64  1  
Exp2  40894.22  0  
Exp2  31402.719  0  
Exp2  35730.68  1  
Exp2  34648.28  1  
Exp2  25546.28  1  
Exp2  21087.12  0  
Exp2  31768.44  1  
Exp2  37116.48  0  
Exp2  12221.28  1  
Exp2  44008.58  0  
Exp2  18781.28  1  
Exp2  10467.3  1  
Exp2  27078.86  0  
Exp2  12605.86  1  
Exp2  22939.5  1  
Exp2  33228.04  0  
Exp2  19978.48  0  
Exp2  25974.32  0  
Exp2  32733.58  0  
Exp2  32604.84  0  
Exp2  23360.16  0  
Exp2  7954.0  1  
Exp2  8586.22  1  
Exp2  21713.6  0  
Exp2  28432.68  0  
Exp2  14390.18  0  
Exp2  21885.8  1  
Exp2  20259.74  1  
Exp2  31236.26  0  
Exp2  46816.258  0  
Exp2  31549.5  1  
Exp2  9298.8  1  
Exp2  15431.58  1  
Exp2  33296.918  0  
Exp2  10503.38  1  
Exp2  35759.38  0  
Exp2  16971.54  0  
Exp2  40673.64  0  
Exp2  31812.719  0  
Exp2  37621.6  0  
Exp2  34191.54  1  
Exp2  17440.58  0  
Exp2  51216.38  0  
Exp2  47329.58  0  
Exp2  51612.44  0  
Exp2  8064.6997  1  
Exp2  33050.1  0  
Exp2  45605.12  0  
Exp2  10048.28  1  
Exp2  10305.76  1  
Exp2  34417.86  0  
Exp2  31056.68  0  
Exp2  24036.66  1  
Exp2  28197.34  0  
Exp2  8604.26  0  
Exp2  33606.88  0  
Exp2  40057.82  1  
Exp2  20873.1  1  
Exp2  44444.0  0  
Exp2  48628.46  0  
Exp2  19280.66  0  
Exp2  13112.62  0  
Exp2  8584.58  1  
Exp2  54038.0  0  
Exp2  37057.44  0  
Exp2  42998.34  0  
Exp2  46943.36  0  
Exp2  9391.46  1  
Exp2  29825.86  1  
Exp2  17449.6  0  
Exp2  41291.918  0  
Exp2  15058.4795  1  
Exp2  19606.2  1  
Exp2  38832.74  0  
Exp2  30815.6  0  
Exp2  48662.9  0  
Exp2  50676.0  0  
Exp2  55736.22  0  
Exp2  19554.54  0  
Exp2  12697.7  1  
Exp2  38767.96  0  
Exp2  37423.16  0  
Exp2  19985.86  0  
Exp2  17187.2  0  
Exp2  16129.399  1  
Exp2  26785.299  0  
Exp2  21089.58  0  
Exp2  21525.0  0  
Exp2  21945.66  0  
Exp2  10445.16  1  
Exp2  19771.84  1  
Exp2  39027.9  0  
Exp2  12829.72  1  
Exp2  2352.58  0  
Exp2  11017.52  1  
Exp2  17361.04  1  
Exp2  4245.14  0  
Exp2  11258.6  0  
Exp2  18171.2  0  
Exp2  14017.08  1  
Exp2  33061.58  0  
Exp2  22421.26  1  
Exp2  24824.68  0  
Exp2  5649.8  0  
Exp2  9645.66  1  
Exp2  30031.68  0  
Exp2  37510.08  1  
Exp2  28509.76  0  
Exp2  14284.399  0  
Exp2  19174.06  0  
Exp2  9232.38  1  
Exp2  34298.96  0  
Exp2  12610.78  1  
Exp2  12435.3  1  
Exp2  36033.258  0  
Exp2  27075.58  0  
Exp2  37688.84  0  
Exp2  27394.56  0  
Exp2  11740.76  1  
Exp2  27642.2  0  
Exp2  9151.2  1  
Exp2  35671.64  0  
Exp2  40569.5  0  
Exp2  33374.82  0  
Exp2  12605.04  1  
Exp2  36320.258  0  
Exp2  29455.22  0  
Exp2  12525.5  1  
Exp2  13006.84  1  
Exp2  20310.58  0  
Exp2  34323.56  0  
Exp2  33944.72  0  
Exp2  16012.96  1  
Exp2  12177.82  1  
Exp2  40224.28  0  
Exp2  36543.3  0  
Exp2  32350.64  1  
Exp2  34418.68  0  
Exp2  49882.24  0  
Exp2  58420.08  0  
Exp2  18319.62  1  
Exp2  45074.58  0  
Exp2  38908.18  0  
Exp2  29728.28  0  
Exp2  38272.68  0  
Exp2  17519.3  1  
Exp2  8405.0  0  
Exp2  20747.64  1  
Exp2  19716.9  1  
Exp2  26194.08  0  
Exp2  31007.48  1  
Exp2  9772.76  1  
Exp2  28703.28  1  
Exp2  22358.12  0  
Exp2  9615.32  1  
Exp2  45628.08  0  
Exp2  41788.02  1  
Exp2  23676.68  0  
Exp2  42766.28  1  
Exp2  37725.74  0  
Exp2  31515.06  0  
Exp2  30630.28  1  
Exp2  19452.86  1  
Exp2  37843.82  0  
Exp2  10498.46  1  
Exp2  27125.6  0  
Exp2  36921.32  1  
Exp2  26953.4  0  
Exp2  26290.02  1  
Exp2  10970.78  1  
Exp2  36530.18  0  
Exp2  40729.4  0  
Exp2  38730.24  0  
Exp2  44607.18  0  
Exp2  31751.219  0  
Exp2  39900.38  0  
Exp2  8125.38  0  
Exp2  16373.76  0  
Exp2  14638.64  0  
Exp2  33286.258  0  
Exp2  12584.54  1  
Exp2  28886.959  0  
Exp2  22020.28  0  
Exp2  18907.56  0  
Exp2  24949.32  0  
Exp2  26922.24  1  
Exp2  22663.98  0  
Exp2  37963.54  0  
Exp2  24481.1  0  
Exp2  27936.58  0  
Exp2  5205.36  1  
Exp2  22567.22  1  
Exp2  15287.26  0  
Exp2  10200.8  1  
Exp2  33086.18  0  
Exp2  10077.8  1  
Exp2  43099.2  0  
Exp2  33890.6  0  
Exp2  32446.58  0  
Exp2  37774.94  1  
Exp2  11513.62  1  
Exp2  9575.14  1  
Exp2  19685.74  0  
Exp2  9180.72  1  
Exp2  36798.32  0  
Exp2  34875.418  0  
Exp2  52760.44  0  
Exp2  48056.918  0  
Exp2  10746.1  0  
Exp2  40383.36  0  
Exp2  35623.258  0  
Exp2  32625.34  0  
Exp2  12078.6  0  
Exp2  29481.459  1  
Exp2  25105.12  0  
Exp2  14414.78  1  
Exp2  28560.6  0  
Exp2  36224.32  1  
Exp2  23335.56  0  
Exp2  33199.34  0  
Exp2  36261.22  0  
Exp2  11753.06  1  
Exp2  40703.16  0  
Exp2  16233.54  0  
Exp2  32771.3  0  
Exp2  32415.42  0  
Exp2  31318.26  0  
Exp2  21105.16  0  
Exp2  18376.2  1  
Exp2  37678.18  0  
Exp2  43236.96  0  
Exp2  10455.82  1  
Exp2  31679.06  1  
Exp2  17491.42  0  
Exp2  21973.54  0  
Exp2  38698.258  0  
Exp2  35814.32  0  
Exp2  10450.9  1  
Exp2  19051.06  1  
Exp2  33520.78  1  
Exp2  31700.379  1  
Exp2  40680.2  1  
Exp2  18490.18  0  
Exp2  26226.879  0  
Exp2  28638.5  0  
Exp2  10685.42  1  
Exp2  13716.96  0  
Exp2  35669.18  0  
Exp2  47287.758  0  
Exp2  29219.06  1  
Exp2  928.24  0  
Exp2  47364.84  0  
Exp2  21183.06  0  
Exp2  42061.08  1  
Exp2  18901.82  0  
Exp2  29487.2  0  
Exp2  38507.2  0  
Exp2  10665.74  1  
Exp2  17099.459  0  
Exp2  54725.98  0  
Exp2  36750.758  1  
Exp2  24362.2  1  
Exp2  38176.74  1  
Exp2  51210.64  0  
Exp2  36554.78  1  
Exp2  32211.24  0  
Exp2  12874.0  1  
Exp2  10310.68  1  
Exp2  44641.62  1  
Exp2  40121.78  0  
Exp2  20708.28  0  
Exp2  24780.4  0  
Exp2  12497.62  1  
Exp2  19905.5  0  
Exp2  12890.399  0  
Exp2  50768.66  1  
Exp2  22959.18  0  
Exp2  8927.34  1  
Exp2  47969.18  1  
Exp2  10621.46  1  
Exp2  35680.66  0  
Exp2  29318.28  0  
Exp2  18751.76  0  
Exp2  9387.36  1  
Exp2  4204.14  1  
Exp2  12514.02  0  
Exp2  45171.34  1  
Exp2  45120.5  0  
Exp2  10682.96  1  
Exp2  32832.8  0  
Exp2  38895.88  0  
Exp2  16878.879  0  
Exp2  23117.44  1  
Exp2  8471.42  1  
Exp2  43601.04  1  
Exp2  41164.82  1  
Exp2  34986.94  0  
Exp2  7844.94  1  
Exp2  25087.08  1  
Exp2  20986.26  0  
Exp2  34644.18  0  
Exp2  23065.78  0  
Exp2  34403.918  1  
Exp2  9688.3  1  
Exp2  10491.08  1  
Exp2  34508.88  1  
Exp2  38842.58  0  
Exp2  46577.64  0  
Exp2  41413.28  0  
Exp2  27480.66  0  
Exp2  10969.96  1  
Exp2  20496.72  0  
Exp2  23031.34  0  
Exp2  38148.04  0  
Exp2  42284.94  0  
Exp2  39762.62  0  
Exp2  33616.72  0  
Exp2  21750.5  1  
Exp2  40746.62  0  
Exp2  47146.72  0  
Exp2  32896.758  0  
Exp2  41162.36  1  
Exp2  26065.34  0  
Exp2  11112.64  1  
Exp2  22322.04  0  
Exp2  27457.7  1  
Exp2  29305.16  1  
Exp2  8321.36  0  
Exp2  11233.18  1  
Exp2  14825.6  0  
Exp2  44685.9  0  
Exp2  50266.82  0  
Exp2  20840.3  0  
Exp2  25410.98  0  
Exp2  22060.459  0  
Exp2  28712.299  0  
Exp2  52556.258  0  
Exp2  7449.6997  1  
Exp2  11146.26  1  
Exp2  16344.24  1  
Exp2  20567.24  0  
Exp2  35090.258  1  
Exp2  16633.7  0  
Exp2  33218.2  0  
Exp2  23566.799  0  
Exp2  37520.74  0  
Exp2  13359.439  0  
Exp2  31870.12  0  
Exp2  37889.74  0  
Exp2  38373.54  0  
Exp2  10408.26  1  
Exp2  20729.6  1  
Exp2  39349.34  0  
Exp2  38501.46  0  
Exp2  23222.4  0  
Exp2  36091.48  1  
Exp2  22091.62  1  
Exp2  40112.758  0  
Exp2  22554.92  0  
Exp2  9517.74  1  
Exp2  44991.758  0  
Exp2  10332.0  1  
Exp2  42112.74  0  
Exp2  14127.78  1  
Exp2  38119.34  1  
Exp2  11298.78  1  
Exp2  33876.66  0  
Exp2  17899.78  1  
Exp2  20227.76  0  
Exp2  25886.58  1  
Exp2  13231.52  0  
Exp2  11140.52  0  
Exp2  42572.758  0  
Exp2  42055.34  1  
Exp2  31408.459  0  
Exp2  15816.16  0  
Exp2  15138.02  1  
Exp2  38016.84  1  
Exp2  33753.66  0  
Exp2  30212.08  0  
Exp2  19614.4  0  
Exp2  36938.54  0  
Exp2  11106.08  0  
Exp2  23927.6  1  
Exp2  22966.56  1  
Exp2  29629.06  0  
Exp2  42984.4  1  
Exp2  7512.02  1  
Exp2  26179.32  0  
Exp2  18935.44  1  
Exp2  28083.36  0  
Exp2  30430.2  1  
Exp2  24693.48  0  
Exp2  8392.7  1  
Exp2  7715.38  1  
Exp2  28700.0  0  
Exp2  41065.6  0  
Exp2  47068.82  1  
Exp2  42850.74  0  
Exp2  27402.76  0  
Exp2  7859.6997  1  
Exp2  18054.76  1  
Exp2  9279.12  1  
Exp2  36116.9  0  
Exp2  39024.62  0  
Exp2  8719.88  1  
Exp2  48452.16  0  
Exp2  40675.28  0  
Exp2  15487.34  1  
Exp2  8038.46  1  
Exp2  14142.54  0  
Exp2  22905.06  0  
Exp2  13043.74  0  
Exp2  63923.918  0  
Exp2  38779.44  1  
Exp2  49692.0  0  
Exp2  31779.1  1  
Exp2  31349.42  0  
Exp2  41000.82  0  
Exp2  22007.98  0  
Exp2  43590.38  0  
Exp2  21723.44  0  
Exp2  16021.9795  0  
Exp2  7089.7197  1  
Exp2  40277.58  0  
Exp2  36794.22  0  
Exp2  31461.76  1  
Exp2  26533.56  1  
Exp2  6555.9  1  
Exp2  38683.5  0  
Exp2  20837.84  0  
Exp2  16031.0  1  
Exp2  10825.64  1  
Exp2  36685.16  0  
Exp2  39050.04  0  
Exp2  70416.68  0  
Exp2  17123.24  0  
Exp2  39036.1  0  
Exp2  57390.16  0  
Exp2  25375.72  1  
Exp2  24978.84  0  
Exp2  21538.12  0  
Exp2  23068.24  1  
Exp2  16645.18  1  
Exp2  46028.24  1  
Exp2  47645.28  1  
Exp2  28522.879  0  
Exp2  43505.918  0  
Exp2  29792.24  0  
Exp2  10843.68  1  
Exp2  20092.459  0  
Exp2  26618.84  0  
Exp2  29916.06  1  
Exp2  30041.52  1  
Exp2  27593.0  0  
Exp2  5147.14  1  
Exp2  39532.2  0  
Exp2  7004.44  1  
Exp2  8226.24  1  
Exp2  18756.68  0  
Exp2  10580.46  1  
Exp2  20399.14  0  
Exp2  24724.64  0  
Exp2  37214.06  0  
Exp2  35966.84  0  
Exp2  25587.28  0  
Exp2  5011.84  1  
Exp2  17967.02  0  
Exp2  21945.66  0  
Exp2  37254.24  1  
Exp2  5302.12  0  
Exp2  50329.96  0  
Exp2  18722.24  1  
Exp2  10771.52  1  
Exp2  28946.0  0  
Exp2  29498.68  0  
Exp2  9398.02  1  
Exp2  18270.42  1  
Exp2  38707.28  0  
Exp2  40654.78  0  
Exp2  31424.04  1  
Exp2  8443.54  1  
Exp2  15262.66  0  
Exp2  14162.22  1  
Exp2  40234.94  0  
Exp2  35936.5  0  
Exp2  48470.2  0  
Exp2  15964.58  1  
Exp2  32057.08  0  
Exp2  936.44  0  
Exp2  18821.459  0  
Exp2  42307.08  0  
Exp2  19686.56  0  
Exp2  15873.56  0  
Exp2  21257.68  1  
Exp2  22873.9  0  
Exp2  11343.06  1  
Exp2  7288.16  1  
Exp2  12541.08  1  
Exp2  29092.78  1  
Exp2  43241.06  0  
Exp2  47629.7  0  
Exp2  22783.7  1  
Exp2  22165.42  1  
Exp2  52945.758  1  
Exp2  25658.62  1  
Exp2  18826.379  1  
Exp2  26087.48  0  
Exp2  11864.58  1  
Exp2  7954.0  1  
Exp2  20550.84  0  
Exp2  21909.58  1  
Exp2  34122.66  0  
Exp2  32657.32  1  
Exp2  41885.6  0  
Exp2  22959.18  1  
Exp2  34896.74  0  
Exp2  27963.64  0  
Exp2  37797.08  0  
Exp2  31485.54  0  
Exp2  10882.22  1  
Exp2  16734.56  1  
Exp2  17215.9  1  
Exp2  15411.08  0  
Exp2  28522.06  0  
Exp2  19262.62  0  
Exp2  20827.18  1  
Exp2  31295.299  0  
Exp2  6847.82  0  
Exp2  20373.72  0  
Exp2  23669.299  0  
Exp2  10665.74  1  
Exp2  34378.5  0  
Exp2  31683.16  0  
Exp2  10068.78  1  
Exp2  36540.84  0  
Exp2  11091.32  1  
Exp2  42261.16  1  
Exp2  11393.08  0  
Exp2  29515.08  0  
Exp2  20012.92  1  
Exp2  35087.8  0  
Exp2  10236.88  1  
Exp2  26729.54  0  
Exp2  12443.5  0  
Exp2  39354.258  0  
Exp2  23087.1  1  
Exp2  46097.12  0  
Exp2  40924.56  0  
Exp2  32495.78  1  
Exp2  28964.04  0  
Exp2  31157.54  0  
Exp2  38539.18  0  
Exp2  25110.86  1  
Exp2  56864.54  0  
Exp2  16248.3  1  
Exp2  10106.5  1  
Exp2  26934.54  0  
Exp2  15106.04  0  
Exp2  12788.72  0  
Exp2  43889.68  0  
Exp2  10624.74  1  
Exp2  21760.34  0  
Exp2  18204.82  1  
Exp2  25990.72  0  
Exp2  8487.0  1  
Exp2  38609.7  0  
Exp2  49060.598  0  
Exp2  10052.38  1  
Exp2  20877.2  0  
Exp2  16516.44  0  
Exp2  38286.62  0  
Exp2  47488.66  0  
Exp2  27690.58  0  
Exp2  33248.54  0  
Exp2  25087.9  0  
Exp2  29911.14  0  
Exp2  38338.28  0  
Exp2  39870.04  0  
Exp2  10213.1  1  
Exp2  47821.58  0  
Exp2  12395.939  1  
Exp2  47678.9  1  
Exp2  43424.74  0  
Exp2  23931.7  1  
Exp2  47930.64  0  
Exp2  46694.08  0  
Exp2  39934.82  1  
Exp2  29125.58  1  
Exp2  10600.96  1  
Exp2  33306.758  0  
Exp2  54386.5  0  
Exp2  13691.54  0  
Exp2  2498.54  0  
Exp2  41914.3  1  
Exp2  35633.918  0  
Exp2  45546.9  0  
Exp2  28865.64  0  
Exp2  36364.54  1  
Exp2  27110.02  1  
Exp2  11398.82  0  
Exp2  42221.8  0  
Exp2  43035.24  0  
Exp2  30492.52  1  
Exp2  22689.4  0  
Exp2  10646.06  0  
Exp2  8082.7397  1  
Exp2  30720.48  0  
Exp2  35722.48  0  
Exp2  34481.82  0  
Exp2  24224.44  0  
Exp2  13220.04  0  
Exp2  11251.22  0  
Exp2  41086.918  0  
Exp2  20648.42  0  
Exp2  32064.459  1  
Exp2  19660.32  0  
Exp2  31819.28  1  
Exp2  28317.879  1  
Exp2  1510.44  0  
Exp2  13084.74  1  
Exp2  26601.62  1  
Exp2  15391.399  1  
Exp2  28394.959  0  
Exp2  21081.379  1  
Exp2  29543.78  0  
Exp2  40253.8  0  
Exp2  45179.54  0  
Exp2  32043.14  0  
Exp2  50690.758  0  
Exp2  23793.94  0  
Exp2  8036.0  1  
Exp2  16333.58  0  
Exp2  37689.66  1  
Exp2  8510.78  1  
Exp2  46702.28  0  
Exp2  55010.52  0  
Exp2  15744.0  1  
Exp2  50586.62  0  
Exp2  55485.3  0  
Exp2  6893.7397  1  
Exp2  39344.418  0  
Exp2  8502.58  1  
Exp2  37287.86  0  
Exp2  17464.36  0  
Exp2  19521.74  0  
Exp2  7062.66  1  
Exp2  10121.26  1  
Exp2  50488.22  0  
Exp2  33516.68  0  
Exp2  8637.06  1  
Exp2  30867.26  1  
Exp2  10005.64  1  
Exp2  37469.08  0  
Exp2  13661.2  1  
Exp2  28476.959  0  
Exp2  35132.08  1  
Exp2  50525.12  0  
Exp2  41225.5  0  
Exp2  31951.299  1  
Exp2  42362.02  0  
Exp2  19373.32  0  
Exp2  43288.62  0  
Exp2  25366.7  0  
Exp2  53937.14  1  
Exp2  40125.88  0  
Exp2  9087.24  1  
Exp2  42633.44  0  
Exp2  45472.28  1  
Exp2  39731.46  0  
Exp2  10271.32  1  
Exp2  16284.38  1  
Exp2  34921.34  0  
Exp2  13946.56  1  
Exp2  19456.14  1  
Exp2  48774.418  0  
Exp2  12351.66  1  
Exp2  26618.84  0  
Exp2  16849.36  0  
Exp2  47054.06  0  
Exp2  50126.598  1  
Exp2  7076.6  1  
Exp2  5340.66  1  
Exp2  33326.44  0  
Exp2  13703.02  1  
Exp2  25673.379  0  
Exp2  33120.62  1  
Exp2  9789.16  0  
Exp2  16533.66  1  
Exp2  9578.42  1  
Exp2  7377.54  1  
Exp2  40813.86  0  
Exp2  35171.44  1  
Exp2  49145.06  0  
Exp2  8103.2397  1  
Exp2  36976.258  0  
Exp2  1776.12  0  
Exp2  11273.36  0  
Exp2  28121.9  0  
Exp2  12146.66  1  
Exp2  31469.14  0  
Exp2  10749.38  1  
Exp2  31041.1  0  
Exp2  35396.12  1  
Exp2  20021.94  0  
Exp2  17657.879  1  
Exp2  33795.48  0  
Exp2  9968.74  1  
Exp2  10238.52  1  
Exp2  38226.758  0  
Exp2  46691.62  1  
Exp2  39596.98  0  
Exp2  35758.56  0  
Exp2  9416.06  1  
Exp2  24304.799  0  
Exp2  13714.5  0  
Exp2  29285.48  0  
Exp2  30686.86  1  
Exp2  33448.62  0  
Exp2  27973.48  0  
Exp2  47457.5  0  
Exp2  7261.92  1  
Exp2  9272.56  1  
Exp2  13543.939  1  
Exp2  12609.14  1  
Exp2  27658.6  1  
Exp2  17407.78  0  
Exp2  20062.94  1  
Exp2  16201.56  0  
Exp2  20574.62  0  
Exp2  33274.78  1  
Exp2  26137.5  1  
Exp2  17424.18  1  
Exp2  18338.48  1  
Exp2  32112.84  0  
Exp2  10669.02  1  
Exp2  16786.22  1  
Exp2  51244.258  0  
Exp2  26209.66  0  
Exp2  46465.3  0  
Exp2  27284.68  1  
Exp2  35707.72  0  
Exp2  17581.62  1  
Exp2  28476.959  0  
Exp2  9993.34  1  
Exp2  40999.18  0  
Exp2  7050.36  1  
Exp2  3788.4  1  
Exp2  11201.2  1  
Exp2  21319.18  0  
Exp2  52226.62  0  
Exp2  10418.1  1  
Exp2  14067.92  1  
Exp2  46686.7  0  
Exp2  34444.1  1  
Exp2  23191.24  0  
Exp2  33227.22  1  
Exp2  37725.74  1  
Exp2  9509.54  1  
Exp2  41047.56  0  
Exp2  43290.258  0  
Exp2  11737.4795  1  
Exp2  30207.16  1  
Exp2  51340.2  0  
Exp2  38156.24  0  
Exp2  15233.14  0  
Exp2  13839.14  1  
Exp2  12573.88  1  
Exp2  10087.64  1  
Exp2  6341.06  1  
Exp2  12311.4795  1  
Exp2  54748.94  0  
Exp2  15969.5  1  
Exp2  9500.52  1  
Exp2  45171.34  1  
Exp2  7962.1997  1  
Exp2  10240.9795  0  
Exp2  35209.98  0  
Exp2  33765.14  0  
Exp2  8473.88  1  
Exp2  7979.42  1  
Exp2  30785.26  0  
Exp2  37221.44  0  
Exp2  9559.56  1  
Exp2  37346.9  0  
Exp2  34794.24  1  
Exp2  21540.58  0  
Exp2  33304.3  0  
Exp2  37573.22  0  
Exp2  47947.04  0  
Exp2  9934.3  1  
Exp2  52967.08  0  
Exp2  41032.8  0  
Exp2  22887.84  0  
Exp2  33798.758  0  
Exp2  8643.62  1  
Exp2  37305.9  0  
Exp2  26732.0  1  
Exp2  36119.36  0  
Exp2  45509.18  0  
Exp2  25001.799  0  
Exp2  37367.4  0  
Exp2  21779.2  1  
Exp2  26520.44  0  
Exp2  11470.9795  1  
Exp2  32880.36  0  
Exp2  39160.74  1  
Exp2  33201.8  0  
Exp2  30375.26  0  
Exp2  35695.418  0  
Exp2  13715.32  1  
Exp2  39217.32  0  
Exp2  20637.76  0  
Exp2  44888.44  0  
Exp2  26992.76  1  
Exp2  28466.299  0  
Exp2  37671.62  1  
Exp2  33423.2  0  
Exp2  13237.26  1  
Exp2  28964.86  0  
Exp2  9686.66  1  
Exp2  35313.3  0  
Exp2  33200.16  0  
Exp2  12099.92  1  
Exp2  35286.24  0  
Exp2  31460.94  1  
Exp2  24471.26  0  
Exp2  45214.8  0  
Exp2  28466.299  0  
Exp2  45810.94  0  
Exp2  27900.5  1  
Exp2  19188.0  0  
Exp2  30800.02  1  
Exp2  25575.799  0  
Exp2  26145.7  1  
Exp2  21480.72  0  
Exp2  41523.16  0  
Exp2  52480.82  0  
Exp2  34918.06  1  
Exp2  34930.36  0  
Exp2  7898.2397  1  
Exp2  19014.16  0  
Exp2  29366.66  1  
Exp2  33195.24  0  
Exp2  32591.719  0  
Exp2  39155.0  0  
Exp2  33939.8  0  
Exp2  30103.84  0  
Exp2  32399.84  0  
Exp2  9286.5  1  
Exp2  25122.34  1  
Exp2  40266.918  0  
Exp2  47663.32  0  
Exp2  20881.3  0  
Exp2  57964.98  0  
Exp2  10059.76  1  
Exp2  43373.08  0  
Exp2  12212.26  0  
Exp2  30843.48  1  
Exp2  18101.5  0  
Exp2  16034.28  1  
Exp2  23137.12  0  
Exp2  34080.02  0  
Exp2  34881.16  0  
Exp2  8386.96  1  
Exp2  29392.9  0  
Exp2  44004.48  1  
Exp2  23636.5  0  
Exp2  37436.28  0  
Exp2  40748.258  0  
Exp2  18394.24  1  
Exp2  19869.42  0  
Exp2  32225.18  1  
Exp2  24509.799  0  
Exp2  29469.98  1  
Exp2  30425.28  0  
Exp2  43583.82  0  
Exp2  18522.16  0  
Exp2  18270.42  1  
Exp2  17467.64  0  
Exp2  37524.02  1  
Exp2  33505.2  1  
Exp2  33901.258  0  
Exp2  41137.758  0  
Exp2  25009.18  1  
Exp2  37743.78  0  
Exp2  46389.86  0  
Exp2  25539.72  0  
Exp2  12501.72  1  
Exp2  12059.74  1  
Exp2  16014.6  0  
Exp2  14931.38  1  
Exp2  18922.32  1  
Exp2  24771.379  1  
Exp2  19044.5  0  
Exp2  14120.399  1  
Exp2  23126.459  1  
Exp2  19629.98  1  
Exp2  24307.26  1  
Exp2  7931.04  1  
Exp2  30439.22  1  
Exp2  11973.64  0  
Exp2  43702.72  0  
Exp2  19966.18  0  
Exp2  19163.4  0  
Exp2  7037.2397  1  
Exp2  29239.56  0  
Exp2  1640.0  0  
Exp2  14124.5  1  
Exp2  45050.8  0  
Exp2  29833.24  0  
Exp2  22367.14  1  
Exp2  47851.098  0  
Exp2  28984.54  0  
Exp2  22167.06  0  
Exp2  41392.78  0  
Exp2  33469.94  0  
Exp2  10015.4795  1  
Exp2  33888.14  1  
Exp2  10852.7  1  
Exp2  10487.8  1  
Exp2  20472.94  0  
Exp2  8436.9795  1  
Exp2  22952.62  1  
Exp2  39009.04  0  
Exp2  19538.959  0  
Exp2  14545.16  0  
Exp2  11413.58  1  
Exp2  24647.56  0  
Exp2  5519.42  1  
Exp2  9794.08  1  
Exp2  44378.4  0  
Exp2  14214.7  1  
Exp2  29848.0  1  
Exp2  17557.02  0  
Exp2  43414.9  0  
Exp2  18126.1  1  
Exp2  9125.78  1  
Exp2  5876.94  1  
Exp2  10087.64  1  
Exp2  31274.799  0  
Exp2  38646.6  0  
Exp2  900.36  0  
Exp2  15074.06  1  
Exp2  51702.64  0  
Exp2  43096.74  1  
Exp2  32626.98  0  
Exp2  39483.82  0  
Exp2  35461.72  0  
Exp2  33621.64  0  
Exp2  38160.34  1  
Exp2  7824.44  1  
Exp2  18084.28  1  
Exp2  19051.06  0  
Exp2  30272.76  0  
Exp2  51551.758  0  
Exp2  42047.96  1  
Exp2  31652.82  1  
Exp2  57828.86  0  
Exp2  28634.4  1  
Exp2  9519.38  1  
Exp2  40510.46  1  
Exp2  38357.96  0  
Exp2  36374.38  0  
Exp2  34804.9  0  
Exp2  25456.9  1  
Exp2  16396.72  0  
Exp2  16444.28  1  
Exp2  29893.92  0  
Exp2  12084.34  0  
Exp2  26912.4  0  
Exp2  18845.24  1  
Exp2  32237.48  0  
Exp2  18600.879  0  
Exp2  35739.7  0  
Exp2  30804.94  1  
Exp2  29831.6  0  
Exp2  19216.7  1  
Exp2  8468.14  1  
Exp2  36205.46  0  
Exp2  42332.5  0  
Exp2  12388.56  1  
Exp2  39245.2  0  
Exp2  14460.7  1  
Exp2  19409.4  1  
Exp2  9220.08  1  
Exp2  16884.62  0  
Exp2  16752.6  1  
Exp2  41959.4  0  
Exp2  19301.98  0  
Exp2  10827.28  1  
Exp2  27747.16  0  
Exp2  28230.14  1  
Exp2  29738.12  0  
Exp2  26818.92  1  
Exp2  28689.34  1  
Exp2  9459.52  1  
Exp2  36205.46  1  
Exp2  23573.36  0  
Exp2  24855.02  1  
Exp2  16858.379  0  
Exp2  12322.96  1  
Exp2  18999.4  1  
Exp2  25065.76  0  
Exp2  17608.68  0  
Exp2  9130.7  1  
Exp2  12286.06  0  
Exp2  29014.06  1  
Exp2  36144.78  1  
Exp2  10304.12  1  
Exp2  33153.418  0  
Exp2  2396.04  0  
Exp2  11079.84  1  
Exp2  55348.36  0  
Exp2  9341.439  1  
Exp2  8518.9795  1  
Exp2  15903.08  1  
Exp2  53267.2  0  
Exp2  35853.68  0  
Exp2  11139.7  1  
Exp2  28394.959  0  
Exp2  26385.959  0  
Exp2  1511.26  0  
Exp2  16312.26  1  
Exp2  47510.8  0  
Exp2  8733.0  1  
Exp2  55179.44  0  
Exp2  19226.54  1  
Exp2  38605.6  0  
Exp2  41007.38  0  
Exp2  9960.54  0  
Exp2  30683.58  0  
Exp2  19333.959  1  
Exp2  35628.18  0  
Exp2  15838.3  1  
Exp2  34175.96  0  
Exp2  26006.299  0  
Exp2  13384.86  1  
Exp2  12619.8  1  
Exp2  33237.88  0  
Exp2  8460.76  1  
Exp2  33537.18  0  
Exp2  32977.94  0  
Exp2  42018.44  0  
Exp2  37355.1  0  
Exp2  17001.879  0  
Exp2  8220.5  1  
Exp2  30709.82  1  
Exp2  41719.14  0  
Exp2  36039.0  0  
Exp2  24918.98  1  
Exp2  39988.12  0  
Exp2  16113.0  1  
Exp2  24543.42  0  
Exp2  38982.8  0  
Exp2  29549.52  0  
Exp2  34184.16  0  
Exp2  38004.54  0  
Exp2  24908.32  0  
Exp2  21059.24  0  
Exp2  45052.44  0  
Exp2  40198.86  0  
Exp2  28967.32  0  
Exp2  24732.84  0  
Exp2  7366.88  1  
Exp2  48608.78  0  
Exp2  5942.54  1  
Exp2  60689.02  0  
Exp2  18402.44  1  
Exp2  32578.6  0  
Exp2  21547.14  0  
Exp2  30042.34  1  
Exp2  9803.92  1  
Exp2  46889.24  1  
Exp2  20483.6  1  
Exp2  9635.0  1  
Exp2  6136.88  1  
Exp2  37177.98  0  
Exp2  21259.32  1  
Exp2  11808.82  1  
Exp2  11145.439  0  
Exp2  1027.46  0  
Exp2  48753.098  0  
Exp2  46701.46  1  
Exp2  37404.3  0  
Exp2  13903.1  1  
Exp2  15051.92  1  
Exp2  2724.04  0  
Exp2  21442.18  1  
Exp2  26114.54  1  
Exp2  41739.64  0  
Exp2  31952.12  0  
Exp2  44148.8  0  
Exp2  11580.04  0  
Exp2  44461.22  1  
Exp2  50642.38  0  
Exp2  43953.64  1  
Exp2  27224.82  0  
Exp2  18454.1  1  
Exp2  39055.78  0  
Exp2  11443.1  1  
Exp2  40396.48  0  
Exp2  35929.12  0  
Exp2  10466.4795  1  
Exp2  58125.7  0  
Exp2  42381.7  0  
Exp2  33737.258  0  
Exp2  8516.52  1  
Exp2  14473.0  1  
Exp2  22655.78  1  
Exp2  7055.28  1  
Exp2  40799.1  0  
Exp2  40241.5  0  
Exp2  16717.34  1  
Exp2  65085.86  0  
Exp2  39321.46  1  
Exp2  5352.14  1  
Exp2  19924.36  0  
Exp2  6622.32  1  
Exp2  41979.9  0  
Exp2  39932.36  0  
Exp2  35716.74  1  
Exp2  19366.76  0  
Exp2  24372.86  0  
Exp2  52887.54  0  
Exp2  11066.72  1  
Exp2  31027.16  1  
Exp2  30983.7  0  
Exp2  40531.78  0  
Exp2  17034.68  0  
Exp2  39772.46  1  
Exp2  52679.258  0  
Exp2  29067.36  1  
Exp2  13411.1  1  
Exp2  28891.879  0  
Exp2  21052.68  1  
Exp2  19642.28  0  
Exp2  27009.16  0  
Exp2  50461.16  0  
Exp2  33891.418  0  
Exp2  62351.16  0  
Exp2  49061.418  0  
Exp2  14909.24  0  
Exp2  19420.879  0  
Exp2  18025.24  0  
Exp2  45363.22  0  
Exp2  39635.52  0  
Exp2  13162.64  0  
Exp2  23835.76  1  
Exp2  37488.758  0  
Exp2  30403.14  0  
Exp2  19110.92  0  
Exp2  32367.04  0  
Exp2  11768.64  1  
Exp2  385.4  0  
Exp2  16331.12  1  
Exp2  39241.918  0  
Exp2  18755.86  0  
Exp2  10505.02  0  
Exp2  16616.48  1  
Exp2  22786.98  0  
Exp2  25988.26  0  
Exp2  11845.72  1  
Exp2  16981.379  0  
Exp2  21235.54  1  
Exp2  40304.64  0  
Exp2  34608.918  0  
Exp2  36288.28  1  
Exp2  27269.92  0  
Exp2  29744.68  1  
Exp2  35664.258  1  
Exp2  39885.62  0  
Exp2  39484.64  1  
Exp2  22654.959  1  
Exp2  14598.46  1  
Exp2  16851.82  1  
Exp2  29673.34  0  
Exp2  34112.0  0  
Exp2  9326.68  1  
Exp2  8460.76  1  
Exp2  31784.84  1  
Exp2  18181.86  1  
Exp2  23466.76  1  
Exp2  8709.22  1  
Exp2  32468.719  0  
Exp2  43411.62  0  
Exp2  20829.64  0  
Exp2  5415.28  1  
Exp2  10802.68  1  
Exp2  42567.84  0  
Exp2  39226.34  1  
Exp2  12627.18  0  
Exp2  33333.0  1  
Exp2  44356.258  1  
Exp2  21659.48  1  
Exp2  11930.18  1  
Exp2  34939.38  0  
Exp2  4714.18  1  
Exp2  17815.32  0  
Exp2  40638.38  0  
Exp2  556.77997  0  
Exp2  19467.62  1  
Exp2  9518.56  1  
Exp2  64724.24  0  
Exp2  10626.38  1  
Exp2  38128.36  0  
Exp2  42612.94  0  
Exp2  14716.54  0  
Exp2  11768.64  1  
Exp2  6825.68  1  
Exp2  37597.82  1  
Exp2  32103.82  0  
Exp2  26737.74  0  
Exp2  8457.4795  1  
Exp2  39585.5  0  
Exp2  19748.06  1  
Exp2  5008.56  1  
Exp2  23534.0  1  
Exp2  51095.84  1  
Exp2  35406.78  0  
Exp2  20431.12  0  
Exp2  29037.02  0  
Exp2  34114.46  0  
Exp2  15253.64  0  
Exp2  32308.82  1  
Exp2  34348.16  0  
Exp2  18428.68  0  
Exp2  15214.28  0  
Exp2  29158.379  0  
Exp2  25332.26  0  
Exp2  45775.68  1  
Exp2  18354.06  1  
Exp2  30430.2  0  
Exp2  18164.64  1  
Exp2  27815.22  1  
Exp2  39872.5  0  
Exp2  23570.9  1  
Exp2  39832.32  1  
Exp2  39861.84  0  
Exp2  13169.2  1  
Exp2  8303.32  1  
Exp2  43932.32  0  
Exp2  33110.78  0  
Exp2  20000.62  1  
Exp2  13102.78  1  
Exp2  32280.94  0  
Exp2  9639.92  0  
Exp2  20453.26  0  
Exp2  49765.8  1  
Exp2  11361.1  1  
Exp2  17636.56  0  
Exp2  39267.34  0  
Exp2  34194.82  0  
Exp2  18604.16  0  
Exp2  32781.96  1  
Exp2  9785.06  1  
Exp2  19723.459  0  
Exp2  37373.14  0  
Exp2  39939.74  0  
Exp2  15854.7  1  
Exp2  15965.399  1  
Exp2  38039.8  0  
Exp2  10477.96  1  
Exp2  16838.7  1  
Exp2  41537.918  1  
Exp2  1851.5599  0  
Exp2  19267.54  0  
Exp2  27019.0  0  
Exp2  19329.86  1  
Exp2  9470.18  1  
Exp2  48705.54  0  
Exp2  33228.04  0  
Exp2  27409.32  0  
Exp2  23579.92  0  
Exp2  16661.58  1  
Exp2  36805.7  0  
Exp2  27092.799  1  
Exp2  45428.0  0  
Exp2  21998.959  0  
Exp2  46562.06  0  
Exp2  39865.12  0  
Exp2  38964.758  0  
Exp2  10259.84  1  
Exp2  14165.5  1  
Exp2  8661.66  1  
Exp2  37510.08  1  
Exp2  48337.36  0  
Exp2  18843.6  1  
Exp2  21559.44  1  
Exp2  14504.16  1  
Exp2  9278.3  1  
Exp2  36486.72  0  
Exp2  15122.439  1  
Exp2  37551.9  0  
Exp2  11838.34  1  
Exp2  32898.4  0  
Exp2  10095.02  1  
Exp2  41094.3  0  
Exp2  26527.0  0  
Exp2  21620.94  1  
Exp2  18047.379  0  
Exp2  32762.28  0  
Exp2  8690.36  1  
Exp2  27677.459  1  
Exp2  31123.1  0  
Exp2  33357.6  1  
Exp2  19576.68  0  
Exp2  28420.379  1  
Exp2  14887.92  1  
Exp2  23079.72  1  
Exp2  37618.32  1  
Exp2  43511.66  0  
Exp2  6826.5  1  
Exp2  36023.418  0  
Exp2  38394.86  0  
Exp2  12984.7  1  
Exp2  27649.58  0  
Exp2  25031.32  0  
Exp2  17988.34  1  
Exp2  39587.14  0  
Exp2  52222.52  1  
Exp2  20964.12  0  
Exp2  8694.46  1  
Exp2  18935.44  1  
Exp2  36624.48  0  
Exp2  13233.16  1  
Exp2  36271.06  0  
Exp2  19283.12  0  
Exp2  14240.939  1  
Exp2  31524.9  0  
Exp2  10506.66  1  
Exp2  48193.86  0  
Exp2  7517.76  1  
Exp2  38480.96  0  
Exp2  34617.12  0  
Exp2  11594.8  1  
Exp2  37572.4  0  
Exp2  31377.299  0  
Exp2  40566.22  0  
Exp2  13678.42  1  
Exp2  15211.0  1  
Exp2  17488.14  1  
Exp2  34943.48  1  
Exp2  13935.08  1  
Exp2  44085.66  1  
Exp2  27032.12  0  
Exp2  36652.36  0  
Exp2  32860.68  0  
Exp2  12199.96  1  
Exp2  28265.4  0  
Exp2  35901.24  0  
Exp2  17132.26  1  
Exp2  37947.96  1  
Exp2  16963.34  0  
Exp2  38995.918  0  
Exp2  6803.54  1  
Exp2  27438.84  0  
Exp2  10783.0  1  
Exp2  48256.18  0  
Exp2  21736.56  0  
Exp2  33442.88  0  
Exp2  30312.12  0  
Exp2  38901.62  0  
Exp2  40567.86  0  
Exp2  33148.5  0  
Exp2  21604.54  0  
Exp2  36863.918  0  
Exp2  31820.1  1  
Exp2  20285.16  0  
Exp2  41764.24  0  
Exp2  11564.46  1  
Exp2  36404.72  0  
Exp2  42880.258  0  
Exp2  43369.8  0  
Exp2  30713.92  0  
Exp2  18166.28  0  
Exp2  16683.72  0  
Exp2  14583.7  1  
Exp2  37113.2  0  
Exp2  13508.68  1  
Exp2  8877.32  1  
Exp2  38086.54  0  
Exp2  40955.72  1  
Exp2  22737.78  0  
Exp2  15686.6  0  
Exp2  17580.8  0  
Exp2  26336.76  0  
Exp2  27066.56  0  
Exp2  15929.32  0  
Exp2  21219.959  1  
Exp2  28157.16  0  
Exp2  26753.32  0  
Exp2  40783.52  1  
Exp2  9017.54  1  
Exp2  23586.48  1  
Exp2  31277.26  0  
Exp2  58254.44  0  
Exp2  9935.12  1  
Exp2  35793.0  0  
Exp2  62255.22  0  
Exp2  9680.1  0  
Exp2  32385.08  0  
Exp2  25274.04  0  
Exp2  54218.4  0  
Exp2  25872.64  1  
Exp2  47360.74  0  
Exp2  36480.16  0  
Exp2  24969.82  0  
Exp2  34397.36  0  
Exp2  12193.399  1  
Exp2  12806.76  1  
Exp2  9475.92  0  
Exp2  13146.24  0  
Exp2  19042.86  1  
Exp2  40897.5  0  
Exp2  20996.92  0  
Exp2  9248.78  1  
Exp2  11732.56  1  
Exp2  22926.379  1  
Exp2  16759.98  0  
Exp2  14047.42  0  
Exp2  35552.74  0  
Exp2  26595.06  1  
Exp2  9880.18  1  
Exp2  8947.84  1  
Exp2  10746.1  1  
Exp2  15745.64  0  
Exp2  17315.94  0  
Exp2  43666.64  1  
Exp2  36562.98  0  
Exp2  10648.52  1  
Exp2  109155.94  0  
Exp2  44051.22  0  
Exp2  30772.959  0  
Exp2  20960.02  0  
Exp2  36685.16  0  
Exp2  39939.74  0  
Exp2  31092.76  0  
Exp2  15534.899  1  
Exp2  36531.82  0  
Exp2  33640.5  0  
Exp2  10495.18  0  
Exp2  32791.8  0  
Exp2  9850.66  1  
Exp2  11080.66  1  
Exp2  32600.74  0  
Exp2  8651.82  1  
Exp2  35647.04  0  
Exp2  10364.8  1  
Exp2  40899.96  0  
Exp2  33340.38  1  
Exp2  45819.14  1  
Exp2  12734.6  1  
Exp2  20310.58  1  
Exp2  37063.18  0  
Exp2  23850.52  0  
Exp2  14377.88  1  
Exp2  16537.76  1  
Exp2  38525.24  0  
Exp2  21955.5  0  
Exp2  14757.54  1  
Exp2  26563.08  1  
Exp2  30695.06  0  
Exp2  35483.04  0  
Exp2  17427.459  0  
Exp2  36587.58  0  
Exp2  23292.92  1  
Exp2  10254.92  1  
Exp2  12341.82  0  
Exp2  21523.36  1  
Exp2  587.94  0  
Exp2  27210.06  1  
Exp2  39538.758  0  
Exp2  31378.12  0  
Exp2  18844.42  1  
Exp2  30007.9  1  
Exp2  10302.4795  0  
Exp2  8937.18  1  
Exp2  27797.18  0  
Exp2  35943.06  1  
Exp2  17404.5  1  
Exp2  23025.6  0  
Exp2  21715.24  1  
Exp2  28467.94  1  
Exp2  8377.12  0  
Exp2  60710.34  1  
Exp2  9028.2  1  
Exp2  31002.56  0  
Exp2  15879.3  1  
Exp2  36638.418  1  
Exp2  16753.42  0  
Exp2  11871.14  0  
Exp2  20550.84  1  
Exp2  30323.6  0  
Exp2  33582.28  1  
Exp2  25891.5  1  
Exp2  34486.74  0  
Exp2  26580.299  0  
Exp2  37680.64  0  
Exp2  39770.82  0  
Exp2  20532.8  1  
Exp2  24932.1  0  
Exp2  22204.78  0  
Exp2  28983.72  1  
Exp2  35665.9  1  
Exp2  47695.3  0  
Exp2  33126.36  0  
Exp2  17802.2  0  
Exp2  31651.18  1  
Exp2  9433.28  1  
Exp2  13157.72  1  
Exp2  17315.12  1  
Exp2  50070.84  0  
Exp2  42954.06  1  
Exp2  12389.38  1  
Exp2  9316.84  0  
Exp2  31649.54  0  
Exp2  33353.5  1  
Exp2  16366.38  1  
Exp2  28319.52  1  
Exp2  35249.34  1  
Exp2  30561.4  0  
Exp2  49654.28  1  
Exp2  21513.52  1  
Exp2  38280.88  0  
Exp2  27698.78  1  
Exp2  9868.7  1  
Exp2  42516.18  1  
Exp2  36051.3  1  
Exp2  10808.42  1  
Exp2  19554.54  0  
Exp2  37092.7  0  
Exp2  42296.418  0  
Exp2  16543.5  0  
Exp2  33163.258  0  
Exp2  32449.04  1  
Exp2  43801.94  0  
Exp2  16404.92  1  
Exp2  28397.42  1  
Exp2  23173.2  0  
Exp2  31429.78  0  
Exp2  7780.98  1  
Exp2  41496.918  0  
Exp2  27930.02  0  
Exp2  9020.0  1  
Exp2  5190.6  1  
Exp2  41055.758  0  
Exp2  40831.08  1  
Exp2  12161.42  0  
Exp2  30968.94  1  
Exp2  29692.2  0  
Exp2  36670.4  1  
Exp2  34482.64  0  
Exp2  14053.9795  1  
Exp2  18137.58  0  
Exp2  9062.64  1  
Exp2  43419.0  0  
Exp2  19788.24  0  
Exp2  5535.0  1  
Exp2  36380.94  1  
Exp2  40979.5  1  
Exp2  5448.9  1  
Exp2  22256.44  1  
Exp2  26321.18  1  
Exp2  26207.2  0  
Exp2  19186.36  1  
Exp2  10009.74  1  
Exp2  35487.96  0  
Exp2  20720.58  0  
Exp2  14571.399  0  
Exp2  8733.82  1  
Exp2  36297.3  1  
Exp2  29841.44  1  
Exp2  26153.9  0  
Exp2  14782.14  0  
Exp2  50074.94  0  
Exp2  12052.36  1  
Exp2  26476.16  1  
Exp2  35799.56  0  
Exp2  33832.38  1  
Exp2  9551.36  1  
Exp2  14246.68  0  
Exp2  17848.12  1  
Exp2  9406.22  1  
Exp2  39761.8  0  
Exp2  27057.54  1  
Exp2  18638.6  0  
Exp2  18527.08  0  
Exp2  10298.38  1  
Exp2  49971.62  1  
Exp2  10008.92  0  
Exp2  43808.5  0  
Exp2  22141.64  0  
Exp2  44573.56  0  
Exp2  17263.459  1  
Exp2  21231.44  0  
Exp2  26499.94  1  
Exp2  30340.82  0  
Exp2  14600.92  1  
Exp2  17634.92  1  
Exp2  34616.3  1  
Exp2  19311.82  0  
Exp2  36249.74  0  
Exp2  12050.72  1  
Exp2  16778.02  0  
Exp2  24800.08  0  
Exp2  39851.18  0  
Exp2  22244.959  1  
Exp2  19011.7  1  
Exp2  9797.36  1  
Exp2  10753.4795  1  
Exp2  15296.28  1  
Exp2  37274.74  0  
Exp2  28261.299  1  
Exp2  30909.9  0  
Exp2  10391.04  1  
Exp2  20723.86  0  
Exp2  28128.459  1  
Exp2  35381.36  1  
Exp2  30834.459  0  
Exp2  32085.78  0  
Exp2  8623.12  1  
Exp2  16851.82  0  
Exp2  25064.94  0  
Exp2  19128.959  1  
Exp2  46742.46  0  
Exp2  12437.76  1  
Exp2  33193.6  1  
Exp2  35995.54  0  
Exp2  8218.04  1  
Exp2  11631.7  0  
Exp2  12408.24  0  
Exp2  10927.32  1  
Exp2  19245.4  0  
Exp2  20349.94  0  
Exp2  33376.46  1  
Exp2  10678.86  0  
Exp2  26849.26  1  
Exp2  16346.7  1  
Exp2  14841.18  1  
Exp2  43640.4  0  
Exp2  10634.58  1  
Exp2  6939.66  1  
Exp2  10514.86  1  
Exp2  9424.26  1  
Exp2  37401.02  0  
Exp2  12589.46  1  
Exp2  41410.0  1  
Exp2  33260.02  1  
Exp2  31663.48  1  
Exp2  38638.4  1  
Exp2  46553.86  0  
Exp2  43028.68  0  
Exp2  34581.86  0  
Exp2  33903.72  0  
Exp2  21872.68  0  
Exp2  49182.78  1  
Exp2  25515.94  1  
Exp2  20004.72  0  
Exp2  25340.459  1  
Exp2  33257.56  1  
Exp2  43070.5  0  
Exp2  33932.418  0  
Exp2  52708.78  0  
Exp2  12623.899  0  
Exp2  32403.94  0  
Exp2  18125.28  1  
Exp2  19425.8  1  
Exp2  38568.7  1  
Exp2  39779.02  1  
Exp2  10983.08  1  
Exp2  19900.58  1  
Exp2  9656.32  1  
Exp2  26813.18  1  
Exp2  30608.959  0  
Exp2  26299.04  0  
Exp2  23658.64  0  
Exp2  10509.939  1  
Exp2  18496.74  1  
Exp2  25280.6  0  
Exp2  17788.26  0  
Exp2  34230.08  0  
Exp2  22650.04  1  
Exp2  22342.54  1  
Exp2  33978.34  0  
Exp2  9594.82  1  
Exp2  22326.959  0  
Exp2  27672.54  1  
Exp2  12036.78  1  
Exp2  6664.96  1  
Exp2  9675.18  1  
Exp2  12131.899  1  
Exp2  30532.7  0  
Exp2  8758.42  1  
Exp2  31320.72  1  
Exp2  37339.52  1  
Exp2  12979.78  1  
Exp2  33583.1  0  
Exp2  18677.959  0  
Exp2  8855.18  1  
Exp2  36559.7  1  
Exp2  43865.9  1  
Exp2  39928.258  1  
Exp2  30445.78  1  
Exp2  36073.44  0  
Exp2  35754.46  0  
Exp2  52128.22  0  
Exp2  35739.7  0  
Exp2  26423.68  0  
Exp2  27795.54  0  
Exp2  27676.64  1  
Exp2  7958.1  1  
Exp2  11158.56  1  
Exp2  19996.52  1  
Exp2  11920.34  0  
Exp2  12544.36  1  
Exp2  22322.86  1  
Exp2  30155.5  1  
Exp2  14413.14  1  
Exp2  11030.64  1  
Exp2  49637.06  0  
Exp2  12521.399  0  
Exp2  3150.44  0  
Exp2  25112.5  0  
Exp2  39794.6  0  
Exp2  30730.32  0  
Exp2  9517.74  1  
Exp2  30100.56  0  
Exp2  26810.72  0  
Exp2  35004.98  0  
Exp2  33704.46  1  
Exp3  27460.16  0  
Exp3  24086.68  0  
Exp3  4554.28  1  
Exp3  8259.86  0  
Exp3  31761.879  0  
Exp3  4949.52  1  
Exp3  11677.62  0  
Exp3  3795.78  1  
Exp3  5110.2397  1  
Exp3  23652.9  0  
Exp3  28565.52  0  
Exp3  24545.06  1  
Exp3  4618.2397  1  
Exp3  21944.84  0  
Exp3  8535.38  1  
Exp3  5676.86  1  
Exp3  48270.12  0  
Exp3  4847.84  1  
Exp3  6916.6997  1  
Exp3  13696.46  0  
Exp3  36107.88  0  
Exp3  25974.32  0  
Exp3  21219.959  0  
Exp3  8971.62  0  
Exp3  23069.879  0  
Exp3  31189.52  0  
Exp3  20152.32  0  
Exp3  8014.6797  0  
Exp3  8628.04  1  
Exp3  2372.26  0  
Exp3  4806.02  1  
Exp3  43326.34  0  
Exp3  10222.12  0  
Exp3  8839.6  0  
Exp3  27971.84  0  
Exp3  19632.44  0  
Exp3  40113.58  0  
Exp3  7394.76  0  
Exp3  40261.18  0  
Exp3  5327.54  0  
Exp3  16746.86  1  
Exp3  29585.6  0  
Exp3  34619.58  0  
Exp3  4627.26  1  
Exp3  11794.06  0  
Exp3  35557.66  0  
Exp3  3663.76  1  
Exp3  15097.02  0  
Exp3  25148.58  0  
Exp3  5832.66  1  
Exp3  25746.36  1  
Exp3  3665.4  1  
Exp3  6731.38  1  
Exp3  26806.62  0  
Exp3  24678.72  0  
Exp3  30795.1  0  
Exp3  13129.84  0  
Exp3  6919.16  1  
Exp3  3573.56  0  
Exp3  7175.0  1  
Exp3  8214.76  0  
Exp3  15341.38  1  
Exp3  3065.98  1  
Exp3  4470.64  1  
Exp3  39412.48  0  
Exp3  13829.3  0  
Exp3  33053.38  0  
Exp3  52390.62  1  
Exp3  2368.98  1  
Exp3  6505.06  1  
Exp3  5574.36  0  
Exp3  8033.54  1  
Exp3  9761.28  0  
Exp3  5813.8  1  
Exp3  16897.74  0  
Exp3  40026.66  0  
Exp3  11625.14  0  
Exp3  20313.04  0  
Exp3  8047.48  0  
Exp3  7112.68  1  
Exp3  1097.98  0  
Exp3  17279.04  0  
Exp3  33714.3  0  
Exp3  45938.86  0  
Exp3  3217.68  1  
Exp3  4241.04  1  
Exp3  3506.32  1  
Exp3  7596.48  1  
Exp3  3708.04  1  
Exp3  10372.18  0  
Exp3  29638.08  0  
Exp3  27137.08  0  
Exp3  3107.8  1  
Exp3  28808.24  0  
Exp3  5767.06  0  
Exp3  7258.64  1  
Exp3  4480.48  1  
Exp3  24666.42  0  
Exp3  32810.66  0  
Exp3  13888.34  1  
Exp3  33799.58  0  
Exp3  3875.32  0  
Exp3  4636.28  0  
Exp3  4691.2197  1  
Exp3  31151.799  0  
Exp3  17845.66  0  
Exp3  30308.84  1  
Exp3  2245.16  0  
Exp3  7342.28  1  
Exp3  26001.379  0  
Exp3  13073.26  0  
Exp3  27726.66  0  
Exp3  44678.52  0  
Exp3  22684.48  0  
Exp3  29376.5  0  
Exp3  37546.16  0  
Exp3  17031.4  1  
Exp3  23825.92  0  
Exp3  31428.959  0  
Exp3  15340.56  0  
Exp3  32622.879  0  
Exp3  16277.0  0  
Exp3  4291.06  1  
Exp3  8953.58  1  
Exp3  25121.52  0  
Exp3  2947.08  1  
Exp3  33063.22  0  
Exp3  6919.16  1  
Exp3  5898.26  0  
Exp3  11029.0  1  
Exp3  32289.959  0  
Exp3  4934.76  1  
Exp3  32272.74  0  
Exp3  6196.7397  1  
Exp3  13207.74  0  
Exp3  13421.76  0  
Exp3  3841.7  1  
Exp3  9726.02  1  
Exp3  2934.78  1  
Exp3  37080.4  1  
Exp3  10505.02  0  
Exp3  9644.84  1  
Exp3  31917.68  0  
Exp3  5487.44  0  
Exp3  8418.12  0  
Exp3  7660.44  1  
Exp3  7851.5  1  
Exp3  28053.02  0  
Exp3  6217.2397  1  
Exp3  20945.26  0  
Exp3  2161.52  0  
Exp3  38904.08  0  
Exp3  5957.3  1  
Exp3  3865.48  1  
Exp3  22201.5  0  
Exp3  18368.82  0  
Exp3  517.42  0  
Exp3  7334.08  1  
Exp3  7988.44  0  
Exp3  69.7  0  
Exp3  11738.3  0  
Exp3  38445.7  1  
Exp3  8678.88  1  
Exp3  4947.06  1  
Exp3  5583.38  1  
Exp3  3219.32  1  
Exp3  4672.36  1  
Exp3  26181.78  1  
Exp3  3409.56  0  
Exp3  31988.2  1  
Exp3  19438.92  1  
Exp3  31514.24  0  
Exp3  5657.18  1  
Exp3  15024.04  0  
Exp3  31830.76  0  
Exp3  19409.4  0  
Exp3  11219.24  0  
Exp3  6845.36  1  
Exp3  3676.88  1  
Exp3  31572.459  1  
Exp3  34766.36  0  
Exp3  3940.0999  1  
Exp3  24511.44  0  
Exp3  4965.1  1  
Exp3  25022.299  0  
Exp3  10900.26  0  
Exp3  35380.54  0  
Exp3  9479.2  1  
Exp3  17110.12  0  
Exp3  22175.26  0  
Exp3  14983.86  0  
Exp3  8072.08  0  
Exp3  42753.98  0  
Exp3  6635.44  0  
Exp3  23979.26  0  
Exp3  4760.92  0  
Exp3  47315.64  1  
Exp3  23970.24  0  
Exp3  3639.16  1  
Exp3  4686.3  1  
Exp3  1034.02  0  
Exp3  18409.82  0  
Exp3  8256.58  0  
Exp3  21404.459  0  
Exp3  7316.86  1  
Exp3  6905.2197  1  
Exp3  30532.7  0  
Exp3  3040.56  0  
Exp3  23462.66  0  
Exp3  5664.56  1  
Exp3  31213.299  0  
Exp3  5538.28  0  
Exp3  5501.38  1  
Exp3  37343.62  0  
Exp3  32952.52  0  
Exp3  27315.84  0  
Exp3  4264.0  0  
Exp3  29134.6  0  
Exp3  19392.18  0  
Exp3  7226.66  0  
Exp3  29159.2  1  
Exp3  6796.16  1  
Exp3  2177.92  1  
Exp3  13327.46  0  
Exp3  4843.7397  1  
Exp3  6579.68  1  
Exp3  16545.959  0  
Exp3  38932.78  0  
Exp3  5736.7197  1  
Exp3  8991.3  1  
Exp3  7457.08  1  
Exp3  4433.7397  0  
Exp3  21886.62  0  
Exp3  48615.34  0  
Exp3  29795.52  0  
Exp3  18823.92  0  
Exp3  10863.36  0  
Exp3  4855.2197  1  
Exp3  7762.94  1  
Exp3  9507.9  1  
Exp3  23823.459  0  
Exp3  35224.74  1  
Exp3  22988.7  1  
Exp3  3741.66  1  
Exp3  15614.439  0  
Exp3  34718.8  0  
Exp3  8621.4795  0  
Exp3  4821.6  1  
Exp3  4127.88  1  
Exp3  9181.54  0  
Exp3  4075.4  1  
Exp3  4651.04  1  
Exp3  34552.34  0  
Exp3  35752.0  0  
Exp3  15776.8  0  
Exp3  8270.52  1  
Exp3  4094.26  1  
Exp3  27010.799  0  
Exp3  38495.72  0  
Exp3  3645.72  1  
Exp3  28771.34  1  
Exp3  14286.86  1  
Exp3  21921.879  0  
Exp3  29702.04  0  
Exp3  31387.959  0  
Exp3  17470.1  0  
Exp3  4765.84  1  
Exp3  5745.7397  0  
Exp3  4011.44  1  
Exp3  7394.76  0  
Exp3  29369.94  0  
Exp3  5111.06  1  
Exp3  2262.38  0  
Exp3  11490.66  0  
Exp3  25917.74  0  
Exp3  39636.34  0  
Exp3  31920.14  0  
Exp3  18148.24  0  
Exp3  8854.36  1  
Exp3  30525.32  0  
Exp3  5357.06  1  
Exp3  17930.12  0  
Exp3  21648.0  0  
Exp3  4373.88  1  
Exp3  8720.7  1  
Exp3  16230.26  0  
Exp3  4646.94  1  
Exp3  16422.959  0  
Exp3  2110.68  1  
Exp3  31822.56  0  
Exp3  39879.88  0  
Exp3  2228.76  1  
Exp3  6566.56  1  
Exp3  26845.16  0  
Exp3  4155.76  1  
Exp3  32567.12  1  
Exp3  29365.02  0  
Exp3  6248.4  1  
Exp3  31116.54  0  
Exp3  34768.0  0  
Exp3  6106.54  1  
Exp3  14167.14  0  
Exp3  25315.04  0  
Exp3  21582.4  1  
Exp3  5735.9  0  
Exp3  47441.098  0  
Exp3  27702.879  0  
Exp3  5892.52  1  
Exp3  14217.9795  0  
Exp3  599.42  0  
Exp3  14049.06  0  
Exp3  37797.08  0  
Exp3  29446.2  0  
Exp3  11193.82  1  
Exp3  6409.94  1  
Exp3  27479.84  0  
Exp3  4478.84  1  
Exp3  22616.42  0  
Exp3  7059.38  1  
Exp3  4369.78  0  
Exp3  3293.94  1  
Exp3  9979.4  1  
Exp3  19761.18  0  
Exp3  7252.08  0  
Exp3  9613.68  0  
Exp3  27434.74  0  
Exp3  28218.66  0  
Exp3  7102.02  0  
Exp3  4150.02  1  
Exp3  7004.44  1  
Exp3  5134.84  1  
Exp3  11786.68  1  
Exp3  7372.62  0  
Exp3  4760.1  1  
Exp3  23214.2  0  
Exp3  21137.959  0  
Exp3  5121.7197  0  
Exp3  9092.16  0  
Exp3  3512.06  0  
Exp3  24521.28  0  
Exp3  24390.9  0  
Exp3  26800.06  0  
Exp3  28549.12  0  
Exp3  29375.68  1  
Exp3  27281.4  1  
Exp3  3535.84  1  
Exp3  4645.3  1  
Exp3  4550.18  1  
Exp3  26130.12  0  
Exp3  27634.82  0  
Exp3  38429.3  0  
Exp3  29763.54  0  
Exp3  27356.84  0  
Exp3  28696.72  1  
Exp3  21583.22  0  
Exp3  18094.94  0  
Exp3  18110.52  0  
Exp3  7507.1  1  
Exp3  22207.24  0  
Exp3  7215.18  1  
Exp3  3395.6199  1  
Exp3  11088.04  1  
Exp3  4396.84  1  
Exp3  12892.04  0  
Exp3  4643.66  1  
Exp3  3320.18  1  
Exp3  9029.84  0  
Exp3  34251.4  0  
Exp3  11798.9795  0  
Exp3  3560.44  1  
Exp3  24569.66  0  
Exp3  4340.26  1  
Exp3  3867.94  1  
Exp3  24480.28  0  
Exp3  24199.84  0  
Exp3  23437.24  0  
Exp3  39657.66  0  
Exp3  14388.54  1  
Exp3  33336.28  0  
Exp3  10665.74  0  
Exp3  2922.48  1  
Exp3  7612.06  1  
Exp3  4648.58  1  
Exp3  5169.28  1  
Exp3  23534.0  0  
Exp3  37378.88  0  
Exp3  27861.14  0  
Exp3  6260.6997  0  
Exp3  6554.26  1  
Exp3  7791.64  0  
Exp3  25306.02  0  
Exp3  30586.82  1  
Exp3  28789.379  1  
Exp3  14495.96  0  
Exp3  26836.959  0  
Exp3  5632.58  0  
Exp3  8713.32  1  
Exp3  13529.18  0  
Exp3  37018.08  0  
Exp3  17110.94  0  
Exp3  3872.8599  0  
Exp3  10746.92  0  
Exp3  23482.34  0  
Exp3  5047.1  1  
Exp3  49860.098  0  
Exp3  17431.56  0  
Exp3  3881.06  1  
Exp3  30932.04  0  
Exp3  21739.84  0  
Exp3  14538.6  0  
Exp3  11211.86  1  
Exp3  25569.24  0  
Exp3  6027.0  1  
Exp3  30125.98  0  
Exp3  22654.14  0  
Exp3  12708.36  0  
Exp3  19055.16  0  
Exp3  7640.76  0  
Exp3  37739.68  0  
Exp3  3548.14  1  
Exp3  13191.34  1  
Exp3  15621.82  1  
Exp3  10220.4795  0  
Exp3  39637.98  0  
Exp3  17841.56  1  
Exp3  29134.6  0  
Exp3  39975.82  0  
Exp3  8507.5  1  
Exp3  6723.18  1  
Exp3  20951.0  0  
Exp3  8855.18  1  
Exp3  3972.9  1  
Exp3  13834.22  0  
Exp3  21313.44  0  
Exp3  33861.9  0  
Exp3  4842.92  0  
Exp3  30388.379  0  
Exp3  22732.04  0  
Exp3  16463.14  0  
Exp3  22358.94  0  
Exp3  6251.68  1  
Exp3  10510.76  0  
Exp3  22922.28  0  
Exp3  38820.44  0  
Exp3  5649.8  1  
Exp3  12211.439  0  
Exp3  22408.959  1  
Exp3  37250.96  0  
Exp3  15867.82  0  
Exp3  34645.82  0  
Exp3  11447.2  0  
Exp3  8524.72  1  
Exp3  5087.28  1  
Exp3  31465.86  0  
Exp3  30320.32  0  
Exp3  19833.34  0  
Exp3  21916.14  0  
Exp3  7754.7397  1  
Exp3  5213.56  1  
Exp3  31617.56  0  
Exp3  12339.36  0  
Exp3  17737.42  0  
Exp3  28737.72  0  
Exp3  15953.92  0  
Exp3  23823.459  1  
Exp3  1680.1799  0  
Exp3  7023.3  1  
Exp3  6765.82  1  
Exp3  3727.72  1  
Exp3  14055.62  1  
Exp3  14452.5  0  
Exp3  16741.12  1  
Exp3  11156.1  1  
Exp3  33036.98  0  
Exp3  5316.06  0  
Exp3  4614.14  1  
Exp3  29843.08  0  
Exp3  20757.48  0  
Exp3  7841.66  1  
Exp3  7853.96  0  
Exp3  33569.98  0  
Exp3  29073.92  0  
Exp3  8045.02  1  
Exp3  20199.879  0  
Exp3  9342.26  0  
Exp3  3486.64  1  
Exp3  49899.46  0  
Exp3  3835.14  1  
Exp3  5925.32  1  
Exp3  20274.5  0  
Exp3  10608.34  0  
Exp3  20864.08  0  
Exp3  19441.379  0  
Exp3  5692.44  1  
Exp3  20285.98  0  
Exp3  14224.54  0  
Exp3  4832.26  0  
Exp3  6947.04  0  
Exp3  4305.0  1  
Exp3  2423.1  1  
Exp3  27380.62  0  
Exp3  8359.9  0  
Exp3  9087.24  1  
Exp3  9037.22  0  
Exp3  6152.46  1  
Exp3  5957.3  0  
Exp3  21642.26  0  
Exp3  6607.56  1  
Exp3  17342.18  0  
Exp3  29213.32  0  
Exp3  5047.1  1  
Exp3  24985.4  0  
Exp3  9641.56  0  
Exp3  17337.26  0  
Exp3  4696.96  0  
Exp3  4576.42  1  
Exp3  5529.26  1  
Exp3  27518.379  0  
Exp3  4786.34  0  
Exp3  3678.52  1  
Exp3  713.39996  0  
Exp3  3743.3  0  
Exp3  7858.06  1  
Exp3  17908.8  0  
Exp3  4933.12  1  
Exp3  18566.44  0  
Exp3  33368.258  0  
Exp3  24084.22  1  
Exp3  48090.54  0  
Exp3  13602.16  0  
Exp3  3808.08  1  
Exp3  4446.04  1  
Exp3  24486.84  0  
Exp3  18394.24  0  
Exp3  31478.16  0  
Exp3  14266.36  0  
Exp3  3678.52  1  
Exp3  38746.64  1  
Exp3  14968.28  0  
Exp3  30758.2  0  
Exp3  70494.58  0  
Exp3  12556.66  0  
Exp3  17836.64  1  
Exp3  30104.66  0  
Exp3  8296.76  1  
Exp3  7117.6  1  
Exp3  5134.84  1  
Exp3  2965.94  0  
Exp3  42565.38  0  
Exp3  14559.1  0  
Exp3  6579.68  1  
Exp3  28929.6  0  
Exp3  2824.08  0  
Exp3  7276.68  1  
Exp3  6387.8  1  
Exp3  3129.94  1  
Exp3  3520.26  1  
Exp3  25684.04  0  
Exp3  5081.54  1  
Exp3  31984.1  0  
Exp3  4436.2  1  
Exp3  8260.68  0  
Exp3  28290.0  0  
Exp3  4159.04  0  
Exp3  8601.8  0  
Exp3  21344.6  0  
Exp3  5010.2  1  
Exp3  6888.82  1  
Exp3  9882.64  0  
Exp3  6438.64  1  
Exp3  14138.439  0  
Exp3  5020.86  1  
Exp3  9235.66  0  
Exp3  9311.92  1  
Exp3  10828.1  0  
Exp3  35861.88  0  
Exp3  19639.0  0  
Exp3  3242.28  1  
Exp3  9236.4795  0  
Exp3  28737.72  0  
Exp3  3865.48  1  
Exp3  11833.42  0  
Exp3  6400.1  0  
Exp3  19320.84  1  
Exp3  31390.42  0  
Exp3  4241.04  1  
Exp3  7148.76  1  
Exp3  10408.26  1  
Exp3  3716.24  0  
Exp3  8545.22  1  
Exp3  41723.24  0  
Exp3  6004.04  1  
Exp3  6008.14  1  
Exp3  24813.2  0  
Exp3  34929.54  0  
Exp3  9055.26  1  
Exp3  8787.12  1  
Exp3  38456.36  0  
Exp3  27224.0  0  
Exp3  20273.68  0  
Exp3  16843.62  0  
Exp3  9122.5  0  
Exp3  18492.64  0  
Exp3  20649.24  1  
Exp3  7916.28  1  
Exp3  6355.82  0  
Exp3  3704.76  0  
Exp3  26632.78  1  
Exp3  6118.02  0  
Exp3  9297.16  0  
Exp3  26208.84  0  
Exp3  31068.98  0  
Exp3  10028.6  0  
Exp3  27847.2  0  
Exp3  24948.5  0  
Exp3  8679.7  1  
Exp3  15931.78  1  
Exp3  2466.56  1  
Exp3  9715.36  0  
Exp3  31559.34  0  
Exp3  16092.5  0  
Exp3  15173.28  1  
Exp3  1696.58  0  
Exp3  29529.02  1  
Exp3  14687.02  0  
Exp3  3354.6199  0  
Exp3  279.62  0  
Exp3  5717.86  1  
Exp3  19650.48  0  
Exp3  9177.439  0  
Exp3  4395.2  1  
Exp3  13203.64  1  
Exp3  7599.76  0  
Exp3  15072.42  0  
Exp3  33340.38  0  
Exp3  21767.72  0  
Exp3  29748.78  0  
Exp3  15026.5  0  
Exp3  17598.84  0  
Exp3  10062.22  1  
Exp3  29195.28  0  
Exp3  23106.78  0  
Exp3  14589.439  1  
Exp3  36949.2  0  
Exp3  8667.4  1  
Exp3  5402.98  0  
Exp3  25648.78  0  
Exp3  36009.48  1  
Exp3  20285.98  1  
Exp3  18054.76  0  
Exp3  10053.2  0  
Exp3  37272.28  0  
Exp3  18219.58  1  
Exp3  17045.34  0  
Exp3  25080.52  0  
Exp3  48936.78  0  
Exp3  11944.939  1  
Exp3  21042.84  0  
Exp3  4152.48  1  
Exp3  19715.26  0  
Exp3  46410.36  0  
Exp3  39167.3  0  
Exp3  8813.36  0  
Exp3  32727.02  0  
Exp3  3803.16  1  
Exp3  3500.58  1  
Exp3  28212.1  1  
Exp3  3578.48  1  
Exp3  3626.8599  1  
Exp3  5998.3  0  
Exp3  8900.28  1  
Exp3  16713.24  0  
Exp3  6114.7397  0  
Exp3  4812.58  0  
Exp3  9179.08  0  
Exp3  4490.32  1  
Exp3  11666.96  1  
Exp3  23178.12  0  
Exp3  22997.72  0  
Exp3  6833.88  1  
Exp3  6583.78  1  
Exp3  4137.7197  1  
Exp3  7307.84  0  
Exp3  19283.94  1  
Exp3  21453.66  0  
Exp3  2749.46  1  
Exp3  19535.68  0  
Exp3  7703.08  0  
Exp3  4266.46  0  
Exp3  21942.379  0  
Exp3  25706.18  0  
Exp3  4331.2397  1  
Exp3  29179.7  0  
Exp3  43346.02  1  
Exp3  34237.46  0  
Exp3  3569.46  1  
Exp3  26051.4  0  
Exp3  7870.36  1  
Exp3  13780.1  0  
Exp3  19945.68  0  
Exp3  4459.16  0  
Exp3  20610.7  0  
Exp3  6358.28  1  
Exp3  18120.36  0  
Exp3  23728.34  1  
Exp3  26627.86  0  
Exp3  29715.98  0  
Exp3  21548.78  0  
Exp3  7121.6997  1  
Exp3  31724.16  0  
Exp3  10258.2  0  
Exp3  12552.56  0  
Exp3  4728.12  1  
Exp3  3630.96  1  
Exp3  24981.299  0  
Exp3  21939.92  0  
Exp3  41111.52  1  
Exp3  4774.86  1  
Exp3  15956.38  0  
Exp3  29330.58  0  
Exp3  3534.2  1  
Exp3  9543.9795  0  
Exp3  18286.0  0  
Exp3  34314.54  0  
Exp3  4727.3  1  
Exp3  14721.46  0  
Exp3  21798.879  0  
Exp3  28397.42  0  
Exp3  3950.76  0  
Exp3  33105.86  1  
Exp3  16088.399  1  
Exp3  9987.6  0  
Exp3  19763.64  0  
Exp3  22135.9  0  
Exp3  4931.48  1  
Exp3  21190.44  0  
Exp3  4220.54  1  
Exp3  5908.1  1  
Exp3  17877.64  0  
Exp3  4226.28  1  
Exp3  30523.68  0  
Exp3  5157.8  0  
Exp3  19232.28  0  
Exp3  32364.58  0  
Exp3  18986.28  0  
Exp3  8723.16  0  
Exp3  18930.52  1  
Exp3  3248.84  1  
Exp3  10428.76  0  
Exp3  28284.26  0  
Exp3  7494.8  0  
Exp3  31678.24  0  
Exp3  8229.52  1  
Exp3  4212.34  1  
Exp3  4701.88  1  
Exp3  21501.22  0  
Exp3  5653.08  1  
Exp3  40192.3  0  
Exp3  4185.28  1  
Exp3  16700.12  0  
Exp3  22786.98  0  
Exp3  3430.06  1  
Exp3  36031.62  0  
Exp3  4030.3  1  
Exp3  15464.38  0  
Exp3  10381.2  0  
Exp3  6507.52  1  
Exp3  4848.66  1  
Exp3  32662.24  0  
Exp3  4639.56  1  
Exp3  10075.34  0  
Exp3  22106.379  0  
Exp3  8414.02  1  
Exp3  32237.48  0  
Exp3  11845.72  1  
Exp3  39993.86  0  
Exp3  15955.56  0  
Exp3  8932.26  1  
Exp3  32121.86  0  
Exp3  10792.02  1  
Exp3  3902.38  1  
Exp3  8545.22  1  
Exp3  44105.34  0  
Exp3  29047.68  0  
Exp3  3809.72  1  
Exp3  7227.48  1  
Exp3  6345.16  0  
Exp3  6282.84  1  
Exp3  23980.9  0  
Exp3  26078.459  0  
Exp3  8565.72  1  
Exp3  10553.4  0  
Exp3  36954.12  0  
Exp3  34300.6  0  
Exp3  27221.54  1  
Exp3  37592.9  0  
Exp3  20384.379  0  
Exp3  16208.939  0  
Exp3  23567.62  0  
Exp3  20970.68  1  
Exp3  37055.8  0  
Exp3  5328.36  1  
Exp3  10019.58  1  
Exp3  8439.439  0  
Exp3  7552.1997  0  
Exp3  21895.64  0  
Exp3  35708.54  0  
Exp3  10910.92  1  
Exp3  11703.04  0  
Exp3  8180.32  1  
Exp3  25459.36  0  
Exp3  4446.04  1  
Exp3  19340.52  0  
Exp3  14800.18  0  
Exp3  8691.18  1  
Exp3  32404.76  0  
Exp3  4985.6  1  
Exp3  7211.08  0  
Exp3  4875.7197  0  
Exp3  4724.02  1  
Exp3  2894.5999  0  
Exp3  17944.06  0  
Exp3  15224.12  0  
Exp3  16653.379  1  
Exp3  16279.46  0  
Exp3  15453.72  0  
Exp3  5157.8  1  
Exp3  32496.6  0  
Exp3  4864.2397  1  
Exp3  23515.14  0  
Exp3  36348.96  0  
Exp3  25195.32  0  
Exp3  11183.9795  1  
Exp3  5499.7397  1  
Exp3  14325.399  0  
Exp3  16840.34  1  
Exp3  19927.64  0  
Exp3  32051.34  0  
Exp3  5320.98  1  
Exp3  19425.8  0  
Exp3  4835.54  1  
Exp3  22126.879  0  
Exp3  6369.76  0  
Exp3  32895.12  0  
Exp3  40872.08  1  
Exp3  37250.14  0  
Exp3  4086.88  1  
Exp3  12869.08  0  
Exp3  22412.24  0  
Exp3  13951.4795  0  
Exp3  28153.06  0  
Exp3  27058.36  0  
Exp3  11308.62  0  
Exp3  5136.48  1  
Exp3  13803.88  0  
Exp3  5121.7197  1  
Exp3  23997.299  1  
Exp3  28433.5  0  
Exp3  5488.26  1  
Exp3  22581.98  0  
Exp3  33776.62  0  
Exp3  5730.16  1  
Exp3  11106.9  0  
Exp3  3091.4  0  
Exp3  8159.0  0  
Exp3  4264.0  1  
Exp3  4042.5999  1  
Exp3  3342.32  1  
Exp3  35572.418  0  
Exp3  15555.399  0  
Exp3  10617.36  0  
Exp3  24832.06  0  
Exp3  33395.32  0  
Exp3  40590.0  0  
Exp3  8960.96  0  
Exp3  30679.48  0  
Exp3  4183.64  1  
Exp3  3876.14  1  
Exp3  23106.78  0  
Exp3  33655.258  0  
Exp3  32229.28  0  
Exp3  33328.08  0  
Exp3  25110.86  0  
Exp3  24223.62  0  
Exp3  40254.62  0  
Exp3  33058.3  0  
Exp3  9190.56  1  
Exp3  6906.04  0  
Exp3  6844.54  1  
Exp3  24263.799  0  
Exp3  26317.9  0  
Exp3  32900.86  0  
Exp3  35774.96  0  
Exp3  15616.08  1  
Exp3  34303.06  0  
Exp3  1457.14  0  
Exp3  26568.0  1  
Exp3  30880.379  0  
Exp3  6106.54  1  
Exp3  21278.18  0  
Exp3  14822.32  0  
Exp3  28459.74  0  
Exp3  24380.24  0  
Exp3  31743.02  0  
Exp3  26134.22  0  
Exp3  5796.58  1  
Exp3  22117.04  1  
Exp3  28637.68  0  
Exp3  9112.66  1  
Exp3  9292.24  1  
Exp3  36421.12  0  
Exp3  13598.06  0  
Exp3  10889.6  1  
Exp3  26616.379  0  
Exp3  10213.1  1  
Exp3  25214.18  1  
Exp3  27667.62  0  
Exp3  2532.16  0  
Exp3  30165.34  0  
Exp3  14316.38  0  
Exp3  32739.32  0  
Exp3  6279.56  1  
Exp3  5103.68  1  
Exp3  30413.799  0  
Exp3  5640.78  1  
Exp3  20021.12  0  
Exp3  37570.758  0  
Exp3  25830.0  0  
Exp3  30763.94  0  
Exp3  24832.879  0  
Exp3  3088.1199  1  
Exp3  15302.02  1  
Exp3  8901.92  1  
Exp3  7873.64  1  
Exp3  4725.66  0  
Exp3  4561.66  1  
Exp3  32503.16  0  
Exp3  5721.96  1  
Exp3  36698.28  0  
Exp3  6448.48  1  
Exp3  10183.58  1  
Exp3  4271.38  1  
Exp3  33316.6  0  
Exp3  9711.26  1  
Exp3  3263.5999  0  
Exp3  5867.92  1  
Exp3  27824.24  0  
Exp3  14992.88  0  
Exp3  2282.88  1  
Exp3  3776.92  1  
Exp3  15646.42  0  
Exp3  32965.64  0  
Exp3  7939.2397  1  
Exp3  2836.38  1  
Exp3  4731.4  1  
Exp3  24171.14  0  
Exp3  6779.76  0  
Exp3  22622.16  0  
Exp3  3586.68  1  
Exp3  7949.08  1  
Exp3  5680.14  1  
Exp3  11333.22  1  
Exp3  2034.4199  1  
Exp3  4155.76  0  
Exp3  10322.16  0  
Exp3  4140.18  0  
Exp3  8865.02  1  
Exp3  10824.82  0  
Exp3  9022.46  1  
Exp3  33602.78  1  
Exp3  7789.18  1  
Exp3  6283.66  1  
Exp3  15044.54  0  
Exp3  7452.16  0  
Exp3  897.89996  0  
Exp3  35530.6  0  
Exp3  11762.08  1  
Exp3  24113.74  0  
Exp3  4733.04  0  
Exp3  3355.44  1  
Exp3  4769.12  1  
Exp3  10472.22  0  
Exp3  5871.1997  1  
Exp3  4205.78  1  
Exp3  19561.1  0  
Exp3  27297.799  0  
Exp3  36069.34  0  
Exp3  34942.66  1  
Exp3  16298.32  0  
Exp3  6876.52  0  
Exp3  12727.22  0  
Exp3  23485.62  0  
Exp3  11012.6  0  
Exp3  2592.84  1  
Exp3  6131.96  0  
Exp3  26991.12  0  
Exp3  3976.18  1  
Exp3  3913.04  0  
Exp3  9243.86  0  
Exp3  29054.24  1  
Exp3  28660.64  0  
Exp3  23896.44  0  
Exp3  26561.44  0  
Exp3  16926.44  0  
Exp3  5413.64  1  
Exp3  15742.359  0  
Exp3  8958.5  0  
Exp3  23905.459  0  
Exp3  3279.18  1  
Exp3  28817.26  1  
Exp3  31539.66  0  
Exp3  5562.06  0  
Exp3  4556.7397  1  
Exp3  20434.4  0  
Exp3  8780.56  0  
Exp3  1452.22  0  
Exp3  4978.2197  1  
Exp3  22162.14  0  
Exp3  9297.9795  1  
Exp3  36683.52  0  
Exp3  21251.94  1  
Exp3  3161.92  0  
Exp3  5928.6  1  
Exp3  6981.48  1  
Exp3  21964.52  0  
Exp3  3885.98  0  
Exp3  39797.06  0  
Exp3  13228.24  0  
Exp3  28476.959  0  
Exp3  11325.84  1  
Exp3  7240.6  1  
Exp3  8881.42  0  
Exp3  4182.82  1  
Exp3  5866.28  1  
Exp3  11658.76  0  
Exp3  236.16  0  
Exp3  5975.34  0  
Exp3  7778.52  1  
Exp3  13522.62  0  
Exp3  22647.58  0  
Exp3  31250.2  0  
Exp3  10274.6  0  
Exp3  9072.4795  1  
Exp3  29788.959  0  
Exp3  5211.1  1  
Exp3  17884.2  1  
Exp3  5291.46  1  
Exp3  4911.8  1  
Exp3  19702.959  0  
Exp3  32049.7  0  
Exp3  39553.52  0  
Exp3  4999.54  1  
Exp3  15645.6  0  
Exp3  33093.56  0  
Exp3  4566.58  1  
Exp3  34893.46  0  
Exp3  36726.98  0  
Exp3  21472.52  0  
Exp3  32489.219  0  
Exp3  35442.86  0  
Exp3  30533.52  0  
Exp3  4045.88  1  
Exp3  30171.9  0  
Exp3  15765.32  0  
Exp3  5176.66  1  
Exp3  4530.5  1  
Exp3  4780.6  1  
Exp3  35225.56  0  
Exp3  16830.5  0  
Exp3  23221.58  0  
Exp3  6626.42  0  
Exp3  5726.88  1  
Exp3  33712.66  0  
Exp3  5508.76  1  
Exp3  26361.36  0  
Exp3  5984.36  0  
Exp3  5243.08  1  
Exp3  2047.54  0  
Exp3  4532.14  1  
Exp3  4350.1  0  
Exp3  4659.2397  1  
Exp3  4291.06  0  
Exp3  19074.02  0  
Exp3  12862.52  0  
Exp3  16193.359  1  
Exp3  26833.68  0  
Exp3  5708.02  1  
Exp3  38554.758  0  
Exp3  5357.06  1  
Exp3  40238.22  1  
Exp3  12382.0  1  
Exp3  4277.12  1  
Exp3  22001.42  0  
Exp3  5765.42  0  
Exp3  8283.64  1  
Exp3  24356.459  1  
Exp3  13525.899  0  
Exp3  14967.46  0  
Exp3  15146.22  0  
Exp3  19267.54  0  
Exp3  23838.22  0  
Exp3  26799.24  0  
Exp3  12700.16  1  
Exp3  11024.08  1  
Exp3  18461.48  0  
Exp3  4716.64  0  
Exp3  17545.54  0  
Exp3  4320.58  1  
Exp3  19567.66  0  
Exp3  19918.62  1  
Exp3  39557.62  0  
Exp3  14585.34  0  
Exp3  56172.46  1  
Exp3  5765.42  0  
Exp3  8886.34  0  
Exp3  44745.758  0  
Exp3  33912.74  0  
Exp3  30230.12  1  
Exp3  5117.62  1  
Exp3  29391.26  0  
Exp3  32207.14  0  
Exp3  8538.66  1  
Exp3  16387.7  0  
Exp3  6239.38  1  
Exp3  4319.76  1  
Exp3  32374.42  0  
Exp3  29092.78  1  
Exp3  3834.32  1  
Exp3  5325.9  1  
Exp3  20534.44  0  
Exp3  41603.52  0  
Exp3  23689.799  0  
Exp3  10981.439  0  
Exp3  10505.84  1  
Exp3  31520.799  0  
Exp3  10291.82  1  
Exp3  34355.54  0  
Exp3  11284.84  0  
Exp3  18760.78  1  
Exp3  16213.859  1  
Exp3  23622.56  0  
Exp3  23571.72  0  
Exp3  33215.74  0  
Exp3  3445.64  0  
Exp3  4439.48  0  
Exp3  4494.42  0  
Exp3  4672.36  1  
Exp3  3398.9  1  
Exp3  6230.36  1  
Exp3  10002.36  0  
Exp3  23026.42  0  
Exp3  25155.959  0  
Exp3  3662.1199  1  
Exp3  3435.8  0  
Exp3  6243.48  1  
Exp3  20254.0  0  
Exp3  32737.68  1  
Exp3  27039.5  0  
Exp3  10062.22  1  
Exp3  9911.34  0  
Exp3  7849.04  0  
Exp3  14780.5  0  
Exp3  48787.54  0  
Exp3  7414.44  0  
Exp3  36581.84  0  
Exp3  34441.64  0  
Exp3  29642.18  0  
Exp3  28687.7  0  
Exp3  34276.82  0  
Exp3  7220.92  0  
Exp3  39239.46  0  
Exp3  11042.939  0  
Exp3  36081.64  0  
Exp3  11783.399  0  
Exp3  23615.18  0  
Exp3  12339.36  0  
Exp3  6506.6997  1  
Exp3  5254.56  1  
Exp3  21128.94  0  
Exp3  42717.9  0  
Exp3  3959.78  1  
Exp3  6838.8  1  
Exp3  22089.16  0  
Exp3  6065.54  1  
Exp3  16712.42  0  
Exp3  3852.3599  1  
Exp3  33597.04  0  
Exp3  26289.2  0  
Exp3  23393.78  1  
Exp3  38676.12  0  
Exp3  25714.379  0  
Exp3  24323.66  0  
Exp3  26353.16  1  
Exp3  8765.8  1  
Exp3  28524.52  0  
Exp3  6704.32  1  
Exp3  16212.22  0  
Exp3  33050.918  0  
Exp3  20320.42  0  
Exp3  8608.36  0  
Exp3  27984.959  0  
Exp3  28040.72  0  
Exp3  4128.7  1  
Exp3  22655.78  0  
Exp3  4719.92  0  
Exp3  4364.04  1  
Exp3  33876.66  0  
Exp3  15651.34  0  
Exp3  6626.42  1  
Exp3  3226.7  1  
Exp3  19306.9  0  
Exp3  25606.959  0  
Exp3  23684.06  0  
Exp3  33032.88  0  
Exp3  28695.08  1  
Exp3  883.96  0  
Exp3  4155.76  1  
Exp3  8375.4795  1  
Exp3  4958.54  1  
Exp3  5397.2397  1  
Exp3  4734.68  1  
Exp3  5948.28  1  
Exp3  6474.7197  0  
Exp3  37568.3  0  
Exp3  2849.5  0  
Exp3  3543.22  1  
Exp3  4399.3  1  
Exp3  6714.98  1  
Exp3  26490.92  0  
Exp3  6381.2397  1  
Exp3  18372.1  0  
Exp3  23946.459  0  
Exp3  5493.18  0  
Exp3  4450.96  1  
Exp3  16203.2  0  
Exp3  12139.28  0  
Exp3  10114.7  0  
Exp3  5448.08  1  
Exp3  23691.44  0  
Exp3  5899.08  0  
Exp3  27196.94  0  
Exp3  4756.82  1  
Exp3  39363.28  0  
Exp3  14478.74  1  
Exp3  17712.82  0  
Exp3  31986.56  0  
Exp3  5660.46  1  
Exp3  38370.258  0  
Exp3  34455.58  0  
Exp3  2653.52  1  
Exp3  10833.02  1  
Exp3  29278.92  0  
Exp3  9740.78  0  
Exp3  5153.7  1  
Exp3  5864.64  1  
Exp3  22085.06  0  
Exp3  40408.78  0  
Exp3  31256.76  0  
Exp3  15640.68  1  
Exp3  9883.46  1  
Exp3  6435.36  1  
Exp3  32415.42  0  
Exp3  13317.62  0  
Exp3  6267.26  1  
Exp3  20054.74  0  
Exp3  6473.9  1  
Exp3  6249.2197  1  
Exp3  25242.879  0  
Exp3  23471.68  0  
Exp3  33055.84  0  
Exp3  17574.24  0  
Exp3  2346.84  0  
Exp3  2414.9  1  
Exp3  15964.58  0  
Exp3  7044.62  0  
Exp3  11447.2  1  
Exp3  21093.68  0  
Exp3  31016.5  0  
Exp3  14034.3  0  
Exp3  6679.7197  0  
Exp3  8573.1  0  
Exp3  24718.9  1  
Exp3  32035.76  0  
Exp3  3689.18  1  
Exp3  26685.26  0  
Exp3  5511.2197  1  
Exp3  16469.7  0  
Exp3  15347.939  0  
Exp3  4057.3599  1  
Exp3  4981.5  1  
Exp3  3252.1199  1  
Exp3  17241.32  1  
Exp3  4956.9  1  
Exp3  11329.12  0  
Exp3  5899.08  1  
Exp3  36990.2  0  
Exp3  12938.78  1  
Exp3  17783.34  1  
Exp3  6877.34  0  
Exp3  4541.98  0  
Exp3  19573.4  0  
Exp3  3749.8599  1  
Exp3  10495.18  0  
Exp3  22998.54  0  
Exp3  28127.64  0  
Exp3  2139.38  1  
Exp3  7343.1  1  
Exp3  30465.459  1  
Exp3  35908.62  0  
Exp3  49953.58  0  
Exp3  31560.98  0  
Exp3  3718.7  1  
Exp3  15435.68  0  
Exp3  1163.58  0  
Exp3  28051.379  0  
Exp3  20248.26  1  
Exp3  41648.62  0  
Exp3  38418.64  0  
Exp3  27929.2  0  
Exp3  4309.92  1  
Exp3  13028.9795  1  
Exp3  28860.72  0  
Exp3  4895.4  1  
Exp3  4274.66  1  
Exp3  3609.64  1  
Exp3  24653.299  0  
Exp3  33753.66  0  
Exp3  7014.28  1  
Exp3  14297.52  0  
Exp3  3301.32  1  
Exp3  4637.92  1  
Exp3  21515.98  1  
Exp3  18647.62  0  
Exp3  31492.1  0  
Exp3  38394.04  0  
Exp3  5507.94  0  
Exp3  10506.66  1  
Exp3  4756.0  1  
Exp3  3455.48  1  
Exp3  20130.18  1  
Exp3  38773.7  0  
Exp3  4119.68  1  
Exp3  3686.72  0  
Exp3  4332.88  0  
Exp3  8481.26  0  
Exp3  33595.4  0  
Exp3  4605.12  1  
Exp3  22190.02  0  
Exp3  6828.14  0  
Exp3  6131.96  1  
Exp3  2893.78  1  
Exp3  27650.4  0  
Exp3  44379.22  0  
Exp3  31117.36  0  
Exp3  15670.2  0  
Exp3  20979.7  0  
Exp3  31261.68  1  
Exp3  33823.36  0  
Exp3  16706.68  0  
Exp3  20090.0  0  
Exp3  9147.1  0  
Exp3  5350.5  1  
Exp3  5647.34  0  
Exp3  8190.98  1  
Exp3  4032.76  1  
Exp3  30898.42  0  
Exp3  5199.62  1  
Exp3  27360.12  0  
Exp3  40340.72  0  
Exp3  5939.26  1  
Exp3  25662.72  0  
Exp3  3217.68  1  
Exp3  6820.76  1  
Exp3  4997.9  1  
Exp3  6317.28  1  
Exp3  16092.5  0  
Exp3  9579.24  0  
Exp3  6861.76  1  
Exp3  11167.58  0  
Exp3  15650.52  1  
Exp3  14356.56  0  
Exp3  6134.42  1  
Exp3  23397.879  0  
Exp3  34676.16  0  
Exp3  12726.399  0  
Exp3  21950.58  0  
Exp3  4674.82  0  
Exp3  31951.299  0  
Exp3  26845.16  1  
Exp3  3668.68  1  
Exp3  5581.7397  1  
Exp3  30127.62  1  
Exp3  8900.28  0  
Exp3  22950.16  0  
Exp3  4628.08  1  
Exp3  33868.46  0  
Exp3  3159.46  0  
Exp3  9283.22  1  
Exp3  32105.459  0  
Exp3  4469.0  0  
Exp3  2993.82  0  
Exp3  35341.18  0  
Exp3  6828.14  1  
Exp3  4099.18  1  
Exp3  18438.52  0  
Exp3  16353.26  0  
Exp3  25722.58  0  
Exp3  38773.7  0  
Exp3  34119.38  0  
Exp3  29618.4  0  
Exp3  30018.56  0  
Exp3  4370.6  1  
Exp3  4920.0  1  
Exp3  31241.18  1  
Exp3  22116.22  0  
Exp3  6044.2197  1  
Exp3  3102.06  0  
Exp3  28071.06  0  
Exp3  5443.98  1  
Exp3  33856.16  0  
Exp3  14384.439  0  
Exp3  24005.5  0  
Exp3  36594.14  0  
Exp3  7365.2397  1  
Exp3  24882.08  1  
Exp3  8250.02  0  
Exp3  4166.42  1  
Exp3  10217.2  0  
Exp3  4236.12  1  
Exp3  18362.26  0  
Exp3  7572.6997  0  
Exp3  28714.76  0  
Exp3  4669.9  1  
Exp3  18925.6  0  
Exp3  18415.56  0  
Exp3  26404.0  0  
Exp3  17698.06  0  
Exp3  4253.34  0  
Exp3  16814.1  0  
Exp3  12967.4795  0  
Exp3  13658.74  1  
Exp3  31951.299  0  
Exp3  47652.66  0  
Exp3  4820.78  1  
Exp3  30173.54  0  
Exp3  2441.14  1  
Exp3  32790.98  0  
Exp3  20572.16  0  
Exp3  12878.92  0  
Exp3  3899.0999  1  
Exp3  3511.24  1  
Exp3  9036.4  1  
Exp3  3631.78  0  
Exp3  32440.84  0  
Exp3  29838.98  1  
Exp3  21336.4  0  
Exp3  25289.62  1  
Exp3  39169.758  0  
Exp3  9845.74  1  
Exp3  5478.42  1  
Exp3  37267.36  0  
Exp3  2334.54  0  
Exp3  10936.34  0  
Exp3  25925.12  0  
Exp3  28983.72  0  
Exp3  36724.52  0  
Exp3  40228.38  0  
Exp3  18736.18  0  
Exp3  9156.12  0  
Exp3  43346.84  0  
Exp3  6641.18  1  
Exp3  31774.18  0  
Exp3  5623.56  1  
Exp3  7279.96  1  
Exp3  6404.1997  0  
Exp3  4902.78  1  
Exp3  5557.14  1  
Exp3  4712.54  0  
Exp3  49651.82  0  
Exp3  12003.16  0  
Exp3  4107.38  1  
Exp3  17426.64  0  
Exp3  5407.9  1  
Exp3  22783.7  1  
Exp3  10651.8  0  
Exp3  12423.0  0  
Exp3  16250.76  0  
Exp3  30595.84  0  
Exp3  27757.82  1  
Exp3  24649.2  0  
Exp3  7188.12  1  
Exp3  7852.32  0  
Exp3  4231.2  1  
Exp3  11638.26  1  
Exp3  36638.418  1  
Exp3  21750.5  0  
Exp3  49507.5  0  
Exp3  6300.88  1  
Exp3  9598.92  0  
Exp3  9908.88  0  
Exp3  4040.96  1  
Exp3  17404.5  0  
Exp3  2797.02  0  
Exp3  24865.68  0  
Exp3  4386.18  1  
Exp3  13506.22  0  
Exp3  25898.06  0  
Exp3  4162.32  1  
Exp3  6260.6997  1  
Exp3  45173.8  0  
Exp3  31440.44  0  
Exp3  30702.44  0  
Exp3  21753.78  1  
Exp3  6136.06  0  
Exp3  10579.64  1  
Exp3  12063.02  0  
Exp3  4213.16  1  
Exp3  9989.24  1  
Exp3  16378.68  0  
Exp3  32465.44  0  
Exp3  24024.36  0  
Exp3  36502.3  0  
Exp3  3936.82  1  
Exp3  39060.7  0  
Exp3  7749.0  0  
Exp3  24151.459  0  
Exp3  20729.6  0  
Exp3  30722.12  0  
Exp3  10534.54  0  
Exp3  4240.2197  1  
Exp3  4294.34  1  
Exp3  4008.16  1  
Exp3  16206.4795  0  
Exp3  46067.598  1  
Exp3  17504.54  0  
Exp3  16723.9  0  
Exp3  13903.92  0  
Exp3  36256.3  0  
Exp3  21707.86  0  
Exp3  34282.56  0  
Exp3  13698.1  0  
Exp3  31338.76  0  
Exp3  42673.62  0  
Exp3  7862.98  1  
Exp3  12926.4795  0  
Exp3  5551.4  1  
Exp3  2383.74  1  
Exp3  15283.9795  1  
Exp3  24141.62  0  
Exp3  11957.24  0  
Exp3  18501.66  0  
Exp3  5084.82  0  
Exp3  19319.2  1  
Exp3  17013.36  0  
Exp3  14964.18  0  
Exp3  7899.88  1  
Exp3  3329.2  1  
Exp3  12463.18  0  
Exp3  5067.6  1  
Exp3  13566.899  0  
Exp3  13552.14  0  
Exp3  12685.399  0  
Exp3  24511.44  1  
Exp3  27556.92  0  
Exp3  60460.24  1  
Exp3  21839.06  0  
Exp3  33214.918  0  
Exp3  30409.7  0  
Exp3  3125.84  1  
Exp3  20367.16  0  
Exp3  6382.06  1  
Exp3  8366.46  1  
Exp3  10450.9  0  
Exp3  3589.14  1  
Exp3  3386.5999  1  
Exp3  14094.9795  1  
Exp3  6773.1997  0  
Exp3  3581.76  1  
Exp3  12497.62  0  
Exp3  22099.82  0  
Exp3  13799.78  0  
Exp3  8614.1  1  
Exp3  31926.7  0  
Exp3  12308.2  1  
Exp3  2992.18  1  
Exp3  34896.74  0  
Exp3  815.89996  0  
Exp3  4008.16  1  
Exp3  9357.02  0  
Exp3  8240.18  0  
Exp3  6573.12  1  
Exp3  6798.62  0  
Exp3  3646.54  1  
Exp3  21927.62  0  
Exp3  10669.84  0  
Exp3  8494.38  1  
Exp3  24109.64  0  
Exp3  54086.38  1  
Exp3  3687.54  0  
Exp3  43441.14  0  
Exp3  40471.1  0  
Exp3  7589.1  1  
Exp3  19565.2  0  
Exp3  20228.58  0  
Exp3  8763.34  1  
Exp3  28763.14  0  
Exp3  8871.58  0  
Exp3  6220.52  1  
Exp3  23948.92  0  
Exp3  8122.92  0  
Exp3  11257.78  1  
Exp3  4688.76  1  
Exp3  4852.76  1  
Exp3  5079.08  1  
Exp3  27653.68  0  
Exp3  5738.36  1  
Exp3  5099.58  1  
Exp3  28639.32  1  
Exp3  7574.34  0  
Exp3  5499.7397  1  
Exp3  29369.12  0  
Exp3  5521.88  1  
Exp3  28833.66  0  
Exp3  8525.54  0  
Exp3  9193.84  1  
Exp3  4860.14  1  
Exp3  20302.379  0  
Exp3  3685.08  1  
Exp3  19725.92  0  
Exp3  11139.7  0  
Exp3  8305.78  1  
Exp3  28775.44  1  
Exp3  21470.879  1  
Exp3  29123.12  0  
Exp3  40292.34  0  
Exp3  15974.42  1  
Exp3  26914.86  0  
Exp3  33993.918  0  
Exp3  17650.5  0  
Exp3  4252.52  0  
Exp3  9406.22  0  
Exp3  26284.28  0  
Exp3  17985.06  1  
Exp3  8023.6997  0  
Exp3  6487.02  1  
Exp3  47268.08  0  
Exp3  27837.36  0  
Exp3  5922.86  0  
Exp3  6418.14  1  
Exp3  23670.94  0  
Exp3  4810.12  1  
Exp3  35752.0  0  
Exp3  5776.08  1  
Exp3  6355.82  1  
Exp3  4662.52  0  
Exp3  3860.56  1  
Exp3  5062.68  1  
Exp3  6869.14  0  
Exp3  15126.54  0  
Exp3  37633.9  0  
Exp3  5648.16  1  
Exp3  4985.6  1  
Exp3  3786.76  1  
Exp3  12784.62  0  
Exp3  6681.36  1  
Exp3  3871.22  1  
Exp3  9619.42  1  
Exp3  24613.94  0  
Exp3  33801.22  0  
Exp3  24968.18  0  
Exp3  10408.26  1  
Exp3  4844.56  1  
Exp3  16442.64  0  
Exp3  4539.52  1  
Exp3  6651.02  0  
Exp3  35642.12  0  
Exp3  9050.34  0  
Exp3  32854.12  0  
Exp3  30136.64  0  
Exp3  7195.5  0  
Exp3  4126.2397  1  
Exp3  24271.18  0  
Exp3  7619.44  1  
Exp3  14161.399  0  
Exp3  23274.879  1  
Exp3  3635.06  1  
Exp3  15944.899  0  
Exp3  4382.08  0  
Exp3  5911.38  1  
Exp3  28265.4  0  
Exp3  10466.4795  0  
Exp3  26194.9  1  
Exp3  10811.7  0  
Exp3  29749.6  0  
Exp3  39338.68  0  
Exp3  9845.74  1  
Exp3  9591.54  1  
Exp3  12441.86  1  
Exp3  29469.16  0  
Exp3  3205.38  1  
Exp3  15905.54  0  
Exp3  39047.58  0  
Exp3  15704.64  1  
Exp3  4753.54  1  
Exp3  32216.98  0  
Exp3  27915.26  0  
Exp3  12204.06  1  
Exp3  4765.02  1  
Exp3  23170.74  0  
Exp3  5647.34  0  
Exp3  45586.258  0  
Exp3  4022.0999  1  
Exp3  4263.18  1  
Exp3  4763.38  1  
Exp3  20069.5  0  
Exp3  9316.02  0  
Exp3  9300.439  0  
Exp3  28722.959  0  
Exp3  12092.54  1  
Exp3  23329.0  0  
Exp3  21441.36  0  
Exp3  9536.6  1  
Exp3  9248.78  1  
Exp3  29492.94  0  
Exp3  4569.04  1  
Exp3  3854.0  1  
Exp3  12755.1  0  
Exp3  15293.82  0  
Exp3  2787.18  1  
Exp3  11186.439  1  
Exp3  9784.24  0  
Exp3  25392.94  0  
Exp3  35801.2  1  
Exp3  14230.28  0  
Exp3  5499.7397  1  
Exp3  41604.34  0  
Exp3  41680.6  1  
Exp3  4772.4  1  
Exp3  32884.46  0  
Exp3  4664.98  1  
Exp3  11842.439  0  
Exp3  24401.56  0  
Exp3  9681.74  0  
Exp3  15384.02  0  
Exp3  41259.12  0  
Exp3  27660.24  0  
Exp3  8113.08  0  
Exp3  11794.06  0  
Exp3  20461.459  1  
Exp3  5596.5  1  
Exp3  10228.68  0  
Exp3  3554.7  1  
Exp3  10273.78  1  
Exp3  7334.9  1  
Exp3  8181.14  1  
Exp3  4495.2397  1  
Exp3  4775.68  1  
Exp3  32604.84  0  
Exp3  6720.7197  1  
Exp3  31869.299  0  
Exp3  9975.3  0  
Exp3  4334.52  1  
Exp3  23041.18  0  
Exp3  31241.18  0  
Exp3  3760.52  0  
Exp3  9329.14  1  
Exp3  11380.78  1  
Exp3  15473.399  0  
Exp3  23279.799  0  
Exp3  25544.64  0  
Exp3  31195.26  0  
Exp3  4746.98  1  
Exp3  14878.08  0  
Exp3  14036.76  0  
Exp3  4996.26  1  
Exp3  14083.5  0  
Exp3  2077.06  1  
Exp3  37203.4  0  
Exp3  15788.28  0  
Exp3  4746.98  1  
Exp3  24761.54  0  
Exp3  6032.7397  1  
Exp3  18483.62  1  
Exp3  4954.44  1  
Exp3  4577.2397  1  
Exp3  16502.5  0  
Exp3  11539.04  0  
Exp3  37238.66  0  
Exp3  55985.5  1  
Exp3  26071.08  0  
Exp3  6519.82  0  
Exp3  21341.32  0  
Exp3  2395.22  1  
Exp3  4592.0  1  
Exp3  4755.18  1  
Exp3  40700.7  1  
Exp3  45633.0  0  
Exp3  10332.82  1  
Exp3  32126.78  0  
Exp3  29095.24  0  
Exp3  32652.4  0  
Exp3  3257.04  1  
Exp3  16554.98  0  
Exp3  26413.02  1  
Exp3  10810.06  0  
Exp3  4087.7  1  
Exp3  14278.66  0  
Exp3  24680.36  0  
Exp3  28897.62  0  
Exp3  9308.64  1  
Exp3  2872.46  0  
Exp3  3969.6199  1  
Exp3  5708.84  1  
Exp3  7884.3  0  
Exp3  26592.6  0  
Exp3  29166.58  0  
Exp3  6830.6  1  
Exp3  13420.939  0  
Exp3  25966.94  0  
Exp3  36134.12  0  
Exp3  14791.9795  0  
Exp3  34845.08  0  
Exp3  5203.7197  0  
Exp3  19462.7  0  
Exp3  6356.64  1  
Exp3  2450.98  1  
Exp3  20536.9  0  
Exp3  10847.78  1  
Exp3  3851.54  1  
Exp3  37930.74  0  
Exp3  3214.4  1  
Exp3  29421.6  0  
Exp3  4150.02  1  
Exp3  5131.56  0  
Exp3  23284.72  0  
Exp3  4649.4  1  
Exp3  4035.22  1  
Exp3  21222.42  0  
Exp3  16019.52  0  
Exp3  19552.9  0  
Exp3  20598.4  0  
Exp3  6090.14  0  
Exp3  35079.6  0  
Exp3  38778.62  0  
Exp3  8618.2  0  
Exp3  9034.76  1  
Exp3  3737.56  1  
Exp3  33754.48  0  
Exp3  7530.06  0  
Exp3  30760.66  0  
Exp3  34891.0  0  
Exp3  5949.92  1  
Exp3  20276.959  1  
Exp3  8415.66  1  
Exp3  8211.4795  1  
Exp3  3452.2  1  
Exp3  3842.52  1  
Exp3  42355.46  0  
Exp3  23532.36  0  
Exp3  4416.52  1  
Exp3  4219.7197  0  
Exp3  4113.94  1  
Exp3  4828.98  0  
Exp3  7942.52  1  
Exp3  29835.7  0  
Exp3  3626.8599  1  
Exp3  8466.5  0  
Exp3  16680.44  0  
Exp3  10695.26  1  
Exp3  6164.76  0  
Exp3  14117.939  0  
Exp3  3427.5999  1  
Exp3  5523.52  1  
Exp3  6302.52  1  
Exp3  36027.52  0  
Exp3  26774.64  1  
Exp3  3039.74  0  
Exp3  9255.34  1  
Exp3  24394.18  0  
Exp3  4984.78  0  
Exp3  28086.64  0  
Exp3  3299.68  1  
Exp3  26805.799  0  
Exp3  2981.52  0  
Exp3  5484.16  1  
Exp3  8924.88  1  
Exp3  5990.92  1  
Exp3  33155.06  0  
Exp3  4153.3  0  
Exp3  45608.4  0  
Exp3  35743.8  1  
Exp3  23881.68  0  
Exp3  8511.6  0  
Exp3  18705.84  1  
Exp3  3412.84  1  
Exp3  4629.7197  1  
Exp3  11734.2  0  
Exp3  5799.04  0  
Exp3  3054.5  1  
Exp3  7992.54  1  
Exp3  5352.96  1  
Exp3  26909.94  0  
Exp3  3801.52  1  
Exp3  9844.1  0  
Exp3  33772.52  0  
Exp3  23905.459  1  
Exp3  35346.1  0  
Exp3  34696.66  0  
Exp3  18718.959  0  
Exp3  23925.14  0  
Exp3  2787.18  1  
Exp3  36935.258  1  
Exp3  4461.62  1  
Exp3  10213.92  0  
Exp3  33715.12  0  
Exp3  4132.8  1  
Exp3  27206.78  0  
Exp3  30180.1  0  
Exp3  4912.62  1  
Exp3  3445.64  1  
Exp3  6684.64  1  
Exp3  44659.66  1  
Exp3  3765.44  1  
Exp3  2804.4  1  
Exp3  22215.44  0  
Exp3  4979.04  0  
Exp3  38419.46  0  
Exp3  25168.26  0  
Exp3  6125.4  1  
Exp3  5385.76  1  
Exp3  1883.54  1  
Exp3  2254.18  1  
Exp3  4561.66  1  
Exp3  33966.86  0  
Exp3  25254.36  0  
Exp3  13377.4795  0  
Exp3  4610.04  1  
Exp3  16061.34  1  
Exp3  26144.06  0  
Exp3  24781.22  0  
Exp3  33107.5  0  
Exp3  34848.36  0  
Exp3  16709.959  0  
Exp3  3493.2  0  
Exp3  5210.28  1  
Exp3  16521.36  0  
Exp3  30928.76  0  
Exp3  7171.7197  1  
Exp3  10116.34  0  
Exp3  22604.94  0  
Exp3  10844.5  1  
Exp3  40430.1  0  
Exp3  9398.02  0  
Exp3  4325.5  0  
Exp3  24310.54  0  
Exp3  2275.5  0  
Exp3  34962.34  0  
Exp3  23424.94  0  
Exp3  4346.0  1  
Exp3  1225.9  0  
Exp3  3173.4  1  
Exp3  3024.16  1  
Exp3  6232.82  0  
Exp3  6506.6997  1  
Exp3  4888.02  0  
Exp3  4331.2397  1  
Exp3  3376.76  0  
Exp3  18121.18  0  
Exp3  5345.58  1  
Exp3  26423.68  0  
Exp3  5034.8  0  
Exp3  13136.399  0  
Exp3  46639.14  0  
Exp3  2188.58  1  
Exp3  25908.72  0  
Exp3  14482.02  0  
Exp3  25060.84  0  
Exp3  5926.14  1  
Exp3  6108.18  0  
Exp3  5434.14  1  
Exp3  19095.34  0  
Exp3  8792.86  0  
Exp3  11132.32  0  
Exp3  3621.94  1  
Exp3  5914.66  1  
Exp3  18568.08  0  
Exp3  3857.28  1  
Exp3  6996.2397  1  
Exp3  33907.0  0  
Exp3  774.89996  0  
Exp3  4266.46  1  
Exp3  38479.32  0  
Exp3  42731.02  0  
Exp3  10486.16  0  
Exp3  5009.38  1  
Exp3  31444.54  1  
Exp3  38977.06  0  
Exp3  4729.76  1  
Exp3  5079.08  1  
Exp3  5796.58  1  
Exp3  12971.58  0  
Exp3  7698.16  1  
Exp3  20060.48  0  
Exp3  35650.32  0  
Exp3  11226.62  0  
Exp3  31591.32  1  
Exp3  4014.72  1  
Exp3  23337.2  0  
Exp3  3022.52  0  
Exp3  5982.7197  0  
Exp3  4127.06  1  
Exp3  13353.7  0  
Exp3  16514.8  1  
Exp3  6886.36  0  
Exp3  31414.2  0  
Exp3  4742.88  1  
Exp3  19240.48  0  
Exp3  9597.28  1  
Exp3  36682.7  0  
Exp3  4084.42  1  
Exp3  5106.96  1  
Exp3  22408.14  0  
Exp3  4072.1199  0  
Exp3  4054.08  1  
Exp3  4567.4  1  
Exp3  12371.34  1  
Exp3  4051.6199  1  
Exp3  3104.52  1  
Exp3  3088.94  1  
Exp3  25126.44  0  
Exp3  4904.42  1  
Exp3  28001.36  0  
Exp3  20301.56  0  
Exp3  35574.06  0  
Exp3  18403.26  0  
Exp3  4436.2  0  
Exp3  3890.9  1  
Exp3  28475.32  0  
Exp3  7156.14  0  
Exp3  35570.78  0  
Exp3  5402.98  0  
Exp3  30654.06  0  
Exp3  33907.82  0  
Exp3  4931.48  0  
Exp3  30694.24  0  
Exp3  39187.8  0  
Exp3  9584.16  1  
Exp3  9583.34  0  
Exp3  8505.04  1  
Exp3  5986.82  1  
Exp3  37422.34  1  
Exp3  12532.88  0  
Exp3  38867.18  0  
Exp3  4893.76  1  
Exp3  49614.098  0  
Exp3  11370.939  1  
Exp3  5030.7  1  
Exp3  26140.78  0  
Exp3  4735.5  0  
Exp3  4906.88  1  
Exp3  4917.54  1  
Exp3  31783.2  0  
Exp3  6450.94  1  
Exp3  11812.92  0  
Exp3  30340.82  0  
Exp3  10620.64  0  
Exp3  31834.86  1  
Exp3  8305.78  0  
Exp3  27557.74  0  
Exp3  9899.86  0  
Exp3  3213.58  1  
Exp3  19362.66  1  
Exp3  16631.24  0  
Exp3  37614.22  1  
Exp3  4961.0  1  
Exp3  4757.64  1  
Exp3  46976.98  0  
Exp3  6665.78  1  
Exp3  3004.48  0  
Exp3  6587.06  0  
Exp3  19215.06  0  
Exp3  4380.44  1  
Exp3  10402.52  0  
Exp3  33818.44  1  
Exp3  4172.98  0  
Exp3  33057.48  0  
Exp3  5789.1997  1  
Exp3  4487.04  1  
Exp3  13387.32  1  
Exp3  24595.08  0  
Exp3  21051.86  0  
Exp3  4611.68  0  
Exp3  18871.48  1  
Exp3  5622.7397  1  
Exp3  6578.86  0  
Exp3  3248.02  1  
Exp3  17306.1  0  
Exp3  19887.459  1  
Exp3  39384.6  0  
Exp3  6837.98  0  
Exp3  7182.38  0  
Exp3  4418.98  1  
Exp3  39235.36  1  
Exp3  7862.16  1  
Exp3  3926.16  0  
Exp3  31612.64  1  
Exp3  817.54  0  
Exp3  5065.96  1  
Exp3  567.44  0  
Exp3  14707.52  0  
Exp3  3975.3599  0  
Exp3  8980.64  0  
Exp3  19467.62  0  
Exp3  5315.2397  0  
Exp3  23830.02  0  
Exp3  3334.94  0  
Exp3  17909.62  0  
Exp3  11915.42  1  
Exp3  10673.939  0  
Exp3  3892.54  1  
Exp3  7829.36  0  
Exp3  6732.1997  1  
Exp3  28483.52  0  
Exp3  3322.64  1  
Exp3  29652.84  0  
Exp3  25243.7  0  
Exp3  869.2  0  
Exp3  4578.88  1  
Exp3  6355.0  1  
Exp3  8147.52  1  
Exp3  3039.74  1  
Exp3  6926.54  0  
Exp3  22613.959  0  
Exp3  2106.58  0  
Exp3  27987.42  1  
Exp3  5241.44  1  
Exp3  4426.36  1  
Exp3  15970.32  0  
Exp3  27810.299  0  
Exp3  15199.52  0  
Exp3  26260.5  1  
Exp3  27568.4  0  
Exp3  43948.72  0  
Exp3  9398.02  1  
Exp3  9276.66  0  
Exp3  369.0  0  
Exp3  8103.2397  0  
Exp3  28265.4  0  
Exp3  45865.06  0  
Exp3  25893.959  0  
Exp3  7349.66  0  
Exp3  4050.8  1  
Exp3  6576.4  1  
Exp3  2191.04  1  
Exp3  5862.18  0  
Exp3  38599.04  0  
Exp3  10993.74  1  
Exp3  7137.28  1  
Exp3  30649.14  0  
Exp3  7630.1  0  
Exp3  24085.86  0  
Exp3  4928.2  1  
Exp3  34393.258  0  
Exp3  27029.66  0  
Exp3  4769.12  1  
Exp3  30798.379  0  
Exp3  3915.5  1  
Exp3  3523.54  0  
Exp3  27551.18  0  
Exp3  36278.44  0  
Exp3  18072.8  1  
Exp3  23024.78  0  
Exp3  2816.7  1  
Exp3  19634.9  0  
Exp3  3164.38  0  
Exp3  33910.28  1  
Exp3  4617.42  0  
Exp3  10380.38  1  
Exp3  17707.9  0  
Exp3  24359.74  1  
Exp3  31715.959  0  
Exp3  9039.68  1  
Exp3  5435.78  1  
Exp3  7462.0  1  
Exp3  39701.12  0  
Exp3  4292.7  0  
Exp3  9882.64  0  
Exp3  4168.06  1  
Exp3  5243.08  1  
Exp3  9957.26  0  
Exp3  6004.04  0  
Exp3  636.32  0  
Exp3  4930.66  0  
Exp3  29663.5  0  
Exp3  7714.56  0  
Exp3  37078.758  0  
Exp3  34288.3  1  
Exp3  22166.24  0  
Exp3  9047.06  1  
Exp3  22253.16  1  
Exp3  3923.7  1  
Exp3  19297.06  0  
Exp3  7497.26  1  
Exp3  29529.02  1  
Exp3  2332.08  0  
Exp3  3407.92  1  
Exp3  38114.418  0  
Exp3  31298.58  1  
Exp3  29314.18  0  
Exp3  26864.84  0  
Exp3  39608.46  0  
Exp3  34110.36  0  
Exp3  14865.78  1  
Exp3  16946.94  0  
Exp3  26638.52  0  
Exp3  19967.0  0  
Exp3  9273.38  0  
Exp3  26650.82  0  
Exp3  33568.34  0  
Exp3  31793.04  0  
Exp3  9743.24  0  
Exp3  29759.44  0  
Exp3  24332.68  0  
Exp3  5016.76  1  
Exp3  39995.5  0  
Exp3  12489.42  0  
Exp3  17417.62  0  
Exp3  10566.52  0  
Exp3  4778.96  0  
Exp3  7187.3  0  
Exp4  17833.36  0  
Exp4  24723.82  0  
Exp4  6204.12  0  
Exp4  3770.3599  0  
Exp4  7098.7397  0  
Exp4  14363.12  0  
Exp4  31750.4  0  
Exp4  28098.12  0  
Exp4  32640.92  0  
Exp4  24642.64  0  
Exp4  14373.78  0  
Exp4  34934.46  0  
Exp4  8211.4795  0  
Exp4  7247.16  0  
Exp4  31733.18  0  
Exp4  13962.14  0  
Exp4  5238.16  0  
Exp4  6711.6997  0  
Exp4  38784.36  0  
Exp4  4455.06  0  
Exp4  12930.58  1  
Exp4  8816.64  0  
Exp4  22172.8  0  
Exp4  18807.52  0  
Exp4  50380.8  0  
Exp4  18994.48  0  
Exp4  49963.418  0  
Exp4  30182.56  0  
Exp4  39090.22  0  
Exp4  710.12  0  
Exp4  3482.54  1  
Exp4  5739.18  1  
Exp4  33897.16  0  
Exp4  7581.7197  0  
Exp4  4683.84  0  
Exp4  37915.98  0  
Exp4  11223.34  0  
Exp4  15612.8  0  
Exp4  26156.36  0  
Exp4  5251.28  1  
Exp4  3682.6199  1  
Exp4  13526.72  0  
Exp4  35459.258  0  
Exp4  31834.86  0  
Exp4  30679.48  0  
Exp4  32936.94  0  
Exp4  28060.4  0  
Exp4  7630.92  0  
Exp4  22466.36  0  
Exp4  34776.2  0  
Exp4  8648.54  0  
Exp4  13504.58  0  
Exp4  33400.24  0  
Exp4  5071.7  0  
Exp4  3605.54  0  
Exp4  5556.32  1  
Exp4  1904.86  0  
Exp4  5066.78  1  
Exp4  8482.08  0  
Exp4  38969.68  0  
Exp4  5286.54  0  
Exp4  1056.16  0  
Exp4  8360.72  1  
Exp4  4028.66  0  
Exp4  35070.58  0  
Exp4  18642.7  0  
Exp4  11745.68  0  
Exp4  41929.88  0  
Exp4  30556.48  0  
Exp4  5092.2  1  
Exp4  2742.08  1  
Exp4  9029.84  0  
Exp4  33967.68  0  
Exp4  4921.64  1  
Exp4  15045.36  0  
Exp4  32870.52  0  
Exp4  15140.4795  0  
Exp4  27292.879  0  
Exp4  6313.18  0  
Exp4  3202.92  1  
Exp4  32472.0  0  
Exp4  2013.1  0  
Exp4  4312.38  1  
Exp4  31333.84  0  
Exp4  8969.9795  0  
Exp4  35839.74  0  
Exp4  7356.2197  0  
Exp4  32043.959  0  
Exp4  32329.32  0  
Exp4  4449.32  0  
Exp4  4817.5  0  
Exp4  3827.76  1  
Exp4  16670.6  0  
Exp4  32214.52  0  
Exp4  2924.1199  0  
Exp4  33451.9  1  
Exp4  27226.459  0  
Exp4  9884.28  0  
Exp4  8819.1  0  
Exp4  39537.94  0  
Exp4  53687.04  0  
Exp4  5264.4  1  
Exp4  41298.48  1  
Exp4  25634.02  0  
Exp4  4852.76  1  
Exp4  33633.12  0  
Exp4  4608.4  1  
Exp4  33312.5  1  
Exp4  35742.98  0  
Exp4  12850.22  0  
Exp4  4002.42  1  
Exp4  27662.7  0  
Exp4  3448.0999  0  
Exp4  45154.94  0  
Exp4  4124.6  0  
Exp4  32668.799  0  
Exp4  5504.66  1  
Exp4  30403.14  0  
Exp4  41909.38  0  
Exp4  21452.02  0  
Exp4  40981.14  0  
Exp4  2330.44  1  
Exp4  3383.32  1  
Exp4  35627.36  0  
Exp4  4380.44  0  
Exp4  11083.939  1  
Exp4  9122.5  0  
Exp4  3854.0  1  
Exp4  2733.88  0  
Exp4  4362.4  1  
Exp4  12899.42  0  
Exp4  23993.2  0  
Exp4  3748.22  0  
Exp4  3006.94  1  
Exp4  3445.64  0  
Exp4  10521.42  0  
Exp4  29013.24  0  
Exp4  4031.94  1  
Exp4  3918.78  1  
Exp4  43558.4  0  
Exp4  2806.04  1  
Exp4  30962.379  0  
Exp4  20188.4  0  
Exp4  34777.84  0  
Exp4  23702.92  0  
Exp4  27745.52  0  
Exp4  4430.46  0  
Exp4  3201.28  1  
Exp4  30024.299  0  
Exp4  18269.6  0  
Exp4  36988.56  0  
Exp4  4692.86  0  
Exp4  18755.04  0  
Exp4  30158.78  0  
Exp4  22138.36  0  
Exp4  16508.24  0  
Exp4  10337.74  1  
Exp4  36508.04  0  
Exp4  6185.26  0  
Exp4  16860.84  0  
Exp4  5006.92  0  
Exp4  5859.7197  0  
Exp4  15867.0  1  
Exp4  8101.6  1  
Exp4  35705.258  0  
Exp4  34326.02  0  
Exp4  16869.86  0  
Exp4  7108.58  0  
Exp4  8660.84  0  
Exp4  3415.3  0  
Exp4  25251.08  0  
Exp4  18128.56  0  
Exp4  28098.12  0  
Exp4  2371.44  1  
Exp4  7209.44  1  
Exp4  18433.6  0  
Exp4  2407.52  0  
Exp4  16199.92  0  
Exp4  42557.18  0  
Exp4  3854.82  0  
Exp4  9534.14  0  
Exp4  3311.16  0  
Exp4  4487.04  1  
Exp4  45749.44  0  
Exp4  6883.9  1  
Exp4  37649.48  0  
Exp4  17177.36  0  
Exp4  344.4  0  
Exp4  30731.959  0  
Exp4  40189.02  0  
Exp4  19570.12  0  
Exp4  36666.3  0  
Exp4  4210.7  0  
Exp4  15352.86  0  
Exp4  4676.46  0  
Exp4  2321.42  0  
Exp4  6282.02  0  
Exp4  8678.06  0  
Exp4  30137.459  0  
Exp4  4490.32  0  
Exp4  7706.36  0  
Exp4  23301.12  0  
Exp4  36107.88  0  
Exp4  4635.46  0  
Exp4  4147.56  0  
Exp4  35906.98  0  
Exp4  4961.82  1  
Exp4  3582.58  1  
Exp4  5932.6997  0  
Exp4  4405.86  1  
Exp4  31631.5  1  
Exp4  14017.08  0  
Exp4  3672.78  0  
Exp4  2081.16  1  
Exp4  31590.5  0  
Exp4  15965.399  0  
Exp4  29418.32  1  
Exp4  46810.52  1  
Exp4  14484.4795  0  
Exp4  35562.58  0  
Exp4  5302.94  0  
Exp4  3248.84  0  
Exp4  2742.9  0  
Exp4  6057.34  0  
Exp4  20372.9  0  
Exp4  37750.34  0  
Exp4  26154.72  0  
Exp4  38182.48  0  
Exp4  3587.5  1  
Exp4  4731.4  0  
Exp4  30288.34  0  
Exp4  13389.78  0  
Exp4  2423.92  1  
Exp4  11315.18  0  
Exp4  42963.9  0  
Exp4  28691.799  0  
Exp4  30417.08  0  
Exp4  27597.92  0  
Exp4  16506.6  0  
Exp4  34990.22  0  
Exp4  19046.959  0  
Exp4  24636.9  0  
Exp4  5977.8  0  
Exp4  34322.74  0  
Exp4  16478.72  0  
Exp4  25890.68  0  
Exp4  22867.34  0  
Exp4  5321.8  1  
Exp4  41619.918  0  
Exp4  4719.1  1  
Exp4  31874.219  0  
Exp4  3709.68  0  
Exp4  14049.88  0  
Exp4  38617.08  0  
Exp4  4122.14  1  
Exp4  35501.08  0  
Exp4  2426.38  1  
Exp4  42639.18  0  
Exp4  24855.84  0  
Exp4  2747.0  1  
Exp4  27770.12  0  
Exp4  17462.72  0  
Exp4  33764.32  0  
Exp4  8345.14  0  
Exp4  5694.9  0  
Exp4  16283.56  0  
Exp4  24464.7  0  
Exp4  22499.98  0  
Exp4  3670.32  1  
Exp4  26885.34  0  
Exp4  2793.74  0  
Exp4  6862.58  1  
Exp4  7606.32  0  
Exp4  5269.32  0  
Exp4  26893.54  0  
Exp4  2640.4  1  
Exp4  28622.1  0  
Exp4  7591.56  1  
Exp4  4491.14  1  
Exp4  4057.3599  1  
Exp4  9315.2  0  
Exp4  24481.92  0  
Exp4  26567.18  0  
Exp4  4659.2397  1  
Exp4  36690.9  0  
Exp4  3611.28  1  
Exp4  3318.54  1  
Exp4  29884.9  0  
Exp4  7528.42  0  
Exp4  2282.88  0  
Exp4  48700.62  0  
Exp4  19593.9  0  
Exp4  26951.76  0  
Exp4  32740.959  0  
Exp4  11232.36  0  
Exp4  42059.44  0  
Exp4  16603.36  0  
Exp4  5238.98  1  
Exp4  4349.28  1  
Exp4  5001.18  0  
Exp4  31255.12  0  
Exp4  5427.58  1  
Exp4  5905.64  0  
Exp4  3348.88  1  
Exp4  8263.96  1  
Exp4  36549.04  0  
Exp4  23197.799  0  
Exp4  43011.46  0  
Exp4  3790.8599  1  
Exp4  33410.9  0  
Exp4  15250.36  0  
Exp4  17512.74  0  
Exp4  11639.08  0  
Exp4  31466.68  0  
Exp4  28631.94  0  
Exp4  45268.098  0  
Exp4  25683.22  0  
Exp4  3405.46  0  
Exp4  32482.66  0  
Exp4  29447.02  0  
Exp4  2886.4  1  
Exp4  6698.58  0  
Exp4  24009.6  0  
Exp4  14937.12  0  
Exp4  23614.36  0  
Exp4  4464.9  0  
Exp4  4071.3  1  
Exp4  3556.34  0  
Exp4  6100.8  0  
Exp4  3733.46  0  
Exp4  6783.04  0  
Exp4  16052.32  0  
Exp4  7799.02  1  
Exp4  36981.18  0  
Exp4  11835.88  0  
Exp4  10822.36  0  
Exp4  19313.459  0  
Exp4  11154.46  1  
Exp4  12193.399  0  
Exp4  10870.74  1  
Exp4  28895.16  0  
Exp4  24186.72  0  
Exp4  3839.24  1  
Exp4  37426.44  0  
Exp4  4986.42  0  
Exp4  25210.9  0  
Exp4  3705.58  0  
Exp4  9827.7  0  
Exp4  40504.72  0  
Exp4  9243.86  0  
Exp4  36124.28  0  
Exp4  26290.02  0  
Exp4  8823.2  0  
Exp4  4367.32  0  
Exp4  329.63998  0  
Exp4  7560.4  1  
Exp4  2273.04  1  
Exp4  35811.86  0  
Exp4  33788.918  0  
Exp4  30191.58  0  
Exp4  30923.02  0  
Exp4  3254.58  0  
Exp4  5662.1  1  
Exp4  10118.8  0  
Exp4  35250.98  0  
Exp4  15240.52  0  
Exp4  29721.72  0  
Exp4  9481.66  0  
Exp4  3047.94  1  
Exp4  42177.52  0  
Exp4  4028.66  1  
Exp4  25849.68  0  
Exp4  36280.9  0  
Exp4  11828.5  0  
Exp4  30484.32  0  
Exp4  23301.12  0  
Exp4  12133.54  0  
Exp4  39042.66  0  
Exp4  25522.5  0  
Exp4  4743.7  0  
Exp4  10282.8  0  
Exp4  23077.26  0  
Exp4  4126.2397  0  
Exp4  10076.16  0  
Exp4  8143.42  0  
Exp4  6429.62  1  
Exp4  3268.52  1  
Exp4  6864.2197  1  
Exp4  19360.2  0  
Exp4  4851.12  0  
Exp4  10309.04  0  
Exp4  4815.04  1  
Exp4  11694.02  0  
Exp4  29307.62  0  
Exp4  10960.12  0  
Exp4  8090.94  1  
Exp4  6926.54  0  
Exp4  26481.9  0  
Exp4  3914.68  1  
Exp4  10919.12  0  
Exp4  7920.38  0  
Exp4  41672.4  0  
Exp4  30352.299  0  
Exp4  16519.72  0  
Exp4  3486.64  0  
Exp4  25486.42  1  
Exp4  10139.3  0  
Exp4  39552.7  0  
Exp4  39027.9  0  
Exp4  6883.08  0  
Exp4  33248.54  0  
Exp4  34781.12  0  
Exp4  6051.6  0  
Exp4  4544.44  1  
Exp4  8151.62  0  
Exp4  40737.6  0  
Exp4  8491.92  0  
Exp4  8659.2  0  
Exp4  7390.66  0  
Exp4  5738.36  0  
Exp4  23119.08  1  
Exp4  36039.0  0  
Exp4  5154.52  0  
Exp4  16740.3  0  
Exp4  3940.0999  0  
Exp4  6219.6997  0  
Exp4  34129.22  0  
Exp4  28644.24  0  
Exp4  44395.62  0  
Exp4  22147.379  0  
Exp4  7643.2197  1  
Exp4  42587.52  0  
Exp4  8349.24  0  
Exp4  12924.84  0  
Exp4  23240.44  0  
Exp4  11062.62  0  
Exp4  11868.68  0  
Exp4  3061.88  0  
Exp4  8865.84  0  
Exp4  18154.8  0  
Exp4  10311.5  0  
Exp4  2961.84  1  
Exp4  16371.3  0  
Exp4  27465.9  0  
Exp4  8547.68  1  
Exp4  3407.92  1  
Exp4  39206.66  0  
Exp4  23643.06  0  
Exp4  23266.68  0  
Exp4  28617.18  0  
Exp4  22432.74  0  
Exp4  28251.459  0  
Exp4  29307.62  0  
Exp4  4596.1  1  
Exp4  26100.6  0  
Exp4  16085.12  0  
Exp4  36408.82  0  
Exp4  25694.7  0  
Exp4  23168.28  0  
Exp4  41027.88  0  
Exp4  30581.9  0  
Exp4  15585.74  0  
Exp4  4357.48  1  
Exp4  32214.52  0  
Exp4  6591.16  1  
Exp4  24209.68  0  
Exp4  33542.918  0  
Exp4  6081.12  0  
Exp4  12794.46  0  
Exp4  18348.32  0  
Exp4  31748.76  0  
Exp4  24681.18  0  
Exp4  29211.68  0  
Exp4  5062.68  1  
Exp4  4932.3  1  
Exp4  4704.34  1  
Exp4  40110.3  0  
Exp4  3621.1199  1  
Exp4  27037.86  0  
Exp4  4530.5  0  
Exp4  8029.44  1  
Exp4  14109.74  0  
Exp4  38174.28  0  
Exp4  30856.6  0  
Exp4  10991.28  1  
Exp4  28769.7  0  
Exp4  3229.16  0  
Exp4  25026.4  0  
Exp4  4428.82  0  
Exp4  4564.94  0  
Exp4  17753.82  0  
Exp4  31567.54  0  
Exp4  35094.36  0  
Exp4  6346.8  1  
Exp4  35095.18  0  
Exp4  30239.959  0  
Exp4  3408.74  0  
Exp4  24869.78  0  
Exp4  33134.56  0  
Exp4  4019.64  1  
Exp4  26729.54  0  
Exp4  29189.54  0  
Exp4  9117.58  1  
Exp4  22406.5  0  
Exp4  10847.78  0  
Exp4  40645.758  0  
Exp4  31460.12  0  
Exp4  33165.72  0  
Exp4  50505.44  0  
Exp4  19804.64  0  
Exp4  25524.14  0  
Exp4  24346.62  0  
Exp4  21177.32  0  
Exp4  34150.54  0  
Exp4  8167.1997  1  
Exp4  7666.18  1  
Exp4  31819.28  0  
Exp4  13489.82  0  
Exp4  19708.7  0  
Exp4  18834.58  0  
Exp4  35127.98  1  
Exp4  5209.46  1  
Exp4  25093.64  0  
Exp4  29849.64  0  
Exp4  44807.258  0  
Exp4  4564.12  0  
Exp4  13411.92  0  
Exp4  5596.5  1  
Exp4  26125.2  0  
Exp4  31312.52  0  
Exp4  3650.64  1  
Exp4  31959.5  0  
Exp4  39146.8  0  
Exp4  9581.7  0  
Exp4  22367.959  0  
Exp4  4523.12  0  
Exp4  3885.98  1  
Exp4  17933.4  0  
Exp4  26466.32  0  
Exp4  30680.299  0  
Exp4  20249.08  0  
Exp4  16606.64  0  
Exp4  4985.6  0  
Exp4  33096.02  0  
Exp4  27614.32  0  
Exp4  16914.959  0  
Exp4  5871.1997  0  
Exp4  37023.0  0  
Exp4  35658.52  0  
Exp4  7620.26  0  
Exp4  15356.96  0  
Exp4  20028.5  0  
Exp4  27762.74  0  
Exp4  573.18  0  
Exp4  21259.32  0  
Exp4  4674.0  1  
Exp4  2941.34  1  
Exp4  9420.9795  0  
Exp4  39570.74  0  
Exp4  24177.7  0  
Exp4  43371.44  0  
Exp4  7211.08  1  
Exp4  30772.14  0  
Exp4  7077.42  0  
Exp4  3935.18  0  
Exp4  37756.9  0  
Exp4  5434.14  0  
Exp4  4067.2  1  
Exp4  8915.04  1  
Exp4  34294.04  0  
Exp4  28340.02  0  
Exp4  11889.18  0  
Exp4  28263.76  0  
Exp4  13793.22  0  
Exp4  3826.94  1  
Exp4  37231.28  0  
Exp4  28796.76  0  
Exp4  32722.1  0  
Exp4  21342.14  0  
Exp4  26939.459  0  
Exp4  8449.28  0  
Exp4  31599.52  0  
Exp4  9842.46  0  
Exp4  4955.26  0  
Exp4  15247.899  0  
Exp4  40255.44  0  
Exp4  31820.1  0  
Exp4  46428.4  0  
Exp4  12524.68  0  
Exp4  4224.64  1  
Exp4  11694.84  0  
Exp4  7287.34  0  
Exp4  4810.94  1  
Exp4  6901.94  1  
Exp4  25816.879  0  
Exp4  37704.418  0  
Exp4  22299.9  0  
Exp4  6847.82  0  
Exp4  34302.24  0  
Exp4  9668.62  0  
Exp4  15083.899  0  
Exp4  3357.08  1  
Exp4  8687.08  0  
Exp4  17258.54  0  
Exp4  25693.06  0  
Exp4  15787.46  0  
Exp4  35364.96  0  
Exp4  43050.82  0  
Exp4  5853.98  0  
Exp4  9058.54  0  
Exp4  4140.18  0  
Exp4  5976.98  1  
Exp4  38406.34  0  
Exp4  25755.379  0  
Exp4  14104.82  0  
Exp4  30927.12  0  
Exp4  15925.22  0  
Exp4  33683.14  0  
Exp4  3274.26  0  
Exp4  14316.38  0  
Exp4  23866.92  0  
Exp4  20953.459  0  
Exp4  8158.1797  0  
Exp4  29752.879  0  
Exp4  30367.06  0  
Exp4  30376.9  0  
Exp4  33167.36  0  
Exp4  4656.78  1  
Exp4  29090.32  0  
Exp4  3930.26  0  
Exp4  15291.36  0  
Exp4  42357.918  0  
Exp4  16263.88  0  
Exp4  6449.3  0  
Exp4  16206.4795  0  
Exp4  2951.18  0  
Exp4  2136.92  0  
Exp4  4267.28  1  
Exp4  7177.46  1  
Exp4  5295.56  1  
Exp4  29162.48  0  
Exp4  4965.1  0  
Exp4  42092.24  0  
Exp4  5349.68  1  
Exp4  18249.1  0  
Exp4  5532.54  1  
Exp4  33712.66  0  
Exp4  9271.74  0  
Exp4  28288.36  0  
Exp4  15343.02  0  
Exp4  3930.26  1  
Exp4  7903.16  0  
Exp4  4854.4  0  
Exp4  28936.16  0  
Exp4  3720.34  1  
Exp4  7409.52  1  
Exp4  4019.64  1  
Exp4  9451.32  0  
Exp4  30890.22  0  
Exp4  4935.58  1  
Exp4  39087.758  0  
Exp4  37446.94  0  
Exp4  8555.06  0  
Exp4  13804.7  0  
Exp4  3744.1199  1  
Exp4  2014.74  0  
Exp4  7170.08  0  
Exp4  28163.72  0  
Exp4  16234.359  0  
Exp4  3630.14  0  
Exp4  27679.1  0  
Exp4  36014.4  0  
Exp4  6285.3  1  
Exp4  3874.5  0  
Exp4  24837.799  0  
Exp4  15865.359  0  
Exp4  6127.86  0  
Exp4  43877.38  0  
Exp4  23669.299  0  
Exp4  2154.96  0  
Exp4  7266.02  1  
Exp4  6645.28  0  
Exp4  21426.6  0  
Exp4  28077.62  0  
Exp4  4889.66  1  
Exp4  31738.1  0  
Exp4  2519.04  0  
Exp4  5170.92  0  
Exp4  31626.58  0  
Exp4  3318.54  0  
Exp4  2938.06  1  
Exp4  41236.16  0  
Exp4  25595.48  0  
Exp4  3720.34  1  
Exp4  27474.92  0  
Exp4  9922.82  0  
Exp4  107688.96  0  
Exp4  30904.98  1  
Exp4  36371.1  0  
Exp4  43511.66  1  
Exp4  7407.06  0  
Exp4  5330.0  1  
Exp4  30467.1  0  
Exp4  10774.8  0  
Exp4  6637.08  0  
Exp4  37325.58  0  
Exp4  30195.68  0  
Exp4  18709.94  0  
Exp4  6435.36  0  
Exp4  7705.54  0  
Exp4  9246.32  0  
Exp4  776.54  0  
Exp4  6877.34  0  
Exp4  30246.52  0  
Exp4  7415.26  0  
Exp4  21134.68  0  
Exp4  26295.76  0  
Exp4  15561.96  0  
Exp4  19546.34  0  
Exp4  26322.82  0  
Exp4  8338.58  0  
Exp4  22825.52  0  
Exp4  24162.94  0  
Exp4  39934.0  0  
Exp4  12690.32  0  
Exp4  1247.22  0  
Exp4  9648.939  0  
Exp4  37730.66  0  
Exp4  3611.28  0  
Exp4  30809.04  0  
Exp4  5915.48  1  
Exp4  22308.92  0  
Exp4  13439.8  0  
Exp4  26492.56  0  
Exp4  5767.06  0  
Exp4  3100.42  1  
Exp4  4687.94  1  
Exp4  22905.879  0  
Exp4  2970.04  1  
Exp4  17680.02  0  
Exp4  20440.959  0  
Exp4  23543.84  0  
Exp4  6373.86  1  
Exp4  12928.939  0  
Exp4  22028.48  0  
Exp4  4282.04  0  
Exp4  5735.08  1  
Exp4  4195.12  0  
Exp4  4846.2  0  
Exp4  9824.42  1  
Exp4  29780.76  0  
Exp4  32230.92  0  
Exp4  50564.48  0  
Exp4  6286.94  0  
Exp4  21238.82  0  
Exp4  8471.42  0  
Exp4  11333.22  0  
Exp4  29515.9  0  
Exp4  30403.959  0  
Exp4  23116.62  0  
Exp4  4086.88  1  
Exp4  5147.14  1  
Exp4  5744.1  0  
Exp4  26072.72  0  
Exp4  6140.16  1  
Exp4  9127.42  0  
Exp4  18893.62  0  
Exp4  2163.98  0  
Exp4  17993.26  0  
Exp4  4528.86  1  
Exp4  20679.58  0  
Exp4  3371.84  0  
Exp4  33942.258  0  
Exp4  5357.88  0  
Exp4  19416.78  0  
Exp4  26338.4  0  
Exp4  16701.76  0  
Exp4  33247.72  0  
Exp4  7944.16  0  
Exp4  5505.48  0  
Exp4  19684.92  0  
Exp4  18363.08  0  
Exp4  6615.76  0  
Exp4  19377.42  0  
Exp4  7910.54  0  
Exp4  11437.36  0  
Exp4  12659.9795  0  
Exp4  27706.98  0  
Exp4  25825.9  0  
Exp4  17735.78  0  
Exp4  26030.9  0  
Exp4  21171.58  0  
Exp4  4034.4  0  
Exp4  23105.959  0  
Exp4  30447.42  0  
Exp4  25472.48  0  
Exp4  10366.439  0  
Exp4  26877.14  0  
Exp4  9454.6  0  
Exp4  4008.16  0  
Exp4  18586.12  0  
Exp4  23130.56  0  
Exp4  25800.48  0  
Exp4  29120.66  0  
Exp4  32881.18  0  
Exp4  3299.68  0  
Exp4  6792.06  0  
Exp4  21766.9  0  
Exp4  6218.88  0  
Exp4  4983.96  0  
Exp4  34424.418  0  
Exp4  9335.7  0  
Exp4  7015.92  0  
Exp4  33506.02  0  
Exp4  5517.78  0  
Exp4  4265.64  1  
Exp4  8857.64  1  
Exp4  4369.78  0  
Exp4  23489.72  0  
Exp4  10753.4795  0  
Exp4  31446.18  0  
Exp4  4702.7  1  
Exp4  4591.18  1  
Exp4  20231.04  0  
Exp4  6586.2397  0  
Exp4  3918.78  0  
Exp4  19292.959  0  
Exp4  3575.2  1  
Exp4  12814.96  0  
Exp4  3976.18  1  
Exp4  9360.3  0  
Exp4  3453.02  1  
Exp4  8019.6  0  
Exp4  15486.52  0  
Exp4  9235.66  0  
Exp4  5293.1  1  
Exp4  4078.68  1  
Exp4  9923.64  0  
Exp4  5664.56  1  
Exp4  29296.959  0  
Exp4  5137.3  0  
Exp4  25260.1  1  
Exp4  5240.62  0  
Exp4  20228.58  0  
Exp4  7577.62  0  
Exp4  31930.799  0  
Exp4  11577.58  0  
Exp4  4741.2397  0  
Exp4  3795.78  1  
Exp4  27252.7  0  
Exp4  32875.44  0  
Exp4  4140.18  1  
Exp4  4883.1  0  
Exp4  17209.34  0  
Exp4  3077.46  1  
Exp4  65971.46  0  
Exp4  8518.9795  0  
Exp4  28884.5  0  
Exp4  4063.0999  0  
Exp4  4942.96  1  
Exp4  28258.02  0  
Exp4  23789.84  0  
Exp4  4175.44  0  
Exp4  29843.08  0  
Exp4  7851.5  0  
Exp4  36949.2  0  
Exp4  20082.62  1  
Exp4  37978.3  0  
Exp4  22719.74  0  
Exp4  80043.48  0  
Exp4  30366.24  0  
Exp4  5460.38  1  
Exp4  7256.18  0  
Exp4  41571.54  0  
Exp4  28210.459  0  
Exp4  2242.7  0  
Exp4  20518.04  0  
Exp4  33044.36  0  
Exp4  25063.299  0  
Exp4  16298.32  0  
Exp4  50034.758  0  
Exp4  20731.24  0  
Exp4  45584.62  0  
Exp4  13691.54  0  
Exp4  13267.6  0  
Exp4  42804.82  0  
Exp4  20723.04  0  
Exp4  25530.7  0  
Exp4  46064.32  0  
Exp4  36312.06  0  
Exp4  32460.52  0  
Exp4  3905.66  1  
Exp4  6054.88  0  
Exp4  3602.26  0  
Exp4  22284.32  0  
Exp4  40543.258  0  
Exp4  4364.04  1  
Exp4  16704.22  1  
Exp4  17777.6  0  
Exp4  16950.22  0  
Exp4  2917.56  0  
Exp4  23338.02  0  
Exp4  7583.36  0  
Exp4  6232.0  0  
Exp4  7914.64  0  
Exp4  25190.4  0  
Exp4  30361.32  0  
Exp4  4990.52  0  
Exp4  5235.7  1  
Exp4  32481.02  0  
Exp4  26883.7  0  
Exp4  9590.72  0  
Exp4  7575.16  1  
Exp4  26166.2  0  
Exp4  18648.44  0  
Exp4  4338.62  0  
Exp4  33437.14  0  
Exp4  23596.32  0  
Exp4  28881.22  0  
Exp4  46114.34  0  
Exp4  12322.96  0  
Exp4  3512.88  0  
Exp4  6512.44  1  
Exp4  6648.56  0  
Exp4  24697.58  0  
Exp4  4537.06  0  
Exp4  4453.42  1  
Exp4  5307.86  0  
Exp4  14331.96  0  
Exp4  4198.4  1  
Exp4  37643.74  0  
Exp4  8541.939  0  
Exp4  16841.98  0  
Exp4  24842.72  0  
Exp4  27924.28  0  
Exp4  2238.6  0  
Exp4  42216.06  0  
Exp4  39908.58  0  
Exp4  18257.3  0  
Exp4  4287.78  1  
Exp4  3338.22  1  
Exp4  35548.64  0  
Exp4  30483.5  0  
Exp4  11757.16  0  
Exp4  5389.04  0  
Exp4  24668.879  0  
Exp4  20810.78  0  
Exp4  38063.58  0  
Exp4  16870.68  0  
Exp4  3072.54  1  
Exp4  4017.18  0  
Exp4  16871.5  0  
Exp4  19872.7  0  
Exp4  23155.16  0  
Exp4  33059.12  0  
Exp4  19983.4  0  
Exp4  4440.3  1  
Exp4  32994.34  0  
Exp4  8533.74  0  
Exp4  15886.68  0  
Exp4  4678.1  1  
Exp4  30682.76  0  
Exp4  4396.84  0  
Exp4  38909.82  0  
Exp4  8400.08  0  
Exp4  7487.42  1  
Exp4  31719.24  0  
Exp4  29101.799  0  
Exp4  4683.02  0  
Exp4  2628.1  0  
Exp4  24142.44  0  
Exp4  33145.22  1  
Exp4  5700.64  0  
Exp4  8844.52  0  
Exp4  5792.48  1  
Exp4  33609.34  0  
Exp4  20455.72  0  
Exp4  26918.959  0  
Exp4  12535.34  0  
Exp4  16029.359  0  
Exp4  35939.78  0  
Exp4  7127.44  0  
Exp4  22837.0  0  
Exp4  26716.42  0  
Exp4  6751.88  0  
Exp4  5723.6  0  
Exp4  7995.82  0  
Exp4  5190.6  1  
Exp4  2972.5  1  
Exp4  27680.74  0  
Exp4  48796.56  0  
Exp4  26605.72  0  
Exp4  9544.8  0  
Exp4  6090.14  0  
Exp4  32485.12  0  
Exp4  34174.32  0  
Exp4  3666.22  1  
Exp4  5694.08  0  
Exp4  13289.74  0  
Exp4  3513.7  0  
Exp4  18163.0  0  
Exp4  8509.96  0  
Exp4  12915.82  0  
Exp4  14610.76  0  
Exp4  22721.379  0  
Exp4  25676.66  0  
Exp4  10660.0  0  
Exp4  32071.84  0  
Exp4  24739.4  0  
Exp4  2022.94  1  
Exp4  3024.98  0  
Exp4  25184.66  0  
Exp4  25111.68  0  
Exp4  39086.12  0  
Exp4  30715.56  0  
Exp4  7076.6  0  
Exp4  53568.96  0  
Exp4  26916.5  0  
Exp4  22186.74  0  
Exp4  3657.2  1  
Exp4  18045.74  0  
Exp4  25953.0  0  
Exp4  5954.02  0  
Exp4  24320.379  0  
Exp4  4107.38  0  
Exp4  23237.16  0  
Exp4  8614.92  0  
Exp4  9036.4  0  
Exp4  11435.72  0  
Exp4  27246.959  0  
Exp4  6550.98  0  
Exp4  6872.42  0  
Exp4  51776.44  0  
Exp4  6696.12  0  
Exp4  8515.7  1  
Exp4  5448.08  0  
Exp4  9909.7  0  
Exp4  33114.88  0  
Exp4  4383.7197  1  
Exp4  4464.9  1  
Exp4  4045.88  0  
Exp4  7229.94  0  
Exp4  11196.28  0  
Exp4  24226.08  0  
Exp4  43901.16  0  
Exp4  20392.58  0  
Exp4  7765.4  0  
Exp4  5232.42  0  
Exp4  1988.5  1  
Exp4  7929.4  0  
Exp4  11898.2  0  
Exp4  4268.1  0  
Exp4  29305.16  0  
Exp4  977.44  0  
Exp4  19691.48  0  
Exp4  19028.92  0  
Exp4  24285.12  0  
Exp4  3333.3  1  
Exp4  4451.78  1  
Exp4  6099.16  1  
Exp4  9826.06  0  
Exp4  36717.14  0  
Exp4  7404.6  0  
Exp4  4055.72  1  
Exp4  9087.24  0  
Exp4  3434.16  1  
Exp4  2421.46  1  
Exp4  24901.76  0  
Exp4  22110.48  0  
Exp4  5248.82  1  
Exp4  55334.418  0  
Exp4  6341.06  0  
Exp4  5530.9  0  
Exp4  14916.62  0  
Exp4  4859.32  0  
Exp4  21735.74  0  
Exp4  12596.84  0  
Exp4  5361.98  0  
Exp4  16814.92  0  
Exp4  5950.7397  0  
Exp4  18285.18  0  
Exp4  11273.36  0  
Exp4  29301.06  0  
Exp4  4355.84  1  
Exp4  9594.0  0  
Exp4  38761.4  0  
Exp4  4446.86  1  
Exp4  3070.9  0  
Exp4  6672.34  0  
Exp4  35412.52  0  
Exp4  8631.32  0  
Exp4  32761.459  0  
Exp4  40897.5  0  
Exp4  6332.86  1  
Exp4  7271.76  1  
Exp4  5471.04  1  
Exp4  29212.5  0  
Exp4  2655.16  0  
Exp4  4856.86  0  
Exp4  9408.68  0  
Exp4  2687.14  1  
Exp4  20279.42  0  
Exp4  2289.44  1  
Exp4  6227.08  1  
Exp4  27808.66  0  
Exp4  29671.7  0  
Exp4  24484.379  0  
Exp4  7605.5  0  
Exp4  3250.48  1  
Exp4  5008.56  1  
Exp4  13260.22  1  
Exp4  6631.34  0  
Exp4  12949.439  0  
Exp4  4226.28  0  
Exp4  4655.96  1  
Exp4  10131.92  0  
Exp4  3526.82  1  
Exp4  26308.06  0  
Exp4  9607.12  0  
Exp4  23695.54  0  
Exp4  20646.78  0  
Exp4  43457.54  0  
Exp4  32043.14  0  
Exp4  6899.48  0  
Exp4  27400.299  0  
Exp4  19834.98  0  
Exp4  3863.84  0  
Exp4  35324.78  0  
Exp4  5906.46  0  
Exp4  7814.6  0  
Exp4  12466.46  0  
Exp4  4063.92  1  
Exp4  11319.28  1  
Exp4  4811.76  0  
Exp4  4566.58  0  
Exp4  6894.56  1  
Exp4  32200.58  0  
Exp4  20960.02  0  
Exp4  36007.84  0  
Exp4  2706.0  1  
Exp4  6862.58  0  
Exp4  20725.5  0  
Exp4  34082.48  0  
Exp4  4250.06  1  
Exp4  13373.38  0  
Exp4  4974.12  0  
Exp4  32421.98  0  
Exp4  12373.8  0  
Exp4  1012.7  0  
Exp4  26144.879  0  
Exp4  27587.26  0  
Exp4  38008.64  0  
Exp4  3335.76  0  
Exp4  15508.66  0  
Exp4  6562.46  0  
Exp4  32499.06  0  
Exp4  9409.5  0  
Exp4  5032.34  1  
Exp4  70580.68  1  
Exp4  6798.62  0  
Exp4  16009.68  0  
Exp4  26052.22  0  
Exp4  6241.02  0  
Exp4  5323.44  1  
Exp4  23347.86  0  
Exp4  12402.5  0  
Exp4  2670.74  0  
Exp4  5538.28  0  
Exp4  27935.76  0  
Exp4  4904.42  0  
Exp4  20999.379  0  
Exp4  27866.06  0  
Exp4  7001.98  0  
Exp4  18028.52  0  
Exp4  3376.76  1  
Exp4  2888.04  1  
Exp4  37546.98  0  
Exp4  18220.4  0  
Exp4  10232.78  0  
Exp4  5972.88  0  
Exp4  19665.24  0  
Exp4  3286.56  1  
Exp4  21351.16  0  
Exp4  3149.6199  1  
Exp4  13165.92  0  
Exp4  14573.04  0  
Exp4  780.64  0  
Exp4  21622.58  0  
Exp4  4667.44  1  
Exp4  44706.4  0  
Exp4  1592.44  0  
Exp4  5691.62  1  
Exp4  30009.54  0  
Exp4  8828.12  1  
Exp4  35077.14  0  
Exp4  28284.26  0  
Exp4  8928.9795  0  
Exp4  32964.0  0  
Exp4  26358.08  0  
Exp4  3259.5  1  
Exp4  9697.32  0  
Exp4  14896.939  0  
Exp4  4737.14  1  
Exp4  13664.4795  1  
Exp4  11517.72  0  
Exp4  32533.5  0  
Exp4  32791.8  0  
Exp4  4313.2  1  
Exp4  31754.5  0  
Exp4  21632.42  0  
Exp4  4819.14  0  
Exp4  28154.7  0  
Exp4  33472.4  0  
Exp4  4679.7397  1  
Exp4  29150.18  0  
Exp4  21044.48  0  
Exp4  6511.62  1  
Exp4  23921.04  0  
Exp4  20364.7  0  
Exp4  14675.54  1  
Exp4  19065.82  0  
Exp4  5248.0  1  
Exp4  7808.04  0  
Exp4  5996.66  1  
Exp4  4434.56  0  
Exp4  7475.12  0  
Exp4  4257.44  1  
Exp4  9650.58  1  
Exp4  4551.82  1  
Exp4  1767.1  0  
Exp4  18507.4  0  
Exp4  38708.1  0  
Exp4  34952.5  0  
Exp4  36977.08  0  
Exp4  4726.48  0  
Exp4  4389.46  1  
Exp4  5248.0  0  
Exp4  22536.06  0  
Exp4  30199.78  0  
Exp4  19136.34  0  
Exp4  7385.7397  1  
Exp4  5379.2  0  
Exp4  5586.66  0  
Exp4  15226.58  1  
Exp4  26079.28  0  
Exp4  12074.5  0  
Exp4  18855.08  0  
Exp4  14957.62  0  
Exp4  3799.06  1  
Exp4  19339.7  0  
Exp4  2365.7  0  
Exp4  2132.0  0  
Exp4  22226.1  0  
Exp4  6519.82  0  
Exp4  4008.98  1  
Exp4  15757.939  0  
Exp4  9218.439  0  
Exp4  25590.56  0  
Exp4  4593.64  1  
Exp4  7952.36  1  
Exp4  6392.7197  0  
Exp4  34320.28  0  
Exp4  10054.02  0  
Exp4  11430.8  0  
Exp4  5593.2197  0  
Exp4  5038.9  0  
Exp4  29283.84  0  
Exp4  17069.12  0  
Exp4  13674.32  0  
Exp4  521.52  0  
Exp4  8399.26  1  
Exp4  62048.58  0  
Exp4  39297.68  0  
Exp4  3172.58  1  
Exp4  31839.78  0  
Exp4  6059.8  0  
Exp4  24920.62  0  
Exp4  5429.2197  0  
Exp4  23975.98  0  
Exp4  6815.02  0  
Exp4  50796.54  0  
Exp4  616.64  0  
Exp4  34334.22  0  
Exp4  5041.36  1  
Exp4  4335.34  1  
Exp4  33091.1  0  
Exp4  42971.28  0  
Exp4  17111.76  0  
Exp4  29561.0  0  
Exp4  32981.22  0  
Exp4  37621.6  0  
Exp4  10837.12  0  
Exp4  40114.4  0  
Exp4  3059.42  1  
Exp4  2807.68  0  
Exp4  8477.16  1  
Exp4  4317.3  0  
Exp4  8357.439  0  
Exp4  29223.98  1  
Exp4  5989.28  0  
Exp4  10892.06  0  
Exp4  33874.2  0  
Exp4  31831.58  0  
Exp4  4575.6  1  
Exp4  18403.26  0  
Exp4  33814.34  0  
Exp4  17562.76  0  
Exp4  36136.58  0  
Exp4  10924.86  0  
Exp4  29522.459  0  
Exp4  23661.1  0  
Exp4  4013.9  0  
Exp4  11599.72  0  
Exp4  34746.68  0  
Exp4  4501.8  1  
Exp4  22216.26  0  
Exp4  29857.84  0  
Exp4  8509.96  0  
Exp4  4283.68  1  
Exp4  10254.92  0  
Exp4  37685.56  0  
Exp4  4324.68  1  
Exp4  28027.6  0  
Exp4  22299.08  0  
Exp4  8228.7  0  
Exp4  34566.28  0  
Exp4  7976.96  0  
Exp4  5974.52  1  
Exp4  26543.4  0  
Exp4  6596.9  0  
Exp4  50501.34  0  
Exp4  2009.82  1  
Exp4  5639.96  1  
Exp4  24399.1  0  
Exp4  16782.12  0  
Exp4  23117.44  0  
Exp4  41182.86  0  
Exp4  2815.06  1  
Exp4  4619.88  1  
Exp4  25089.54  0  
Exp4  33232.14  0  
Exp4  22713.18  0  
Exp4  2036.88  0  
Exp4  8704.3  0  
Exp4  16030.18  0  
Exp4  23336.379  0  
Exp4  33141.12  0  
Exp4  7191.4  1  
Exp4  4460.8  1  
Exp4  13126.56  0  
Exp4  17033.86  0  
Exp4  34362.918  0  
Exp4  13488.18  0  
Exp4  29374.86  0  
Exp4  21032.18  0  
Exp4  22991.16  1  
Exp4  4046.7  0  
Exp4  31636.42  0  
Exp4  5720.32  0  
Exp4  22479.48  0  
Exp4  19784.959  0  
Exp4  32595.82  0  
Exp4  5617.0  0  
Exp4  5132.38  0  
Exp4  2372.26  1  
Exp4  16435.26  0  
Exp4  12700.9795  0  
Exp4  33487.16  0  
Exp4  10263.12  0  
Exp4  2750.28  1  
Exp4  5694.08  0  
Exp4  4062.28  1  
Exp4  33428.94  0  
Exp4  34730.28  0  
Exp4  5111.88  1  
Exp4  30074.32  1  
Exp4  10659.18  0  
Exp4  25957.1  0  
Exp4  2409.98  1  
Exp4  5582.56  0  
Exp4  18447.54  0  
Exp4  15200.34  0  
Exp4  7489.88  0  
Exp4  4838.0  0  
Exp4  28626.2  0  
Exp4  3553.06  1  
Exp4  32499.879  0  
Exp4  29732.379  0  
Exp4  4638.7397  0  
Exp4  18388.5  0  
Exp4  8414.02  0  
Exp4  39590.418  0  
Exp4  7230.76  0  
Exp4  4378.8  1  
Exp4  3061.88  0  
Exp4  45330.418  0  
Exp4  30431.84  0  
Exp4  4615.78  1  
Exp4  6859.3  0  
Exp4  4792.9  0  
Exp4  22727.12  0  
Exp4  31649.54  1  
Exp4  41423.94  0  
Exp4  4906.88  1  
Exp4  4406.68  0  
Exp4  31301.04  0  
Exp4  9823.6  0  
Exp4  10525.52  1  
Exp4  39901.2  0  
Exp4  6031.92  0  
Exp4  2332.9  1  
Exp4  5574.36  0  
Exp4  4555.1  1  
Exp4  7512.02  0  
Exp4  30791.0  0  
Exp4  5019.2197  0  
Exp4  451.0  0  
Exp4  35519.94  0  
Exp4  45008.16  0  
Exp4  29578.22  0  
Exp4  34661.4  0  
Exp4  26680.34  0  
Exp4  3971.26  1  
Exp4  23655.36  0  
Exp4  13526.72  0  
Exp4  27028.84  0  
Exp4  8544.4  0  
Exp4  38786.0  0  
Exp4  29887.36  0  
Exp4  26203.1  0  
Exp4  43224.66  0  
Exp4  4405.86  0  
Exp4  15701.359  0  
Exp4  6746.14  1  
Exp4  14135.9795  0  
Exp4  5022.5  0  
Exp4  22117.04  0  
Exp4  30394.12  0  
Exp4  13982.64  0  
Exp4  37021.36  0  
Exp4  31474.06  0  
Exp4  10764.14  0  
Exp4  3965.52  0  
Exp4  3398.9  1  
Exp4  9218.439  0  
Exp4  2347.66  0  
Exp4  2252.54  1  
Exp4  16914.14  0  
Exp4  8043.38  0  
Exp4  8649.36  0  
Exp4  15490.62  0  
Exp4  40706.44  0  
Exp4  4070.48  1  
Exp4  6315.64  0  
Exp4  6513.26  0  
Exp4  34089.04  0  
Exp4  27189.56  0  
Exp4  2771.6  1  
Exp4  27022.28  0  
Exp4  23503.66  0  
Exp4  5901.54  0  
Exp4  12485.32  0  
Exp4  27106.74  0  
Exp4  9740.78  0  
Exp4  17251.16  0  
Exp4  7462.0  0  
Exp4  4184.46  1  
Exp4  14445.939  0  
Exp4  21393.8  0  
Exp4  7385.7397  1  
Exp4  12282.78  1  
Exp4  24430.26  0  
Exp4  16776.379  0  
Exp4  26809.08  0  
Exp4  37230.46  0  
Exp4  8049.12  1  
Exp4  30015.28  0  
Exp4  2878.2  1  
Exp4  29908.68  0  
Exp4  21375.76  0  
Exp4  3644.08  1  
Exp4  8426.32  0  
Exp4  15827.64  0  
Exp4  5074.98  1  
Exp4  4554.28  0  
Exp4  51465.66  0  
Exp4  9850.66  0  
Exp4  25100.2  0  
Exp4  28483.52  0  
Exp4  11252.86  0  
Exp4  9506.26  0  
Exp4  31886.52  0  
Exp4  3804.8  0  
Exp4  19454.5  0  
Exp4  9763.74  0  
Exp4  5679.32  1  
Exp4  39282.918  0  
Exp4  8271.34  0  
Exp4  30279.32  0  
Exp4  3812.18  1  
Exp4  30945.16  0  
Exp4  13289.74  0  
Exp4  31211.66  0  
Exp4  4142.64  1  
Exp4  11101.9795  0  
Exp4  9501.34  0  
Exp4  32483.48  0  
Exp4  4632.18  0  
Exp4  13074.899  0  
Exp4  5217.66  1  
Exp4  4241.04  0  
Exp4  7575.16  0  
Exp4  2455.08  1  
Exp4  30630.28  0  
Exp4  3629.32  1  
Exp4  43531.34  0  
Exp4  28139.12  0  
Exp4  20559.04  0  
Exp4  4662.52  1  
Exp4  5877.76  0  
Exp4  5559.6  1  
Exp4  16019.52  0  
Exp4  7962.1997  0  
Exp4  3530.0999  1  
Exp4  4292.7  0  
Exp4  15393.86  0  
Exp4  29415.04  0  
Exp4  31008.299  0  
Exp4  3619.48  1  
Exp4  15738.26  0  
Exp4  33253.46  0  
Exp4  28226.04  0  
Exp4  19561.92  0  
Exp4  6851.1  0  
Exp4  2477.22  1  
Exp4  32960.72  0  
Exp4  34205.48  0  
Exp4  13874.399  0  
Exp4  4423.08  0  
Exp4  32423.62  0  
Exp4  4444.4  0  
Exp4  26146.52  0  
Exp4  35662.62  0  
Exp4  27575.78  0  
Exp4  9262.72  0  
Exp4  42888.46  0  
Exp4  4483.76  0  
Exp4  18339.3  0  
Exp4  6733.84  1  
Exp4  27196.12  0  
Exp4  47300.06  0  
Exp4  4084.42  0  
Exp4  17375.8  0  
Exp4  33852.06  0  
Exp4  9133.16  0  
Exp4  26818.92  0  
Exp4  4779.78  1  
Exp4  4719.92  0  
Exp4  13578.38  0  
Exp4  6093.42  0  
Exp4  7512.84  0  
Exp4  26955.04  0  
Exp4  7802.3  0  
Exp4  19552.08  0  
Exp4  9522.66  0  
Exp4  6833.06  1  
Exp4  30120.24  0  
Exp4  35355.12  0  
Exp4  16386.06  0  
Exp4  7141.38  1  
Exp4  6122.94  0  
Exp4  7897.42  0  
Exp4  1559.64  0  
Exp4  9161.86  0  
Exp4  18891.98  1  
Exp4  5403.8  1  
Exp4  5188.96  1  
Exp4  3314.44  1  
Exp4  8629.68  0  
Exp4  3957.32  0  
Exp4  15885.04  0  
Exp4  33689.7  0  
Exp4  13903.92  0  
Exp4  44031.54  0  
Exp4  21133.04  0  
Exp4  5379.2  0  
Exp4  3787.58  1  
Exp4  16516.44  0  
Exp4  3385.78  1  
Exp4  3906.48  1  
Exp4  35262.46  0  
Exp4  33524.06  0  
Exp4  22698.42  0  
Exp4  1362.02  0  
Exp4  28299.02  0  
Exp4  32138.26  0  
Exp4  11484.92  1  
Exp4  5819.54  1  
Exp4  9869.52  0  
Exp4  40564.58  0  
Exp4  23871.02  0  
Exp4  51251.64  0  
Exp4  33731.52  0  
Exp4  19986.68  0  
Exp4  18868.2  0  
Exp4  26378.58  0  
Exp4  2498.54  1  
Exp4  2729.78  1  
Exp4  10746.1  0  
Exp4  3364.46  1  
Exp4  4888.84  1  
Exp4  8122.92  0  
Exp4  32022.64  0  
Exp4  4319.76  1  
Exp4  20693.52  0  
Exp4  31152.62  0  
Exp4  6866.68  1  
Exp4  24409.76  0  
Exp4  30845.12  0  
Exp4  23318.34  0  
Exp4  6728.92  1  
Exp4  37186.18  0  
Exp4  4264.82  1  
Exp4  29053.42  0  
Exp4  8794.5  0  
Exp4  18954.3  0  
Exp4  6140.16  1  
Exp4  12199.96  1  
Exp4  7915.46  1  
Exp4  33760.22  0  
Exp4  19251.14  0  
Exp4  23219.12  0  
Exp4  4124.6  1  
Exp4  6018.8  0  
Exp4  25931.68  0  
Exp4  41435.418  0  
Exp4  17775.959  0  
Exp4  4478.84  0  
Exp4  37125.5  0  
Exp4  4063.0999  0  
Exp4  24562.28  0  
Exp4  21271.62  0  
Exp4  22618.06  0  
Exp4  9809.66  0  
Exp4  8741.2  0  
Exp4  30369.52  0  
Exp4  2356.68  0  
Exp4  3239.0  1  
Exp4  19894.02  0  
Exp4  20973.14  0  
Exp4  7549.7397  1  
Exp4  31400.26  0  
Exp4  30650.78  0  
Exp4  17362.68  0  
Exp4  30919.74  0  
Exp4  30225.2  0  
Exp4  9108.56  0  
Exp4  3630.96  0  
Exp4  12070.399  0  
Exp4  7749.82  1  
Exp4  50548.9  0  
Exp4  7540.7197  0  
Exp4  25543.0  0  
Exp4  27262.54  1  
Exp4  22389.28  0  
Exp4  3048.76  1  
Exp4  37842.18  0  
Exp4  5149.6  0  
Exp4  11952.32  0  
Exp4  24189.18  0  
Exp4  9794.9  0  
Exp4  5861.36  0  
Exp4  4291.06  1  
Exp4  4178.7197  1  
Exp4  6561.64  0  
Exp4  25010.0  0  
Exp4  3800.7  1  
Exp4  4660.88  0  
Exp4  32893.48  0  
Exp4  9211.06  0  
Exp4  28545.84  0  
Exp4  24985.4  0  
Exp4  17674.28  0  
Exp4  29568.379  0  
Exp4  35451.88  0  
Exp4  18090.84  0  
Exp4  10436.96  0  
Exp4  4505.9  1  
Exp4  4699.42  0  
Exp4  11516.08  0  
Exp4  5879.4  0  
Exp4  25446.24  0  
Exp4  3235.72  0  
Exp4  9173.34  0  
Exp4  4320.58  1  
Exp4  16554.16  0  
Exp4  19284.76  0  
Exp4  21411.02  0  
Exp4  24713.16  0  
Exp4  5027.42  0  
Exp4  7706.36  0  
Exp4  24850.1  0  
Exp4  2683.04  1  
Exp4  4413.2397  0  
Exp4  2852.78  0  
Exp4  28070.24  0  
Exp4  2674.02  1  
Exp4  12338.54  1  
Exp4  6838.8  0  
Exp4  4291.06  1  
Exp4  38895.06  0  
Exp4  3721.16  1  
Exp4  6511.62  0  
Exp4  7008.54  0  
Exp4  4549.36  0  
Exp4  2616.6199  1  
Exp4  34627.78  0  
Exp4  4801.92  1  
Exp4  8146.6997  0  
Exp4  36520.34  0  
Exp4  24710.7  0  
Exp4  7359.5  0  
Exp4  33039.44  0  
Exp4  2875.74  0  
Exp4  23226.5  0  
Exp4  17599.66  0  
Exp4  28318.7  0  
Exp4  49336.12  0  
Exp4  16083.4795  0  
Exp4  7612.06  0  
Exp4  16540.22  0  
Exp4  5712.12  0  
Exp4  61250.72  0  
Exp4  10257.38  0  
Exp4  23087.1  1  
Exp4  18399.16  0  
Exp4  10437.78  0  
Exp4  5154.52  0  
Exp4  3357.08  0  
Exp4  33456.0  0  
Exp4  28676.22  0  
Exp4  29629.06  0  
Exp4  3781.84  1  
Exp4  5559.6  1  
Exp4  27356.84  0  
Exp4  3981.0999  0  
Exp4  26617.2  0  
Exp4  8696.92  0  
Exp4  4328.78  0  
Exp4  18828.02  1  
Exp4  4529.68  1  
Exp4  3921.24  1  
Exp4  7594.84  1  
Exp4  5803.96  1  
Exp4  6374.68  0  
Exp4  4470.64  1  
Exp4  19526.66  0  
Exp4  30781.98  0  
Exp4  24745.959  0  
Exp4  5489.9  0  
Exp4  3697.38  1  
Exp4  4575.6  0  
Exp4  7396.4  1  
Exp4  46024.96  0  
Exp4  2301.74  1  
Exp4  5682.6  0  
Exp4  35826.62  0  
Exp4  20611.52  0  
Exp4  46794.94  0  
Exp4  28727.879  0  
Exp4  8623.12  0  
Exp4  2710.92  0  
Exp4  40608.04  0  
Exp4  26966.52  0  
Exp4  5056.12  1  
Exp4  24454.86  0  
Exp4  31915.219  1  
Exp4  9462.8  0  
Exp4  3630.96  0  
Exp4  19079.76  0  
Exp4  31225.6  0  
Exp4  26567.18  0  
Exp4  37542.88  0  
Exp4  759.32  0  
Exp4  16548.42  1  
Exp4  33120.62  0  
Exp4  30116.959  0  
Exp4  17227.379  0  
Exp4  21420.86  0  
Exp4  4272.2  0  
Exp4  3292.3  1  
Exp4  40388.28  0  
Exp4  7976.14  0  
Exp4  7676.84  0  
Exp4  4020.46  0  
Exp4  14582.06  0  
Exp4  21490.56  0  
Exp4  25139.56  0  
Exp4  6997.88  0  
Exp4  3779.38  1  
Exp4  8355.8  0  
Exp4  3679.34  0  
Exp4  33310.86  0  
Exp4  3895.0  0  
Exp4  23883.32  0  
Exp4  35442.86  0  
Exp4  26977.18  0  
Exp4  14308.18  0  
Exp4  38111.96  0  
Exp4  4434.56  1  
Exp4  23592.22  0  
Exp4  22846.02  0  
Exp4  6354.18  1  
Exp4  31318.26  0  
Exp4  9154.4795  0  
Exp4  18500.02  0  
Exp4  26176.04  0  
Exp4  7361.96  0  
Exp4  20754.2  1  
Exp4  19130.6  0  
Exp4  3281.64  1  
Exp4  8540.3  0  
Exp4  4231.2  1  
Exp4  3115.18  1  
Exp4  51577.18  0  
Exp4  33842.22  0  
Exp4  5745.7397  1  
Exp4  26732.82  0  
Exp4  10295.92  0  
Exp4  3699.84  1  
Exp4  2525.6  0  
Exp4  7160.2397  0  
Exp4  4839.64  0  
Exp4  37118.12  0  
Exp4  2547.74  0  
Exp4  19065.82  0  
Exp4  450.18  0  
Exp4  6322.1997  1  
Exp4  3552.24  0  
Exp4  8050.76  1  
Exp4  7855.6  0  
Exp4  36112.8  0  
Exp4  10230.32  0  
Exp4  17312.66  0  
Exp4  6072.1  0  
Exp4  1559.64  0  
Exp4  5985.18  1  
Exp4  34624.5  0  
Exp4  9674.36  0  
Exp4  29126.4  0  
Exp4  3714.5999  0  
Exp4  21821.84  1  
Exp4  4300.9  0  
Exp4  41196.8  0  
Exp4  33354.32  0  
Exp4  5021.68  0  
Exp4  23457.74  0  
Exp4  13638.24  0  
Exp4  3841.7  0  
Exp4  6020.44  0  
Exp4  5767.06  0  
Exp4  28666.379  0  
Exp4  39454.3  1  
Exp4  34861.48  0  
Exp4  33718.4  1  
Exp4  13775.18  0  
Exp4  41436.24  1  
Exp4  9621.06  0  
Exp4  42035.66  0  
Exp4  4005.7  0  
Exp4  13270.06  0  
Exp4  7610.42  0  
Exp4  462.48  0  
Exp4  27249.42  0  
Exp4  12149.939  0  
Exp4  46003.64  0  
Exp4  11789.14  0  
Exp4  26330.2  0  
Exp4  12550.92  0  
Exp4  23772.62  0  
Exp4  28307.22  0  
Exp4  10199.9795  0  
Exp4  31047.66  0  
Exp4  26308.06  0  
Exp4  32539.24  0  
Exp4  12425.46  0  
Exp4  11425.88  0  
Exp4  9504.62  0  
Exp4  21507.78  0  
Exp4  17533.24  0  
Exp4  30547.459  0  
Exp4  5100.4  0  
Exp4  13373.38  0  
Exp4  17556.2  0  
Exp4  4883.92  0  
Exp4  26362.18  0  
Exp4  4947.06  0  
Exp4  4396.84  1  
Exp4  3891.72  0  
Exp4  3788.4  1  
Exp4  47268.9  0  
Exp4  37187.0  0  
Exp4  20269.58  0  
Exp4  2405.06  0  
Exp4  23937.44  0  
Exp4  40267.74  0  
Exp4  7061.02  0  
Exp4  17803.84  0  
Exp4  20828.0  0  
Exp4  8536.2  1  
Exp4  11157.74  1  
Exp4  14958.439  0  
Exp4  16778.02  0  
Exp4  3986.8398  1  
Exp4  8172.94  0  
Exp4  2934.78  0  
Exp4  8504.22  0  
Exp4  3464.5  0  
Exp4  26139.14  0  
Exp4  4500.16  0  
Exp4  7081.52  0  
Exp4  3661.3  0  
Exp4  27472.459  0  
Exp4  37772.48  0  
Exp4  26120.28  0  
Exp4  18405.72  0  
Exp4  13291.38  0  
Exp4  13145.42  0  
Exp4  14956.8  0  
Exp4  2847.04  1  
Exp4  9850.66  0  
Exp4  25792.28  0  
Exp4  4309.1  1  
Exp4  7005.26  0  
Exp4  18204.82  0  
Exp4  33688.88  0  
Exp4  9780.14  0  
Exp4  7541.54  0  
Exp4  4269.7397  0  
Exp4  2806.8599  1  
Exp4  3692.46  1  
Exp4  4152.48  0  
Exp4  34453.94  0  
Exp4  14504.16  0  
Exp4  27782.42  0  
Exp4  15264.3  0  
Exp4  6637.9  0  
Exp4  6001.58  1  
Exp4  6894.56  1  
Exp4  19025.64  0  
Exp4  7284.06  0  
Exp4  13517.7  0  
Exp4  19675.9  0  
Exp4  32012.799  0  
Exp4  6623.96  0  
Exp4  5117.62  0  
Exp4  39216.5  0  
Exp4  2840.48  1  
Exp4  6400.1  1  
Exp4  8878.96  0  
Exp4  25251.08  0  
Exp4  1764.64  1  
Exp4  8729.72  0  
Exp4  7136.46  0  
Exp4  13606.26  0  
Exp4  34932.82  0  
Exp4  11386.52  0  
Exp4  7766.2197  0  
Exp4  31707.76  0  
Exp4  7497.26  1  
Exp4  27975.12  0  
Exp4  14938.76  0  
Exp4  4810.94  0  
Exp4  32268.64  0  
Exp4  30221.1  0  
Exp4  5131.56  1  
Exp4  3978.64  0  
Exp4  16916.6  0  
Exp4  4495.2397  1  
Exp4  3768.72  1  
Exp4  7044.62  0  
Exp4  37685.56  0  
Exp4  5024.14  0  
Exp4  8159.0  1  
Exp4  3772.82  1  
Exp4  16624.68  0  
Exp4  3648.18  0  
Exp4  32043.14  0  
Exp4  4639.56  0  
Exp4  6277.92  1  
Exp4  34780.3  0  
Exp4  28911.56  0  
Exp4  30482.68  0  
Exp4  5268.5  1  
Exp4  5070.06  1  
Exp4  3297.22  0  
Exp4  10114.7  0  
Exp4  12139.28  0  
Exp4  4118.04  0  
Exp4  3995.8599  1  
Exp4  29668.42  0  
Exp4  13658.74  0  
Exp4  4792.9  0  
Exp4  16557.44  0  
Exp4  3968.8  0  
Exp4  929.06  0  
Exp4  4797.0  1  
Exp4  3649.82  1  
Exp4  1922.08  1  
Exp4  14041.68  1  
Exp4  42233.28  0  
Exp4  12211.439  0  
Exp4  8327.1  0  
Exp4  2607.6  1  
Exp4  4297.62  1  
Exp4  17406.14  0  
Exp4  5976.98  0  
Exp4  27392.1  0  
Exp4  15847.32  1  
Exp4  9882.64  0  
Exp4  3471.06  1  
Exp4  20120.34  1  
Exp4  2549.38  1  
Exp4  13755.5  0  
Exp4  18978.9  1  
Exp4  28475.32  0  
Exp4  4238.58  1  
Exp4  34993.5  0  
Exp4  5935.98  0  
Exp4  9985.96  0  
Exp4  18988.74  0  
Exp4  4296.8  1  
Exp4  5341.48  0  
Exp4  4542.8  1  
Exp4  8129.48  0  
Exp4  30099.74  0  
Exp4  7803.94  0  
Exp4  16478.72  0  
Exp4  4914.26  1  
Exp4  21815.28  0  
Exp4  4737.96  1  
Exp4  45.92  0  
Exp4  2349.3  1  
Exp4  7969.58  0  
Exp4  35880.74  0  
Exp4  5803.96  1  
Exp4  6777.3  0  
Exp4  5369.36  0  
Exp4  1876.98  0  
Exp4  32855.758  0  
Exp4  19947.32  0  
Exp4  3085.66  0  
Exp4  5554.68  0  
Exp4  35458.44  0  
Exp4  2692.88  0  
Exp4  42455.5  0  
Exp4  25046.9  0  
Exp4  6985.58  0  
Exp4  17343.82  0  
Exp4  38789.28  0  
Exp4  14926.46  0  
Exp4  3419.4  0  
Exp4  30330.98  0  
Exp4  28645.06  0  
Exp4  3614.56  1  
Exp4  21508.6  0  
Exp4  6080.3  0  
Exp4  23561.06  0  
Exp4  1661.32  0  
Exp4  2592.02  1  
Exp4  9644.02  1  
Exp4  3933.54  0  
Exp4  7208.62  1  
Exp4  7293.9  0  
Exp4  32154.66  0  
Exp4  31488.0  0  
Exp4  4965.92  1  
Exp4  4324.68  0  
Exp4  3807.26  0  
Exp4  8088.48  0  
Exp4  3222.5999  1  
Exp4  18264.68  0  
Exp4  6848.64  0  
Exp4  17418.44  0  
Exp4  4071.3  1  
Exp4  40165.24  0  
Exp4  8672.32  1  
Exp4  4501.8  1  
Exp4  40344.0  0  
Exp4  6114.7397  0  
Exp4  5252.1  0  
Exp4  11610.38  0  
Exp4  37344.44  0  
Exp4  5734.26  0  
Exp4  12100.74  0  
Exp4  7889.2197  1  
Exp4  4182.82  1  
Exp4  20929.68  0  
Exp4  13993.3  0  
Exp4  8590.32  0  
Exp4  32904.14  0  
Exp4  34063.62  0  
Exp4  10477.14  0  
Exp4  4273.02  0  
Exp4  11645.64  0  
Exp4  1972.9199  0  
Exp4  16393.44  0  
Exp4  11188.08  0  
Exp4  34418.68  0  
Exp4  3849.9  1  
Exp4  4093.44  0  
Exp4  25513.48  0  
Exp4  4218.9  0  
Exp4  7189.76  0  
Exp4  30492.52  0  
Exp4  9419.34  1  
Exp4  48080.7  0  
Exp4  26266.24  0  
Exp4  8823.2  0  
Exp4  9352.1  0  
Exp4  31017.32  0  
Exp4  26617.2  0  
Exp4  26874.68  0  
Exp4  4019.64  1  
Exp4  10214.74  0  
Exp4  30813.959  0  
Exp4  8737.1  0  
Exp4  22153.94  0  
Exp4  44976.18  0  
Exp4  11489.02  0  
Exp4  6879.8  1  
Exp4  7036.42  0  
Exp4  13564.439  0  
Exp4  4750.26  1  
Exp4  3038.0999  1  
Exp4  40011.08  0  
Exp4  36196.44  0  
Exp4  3061.06  0  
Exp4  2159.88  1  
Exp4  9780.96  0  
Exp4  27700.42  0  
Exp4  36670.4  0  
Exp4  27556.92  0  
Exp4  27888.2  0  
Exp4  31072.26  0  
Exp4  4525.58  1  
Exp4  5439.88  0  
Exp4  15484.06  0  
Exp4  45589.54  1  
Exp4  3554.7  0  
Exp4  4259.9  0  
Exp4  28816.44  0  
Exp4  44012.68  0  
Exp4  7497.26  0  
Exp4  4372.2397  1  
Exp4  24991.14  0  
Exp4  23770.98  0  
Exp4  37834.8  0  
Exp4  5863.82  0  
Exp4  8240.18  0  
Exp4  2905.26  0  
Exp4  5263.58  0  
Exp4  10751.84  0  
Exp4  4062.28  1  
Exp4  3142.24  0  
Exp4  15178.2  0  
Exp4  4550.18  0  
Exp4  7566.96  0  
Exp4  2127.9  0  
Exp4  3616.2  1  
Exp4  4285.32  1  
Exp4  3744.94  0  
Exp4  2774.06  1  
Exp4  3282.46  1  
Exp4  14948.6  0  
Exp4  6330.4  1  
Exp4  30696.7  0  
Exp4  24340.06  0  
Exp4  31572.459  0  
Exp4  2096.74  0  
Exp4  39691.28  0  
Exp4  6155.7397  0  
Exp4  3392.34  0  
Exp4  3700.66  0  
Exp4  6094.2397  0  
Exp4  7003.62  0  
Exp4  30693.42  0  
Exp4  6958.52  0  
Exp4  2175.46  0  
Exp4  4519.84  1  
Exp4  7708.0  1  
Exp4  2363.24  0  
Exp4  3482.54  1  
Exp4  9788.34  0  
Exp4  4232.02  1  
Exp4  4008.98  1  
Exp4  6688.7397  0  
Exp4  8196.72  0  
Exp4  4640.38  0  
Exp4  27939.86  0  
Exp4  32072.66  0  
Exp4  6789.6  1  
Exp4  2185.3  0  
Exp4  8086.02  0  
Exp4  2415.72  1  
Exp4  5407.9  1  
Exp4  4765.02  0  
Exp4  30721.299  0  
Exp4  3894.18  1  
Exp4  4679.7397  0  
Exp4  2796.2  0  
Exp4  5447.26  0  
Exp4  4248.42  0  
Exp4  4113.12  1  
Exp4  1982.76  1  
Exp4  13405.36  0  
Exp4  9375.06  0  
Exp4  9439.84  0  
Exp4  27145.28  0  
Exp4  4140.18  1  
Exp4  4609.2197  1  
Exp4  12687.86  0  
Exp4  3939.28  1  
Exp4  9052.8  0  
Exp4  5512.04  0  
Exp4  9737.5  1  
Exp4  6344.34  0  
Exp4  11511.16  0  
Exp4  33825.82  0  
Exp4  40691.68  0  
Exp4  3856.46  1  
Exp4  23988.28  0  
Exp4  14889.56  0  
Exp4  30159.6  0  
Exp4  4685.48  1  
Exp4  33567.52  0  
Exp4  4114.76  1  
Exp4  13438.9795  0  
Exp4  2726.5  1  
Exp4  7489.06  1  
Exp4  22711.54  0  
Exp4  47622.32  0  
Exp4  4305.82  1  
Exp4  34196.46  0  
Exp4  18880.5  1  
Exp4  22153.94  0  
Exp4  10419.74  0  
Exp4  8785.4795  0  
Exp4  21119.92  0  
Exp4  29262.52  0  
Exp4  1713.7999  0  
Exp4  13942.46  0  
Exp4  32112.02  0  
Exp4  4002.42  0  
Exp4  4044.24  0  
Exp4  27177.26  1  
Exp4  12260.64  0  
Exp4  11114.28  0  
Exp4  16354.08  0  
Exp4  13724.34  0  
Exp4  8162.28  0  
Exp4  5703.1  0  
Exp4  34538.4  0  
Exp4  6667.42  0  
Exp4  38463.74  0  
Exp4  27116.58  0  
Exp4  3218.5  0  
Exp4  3505.5  1  
Exp4  6546.06  1  
Exp4  32688.48  0  
Exp4  2842.1199  0  
Exp4  3138.14  0  
Exp4  17259.36  0  
Exp4  1402.2  0  
Exp4  3759.7  1  
Exp4  11003.58  0  
Exp4  4130.34  0  
Exp4  6643.64  1  
Exp4  16688.64  0  
Exp4  2832.28  0  
Exp4  4657.6  1  
Exp4  36690.08  0  
Exp5  1899.12  1  
Exp5  50351.28  0  
Exp5  1147.1799  0  
Exp5  16522.18  0  
Exp5  8406.64  0  
Exp5  1553.08  1  
Exp5  13686.62  0  
Exp5  27.88  0  
Exp5  1799.9  1  
Exp5  3567.0  1  
Exp5  2835.56  1  
Exp5  25000.98  0  
Exp5  6804.36  1  
Exp5  36635.96  0  
Exp5  6334.5  0  
Exp5  18957.58  0  
Exp5  10129.46  0  
Exp5  13467.68  0  
Exp5  232.06  0  
Exp5  32762.28  0  
Exp5  2354.22  0  
Exp5  11799.8  0  
Exp5  23522.52  0  
Exp5  9616.14  0  
Exp5  32152.2  0  
Exp5  3521.08  0  
Exp5  34581.86  0  
Exp5  3510.42  1  
Exp5  43802.758  0  
Exp5  969.24  1  
Exp5  16417.22  0  
Exp5  15345.4795  0  
Exp5  5963.04  0  
Exp5  12667.36  0  
Exp5  27647.12  0  
Exp5  15525.88  0  
Exp5  7233.2197  0  
Exp5  22996.08  0  
Exp5  20348.3  0  
Exp5  1726.1  1  
Exp5  5548.94  0  
Exp5  6945.4  0  
Exp5  6666.6  0  
Exp5  32362.12  0  
Exp5  25367.52  0  
Exp5  35791.36  0  
Exp5  1157.84  1  
Exp5  9387.36  0  
Exp5  12828.899  0  
Exp5  1047.14  0  
Exp5  36963.96  0  
Exp5  8183.6  0  
Exp5  3448.0999  1  
Exp5  14359.02  0  
Exp5  14109.74  0  
Exp5  7411.98  0  
Exp5  30049.72  0  
Exp5  1981.94  1  
Exp5  3232.44  0  
Exp5  4979.04  0  
Exp5  4550.18  0  
Exp5  1548.16  0  
Exp5  14232.74  0  
Exp5  15312.68  0  
Exp5  3507.96  0  
Exp5  16103.16  0  
Exp5  1159.48  1  
Exp5  927.42  1  
Exp5  10243.439  0  
Exp5  15924.399  0  
Exp5  14236.84  0  
Exp5  2582.18  1  
Exp5  2086.9  0  
Exp5  23453.64  0  
Exp5  2015.5599  1  
Exp5  9777.68  0  
Exp5  2843.76  1  
Exp5  9372.6  0  
Exp5  15630.84  0  
Exp5  20038.34  0  
Exp5  23444.62  0  
Exp5  29647.92  0  
Exp5  33433.04  0  
Exp5  2730.6  0  
Exp5  27859.5  0  
Exp5  2351.76  1  
Exp5  1873.7  1  
Exp5  7078.2397  0  
Exp5  16800.98  0  
Exp5  24896.02  0  
Exp5  17960.459  0  
Exp5  24326.94  0  
Exp5  8761.7  0  
Exp5  4537.88  0  
Exp5  11949.86  0  
Exp5  4838.0  0  
Exp5  6696.12  1  
Exp5  1480.92  0  
Exp5  1243.94  1  
Exp5  13380.76  0  
Exp5  629.76  0  
Exp5  10722.32  0  
Exp5  1384.98  1  
Exp5  17271.66  0  
Exp5  7293.9  0  
Exp5  5384.12  0  
Exp5  3548.14  0  
Exp5  32973.84  0  
Exp5  22935.4  0  
Exp5  22784.52  0  
Exp5  3567.82  0  
Exp5  1753.16  0  
Exp5  2242.7  1  
Exp5  12928.939  0  
Exp5  3649.0  1  
Exp5  66585.64  0  
Exp5  5946.64  0  
Exp5  3426.78  1  
Exp5  2318.96  1  
Exp5  3888.44  0  
Exp5  21874.32  0  
Exp5  18407.36  0  
Exp5  32430.18  0  
Exp5  1635.9  1  
Exp5  17879.28  0  
Exp5  3625.22  1  
Exp5  4440.3  1  
Exp5  11649.74  0  
Exp5  17563.58  0  
Exp5  24678.72  0  
Exp5  1868.78  1  
Exp5  2753.56  1  
Exp5  28279.34  0  
Exp5  4022.0999  1  
Exp5  3707.22  1  
Exp5  32161.219  0  
Exp5  2452.6199  1  
Exp5  4772.4  0  
Exp5  2692.88  1  
Exp5  3538.3  0  
Exp5  974.16  1  
Exp5  31724.98  0  
Exp5  997.94  1  
Exp5  24166.22  0  
Exp5  25537.26  0  
Exp5  2355.04  1  
Exp5  2487.88  0  
Exp5  4779.78  1  
Exp5  9108.56  0  
Exp5  28373.64  0  
Exp5  28207.18  0  
Exp5  6851.1  0  
Exp5  2066.4  1  
Exp5  3252.94  0  
Exp5  1680.1799  1  
Exp5  11785.04  0  
Exp5  5219.3  0  
Exp5  3074.18  0  
Exp5  3559.6199  1  
Exp5  1791.7  1  
Exp5  22684.48  1  
Exp5  5773.62  0  
Exp5  8871.58  0  
Exp5  2148.4  1  
Exp5  31740.56  0  
Exp5  2425.56  1  
Exp5  1739.22  1  
Exp5  9677.64  0  
Exp5  17178.18  0  
Exp5  3714.5999  0  
Exp5  3573.56  0  
Exp5  1442.38  1  
Exp5  34926.258  0  
Exp5  1592.44  1  
Exp5  1899.94  0  
Exp5  28935.34  0  
Exp5  8219.68  0  
Exp5  1317.74  1  
Exp5  3417.76  0  
Exp5  44043.84  0  
Exp5  2081.98  1  
Exp5  3167.66  0  
Exp5  4580.52  1  
Exp5  5040.54  0  
Exp5  15819.439  0  
Exp5  5883.5  0  
Exp5  2971.68  1  
Exp5  37665.06  0  
Exp5  2810.96  1  
Exp5  2344.38  1  
Exp5  17437.3  0  
Exp5  14752.62  0  
Exp5  3579.3  0  
Exp5  3123.38  1  
Exp5  4506.7197  0  
Exp5  11598.899  1  
Exp5  26283.459  0  
Exp5  1059.44  1  
Exp5  4716.64  0  
Exp5  7002.8  0  
Exp5  9820.32  0  
Exp5  1974.5599  1  
Exp5  28094.84  0  
Exp5  28645.06  0  
Exp5  21505.32  0  
Exp5  1662.14  0  
Exp5  1945.04  1  
Exp5  11238.1  0  
Exp5  2003.26  1  
Exp5  2050.0  1  
Exp5  8991.3  0  
Exp5  1094.7  1  
Exp5  31173.94  0  
Exp5  3492.38  0  
Exp5  2151.68  1  
Exp5  8121.28  0  
Exp5  21579.12  0  
Exp5  4053.26  0  
Exp5  2332.9  1  
Exp5  5792.48  0  
Exp5  16361.46  0  
Exp5  4122.96  0  
Exp5  2125.44  1  
Exp5  2880.66  0  
Exp5  2782.26  1  
Exp5  19512.72  0  
Exp5  31990.66  0  
Exp5  2183.66  1  
Exp5  19608.66  0  
Exp5  25071.5  0  
Exp5  1371.04  0  
Exp5  4158.2197  1  
Exp5  3731.82  1  
Exp5  25356.04  0  
Exp5  25125.62  0  
Exp5  2259.92  1  
Exp5  9972.84  0  
Exp5  20055.56  0  
Exp5  1620.32  1  
Exp5  26058.78  0  
Exp5  1803.1799  1  
Exp5  963.5  0  
Exp5  5268.5  1  
Exp5  3925.3398  1  
Exp5  9047.06  0  
Exp5  9905.6  0  
Exp5  981.54  0  
Exp5  35296.08  0  
Exp5  5966.32  0  
Exp5  28369.54  0  
Exp5  21995.68  0  
Exp5  1541.6  1  
Exp5  14131.88  0  
Exp5  3486.64  0  
Exp5  2264.02  1  
Exp5  25890.68  1  
Exp5  13909.66  0  
Exp5  29493.76  0  
Exp5  6241.02  1  
Exp5  5961.4  0  
Exp5  5990.1  0  
Exp5  4950.34  0  
Exp5  7700.62  0  
Exp5  2815.06  1  
Exp5  11770.28  0  
Exp5  29928.36  0  
Exp5  19111.74  0  
Exp5  1898.2999  1  
Exp5  17469.28  0  
Exp5  4367.32  0  
Exp5  30691.78  0  
Exp5  30870.54  0  
Exp5  1412.04  0  
Exp5  5872.84  0  
Exp5  16299.96  0  
Exp5  2195.14  1  
Exp5  4798.64  0  
Exp5  35387.1  0  
Exp5  3635.06  1  
Exp5  1398.92  1  
Exp5  1781.86  1  
Exp5  31517.52  0  
Exp5  965.96  1  
Exp5  8174.58  0  
Exp5  2203.34  1  
Exp5  20808.32  0  
Exp5  21721.8  0  
Exp5  3810.54  1  
Exp5  26970.62  0  
Exp5  11324.2  0  
Exp5  29744.68  0  
Exp5  3397.26  1  
Exp5  2076.24  1  
Exp5  20788.64  0  
Exp5  5241.44  0  
Exp5  2528.88  1  
Exp5  860.18  0  
Exp5  49725.62  0  
Exp5  11114.28  0  
Exp5  37122.22  0  
Exp5  1799.08  1  
Exp5  24919.799  0  
Exp5  1975.38  1  
Exp5  1251.32  1  
Exp5  1264.44  1  
Exp5  17584.08  0  
Exp5  2237.78  1  
Exp5  21044.48  1  
Exp5  21948.94  0  
Exp5  2230.4  1  
Exp5  2077.88  1  
Exp5  22184.28  0  
Exp5  3889.26  1  
Exp5  857.72  1  
Exp5  33631.48  0  
Exp5  1913.0599  0  
Exp5  2110.68  0  
Exp5  4484.58  0  
Exp5  5655.54  1  
Exp5  19968.64  0  
Exp5  1851.5599  1  
Exp5  19678.36  0  
Exp5  29766.0  0  
Exp5  29326.48  0  
Exp5  3011.8599  0  
Exp5  1431.72  1  
Exp5  2168.9  1  
Exp5  1148.0  1  
Exp5  1161.94  1  
Exp5  19605.379  0  
Exp5  4246.78  0  
Exp5  4708.44  0  
Exp5  5813.8  0  
Exp5  853.62  1  
Exp5  16860.02  0  
Exp5  25178.1  0  
Exp5  24918.98  0  
Exp5  2379.64  0  
Exp5  4821.6  1  
Exp5  2699.44  1  
Exp5  19607.02  0  
Exp5  23893.16  0  
Exp5  21995.68  0  
Exp5  4735.5  0  
Exp5  5243.9  0  
Exp5  26173.58  0  
Exp5  10209.0  1  
Exp5  22686.12  0  
Exp5  6008.96  1  
Exp5  2216.46  1  
Exp5  45412.418  0  
Exp5  1749.0599  0  
Exp5  48893.32  0  
Exp5  4294.34  0  
Exp5  3954.04  1  
Exp5  1160.3  1  
Exp5  18040.82  0  
Exp5  17853.86  0  
Exp5  23635.68  0  
Exp5  1198.84  0  
Exp5  4582.16  1  
Exp5  18300.76  0  
Exp5  3467.78  1  
Exp5  1631.7999  1  
Exp5  2227.1199  0  
Exp5  1534.22  1  
Exp5  3516.98  1  
Exp5  1456.32  1  
Exp5  11736.66  0  
Exp5  3215.22  0  
Exp5  18263.04  0  
Exp5  1338.24  1  
Exp5  5527.62  0  
Exp5  43929.04  0  
Exp5  16559.08  0  
Exp5  29788.959  0  
Exp5  28206.36  0  
Exp5  20755.02  0  
Exp5  19840.72  1  
Exp5  934.8  1  
Exp5  19504.52  0  
Exp5  22701.7  0  
Exp5  3871.22  0  
Exp5  1138.16  1  
Exp5  8254.12  0  
Exp5  20283.52  0  
Exp5  10886.32  0  
Exp5  6282.02  0  
Exp5  1995.88  1  
Exp5  25830.0  0  
Exp5  2273.04  1  
Exp5  24203.12  0  
Exp5  1842.54  1  
Exp5  9120.86  0  
Exp5  12485.32  0  
Exp5  4348.46  1  
Exp5  2432.94  0  
Exp5  3788.4  1  
Exp5  2841.3  1  
Exp5  1575.22  0  
Exp5  1535.04  1  
Exp5  24130.959  0  
Exp5  25052.64  0  
Exp5  1916.34  1  
Exp5  4991.34  0  
Exp5  1685.1  1  
Exp5  7220.1  0  
Exp5  2699.44  0  
Exp5  11531.66  0  
Exp5  4045.88  1  
Exp5  6523.92  0  
Exp5  2077.88  1  
Exp5  13755.5  0  
Exp5  2101.66  1  
Exp5  22003.06  0  
Exp5  4072.94  0  
Exp5  2160.7  1  
Exp5  33994.74  0  
Exp5  1681.0  1  
Exp5  18532.82  0  
Exp5  22427.0  0  
Exp5  17224.1  0  
Exp5  25813.6  0  
Exp5  2801.94  1  
Exp5  5498.92  1  
Exp5  10279.52  1  
Exp5  3676.88  0  
Exp5  1857.2999  1  
Exp5  5330.82  0  
Exp5  28904.18  0  
Exp5  6465.6997  0  
Exp5  2013.9199  0  
Exp5  3754.78  1  
Exp5  15872.74  0  
Exp5  2813.42  1  
Exp5  1737.58  1  
Exp5  4296.8  0  
Exp5  3607.18  0  
Exp5  9416.88  0  
Exp5  5160.26  1  
Exp5  1623.6  1  
Exp5  1782.6799  1  
Exp5  1103.72  1  
Exp5  9007.7  0  
Exp5  36286.64  0  
Exp5  8814.18  0  
Exp5  22180.18  0  
Exp5  2829.0  1  
Exp5  19333.959  1  
Exp5  4602.66  0  
Exp5  3955.68  1  
Exp5  1184.08  1  
Exp5  12186.02  0  
Exp5  4126.2397  1  
Exp5  4336.16  0  
Exp5  19306.9  0  
Exp5  3389.06  0  
Exp5  1721.1799  1  
Exp5  22069.48  0  
Exp5  1097.16  1  
Exp5  16796.06  0  
Exp5  1665.42  0  
Exp5  1396.46  1  
Exp5  2684.68  0  
Exp5  29411.76  0  
Exp5  33745.46  0  
Exp5  4740.42  0  
Exp5  2606.78  1  
Exp5  3609.64  1  
Exp5  970.06  1  
Exp5  4244.32  1  
Exp5  24852.56  0  
Exp5  1712.98  1  
Exp5  1773.66  1  
Exp5  11842.439  0  
Exp5  17708.72  0  
Exp5  18833.76  1  
Exp5  6314.82  0  
Exp5  17032.22  0  
Exp5  27287.959  0  
Exp5  1720.36  1  
Exp5  6595.26  0  
Exp5  2304.2  1  
Exp5  29709.42  0  
Exp5  2837.2  1  
Exp5  16094.96  0  
Exp5  1724.46  0  
Exp5  11829.32  0  
Exp5  1690.02  1  
Exp5  15551.3  0  
Exp5  2195.14  1  
Exp5  957.76  0  
Exp5  1453.04  1  
Exp5  7739.98  0  
Exp5  1056.16  0  
Exp5  2034.4199  1  
Exp5  6805.18  1  
Exp5  25709.459  0  
Exp5  6290.2197  0  
Exp5  21998.959  0  
Exp5  5748.1997  0  
Exp5  1831.88  1  
Exp5  1975.38  1  
Exp5  37982.4  0  
Exp5  3072.54  0  
Exp5  32453.14  0  
Exp5  27889.84  0  
Exp5  934.8  1  
Exp5  29064.08  0  
Exp5  35012.36  0  
Exp5  39829.04  0  
Exp5  28153.06  0  
Exp5  993.83997  1  
Exp5  1504.7  1  
Exp5  1776.12  1  
Exp5  36950.84  0  
Exp5  22299.9  0  
Exp5  2401.78  1  
Exp5  2223.84  1  
Exp5  2442.78  1  
Exp5  23817.72  0  
Exp5  3318.54  0  
Exp5  1415.32  1  
Exp5  3862.2  1  
Exp5  27124.78  0  
Exp5  4150.84  0  
Exp5  2291.08  1  
Exp5  25825.08  0  
Exp5  3286.56  0  
Exp5  3234.9  1  
Exp5  33748.74  0  
Exp5  19107.64  0  
Exp5  26932.9  0  
Exp5  19147.82  0  
Exp5  14775.58  0  
Exp5  7464.46  0  
Exp5  3261.96  1  
Exp5  42359.56  0  
Exp5  1396.46  1  
Exp5  24503.24  0  
Exp5  2173.82  1  
Exp5  10947.82  0  
Exp5  15821.08  0  
Exp5  9104.46  0  
Exp5  19657.86  0  
Exp5  1376.78  1  
Exp5  6165.58  0  
Exp5  10719.04  0  
Exp5  4280.4  1  
Exp5  13161.82  0  
Exp5  3325.92  1  
Exp5  1688.38  0  
Exp5  7774.42  0  
Exp5  15327.439  0  
Exp5  993.02  1  
Exp5  36023.418  0  
Exp5  1920.44  0  
Exp5  26905.02  0  
Exp5  6967.54  1  
Exp5  30445.78  0  
Exp5  10286.08  0  
Exp5  39009.86  0  
Exp5  1796.62  1  
Exp5  35101.74  0  
Exp5  7972.86  0  
Exp5  18588.58  0  
Exp5  7101.1997  0  
Exp5  5309.5  0  
Exp5  11856.38  0  
Exp5  19092.06  0  
Exp5  8862.56  1  
Exp5  9767.84  1  
Exp5  1676.9  1  
Exp5  2142.66  1  
Exp5  14987.14  0  
Exp5  12742.8  0  
Exp5  4601.84  0  
Exp5  3192.26  1  
Exp5  8020.42  0  
Exp5  22426.18  0  
Exp5  1741.6799  1  
Exp5  1633.44  1  
Exp5  10809.24  0  
Exp5  3115.18  1  
Exp5  1829.42  1  
Exp5  9061.82  1  
Exp5  19509.44  0  
Exp5  20809.14  0  
Exp5  23799.68  0  
Exp5  6323.84  0  
Exp5  2562.5  0  
Exp5  21995.68  0  
Exp5  2200.06  0  
Exp5  24442.56  0  
Exp5  1326.76  1  
Exp5  8719.88  0  
Exp5  25684.86  0  
Exp5  20636.94  0  
Exp5  3382.5  0  
Exp5  1741.6799  1  
Exp5  23734.08  0  
Exp5  2040.16  1  
Exp5  26176.04  0  
Exp5  965.96  1  
Exp5  21513.52  0  
Exp5  4838.82  1  
Exp5  9945.78  0  
Exp5  5774.44  0  
Exp5  2842.1199  1  
Exp5  18600.879  0  
Exp5  13874.399  0  
Exp5  5455.46  0  
Exp5  26707.4  0  
Exp5  18190.879  0  
Exp5  24536.86  0  
Exp5  2170.54  1  
Exp5  14440.2  0  
Exp5  6714.16  0  
Exp5  1837.62  1  
Exp5  7940.06  0  
Exp5  24125.22  0  
Exp5  9860.5  1  
Exp5  25648.78  0  
Exp5  1712.98  0  
Exp5  5081.54  0  
Exp5  31489.64  1  
Exp5  1406.2999  1  
Exp5  3512.88  0  
Exp5  2297.64  0  
Exp5  1017.62  1  
Exp5  3553.06  1  
Exp5  1659.6799  1  
Exp5  2118.88  0  
Exp5  4646.12  1  
Exp5  1766.28  1  
Exp5  24235.1  0  
Exp5  3301.32  1  
Exp5  15013.38  0  
Exp5  660.92  0  
Exp5  21726.72  0  
Exp5  6159.84  0  
Exp5  1158.66  0  
Exp5  2465.74  0  
Exp5  31882.42  0  
Exp5  1803.1799  1  
Exp5  2862.6199  1  
Exp5  4801.92  0  
Exp5  28541.74  0  
Exp5  35870.08  0  
Exp5  1245.58  0  
Exp5  30110.4  0  
Exp5  10766.6  0  
Exp5  1984.4  0  
Exp5  5043.82  1  
Exp5  8851.08  0  
Exp5  3053.68  1  
Exp5  5963.86  0  
Exp5  1378.42  1  
Exp5  2067.22  0  
Exp5  1136.52  0  
Exp5  7134.82  0  
Exp5  1977.02  1  
Exp5  1945.86  1  
Exp5  11971.18  0  
Exp5  3865.48  1  
Exp5  1453.04  1  
Exp5  32876.258  0  
Exp5  1808.92  1  
Exp5  34235.82  0  
Exp5  2663.3599  1  
Exp5  25452.799  0  
Exp5  1676.9  1  
Exp5  9316.84  0  
Exp5  2683.04  0  
Exp5  32239.12  0  
Exp5  1539.96  1  
Exp5  2879.84  1  
Exp5  40744.98  0  
Exp5  1802.36  1  
Exp5  4868.34  1  
Exp5  24057.98  1  
Exp5  1692.48  1  
Exp5  768.33997  0  
Exp5  1211.96  1  
Exp5  6341.88  0  
Exp5  6636.26  0  
Exp5  13274.16  0  
Exp5  1825.32  1  
Exp5  12445.96  0  
Exp5  1085.6799  1  
Exp5  21927.62  0  
Exp5  1878.62  1  
Exp5  3664.58  1  
Exp5  2819.16  0  
Exp5  35173.9  0  
Exp5  2789.64  1  
Exp5  3863.02  1  
Exp5  2018.84  1  
Exp5  5199.62  0  
Exp5  1835.16  1  
Exp5  8660.84  0  
Exp5  3542.4  1  
Exp5  838.86  0  
Exp5  1173.42  1  
Exp5  1438.28  1  
Exp5  8428.78  0  
Exp5  2838.84  1  
Exp5  1769.5599  1  
Exp5  2382.92  0  
Exp5  2182.84  1  
Exp5  5067.6  0  
Exp5  36703.2  0  
Exp5  31116.54  0  
Exp5  1597.36  1  
Exp5  38507.2  0  
Exp5  5812.98  0  
Exp5  2573.16  0  
Exp5  3520.26  0  
Exp5  1118.48  1  
Exp5  13293.02  0  
Exp5  2055.74  1  
Exp5  5870.38  0  
Exp5  9013.439  0  
Exp5  21656.2  0  
Exp5  24274.459  0  
Exp5  6637.9  0  
Exp5  7298.82  0  
Exp5  2025.4  1  
Exp5  2598.58  0  
Exp5  34113.64  0  
Exp5  8332.02  0  
Exp5  2250.9  1  
Exp5  26684.44  0  
Exp5  24193.28  0  
Exp5  5052.84  0  
Exp5  11498.86  0  
Exp5  2688.78  0  
Exp5  8312.34  0  
Exp5  26262.959  0  
Exp5  2104.1199  1  
Exp5  2012.28  1  
Exp5  10746.1  0  
Exp5  12288.52  0  
Exp5  26951.76  0  
Exp5  1896.66  1  
Exp5  13211.02  0  
Exp5  34564.64  0  
Exp5  3395.6199  1  
Exp5  13666.12  0  
Exp5  1914.7  0  
Exp5  8181.96  1  
Exp5  2076.24  1  
Exp5  21102.7  0  
Exp5  3193.08  0  
Exp5  1636.72  1  
Exp5  1730.2  1  
Exp5  4294.34  0  
Exp5  5177.48  0  
Exp5  1625.24  1  
Exp5  6760.9  0  
Exp5  2559.22  0  
Exp5  6332.04  0  
Exp5  5516.14  0  
Exp5  11813.74  0  
Exp5  1330.86  1  
Exp5  3525.18  1  
Exp5  1651.48  1  
Exp5  12678.84  0  
Exp5  861.0  1  
Exp5  1247.22  0  
Exp5  29398.64  0  
Exp5  2200.88  1  
Exp5  8990.4795  0  
Exp5  16327.02  0  
Exp5  18324.54  0  
Exp5  2929.8599  1  
Exp5  5505.48  1  
Exp5  1831.88  1  
Exp5  1787.6  1  
Exp5  6822.4  0  
Exp5  1974.5599  1  
Exp5  2767.5  1  
Exp5  20477.04  0  
Exp5  13197.08  0  
Exp5  35254.258  0  
Exp5  33151.78  0  
Exp5  1840.9  1  
Exp5  29045.22  1  
Exp5  2501.0  1  
Exp5  34213.68  0  
Exp5  3790.04  0  
Exp5  2811.78  0  
Exp5  12602.58  0  
Exp5  2837.2  1  
Exp5  3809.72  0  
Exp5  7828.54  1  
Exp5  45163.96  0  
Exp5  2275.5  1  
Exp5  3006.94  1  
Exp5  25014.1  0  
Exp5  1945.86  1  
Exp5  11908.86  0  
Exp5  28841.04  0  
Exp5  37267.36  0  
Exp5  33906.18  0  
Exp5  1447.2999  1  
Exp5  1831.0599  1  
Exp5  2703.54  1  
Exp5  18728.8  0  
Exp5  2192.68  1  
Exp5  25112.5  0  
Exp5  1927.0  1  
Exp5  8386.96  0  
Exp5  2933.96  1  
Exp5  4820.78  0  
Exp5  6856.84  1  
Exp5  30519.58  0  
Exp5  1855.66  1  
Exp5  21255.22  0  
Exp5  14744.42  0  
Exp5  3161.92  0  
Exp5  1383.34  1  
Exp5  26185.879  0  
Exp5  11879.34  0  
Exp5  13529.18  0  
Exp5  3492.38  1  
Exp5  6524.7397  0  
Exp5  3064.34  1  
Exp5  13133.939  0  
Exp5  26627.86  0  
Exp5  2001.62  1  
Exp5  2090.18  1  
Exp5  3086.48  1  
Exp5  993.02  0  
Exp5  1867.96  1  
Exp5  12286.88  0  
Exp5  1994.24  1  
Exp5  11762.899  0  
Exp5  2146.76  1  
Exp5  995.48  1  
Exp5  21471.7  0  
Exp5  29319.92  0  
Exp5  2457.54  1  
Exp5  7334.08  1  
Exp5  7497.26  0  
Exp5  21231.44  0  
Exp5  33056.66  0  
Exp5  1300.52  0  
Exp5  1268.54  0  
Exp5  14329.5  0  
Exp5  20333.54  0  
Exp5  1470.26  1  
Exp5  5551.4  0  
Exp5  11979.38  1  
Exp5  19211.78  0  
Exp5  3586.68  1  
Exp5  35460.9  0  
Exp5  39188.62  0  
Exp5  3427.5999  1  
Exp5  16935.459  0  
Exp5  14261.439  0  
Exp5  1708.0599  1  
Exp5  1160.3  1  
Exp5  28394.14  0  
Exp5  31157.54  0  
Exp5  2176.28  0  
Exp5  27976.76  0  
Exp5  2136.92  1  
Exp5  1451.4  1  
Exp5  4671.54  1  
Exp5  1552.26  0  
Exp5  3122.56  1  
Exp5  1075.02  1  
Exp5  4236.12  1  
Exp5  1778.58  1  
Exp5  1766.28  1  
Exp5  1892.5599  1  
Exp5  2879.84  1  
Exp5  2978.24  1  
Exp5  1910.6  1  
Exp5  5607.98  1  
Exp5  15943.26  0  
Exp5  3433.34  1  
Exp5  15386.4795  0  
Exp5  24399.92  0  
Exp5  26381.86  0  
Exp5  30689.32  0  
Exp5  2692.88  0  
Exp5  24654.12  0  
Exp5  1552.26  0  
Exp5  3366.0999  1  
Exp5  30528.6  0  
Exp5  5716.2197  0  
Exp5  1280.84  1  
Exp5  32312.1  0  
Exp5  8472.24  0  
Exp5  3426.78  0  
Exp5  14287.68  0  
Exp5  2511.66  0  
Exp5  18100.68  0  
Exp5  23078.08  0  
Exp5  2710.92  0  
Exp5  1993.4199  1  
Exp5  1846.64  1  
Exp5  3019.24  1  
Exp5  23365.9  0  
Exp5  10315.6  0  
Exp5  2997.0999  1  
Exp5  3554.7  1  
Exp5  2396.8599  1  
Exp5  7043.8  0  
Exp5  26282.64  0  
Exp5  3210.3  1  
Exp5  27242.86  0  
Exp5  9226.64  0  
Exp5  20921.48  0  
Exp5  24258.879  0  
Exp5  2041.7999  1  
Exp5  1499.78  0  
Exp5  3201.28  0  
Exp5  1922.9  1  
Exp5  7177.46  0  
Exp5  20588.56  0  
Exp5  27939.86  0  
Exp5  13826.02  0  
Exp5  38887.68  1  
Exp5  46211.098  1  
Exp5  8489.46  0  
Exp5  26502.4  0  
Exp5  31663.48  0  
Exp5  11434.08  0  
Exp5  10607.52  0  
Exp5  31300.22  1  
Exp5  38030.78  0  
Exp5  22485.22  0  
Exp5  40428.46  0  
Exp5  21225.7  0  
Exp5  1184.08  1  
Exp5  2211.54  1  
Exp5  1817.94  1  
Exp5  1622.78  1  
Exp5  19839.08  0  
Exp5  2950.3599  1  
Exp5  5197.98  0  
Exp5  1717.08  1  
Exp5  25136.28  0  
Exp5  7087.26  0  
Exp5  31751.219  0  
Exp5  18440.98  0  
Exp5  1357.92  1  
Exp5  16361.46  0  
Exp5  21793.14  0  
Exp5  44075.0  0  
Exp5  33045.18  0  
Exp5  22805.84  0  
Exp5  1085.6799  1  
Exp5  26296.58  0  
Exp5  7403.78  0  
Exp5  3485.0  1  
Exp5  2110.68  1  
Exp5  23861.18  0  
Exp5  8192.62  0  
Exp5  23347.04  0  
Exp5  2920.02  1  
Exp5  1927.0  1  
Exp5  19223.26  0  
Exp5  5111.06  1  
Exp5  23955.48  0  
Exp5  2228.76  1  
Exp5  929.88  0  
Exp5  7464.46  1  
Exp5  19113.379  0  
Exp5  7009.36  0  
Exp5  41696.18  1  
Exp5  4860.14  0  
Exp5  8108.16  0  
Exp5  4268.92  1  
Exp5  14062.18  0  
Exp5  2658.44  1  
Exp5  3494.02  0  
Exp5  14755.08  0  
Exp5  3490.74  1  
Exp5  2683.04  1  
Exp5  29840.62  0  
Exp5  1749.88  1  
Exp5  25104.299  0  
Exp5  21298.68  0  
Exp5  1754.7999  1  
Exp5  8528.0  0  
Exp5  12172.08  0  
Exp5  2441.14  1  
Exp5  14464.8  0  
Exp5  18977.26  0  
Exp5  3423.5  0  
Exp5  4437.02  0  
Exp5  37416.6  0  
Exp5  2100.84  1  
Exp5  29483.92  0  
Exp5  14079.399  0  
Exp5  19878.44  0  
Exp5  9121.68  0  
Exp5  19516.0  0  
Exp5  1735.94  0  
Exp5  23990.74  0  
Exp5  18633.68  0  
Exp5  1499.78  1  
Exp5  27278.94  0  
Exp5  5138.94  0  
Exp5  26198.18  0  
Exp5  4626.44  1  
Exp5  1649.84  1  
Exp5  29989.04  0  
Exp5  1725.28  1  
Exp5  9990.88  0  
Exp5  2390.3  1  
Exp5  1790.88  1  
Exp5  3343.96  1  
Exp5  4964.28  0  
Exp5  24996.06  0  
Exp5  2026.22  1  
Exp5  1824.5  1  
Exp5  25770.959  0  
Exp5  3905.66  1  
Exp5  1996.7  0  
Exp5  3267.7  1  
Exp5  14463.16  0  
Exp5  23914.48  0  
Exp5  1913.88  1  
Exp5  15040.439  0  
Exp5  6591.16  0  
Exp5  1596.54  1  
Exp5  27113.299  0  
Exp5  24761.54  1  
Exp5  10732.16  0  
Exp5  14853.4795  0  
Exp5  10911.74  0  
Exp5  16928.9  0  
Exp5  29623.32  0  
Exp5  2970.8599  1  
Exp5  4457.52  1  
Exp5  15830.1  1  
Exp5  2297.64  1  
Exp5  35927.48  1  
Exp5  2079.52  1  
Exp5  18219.58  0  
Exp5  18389.32  0  
Exp5  23312.6  0  
Exp5  8539.4795  0  
Exp5  20473.76  0  
Exp5  14245.04  0  
Exp5  12181.92  0  
Exp5  3521.9  1  
Exp5  3726.9  0  
Exp5  3197.18  1  
Exp5  2198.42  1  
Exp5  22058.0  0  
Exp5  29838.98  0  
Exp5  2335.3599  1  
Exp5  3304.5999  0  
Exp5  6159.02  0  
Exp5  23710.299  0  
Exp5  4086.06  0  
Exp5  33966.04  0  
Exp5  20507.379  0  
Exp5  29823.4  0  
Exp5  16275.359  0  
Exp5  1780.22  1  
Exp5  25679.12  0  
Exp5  11332.399  0  
Exp5  18075.26  1  
Exp5  1788.42  1  
Exp5  22414.7  0  
Exp5  31999.68  0  
Exp5  17492.24  0  
Exp5  2964.3  0  
Exp5  26641.799  0  
Exp5  3438.26  1  
Exp5  2774.06  1  
Exp5  11457.04  0  
Exp5  12293.439  0  
Exp5  20237.6  0  
Exp5  16308.16  1  
Exp5  1972.1  0  
Exp5  12180.28  0  
Exp5  939.72  1  
Exp5  1556.36  1  
Exp5  25908.72  0  
Exp5  24406.48  0  
Exp5  2092.64  1  
Exp5  23224.86  0  
Exp5  1939.2999  1  
Exp5  2035.24  1  
Exp5  16436.08  0  
Exp5  2078.7  1  
Exp5  32002.14  0  
Exp5  2133.64  1  
Exp5  24577.86  0  
Exp5  4749.44  0  
Exp5  26130.94  0  
Exp5  6757.62  0  
Exp5  17990.8  0  
Exp5  28254.74  0  
Exp5  27243.68  0  
Exp5  21145.34  0  
Exp5  13057.68  0  
Exp5  1657.22  0  
Exp5  4067.2  0  
Exp5  1413.6799  1  
Exp5  7962.1997  0  
Exp5  17207.7  0  
Exp5  1388.26  1  
Exp5  18842.78  0  
Exp5  32787.7  1  
Exp5  1949.14  1  
Exp5  30178.459  0  
Exp5  13254.4795  0  
Exp5  25302.74  0  
Exp5  3423.5  0  
Exp5  36174.3  0  
Exp5  2277.96  1  
Exp5  1879.44  0  
Exp5  31305.14  0  
Exp5  1247.22  1  
Exp5  6585.42  0  
Exp5  11771.92  0  
Exp5  3583.4  0  
Exp5  5309.5  1  
Exp5  36296.48  0  
Exp5  19161.76  0  
Exp5  3676.06  0  
Exp5  2864.26  1  
Exp5  8535.38  0  
Exp5  30641.76  0  
Exp5  22073.58  0  
Exp5  8498.4795  0  
Exp5  6434.54  0  
Exp5  2189.4  1  
Exp5  29473.26  0  
Exp5  2764.22  0  
Exp5  18336.02  0  
Exp5  21458.58  0  
Exp5  22759.1  0  
Exp5  9006.88  0  
Exp5  9346.36  0  
Exp5  1926.1799  1  
Exp5  1493.22  0  
Exp5  4824.88  0  
Exp5  1690.02  1  
Exp5  11317.64  0  
Exp5  927.42  1  
Exp5  28438.42  0  
Exp5  15761.22  0  
Exp5  31196.9  0  
Exp5  25138.74  0  
Exp5  7349.66  0  
Exp5  4505.9  0  
Exp5  28771.34  0  
Exp5  24053.879  0  
Exp5  3760.52  0  
Exp5  2484.6  1  
Exp5  23915.299  0  
Exp5  1709.7  1  
Exp5  53924.02  0  
Exp5  21688.18  0  
Exp5  10081.9  0  
Exp5  3464.5  0  
Exp5  2181.2  1  
Exp5  4426.36  0  
Exp5  3771.18  0  
Exp5  3343.96  1  
Exp5  1010.24  1  
Exp5  20639.4  0  
Exp5  4747.8  0  
Exp5  4181.18  0  
Exp5  8898.64  0  
Exp5  8997.04  0  
Exp5  1575.22  1  
Exp5  30309.66  1  
Exp5  4290.2397  0  
Exp5  29608.56  0  
Exp5  1695.76  1  
Exp5  1366.12  1  
Exp5  18846.06  0  
Exp5  31711.04  0  
Exp5  1838.44  1  
Exp5  22911.62  0  
Exp5  4887.2  1  
Exp5  22215.44  0  
Exp5  9471.0  0  
Exp5  10378.74  0  
Exp5  1040.58  1  
Exp5  17046.98  0  
Exp5  3760.52  0  
Exp5  5939.26  0  
Exp5  1810.5599  1  
Exp5  4192.66  0  
Exp5  5706.38  1  
Exp5  31428.14  0  
Exp5  18588.58  0  
Exp5  18407.36  1  
Exp5  18076.9  0  
Exp5  3263.5999  1  
Exp5  31478.16  0  
Exp5  2549.38  1  
Exp5  2031.96  1  
Exp5  3056.14  1  
Exp5  13197.08  0  
Exp5  3485.0  0  
Exp5  2050.0  0  
Exp5  42255.418  0  
Exp5  974.98  1  
Exp5  5967.96  0  
Exp5  4528.04  0  
Exp5  2040.98  0  
Exp5  24007.14  0  
Exp5  28526.16  0  
Exp5  37380.52  0  
Exp5  2284.52  1  
Exp5  2137.74  1  
Exp5  1723.64  1  
Exp5  5161.9  0  
Exp5  14085.14  0  
Exp5  32572.86  0  
Exp5  3178.32  0  
Exp5  6632.16  1  
Exp5  3428.42  1  
Exp5  5298.02  1  
Exp5  1557.1799  0  
Exp5  1611.2999  1  
Exp5  1908.14  1  
Exp5  3582.58  1  
Exp5  4365.68  0  
Exp5  1917.98  0  
Exp5  5780.18  0  
Exp5  5385.76  1  
Exp5  1703.96  1  
Exp5  37223.08  0  
Exp5  920.86  1  
Exp5  915.94  0  
Exp5  2159.88  0  
Exp5  1505.52  1  
Exp5  4549.36  0  
Exp5  25871.0  0  
Exp5  33067.32  0  
Exp5  3027.44  0  
Exp5  1626.0599  0  
Exp5  2526.42  0  
Exp5  7776.88  0  
Exp5  13688.26  0  
Exp5  8951.939  0  
Exp5  1316.92  1  
Exp5  38939.34  0  
Exp5  1631.7999  1  
Exp5  1848.28  0  
Exp5  5360.34  0  
Exp5  1939.2999  1  
Exp5  5346.4  0  
Exp5  26923.06  0  
Exp5  893.8  1  
Exp5  15220.84  0  
Exp5  1573.58  1  
Exp5  922.5  1  
Exp5  12098.28  0  
Exp5  18418.02  0  
Exp5  17526.68  0  
Exp5  24799.26  0  
Exp5  1223.44  0  
Exp5  15606.24  0  
Exp5  775.72  1  
Exp5  4142.64  1  
Exp5  3291.48  0  
Exp5  27130.52  0  
Exp5  2948.72  0  
Exp5  5747.38  0  
Exp5  2667.46  1  
Exp5  1519.46  0  
Exp5  2822.44  0  
