# Supplementary material for: Robust assessment of asymmetric division in colon cancer cells
Source: eLife. 2026 Jan 23;14:RP104528. doi: 10.7554/eLife.104528 (PMC12829991; doi:10.7554/eLife.104528)
Supplement: Source data 1. [file elife-104528-data1.zip › RawData_eLife/HCT-116_Raw_Data/Citofluorimetry_Exp/Replica 1/20240311_fit_data.txt]

#Experiment generation  meanintensity variance fraction
0   0        14.50041458         0.06849955      1589.59177138
0   1        13.67224528         0.06972748      1541.40822862
1   0        14.49928562         0.05242623      1409.31840312
1   1        13.57658640         0.06392468      3527.85401661
1   2        12.69182413         0.05700431      3827.68778168
1   3        11.85658854         0.04816671        76.13979859
2   0        14.37910822         0.06037830       455.79357536
2   1        13.39940504         0.08051488      2181.11245890
2   2        12.50440367         0.07046271      5135.83336334
2   3        11.65174126         0.05622149       825.26060241
3   0        14.33039850         0.04412706        95.28798095
3   1        13.28865707         0.07487782       464.67393694
3   2        12.27801189         0.07445257      3085.92519534
3   3        11.39157861         0.06628066      7571.14649642
3   4        10.56375700         0.06129383      2153.96639034
4   0        14.28645384         0.05196287        38.24928357
4   1        13.14201921         0.11839044       164.27573639
4   2        12.05097703         0.11600811      1729.83358777
4   3        11.17857215         0.07520749      7415.71600525
4   4        10.35390528         0.06995587      6913.25347127
4   5         9.70764327         0.12354475       228.67191574
5   1        13.53849759         0.22729024         7.37918838
5   2        11.98607372         0.11272700        50.74950459
5   3        10.73229172         0.15991446       532.16909899
5   4         9.98741464         0.05553757      1865.87300985
5   5         9.17760353         0.07045892      2925.64182584
5   6         8.44520611         0.08615204       344.18737234
