# Supplementary material for: Robust assessment of asymmetric division in colon cancer cells
Source: eLife. 2026 Jan 23;14:RP104528. doi: 10.7554/eLife.104528 (PMC12829991; doi:10.7554/eLife.104528)
Supplement: Source data 1. [file elife-104528-data1.zip › RawData_eLife/HCT-116_Raw_Data/Citofluorimetry_Exp/Replica 1/20240311_all_data_weight.txt]

Exp V450-A Gate  Gen0  Gen1  Gen2  Gen3  Gen4  Gen5  Gen6  Gen7  Gen8
Exp0  13181.5  1  0.00818150424076299  0.991818495759237  0.0  0.0  0.0  0.0  0.0  0.0  0.0  
Exp0  30732.78  1  0.9999429473447491  5.7052655250929906e-05  0.0  0.0  0.0  0.0  0.0  0.0  0.0  
Exp0  24896.02  1  0.9979386975053248  0.0020613024946751846  0.0  0.0  0.0  0.0  0.0  0.0  0.0  
Exp0  9629.26  1  3.3650153872699594e-05  0.9999663498461273  0.0  0.0  0.0  0.0  0.0  0.0  0.0  
Exp0  12567.32  1  0.003574756895526187  0.9964252431044738  0.0  0.0  0.0  0.0  0.0  0.0  0.0  
Exp0  28253.92  1  0.9997615829651615  0.00023841703483845736  0.0  0.0  0.0  0.0  0.0  0.0  0.0  
Exp0  12941.24  1  0.005949281867529191  0.9940507181324708  0.0  0.0  0.0  0.0  0.0  0.0  0.0  
Exp0  22995.26  1  0.9920202335835336  0.007979766416466373  0.0  0.0  0.0  0.0  0.0  0.0  0.0  
Exp0  12556.66  1  0.0035223476426745857  0.9964776523573254  0.0  0.0  0.0  0.0  0.0  0.0  0.0  
Exp0  20668.92  1  0.9522000673167834  0.04779993268321658  0.0  0.0  0.0  0.0  0.0  0.0  0.0  
Exp0  14451.68  1  0.039325319743952265  0.9606746802560477  0.0  0.0  0.0  0.0  0.0  0.0  0.0  
Exp0  14509.899  1  0.04205288743301157  0.9579471125669884  0.0  0.0  0.0  0.0  0.0  0.0  0.0  
Exp0  9816.22  1  4.720245318454609e-05  0.9999527975468155  0.0  0.0  0.0  0.0  0.0  0.0  0.0  
Exp0  13256.12  1  0.00902013249121257  0.9909798675087875  0.0  0.0  0.0  0.0  0.0  0.0  0.0  
Exp0  23958.76  1  0.9960334518729521  0.003966548127047952  0.0  0.0  0.0  0.0  0.0  0.0  0.0  
Exp0  12924.02  1  0.0058134774050527275  0.9941865225949472  0.0  0.0  0.0  0.0  0.0  0.0  0.0  
Exp0  18487.72  1  0.744710474970415  0.255289525029585  0.0  0.0  0.0  0.0  0.0  0.0  0.0  
Exp0  12562.399  1  0.003550456611925001  0.996449543388075  0.0  0.0  0.0  0.0  0.0  0.0  0.0  
Exp0  27389.64  1  0.9995952913644041  0.00040470863559599515  0.0  0.0  0.0  0.0  0.0  0.0  0.0  
Exp0  22126.06  1  0.9846628807203861  0.015337119279613868  0.0  0.0  0.0  0.0  0.0  0.0  0.0  
Exp0  12080.24  1  0.0017949640745448942  0.9982050359254551  0.0  0.0  0.0  0.0  0.0  0.0  0.0  
Exp0  19910.42  1  0.9128093450049236  0.08719065499507643  0.0  0.0  0.0  0.0  0.0  0.0  0.0  
Exp0  18180.22  1  0.6859131524204913  0.3140868475795086  0.0  0.0  0.0  0.0  0.0  0.0  0.0  
Exp0  22582.799  1  0.9891483328190329  0.010851667180967086  0.0  0.0  0.0  0.0  0.0  0.0  0.0  
Exp0  11940.84  1  0.0014657114881918042  0.9985342885118083  0.0  0.0  0.0  0.0  0.0  0.0  0.0  
Exp0  11487.38  1  0.0007449288004506757  0.9992550711995494  0.0  0.0  0.0  0.0  0.0  0.0  0.0  
Exp0  30462.18  1  0.999933699659028  6.630034097194084e-05  0.0  0.0  0.0  0.0  0.0  0.0  0.0  
Exp0  21301.959  1  0.9709790540984219  0.029020945901578065  0.0  0.0  0.0  0.0  0.0  0.0  0.0  
Exp0  11543.14  1  0.0008107870649098348  0.9991892129350902  0.0  0.0  0.0  0.0  0.0  0.0  0.0  
Exp0  34902.48  1  0.9999933972261674  6.6027738326289555e-06  0.0  0.0  0.0  0.0  0.0  0.0  0.0  
Exp0  9916.26  1  5.641953720877836e-05  0.9999435804627913  0.0  0.0  0.0  0.0  0.0  0.0  0.0  
Exp0  17449.6  1  0.5181072544901981  0.4818927455098019  0.0  0.0  0.0  0.0  0.0  0.0  0.0  
Exp0  19699.68  1  0.897080982544313  0.10291901745568696  0.0  0.0  0.0  0.0  0.0  0.0  0.0  
Exp0  21884.98  1  0.9815484916858722  0.01845150831412789  0.0  0.0  0.0  0.0  0.0  0.0  0.0  
Exp0  24385.16  1  0.9970640155227771  0.0029359844772228463  0.0  0.0  0.0  0.0  0.0  0.0  0.0  
Exp0  12162.24  1  0.0020198571571862977  0.9979801428428138  0.0  0.0  0.0  0.0  0.0  0.0  0.0  
Exp0  11730.92  1  0.0010751267068775977  0.9989248732931224  0.0  0.0  0.0  0.0  0.0  0.0  0.0  
Exp0  19042.86  1  0.8293310091496152  0.17066899085038464  0.0  0.0  0.0  0.0  0.0  0.0  0.0  
Exp0  20425.379  1  0.9420174833403215  0.05798251665967857  0.0  0.0  0.0  0.0  0.0  0.0  0.0  
Exp0  21334.76  1  0.971714841916738  0.028285158083262076  0.0  0.0  0.0  0.0  0.0  0.0  0.0  
Exp0  16099.88  1  0.21065661054365234  0.7893433894563476  0.0  0.0  0.0  0.0  0.0  0.0  0.0  
Exp0  12929.76  1  0.005858445017328023  0.994141554982672  0.0  0.0  0.0  0.0  0.0  0.0  0.0  
Exp0  15584.92  1  0.13185899511996818  0.8681410048800318  0.0  0.0  0.0  0.0  0.0  0.0  0.0  
Exp0  9821.14  1  4.76204171930334e-05  0.999952379582807  0.0  0.0  0.0  0.0  0.0  0.0  0.0  
Exp0  15285.62  1  0.09787010211519928  0.9021298978848007  0.0  0.0  0.0  0.0  0.0  0.0  0.0  
Exp0  15412.72  1  0.11131311477468091  0.8886868852253191  0.0  0.0  0.0  0.0  0.0  0.0  0.0  
Exp0  24197.379  1  0.9966501925216261  0.0033498074783738637  0.0  0.0  0.0  0.0  0.0  0.0  0.0  
Exp0  25408.52  1  0.9985440345134217  0.0014559654865783649  0.0  0.0  0.0  0.0  0.0  0.0  0.0  
Exp0  11364.38  1  0.0006170008965963022  0.9993829991034037  0.0  0.0  0.0  0.0  0.0  0.0  0.0  
Exp0  15481.6  1  0.1192010639218973  0.8807989360781028  0.0  0.0  0.0  0.0  0.0  0.0  0.0  
Exp0  14344.26  1  0.03470614067090843  0.9652938593290915  0.0  0.0  0.0  0.0  0.0  0.0  0.0  
Exp0  25367.52  1  0.9985033445163959  0.001496655483604085  0.0  0.0  0.0  0.0  0.0  0.0  0.0  
Exp0  22528.68  1  0.9886977290286378  0.011302270971362225  0.0  0.0  0.0  0.0  0.0  0.0  0.0  
Exp0  19429.08  1  0.8729106707180521  0.12708932928194802  0.0  0.0  0.0  0.0  0.0  0.0  0.0  
Exp0  26029.26  1  0.9990354357343149  0.0009645642656850634  0.0  0.0  0.0  0.0  0.0  0.0  0.0  
Exp0  12288.52  1  0.0024185269143952998  0.9975814730856046  0.0  0.0  0.0  0.0  0.0  0.0  0.0  
Exp0  13045.38  1  0.0068359825789946595  0.9931640174210052  0.0  0.0  0.0  0.0  0.0  0.0  0.0  
Exp0  23903.0  1  0.9958727033448656  0.004127296655134386  0.0  0.0  0.0  0.0  0.0  0.0  0.0  
Exp0  25018.2  1  0.9981038802366666  0.0018961197633333023  0.0  0.0  0.0  0.0  0.0  0.0  0.0  
Exp0  19860.4  1  0.9093005548349006  0.09069944516509952  0.0  0.0  0.0  0.0  0.0  0.0  0.0  
Exp0  22646.76  1  0.9896568216049754  0.010343178395024633  0.0  0.0  0.0  0.0  0.0  0.0  0.0  
Exp0  14334.42  1  0.03430855370251232  0.9656914462974877  0.0  0.0  0.0  0.0  0.0  0.0  0.0  
Exp0  12600.12  1  0.003740596010106848  0.9962594039898931  0.0  0.0  0.0  0.0  0.0  0.0  0.0  
Exp0  18239.26  1  0.6978454388475714  0.30215456115242856  0.0  0.0  0.0  0.0  0.0  0.0  0.0  
Exp0  28570.44  1  0.9998027676617265  0.00019723233827349107  0.0  0.0  0.0  0.0  0.0  0.0  0.0  
Exp0  20941.16  1  0.9614588486543534  0.038541151345646715  0.0  0.0  0.0  0.0  0.0  0.0  0.0  
Exp0  17641.48  1  0.5650010101879875  0.43499898981201235  0.0  0.0  0.0  0.0  0.0  0.0  0.0  
Exp0  25022.299  1  0.9981091764241894  0.0018908235758105549  0.0  0.0  0.0  0.0  0.0  0.0  0.0  
Exp0  18837.86  1  0.8012707696356869  0.1987292303643132  0.0  0.0  0.0  0.0  0.0  0.0  0.0  
Exp0  25539.72  1  0.9986665046651568  0.0013334953348432175  0.0  0.0  0.0  0.0  0.0  0.0  0.0  
Exp0  16376.22  1  0.26383745529081765  0.7361625447091823  0.0  0.0  0.0  0.0  0.0  0.0  0.0  
Exp0  19243.76  1  0.853434311550494  0.14656568844950602  0.0  0.0  0.0  0.0  0.0  0.0  0.0  
Exp0  13243.82  1  0.008876537613220504  0.9911234623867794  0.0  0.0  0.0  0.0  0.0  0.0  0.0  
Exp0  18938.72  1  0.815528283830023  0.1844717161699769  0.0  0.0  0.0  0.0  0.0  0.0  0.0  
Exp0  20923.12  1  0.9609060086136046  0.03909399138639537  0.0  0.0  0.0  0.0  0.0  0.0  0.0  
Exp0  14126.96  1  0.026829409263185798  0.9731705907368141  0.0  0.0  0.0  0.0  0.0  0.0  0.0  
Exp0  9629.26  1  3.3650153872699594e-05  0.9999663498461273  0.0  0.0  0.0  0.0  0.0  0.0  0.0  
Exp0  22499.16  1  0.9884435957314814  0.011556404268518552  0.0  0.0  0.0  0.0  0.0  0.0  0.0  
Exp0  21670.14  1  0.9782172231126293  0.021782776887370712  0.0  0.0  0.0  0.0  0.0  0.0  0.0  
Exp0  11994.96  1  0.0015861466253071187  0.9984138533746929  0.0  0.0  0.0  0.0  0.0  0.0  0.0  
Exp0  14851.84  1  0.06174237782541915  0.938257622174581  0.0  0.0  0.0  0.0  0.0  0.0  0.0  
Exp0  11132.32  1  0.000429903233455314  0.9995700967665447  0.0  0.0  0.0  0.0  0.0  0.0  0.0  
Exp0  22944.42  1  0.991714275126961  0.008285724873039055  0.0  0.0  0.0  0.0  0.0  0.0  0.0  
Exp0  12382.82  1  0.0027631694258148814  0.9972368305741852  0.0  0.0  0.0  0.0  0.0  0.0  0.0  
Exp0  14384.439  1  0.03637347934748448  0.9636265206525154  0.0  0.0  0.0  0.0  0.0  0.0  0.0  
Exp0  21180.6  1  0.9680812081908111  0.031918791809188905  0.0  0.0  0.0  0.0  0.0  0.0  0.0  
Exp0  11958.06  1  0.0015030661100879483  0.998496933889912  0.0  0.0  0.0  0.0  0.0  0.0  0.0  
Exp0  15251.18  1  0.0944673640729011  0.9055326359270989  0.0  0.0  0.0  0.0  0.0  0.0  0.0  
Exp0  15064.22  1  0.07767082785028792  0.9223291721497121  0.0  0.0  0.0  0.0  0.0  0.0  0.0  
Exp0  11587.42  1  0.0008669484265665929  0.9991330515734335  0.0  0.0  0.0  0.0  0.0  0.0  0.0  
Exp0  27034.58  1  0.9994945091414189  0.00050549085858106  0.0  0.0  0.0  0.0  0.0  0.0  0.0  
Exp0  13110.9795  1  0.00745630980904215  0.9925436901909579  0.0  0.0  0.0  0.0  0.0  0.0  0.0  
Exp0  21919.42  1  0.9820310889469892  0.01796891105301089  0.0  0.0  0.0  0.0  0.0  0.0  0.0  
Exp0  22796.82  1  0.9907539456946004  0.009246054305399615  0.0  0.0  0.0  0.0  0.0  0.0  0.0  
Exp0  13021.6  1  0.006623274208126197  0.9933767257918739  0.0  0.0  0.0  0.0  0.0  0.0  0.0  
Exp0  11604.64  1  0.0008897560157551648  0.9991102439842448  0.0  0.0  0.0  0.0  0.0  0.0  0.0  
Exp0  22225.28  1  0.9857800912149709  0.0142199087850291  0.0  0.0  0.0  0.0  0.0  0.0  0.0  
Exp0  12363.14  1  0.002687649836774557  0.9973123501632255  0.0  0.0  0.0  0.0  0.0  0.0  0.0  
Exp0  24068.64  1  0.9963311570974821  0.003668842902517982  0.0  0.0  0.0  0.0  0.0  0.0  0.0  
Exp0  14755.08  1  0.05548161258813672  0.9445183874118632  0.0  0.0  0.0  0.0  0.0  0.0  0.0  
Exp0  24032.56  1  0.9962361129194911  0.003763887080508953  0.0  0.0  0.0  0.0  0.0  0.0  0.0  
Exp0  22856.68  1  0.9911568087037124  0.008843191296287673  0.0  0.0  0.0  0.0  0.0  0.0  0.0  
Exp0  13156.899  1  0.00792136142691847  0.9920786385730815  0.0  0.0  0.0  0.0  0.0  0.0  0.0  
Exp0  10969.14  1  0.00033187930822886136  0.9996681206917712  0.0  0.0  0.0  0.0  0.0  0.0  0.0  
Exp0  23628.299  1  0.994973977751601  0.005026022248398903  0.0  0.0  0.0  0.0  0.0  0.0  0.0  
Exp0  10217.2  1  9.54312236185418e-05  0.9999045687763813  0.0  0.0  0.0  0.0  0.0  0.0  0.0  
Exp0  20875.56  1  0.959409903422385  0.040590096577615004  0.0  0.0  0.0  0.0  0.0  0.0  0.0  
Exp0  20840.3  1  0.958263061396104  0.041736938603896115  0.0  0.0  0.0  0.0  0.0  0.0  0.0  
Exp0  11601.36  1  0.0008853743366304723  0.9991146256633695  0.0  0.0  0.0  0.0  0.0  0.0  0.0  
Exp0  26042.379  1  0.9990436873604138  0.0009563126395860948  0.0  0.0  0.0  0.0  0.0  0.0  0.0  
Exp0  12436.939  1  0.0029812468100787032  0.9970187531899213  0.0  0.0  0.0  0.0  0.0  0.0  0.0  
Exp0  16140.88  1  0.2180798147965718  0.7819201852034282  0.0  0.0  0.0  0.0  0.0  0.0  0.0  
Exp0  12812.5  1  0.005001657941200516  0.9949983420587994  0.0  0.0  0.0  0.0  0.0  0.0  0.0  
Exp0  24835.34  1  0.9978510777489507  0.0021489222510492957  0.0  0.0  0.0  0.0  0.0  0.0  0.0  
Exp0  12430.38  1  0.00295398236280519  0.9970460176371948  0.0  0.0  0.0  0.0  0.0  0.0  0.0  
Exp0  20873.1  1  0.9593310573502852  0.04066894264971485  0.0  0.0  0.0  0.0  0.0  0.0  0.0  
Exp0  11563.64  1  0.0008363460978851035  0.9991636539021149  0.0  0.0  0.0  0.0  0.0  0.0  0.0  
Exp0  17730.04  1  0.5861350339177667  0.4138649660822334  0.0  0.0  0.0  0.0  0.0  0.0  0.0  
Exp0  25983.34  1  0.9990059449671331  0.0009940550328668227  0.0  0.0  0.0  0.0  0.0  0.0  0.0  
Exp0  17320.04  1  0.48590703494466964  0.5140929650553304  0.0  0.0  0.0  0.0  0.0  0.0  0.0  
Exp0  22067.84  1  0.9839648437732282  0.016035156226771815  0.0  0.0  0.0  0.0  0.0  0.0  0.0  
Exp0  11363.56  1  0.0006162231363176306  0.9993837768636824  0.0  0.0  0.0  0.0  0.0  0.0  0.0  
Exp0  11594.8  1  0.0008766551654882734  0.9991233448345117  0.0  0.0  0.0  0.0  0.0  0.0  0.0  
Exp0  16258.96  1  0.24037894819338834  0.7596210518066117  0.0  0.0  0.0  0.0  0.0  0.0  0.0  
Exp0  22304.82  1  0.98661426464233  0.013385735357669942  0.0  0.0  0.0  0.0  0.0  0.0  0.0  
Exp0  27935.76  1  0.999710875023432  0.00028912497656802505  0.0  0.0  0.0  0.0  0.0  0.0  0.0  
Exp0  15710.38  1  0.14860931676836522  0.8513906832316347  0.0  0.0  0.0  0.0  0.0  0.0  0.0  
Exp0  20705.82  1  0.9535767569423559  0.046423243057644246  0.0  0.0  0.0  0.0  0.0  0.0  0.0  
Exp0  18228.6  1  0.6957140579589443  0.30428594204105575  0.0  0.0  0.0  0.0  0.0  0.0  0.0  
Exp0  21423.32  1  0.9736062366193133  0.02639376338068668  0.0  0.0  0.0  0.0  0.0  0.0  0.0  
Exp0  22271.2  1  0.9862681418753713  0.013731858124628762  0.0  0.0  0.0  0.0  0.0  0.0  0.0  
Exp0  26885.34  1  0.9994444911860767  0.0005555088139233655  0.0  0.0  0.0  0.0  0.0  0.0  0.0  
Exp0  25301.1  1  0.9984348800800074  0.0015651199199926684  0.0  0.0  0.0  0.0  0.0  0.0  0.0  
Exp0  22349.1  1  0.9870562018902335  0.012943798109766518  0.0  0.0  0.0  0.0  0.0  0.0  0.0  
Exp0  9407.86  1  2.2339694367623242e-05  0.9999776603056324  0.0  0.0  0.0  0.0  0.0  0.0  0.0  
Exp0  24396.64  1  0.9970874924989067  0.00291250750109333  0.0  0.0  0.0  0.0  0.0  0.0  0.0  
Exp0  14597.64  1  0.046483420460424786  0.9535165795395752  0.0  0.0  0.0  0.0  0.0  0.0  0.0  
Exp0  13022.42  1  0.006630485443132327  0.9933695145568677  0.0  0.0  0.0  0.0  0.0  0.0  0.0  
Exp0  22365.5  1  0.9872158930493197  0.012784106950680359  0.0  0.0  0.0  0.0  0.0  0.0  0.0  
Exp0  25800.48  1  0.9988786771722556  0.0011213228277443315  0.0  0.0  0.0  0.0  0.0  0.0  0.0  
Exp0  26660.66  1  0.9993590523670014  0.0006409476329986051  0.0  0.0  0.0  0.0  0.0  0.0  0.0  
Exp0  21062.52  1  0.9649753585614033  0.03502464143859675  0.0  0.0  0.0  0.0  0.0  0.0  0.0  
Exp0  11828.5  1  0.001242618708804756  0.9987573812911953  0.0  0.0  0.0  0.0  0.0  0.0  0.0  
Exp0  13543.939  1  0.013062293754247157  0.9869377062457528  0.0  0.0  0.0  0.0  0.0  0.0  0.0  
Exp0  16495.94  1  0.28905752030953724  0.7109424796904628  0.0  0.0  0.0  0.0  0.0  0.0  0.0  
Exp0  14259.8  1  0.03142489707216641  0.9685751029278336  0.0  0.0  0.0  0.0  0.0  0.0  0.0  
Exp0  10341.02  1  0.00011792352335933803  0.9998820764766406  0.0  0.0  0.0  0.0  0.0  0.0  0.0  
Exp0  14884.64  1  0.06400072389510546  0.9359992761048946  0.0  0.0  0.0  0.0  0.0  0.0  0.0  
Exp0  14214.7  1  0.029790266208059225  0.9702097337919408  0.0  0.0  0.0  0.0  0.0  0.0  0.0  
Exp0  14601.74  1  0.046700348498493284  0.9532996515015068  0.0  0.0  0.0  0.0  0.0  0.0  0.0  
Exp0  24571.299  1  0.9974211885872082  0.002578811412791762  0.0  0.0  0.0  0.0  0.0  0.0  0.0  
Exp0  25110.04  1  0.9982187906597523  0.0017812093402476872  0.0  0.0  0.0  0.0  0.0  0.0  0.0  
Exp0  24891.92  1  0.9979329005671198  0.002067099432880174  0.0  0.0  0.0  0.0  0.0  0.0  0.0  
Exp0  29017.34  1  0.9998485475056138  0.00015145249438621805  0.0  0.0  0.0  0.0  0.0  0.0  0.0  
Exp0  23042.82  1  0.992295758329804  0.007704241670195993  0.0  0.0  0.0  0.0  0.0  0.0  0.0  
Exp0  29520.0  1  0.9998869118610152  0.00011308813898478317  0.0  0.0  0.0  0.0  0.0  0.0  0.0  
Exp0  23452.82  1  0.9942934990539262  0.005706500946073781  0.0  0.0  0.0  0.0  0.0  0.0  0.0  
Exp0  22524.58  1  0.9886627100275867  0.011337289972413287  0.0  0.0  0.0  0.0  0.0  0.0  0.0  
Exp0  14074.4795  1  0.025189362945724353  0.9748106370542756  0.0  0.0  0.0  0.0  0.0  0.0  0.0  
Exp0  17584.9  1  0.5513122296353118  0.44868777036468815  0.0  0.0  0.0  0.0  0.0  0.0  0.0  
Exp0  12499.26  1  0.0032523664111933073  0.9967476335888066  0.0  0.0  0.0  0.0  0.0  0.0  0.0  
Exp0  13051.939  1  0.006895813338317997  0.993104186661682  0.0  0.0  0.0  0.0  0.0  0.0  0.0  
Exp0  16955.14  1  0.3953943490285665  0.6046056509714336  0.0  0.0  0.0  0.0  0.0  0.0  0.0  
Exp0  15490.62  1  0.12026607247503485  0.879733927524965  0.0  0.0  0.0  0.0  0.0  0.0  0.0  
Exp0  14222.899  1  0.030081470066004132  0.9699185299339959  0.0  0.0  0.0  0.0  0.0  0.0  0.0  
Exp0  20571.34  1  0.9483564366725319  0.05164356332746808  0.0  0.0  0.0  0.0  0.0  0.0  0.0  
Exp0  12949.439  1  0.006014980228797744  0.9939850197712022  0.0  0.0  0.0  0.0  0.0  0.0  0.0  
Exp0  31071.44  1  0.9999526351378869  4.736486211314322e-05  0.0  0.0  0.0  0.0  0.0  0.0  0.0  
Exp0  18404.9  1  0.7297006396873609  0.27029936031263924  0.0  0.0  0.0  0.0  0.0  0.0  0.0  
Exp0  14115.4795  1  0.02646247858320863  0.9735375214167914  0.0  0.0  0.0  0.0  0.0  0.0  0.0  
Exp0  14719.0  1  0.05329421888078292  0.9467057811192171  0.0  0.0  0.0  0.0  0.0  0.0  0.0  
Exp0  9873.62  1  5.2301037195437586e-05  0.9999476989628046  0.0  0.0  0.0  0.0  0.0  0.0  0.0  
Exp0  22703.34  1  0.9900857626914027  0.009914237308597303  0.0  0.0  0.0  0.0  0.0  0.0  0.0  
Exp0  19579.959  1  0.8869759442554283  0.11302405574457185  0.0  0.0  0.0  0.0  0.0  0.0  0.0  
Exp0  12318.04  1  0.0025218020872290574  0.9974781979127709  0.0  0.0  0.0  0.0  0.0  0.0  0.0  
Exp0  17620.16  1  0.5598589807201717  0.4401410192798283  0.0  0.0  0.0  0.0  0.0  0.0  0.0  
Exp0  12602.58  1  0.00375330675937988  0.9962466932406201  0.0  0.0  0.0  0.0  0.0  0.0  0.0  
Exp0  21064.16  1  0.9650206390936447  0.03497936090635534  0.0  0.0  0.0  0.0  0.0  0.0  0.0  
Exp0  15466.84  1  0.11747425326856072  0.8825257467314392  0.0  0.0  0.0  0.0  0.0  0.0  0.0  
Exp0  19327.4  1  0.8625387417843704  0.13746125821562968  0.0  0.0  0.0  0.0  0.0  0.0  0.0  
Exp0  17288.06  1  0.4779278233852544  0.5220721766147456  0.0  0.0  0.0  0.0  0.0  0.0  0.0  
Exp0  30371.98  1  0.9999302740030768  6.972599692325514e-05  0.0  0.0  0.0  0.0  0.0  0.0  0.0  
Exp0  16468.06  1  0.2830771490706342  0.7169228509293658  0.0  0.0  0.0  0.0  0.0  0.0  0.0  
Exp0  11793.24  1  0.0011794575183340422  0.998820542481666  0.0  0.0  0.0  0.0  0.0  0.0  0.0  
Exp0  11405.38  1  0.000657148329003128  0.9993428516709968  0.0  0.0  0.0  0.0  0.0  0.0  0.0  
Exp0  8719.88  1  5.8530001087209255e-06  0.9999941469998912  0.0  0.0  0.0  0.0  0.0  0.0  0.0  
Exp0  27201.86  1  0.9995449555383803  0.0004550444616197936  0.0  0.0  0.0  0.0  0.0  0.0  0.0  
Exp0  23529.9  1  0.9946036348802776  0.005396365119722358  0.0  0.0  0.0  0.0  0.0  0.0  0.0  
Exp0  21280.64  1  0.9704902648273525  0.029509735172647503  0.0  0.0  0.0  0.0  0.0  0.0  0.0  
Exp0  23992.379  1  0.9961271482753399  0.0038728517246602243  0.0  0.0  0.0  0.0  0.0  0.0  0.0  
Exp0  29285.48  1  0.9998704836200949  0.00012951637990506366  0.0  0.0  0.0  0.0  0.0  0.0  0.0  
Exp0  27225.64  1  0.9995516820752866  0.0004483179247134533  0.0  0.0  0.0  0.0  0.0  0.0  0.0  
Exp0  11069.18  1  0.00038912139047699403  0.999610878609523  0.0  0.0  0.0  0.0  0.0  0.0  0.0  
Exp0  20502.459  1  0.945456768692121  0.054543231307878914  0.0  0.0  0.0  0.0  0.0  0.0  0.0  
Exp0  11144.62  1  0.0004382987258158361  0.9995617012741842  0.0  0.0  0.0  0.0  0.0  0.0  0.0  
Exp0  8145.88  1  1.7564659314376592e-06  0.9999982435340685  0.0  0.0  0.0  0.0  0.0  0.0  0.0  
Exp0  21200.28  1  0.9685706737949736  0.031429326205026344  0.0  0.0  0.0  0.0  0.0  0.0  0.0  
Exp0  27880.0  1  0.9997008692689044  0.0002991307310955095  0.0  0.0  0.0  0.0  0.0  0.0  0.0  
Exp0  26686.08  1  0.9993693845716713  0.0006306154283287602  0.0  0.0  0.0  0.0  0.0  0.0  0.0  
Exp0  13077.36  1  0.007132120760806999  0.992867879239193  0.0  0.0  0.0  0.0  0.0  0.0  0.0  
Exp0  21911.22  1  0.9819174094148273  0.018082590585172722  0.0  0.0  0.0  0.0  0.0  0.0  0.0  
Exp0  16783.76  1  0.35423087723349916  0.6457691227665008  0.0  0.0  0.0  0.0  0.0  0.0  0.0  
Exp0  21673.42  1  0.9782725414782525  0.02172745852174752  0.0  0.0  0.0  0.0  0.0  0.0  0.0  
Exp0  14071.2  1  0.025089844295200656  0.9749101557047993  0.0  0.0  0.0  0.0  0.0  0.0  0.0  
Exp0  18381.94  1  0.7254312269922916  0.27456877300770843  0.0  0.0  0.0  0.0  0.0  0.0  0.0  
Exp0  12032.68  1  0.0016755230593644326  0.9983244769406356  0.0  0.0  0.0  0.0  0.0  0.0  0.0  
Exp0  21930.9  1  0.9821889808197586  0.017811019180241403  0.0  0.0  0.0  0.0  0.0  0.0  0.0  
Exp0  15398.78  1  0.10976904796744749  0.8902309520325524  0.0  0.0  0.0  0.0  0.0  0.0  0.0  
Exp0  24322.84  1  0.9969330288541323  0.00306697114586767  0.0  0.0  0.0  0.0  0.0  0.0  0.0  
Exp0  21352.8  1  0.972111018733306  0.027888981266693997  0.0  0.0  0.0  0.0  0.0  0.0  0.0  
Exp0  15876.84  1  0.17324841964184257  0.8267515803581574  0.0  0.0  0.0  0.0  0.0  0.0  0.0  
Exp0  21716.06  1  0.9789785735061921  0.02102142649380791  0.0  0.0  0.0  0.0  0.0  0.0  0.0  
Exp0  29829.14  1  0.999905268199601  9.473180039899548e-05  0.0  0.0  0.0  0.0  0.0  0.0  0.0  
Exp0  21473.34  1  0.9746163249478687  0.02538367505213128  0.0  0.0  0.0  0.0  0.0  0.0  0.0  
Exp0  12853.5  1  0.005286924610489562  0.9947130753895104  0.0  0.0  0.0  0.0  0.0  0.0  0.0  
Exp0  29936.56  1  0.9999108831985639  8.911680143608336e-05  0.0  0.0  0.0  0.0  0.0  0.0  0.0  
Exp0  24558.18  1  0.9973975832345103  0.0026024167654896415  0.0  0.0  0.0  0.0  0.0  0.0  0.0  
Exp0  8979.0  1  9.814039069413406e-06  0.9999901859609306  0.0  0.0  0.0  0.0  0.0  0.0  0.0  
Exp0  14587.8  1  0.0459666901024604  0.9540333098975396  0.0  0.0  0.0  0.0  0.0  0.0  0.0  
Exp0  21933.36  1  0.9822226934224315  0.017777306577568475  0.0  0.0  0.0  0.0  0.0  0.0  0.0  
Exp0  18613.18  1  0.7662559791527663  0.2337440208472337  0.0  0.0  0.0  0.0  0.0  0.0  0.0  
Exp0  22194.12  1  0.9854387398045977  0.014561260195402275  0.0  0.0  0.0  0.0  0.0  0.0  0.0  
Exp0  19415.959  1  0.87161373143484  0.12838626856516  0.0  0.0  0.0  0.0  0.0  0.0  0.0  
Exp0  33414.18  1  0.9999861932877618  1.3806712238168762e-05  0.0  0.0  0.0  0.0  0.0  0.0  0.0  
Exp0  17355.3  1  0.49469578783322077  0.5053042121667792  0.0  0.0  0.0  0.0  0.0  0.0  0.0  
Exp0  16878.06  1  0.37671236577807093  0.6232876342219291  0.0  0.0  0.0  0.0  0.0  0.0  0.0  
Exp0  13622.66  1  0.01442992133346701  0.985570078666533  0.0  0.0  0.0  0.0  0.0  0.0  0.0  
Exp0  23334.74  1  0.9937813135446847  0.0062186864553152275  0.0  0.0  0.0  0.0  0.0  0.0  0.0  
Exp0  20300.74  1  0.9359909648205407  0.0640090351794593  0.0  0.0  0.0  0.0  0.0  0.0  0.0  
Exp0  12309.02  1  0.002489813047909634  0.9975101869520904  0.0  0.0  0.0  0.0  0.0  0.0  0.0  
Exp0  24317.1  1  0.9969206239100479  0.0030793760899521503  0.0  0.0  0.0  0.0  0.0  0.0  0.0  
Exp0  9581.7  1  3.0840718917959394e-05  0.9999691592810821  0.0  0.0  0.0  0.0  0.0  0.0  0.0  
Exp0  22891.94  1  0.9913854465444243  0.008614553455575819  0.0  0.0  0.0  0.0  0.0  0.0  0.0  
Exp0  14661.6  1  0.049970138199624946  0.9500298618003751  0.0  0.0  0.0  0.0  0.0  0.0  0.0  
Exp0  39555.16  1  0.9999992016212643  7.98378735709402e-07  0.0  0.0  0.0  0.0  0.0  0.0  0.0  
Exp0  25181.379  1  0.9983029607888764  0.0016970392111236544  0.0  0.0  0.0  0.0  0.0  0.0  0.0  
Exp0  20968.22  1  0.9622732069566902  0.037726793043309836  0.0  0.0  0.0  0.0  0.0  0.0  0.0  
Exp0  23268.32  1  0.9934721252400274  0.006527874759972626  0.0  0.0  0.0  0.0  0.0  0.0  0.0  
Exp0  21738.2  1  0.9793355128873327  0.020664487112667395  0.0  0.0  0.0  0.0  0.0  0.0  0.0  
Exp0  25184.66  1  0.9983067271935958  0.0016932728064041438  0.0  0.0  0.0  0.0  0.0  0.0  0.0  
Exp0  30795.1  1  0.9999448764243066  5.51235756933786e-05  0.0  0.0  0.0  0.0  0.0  0.0  0.0  
Exp0  25139.56  1  0.9982541539369864  0.0017458460630135285  0.0  0.0  0.0  0.0  0.0  0.0  0.0  
Exp0  12149.12  1  0.0019821750793394357  0.9980178249206606  0.0  0.0  0.0  0.0  0.0  0.0  0.0  
Exp0  13644.8  1  0.014837852940212051  0.985162147059788  0.0  0.0  0.0  0.0  0.0  0.0  0.0  
Exp0  15169.18  1  0.08675888283364344  0.9132411171663565  0.0  0.0  0.0  0.0  0.0  0.0  0.0  
Exp0  29310.08  1  0.999872319740391  0.00012768025960891753  0.0  0.0  0.0  0.0  0.0  0.0  0.0  
Exp0  25079.7  1  0.9981816654218687  0.0018183345781313737  0.0  0.0  0.0  0.0  0.0  0.0  0.0  
Exp0  25009.18  1  0.9980921892617965  0.0019078107382034127  0.0  0.0  0.0  0.0  0.0  0.0  0.0  
Exp0  22458.16  1  0.9880807623542964  0.011919237645703679  0.0  0.0  0.0  0.0  0.0  0.0  0.0  
Exp0  18368.82  1  0.7229701451309297  0.27702985486907017  0.0  0.0  0.0  0.0  0.0  0.0  0.0  
Exp0  13551.32  1  0.013185202208362076  0.9868147977916379  0.0  0.0  0.0  0.0  0.0  0.0  0.0  
Exp0  20049.82  1  0.9219067633660817  0.07809323663391841  0.0  0.0  0.0  0.0  0.0  0.0  0.0  
Exp0  25460.18  1  0.9985936139794673  0.001406386020532656  0.0  0.0  0.0  0.0  0.0  0.0  0.0  
Exp0  10172.92  1  8.841890614510352e-05  0.9999115810938549  0.0  0.0  0.0  0.0  0.0  0.0  0.0  
Exp0  22042.42  1  0.9836496692206133  0.01635033077938673  0.0  0.0  0.0  0.0  0.0  0.0  0.0  
Exp0  13037.18  1  0.0067619367210473265  0.9932380632789527  0.0  0.0  0.0  0.0  0.0  0.0  0.0  
Exp0  10324.62  1  0.00011468133928233777  0.9998853186607177  0.0  0.0  0.0  0.0  0.0  0.0  0.0  
Exp0  21124.02  1  0.9666300852031663  0.03336991479683368  0.0  0.0  0.0  0.0  0.0  0.0  0.0  
Exp0  16060.52  1  0.20368910674470428  0.7963108932552957  0.0  0.0  0.0  0.0  0.0  0.0  0.0  
Exp0  15093.74  1  0.08014099063429185  0.9198590093657082  0.0  0.0  0.0  0.0  0.0  0.0  0.0  
Exp0  14089.24  1  0.025641247883672898  0.9743587521163272  0.0  0.0  0.0  0.0  0.0  0.0  0.0  
Exp0  37125.5  1  0.9999976743321539  2.3256678460632815e-06  0.0  0.0  0.0  0.0  0.0  0.0  0.0  
Exp0  13630.86  1  0.014579704718821843  0.9854202952811781  0.0  0.0  0.0  0.0  0.0  0.0  0.0  
Exp0  38820.44  1  0.9999989049206264  1.0950793736742123e-06  0.0  0.0  0.0  0.0  0.0  0.0  0.0  
Exp0  11521.82  1  0.0007849806577589736  0.999215019342241  0.0  0.0  0.0  0.0  0.0  0.0  0.0  
Exp0  8271.34  1  2.301810341469544e-06  0.9999976981896586  0.0  0.0  0.0  0.0  0.0  0.0  0.0  
Exp0  26273.62  1  0.999177527524014  0.0008224724759860288  0.0  0.0  0.0  0.0  0.0  0.0  0.0  
Exp0  27000.959  1  0.9994836759994411  0.000516324000558959  0.0  0.0  0.0  0.0  0.0  0.0  0.0  
Exp0  30225.2  1  0.9999242916611367  7.570833886328746e-05  0.0  0.0  0.0  0.0  0.0  0.0  0.0  
Exp0  25722.58  1  0.9988193092593569  0.00118069074064305  0.0  0.0  0.0  0.0  0.0  0.0  0.0  
Exp0  14539.42  1  0.04349975780987459  0.9565002421901254  0.0  0.0  0.0  0.0  0.0  0.0  0.0  
Exp0  13017.5  1  0.006587259061118762  0.9934127409388812  0.0  0.0  0.0  0.0  0.0  0.0  0.0  
Exp0  27341.26  1  0.9995829165532413  0.0004170834467587626  0.0  0.0  0.0  0.0  0.0  0.0  0.0  
Exp0  23430.68  1  0.9942009534364891  0.0057990465635108885  0.0  0.0  0.0  0.0  0.0  0.0  0.0  
Exp0  24930.459  1  0.997986763604819  0.002013236395181126  0.0  0.0  0.0  0.0  0.0  0.0  0.0  
Exp0  18343.4  1  0.7181573483964128  0.2818426516035872  0.0  0.0  0.0  0.0  0.0  0.0  0.0  
Exp0  26423.68  1  0.9992536545641746  0.0007463454358253582  0.0  0.0  0.0  0.0  0.0  0.0  0.0  
Exp0  17064.2  1  0.42219740612372325  0.5778025938762767  0.0  0.0  0.0  0.0  0.0  0.0  0.0  
Exp0  12030.22  1  0.001669559230527378  0.9983304407694726  0.0  0.0  0.0  0.0  0.0  0.0  0.0  
Exp0  20939.52  1  0.9614091327210842  0.0385908672789159  0.0  0.0  0.0  0.0  0.0  0.0  0.0  
Exp0  14471.36  1  0.040229199671360204  0.9597708003286398  0.0  0.0  0.0  0.0  0.0  0.0  0.0  
Exp0  18805.879  1  0.796564005408624  0.20343599459137604  0.0  0.0  0.0  0.0  0.0  0.0  0.0  
Exp0  21160.1  1  0.9675629768989938  0.032437023101006046  0.0  0.0  0.0  0.0  0.0  0.0  0.0  
Exp0  21035.459  1  0.9642207938246852  0.035779206175314895  0.0  0.0  0.0  0.0  0.0  0.0  0.0  
Exp0  17181.459  1  0.4513291048898927  0.5486708951101074  0.0  0.0  0.0  0.0  0.0  0.0  0.0  
Exp0  21504.5  1  0.9752253538347949  0.02477464616520515  0.0  0.0  0.0  0.0  0.0  0.0  0.0  
Exp0  12158.96  1  0.0020103760532736007  0.9979896239467264  0.0  0.0  0.0  0.0  0.0  0.0  0.0  
Exp0  21590.6  1  0.9768304784871787  0.023169521512821298  0.0  0.0  0.0  0.0  0.0  0.0  0.0  
Exp0  27547.08  1  0.9996329457883151  0.00036705421168494893  0.0  0.0  0.0  0.0  0.0  0.0  0.0  
Exp0  27306.0  1  0.9995736444084535  0.0004263555915464888  0.0  0.0  0.0  0.0  0.0  0.0  0.0  
Exp0  10077.8  1  7.49601588073677e-05  0.9999250398411926  0.0  0.0  0.0  0.0  0.0  0.0  0.0  
Exp0  13689.899  1  0.0157018908340017  0.9842981091659984  0.0  0.0  0.0  0.0  0.0  0.0  0.0  
Exp0  27456.879  1  0.9996118496445455  0.00038815035545440205  0.0  0.0  0.0  0.0  0.0  0.0  0.0  
Exp0  13558.7  1  0.013309249477645954  0.986690750522354  0.0  0.0  0.0  0.0  0.0  0.0  0.0  
Exp0  18876.4  1  0.8068240834756397  0.19317591652436017  0.0  0.0  0.0  0.0  0.0  0.0  0.0  
Exp0  16784.58  1  0.35442457259381627  0.6455754274061837  0.0  0.0  0.0  0.0  0.0  0.0  0.0  
Exp0  14124.5  1  0.02675053892833116  0.9732494610716689  0.0  0.0  0.0  0.0  0.0  0.0  0.0  
Exp0  12748.54  1  0.00458521517814253  0.9954147848218575  0.0  0.0  0.0  0.0  0.0  0.0  0.0  
Exp0  12016.28  1  0.0016361049649620655  0.998363895035038  0.0  0.0  0.0  0.0  0.0  0.0  0.0  
Exp0  29046.86  1  0.9998511444760991  0.00014885552390084728  0.0  0.0  0.0  0.0  0.0  0.0  0.0  
Exp0  21467.6  1  0.9745025971432736  0.025497402856726498  0.0  0.0  0.0  0.0  0.0  0.0  0.0  
Exp0  26164.56  1  0.9991170667630782  0.0008829332369218201  0.0  0.0  0.0  0.0  0.0  0.0  0.0  
Exp0  18727.98  1  0.784714274684509  0.215285725315491  0.0  0.0  0.0  0.0  0.0  0.0  0.0  
Exp0  13095.399  1  0.007304375060392631  0.9926956249396074  0.0  0.0  0.0  0.0  0.0  0.0  0.0  
Exp0  29237.92  1  0.9998668529598104  0.00013314704018966132  0.0  0.0  0.0  0.0  0.0  0.0  0.0  
Exp0  20222.02  1  0.9318665839489778  0.06813341605102215  0.0  0.0  0.0  0.0  0.0  0.0  0.0  
Exp0  11640.72  1  0.0009393946855738417  0.9990606053144261  0.0  0.0  0.0  0.0  0.0  0.0  0.0  
Exp0  17844.84  1  0.6129006528453749  0.3870993471546252  0.0  0.0  0.0  0.0  0.0  0.0  0.0  
Exp0  12841.2  1  0.00519980220246263  0.9948001977975373  0.0  0.0  0.0  0.0  0.0  0.0  0.0  
Exp0  22550.0  1  0.9888775843812284  0.011122415618771567  0.0  0.0  0.0  0.0  0.0  0.0  0.0  
Exp0  20115.42  1  0.9258593153047714  0.07414068469522869  0.0  0.0  0.0  0.0  0.0  0.0  0.0  
Exp0  16851.0  1  0.3702134527508672  0.6297865472491327  0.0  0.0  0.0  0.0  0.0  0.0  0.0  
Exp0  16960.06  1  0.39659530372154117  0.6034046962784587  0.0  0.0  0.0  0.0  0.0  0.0  0.0  
Exp0  9863.78  1  5.1391899350723034e-05  0.9999486081006493  0.0  0.0  0.0  0.0  0.0  0.0  0.0  
Exp0  24648.379  1  0.9975553639342223  0.002444636065777664  0.0  0.0  0.0  0.0  0.0  0.0  0.0  
Exp0  15085.54  1  0.07944816436332237  0.9205518356366778  0.0  0.0  0.0  0.0  0.0  0.0  0.0  
Exp0  25208.44  1  0.9983337800553367  0.0016662199446633302  0.0  0.0  0.0  0.0  0.0  0.0  0.0  
Exp0  22267.92  1  0.9862338477268274  0.013766152273172575  0.0  0.0  0.0  0.0  0.0  0.0  0.0  
Exp0  14878.08  1  0.0635434051537767  0.9364565948462232  0.0  0.0  0.0  0.0  0.0  0.0  0.0  
Exp0  24156.379  1  0.9965519125214962  0.0034480874785038106  0.0  0.0  0.0  0.0  0.0  0.0  0.0  
Exp0  23036.26  1  0.9922583396340499  0.007741660365950133  0.0  0.0  0.0  0.0  0.0  0.0  0.0  
Exp0  21136.32  1  0.9669510377236997  0.033048962276300185  0.0  0.0  0.0  0.0  0.0  0.0  0.0  
Exp0  14020.36  1  0.02359442757618714  0.9764055724238129  0.0  0.0  0.0  0.0  0.0  0.0  0.0  
Exp0  12767.399  1  0.004704486294744119  0.9952955137052559  0.0  0.0  0.0  0.0  0.0  0.0  0.0  
Exp0  11729.28  1  0.0010725085210568273  0.9989274914789431  0.0  0.0  0.0  0.0  0.0  0.0  0.0  
Exp0  19396.28  1  0.8696458324557932  0.1303541675442069  0.0  0.0  0.0  0.0  0.0  0.0  0.0  
Exp0  14152.38  1  0.027658450646682917  0.9723415493533171  0.0  0.0  0.0  0.0  0.0  0.0  0.0  
Exp0  15288.08  1  0.09811757120017416  0.9018824287998259  0.0  0.0  0.0  0.0  0.0  0.0  0.0  
Exp0  30958.28  1  0.9999496079238628  5.039207613716045e-05  0.0  0.0  0.0  0.0  0.0  0.0  0.0  
Exp0  15552.939  1  0.12783354399868166  0.8721664560013183  0.0  0.0  0.0  0.0  0.0  0.0  0.0  
Exp0  22359.76  1  0.9871602455446417  0.012839754455358347  0.0  0.0  0.0  0.0  0.0  0.0  0.0  
Exp0  11745.68  1  0.001099017138465212  0.9989009828615348  0.0  0.0  0.0  0.0  0.0  0.0  0.0  
Exp0  14595.18  1  0.04635372318294861  0.9536462768170515  0.0  0.0  0.0  0.0  0.0  0.0  0.0  
Exp0  10857.62  1  0.00027744276115716516  0.9997225572388428  0.0  0.0  0.0  0.0  0.0  0.0  0.0  
Exp0  16809.18  1  0.36024408257024976  0.6397559174297502  0.0  0.0  0.0  0.0  0.0  0.0  0.0  
Exp0  19796.44  1  0.9046142377209333  0.09538576227906666  0.0  0.0  0.0  0.0  0.0  0.0  0.0  
Exp0  10397.6  1  0.0001297832645534831  0.9998702167354465  0.0  0.0  0.0  0.0  0.0  0.0  0.0  
Exp0  8624.76  1  4.822230604911733e-06  0.9999951777693952  0.0  0.0  0.0  0.0  0.0  0.0  0.0  
Exp0  13771.08  1  0.01737521529328005  0.98262478470672  0.0  0.0  0.0  0.0  0.0  0.0  0.0  
Exp0  24900.94  1  0.997945637015097  0.0020543629849029627  0.0  0.0  0.0  0.0  0.0  0.0  0.0  
Exp0  13967.06  1  0.022114435595758146  0.9778855644042419  0.0  0.0  0.0  0.0  0.0  0.0  0.0  
Exp0  25428.2  1  0.9985631364030025  0.0014368635969974242  0.0  0.0  0.0  0.0  0.0  0.0  0.0  
Exp0  29694.66  1  0.9998977041644541  0.00010229583554591553  0.0  0.0  0.0  0.0  0.0  0.0  0.0  
Exp0  19909.6  1  0.9127531704991588  0.08724682950084119  0.0  0.0  0.0  0.0  0.0  0.0  0.0  
Exp0  19821.86  1  0.9065046269091634  0.09349537309083657  0.0  0.0  0.0  0.0  0.0  0.0  0.0  
Exp0  24914.879  1  0.9979651685526306  0.002034831447369337  0.0  0.0  0.0  0.0  0.0  0.0  0.0  
Exp0  19695.58  1  0.8967494149923676  0.10325058500763239  0.0  0.0  0.0  0.0  0.0  0.0  0.0  
Exp0  23060.86  1  0.992397542935326  0.007602457064674045  0.0  0.0  0.0  0.0  0.0  0.0  0.0  
Exp0  23196.98  1  0.9931219244488926  0.006878075551107392  0.0  0.0  0.0  0.0  0.0  0.0  0.0  
Exp0  9830.16  1  4.8395927786937934e-05  0.9999516040722131  0.0  0.0  0.0  0.0  0.0  0.0  0.0  
Exp0  24096.52  1  0.9964029028845197  0.003597097115480354  0.0  0.0  0.0  0.0  0.0  0.0  0.0  
Exp0  13998.22  1  0.022968927206599155  0.9770310727934008  0.0  0.0  0.0  0.0  0.0  0.0  0.0  
Exp0  22563.94  1  0.9889934421403515  0.01100655785964862  0.0  0.0  0.0  0.0  0.0  0.0  0.0  
Exp0  18304.86  1  0.7107506952965892  0.2892493047034109  0.0  0.0  0.0  0.0  0.0  0.0  0.0  
Exp0  11142.9795  1  0.0004371733189436402  0.9995628266810562  0.0  0.0  0.0  0.0  0.0  0.0  0.0  
Exp0  9369.32  1  2.0781038161766563e-05  0.9999792189618383  0.0  0.0  0.0  0.0  0.0  0.0  0.0  
Exp0  21101.879  1  0.9660436393350422  0.03395636066495773  0.0  0.0  0.0  0.0  0.0  0.0  0.0  
Exp0  23417.56  1  0.9941453955576514  0.005854604442348616  0.0  0.0  0.0  0.0  0.0  0.0  0.0  
Exp0  21321.64  1  0.9714227928987211  0.02857720710127894  0.0  0.0  0.0  0.0  0.0  0.0  0.0  
Exp0  27779.959  1  0.9996819825714426  0.00031801742855743555  0.0  0.0  0.0  0.0  0.0  0.0  0.0  
Exp0  18096.58  1  0.6685137865004599  0.33148621349954016  0.0  0.0  0.0  0.0  0.0  0.0  0.0  
Exp0  12112.22  1  0.0018797083670305517  0.9981202916329694  0.0  0.0  0.0  0.0  0.0  0.0  0.0  
Exp0  32983.68  1  0.9999828008483561  1.7199151643899463e-05  0.0  0.0  0.0  0.0  0.0  0.0  0.0  
Exp0  13775.18  1  0.017463876449687072  0.982536123550313  0.0  0.0  0.0  0.0  0.0  0.0  0.0  
Exp0  12755.92  1  0.0046315799111752015  0.9953684200888249  0.0  0.0  0.0  0.0  0.0  0.0  0.0  
Exp0  11194.64  1  0.00047406987722008686  0.9995259301227798  0.0  0.0  0.0  0.0  0.0  0.0  0.0  
Exp0  22826.34  1  0.990954912803574  0.00904508719642609  0.0  0.0  0.0  0.0  0.0  0.0  0.0  
Exp0  32973.02  1  0.9999827063761622  1.7293623837792542e-05  0.0  0.0  0.0  0.0  0.0  0.0  0.0  
Exp0  20384.379  1  0.9401000824911847  0.05989991750881527  0.0  0.0  0.0  0.0  0.0  0.0  0.0  
Exp0  15009.28  1  0.07324544541619785  0.9267545545838022  0.0  0.0  0.0  0.0  0.0  0.0  0.0  
Exp0  21247.02  1  0.9697025378179372  0.03029746218206276  0.0  0.0  0.0  0.0  0.0  0.0  0.0  
Exp0  18341.76  1  0.7178454720667926  0.28215452793320744  0.0  0.0  0.0  0.0  0.0  0.0  0.0  
Exp0  11648.92  1  0.0009510419609777965  0.9990489580390223  0.0  0.0  0.0  0.0  0.0  0.0  0.0  
Exp0  21432.34  1  0.9737914683067689  0.02620853169323118  0.0  0.0  0.0  0.0  0.0  0.0  0.0  
Exp0  18122.0  1  0.6738616902566967  0.3261383097433034  0.0  0.0  0.0  0.0  0.0  0.0  0.0  
Exp0  23658.64  1  0.9950827236629386  0.004917276337061332  0.0  0.0  0.0  0.0  0.0  0.0  0.0  
Exp0  11136.42  1  0.0004326854184015787  0.9995673145815983  0.0  0.0  0.0  0.0  0.0  0.0  0.0  
Exp0  19907.959  1  0.91263981569961  0.08736018430039005  0.0  0.0  0.0  0.0  0.0  0.0  0.0  
Exp0  13054.399  1  0.006918353748349024  0.993081646251651  0.0  0.0  0.0  0.0  0.0  0.0  0.0  
Exp0  16021.9795  1  0.19701910441248627  0.8029808955875137  0.0  0.0  0.0  0.0  0.0  0.0  0.0  
Exp0  26436.799  1  0.9992599460076401  0.0007400539923598931  0.0  0.0  0.0  0.0  0.0  0.0  0.0  
Exp0  21264.24  1  0.9701086372814318  0.029891362718568265  0.0  0.0  0.0  0.0  0.0  0.0  0.0  
Exp0  39648.64  1  0.9999992327512663  7.672487336578001e-07  0.0  0.0  0.0  0.0  0.0  0.0  0.0  
Exp0  20933.78  1  0.9612337939695133  0.038766206030486715  0.0  0.0  0.0  0.0  0.0  0.0  0.0  
Exp0  23170.74  1  0.9929881109927489  0.0070118890072511444  0.0  0.0  0.0  0.0  0.0  0.0  0.0  
Exp0  16243.38  1  0.23735978597506444  0.7626402140249355  0.0  0.0  0.0  0.0  0.0  0.0  0.0  
Exp0  29091.14  1  0.9998549516448282  0.0001450483551718237  0.0  0.0  0.0  0.0  0.0  0.0  0.0  
Exp0  12110.58  1  0.0018752687643317772  0.9981247312356682  0.0  0.0  0.0  0.0  0.0  0.0  0.0  
Exp0  10296.74  1  0.00010936071662056391  0.9998906392833794  0.0  0.0  0.0  0.0  0.0  0.0  0.0  
Exp0  14484.4795  1  0.04084158720205293  0.9591584127979471  0.0  0.0  0.0  0.0  0.0  0.0  0.0  
Exp0  12399.22  1  0.002827615692050266  0.9971723843079496  0.0  0.0  0.0  0.0  0.0  0.0  0.0  
Exp0  21432.34  1  0.9737914683067689  0.02620853169323118  0.0  0.0  0.0  0.0  0.0  0.0  0.0  
Exp0  13951.4795  1  0.02169804314853983  0.9783019568514603  0.0  0.0  0.0  0.0  0.0  0.0  0.0  
Exp0  12213.08  1  0.0021722903029674245  0.9978277096970325  0.0  0.0  0.0  0.0  0.0  0.0  0.0  
Exp0  27533.959  1  0.9996299532525891  0.00037004674741089957  0.0  0.0  0.0  0.0  0.0  0.0  0.0  
Exp0  19330.68  1  0.8628841321958071  0.1371158678041929  0.0  0.0  0.0  0.0  0.0  0.0  0.0  
Exp0  32323.58  1  0.9999757710529386  2.4228947061508158e-05  0.0  0.0  0.0  0.0  0.0  0.0  0.0  
Exp0  17731.68  1  0.5865228781656029  0.4134771218343971  0.0  0.0  0.0  0.0  0.0  0.0  0.0  
Exp0  12764.939  1  0.004688791195541324  0.9953112088044588  0.0  0.0  0.0  0.0  0.0  0.0  0.0  
Exp0  20025.22  1  0.9203718992962492  0.07962810070375075  0.0  0.0  0.0  0.0  0.0  0.0  0.0  
Exp0  29482.28  1  0.9998844265325049  0.00011557346749520063  0.0  0.0  0.0  0.0  0.0  0.0  0.0  
Exp0  12704.26  1  0.0043162077284310835  0.9956837922715689  0.0  0.0  0.0  0.0  0.0  0.0  0.0  
Exp0  26740.2  1  0.9993907884617955  0.0006092115382044218  0.0  0.0  0.0  0.0  0.0  0.0  0.0  
Exp0  35879.1  1  0.9999958593598056  4.140640194394773e-06  0.0  0.0  0.0  0.0  0.0  0.0  0.0  
Exp0  15487.34  1  0.11987708158764857  0.8801229184123514  0.0  0.0  0.0  0.0  0.0  0.0  0.0  
Exp0  9671.08  1  3.6317331105770546e-05  0.9999636826688942  0.0  0.0  0.0  0.0  0.0  0.0  0.0  
Exp0  27137.08  1  0.9995260840408065  0.00047391595919362084  0.0  0.0  0.0  0.0  0.0  0.0  0.0  
Exp0  18735.36  1  0.785860119066132  0.21413988093386802  0.0  0.0  0.0  0.0  0.0  0.0  0.0  
Exp0  19504.52  1  0.8801356187298814  0.11986438127011848  0.0  0.0  0.0  0.0  0.0  0.0  0.0  
Exp0  13666.939  1  0.015256252063181253  0.9847437479368187  0.0  0.0  0.0  0.0  0.0  0.0  0.0  
Exp0  13731.72  1  0.01654434744459536  0.9834556525554047  0.0  0.0  0.0  0.0  0.0  0.0  0.0  
Exp0  24445.84  1  0.9971858619860009  0.002814138013999034  0.0  0.0  0.0  0.0  0.0  0.0  0.0  
Exp0  24368.76  1  0.9970301199977953  0.0029698800022046543  0.0  0.0  0.0  0.0  0.0  0.0  0.0  
Exp0  12855.96  1  0.005304485723481749  0.9946955142765183  0.0  0.0  0.0  0.0  0.0  0.0  0.0  
Exp0  24857.48  1  0.9978835010536083  0.0021164989463916986  0.0  0.0  0.0  0.0  0.0  0.0  0.0  
Exp0  21638.98  1  0.9776846474681655  0.022315352531834424  0.0  0.0  0.0  0.0  0.0  0.0  0.0  
Exp0  13118.36  1  0.007529267896029391  0.9924707321039706  0.0  0.0  0.0  0.0  0.0  0.0  0.0  
Exp0  14806.74  1  0.05875181101709409  0.9412481889829059  0.0  0.0  0.0  0.0  0.0  0.0  0.0  
Exp0  14311.46  1  0.03339671838370333  0.9666032816162967  0.0  0.0  0.0  0.0  0.0  0.0  0.0  
Exp0  25621.72  1  0.9987374680433235  0.0012625319566765118  0.0  0.0  0.0  0.0  0.0  0.0  0.0  
Exp0  31150.16  1  0.9999546268073334  4.5373192666667235e-05  0.0  0.0  0.0  0.0  0.0  0.0  0.0  
Exp0  13814.54  1  0.0183370744450811  0.981662925554919  0.0  0.0  0.0  0.0  0.0  0.0  0.0  
Exp0  25237.959  1  0.9983667127517601  0.0016332872482398627  0.0  0.0  0.0  0.0  0.0  0.0  0.0  
Exp0  25525.78  1  0.9986540246762488  0.0013459753237512603  0.0  0.0  0.0  0.0  0.0  0.0  0.0  
Exp0  11222.52  1  0.0004951813851008083  0.9995048186148991  0.0  0.0  0.0  0.0  0.0  0.0  0.0  
Exp0  11757.16  1  0.001117946720730069  0.9988820532792699  0.0  0.0  0.0  0.0  0.0  0.0  0.0  
Exp0  16493.48  1  0.2885285042277882  0.7114714957722118  0.0  0.0  0.0  0.0  0.0  0.0  0.0  
Exp0  11900.66  1  0.0013819134306206852  0.9986180865693792  0.0  0.0  0.0  0.0  0.0  0.0  0.0  
Exp0  29693.02  1  0.9998976075505452  0.00010239244945487885  0.0  0.0  0.0  0.0  0.0  0.0  0.0  
Exp0  11604.64  1  0.0008897560157551648  0.9991102439842448  0.0  0.0  0.0  0.0  0.0  0.0  0.0  
Exp0  18755.04  1  0.7888932797329216  0.21110672026707836  0.0  0.0  0.0  0.0  0.0  0.0  0.0  
Exp0  21218.32  1  0.9690126404612494  0.03098735953875061  0.0  0.0  0.0  0.0  0.0  0.0  0.0  
Exp0  18356.52  1  0.7206493656597263  0.27935063434027385  0.0  0.0  0.0  0.0  0.0  0.0  0.0  
Exp0  11839.9795  1  0.0012638533490830735  0.9987361466509169  0.0  0.0  0.0  0.0  0.0  0.0  0.0  
Exp0  14742.78  1  0.05472742036842231  0.9452725796315776  0.0  0.0  0.0  0.0  0.0  0.0  0.0  
Exp0  14828.88  1  0.06020376244779369  0.9397962375522063  0.0  0.0  0.0  0.0  0.0  0.0  0.0  
Exp0  12955.18  1  0.006061424680066145  0.9939385753199338  0.0  0.0  0.0  0.0  0.0  0.0  0.0  
Exp0  11869.5  1  0.0013200520548407118  0.9986799479451592  0.0  0.0  0.0  0.0  0.0  0.0  0.0  
Exp0  16314.72  1  0.2513768115248472  0.7486231884751527  0.0  0.0  0.0  0.0  0.0  0.0  0.0  
Exp0  26459.76  1  0.9992708182755378  0.0007291817244621873  0.0  0.0  0.0  0.0  0.0  0.0  0.0  
Exp0  22090.8  1  0.9842439750076648  0.01575602499233516  0.0  0.0  0.0  0.0  0.0  0.0  0.0  
Exp0  11649.74  1  0.0009522079761716926  0.9990477920238284  0.0  0.0  0.0  0.0  0.0  0.0  0.0  
Exp0  12700.16  1  0.004292024508268974  0.995707975491731  0.0  0.0  0.0  0.0  0.0  0.0  0.0  
Exp0  10184.4  1  9.018873065996573e-05  0.9999098112693401  0.0  0.0  0.0  0.0  0.0  0.0  0.0  
Exp0  23674.22  1  0.9951375833105366  0.004862416689463469  0.0  0.0  0.0  0.0  0.0  0.0  0.0  
Exp0  22179.36  1  0.9852739330019477  0.01472606699805235  0.0  0.0  0.0  0.0  0.0  0.0  0.0  
Exp0  18312.24  1  0.7121795318481654  0.28782046815183465  0.0  0.0  0.0  0.0  0.0  0.0  0.0  
Exp0  33268.22  1  0.9999851305387113  1.486946128867514e-05  0.0  0.0  0.0  0.0  0.0  0.0  0.0  
Exp0  24641.82  1  0.9975442557962533  0.002455744203746744  0.0  0.0  0.0  0.0  0.0  0.0  0.0  
Exp0  11247.12  1  0.0005145373615916082  0.9994854626384084  0.0  0.0  0.0  0.0  0.0  0.0  0.0  
Exp0  26994.4  1  0.9994815307046236  0.0005184692953764754  0.0  0.0  0.0  0.0  0.0  0.0  0.0  
Exp0  11515.26  1  0.0007772028323379791  0.999222797167662  0.0  0.0  0.0  0.0  0.0  0.0  0.0  
Exp0  22364.68  1  0.9872080194035968  0.012791980596403223  0.0  0.0  0.0  0.0  0.0  0.0  0.0  
Exp0  13136.399  1  0.007710492679990718  0.9922895073200093  0.0  0.0  0.0  0.0  0.0  0.0  0.0  
Exp0  25756.2  1  0.9988453274376792  0.0011546725623208622  0.0  0.0  0.0  0.0  0.0  0.0  0.0  
Exp0  12317.22  1  0.002518898267312823  0.9974811017326871  0.0  0.0  0.0  0.0  0.0  0.0  0.0  
Exp0  13376.66  1  0.010545544325255325  0.9894544556747448  0.0  0.0  0.0  0.0  0.0  0.0  0.0  
Exp0  12866.62  1  0.005381358454568735  0.9946186415454312  0.0  0.0  0.0  0.0  0.0  0.0  0.0  
Exp0  23008.379  1  0.9920972621834937  0.007902737816506276  0.0  0.0  0.0  0.0  0.0  0.0  0.0  
Exp0  24732.02  1  0.997692654801193  0.0023073451988071154  0.0  0.0  0.0  0.0  0.0  0.0  0.0  
Exp0  12924.02  1  0.0058134774050527275  0.9941865225949472  0.0  0.0  0.0  0.0  0.0  0.0  0.0  
Exp0  14254.06  1  0.031212447514870352  0.9687875524851296  0.0  0.0  0.0  0.0  0.0  0.0  0.0  
Exp0  12474.66  1  0.003142713021316671  0.9968572869786833  0.0  0.0  0.0  0.0  0.0  0.0  0.0  
Exp0  19533.22  1  0.8827818583115664  0.1172181416884335  0.0  0.0  0.0  0.0  0.0  0.0  0.0  
Exp0  10820.72  1  0.0002613635048162826  0.9997386364951838  0.0  0.0  0.0  0.0  0.0  0.0  0.0  
Exp0  14434.46  1  0.0385493881942233  0.9614506118057766  0.0  0.0  0.0  0.0  0.0  0.0  0.0  
Exp0  18607.44  1  0.7653007054091044  0.23469929459089559  0.0  0.0  0.0  0.0  0.0  0.0  0.0  
Exp0  29887.36  1  0.9999083557990129  9.164420098699557e-05  0.0  0.0  0.0  0.0  0.0  0.0  0.0  
Exp0  16791.14  1  0.35597321669700893  0.6440267833029911  0.0  0.0  0.0  0.0  0.0  0.0  0.0  
Exp0  14049.06  1  0.02442823165232777  0.9755717683476722  0.0  0.0  0.0  0.0  0.0  0.0  0.0  
Exp0  12094.18  1  0.0018314433454014378  0.9981685566545986  0.0  0.0  0.0  0.0  0.0  0.0  0.0  
Exp0  15010.1  1  0.07330937496613563  0.9266906250338643  0.0  0.0  0.0  0.0  0.0  0.0  0.0  
Exp0  21002.66  1  0.9632837549635518  0.03671624503644818  0.0  0.0  0.0  0.0  0.0  0.0  0.0  
Exp0  14463.16  1  0.03985015689460952  0.9601498431053905  0.0  0.0  0.0  0.0  0.0  0.0  0.0  
Exp0  25842.299  1  0.9989092319004872  0.001090768099512786  0.0  0.0  0.0  0.0  0.0  0.0  0.0  
Exp0  21041.2  1  0.9643823181161406  0.03561768188385934  0.0  0.0  0.0  0.0  0.0  0.0  0.0  
Exp0  12167.16  1  0.00203413894120734  0.9979658610587927  0.0  0.0  0.0  0.0  0.0  0.0  0.0  
Exp0  16597.62  1  0.3114068260417173  0.6885931739582827  0.0  0.0  0.0  0.0  0.0  0.0  0.0  
Exp0  21208.48  1  0.9687723202619557  0.031227679738044255  0.0  0.0  0.0  0.0  0.0  0.0  0.0  
Exp0  21926.8  1  0.9821327197099669  0.017867280290033045  0.0  0.0  0.0  0.0  0.0  0.0  0.0  
Exp0  36016.04  1  0.9999961175012122  3.8824987878571885e-06  0.0  0.0  0.0  0.0  0.0  0.0  0.0  
Exp0  9881.0  1  5.299279426823735e-05  0.9999470072057317  0.0  0.0  0.0  0.0  0.0  0.0  0.0  
Exp0  22122.78  1  0.9846242887980944  0.01537571120190565  0.0  0.0  0.0  0.0  0.0  0.0  0.0  
Exp0  14082.68  1  0.02543941388302165  0.9745605861169783  0.0  0.0  0.0  0.0  0.0  0.0  0.0  
Exp0  9993.34  1  6.464960175808506e-05  0.999935350398242  0.0  0.0  0.0  0.0  0.0  0.0  0.0  
Exp0  23079.72  1  0.9925025440164301  0.007497455983569939  0.0  0.0  0.0  0.0  0.0  0.0  0.0  
Exp0  10019.58  1  6.770037634121598e-05  0.9999322996236588  0.0  0.0  0.0  0.0  0.0  0.0  0.0  
Exp0  22483.58  1  0.9883070805438489  0.011692919456151184  0.0  0.0  0.0  0.0  0.0  0.0  0.0  
Exp0  10544.38  1  0.00016600042028640152  0.9998339995797135  0.0  0.0  0.0  0.0  0.0  0.0  0.0  
Exp0  13475.06  1  0.011965205267785967  0.9880347947322141  0.0  0.0  0.0  0.0  0.0  0.0  0.0  
Exp0  24238.379  1  0.9967455286634257  0.0032544713365742716  0.0  0.0  0.0  0.0  0.0  0.0  0.0  
Exp0  11930.18  1  0.0014430278351251391  0.9985569721648748  0.0  0.0  0.0  0.0  0.0  0.0  0.0  
Exp0  12313.12  1  0.0025043136135140627  0.9974956863864859  0.0  0.0  0.0  0.0  0.0  0.0  0.0  
Exp0  14532.04  1  0.043134010495242354  0.9568659895047577  0.0  0.0  0.0  0.0  0.0  0.0  0.0  
Exp0  11338.14  1  0.0005925299541692316  0.9994074700458306  0.0  0.0  0.0  0.0  0.0  0.0  0.0  
Exp0  24846.0  1  0.9978667495979846  0.0021332504020153496  0.0  0.0  0.0  0.0  0.0  0.0  0.0  
Exp0  20814.06  1  0.9573880647043335  0.042611935295666495  0.0  0.0  0.0  0.0  0.0  0.0  0.0  
Exp0  28453.18  1  0.9997884653407932  0.00021153465920685627  0.0  0.0  0.0  0.0  0.0  0.0  0.0  
Exp0  34690.918  1  0.9999926819660647  7.3180339353762275e-06  0.0  0.0  0.0  0.0  0.0  0.0  0.0  
Exp0  11227.439  1  0.0004989970324830924  0.9995010029675169  0.0  0.0  0.0  0.0  0.0  0.0  0.0  
Exp0  15184.76  1  0.08818150477133951  0.9118184952286604  0.0  0.0  0.0  0.0  0.0  0.0  0.0  
Exp0  16127.76  1  0.21568675107978416  0.7843132489202158  0.0  0.0  0.0  0.0  0.0  0.0  0.0  
Exp0  24235.92  1  0.9967399099367514  0.0032600900632486496  0.0  0.0  0.0  0.0  0.0  0.0  0.0  
Exp0  20254.82  1  0.9336162563183831  0.06638374368161688  0.0  0.0  0.0  0.0  0.0  0.0  0.0  
Exp0  14097.439  1  0.025895367048719857  0.9741046329512802  0.0  0.0  0.0  0.0  0.0  0.0  0.0  
Exp0  22388.459  1  0.9874362486064869  0.012563751393513078  0.0  0.0  0.0  0.0  0.0  0.0  0.0  
Exp0  13325.0  1  0.009864598612149826  0.9901354013878502  0.0  0.0  0.0  0.0  0.0  0.0  0.0  
Exp0  25103.48  1  0.9982108376200601  0.0017891623799398135  0.0  0.0  0.0  0.0  0.0  0.0  0.0  
Exp0  14577.14  1  0.04541256037186433  0.9545874396281356  0.0  0.0  0.0  0.0  0.0  0.0  0.0  
Exp0  16456.58  1  0.2806324904193455  0.7193675095806544  0.0  0.0  0.0  0.0  0.0  0.0  0.0  
Exp0  14091.7  1  0.025717228087783768  0.9742827719122161  0.0  0.0  0.0  0.0  0.0  0.0  0.0  
Exp0  24098.16  1  0.9964070769577342  0.0035929230422657365  0.0  0.0  0.0  0.0  0.0  0.0  0.0  
Exp0  18158.08  1  0.6813639616756654  0.31863603832433457  0.0  0.0  0.0  0.0  0.0  0.0  0.0  
Exp0  13336.4795  1  0.010012329144096202  0.9899876708559038  0.0  0.0  0.0  0.0  0.0  0.0  0.0  
Exp0  12047.439  1  0.0017117742549956482  0.9982882257450043  0.0  0.0  0.0  0.0  0.0  0.0  0.0  
Exp0  20399.14  1  0.9407974849176004  0.059202515082399564  0.0  0.0  0.0  0.0  0.0  0.0  0.0  
Exp0  19002.68  1  0.824113444912775  0.17588655508722498  0.0  0.0  0.0  0.0  0.0  0.0  0.0  
Exp0  13244.64  1  0.008886073682573735  0.9911139263174262  0.0  0.0  0.0  0.0  0.0  0.0  0.0  
Exp0  21671.78  1  0.9782450203019132  0.021754979698086794  0.0  0.0  0.0  0.0  0.0  0.0  0.0  
Exp0  16064.62  1  0.20440920460063347  0.7955907953993665  0.0  0.0  0.0  0.0  0.0  0.0  0.0  
Exp0  29525.74  1  0.9998872849554201  0.0001127150445798137  0.0  0.0  0.0  0.0  0.0  0.0  0.0  
Exp0  15416.82  1  0.11177124815464255  0.8882287518453574  0.0  0.0  0.0  0.0  0.0  0.0  0.0  
Exp0  27624.16  1  0.9996500089073973  0.00034999109260265744  0.0  0.0  0.0  0.0  0.0  0.0  0.0  
Exp0  16968.26  1  0.3986005509670998  0.6013994490329002  0.0  0.0  0.0  0.0  0.0  0.0  0.0  
Exp0  12734.6  1  0.004498874816114561  0.9955011251838856  0.0  0.0  0.0  0.0  0.0  0.0  0.0  
Exp0  10354.14  1  0.00012057909787441159  0.9998794209021257  0.0  0.0  0.0  0.0  0.0  0.0  0.0  
Exp0  22153.12  1  0.9849764229743629  0.015023577025637062  0.0  0.0  0.0  0.0  0.0  0.0  0.0  
Exp0  25242.06  1  0.9983712380141967  0.001628761985803332  0.0  0.0  0.0  0.0  0.0  0.0  0.0  
Exp0  23700.459  1  0.9952284697408871  0.004771530259112946  0.0  0.0  0.0  0.0  0.0  0.0  0.0  
Exp0  19883.36  1  0.9109280290753011  0.08907197092469896  0.0  0.0  0.0  0.0  0.0  0.0  0.0  
Exp0  14472.18  1  0.04026693767816533  0.9597330623218346  0.0  0.0  0.0  0.0  0.0  0.0  0.0  
Exp0  31866.84  1  0.999969156976969  3.0843023031122076e-05  0.0  0.0  0.0  0.0  0.0  0.0  0.0  
Exp0  30514.66  1  0.9999356102820083  6.438971799178306e-05  0.0  0.0  0.0  0.0  0.0  0.0  0.0  
Exp0  17809.58  1  0.6047635413949104  0.39523645860508966  0.0  0.0  0.0  0.0  0.0  0.0  0.0  
Exp0  15259.38  1  0.09526843358328849  0.9047315664167116  0.0  0.0  0.0  0.0  0.0  0.0  0.0  
Exp0  27272.379  1  0.9995645976572706  0.0004354023427295001  0.0  0.0  0.0  0.0  0.0  0.0  0.0  
Exp0  20831.28  1  0.9579643266239609  0.042035673376038966  0.0  0.0  0.0  0.0  0.0  0.0  0.0  
Exp0  15241.34  1  0.09351364202373039  0.9064863579762695  0.0  0.0  0.0  0.0  0.0  0.0  0.0  
Exp0  9542.34  1  2.8684434152949982e-05  0.9999713155658471  0.0  0.0  0.0  0.0  0.0  0.0  0.0  
Exp0  13130.66  1  0.007652410250381062  0.9923475897496189  0.0  0.0  0.0  0.0  0.0  0.0  0.0  
Exp0  26335.12  1  0.9992096768506478  0.0007903231493522748  0.0  0.0  0.0  0.0  0.0  0.0  0.0  
Exp0  27028.02  1  0.9994924146359003  0.0005075853640997207  0.0  0.0  0.0  0.0  0.0  0.0  0.0  
Exp0  23050.2  1  0.9923375641218106  0.0076624358781894365  0.0  0.0  0.0  0.0  0.0  0.0  0.0  
Exp0  26558.16  1  0.9993155455688487  0.0006844544311512438  0.0  0.0  0.0  0.0  0.0  0.0  0.0  
Exp0  14186.0  1  0.028790451354858762  0.9712095486451413  0.0  0.0  0.0  0.0  0.0  0.0  0.0  
Exp0  21909.58  1  0.9818946291237656  0.018105370876234535  0.0  0.0  0.0  0.0  0.0  0.0  0.0  
Exp0  11208.58  1  0.0004845193297442512  0.9995154806702558  0.0  0.0  0.0  0.0  0.0  0.0  0.0  
Exp0  17044.52  1  0.4173343809396567  0.5826656190603433  0.0  0.0  0.0  0.0  0.0  0.0  0.0  
Exp0  23175.66  1  0.9930133820502604  0.006986617949739599  0.0  0.0  0.0  0.0  0.0  0.0  0.0  
Exp0  20278.6  1  0.9348566503242567  0.06514334967574337  0.0  0.0  0.0  0.0  0.0  0.0  0.0  
Exp0  31089.48  1  0.9999530995569355  4.6900443064543375e-05  0.0  0.0  0.0  0.0  0.0  0.0  0.0  
Exp0  24014.52  1  0.9961876088048373  0.0038123911951627384  0.0  0.0  0.0  0.0  0.0  0.0  0.0  
Exp0  18116.26  1  0.6726589787306864  0.32734102126931364  0.0  0.0  0.0  0.0  0.0  0.0  0.0  
Exp0  16782.94  1  0.35403722938423365  0.6459627706157663  0.0  0.0  0.0  0.0  0.0  0.0  0.0  
Exp0  21383.14  1  0.9727647585308222  0.027235241469177798  0.0  0.0  0.0  0.0  0.0  0.0  0.0  
Exp0  26888.62  1  0.9994456480064882  0.0005543519935117508  0.0  0.0  0.0  0.0  0.0  0.0  0.0  
Exp0  14684.56  1  0.051277025117616996  0.948722974882383  0.0  0.0  0.0  0.0  0.0  0.0  0.0  
Exp0  16909.22  1  0.38423483978378103  0.615765160216219  0.0  0.0  0.0  0.0  0.0  0.0  0.0  
Exp0  14413.96  1  0.03764378830761546  0.9623562116923845  0.0  0.0  0.0  0.0  0.0  0.0  0.0  
Exp0  12680.4795  1  0.004177864338618733  0.9958221356613813  0.0  0.0  0.0  0.0  0.0  0.0  0.0  
Exp0  22568.04  1  0.9890273260278596  0.01097267397214047  0.0  0.0  0.0  0.0  0.0  0.0  0.0  
Exp0  12104.02  1  0.0018576360146734749  0.9981423639853265  0.0  0.0  0.0  0.0  0.0  0.0  0.0  
Exp0  23207.64  1  0.9931754880784611  0.006824511921538856  0.0  0.0  0.0  0.0  0.0  0.0  0.0  
Exp0  14801.0  1  0.05838008370243673  0.9416199162975634  0.0  0.0  0.0  0.0  0.0  0.0  0.0  
Exp0  12860.88  1  0.005339843152882753  0.9946601568471173  0.0  0.0  0.0  0.0  0.0  0.0  0.0  
Exp0  31898.82  1  0.9999696772233784  3.0322776621542692e-05  0.0  0.0  0.0  0.0  0.0  0.0  0.0  
Exp0  15787.46  1  0.1596716540092994  0.8403283459907006  0.0  0.0  0.0  0.0  0.0  0.0  0.0  
Exp0  16893.64  1  0.3804664822896251  0.6195335177103749  0.0  0.0  0.0  0.0  0.0  0.0  0.0  
Exp0  17497.98  1  0.5300457772098949  0.4699542227901051  0.0  0.0  0.0  0.0  0.0  0.0  0.0  
Exp0  20440.959  1  0.9427301141515657  0.05726988584843428  0.0  0.0  0.0  0.0  0.0  0.0  0.0  
Exp0  17879.28  1  0.6207731494963297  0.37922685050367033  0.0  0.0  0.0  0.0  0.0  0.0  0.0  
Exp0  11072.46  1  0.00039115053826031685  0.9996088494617397  0.0  0.0  0.0  0.0  0.0  0.0  0.0  
Exp0  18342.58  1  0.718000281421818  0.28199971857818185  0.0  0.0  0.0  0.0  0.0  0.0  0.0  
Exp0  22803.379  1  0.9907989961135436  0.00920100388645641  0.0  0.0  0.0  0.0  0.0  0.0  0.0  
Exp0  17393.02  1  0.5040786619057583  0.4959213380942416  0.0  0.0  0.0  0.0  0.0  0.0  0.0  
Exp0  27115.76  1  0.9995196931112715  0.0004803068887285066  0.0  0.0  0.0  0.0  0.0  0.0  0.0  
Exp0  14869.06  1  0.06291896193469797  0.937081038065302  0.0  0.0  0.0  0.0  0.0  0.0  0.0  
Exp0  21899.74  1  0.9817569470877614  0.018243052912238482  0.0  0.0  0.0  0.0  0.0  0.0  0.0  
Exp0  11357.82  1  0.0006107990640555765  0.9993892009359443  0.0  0.0  0.0  0.0  0.0  0.0  0.0  
Exp0  12433.66  1  0.0029675834236151336  0.9970324165763849  0.0  0.0  0.0  0.0  0.0  0.0  0.0  
Exp0  20397.5  1  0.940720796640816  0.05927920335918403  0.0  0.0  0.0  0.0  0.0  0.0  0.0  
Exp0  18526.26  1  0.7514812609334566  0.24851873906654343  0.0  0.0  0.0  0.0  0.0  0.0  0.0  
Exp0  11985.12  1  0.0015635893225400114  0.99843641067746  0.0  0.0  0.0  0.0  0.0  0.0  0.0  
Exp0  21140.42  1  0.9670575978423284  0.0329424021576717  0.0  0.0  0.0  0.0  0.0  0.0  0.0  
Exp0  24021.9  1  0.9962075380028996  0.0037924619971004122  0.0  0.0  0.0  0.0  0.0  0.0  0.0  
Exp0  14805.92  1  0.058698481178762724  0.9413015188212374  0.0  0.0  0.0  0.0  0.0  0.0  0.0  
Exp0  16797.7  1  0.3575248613050499  0.6424751386949501  0.0  0.0  0.0  0.0  0.0  0.0  0.0  
Exp0  26582.76  1  0.9993262611034738  0.0006737388965262986  0.0  0.0  0.0  0.0  0.0  0.0  0.0  
Exp0  26791.04  1  0.999410203535182  0.0005897964648180671  0.0  0.0  0.0  0.0  0.0  0.0  0.0  
Exp0  14465.62  1  0.039963333173992144  0.9600366668260079  0.0  0.0  0.0  0.0  0.0  0.0  0.0  
Exp0  18770.62  1  0.7912683742023106  0.20873162579768942  0.0  0.0  0.0  0.0  0.0  0.0  0.0  
Exp0  14545.16  1  0.04378610827127262  0.9562138917287273  0.0  0.0  0.0  0.0  0.0  0.0  0.0  
Exp0  32740.959  1  0.9999805074069279  1.949259307202632e-05  0.0  0.0  0.0  0.0  0.0  0.0  0.0  
Exp0  10796.939  1  0.0002514681242673402  0.9997485318757326  0.0  0.0  0.0  0.0  0.0  0.0  0.0  
Exp0  19823.5  1  0.9066251441975747  0.0933748558024254  0.0  0.0  0.0  0.0  0.0  0.0  0.0  
Exp0  18562.34  1  0.7576971826794927  0.24230281732050737  0.0  0.0  0.0  0.0  0.0  0.0  0.0  
Exp0  16299.14  1  0.24827353834868196  0.7517264616513181  0.0  0.0  0.0  0.0  0.0  0.0  0.0  
Exp0  26039.92  1  0.9990421442305911  0.0009578557694087971  0.0  0.0  0.0  0.0  0.0  0.0  0.0  
Exp0  15651.34  1  0.14053468329965532  0.8594653167003447  0.0  0.0  0.0  0.0  0.0  0.0  0.0  
Exp0  15793.2  1  0.16051938864091933  0.8394806113590806  0.0  0.0  0.0  0.0  0.0  0.0  0.0  
Exp0  27091.98  1  0.9995124584631423  0.00048754153685767336  0.0  0.0  0.0  0.0  0.0  0.0  0.0  
Exp0  23638.959  1  0.9950124942210506  0.004987505778949412  0.0  0.0  0.0  0.0  0.0  0.0  0.0  
Exp0  22128.52  1  0.9846916337116002  0.015308366288399891  0.0  0.0  0.0  0.0  0.0  0.0  0.0  
Exp0  19187.18  1  0.8469708234703767  0.15302917652962342  0.0  0.0  0.0  0.0  0.0  0.0  0.0  
Exp0  26026.799  1  0.9990338792777481  0.000966120722251852  0.0  0.0  0.0  0.0  0.0  0.0  0.0  
Exp0  24712.34  1  0.9976611105644255  0.00233888943557459  0.0  0.0  0.0  0.0  0.0  0.0  0.0  
Exp0  31540.48  1  0.9999632707053818  3.672929461823719e-05  0.0  0.0  0.0  0.0  0.0  0.0  0.0  
Exp0  11926.899  1  0.0014361138035257394  0.9985638861964742  0.0  0.0  0.0  0.0  0.0  0.0  0.0  
Exp0  11045.4  1  0.00037473062027099655  0.999625269379729  0.0  0.0  0.0  0.0  0.0  0.0  0.0  
Exp0  19698.04  1  0.8969484690413098  0.10305153095869023  0.0  0.0  0.0  0.0  0.0  0.0  0.0  
Exp0  27743.06  1  0.9996746995766951  0.0003253004233049071  0.0  0.0  0.0  0.0  0.0  0.0  0.0  
Exp0  17502.9  1  0.5312552675865226  0.46874473241347736  0.0  0.0  0.0  0.0  0.0  0.0  0.0  
Exp0  14000.68  1  0.02303770752291845  0.9769622924770816  0.0  0.0  0.0  0.0  0.0  0.0  0.0  
Exp0  21561.9  1  0.9763075959881234  0.02369240401187651  0.0  0.0  0.0  0.0  0.0  0.0  0.0  
Exp0  13411.1  1  0.011023581874268724  0.9889764181257312  0.0  0.0  0.0  0.0  0.0  0.0  0.0  
Exp0  18846.879  1  0.8025818005264511  0.19741819947354894  0.0  0.0  0.0  0.0  0.0  0.0  0.0  
Exp0  11999.88  1  0.0015975558282168292  0.9984024441717831  0.0  0.0  0.0  0.0  0.0  0.0  0.0  
Exp0  12068.76  1  0.0017654103275210062  0.998234589672479  0.0  0.0  0.0  0.0  0.0  0.0  0.0  
Exp0  24193.28  1  0.9966405106549392  0.003359489345060734  0.0  0.0  0.0  0.0  0.0  0.0  0.0  
Exp0  13947.38  1  0.02158985924580554  0.9784101407541945  0.0  0.0  0.0  0.0  0.0  0.0  0.0  
Exp0  27021.459  1  0.999490311440163  0.0005096885598370441  0.0  0.0  0.0  0.0  0.0  0.0  0.0  
Exp0  30987.799  1  0.9999504169471984  4.958305280159833e-05  0.0  0.0  0.0  0.0  0.0  0.0  0.0  
Exp0  8846.16  1  7.544299369179878e-06  0.9999924557006308  0.0  0.0  0.0  0.0  0.0  0.0  0.0  
Exp0  14732.939  1  0.054130311962676016  0.945869688037324  0.0  0.0  0.0  0.0  0.0  0.0  0.0  
Exp0  29184.62  1  0.9998626563011148  0.00013734369888506045  0.0  0.0  0.0  0.0  0.0  0.0  0.0  
Exp0  12976.5  1  0.006236691042092499  0.9937633089579075  0.0  0.0  0.0  0.0  0.0  0.0  0.0  
Exp0  15489.8  1  0.12016902611882058  0.8798309738811794  0.0  0.0  0.0  0.0  0.0  0.0  0.0  
Exp0  19165.86  1  0.8444703038984605  0.1555296961015395  0.0  0.0  0.0  0.0  0.0  0.0  0.0  
Exp0  10631.3  1  0.0001917277425247687  0.9998082722574752  0.0  0.0  0.0  0.0  0.0  0.0  0.0  
Exp0  18173.66  1  0.6845691126706169  0.3154308873293832  0.0  0.0  0.0  0.0  0.0  0.0  0.0  
Exp0  16251.58  1  0.23894731974100772  0.7610526802589923  0.0  0.0  0.0  0.0  0.0  0.0  0.0  
Exp0  11767.0  1  0.001134419380878701  0.9988655806191212  0.0  0.0  0.0  0.0  0.0  0.0  0.0  
Exp0  16901.84  1  0.38244750968354324  0.6175524903164569  0.0  0.0  0.0  0.0  0.0  0.0  0.0  
Exp0  17358.58  1  0.4955129039079754  0.5044870960920245  0.0  0.0  0.0  0.0  0.0  0.0  0.0  
Exp0  15504.56  1  0.12192743886885615  0.8780725611311438  0.0  0.0  0.0  0.0  0.0  0.0  0.0  
Exp0  24228.54  1  0.9967229216784916  0.003277078321508367  0.0  0.0  0.0  0.0  0.0  0.0  0.0  
Exp0  13441.439  1  0.011461359450205722  0.9885386405497943  0.0  0.0  0.0  0.0  0.0  0.0  0.0  
Exp0  22093.26  1  0.9842735022591717  0.015726497740828266  0.0  0.0  0.0  0.0  0.0  0.0  0.0  
Exp0  23165.82  1  0.9929627490075811  0.007037250992418846  0.0  0.0  0.0  0.0  0.0  0.0  0.0  
Exp0  26915.68  1  0.9994550679647621  0.0005449320352378173  0.0  0.0  0.0  0.0  0.0  0.0  0.0  
Exp0  16710.78  1  0.33717031452230434  0.6628296854776956  0.0  0.0  0.0  0.0  0.0  0.0  0.0  
Exp0  25848.86  1  0.9989139447720773  0.0010860552279227146  0.0  0.0  0.0  0.0  0.0  0.0  0.0  
Exp0  27958.72  1  0.9997148926228092  0.00028510737719076673  0.0  0.0  0.0  0.0  0.0  0.0  0.0  
Exp0  17502.9  1  0.5312552675865226  0.46874473241347736  0.0  0.0  0.0  0.0  0.0  0.0  0.0  
Exp0  25269.94  1  0.9984016285244809  0.001598371475519177  0.0  0.0  0.0  0.0  0.0  0.0  0.0  
Exp0  11818.66  1  0.0012246787112217938  0.9987753212887781  0.0  0.0  0.0  0.0  0.0  0.0  0.0  
Exp0  13451.28  1  0.011606745500252178  0.9883932544997478  0.0  0.0  0.0  0.0  0.0  0.0  0.0  
Exp0  32340.799  1  0.9999759889621654  2.4011037834619692e-05  0.0  0.0  0.0  0.0  0.0  0.0  0.0  
Exp0  24296.6  1  0.9968760358551348  0.00312396414486518  0.0  0.0  0.0  0.0  0.0  0.0  0.0  
Exp0  20486.879  1  0.9447785161085138  0.05522148389148627  0.0  0.0  0.0  0.0  0.0  0.0  0.0  
Exp0  13339.76  1  0.010054905177549754  0.9899450948224503  0.0  0.0  0.0  0.0  0.0  0.0  0.0  
Exp0  16680.44  1  0.33017652054716395  0.6698234794528362  0.0  0.0  0.0  0.0  0.0  0.0  0.0  
Exp0  18249.92  1  0.6999682904144519  0.30003170958554815  0.0  0.0  0.0  0.0  0.0  0.0  0.0  
Exp0  20618.9  1  0.9502670816393058  0.04973291836069415  0.0  0.0  0.0  0.0  0.0  0.0  0.0  
Exp0  31052.58  1  0.9999521440961596  4.7855903840385296e-05  0.0  0.0  0.0  0.0  0.0  0.0  0.0  
Exp0  12725.58  1  0.004443813357683115  0.9955561866423169  0.0  0.0  0.0  0.0  0.0  0.0  0.0  
Exp0  23915.299  1  0.9959087780882484  0.004091221911751588  0.0  0.0  0.0  0.0  0.0  0.0  0.0  
Exp0  18032.62  1  0.6548257446089982  0.3451742553910018  0.0  0.0  0.0  0.0  0.0  0.0  0.0  
Exp0  11885.899  1  0.0013522839633300955  0.9986477160366699  0.0  0.0  0.0  0.0  0.0  0.0  0.0  
Exp0  11298.78  1  0.0005575336456765609  0.9994424663543234  0.0  0.0  0.0  0.0  0.0  0.0  0.0  
Exp0  13814.54  1  0.0183370744450811  0.981662925554919  0.0  0.0  0.0  0.0  0.0  0.0  0.0  
Exp0  20796.02  1  0.9567755814612855  0.04322441853871454  0.0  0.0  0.0  0.0  0.0  0.0  0.0  
Exp0  20822.26  1  0.9576635440387743  0.04233645596122567  0.0  0.0  0.0  0.0  0.0  0.0  0.0  
Exp0  18225.32  1  0.6950565413747746  0.3049434586252254  0.0  0.0  0.0  0.0  0.0  0.0  0.0  
Exp0  22968.2  1  0.9918589005949459  0.008141099405054156  0.0  0.0  0.0  0.0  0.0  0.0  0.0  
Exp0  17281.5  1  0.4762909474980703  0.5237090525019296  0.0  0.0  0.0  0.0  0.0  0.0  0.0  
Exp0  21658.66  1  0.9780226422375959  0.02197735776240414  0.0  0.0  0.0  0.0  0.0  0.0  0.0  
Exp0  12462.36  1  0.003089167178937303  0.9969108328210626  0.0  0.0  0.0  0.0  0.0  0.0  0.0  
Exp0  13063.42  1  0.007001628522402333  0.9929983714775976  0.0  0.0  0.0  0.0  0.0  0.0  0.0  
Exp0  29146.08  1  0.9998595342614299  0.0001404657385699915  0.0  0.0  0.0  0.0  0.0  0.0  0.0  
Exp0  27747.98  1  0.9996756833764664  0.0003243166235336168  0.0  0.0  0.0  0.0  0.0  0.0  0.0  
Exp0  12944.52  1  0.005975530136142142  0.9940244698638578  0.0  0.0  0.0  0.0  0.0  0.0  0.0  
Exp0  12565.68  1  0.0035666248007309603  0.9964333751992691  0.0  0.0  0.0  0.0  0.0  0.0  0.0  
Exp0  28629.48  1  0.9998095771320406  0.00019042286795949368  0.0  0.0  0.0  0.0  0.0  0.0  0.0  
Exp0  11290.58  1  0.000550492679714813  0.9994495073202853  0.0  0.0  0.0  0.0  0.0  0.0  0.0  
Exp0  21386.42  1  0.9728344679836146  0.027165532016385364  0.0  0.0  0.0  0.0  0.0  0.0  0.0  
Exp0  17409.42  1  0.5081522523228377  0.4918477476771624  0.0  0.0  0.0  0.0  0.0  0.0  0.0  
Exp0  18349.959  1  0.7194050513994844  0.28059494860051554  0.0  0.0  0.0  0.0  0.0  0.0  0.0  
Exp0  18496.74  1  0.746305472048398  0.2536945279516021  0.0  0.0  0.0  0.0  0.0  0.0  0.0  
Exp0  17421.72  1  0.5112024031598671  0.48879759684013285  0.0  0.0  0.0  0.0  0.0  0.0  0.0  
Exp0  25817.7  1  0.9988913631240187  0.0011086368759812475  0.0  0.0  0.0  0.0  0.0  0.0  0.0  
Exp0  14955.16  1  0.06909864466405838  0.9309013553359416  0.0  0.0  0.0  0.0  0.0  0.0  0.0  
Exp0  25027.22  1  0.9981155208287363  0.001884479171263713  0.0  0.0  0.0  0.0  0.0  0.0  0.0  
Exp0  27788.98  1  0.9996837358222979  0.0003162641777021776  0.0  0.0  0.0  0.0  0.0  0.0  0.0  
Exp0  22783.7  1  0.9906630822332009  0.009336917766799166  0.0  0.0  0.0  0.0  0.0  0.0  0.0  
Exp0  16491.02  1  0.2879977143371933  0.7120022856628067  0.0  0.0  0.0  0.0  0.0  0.0  0.0  
Exp0  23075.62  1  0.9924798336905113  0.007520166309488598  0.0  0.0  0.0  0.0  0.0  0.0  0.0  
Exp0  25346.2  1  0.998481736087367  0.0015182639126329767  0.0  0.0  0.0  0.0  0.0  0.0  0.0  
Exp0  15335.64  1  0.10299296041685509  0.8970070395831449  0.0  0.0  0.0  0.0  0.0  0.0  0.0  
Exp0  15926.04  1  0.1810657374842627  0.8189342625157373  0.0  0.0  0.0  0.0  0.0  0.0  0.0  
Exp0  23754.58  1  0.9954104177563589  0.004589582243641156  0.0  0.0  0.0  0.0  0.0  0.0  0.0  
Exp0  13634.14  1  0.014640045270173301  0.9853599547298266  0.0  0.0  0.0  0.0  0.0  0.0  0.0  
Exp0  14404.12  1  0.03721596873634645  0.9627840312636535  0.0  0.0  0.0  0.0  0.0  0.0  0.0  
Exp0  25966.12  1  0.9989946391475335  0.0010053608524664135  0.0  0.0  0.0  0.0  0.0  0.0  0.0  
Exp0  16132.68  1  0.21658143368087676  0.7834185663191233  0.0  0.0  0.0  0.0  0.0  0.0  0.0  
Exp0  19475.82  1  0.8774329100377588  0.12256708996224124  0.0  0.0  0.0  0.0  0.0  0.0  0.0  
Exp0  14382.8  1  0.03630383642716702  0.963696163572833  0.0  0.0  0.0  0.0  0.0  0.0  0.0  
Exp0  17101.1  1  0.4313390528425099  0.56866094715749  0.0  0.0  0.0  0.0  0.0  0.0  0.0  
Exp0  12037.6  1  0.0016875144822848355  0.9983124855177152  0.0  0.0  0.0  0.0  0.0  0.0  0.0  
Exp0  11306.9795  1  0.0005646579221461355  0.9994353420778538  0.0  0.0  0.0  0.0  0.0  0.0  0.0  
Exp0  22138.36  1  0.9848061149593905  0.015193885040609414  0.0  0.0  0.0  0.0  0.0  0.0  0.0  
Exp0  23673.4  1  0.9951346795033329  0.00486532049666708  0.0  0.0  0.0  0.0  0.0  0.0  0.0  
Exp0  13633.32  1  0.014624937149209122  0.9853750628507909  0.0  0.0  0.0  0.0  0.0  0.0  0.0  
Exp0  19638.18  1  0.8920016801813341  0.107998319818666  0.0  0.0  0.0  0.0  0.0  0.0  0.0  
Exp0  17817.78  1  0.6066618126184472  0.39333818738155274  0.0  0.0  0.0  0.0  0.0  0.0  0.0  
Exp0  13465.22  1  0.011815659894197595  0.9881843401058025  0.0  0.0  0.0  0.0  0.0  0.0  0.0  
Exp0  17856.32  1  0.6155334585004834  0.3844665414995166  0.0  0.0  0.0  0.0  0.0  0.0  0.0  
Exp0  11859.66  1  0.0013010727188598277  0.9986989272811401  0.0  0.0  0.0  0.0  0.0  0.0  0.0  
Exp0  13529.18  1  0.012819561254562692  0.9871804387454373  0.0  0.0  0.0  0.0  0.0  0.0  0.0  
Exp0  11438.18  1  0.0006910272766966642  0.9993089727233034  0.0  0.0  0.0  0.0  0.0  0.0  0.0  
Exp0  9891.66  1  5.400738645665514e-05  0.9999459926135433  0.0  0.0  0.0  0.0  0.0  0.0  0.0  
Exp0  35178.82  1  0.9999942217984783  5.778201521759203e-06  0.0  0.0  0.0  0.0  0.0  0.0  0.0  
Exp0  18176.94  1  0.685241522290518  0.3147584777094819  0.0  0.0  0.0  0.0  0.0  0.0  0.0  
Exp0  26299.04  1  0.9991909811546515  0.0008090188453485069  0.0  0.0  0.0  0.0  0.0  0.0  0.0  
Exp0  24264.62  1  0.9968050434849611  0.0031949565150388493  0.0  0.0  0.0  0.0  0.0  0.0  0.0  
Exp0  12394.3  1  0.0028081456792857806  0.9971918543207142  0.0  0.0  0.0  0.0  0.0  0.0  0.0  
Exp0  21503.68  1  0.975209438839085  0.02479056116091513  0.0  0.0  0.0  0.0  0.0  0.0  0.0  
Exp0  28782.82  1  0.9998261241150037  0.00017387588499628677  0.0  0.0  0.0  0.0  0.0  0.0  0.0  
Exp0  23052.66  1  0.9923514205475371  0.007648579452462901  0.0  0.0  0.0  0.0  0.0  0.0  0.0  
Exp0  9594.82  1  3.159276925677683e-05  0.9999684072307432  0.0  0.0  0.0  0.0  0.0  0.0  0.0  
Exp0  17023.2  1  0.4120798656871735  0.5879201343128265  0.0  0.0  0.0  0.0  0.0  0.0  0.0  
Exp0  10345.939  1  0.00011891210762174256  0.9998810878923782  0.0  0.0  0.0  0.0  0.0  0.0  0.0  
Exp0  11753.06  1  0.0011111601266753398  0.9988888398733246  0.0  0.0  0.0  0.0  0.0  0.0  0.0  
Exp0  20645.14  1  0.9512906370118266  0.04870936298817342  0.0  0.0  0.0  0.0  0.0  0.0  0.0  
Exp0  27884.92  1  0.9997017670930279  0.0002982329069720744  0.0  0.0  0.0  0.0  0.0  0.0  0.0  
Exp0  16006.399  1  0.1943645121191411  0.8056354878808588  0.0  0.0  0.0  0.0  0.0  0.0  0.0  
Exp0  10192.6  1  9.147282909178262e-05  0.9999085271709083  0.0  0.0  0.0  0.0  0.0  0.0  0.0  
Exp0  11849.0  1  0.0012807816780444385  0.9987192183219555  0.0  0.0  0.0  0.0  0.0  0.0  0.0  
Exp0  30724.58  1  0.9999426879918937  5.731200810634659e-05  0.0  0.0  0.0  0.0  0.0  0.0  0.0  
Exp0  13284.82  1  0.009363399302699018  0.990636600697301  0.0  0.0  0.0  0.0  0.0  0.0  0.0  
Exp0  15060.939  1  0.0773998811097514  0.9226001188902485  0.0  0.0  0.0  0.0  0.0  0.0  0.0  
Exp0  10569.8  1  0.00017316774660136786  0.9998268322533986  0.0  0.0  0.0  0.0  0.0  0.0  0.0  
Exp0  22015.36  1  0.9833071771191059  0.016692822880894066  0.0  0.0  0.0  0.0  0.0  0.0  0.0  
Exp0  25632.379  1  0.9987463919962224  0.0012536080037775011  0.0  0.0  0.0  0.0  0.0  0.0  0.0  
Exp0  14042.5  1  0.024235419461318422  0.9757645805386816  0.0  0.0  0.0  0.0  0.0  0.0  0.0  
Exp0  22396.66  1  0.9875139432338941  0.01248605676610594  0.0  0.0  0.0  0.0  0.0  0.0  0.0  
Exp0  24667.24  1  0.9975870821333256  0.002412917866674374  0.0  0.0  0.0  0.0  0.0  0.0  0.0  
Exp0  10538.64  1  0.0001644226784441903  0.9998355773215558  0.0  0.0  0.0  0.0  0.0  0.0  0.0  
Exp0  26626.22  1  0.9993447658445571  0.000655234155442841  0.0  0.0  0.0  0.0  0.0  0.0  0.0  
Exp0  21335.58  1  0.9717329397830099  0.028267060216990096  0.0  0.0  0.0  0.0  0.0  0.0  0.0  
Exp0  9560.38  1  2.9654407434506073e-05  0.9999703455925655  0.0  0.0  0.0  0.0  0.0  0.0  0.0  
Exp0  14250.78  1  0.031091671358058105  0.9689083286419419  0.0  0.0  0.0  0.0  0.0  0.0  0.0  
Exp0  11620.22  1  0.0009108845886252539  0.9990891154113747  0.0  0.0  0.0  0.0  0.0  0.0  0.0  
Exp0  16445.1  1  0.27819840021118125  0.7218015997888189  0.0  0.0  0.0  0.0  0.0  0.0  0.0  
Exp0  25279.78  1  0.9984122112488059  0.001587788751194073  0.0  0.0  0.0  0.0  0.0  0.0  0.0  
Exp0  27517.56  1  0.9996261792518911  0.00037382074810885104  0.0  0.0  0.0  0.0  0.0  0.0  0.0  
Exp0  14451.68  1  0.039325319743952265  0.9606746802560477  0.0  0.0  0.0  0.0  0.0  0.0  0.0  
Exp0  21821.02  1  0.9806162955201605  0.019383704479839583  0.0  0.0  0.0  0.0  0.0  0.0  0.0  
Exp0  19977.66  1  0.9173201052012401  0.08267989479876  0.0  0.0  0.0  0.0  0.0  0.0  0.0  
Exp0  24023.54  1  0.9962119383421862  0.0037880616578137446  0.0  0.0  0.0  0.0  0.0  0.0  0.0  
Exp0  13969.52  1  0.022180719778964988  0.977819280221035  0.0  0.0  0.0  0.0  0.0  0.0  0.0  
Exp0  14688.66  1  0.05151338767278458  0.9484866123272154  0.0  0.0  0.0  0.0  0.0  0.0  0.0  
Exp0  24048.959  1  0.9962796423886945  0.003720357611305426  0.0  0.0  0.0  0.0  0.0  0.0  0.0  
Exp0  27709.44  1  0.9996679120575914  0.00033208794240858813  0.0  0.0  0.0  0.0  0.0  0.0  0.0  
Exp0  14437.74  1  0.038696207950960876  0.961303792049039  0.0  0.0  0.0  0.0  0.0  0.0  0.0  
Exp0  16636.98  1  0.32026720676038734  0.6797327932396127  0.0  0.0  0.0  0.0  0.0  0.0  0.0  
Exp0  12767.399  1  0.004704486294744119  0.9952955137052559  0.0  0.0  0.0  0.0  0.0  0.0  0.0  
Exp0  11351.26  1  0.0006046524269309994  0.9993953475730689  0.0  0.0  0.0  0.0  0.0  0.0  0.0  
Exp0  21291.3  1  0.9707358124055736  0.02926418759442635  0.0  0.0  0.0  0.0  0.0  0.0  0.0  
Exp0  14752.62  1  0.05533011727107766  0.9446698827289223  0.0  0.0  0.0  0.0  0.0  0.0  0.0  
Exp0  16532.84  1  0.29707535502980137  0.7029246449701986  0.0  0.0  0.0  0.0  0.0  0.0  0.0  
Exp0  19536.5  1  0.8830808291367355  0.1169191708632646  0.0  0.0  0.0  0.0  0.0  0.0  0.0  
Exp0  21915.32  1  0.9819743373169411  0.018025662683058937  0.0  0.0  0.0  0.0  0.0  0.0  0.0  
Exp0  26829.58  1  0.9994244771994393  0.0005755228005606893  0.0  0.0  0.0  0.0  0.0  0.0  0.0  
Exp0  21033.0  1  0.9641513529922974  0.03584864700770258  0.0  0.0  0.0  0.0  0.0  0.0  0.0  
Exp0  24111.28  1  0.9964402558218687  0.0035597441781313505  0.0  0.0  0.0  0.0  0.0  0.0  0.0  
Exp0  15116.7  1  0.08210888672897695  0.917891113271023  0.0  0.0  0.0  0.0  0.0  0.0  0.0  
Exp0  12456.62  1  0.0030644813723794797  0.9969355186276204  0.0  0.0  0.0  0.0  0.0  0.0  0.0  
Exp0  22178.54  1  0.9852647141350221  0.014735285864977837  0.0  0.0  0.0  0.0  0.0  0.0  0.0  
Exp0  19062.54  1  0.8318358394418766  0.16816416055812358  0.0  0.0  0.0  0.0  0.0  0.0  0.0  
Exp0  19289.68  1  0.8584972545531702  0.14150274544682992  0.0  0.0  0.0  0.0  0.0  0.0  0.0  
Exp0  10517.32  1  0.00015867926354059324  0.9998413207364594  0.0  0.0  0.0  0.0  0.0  0.0  0.0  
Exp0  17099.459  1  0.43092960857181206  0.5690703914281878  0.0  0.0  0.0  0.0  0.0  0.0  0.0  
Exp0  28226.04  1  0.9997575430344802  0.0002424569655197957  0.0  0.0  0.0  0.0  0.0  0.0  0.0  
Exp0  10373.0  1  0.00012449543669671985  0.9998755045633032  0.0  0.0  0.0  0.0  0.0  0.0  0.0  
Exp0  29838.16  1  0.999905753414351  9.424658564915097e-05  0.0  0.0  0.0  0.0  0.0  0.0  0.0  
Exp0  30286.7  1  0.9999268618422503  7.31381577497172e-05  0.0  0.0  0.0  0.0  0.0  0.0  0.0  
Exp0  10448.439  1  0.00014139001185198193  0.999858609988148  0.0  0.0  0.0  0.0  0.0  0.0  0.0  
Exp0  30266.2  1  0.9999260158077318  7.39841922683046e-05  0.0  0.0  0.0  0.0  0.0  0.0  0.0  
Exp0  22276.94  1  0.9863277624900213  0.01367223750997874  0.0  0.0  0.0  0.0  0.0  0.0  0.0  
Exp0  10034.34  1  6.947557444548803e-05  0.9999305244255545  0.0  0.0  0.0  0.0  0.0  0.0  0.0  
Exp0  11057.7  1  0.00038211280446739183  0.9996178871955326  0.0  0.0  0.0  0.0  0.0  0.0  0.0  
Exp0  22634.459  1  0.9895610082510132  0.0104389917489868  0.0  0.0  0.0  0.0  0.0  0.0  0.0  
Exp0  28261.299  1  0.9997626404765113  0.00023735952348874576  0.0  0.0  0.0  0.0  0.0  0.0  0.0  
Exp0  26390.06  1  0.9992372738197817  0.0007627261802182882  0.0  0.0  0.0  0.0  0.0  0.0  0.0  
Exp0  11452.939  1  0.0007067930108464751  0.9992932069891536  0.0  0.0  0.0  0.0  0.0  0.0  0.0  
Exp0  13436.52  1  0.011389276822158342  0.9886107231778417  0.0  0.0  0.0  0.0  0.0  0.0  0.0  
Exp0  22041.6  1  0.9836394484363367  0.016360551563663287  0.0  0.0  0.0  0.0  0.0  0.0  0.0  
Exp0  25634.02  1  0.9987477625579292  0.0012522374420707288  0.0  0.0  0.0  0.0  0.0  0.0  0.0  
Exp0  26876.32  1  0.999441308468538  0.0005586915314619871  0.0  0.0  0.0  0.0  0.0  0.0  0.0  
Exp0  10236.06  1  9.857448553414847e-05  0.9999014255144658  0.0  0.0  0.0  0.0  0.0  0.0  0.0  
Exp0  27187.1  1  0.9995407273896119  0.0004592726103880731  0.0  0.0  0.0  0.0  0.0  0.0  0.0  
Exp0  26440.9  1  0.9992619037744352  0.0007380962255647502  0.0  0.0  0.0  0.0  0.0  0.0  0.0  
Exp0  17417.62  1  0.5101857750796449  0.4898142249203551  0.0  0.0  0.0  0.0  0.0  0.0  0.0  
Exp0  24816.48  1  0.9978230247132615  0.0021769752867384883  0.0  0.0  0.0  0.0  0.0  0.0  0.0  
Exp0  12128.62  1  0.0019246178418305551  0.9980753821581695  0.0  0.0  0.0  0.0  0.0  0.0  0.0  
Exp0  26823.84  1  0.9994223785848041  0.000577621415195868  0.0  0.0  0.0  0.0  0.0  0.0  0.0  
Exp0  16401.64  1  0.26908978457301286  0.7309102154269872  0.0  0.0  0.0  0.0  0.0  0.0  0.0  
Exp0  14617.32  1  0.04753242803235174  0.9524675719676482  0.0  0.0  0.0  0.0  0.0  0.0  0.0  
Exp0  23381.48  1  0.9939896093173921  0.0060103906826078895  0.0  0.0  0.0  0.0  0.0  0.0  0.0  
Exp0  11634.9795  1  0.0009313284963626034  0.9990686715036374  0.0  0.0  0.0  0.0  0.0  0.0  0.0  
Exp0  10779.72  1  0.00024452726627715237  0.9997554727337228  0.0  0.0  0.0  0.0  0.0  0.0  0.0  
Exp0  9822.78  1  4.776074303895578e-05  0.9999522392569611  0.0  0.0  0.0  0.0  0.0  0.0  0.0  
Exp0  15751.38  1  0.154419901002948  0.8455800989970519  0.0  0.0  0.0  0.0  0.0  0.0  0.0  
Exp0  22091.62  1  0.9842538234924698  0.01574617650753019  0.0  0.0  0.0  0.0  0.0  0.0  0.0  
Exp0  11691.56  1  0.0010137799422382284  0.9989862200577617  0.0  0.0  0.0  0.0  0.0  0.0  0.0  
Exp0  21352.8  1  0.972111018733306  0.027888981266693997  0.0  0.0  0.0  0.0  0.0  0.0  0.0  
Exp0  20340.92  1  0.9379990834594628  0.062000916540537215  0.0  0.0  0.0  0.0  0.0  0.0  0.0  
Exp0  15275.78  1  0.0968877784824555  0.9031122215175446  0.0  0.0  0.0  0.0  0.0  0.0  0.0  
Exp0  24272.0  1  0.9968215707797341  0.0031784292202658433  0.0  0.0  0.0  0.0  0.0  0.0  0.0  
Exp0  20573.8  1  0.9484571286008365  0.05154287139916353  0.0  0.0  0.0  0.0  0.0  0.0  0.0  
Exp0  26927.98  1  0.9994593004925664  0.000540699507433657  0.0  0.0  0.0  0.0  0.0  0.0  0.0  
Exp0  17729.22  1  0.5859410712786797  0.4140589287213202  0.0  0.0  0.0  0.0  0.0  0.0  0.0  
Exp0  19826.78  1  0.9068657598650066  0.09313424013499329  0.0  0.0  0.0  0.0  0.0  0.0  0.0  
Exp0  11239.74  1  0.0005086561518061237  0.9994913438481939  0.0  0.0  0.0  0.0  0.0  0.0  0.0  
Exp0  17976.86  1  0.6426384479277019  0.35736155207229814  0.0  0.0  0.0  0.0  0.0  0.0  0.0  
Exp0  25201.879  1  0.9983263593679214  0.0016736406320786816  0.0  0.0  0.0  0.0  0.0  0.0  0.0  
Exp0  26087.48  1  0.999071502805647  0.0009284971943529543  0.0  0.0  0.0  0.0  0.0  0.0  0.0  
Exp0  31391.24  1  0.9999601920382793  3.980796172062042e-05  0.0  0.0  0.0  0.0  0.0  0.0  0.0  
Exp0  26631.959  1  0.9993471688824681  0.0006528311175320183  0.0  0.0  0.0  0.0  0.0  0.0  0.0  
Exp0  25290.44  1  0.9984235953111942  0.0015764046888057737  0.0  0.0  0.0  0.0  0.0  0.0  0.0  
Exp0  13370.92  1  0.010467806881190495  0.9895321931188096  0.0  0.0  0.0  0.0  0.0  0.0  0.0  
Exp0  25851.32  1  0.9989157068404657  0.0010842931595343808  0.0  0.0  0.0  0.0  0.0  0.0  0.0  
Exp0  11544.78  1  0.0008128054277714426  0.9991871945722286  0.0  0.0  0.0  0.0  0.0  0.0  0.0  
Exp0  19359.379  1  0.865880459317132  0.13411954068286805  0.0  0.0  0.0  0.0  0.0  0.0  0.0  
Exp0  23138.76  1  0.9928214164355759  0.007178583564424226  0.0  0.0  0.0  0.0  0.0  0.0  0.0  
Exp0  9880.18  1  5.291582538126763e-05  0.9999470841746187  0.0  0.0  0.0  0.0  0.0  0.0  0.0  
Exp0  18692.72  1  0.7791733886722335  0.2208266113277665  0.0  0.0  0.0  0.0  0.0  0.0  0.0  
Exp0  25298.64  1  0.99843228309567  0.0015677169043299421  0.0  0.0  0.0  0.0  0.0  0.0  0.0  
Exp0  14025.28  1  0.023735309297003675  0.9762646907029964  0.0  0.0  0.0  0.0  0.0  0.0  0.0  
Exp0  22677.92  1  0.9898953921744735  0.010104607825526498  0.0  0.0  0.0  0.0  0.0  0.0  0.0  
Exp0  11975.28  1  0.0015413161853675428  0.9984586838146325  0.0  0.0  0.0  0.0  0.0  0.0  0.0  
Exp0  12602.58  1  0.00375330675937988  0.9962466932406201  0.0  0.0  0.0  0.0  0.0  0.0  0.0  
Exp0  15165.899  1  0.08646198871662099  0.9135380112833791  0.0  0.0  0.0  0.0  0.0  0.0  0.0  
Exp0  27120.68  1  0.9995211788786764  0.00047882112132353075  0.0  0.0  0.0  0.0  0.0  0.0  0.0  
Exp0  14706.7  1  0.05256576327752042  0.9474342367224796  0.0  0.0  0.0  0.0  0.0  0.0  0.0  
Exp0  12351.66  1  0.002644503688130543  0.9973554963118695  0.0  0.0  0.0  0.0  0.0  0.0  0.0  
Exp0  31799.6  1  0.9999680318339689  3.1968166031116416e-05  0.0  0.0  0.0  0.0  0.0  0.0  0.0  
Exp0  20720.58  1  0.9541161859866217  0.045883814013378314  0.0  0.0  0.0  0.0  0.0  0.0  0.0  
Exp0  13129.02  1  0.007635882536729118  0.9923641174632708  0.0  0.0  0.0  0.0  0.0  0.0  0.0  
Exp0  19207.68  1  0.8493420275229973  0.1506579724770028  0.0  0.0  0.0  0.0  0.0  0.0  0.0  
Exp0  31313.34  1  0.9999584777046365  4.15222953635036e-05  0.0  0.0  0.0  0.0  0.0  0.0  0.0  
Exp0  33502.74  1  0.9999867986103421  1.3201389657918102e-05  0.0  0.0  0.0  0.0  0.0  0.0  0.0  
Exp0  19301.16  1  0.859738172958385  0.14026182704161502  0.0  0.0  0.0  0.0  0.0  0.0  0.0  
Exp0  29360.92  1  0.9998760284634757  0.00012397153652427605  0.0  0.0  0.0  0.0  0.0  0.0  0.0  
Exp0  24472.9  1  0.9972384855458946  0.0027615144541053957  0.0  0.0  0.0  0.0  0.0  0.0  0.0  
Exp0  15025.68  1  0.07454331978697343  0.9254566802130265  0.0  0.0  0.0  0.0  0.0  0.0  0.0  
Exp0  26891.08  1  0.9994465093609606  0.0005534906390393698  0.0  0.0  0.0  0.0  0.0  0.0  0.0  
Exp0  12605.86  1  0.0037703501676072653  0.9962296498323928  0.0  0.0  0.0  0.0  0.0  0.0  0.0  
Exp0  11574.3  1  0.0008499362810168114  0.9991500637189831  0.0  0.0  0.0  0.0  0.0  0.0  0.0  
Exp0  22207.24  1  0.985583526457116  0.01441647354288393  0.0  0.0  0.0  0.0  0.0  0.0  0.0  
Exp0  11734.2  1  0.001080394698231674  0.9989196053017684  0.0  0.0  0.0  0.0  0.0  0.0  0.0  
Exp0  21966.98  1  0.9826759649956908  0.017324035004309186  0.0  0.0  0.0  0.0  0.0  0.0  0.0  
Exp0  27009.16  1  0.9994863393355495  0.0005136606644503758  0.0  0.0  0.0  0.0  0.0  0.0  0.0  
Exp0  9982.68  1  6.344800681365428e-05  0.9999365519931863  0.0  0.0  0.0  0.0  0.0  0.0  0.0  
Exp0  27167.42  1  0.9995350268505767  0.0004649731494232597  0.0  0.0  0.0  0.0  0.0  0.0  0.0  
Exp0  21611.1  1  0.9771963155366171  0.022803684463382892  0.0  0.0  0.0  0.0  0.0  0.0  0.0  
Exp0  24497.5  1  0.9972854158656165  0.002714584134383453  0.0  0.0  0.0  0.0  0.0  0.0  0.0  
Exp0  13476.7  1  0.011990287571768813  0.9880097124282312  0.0  0.0  0.0  0.0  0.0  0.0  0.0  
Exp0  28172.74  1  0.9997496116456689  0.00025038835433106394  0.0  0.0  0.0  0.0  0.0  0.0  0.0  
Exp0  17938.32  1  0.6340831150512897  0.36591688494871044  0.0  0.0  0.0  0.0  0.0  0.0  0.0  
Exp0  20837.84  1  0.9581816250507358  0.04181837494926423  0.0  0.0  0.0  0.0  0.0  0.0  0.0  
Exp0  21044.48  1  0.964474301561587  0.035525698438413036  0.0  0.0  0.0  0.0  0.0  0.0  0.0  
Exp0  14550.899  1  0.04407425335328418  0.9559257466467158  0.0  0.0  0.0  0.0  0.0  0.0  0.0  
Exp0  13973.62  1  0.022291791520612086  0.9777082084793879  0.0  0.0  0.0  0.0  0.0  0.0  0.0  
Exp0  20677.94  1  0.9525403887899696  0.047459611210030436  0.0  0.0  0.0  0.0  0.0  0.0  0.0  
Exp0  13401.26  1  0.010885035343958722  0.9891149646560413  0.0  0.0  0.0  0.0  0.0  0.0  0.0  
Exp0  22750.9  1  0.9904317597979965  0.009568240202003553  0.0  0.0  0.0  0.0  0.0  0.0  0.0  
Exp0  11927.72  1  0.0014378392094376708  0.9985621607905624  0.0  0.0  0.0  0.0  0.0  0.0  0.0  
Exp0  16108.899  1  0.21227648345736522  0.7877235165426348  0.0  0.0  0.0  0.0  0.0  0.0  0.0  
Exp0  18515.6  1  0.7496212117086207  0.2503787882913793  0.0  0.0  0.0  0.0  0.0  0.0  0.0  
Exp0  13001.1  1  0.006444834840386799  0.9935551651596132  0.0  0.0  0.0  0.0  0.0  0.0  0.0  
Exp0  13842.42  1  0.018979786327155395  0.9810202136728446  0.0  0.0  0.0  0.0  0.0  0.0  0.0  
Exp0  12679.66  1  0.0041731617431727845  0.9958268382568273  0.0  0.0  0.0  0.0  0.0  0.0  0.0  
Exp0  14787.88  1  0.057539119113247945  0.9424608808867521  0.0  0.0  0.0  0.0  0.0  0.0  0.0  
Exp0  18939.54  1  0.8156414339394694  0.18435856606053055  0.0  0.0  0.0  0.0  0.0  0.0  0.0  
Exp0  24964.08  1  0.9980325111710848  0.00196748882891514  0.0  0.0  0.0  0.0  0.0  0.0  0.0  
Exp0  12117.14  1  0.00189306827092437  0.9981069317290756  0.0  0.0  0.0  0.0  0.0  0.0  0.0  
Exp0  16095.78  1  0.20992416104565392  0.7900758389543461  0.0  0.0  0.0  0.0  0.0  0.0  0.0  
Exp0  31446.18  1  0.9999613563842196  3.864361578044851e-05  0.0  0.0  0.0  0.0  0.0  0.0  0.0  
Exp0  19451.22  1  0.8750717818401227  0.12492821815987742  0.0  0.0  0.0  0.0  0.0  0.0  0.0  
Exp0  10646.88  1  0.00019672018518935986  0.9998032798148107  0.0  0.0  0.0  0.0  0.0  0.0  0.0  
Exp0  24717.26  1  0.99766903680458  0.002330963195419985  0.0  0.0  0.0  0.0  0.0  0.0  0.0  
Exp0  15994.92  1  0.1924252151150521  0.8075747848849479  0.0  0.0  0.0  0.0  0.0  0.0  0.0  
Exp0  12628.82  1  0.003891604612276239  0.9961083953877237  0.0  0.0  0.0  0.0  0.0  0.0  0.0  
Exp0  22075.22  1  0.984055161896785  0.015944838103215016  0.0  0.0  0.0  0.0  0.0  0.0  0.0  
Exp0  12081.06  1  0.0017970775337371112  0.998202922466263  0.0  0.0  0.0  0.0  0.0  0.0  0.0  
Exp0  15689.88  1  0.14576716276129434  0.8542328372387057  0.0  0.0  0.0  0.0  0.0  0.0  0.0  
Exp0  10881.4  1  0.00028829121751797047  0.999711708782482  0.0  0.0  0.0  0.0  0.0  0.0  0.0  
Exp0  10270.5  1  0.00010456666166229356  0.9998954333383377  0.0  0.0  0.0  0.0  0.0  0.0  0.0  
Exp0  22730.4  1  0.9902842504313482  0.009715749568651847  0.0  0.0  0.0  0.0  0.0  0.0  0.0  
Exp0  23106.78  1  0.9926505329861295  0.0073494670138705  0.0  0.0  0.0  0.0  0.0  0.0  0.0  
Exp0  23950.56  1  0.9960102273287444  0.003989772671255527  0.0  0.0  0.0  0.0  0.0  0.0  0.0  
Exp0  12551.74  1  0.0034984017522933088  0.9965015982477067  0.0  0.0  0.0  0.0  0.0  0.0  0.0  
Exp0  8537.02  1  4.025280890104734e-06  0.99999597471911  0.0  0.0  0.0  0.0  0.0  0.0  0.0  
Exp0  13298.76  1  0.009534565648180343  0.9904654343518197  0.0  0.0  0.0  0.0  0.0  0.0  0.0  
Exp0  23666.84  1  0.9951116620475341  0.004888337952465914  0.0  0.0  0.0  0.0  0.0  0.0  0.0  
Exp0  15257.74  1  0.09510832858276012  0.9048916714172398  0.0  0.0  0.0  0.0  0.0  0.0  0.0  
Exp0  11776.02  1  0.0011497119077259164  0.998850288092274  0.0  0.0  0.0  0.0  0.0  0.0  0.0  
Exp0  21093.68  1  0.9658238351806517  0.03417616481934831  0.0  0.0  0.0  0.0  0.0  0.0  0.0  
Exp0  11159.38  1  0.0004485843384011538  0.999551415661599  0.0  0.0  0.0  0.0  0.0  0.0  0.0  
Exp0  10522.24  1  0.00015998834783722006  0.9998400116521627  0.0  0.0  0.0  0.0  0.0  0.0  0.0  
Exp0  10129.46  1  8.200955487055936e-05  0.9999179904451295  0.0  0.0  0.0  0.0  0.0  0.0  0.0  
Exp0  16201.56  1  0.2293691404650314  0.7706308595349686  0.0  0.0  0.0  0.0  0.0  0.0  0.0  
Exp0  21619.3  1  0.9773410624689131  0.02265893753108693  0.0  0.0  0.0  0.0  0.0  0.0  0.0  
Exp0  16118.74  1  0.2140499121654588  0.7859500878345412  0.0  0.0  0.0  0.0  0.0  0.0  0.0  
Exp0  20231.04  1  0.9323524716644598  0.06764752833554027  0.0  0.0  0.0  0.0  0.0  0.0  0.0  
Exp0  18809.16  1  0.7970513137941622  0.20294868620583786  0.0  0.0  0.0  0.0  0.0  0.0  0.0  
Exp0  17921.92  1  0.6304089438786145  0.3695910561213856  0.0  0.0  0.0  0.0  0.0  0.0  0.0  
Exp0  12566.5  1  0.003570688545438633  0.9964293114545613  0.0  0.0  0.0  0.0  0.0  0.0  0.0  
Exp0  13557.06  1  0.013281601248571402  0.9867183987514286  0.0  0.0  0.0  0.0  0.0  0.0  0.0  
Exp0  26510.6  1  0.9992943002302722  0.0007056997697277203  0.0  0.0  0.0  0.0  0.0  0.0  0.0  
Exp0  10277.88  1  0.00010589507074483721  0.9998941049292552  0.0  0.0  0.0  0.0  0.0  0.0  0.0  
Exp0  26189.16  1  0.9991311088537037  0.0008688911462962514  0.0  0.0  0.0  0.0  0.0  0.0  0.0  
Exp0  13766.9795  1  0.017286799976798686  0.9827132000232013  0.0  0.0  0.0  0.0  0.0  0.0  0.0  
Exp0  9476.74  1  2.540312713175847e-05  0.9999745968728683  0.0  0.0  0.0  0.0  0.0  0.0  0.0  
Exp0  17477.48  1  0.5249934577973215  0.47500654220267846  0.0  0.0  0.0  0.0  0.0  0.0  0.0  
Exp0  27742.24  1  0.9996745383735894  0.00032546162641059785  0.0  0.0  0.0  0.0  0.0  0.0  0.0  
Exp0  23032.98  1  0.9922395189775687  0.007760481022431419  0.0  0.0  0.0  0.0  0.0  0.0  0.0  
Exp0  24664.78  1  0.997582969601274  0.0024170303987259964  0.0  0.0  0.0  0.0  0.0  0.0  0.0  
Exp0  25633.2  1  0.9987470845293215  0.0012529154706785398  0.0  0.0  0.0  0.0  0.0  0.0  0.0  
Exp0  22973.94  1  0.991893410720817  0.008106589279182985  0.0  0.0  0.0  0.0  0.0  0.0  0.0  
Exp0  25902.16  1  0.9989514418442672  0.0010485581557327667  0.0  0.0  0.0  0.0  0.0  0.0  0.0  
Exp0  25839.84  1  0.9989074593018787  0.0010925406981212647  0.0  0.0  0.0  0.0  0.0  0.0  0.0  
Exp0  12810.04  1  0.004984978184580547  0.9950150218154193  0.0  0.0  0.0  0.0  0.0  0.0  0.0  
Exp0  16686.18  1  0.33149639943833825  0.6685036005616617  0.0  0.0  0.0  0.0  0.0  0.0  0.0  
Exp0  11006.04  1  0.00035200495010193305  0.999647995049898  0.0  0.0  0.0  0.0  0.0  0.0  0.0  
Exp0  21515.16  1  0.9754302547026122  0.024569745297387716  0.0  0.0  0.0  0.0  0.0  0.0  0.0  
Exp0  15977.7  1  0.1895394848308746  0.8104605151691253  0.0  0.0  0.0  0.0  0.0  0.0  0.0  
Exp0  22399.12  1  0.9875371308964388  0.012462869103561229  0.0  0.0  0.0  0.0  0.0  0.0  0.0  
Exp0  31726.62  1  0.999966760978313  3.323902168699732e-05  0.0  0.0  0.0  0.0  0.0  0.0  0.0  
Exp0  29053.42  1  0.999851715866533  0.00014828413346703952  0.0  0.0  0.0  0.0  0.0  0.0  0.0  
Exp0  26490.1  1  0.9992849319843653  0.0007150680156347379  0.0  0.0  0.0  0.0  0.0  0.0  0.0  
Exp0  25491.34  1  0.9986226528429475  0.0013773471570524656  0.0  0.0  0.0  0.0  0.0  0.0  0.0  
Exp0  21825.12  1  0.9806774618686065  0.019322538131393494  0.0  0.0  0.0  0.0  0.0  0.0  0.0  
Exp0  24181.799  1  0.9966132067128696  0.003386793287130415  0.0  0.0  0.0  0.0  0.0  0.0  0.0  
Exp0  11644.82  1  0.000945200431271385  0.9990547995687287  0.0  0.0  0.0  0.0  0.0  0.0  0.0  
Exp0  11721.08  1  0.0010594759237987374  0.9989405240762013  0.0  0.0  0.0  0.0  0.0  0.0  0.0  
Exp0  19936.66  1  0.914597698380905  0.08540230161909501  0.0  0.0  0.0  0.0  0.0  0.0  0.0  
Exp0  23311.78  1  0.9936762299123119  0.006323770087688121  0.0  0.0  0.0  0.0  0.0  0.0  0.0  
Exp0  15990.0  1  0.19159682391863925  0.8084031760813608  0.0  0.0  0.0  0.0  0.0  0.0  0.0  
Exp0  18795.22  1  0.7949742207364622  0.20502577926353774  0.0  0.0  0.0  0.0  0.0  0.0  0.0  
Exp0  11309.439  1  0.0005668122071888256  0.9994331877928113  0.0  0.0  0.0  0.0  0.0  0.0  0.0  
Exp0  29324.02  1  0.999873347661281  0.0001266523387189561  0.0  0.0  0.0  0.0  0.0  0.0  0.0  
Exp0  22999.36  1  0.9920444127784185  0.007955587221581567  0.0  0.0  0.0  0.0  0.0  0.0  0.0  
Exp0  14750.9795  1  0.05522933640468737  0.9447706635953126  0.0  0.0  0.0  0.0  0.0  0.0  0.0  
Exp0  28352.32  1  0.9997752863839005  0.0002247136160994911  0.0  0.0  0.0  0.0  0.0  0.0  0.0  
Exp0  12911.72  1  0.005718268415851199  0.9942817315841488  0.0  0.0  0.0  0.0  0.0  0.0  0.0  
Exp0  26818.92  1  0.9994205662125446  0.0005794337874553485  0.0  0.0  0.0  0.0  0.0  0.0  0.0  
Exp0  18541.84  1  0.7541788228937232  0.24582117710627688  0.0  0.0  0.0  0.0  0.0  0.0  0.0  
Exp0  22035.86  1  0.9835673597658655  0.01643264023413441  0.0  0.0  0.0  0.0  0.0  0.0  0.0  
Exp0  17361.04  1  0.4961243252298823  0.5038756747701176  0.0  0.0  0.0  0.0  0.0  0.0  0.0  
Exp0  23821.0  1  0.9956237296373327  0.004376270362667297  0.0  0.0  0.0  0.0  0.0  0.0  0.0  
Exp0  12718.2  1  0.00439926619260007  0.9956007338074  0.0  0.0  0.0  0.0  0.0  0.0  0.0  
Exp0  19941.58  1  0.9149286736510717  0.0850713263489283  0.0  0.0  0.0  0.0  0.0  0.0  0.0  
Exp0  22486.04  1  0.9883288100683049  0.011671189931695112  0.0  0.0  0.0  0.0  0.0  0.0  0.0  
Exp0  14685.38  1  0.05132399182454333  0.9486760081754566  0.0  0.0  0.0  0.0  0.0  0.0  0.0  
Exp0  10974.06  1  0.0003345008451983559  0.9996654991548016  0.0  0.0  0.0  0.0  0.0  0.0  0.0  
Exp0  13671.86  1  0.015350811945853077  0.984649188054147  0.0  0.0  0.0  0.0  0.0  0.0  0.0  
Exp0  21619.3  1  0.9773410624689131  0.02265893753108693  0.0  0.0  0.0  0.0  0.0  0.0  0.0  
Exp0  22995.26  1  0.9920202335835336  0.007979766416466373  0.0  0.0  0.0  0.0  0.0  0.0  0.0  
Exp0  13531.64  1  0.012859705818888168  0.9871402941811118  0.0  0.0  0.0  0.0  0.0  0.0  0.0  
Exp0  11439.0  1  0.0006918912060876532  0.9993081087939124  0.0  0.0  0.0  0.0  0.0  0.0  0.0  
Exp0  24650.84  1  0.9975595234084494  0.0024404765915505195  0.0  0.0  0.0  0.0  0.0  0.0  0.0  
Exp0  12042.52  1  0.0016996110396964384  0.9983003889603036  0.0  0.0  0.0  0.0  0.0  0.0  0.0  
Exp0  11353.72  1  0.0006069519066417889  0.9993930480933583  0.0  0.0  0.0  0.0  0.0  0.0  0.0  
Exp0  26672.14  1  0.999363737727838  0.0006362622721619497  0.0  0.0  0.0  0.0  0.0  0.0  0.0  
Exp0  10476.32  1  0.00014816234514569362  0.9998518376548543  0.0  0.0  0.0  0.0  0.0  0.0  0.0  
Exp0  11072.46  1  0.00039115053826031685  0.9996088494617397  0.0  0.0  0.0  0.0  0.0  0.0  0.0  
Exp0  24638.54  1  0.9975386550678833  0.002461344932116718  0.0  0.0  0.0  0.0  0.0  0.0  0.0  
Exp0  32432.64  1  0.999977116191604  2.2883808396045817e-05  0.0  0.0  0.0  0.0  0.0  0.0  0.0  
Exp0  31197.72  1  0.9999557868669494  4.421313305062759e-05  0.0  0.0  0.0  0.0  0.0  0.0  0.0  
Exp0  9270.1  1  1.722622798925144e-05  0.9999827737720108  0.0  0.0  0.0  0.0  0.0  0.0  0.0  
Exp0  11466.88  1  0.0007220066112952393  0.9992779933887048  0.0  0.0  0.0  0.0  0.0  0.0  0.0  
Exp0  32130.879  1  0.999973185477049  2.681452295091954e-05  0.0  0.0  0.0  0.0  0.0  0.0  0.0  
Exp0  15636.58  1  0.138569997253513  0.8614300027464871  0.0  0.0  0.0  0.0  0.0  0.0  0.0  
Exp0  22700.06  1  0.9900613676865608  0.009938632313439059  0.0  0.0  0.0  0.0  0.0  0.0  0.0  
Exp0  29291.22  1  0.9998709139163422  0.00012908608365774966  0.0  0.0  0.0  0.0  0.0  0.0  0.0  
Exp0  10144.22  1  8.413574134870994e-05  0.9999158642586512  0.0  0.0  0.0  0.0  0.0  0.0  0.0  
Exp0  12597.66  1  0.0037278852002030163  0.9962721147997969  0.0  0.0  0.0  0.0  0.0  0.0  0.0  
Exp0  24339.24  1  0.9969680653591444  0.0030319346408556147  0.0  0.0  0.0  0.0  0.0  0.0  0.0  
Exp0  18943.64  1  0.8162012466897238  0.1837987533102762  0.0  0.0  0.0  0.0  0.0  0.0  0.0  
Exp0  24415.5  1  0.99712563225634  0.002874367743660042  0.0  0.0  0.0  0.0  0.0  0.0  0.0  
Exp0  15238.88  1  0.09327656152347936  0.9067234384765206  0.0  0.0  0.0  0.0  0.0  0.0  0.0  
Exp0  11675.16  1  0.0009892074833198418  0.9990107925166801  0.0  0.0  0.0  0.0  0.0  0.0  0.0  
Exp0  20900.98  1  0.9602168250516648  0.039783174948335144  0.0  0.0  0.0  0.0  0.0  0.0  0.0  
Exp0  11789.14  1  0.0011723121678323  0.9988276878321678  0.0  0.0  0.0  0.0  0.0  0.0  0.0  
Exp0  17514.379  1  0.5340768667234715  0.4659231332765284  0.0  0.0  0.0  0.0  0.0  0.0  0.0  
Exp0  11885.899  1  0.0013522839633300955  0.9986477160366699  0.0  0.0  0.0  0.0  0.0  0.0  0.0  
Exp0  17685.76  1  0.575618336115326  0.42438166388467397  0.0  0.0  0.0  0.0  0.0  0.0  0.0  
Exp0  21056.78  1  0.9648168162342009  0.03518318376579915  0.0  0.0  0.0  0.0  0.0  0.0  0.0  
Exp0  14631.26  1  0.04828818012373262  0.9517118198762674  0.0  0.0  0.0  0.0  0.0  0.0  0.0  
Exp0  20731.24  1  0.9545017758397851  0.04549822416021491  0.0  0.0  0.0  0.0  0.0  0.0  0.0  
Exp0  28236.7  1  0.9997590961462148  0.00024090385378518236  0.0  0.0  0.0  0.0  0.0  0.0  0.0  
Exp0  18853.44  1  0.8035319803716402  0.1964680196283598  0.0  0.0  0.0  0.0  0.0  0.0  0.0  
Exp0  12252.439  1  0.002297646002950379  0.9977023539970497  0.0  0.0  0.0  0.0  0.0  0.0  0.0  
Exp0  31254.299  1  0.999957126029819  4.287397018097383e-05  0.0  0.0  0.0  0.0  0.0  0.0  0.0  
Exp0  14190.92  1  0.02895975914850998  0.97104024085149  0.0  0.0  0.0  0.0  0.0  0.0  0.0  
Exp0  15387.3  1  0.10851090926535215  0.8914890907346478  0.0  0.0  0.0  0.0  0.0  0.0  0.0  
Exp0  9766.2  1  4.314469007437053e-05  0.9999568553099256  0.0  0.0  0.0  0.0  0.0  0.0  0.0  
Exp0  15702.18  1  0.14746701823229855  0.8525329817677014  0.0  0.0  0.0  0.0  0.0  0.0  0.0  
Exp0  14597.64  1  0.046483420460424786  0.9535165795395752  0.0  0.0  0.0  0.0  0.0  0.0  0.0  
Exp0  31122.28  1  0.9999539315942123  4.606840578769226e-05  0.0  0.0  0.0  0.0  0.0  0.0  0.0  
Exp0  29556.08  1  0.9998892366391273  0.00011076336087262702  0.0  0.0  0.0  0.0  0.0  0.0  0.0  
Exp0  12131.08  1  0.0019314447320237806  0.9980685552679762  0.0  0.0  0.0  0.0  0.0  0.0  0.0  
Exp0  21968.62  1  0.9826977777500892  0.017302222249910862  0.0  0.0  0.0  0.0  0.0  0.0  0.0  
Exp0  17283.959  1  0.47690685911696906  0.5230931408830309  0.0  0.0  0.0  0.0  0.0  0.0  0.0  
Exp0  26507.32  1  0.9992928112043712  0.0007071887956288271  0.0  0.0  0.0  0.0  0.0  0.0  0.0  
Exp0  27370.78  1  0.9995905135027008  0.0004094864972992394  0.0  0.0  0.0  0.0  0.0  0.0  0.0  
Exp0  16768.18  1  0.3505623562299797  0.6494376437700202  0.0  0.0  0.0  0.0  0.0  0.0  0.0  
Exp0  18386.86  1  0.7263506074850988  0.27364939251490117  0.0  0.0  0.0  0.0  0.0  0.0  0.0  
Exp0  14492.68  1  0.04122918324162532  0.9587708167583747  0.0  0.0  0.0  0.0  0.0  0.0  0.0  
Exp0  18631.22  1  0.7692350923142819  0.23076490768571808  0.0  0.0  0.0  0.0  0.0  0.0  0.0  
Exp0  25675.02  1  0.9987814473756201  0.0012185526243797793  0.0  0.0  0.0  0.0  0.0  0.0  0.0  
Exp0  25238.78  1  0.9983676335376387  0.001632366462361342  0.0  0.0  0.0  0.0  0.0  0.0  0.0  
Exp0  12751.82  1  0.0046057468826707195  0.9953942531173293  0.0  0.0  0.0  0.0  0.0  0.0  0.0  
Exp0  11557.08  1  0.0008280893893947683  0.9991719106106052  0.0  0.0  0.0  0.0  0.0  0.0  0.0  
Exp0  17332.34  1  0.48897402309947596  0.511025976900524  0.0  0.0  0.0  0.0  0.0  0.0  0.0  
Exp0  12778.88  1  0.004778532742237368  0.9952214672577627  0.0  0.0  0.0  0.0  0.0  0.0  0.0  
Exp0  15521.78  1  0.12400411456966598  0.875995885430334  0.0  0.0  0.0  0.0  0.0  0.0  0.0  
Exp0  13157.72  1  0.007929881282407288  0.9920701187175927  0.0  0.0  0.0  0.0  0.0  0.0  0.0  
Exp0  18380.3  1  0.7251243388711808  0.27487566112881917  0.0  0.0  0.0  0.0  0.0  0.0  0.0  
Exp0  8657.56  1  5.156612401617368e-06  0.9999948433875984  0.0  0.0  0.0  0.0  0.0  0.0  0.0  
Exp0  12657.52  1  0.004048301242364795  0.9959516987576352  0.0  0.0  0.0  0.0  0.0  0.0  0.0  
Exp0  16144.16  1  0.2186800754715012  0.7813199245284989  0.0  0.0  0.0  0.0  0.0  0.0  0.0  
Exp0  16809.18  1  0.36024408257024976  0.6397559174297502  0.0  0.0  0.0  0.0  0.0  0.0  0.0  
Exp0  13668.58  1  0.015287766026072345  0.9847122339739276  0.0  0.0  0.0  0.0  0.0  0.0  0.0  
Exp0  14895.3  1  0.06474978912823094  0.935250210871769  0.0  0.0  0.0  0.0  0.0  0.0  0.0  
Exp0  12500.899  1  0.0032597855301328394  0.9967402144698673  0.0  0.0  0.0  0.0  0.0  0.0  0.0  
Exp0  26283.459  1  0.9991827679869864  0.0008172320130137002  0.0  0.0  0.0  0.0  0.0  0.0  0.0  
Exp0  19345.44  1  0.864433347271921  0.13556665272807888  0.0  0.0  0.0  0.0  0.0  0.0  0.0  
Exp0  12555.84  1  0.003518338623561668  0.9964816613764385  0.0  0.0  0.0  0.0  0.0  0.0  0.0  
Exp0  9925.28  1  5.7328731905112096e-05  0.9999426712680949  0.0  0.0  0.0  0.0  0.0  0.0  0.0  
Exp0  10496.0  1  0.0001531254409590772  0.999846874559041  0.0  0.0  0.0  0.0  0.0  0.0  0.0  
Exp0  11791.6  1  0.0011765860265293057  0.9988234139734707  0.0  0.0  0.0  0.0  0.0  0.0  0.0  
Exp0  28158.799  1  0.9997474947507895  0.0002525052492105462  0.0  0.0  0.0  0.0  0.0  0.0  0.0  
Exp0  9890.84  1  5.392894658491961e-05  0.9999460710534152  0.0  0.0  0.0  0.0  0.0  0.0  0.0  
Exp0  22117.04  1  0.9845568241930097  0.015443175806990185  0.0  0.0  0.0  0.0  0.0  0.0  0.0  
Exp0  26179.32  1  0.9991255170713146  0.0008744829286854418  0.0  0.0  0.0  0.0  0.0  0.0  0.0  
Exp0  12172.08  1  0.0020485449434895896  0.9979514550565104  0.0  0.0  0.0  0.0  0.0  0.0  0.0  
Exp0  25287.16  1  0.9984201067282475  0.0015798932717525057  0.0  0.0  0.0  0.0  0.0  0.0  0.0  
Exp0  11192.18  1  0.0004722454781625099  0.9995277545218375  0.0  0.0  0.0  0.0  0.0  0.0  0.0  
Exp0  24568.02  1  0.9974153073831115  0.002584692616888604  0.0  0.0  0.0  0.0  0.0  0.0  0.0  
Exp0  13238.08  1  0.00881036994048364  0.9911896300595163  0.0  0.0  0.0  0.0  0.0  0.0  0.0  
Exp0  25428.2  1  0.9985631364030025  0.0014368635969974242  0.0  0.0  0.0  0.0  0.0  0.0  0.0  
Exp0  21568.459  1  0.9764280900204432  0.02357190997955683  0.0  0.0  0.0  0.0  0.0  0.0  0.0  
Exp0  21062.52  1  0.9649753585614033  0.03502464143859675  0.0  0.0  0.0  0.0  0.0  0.0  0.0  
Exp0  20923.94  1  0.9609316125084261  0.0390683874915739  0.0  0.0  0.0  0.0  0.0  0.0  0.0  
Exp0  25656.16  1  0.9987660703612802  0.0012339296387197881  0.0  0.0  0.0  0.0  0.0  0.0  0.0  
Exp0  24977.2  1  0.9980500736400941  0.0019499263599059074  0.0  0.0  0.0  0.0  0.0  0.0  0.0  
Exp0  14840.36  1  0.06096919850069523  0.9390308014993048  0.0  0.0  0.0  0.0  0.0  0.0  0.0  
Exp0  16607.459  1  0.31361001661389964  0.6863899833861004  0.0  0.0  0.0  0.0  0.0  0.0  0.0  
Exp0  20913.28  1  0.9606013719504706  0.03939862804952939  0.0  0.0  0.0  0.0  0.0  0.0  0.0  
Exp0  22880.459  1  0.9913116832619633  0.00868831673803672  0.0  0.0  0.0  0.0  0.0  0.0  0.0  
Exp0  12229.4795  1  0.002223725344007585  0.9977762746559924  0.0  0.0  0.0  0.0  0.0  0.0  0.0  
Exp0  9836.72  1  4.8967169041203595e-05  0.9999510328309588  0.0  0.0  0.0  0.0  0.0  0.0  0.0  
Exp0  13126.56  1  0.007611200779226295  0.9923887992207737  0.0  0.0  0.0  0.0  0.0  0.0  0.0  
Exp0  18542.66  1  0.754320472285973  0.24567952771402707  0.0  0.0  0.0  0.0  0.0  0.0  0.0  
Exp0  18334.379  1  0.7164359522466368  0.2835640477533632  0.0  0.0  0.0  0.0  0.0  0.0  0.0  
Exp0  31656.1  1  0.999965482119864  3.451788013599678e-05  0.0  0.0  0.0  0.0  0.0  0.0  0.0  
Exp0  25539.72  1  0.9986665046651568  0.0013334953348432175  0.0  0.0  0.0  0.0  0.0  0.0  0.0  
Exp0  16555.8  1  0.30211677447068747  0.6978832255293125  0.0  0.0  0.0  0.0  0.0  0.0  0.0  
Exp0  16000.66  1  0.19339391465215022  0.8066060853478497  0.0  0.0  0.0  0.0  0.0  0.0  0.0  
Exp0  30668.0  1  0.9999408657100747  5.9134289925333456e-05  0.0  0.0  0.0  0.0  0.0  0.0  0.0  
Exp0  12224.56  1  0.002208168753037591  0.9977918312469624  0.0  0.0  0.0  0.0  0.0  0.0  0.0  
Exp0  13956.399  1  0.021828857192562695  0.9781711428074373  0.0  0.0  0.0  0.0  0.0  0.0  0.0  
Exp0  17980.959  1  0.6435425034924864  0.35645749650751357  0.0  0.0  0.0  0.0  0.0  0.0  0.0  
Exp0  24614.76  1  0.9974977931996984  0.002502206800301632  0.0  0.0  0.0  0.0  0.0  0.0  0.0  
Exp0  21741.48  1  0.979387816899708  0.020612183100292086  0.0  0.0  0.0  0.0  0.0  0.0  0.0  
Exp0  13965.42  1  0.022070187979033658  0.9779298120209663  0.0  0.0  0.0  0.0  0.0  0.0  0.0  
Exp0  10271.32  1  0.00010471370765357061  0.9998952862923464  0.0  0.0  0.0  0.0  0.0  0.0  0.0  
Exp0  25582.36  1  0.9987039121897515  0.0012960878102485245  0.0  0.0  0.0  0.0  0.0  0.0  0.0  
Exp0  11943.3  1  0.0014710003681771221  0.9985289996318228  0.0  0.0  0.0  0.0  0.0  0.0  0.0  
Exp0  22132.62  1  0.9847394372618616  0.015260562738138372  0.0  0.0  0.0  0.0  0.0  0.0  0.0  
Exp0  11233.18  1  0.0005034827988246698  0.9994965172011753  0.0  0.0  0.0  0.0  0.0  0.0  0.0  
Exp0  24442.56  1  0.9971794127823636  0.0028205872176364395  0.0  0.0  0.0  0.0  0.0  0.0  0.0  
Exp0  27841.459  1  0.9996937368371656  0.0003062631628345057  0.0  0.0  0.0  0.0  0.0  0.0  0.0  
Exp0  21515.16  1  0.9754302547026122  0.024569745297387716  0.0  0.0  0.0  0.0  0.0  0.0  0.0  
Exp0  17784.16  1  0.5988495253745961  0.4011504746254039  0.0  0.0  0.0  0.0  0.0  0.0  0.0  
Exp0  15748.1  1  0.1539489779094384  0.8460510220905617  0.0  0.0  0.0  0.0  0.0  0.0  0.0  
Exp0  13302.04  1  0.009575242525716244  0.9904247574742837  0.0  0.0  0.0  0.0  0.0  0.0  0.0  
Exp0  13043.74  1  0.006821125004166817  0.9931788749958332  0.0  0.0  0.0  0.0  0.0  0.0  0.0  
Exp0  21587.32  1  0.976771311185627  0.02322868881437304  0.0  0.0  0.0  0.0  0.0  0.0  0.0  
Exp0  9694.86  1  3.792201638184618e-05  0.9999620779836182  0.0  0.0  0.0  0.0  0.0  0.0  0.0  
Exp0  15357.78  1  0.1053288043978195  0.8946711956021806  0.0  0.0  0.0  0.0  0.0  0.0  0.0  
Exp0  16340.14  1  0.2564855656459709  0.743514434354029  0.0  0.0  0.0  0.0  0.0  0.0  0.0  
Exp0  13723.52  1  0.016375866668730994  0.9836241333312691  0.0  0.0  0.0  0.0  0.0  0.0  0.0  
Exp0  18787.02  1  0.793745029400861  0.20625497059913897  0.0  0.0  0.0  0.0  0.0  0.0  0.0  
Exp0  25101.84  1  0.9982088387672057  0.001791161232794283  0.0  0.0  0.0  0.0  0.0  0.0  0.0  
Exp0  19141.26  1  0.8415418006210971  0.15845819937890307  0.0  0.0  0.0  0.0  0.0  0.0  0.0  
Exp0  23110.879  1  0.9926726482891408  0.007327351710859192  0.0  0.0  0.0  0.0  0.0  0.0  0.0  
Exp0  18552.5  1  0.7560138496188761  0.24398615038112384  0.0  0.0  0.0  0.0  0.0  0.0  0.0  
Exp0  14373.78  1  0.03592407944464153  0.9640759205553584  0.0  0.0  0.0  0.0  0.0  0.0  0.0  
Exp0  13511.96  1  0.012541843372685081  0.987458156627315  0.0  0.0  0.0  0.0  0.0  0.0  0.0  
Exp0  13923.6  1  0.02097109342614952  0.9790289065738504  0.0  0.0  0.0  0.0  0.0  0.0  0.0  
Exp0  10398.42  1  0.00012996418940177136  0.9998700358105982  0.0  0.0  0.0  0.0  0.0  0.0  0.0  
Exp0  25231.4  1  0.9983594572625197  0.001640542737480187  0.0  0.0  0.0  0.0  0.0  0.0  0.0  
Exp0  23259.299  1  0.9934288683046734  0.006571131695326629  0.0  0.0  0.0  0.0  0.0  0.0  0.0  
Exp0  30748.36  1  0.9999434364994098  5.656350059025987e-05  0.0  0.0  0.0  0.0  0.0  0.0  0.0  
Exp0  11478.36  1  0.0007347539205933224  0.9992652460794067  0.0  0.0  0.0  0.0  0.0  0.0  0.0  
Exp0  15206.899  1  0.09023656548346234  0.9097634345165377  0.0  0.0  0.0  0.0  0.0  0.0  0.0  
Exp0  15338.1  1  0.10324974963674027  0.8967502503632597  0.0  0.0  0.0  0.0  0.0  0.0  0.0  
Exp0  22490.14  1  0.9883648502152047  0.01163514978479521  0.0  0.0  0.0  0.0  0.0  0.0  0.0  
Exp0  26893.54  1  0.9994473693753374  0.0005526306246626131  0.0  0.0  0.0  0.0  0.0  0.0  0.0  
Exp0  10086.0  1  7.604016480355702e-05  0.9999239598351964  0.0  0.0  0.0  0.0  0.0  0.0  0.0  
Exp0  11856.38  1  0.0012947919700032609  0.9987052080299966  0.0  0.0  0.0  0.0  0.0  0.0  0.0  
Exp0  11704.68  1  0.0010338587051224926  0.9989661412948774  0.0  0.0  0.0  0.0  0.0  0.0  0.0  
Exp0  13625.12  1  0.014474696726663024  0.985525303273337  0.0  0.0  0.0  0.0  0.0  0.0  0.0  
Exp0  16354.08  1  0.2593125502508348  0.7406874497491652  0.0  0.0  0.0  0.0  0.0  0.0  0.0  
Exp0  17133.9  1  0.43948470912399795  0.560515290876002  0.0  0.0  0.0  0.0  0.0  0.0  0.0  
Exp0  11306.9795  1  0.0005646579221461355  0.9994353420778538  0.0  0.0  0.0  0.0  0.0  0.0  0.0  
Exp0  28493.36  1  0.9997934864282029  0.00020651357179711692  0.0  0.0  0.0  0.0  0.0  0.0  0.0  
Exp0  16313.899  1  0.2512130697884682  0.7487869302115318  0.0  0.0  0.0  0.0  0.0  0.0  0.0  
Exp0  20804.22  1  0.9570548503021092  0.04294514969789088  0.0  0.0  0.0  0.0  0.0  0.0  0.0  
Exp0  8905.2  1  8.483981816618037e-06  0.9999915160181834  0.0  0.0  0.0  0.0  0.0  0.0  0.0  
Exp0  21351.98  1  0.9720931564275958  0.0279068435724043  0.0  0.0  0.0  0.0  0.0  0.0  0.0  
Exp0  11429.16  1  0.0006815474727005945  0.9993184525272993  0.0  0.0  0.0  0.0  0.0  0.0  0.0  
Exp0  15405.34  1  0.11049418257998493  0.8895058174200151  0.0  0.0  0.0  0.0  0.0  0.0  0.0  
Exp0  15739.08  1  0.15265886871244033  0.8473411312875596  0.0  0.0  0.0  0.0  0.0  0.0  0.0  
Exp0  22559.02  1  0.9889527684726155  0.011047231527384481  0.0  0.0  0.0  0.0  0.0  0.0  0.0  
Exp0  16014.6  1  0.19575875385937677  0.8042412461406232  0.0  0.0  0.0  0.0  0.0  0.0  0.0  
Exp0  22496.7  1  0.988422207548997  0.011577792451003044  0.0  0.0  0.0  0.0  0.0  0.0  0.0  
Exp0  12459.08  1  0.0030750469871803528  0.9969249530128197  0.0  0.0  0.0  0.0  0.0  0.0  0.0  
Exp0  15324.16  1  0.1017982102291829  0.8982017897708171  0.0  0.0  0.0  0.0  0.0  0.0  0.0  
Exp0  25365.06  1  0.9985008780751864  0.0014991219248135224  0.0  0.0  0.0  0.0  0.0  0.0  0.0  
Exp0  17336.44  1  0.489996533426075  0.510003466573925  0.0  0.0  0.0  0.0  0.0  0.0  0.0  
Exp0  22648.4  1  0.9896694611376784  0.010330538862321702  0.0  0.0  0.0  0.0  0.0  0.0  0.0  
Exp0  30492.52  1  0.9999348114696399  6.518853036003681e-05  0.0  0.0  0.0  0.0  0.0  0.0  0.0  
Exp0  9434.92  1  2.349912783810393e-05  0.9999765008721618  0.0  0.0  0.0  0.0  0.0  0.0  0.0  
Exp0  26712.32  1  0.9993798576082275  0.0006201423917725086  0.0  0.0  0.0  0.0  0.0  0.0  0.0  
Exp0  16327.84  1  0.25400627235629586  0.7459937276437041  0.0  0.0  0.0  0.0  0.0  0.0  0.0  
Exp0  15825.18  1  0.1653022723639825  0.8346977276360175  0.0  0.0  0.0  0.0  0.0  0.0  0.0  
Exp0  14107.28  1  0.026203247542002706  0.9737967524579973  0.0  0.0  0.0  0.0  0.0  0.0  0.0  
Exp0  27164.14  1  0.9995340672712973  0.0004659327287026172  0.0  0.0  0.0  0.0  0.0  0.0  0.0  
Exp0  26134.22  1  0.9990994227675868  0.000900577232413302  0.0  0.0  0.0  0.0  0.0  0.0  0.0  
Exp0  18007.2  1  0.6492986929503592  0.3507013070496407  0.0  0.0  0.0  0.0  0.0  0.0  0.0  
Exp0  14454.14  1  0.03943706941875103  0.9605629305812489  0.0  0.0  0.0  0.0  0.0  0.0  0.0  
Exp0  22247.42  1  0.9860175452672246  0.013982454732775339  0.0  0.0  0.0  0.0  0.0  0.0  0.0  
Exp0  22595.92  1  0.9892547704076229  0.010745229592377083  0.0  0.0  0.0  0.0  0.0  0.0  0.0  
Exp0  20863.26  1  0.9590133077694969  0.04098669223050311  0.0  0.0  0.0  0.0  0.0  0.0  0.0  
Exp0  15749.74  1  0.15418504031539412  0.8458149596846058  0.0  0.0  0.0  0.0  0.0  0.0  0.0  
Exp0  11197.92  1  0.0004765078358478691  0.999523492164152  0.0  0.0  0.0  0.0  0.0  0.0  0.0  
Exp0  19431.54  1  0.8731530670579238  0.1268469329420762  0.0  0.0  0.0  0.0  0.0  0.0  0.0  
Exp0  13457.02  1  0.01169229278030718  0.9883077072196929  0.0  0.0  0.0  0.0  0.0  0.0  0.0  
Exp0  28663.1  1  0.9998133419078588  0.00018665809214126784  0.0  0.0  0.0  0.0  0.0  0.0  0.0  
Exp0  10039.26  1  7.007730129711477e-05  0.9999299226987028  0.0  0.0  0.0  0.0  0.0  0.0  0.0  
Exp0  10730.52  1  0.00022566956909746244  0.9997743304309026  0.0  0.0  0.0  0.0  0.0  0.0  0.0  
Exp0  11772.74  1  0.0011441333588489032  0.9988558666411511  0.0  0.0  0.0  0.0  0.0  0.0  0.0  
Exp0  11521.0  1  0.0007840098665438901  0.9992159901334561  0.0  0.0  0.0  0.0  0.0  0.0  0.0  
Exp0  21422.5  1  0.9735893076906108  0.026410692309389305  0.0  0.0  0.0  0.0  0.0  0.0  0.0  
Exp0  21129.76  1  0.9667803581660097  0.03321964183399025  0.0  0.0  0.0  0.0  0.0  0.0  0.0  
Exp0  15040.439  1  0.0757279677822452  0.9242720322177548  0.0  0.0  0.0  0.0  0.0  0.0  0.0  
Exp0  22454.879  1  0.9880512157323087  0.01194878426769136  0.0  0.0  0.0  0.0  0.0  0.0  0.0  
Exp0  28611.44  1  0.999807522368855  0.00019247763114505506  0.0  0.0  0.0  0.0  0.0  0.0  0.0  
Exp0  13390.6  1  0.01073669923201494  0.989263300767985  0.0  0.0  0.0  0.0  0.0  0.0  0.0  
Exp0  25185.48  1  0.9983076818029158  0.0016923181970841424  0.0  0.0  0.0  0.0  0.0  0.0  0.0  
Exp0  18210.56  1  0.692082973123828  0.3079170268761719  0.0  0.0  0.0  0.0  0.0  0.0  0.0  
Exp0  26612.28  1  0.999338890831936  0.0006611091680639847  0.0  0.0  0.0  0.0  0.0  0.0  0.0  
Exp0  12914.18  1  0.0057371855937234555  0.9942628144062765  0.0  0.0  0.0  0.0  0.0  0.0  0.0  
Exp0  21861.2  1  0.98120757227577  0.018792427724229958  0.0  0.0  0.0  0.0  0.0  0.0  0.0  
Exp0  15959.66  1  0.18654952136722705  0.813450478632773  0.0  0.0  0.0  0.0  0.0  0.0  0.0  
Exp0  20029.32  1  0.9206291982920809  0.07937080170791909  0.0  0.0  0.0  0.0  0.0  0.0  0.0  
Exp0  13001.92  1  0.006451927316742778  0.9935480726832572  0.0  0.0  0.0  0.0  0.0  0.0  0.0  
Exp0  13807.16  1  0.018170411161982626  0.9818295888380174  0.0  0.0  0.0  0.0  0.0  0.0  0.0  
Exp0  11840.8  1  0.0012653870115947863  0.9987346129884053  0.0  0.0  0.0  0.0  0.0  0.0  0.0  
Exp0  10286.08  1  0.00010738862896519  0.9998926113710348  0.0  0.0  0.0  0.0  0.0  0.0  0.0  
Exp0  20471.3  1  0.9440917115931163  0.05590828840688361  0.0  0.0  0.0  0.0  0.0  0.0  0.0  
Exp0  12864.9795  1  0.0053694555482390275  0.9946305444517609  0.0  0.0  0.0  0.0  0.0  0.0  0.0  
Exp0  18905.1  1  0.8108741331356009  0.1891258668643992  0.0  0.0  0.0  0.0  0.0  0.0  0.0  
Exp0  12941.24  1  0.005949281867529191  0.9940507181324708  0.0  0.0  0.0  0.0  0.0  0.0  0.0  
Exp0  14407.399  1  0.037358329943103404  0.9626416700568966  0.0  0.0  0.0  0.0  0.0  0.0  0.0  
Exp0  12591.1  1  0.003694255966374701  0.9963057440336253  0.0  0.0  0.0  0.0  0.0  0.0  0.0  
Exp0  27218.26  1  0.9995496066539917  0.00045039334600830805  0.0  0.0  0.0  0.0  0.0  0.0  0.0  
Exp0  24175.24  1  0.996597516058169  0.003402483941831013  0.0  0.0  0.0  0.0  0.0  0.0  0.0  
Exp0  11199.56  1  0.00047773426800375054  0.9995222657319962  0.0  0.0  0.0  0.0  0.0  0.0  0.0  
Exp0  13842.42  1  0.018979786327155395  0.9810202136728446  0.0  0.0  0.0  0.0  0.0  0.0  0.0  
Exp0  24176.879  1  0.9966014263559193  0.003398573644080631  0.0  0.0  0.0  0.0  0.0  0.0  0.0  
Exp0  20682.04  1  0.9526943166659242  0.047305683334075845  0.0  0.0  0.0  0.0  0.0  0.0  0.0  
Exp0  21347.879  1  0.9720036777711759  0.02799632222882405  0.0  0.0  0.0  0.0  0.0  0.0  0.0  
Exp0  21774.28  1  0.9799039893815232  0.020096010618476715  0.0  0.0  0.0  0.0  0.0  0.0  0.0  
Exp0  29448.66  1  0.9998821623291573  0.0001178376708426562  0.0  0.0  0.0  0.0  0.0  0.0  0.0  
Exp0  28326.9  1  0.9997718284992843  0.00022817150071572243  0.0  0.0  0.0  0.0  0.0  0.0  0.0  
Exp0  15382.38  1  0.10797495443234491  0.892025045567655  0.0  0.0  0.0  0.0  0.0  0.0  0.0  
Exp0  11824.399  1  0.0012351061419279257  0.998764893858072  0.0  0.0  0.0  0.0  0.0  0.0  0.0  
Exp0  7439.86  1  3.5236172476396953e-07  0.9999996476382752  0.0  0.0  0.0  0.0  0.0  0.0  0.0  
Exp0  15233.14  1  0.09272482149387389  0.907275178506126  0.0  0.0  0.0  0.0  0.0  0.0  0.0  
Exp0  14689.4795  1  0.051561120507911035  0.9484388794920889  0.0  0.0  0.0  0.0  0.0  0.0  0.0  
Exp0  32675.36  1  0.9999798333478459  2.0166652154148456e-05  0.0  0.0  0.0  0.0  0.0  0.0  0.0  
Exp0  24477.0  1  0.9972463528316502  0.00275364716834977  0.0  0.0  0.0  0.0  0.0  0.0  0.0  
Exp0  20769.78  1  0.9558688582241158  0.044131141775884127  0.0  0.0  0.0  0.0  0.0  0.0  0.0  
Exp0  11238.92  1  0.0005080087988191144  0.9994919912011809  0.0  0.0  0.0  0.0  0.0  0.0  0.0  
Exp0  26923.06  1  0.9994576102235513  0.0005423897764487421  0.0  0.0  0.0  0.0  0.0  0.0  0.0  
Exp0  14155.66  1  0.02776691658119761  0.9722330834188024  0.0  0.0  0.0  0.0  0.0  0.0  0.0  
Exp0  13680.88  1  0.015525288481945402  0.9844747115180545  0.0  0.0  0.0  0.0  0.0  0.0  0.0  
Exp0  12541.08  1  0.003447066471345746  0.9965529335286543  0.0  0.0  0.0  0.0  0.0  0.0  0.0  
Exp0  16189.26  1  0.22705120922981878  0.7729487907701812  0.0  0.0  0.0  0.0  0.0  0.0  0.0  
Exp0  21222.42  1  0.9691120736299594  0.030887926370040515  0.0  0.0  0.0  0.0  0.0  0.0  0.0  
Exp0  12632.1  1  0.0039091825392499  0.99609081746075  0.0  0.0  0.0  0.0  0.0  0.0  0.0  
Exp0  23551.22  1  0.9946862479007135  0.005313752099286625  0.0  0.0  0.0  0.0  0.0  0.0  0.0  
Exp0  15787.46  1  0.1596716540092994  0.8403283459907006  0.0  0.0  0.0  0.0  0.0  0.0  0.0  
Exp0  7726.86  1  6.894279891814843e-07  0.9999993105720109  0.0  0.0  0.0  0.0  0.0  0.0  0.0  
Exp0  9796.54  1  4.556477845604774e-05  0.9999544352215439  0.0  0.0  0.0  0.0  0.0  0.0  0.0  
Exp0  22178.54  1  0.9852647141350221  0.014735285864977837  0.0  0.0  0.0  0.0  0.0  0.0  0.0  
Exp0  22456.52  1  0.988065931246029  0.011934068753970932  0.0  0.0  0.0  0.0  0.0  0.0  0.0  
Exp0  13779.28  1  0.01755298112250201  0.982447018877498  0.0  0.0  0.0  0.0  0.0  0.0  0.0  
Exp0  10497.64  1  0.0001535471894023582  0.9998464528105976  0.0  0.0  0.0  0.0  0.0  0.0  0.0  
Exp0  18272.06  1  0.7043450410262584  0.2956549589737416  0.0  0.0  0.0  0.0  0.0  0.0  0.0  
Exp0  23768.52  1  0.9954560548614277  0.004543945138572212  0.0  0.0  0.0  0.0  0.0  0.0  0.0  
Exp0  8892.08  1  8.26612464796453e-06  0.999991733875352  0.0  0.0  0.0  0.0  0.0  0.0  0.0  
Exp0  20379.459  1  0.939865907020686  0.06013409297931402  0.0  0.0  0.0  0.0  0.0  0.0  0.0  
Exp0  9677.64  1  3.675349112364478e-05  0.9999632465088764  0.0  0.0  0.0  0.0  0.0  0.0  0.0  
Exp0  26428.6  1  0.99925602325071  0.0007439767492900764  0.0  0.0  0.0  0.0  0.0  0.0  0.0  
Exp0  15460.28  1  0.11671296228176024  0.8832870377182398  0.0  0.0  0.0  0.0  0.0  0.0  0.0  
Exp0  9999.9  1  6.540013228697519e-05  0.999934599867713  0.0  0.0  0.0  0.0  0.0  0.0  0.0  
Exp0  22089.16  1  0.9842242598170182  0.015775740182981737  0.0  0.0  0.0  0.0  0.0  0.0  0.0  
Exp0  14026.92  1  0.02378254070462034  0.9762174592953797  0.0  0.0  0.0  0.0  0.0  0.0  0.0  
Exp0  11726.0  1  0.0010672788746680522  0.9989327211253319  0.0  0.0  0.0  0.0  0.0  0.0  0.0  
Exp0  22926.379  1  0.9916027420166547  0.008397257983345247  0.0  0.0  0.0  0.0  0.0  0.0  0.0  
Exp0  21003.48  1  0.9633078582144917  0.03669214178550836  0.0  0.0  0.0  0.0  0.0  0.0  0.0  
Exp0  24221.16  1  0.9967058450242055  0.003294154975794631  0.0  0.0  0.0  0.0  0.0  0.0  0.0  
Exp0  21005.12  1  0.9633552167937277  0.03664478320627228  0.0  0.0  0.0  0.0  0.0  0.0  0.0  
Exp0  22780.42  1  0.9906402019745639  0.009359798025436036  0.0  0.0  0.0  0.0  0.0  0.0  0.0  
Exp0  22281.86  1  0.9863787493392061  0.013621250660793895  0.0  0.0  0.0  0.0  0.0  0.0  0.0  
Exp0  27893.94  1  0.9997034044305284  0.0002965955694716069  0.0  0.0  0.0  0.0  0.0  0.0  0.0  
Exp0  20959.2  1  0.9620037500855109  0.03799624991448913  0.0  0.0  0.0  0.0  0.0  0.0  0.0  
Exp0  17584.08  1  0.5511115688026442  0.4488884311973558  0.0  0.0  0.0  0.0  0.0  0.0  0.0  
Exp0  20571.34  1  0.9483564366725319  0.05164356332746808  0.0  0.0  0.0  0.0  0.0  0.0  0.0  
Exp0  10838.76  1  0.00026910862651322314  0.9997308913734868  0.0  0.0  0.0  0.0  0.0  0.0  0.0  
Exp0  20773.879  1  0.9560115135445281  0.04398848645547185  0.0  0.0  0.0  0.0  0.0  0.0  0.0  
Exp0  12276.22  1  0.0023766689227083682  0.9976233310772916  0.0  0.0  0.0  0.0  0.0  0.0  0.0  
Exp0  15739.08  1  0.15265886871244033  0.8473411312875596  0.0  0.0  0.0  0.0  0.0  0.0  0.0  
Exp0  25657.799  1  0.9987674193961326  0.0012325806038673323  0.0  0.0  0.0  0.0  0.0  0.0  0.0  
Exp0  12492.7  1  0.003222783388966394  0.9967772166110336  0.0  0.0  0.0  0.0  0.0  0.0  0.0  
Exp0  14066.28  1  0.02494142274848096  0.975058577251519  0.0  0.0  0.0  0.0  0.0  0.0  0.0  
Exp0  28568.799  1  0.9998025745123585  0.00019742548764136884  0.0  0.0  0.0  0.0  0.0  0.0  0.0  
Exp0  28226.04  1  0.9997575430344802  0.0002424569655197957  0.0  0.0  0.0  0.0  0.0  0.0  0.0  
Exp0  13161.0  1  0.007964233684976164  0.9920357663150238  0.0  0.0  0.0  0.0  0.0  0.0  0.0  
Exp0  30476.12  1  0.9999342128704087  6.578712959134192e-05  0.0  0.0  0.0  0.0  0.0  0.0  0.0  
Exp0  15319.24  1  0.1012894905437712  0.8987105094562288  0.0  0.0  0.0  0.0  0.0  0.0  0.0  
Exp0  12546.0  1  0.003470662821588904  0.9965293371784111  0.0  0.0  0.0  0.0  0.0  0.0  0.0  
Exp0  16150.72  1  0.21988611677431355  0.7801138832256865  0.0  0.0  0.0  0.0  0.0  0.0  0.0  
Exp0  10710.84  1  0.0002185176016055172  0.9997814823983944  0.0  0.0  0.0  0.0  0.0  0.0  0.0  
Exp0  26299.04  1  0.9991909811546515  0.0008090188453485069  0.0  0.0  0.0  0.0  0.0  0.0  0.0  
Exp0  12222.92  1  0.002203007348974391  0.9977969926510256  0.0  0.0  0.0  0.0  0.0  0.0  0.0  
Exp0  13284.0  1  0.009353463539239909  0.9906465364607601  0.0  0.0  0.0  0.0  0.0  0.0  0.0  
Exp0  16531.2  1  0.2967169379599405  0.7032830620400595  0.0  0.0  0.0  0.0  0.0  0.0  0.0  
Exp0  28308.04  1  0.9997692254770478  0.000230774522952129  0.0  0.0  0.0  0.0  0.0  0.0  0.0  
Exp0  10337.74  1  0.00011726812117433249  0.9998827318788257  0.0  0.0  0.0  0.0  0.0  0.0  0.0  
Exp0  26372.02  1  0.999228331606076  0.0007716683939240151  0.0  0.0  0.0  0.0  0.0  0.0  0.0  
Exp0  22427.82  1  0.987804571613219  0.01219542838678109  0.0  0.0  0.0  0.0  0.0  0.0  0.0  
Exp0  34130.04  1  0.9999903573673101  9.642632689874099e-06  0.0  0.0  0.0  0.0  0.0  0.0  0.0  
Exp0  20685.32  1  0.9528171165628376  0.047182883437162246  0.0  0.0  0.0  0.0  0.0  0.0  0.0  
Exp0  31656.1  1  0.999965482119864  3.451788013599678e-05  0.0  0.0  0.0  0.0  0.0  0.0  0.0  
Exp0  11193.82  1  0.00047346096415427225  0.9995265390358458  0.0  0.0  0.0  0.0  0.0  0.0  0.0  
Exp0  11807.18  1  0.001204058618474456  0.9987959413815255  0.0  0.0  0.0  0.0  0.0  0.0  0.0  
Exp0  16895.28  1  0.3808629136765639  0.6191370863234361  0.0  0.0  0.0  0.0  0.0  0.0  0.0  
Exp0  9753.08  1  4.213585131665359e-05  0.9999578641486834  0.0  0.0  0.0  0.0  0.0  0.0  0.0  
Exp0  15158.52  1  0.0857971056026223  0.9142028943973777  0.0  0.0  0.0  0.0  0.0  0.0  0.0  
Exp0  13145.42  1  0.007802673940855071  0.9921973260591449  0.0  0.0  0.0  0.0  0.0  0.0  0.0  
Exp0  9726.84  1  4.018453073183802e-05  0.9999598154692682  0.0  0.0  0.0  0.0  0.0  0.0  0.0  
Exp0  31819.28  1  0.9999683656464258  3.163435357427525e-05  0.0  0.0  0.0  0.0  0.0  0.0  0.0  
Exp0  32745.06  1  0.9999805488599627  1.9451140037311453e-05  0.0  0.0  0.0  0.0  0.0  0.0  0.0  
Exp0  24211.32  1  0.9966829627864408  0.003317037213559223  0.0  0.0  0.0  0.0  0.0  0.0  0.0  
Exp0  24065.36  1  0.9963226279326309  0.003677372067369151  0.0  0.0  0.0  0.0  0.0  0.0  0.0  
Exp0  24544.24  1  0.9973722511187915  0.002627748881208418  0.0  0.0  0.0  0.0  0.0  0.0  0.0  
Exp0  14217.16  1  0.029877139826393263  0.9701228601736067  0.0  0.0  0.0  0.0  0.0  0.0  0.0  
Exp0  12389.38  1  0.002788777004756558  0.9972112229952433  0.0  0.0  0.0  0.0  0.0  0.0  0.0  
Exp0  14702.6  1  0.05232484750096989  0.9476751524990301  0.0  0.0  0.0  0.0  0.0  0.0  0.0  
Exp0  18140.86  1  0.6777975858566414  0.32220241414335865  0.0  0.0  0.0  0.0  0.0  0.0  0.0  
Exp0  26035.82  1  0.9990395704169209  0.00096042958307912  0.0  0.0  0.0  0.0  0.0  0.0  0.0  
Exp0  21096.14  1  0.9658901449934807  0.03410985500651924  0.0  0.0  0.0  0.0  0.0  0.0  0.0  
Exp0  22890.299  1  0.9913748917681338  0.008625108231866241  0.0  0.0  0.0  0.0  0.0  0.0  0.0  
Exp0  10508.3  1  0.00015630698042403337  0.999843693019576  0.0  0.0  0.0  0.0  0.0  0.0  0.0  
Exp0  25992.36  1  0.999011811944488  0.0009881880555119942  0.0  0.0  0.0  0.0  0.0  0.0  0.0  
Exp0  12309.02  1  0.002489813047909634  0.9975101869520904  0.0  0.0  0.0  0.0  0.0  0.0  0.0  
Exp0  19716.9  1  0.8984622297144453  0.10153777028555463  0.0  0.0  0.0  0.0  0.0  0.0  0.0  
Exp0  19810.379  1  0.9056551396542648  0.09434486034573517  0.0  0.0  0.0  0.0  0.0  0.0  0.0  
Exp0  17034.68  1  0.4149087578582315  0.5850912421417686  0.0  0.0  0.0  0.0  0.0  0.0  0.0  
Exp0  10564.06  1  0.00017152400538148293  0.9998284759946184  0.0  0.0  0.0  0.0  0.0  0.0  0.0  
Exp0  29787.32  1  0.9999029811056047  9.701889439523674e-05  0.0  0.0  0.0  0.0  0.0  0.0  0.0  
Exp0  10815.8  1  0.00025928707608906764  0.999740712923911  0.0  0.0  0.0  0.0  0.0  0.0  0.0  
Exp0  15425.84  1  0.11278194837499618  0.8872180516250038  0.0  0.0  0.0  0.0  0.0  0.0  0.0  
Exp0  10346.76  1  0.00011907790447020449  0.9998809220955298  0.0  0.0  0.0  0.0  0.0  0.0  0.0  
Exp0  13179.04  1  0.008155169807582286  0.9918448301924178  0.0  0.0  0.0  0.0  0.0  0.0  0.0  
Exp0  11448.02  1  0.0007014982970965802  0.9992985017029034  0.0  0.0  0.0  0.0  0.0  0.0  0.0  
Exp0  23959.58  1  0.9960357758305893  0.003964224169410684  0.0  0.0  0.0  0.0  0.0  0.0  0.0  
Exp0  20924.76  1  0.9609567739533075  0.03904322604669255  0.0  0.0  0.0  0.0  0.0  0.0  0.0  
Exp0  18395.879  1  0.7280299969253095  0.27197000307469055  0.0  0.0  0.0  0.0  0.0  0.0  0.0  
Exp0  12004.8  1  0.001609028250696879  0.998390971749303  0.0  0.0  0.0  0.0  0.0  0.0  0.0  
Exp0  13460.3  1  0.011741513154319039  0.9882584868456811  0.0  0.0  0.0  0.0  0.0  0.0  0.0  
Exp0  10983.08  1  0.0003393496422866304  0.9996606503577133  0.0  0.0  0.0  0.0  0.0  0.0  0.0  
Exp0  13848.9795  1  0.01913404870039206  0.980865951299608  0.0  0.0  0.0  0.0  0.0  0.0  0.0  
Exp0  30859.06  1  0.999946784983789  5.321501621111581e-05  0.0  0.0  0.0  0.0  0.0  0.0  0.0  
Exp0  24465.52  1  0.9972242490189406  0.0027757509810594216  0.0  0.0  0.0  0.0  0.0  0.0  0.0  
Exp0  10609.9795  1  0.000185092586373142  0.9998149074136268  0.0  0.0  0.0  0.0  0.0  0.0  0.0  
Exp0  16818.2  1  0.362387836421747  0.6376121635782529  0.0  0.0  0.0  0.0  0.0  0.0  0.0  
Exp0  21466.78  1  0.9744862291263564  0.02551377087364363  0.0  0.0  0.0  0.0  0.0  0.0  0.0  
Exp0  20864.08  1  0.9590401008034228  0.04095989919657716  0.0  0.0  0.0  0.0  0.0  0.0  0.0  
Exp0  9496.42  1  2.6348385793670958e-05  0.9999736516142064  0.0  0.0  0.0  0.0  0.0  0.0  0.0  
Exp0  15167.54  1  0.08661077483643223  0.9133892251635679  0.0  0.0  0.0  0.0  0.0  0.0  0.0  
Exp0  10703.46  1  0.0002158927629087696  0.9997841072370912  0.0  0.0  0.0  0.0  0.0  0.0  0.0  
Exp0  24222.799  1  0.9967096681076794  0.0032903318923206528  0.0  0.0  0.0  0.0  0.0  0.0  0.0  
Exp0  13675.14  1  0.01541411332614443  0.9845858866738556  0.0  0.0  0.0  0.0  0.0  0.0  0.0  
Exp0  25205.16  1  0.9983300738342271  0.0016699261657729632  0.0  0.0  0.0  0.0  0.0  0.0  0.0  
Exp0  19082.22  1  0.8343095978996249  0.16569040210037503  0.0  0.0  0.0  0.0  0.0  0.0  0.0  
Exp0  22010.44  1  0.9832441170495829  0.016755882950417106  0.0  0.0  0.0  0.0  0.0  0.0  0.0  
Exp0  12568.14  1  0.003578788692081545  0.9964212113079184  0.0  0.0  0.0  0.0  0.0  0.0  0.0  
Exp0  10469.76  1  0.0001465427878374366  0.9998534572121626  0.0  0.0  0.0  0.0  0.0  0.0  0.0  
Exp0  22858.32  1  0.9911675292682841  0.008832470731715883  0.0  0.0  0.0  0.0  0.0  0.0  0.0  
Exp0  26291.66  1  0.9991871049162294  0.0008128950837705951  0.0  0.0  0.0  0.0  0.0  0.0  0.0  
Exp0  26456.48  1  0.999269279646247  0.0007307203537529786  0.0  0.0  0.0  0.0  0.0  0.0  0.0  
Exp0  13682.52  1  0.0155573483932255  0.9844426516067745  0.0  0.0  0.0  0.0  0.0  0.0  0.0  
Exp0  12379.54  1  0.0027504377121732072  0.9972495622878268  0.0  0.0  0.0  0.0  0.0  0.0  0.0  
Exp0  26055.5  1  0.9990518683341353  0.0009481316658647891  0.0  0.0  0.0  0.0  0.0  0.0  0.0  
Exp0  18062.14  1  0.6611835878127167  0.3388164121872833  0.0  0.0  0.0  0.0  0.0  0.0  0.0  
Exp0  20320.42  1  0.9369820228195602  0.06301797718043975  0.0  0.0  0.0  0.0  0.0  0.0  0.0  
Exp0  17856.32  1  0.6155334585004834  0.3844665414995166  0.0  0.0  0.0  0.0  0.0  0.0  0.0  
Exp0  12385.28  1  0.0027727646796273896  0.9972272353203726  0.0  0.0  0.0  0.0  0.0  0.0  0.0  
Exp0  15699.72  1  0.14712574404136253  0.8528742559586374  0.0  0.0  0.0  0.0  0.0  0.0  0.0  
Exp0  23254.379  1  0.9934051669872027  0.006594833012797217  0.0  0.0  0.0  0.0  0.0  0.0  0.0  
Exp0  24507.34  1  0.9973039337106592  0.0026960662893409045  0.0  0.0  0.0  0.0  0.0  0.0  0.0  
Exp0  11947.399  1  0.001479840390516324  0.9985201596094836  0.0  0.0  0.0  0.0  0.0  0.0  0.0  
Exp0  16600.9  1  0.31214110474076867  0.6878588952592314  0.0  0.0  0.0  0.0  0.0  0.0  0.0  
Exp0  10495.18  1  0.0001529158878512208  0.9998470841121488  0.0  0.0  0.0  0.0  0.0  0.0  0.0  
Exp0  15757.12  1  0.15524646573584722  0.8447535342641527  0.0  0.0  0.0  0.0  0.0  0.0  0.0  
Exp0  12996.18  1  0.006402735509092771  0.9935972644909072  0.0  0.0  0.0  0.0  0.0  0.0  0.0  
Exp0  24373.68  1  0.9970403161442934  0.002959683855706604  0.0  0.0  0.0  0.0  0.0  0.0  0.0  
Exp0  10928.96  1  0.00031120236068638647  0.9996887976393135  0.0  0.0  0.0  0.0  0.0  0.0  0.0  
Exp0  16730.459  1  0.34173977386401927  0.6582602261359808  0.0  0.0  0.0  0.0  0.0  0.0  0.0  
Exp0  17494.7  1  0.5292373495592658  0.4707626504407341  0.0  0.0  0.0  0.0  0.0  0.0  0.0  
Exp0  10987.18  1  0.0003415785656201149  0.9996584214343799  0.0  0.0  0.0  0.0  0.0  0.0  0.0  
Exp0  17683.3  1  0.5750294643954813  0.42497053560451864  0.0  0.0  0.0  0.0  0.0  0.0  0.0  
Exp0  12403.32  1  0.0028439760558318554  0.9971560239441682  0.0  0.0  0.0  0.0  0.0  0.0  0.0  
Exp0  22967.379  1  0.9918539586751087  0.00814604132489136  0.0  0.0  0.0  0.0  0.0  0.0  0.0  
Exp0  12637.02  1  0.003935788050819223  0.9960642119491808  0.0  0.0  0.0  0.0  0.0  0.0  0.0  
Exp0  12289.34  1  0.002421343407119462  0.9975786565928806  0.0  0.0  0.0  0.0  0.0  0.0  0.0  
Exp0  16224.52  1  0.23373641887791527  0.7662635811220847  0.0  0.0  0.0  0.0  0.0  0.0  0.0  
Exp0  13597.24  1  0.013974512323133386  0.9860254876768666  0.0  0.0  0.0  0.0  0.0  0.0  0.0  
Exp0  22276.94  1  0.9863277624900213  0.01367223750997874  0.0  0.0  0.0  0.0  0.0  0.0  0.0  
Exp0  16472.98  1  0.2841284471959274  0.7158715528040727  0.0  0.0  0.0  0.0  0.0  0.0  0.0  
Exp0  20501.64  1  0.9454215769213841  0.054578423078615886  0.0  0.0  0.0  0.0  0.0  0.0  0.0  
Exp0  21890.72  1  0.9816299026855125  0.018370097314487428  0.0  0.0  0.0  0.0  0.0  0.0  0.0  
Exp0  27253.52  1  0.9995594320851025  0.0004405679148973962  0.0  0.0  0.0  0.0  0.0  0.0  0.0  
Exp0  16370.4795  1  0.26266048476680837  0.7373395152331916  0.0  0.0  0.0  0.0  0.0  0.0  0.0  
Exp0  22271.2  1  0.9862681418753713  0.013731858124628762  0.0  0.0  0.0  0.0  0.0  0.0  0.0  
Exp0  21898.1  1  0.9817339680323818  0.018266031967618238  0.0  0.0  0.0  0.0  0.0  0.0  0.0  
Exp0  10919.939  1  0.0003067300718949429  0.999693269928105  0.0  0.0  0.0  0.0  0.0  0.0  0.0  
Exp0  12321.32  1  0.0025335383039074167  0.9974664616960925  0.0  0.0  0.0  0.0  0.0  0.0  0.0  
Exp0  13505.399  1  0.012437431033625391  0.9875625689663745  0.0  0.0  0.0  0.0  0.0  0.0  0.0  
Exp0  21320.0  1  0.9713861995831162  0.02861380041688374  0.0  0.0  0.0  0.0  0.0  0.0  0.0  
Exp0  16570.56  1  0.3053797588962967  0.6946202411037032  0.0  0.0  0.0  0.0  0.0  0.0  0.0  
Exp0  18694.36  1  0.7794322684369306  0.22056773156306944  0.0  0.0  0.0  0.0  0.0  0.0  0.0  
Exp0  26149.799  1  0.9991085246684333  0.0008914753315667724  0.0  0.0  0.0  0.0  0.0  0.0  0.0  
Exp0  19652.12  1  0.8931729419135886  0.10682705808641135  0.0  0.0  0.0  0.0  0.0  0.0  0.0  
Exp0  29874.24  1  0.9999076695048975  9.233049510239907e-05  0.0  0.0  0.0  0.0  0.0  0.0  0.0  
Exp0  22891.12  1  0.9913801223441718  0.008619877655828188  0.0  0.0  0.0  0.0  0.0  0.0  0.0  
Exp0  11090.5  1  0.00040246609874289876  0.999597533901257  0.0  0.0  0.0  0.0  0.0  0.0  0.0  
Exp0  9132.34  1  1.3229889855675589e-05  0.9999867701101443  0.0  0.0  0.0  0.0  0.0  0.0  0.0  
Exp0  13653.0  1  0.014991628518437656  0.9850083714815624  0.0  0.0  0.0  0.0  0.0  0.0  0.0  
Exp0  21333.12  1  0.9716782998440326  0.02832170015596726  0.0  0.0  0.0  0.0  0.0  0.0  0.0  
Exp0  18800.959  1  0.7958314052111444  0.2041685947888557  0.0  0.0  0.0  0.0  0.0  0.0  0.0  
Exp0  10473.86  1  0.0001475531421749462  0.999852446857825  0.0  0.0  0.0  0.0  0.0  0.0  0.0  
Exp0  15454.54  1  0.11605004623052709  0.8839499537694729  0.0  0.0  0.0  0.0  0.0  0.0  0.0  
Exp0  18718.959  1  0.7833086060851373  0.21669139391486267  0.0  0.0  0.0  0.0  0.0  0.0  0.0  
Exp0  23339.66  1  0.9938035993118735  0.006196400688126433  0.0  0.0  0.0  0.0  0.0  0.0  0.0  
Exp0  11562.82  1  0.0008353119502146159  0.9991646880497853  0.0  0.0  0.0  0.0  0.0  0.0  0.0  
Exp0  28115.34  1  0.9997407646794807  0.00025923532051932665  0.0  0.0  0.0  0.0  0.0  0.0  0.0  
Exp0  25666.0  1  0.9987741148176467  0.0012258851823532594  0.0  0.0  0.0  0.0  0.0  0.0  0.0  
Exp0  15528.34  1  0.12480238753842772  0.8751976124615722  0.0  0.0  0.0  0.0  0.0  0.0  0.0  
Exp0  26384.32  1  0.9992344398798552  0.0007655601201448366  0.0  0.0  0.0  0.0  0.0  0.0  0.0  
Exp0  10210.64  1  9.435981638503989e-05  0.9999056401836149  0.0  0.0  0.0  0.0  0.0  0.0  0.0  
Exp0  23931.7  1  0.995956312885496  0.004043687114503954  0.0  0.0  0.0  0.0  0.0  0.0  0.0  
Exp0  26282.64  1  0.9991823348657499  0.0008176651342500619  0.0  0.0  0.0  0.0  0.0  0.0  0.0  
Exp0  19020.72  1  0.826473165557673  0.17352683444232703  0.0  0.0  0.0  0.0  0.0  0.0  0.0  
Exp0  20773.06  1  0.9559833047461908  0.0440166952538092  0.0  0.0  0.0  0.0  0.0  0.0  0.0  
Exp0  13530.82  1  0.012846407925629038  0.9871535920743709  0.0  0.0  0.0  0.0  0.0  0.0  0.0  
Exp0  14817.399  1  0.05944666757850275  0.9405533324214972  0.0  0.0  0.0  0.0  0.0  0.0  0.0  
Exp0  23064.14  1  0.9924159825869538  0.007584017413046247  0.0  0.0  0.0  0.0  0.0  0.0  0.0  
Exp0  12799.38  1  0.004913448167038406  0.9950865518329616  0.0  0.0  0.0  0.0  0.0  0.0  0.0  
Exp0  11075.74  1  0.00039318569018451674  0.9996068143098156  0.0  0.0  0.0  0.0  0.0  0.0  0.0  
Exp0  12988.8  1  0.006340024742832356  0.9936599752571676  0.0  0.0  0.0  0.0  0.0  0.0  0.0  
Exp0  14645.2  1  0.04905477093614503  0.9509452290638549  0.0  0.0  0.0  0.0  0.0  0.0  0.0  
Exp0  8079.46  1  1.5195591956965414e-06  0.9999984804408042  0.0  0.0  0.0  0.0  0.0  0.0  0.0  
Exp0  23279.799  1  0.9935266904052399  0.006473309594760155  0.0  0.0  0.0  0.0  0.0  0.0  0.0  
Exp0  10963.4  1  0.00032884738600289995  0.9996711526139971  0.0  0.0  0.0  0.0  0.0  0.0  0.0  
Exp0  26460.58  1  0.9992712044795504  0.0007287955204494872  0.0  0.0  0.0  0.0  0.0  0.0  0.0  
Exp0  19488.94  1  0.8786754863649072  0.12132451363509285  0.0  0.0  0.0  0.0  0.0  0.0  0.0  
Exp0  14492.68  1  0.04122918324162532  0.9587708167583747  0.0  0.0  0.0  0.0  0.0  0.0  0.0  
Exp0  13951.4795  1  0.02169804314853983  0.9783019568514603  0.0  0.0  0.0  0.0  0.0  0.0  0.0  
Exp0  15803.859  1  0.1621027130005797  0.8378972869994202  0.0  0.0  0.0  0.0  0.0  0.0  0.0  
Exp0  16793.6  1  0.35655309272543895  0.6434469072745611  0.0  0.0  0.0  0.0  0.0  0.0  0.0  
Exp0  23706.2  1  0.9952481560396784  0.004751843960321561  0.0  0.0  0.0  0.0  0.0  0.0  0.0  
Exp0  21511.06  1  0.9753514963118877  0.02464850368811233  0.0  0.0  0.0  0.0  0.0  0.0  0.0  
Exp0  28672.94  1  0.9998144306418639  0.0001855693581361088  0.0  0.0  0.0  0.0  0.0  0.0  0.0  
Exp0  14251.6  1  0.03112182300290645  0.9688781769970936  0.0  0.0  0.0  0.0  0.0  0.0  0.0  
Exp0  14091.7  1  0.025717228087783768  0.9742827719122161  0.0  0.0  0.0  0.0  0.0  0.0  0.0  
Exp0  16596.8  1  0.31122279021122995  0.68877720978877  0.0  0.0  0.0  0.0  0.0  0.0  0.0  
Exp0  18064.6  1  0.6617101769103887  0.3382898230896112  0.0  0.0  0.0  0.0  0.0  0.0  0.0  
Exp0  28016.12  1  0.9997246797558468  0.00027532024415320564  0.0  0.0  0.0  0.0  0.0  0.0  0.0  
Exp0  12527.96  1  0.0033848163582614796  0.9966151836417384  0.0  0.0  0.0  0.0  0.0  0.0  0.0  
Exp0  22632.82  1  0.9895481199434613  0.010451880056538647  0.0  0.0  0.0  0.0  0.0  0.0  0.0  
Exp0  17857.14  1  0.615719906392092  0.3842800936079081  0.0  0.0  0.0  0.0  0.0  0.0  0.0  
Exp0  26179.32  1  0.9991255170713146  0.0008744829286854418  0.0  0.0  0.0  0.0  0.0  0.0  0.0  
Exp0  11038.84  1  0.00037084810160625684  0.9996291518983937  0.0  0.0  0.0  0.0  0.0  0.0  0.0  
Exp0  23655.36  1  0.995071078339907  0.004928921660092944  0.0  0.0  0.0  0.0  0.0  0.0  0.0  
Exp0  13693.18  1  0.01576643547104934  0.9842335645289506  0.0  0.0  0.0  0.0  0.0  0.0  0.0  
Exp0  25455.26  1  0.9985889749086507  0.001411025091349289  0.0  0.0  0.0  0.0  0.0  0.0  0.0  
Exp0  12468.92  1  0.0031176014195526463  0.9968823985804474  0.0  0.0  0.0  0.0  0.0  0.0  0.0  
Exp0  7988.44  1  1.243417741892414e-06  0.9999987565822581  0.0  0.0  0.0  0.0  0.0  0.0  0.0  
Exp0  11655.4795  1  0.0009604434047739399  0.9990395565952261  0.0  0.0  0.0  0.0  0.0  0.0  0.0  
Exp0  10117.16  1  8.02767412273626e-05  0.9999197232587728  0.0  0.0  0.0  0.0  0.0  0.0  0.0  
Exp0  23784.1  1  0.9955065584351581  0.004493441564841858  0.0  0.0  0.0  0.0  0.0  0.0  0.0  
Exp0  9885.1  1  5.3381180364251925e-05  0.9999466188196356  0.0  0.0  0.0  0.0  0.0  0.0  0.0  
Exp0  24786.959  1  0.9977783788689686  0.002221621131031373  0.0  0.0  0.0  0.0  0.0  0.0  0.0  
Exp0  23597.959  1  0.9948627769679459  0.005137223032054066  0.0  0.0  0.0  0.0  0.0  0.0  0.0  
Exp0  20266.3  1  0.9342178608370321  0.06578213916296795  0.0  0.0  0.0  0.0  0.0  0.0  0.0  
Exp0  11411.12  1  0.0006629676337507564  0.9993370323662492  0.0  0.0  0.0  0.0  0.0  0.0  0.0  
Exp0  13985.1  1  0.02260538120227329  0.9773946187977267  0.0  0.0  0.0  0.0  0.0  0.0  0.0  
Exp0  17106.02  1  0.4325595195836761  0.5674404804163239  0.0  0.0  0.0  0.0  0.0  0.0  0.0  
Exp0  22155.58  1  0.9850045960367108  0.014995403963289267  0.0  0.0  0.0  0.0  0.0  0.0  0.0  
Exp0  21534.02  1  0.9757882084715643  0.024211791528435615  0.0  0.0  0.0  0.0  0.0  0.0  0.0  
Exp0  30685.22  1  0.9999414266933698  5.857330663016369e-05  0.0  0.0  0.0  0.0  0.0  0.0  0.0  
Exp0  19779.22  1  0.9033138012721816  0.09668619872781839  0.0  0.0  0.0  0.0  0.0  0.0  0.0  
Exp0  23744.74  1  0.9953778824584235  0.004622117541576449  0.0  0.0  0.0  0.0  0.0  0.0  0.0  
Exp0  18445.08  1  0.7370593047940877  0.2629406952059124  0.0  0.0  0.0  0.0  0.0  0.0  0.0  
Exp0  32508.08  1  0.9999780001584843  2.1999841515832875e-05  0.0  0.0  0.0  0.0  0.0  0.0  0.0  
Exp0  13266.78  1  0.009146264244316674  0.9908537357556834  0.0  0.0  0.0  0.0  0.0  0.0  0.0  
Exp0  24134.24  1  0.9964975746699944  0.0035024253300055047  0.0  0.0  0.0  0.0  0.0  0.0  0.0  
Exp0  26667.22  1  0.9993617339296729  0.0006382660703271111  0.0  0.0  0.0  0.0  0.0  0.0  0.0  
Exp0  24671.34  1  0.9975939027284659  0.002406097271534003  0.0  0.0  0.0  0.0  0.0  0.0  0.0  
Exp0  10397.6  1  0.0001297832645534831  0.9998702167354465  0.0  0.0  0.0  0.0  0.0  0.0  0.0  
Exp0  19740.68  1  0.9003398880647754  0.09966011193522459  0.0  0.0  0.0  0.0  0.0  0.0  0.0  
Exp0  25447.06  1  0.9985811877445774  0.001418812255422605  0.0  0.0  0.0  0.0  0.0  0.0  0.0  
Exp0  15020.76  1  0.07415144226156582  0.9258485577384342  0.0  0.0  0.0  0.0  0.0  0.0  0.0  
Exp0  26141.6  1  0.9991037478587543  0.0008962521412456187  0.0  0.0  0.0  0.0  0.0  0.0  0.0  
Exp0  13046.2  1  0.006843423392777193  0.9931565766072229  0.0  0.0  0.0  0.0  0.0  0.0  0.0  
Exp0  30763.12  1  0.9999438956352138  5.6104364786220616e-05  0.0  0.0  0.0  0.0  0.0  0.0  0.0  
Exp0  14755.899  1  0.05553219755991727  0.9444678024400828  0.0  0.0  0.0  0.0  0.0  0.0  0.0  
Exp0  28973.06  1  0.9998445614598831  0.00015543854011692833  0.0  0.0  0.0  0.0  0.0  0.0  0.0  
Exp0  19985.86  1  0.9178536321892713  0.08214636781072879  0.0  0.0  0.0  0.0  0.0  0.0  0.0  
Exp0  27231.379  1  0.9995532902276825  0.0004467097723175392  0.0  0.0  0.0  0.0  0.0  0.0  0.0  
Exp0  11775.2  1  0.0011483180497708963  0.998851681950229  0.0  0.0  0.0  0.0  0.0  0.0  0.0  
Exp0  22815.68  1  0.9908829176108651  0.009117082389134817  0.0  0.0  0.0  0.0  0.0  0.0  0.0  
Exp0  25711.92  1  0.9988109315048711  0.0011890684951288881  0.0  0.0  0.0  0.0  0.0  0.0  0.0  
Exp0  17010.08  1  0.4088503280460815  0.5911496719539184  0.0  0.0  0.0  0.0  0.0  0.0  0.0  
Exp0  13695.64  1  0.015815104495611448  0.9841848955043886  0.0  0.0  0.0  0.0  0.0  0.0  0.0  
Exp0  9720.28  1  3.971050049622036e-05  0.9999602894995038  0.0  0.0  0.0  0.0  0.0  0.0  0.0  
Exp0  12299.18  1  0.002455340577588638  0.9975446594224114  0.0  0.0  0.0  0.0  0.0  0.0  0.0  
Exp0  16940.379  1  0.39179903829900425  0.6082009617009957  0.0  0.0  0.0  0.0  0.0  0.0  0.0  
Exp0  19893.2  1  0.9116163536498115  0.08838364635018844  0.0  0.0  0.0  0.0  0.0  0.0  0.0  
Exp0  22982.14  1  0.9919424588857869  0.008057541114213106  0.0  0.0  0.0  0.0  0.0  0.0  0.0  
Exp0  22137.54  1  0.9847966071976436  0.015203392802356476  0.0  0.0  0.0  0.0  0.0  0.0  0.0  
Exp0  27342.08  1  0.9995831279082993  0.0004168720917007118  0.0  0.0  0.0  0.0  0.0  0.0  0.0  
Exp0  11520.18  1  0.0007830312168984808  0.9992169687831015  0.0  0.0  0.0  0.0  0.0  0.0  0.0  
Exp0  28211.28  1  0.9997553721893365  0.0002446278106634624  0.0  0.0  0.0  0.0  0.0  0.0  0.0  
Exp0  26779.56  1  0.9994058808339756  0.000594119166024466  0.0  0.0  0.0  0.0  0.0  0.0  0.0  
Exp0  8877.32  1  8.027305816262599e-06  0.9999919726941837  0.0  0.0  0.0  0.0  0.0  0.0  0.0  
Exp0  13397.9795  1  0.010839236265505928  0.989160763734494  0.0  0.0  0.0  0.0  0.0  0.0  0.0  
Exp0  10042.54  1  7.048079372468364e-05  0.9999295192062753  0.0  0.0  0.0  0.0  0.0  0.0  0.0  
Exp0  13766.16  1  0.017269209000576453  0.9827307909994236  0.0  0.0  0.0  0.0  0.0  0.0  0.0  
Exp0  27373.24  1  0.9995911402917702  0.0004088597082298142  0.0  0.0  0.0  0.0  0.0  0.0  0.0  
Exp0  27963.64  1  0.9997157482929251  0.00028425170707491133  0.0  0.0  0.0  0.0  0.0  0.0  0.0  
Exp0  9818.68  1  4.7410975424948104e-05  0.9999525890245751  0.0  0.0  0.0  0.0  0.0  0.0  0.0  
Exp0  12346.74  1  0.0026261983077042767  0.9973738016922957  0.0  0.0  0.0  0.0  0.0  0.0  0.0  
Exp0  25171.54  1  0.99829161122697  0.0017083887730301327  0.0  0.0  0.0  0.0  0.0  0.0  0.0  
Exp0  27530.68  1  0.9996292023526117  0.00037079764738842745  0.0  0.0  0.0  0.0  0.0  0.0  0.0  
Exp0  22127.7  1  0.9846820552933523  0.015317944706647806  0.0  0.0  0.0  0.0  0.0  0.0  0.0  
Exp0  18079.36  1  0.6648586797901714  0.33514132020982856  0.0  0.0  0.0  0.0  0.0  0.0  0.0  
Exp0  24048.14  1  0.9962774611133011  0.00372253888669891  0.0  0.0  0.0  0.0  0.0  0.0  0.0  
Exp0  14429.54  1  0.03833058255400442  0.9616694174459955  0.0  0.0  0.0  0.0  0.0  0.0  0.0  
Exp0  17441.4  1  0.5160783938682585  0.4839216061317415  0.0  0.0  0.0  0.0  0.0  0.0  0.0  
Exp0  19260.98  1  0.8553519038019635  0.14464809619803648  0.0  0.0  0.0  0.0  0.0  0.0  0.0  
Exp0  25233.86  1  0.9983621933860697  0.0016378066139302564  0.0  0.0  0.0  0.0  0.0  0.0  0.0  
Exp0  12509.1  1  0.003297210347078901  0.9967027896529211  0.0  0.0  0.0  0.0  0.0  0.0  0.0  
Exp0  18287.64  1  0.7074011630893803  0.29259883691061983  0.0  0.0  0.0  0.0  0.0  0.0  0.0  
Exp0  11992.5  1  0.001580481634558015  0.998419518365442  0.0  0.0  0.0  0.0  0.0  0.0  0.0  
Exp0  22635.28  1  0.9895674464956975  0.010432553504302444  0.0  0.0  0.0  0.0  0.0  0.0  0.0  
Exp0  19033.02  1  0.8280658704800145  0.17193412951998546  0.0  0.0  0.0  0.0  0.0  0.0  0.0  
Exp0  32183.36  1  0.9999739175160528  2.6082483947140207e-05  0.0  0.0  0.0  0.0  0.0  0.0  0.0  
Exp0  22265.459  1  0.9862081101683638  0.013791889831636124  0.0  0.0  0.0  0.0  0.0  0.0  0.0  
Exp0  15668.56  1  0.14285496540232653  0.8571450345976735  0.0  0.0  0.0  0.0  0.0  0.0  0.0  
Exp0  13452.92  1  0.011631086542984425  0.9883689134570156  0.0  0.0  0.0  0.0  0.0  0.0  0.0  
Exp0  12353.3  1  0.002650603134440077  0.9973493968655599  0.0  0.0  0.0  0.0  0.0  0.0  0.0  
Exp0  14460.7  1  0.03973728727489119  0.9602627127251088  0.0  0.0  0.0  0.0  0.0  0.0  0.0  
Exp0  15458.64  1  0.11652271777377025  0.8834772822262297  0.0  0.0  0.0  0.0  0.0  0.0  0.0  
Exp0  17959.64  1  0.6388303073179263  0.3611696926820737  0.0  0.0  0.0  0.0  0.0  0.0  0.0  
Exp0  22406.5  1  0.9876064386005553  0.012393561399444636  0.0  0.0  0.0  0.0  0.0  0.0  0.0  
Exp0  24141.62  1  0.9965157685218639  0.0034842314781360754  0.0  0.0  0.0  0.0  0.0  0.0  0.0  
Exp0  18010.48  1  0.650015842923964  0.349984157076036  0.0  0.0  0.0  0.0  0.0  0.0  0.0  
Exp0  24631.98  1  0.9975274710549511  0.002472528945048905  0.0  0.0  0.0  0.0  0.0  0.0  0.0  
Exp0  30473.66  1  0.9999341226807904  6.587731920955424e-05  0.0  0.0  0.0  0.0  0.0  0.0  0.0  
Exp0  21377.4  1  0.9726423475852374  0.027357652414762654  0.0  0.0  0.0  0.0  0.0  0.0  0.0  
Exp0  23019.04  1  0.9921591987607646  0.007840801239235288  0.0  0.0  0.0  0.0  0.0  0.0  0.0  
Exp0  12259.0  1  0.0023191968869038563  0.9976808031130961  0.0  0.0  0.0  0.0  0.0  0.0  0.0  
Exp0  10510.76  1  0.00015695043362075735  0.9998430495663793  0.0  0.0  0.0  0.0  0.0  0.0  0.0  
Exp0  17968.66  1  0.6408272736588491  0.3591727263411509  0.0  0.0  0.0  0.0  0.0  0.0  0.0  
Exp0  28180.12  1  0.9997507251490148  0.0002492748509852774  0.0  0.0  0.0  0.0  0.0  0.0  0.0  
Exp0  13626.76  1  0.014504622874929523  0.9854953771250705  0.0  0.0  0.0  0.0  0.0  0.0  0.0  
Exp0  16017.88  1  0.19631855906569953  0.8036814409343004  0.0  0.0  0.0  0.0  0.0  0.0  0.0  
Exp0  22040.78  1  0.9836292213574537  0.016370778642546293  0.0  0.0  0.0  0.0  0.0  0.0  0.0  
Exp0  15405.34  1  0.11049418257998493  0.8895058174200151  0.0  0.0  0.0  0.0  0.0  0.0  0.0  
Exp0  21467.6  1  0.9745025971432736  0.025497402856726498  0.0  0.0  0.0  0.0  0.0  0.0  0.0  
Exp0  16019.52  1  0.19659891367634308  0.8034010863236569  0.0  0.0  0.0  0.0  0.0  0.0  0.0  
Exp0  20628.74  1  0.9506535532947346  0.04934644670526545  0.0  0.0  0.0  0.0  0.0  0.0  0.0  
Exp0  22488.5  1  0.9883503690731614  0.0116496309268386  0.0  0.0  0.0  0.0  0.0  0.0  0.0  
Exp0  9619.42  1  3.304976401321947e-05  0.9999669502359867  0.0  0.0  0.0  0.0  0.0  0.0  0.0  
Exp0  13108.52  1  0.007432118083349331  0.9925678819166507  0.0  0.0  0.0  0.0  0.0  0.0  0.0  
Exp0  22727.94  1  0.9902663503201709  0.009733649679829131  0.0  0.0  0.0  0.0  0.0  0.0  0.0  
Exp0  23962.86  1  0.9960450135081372  0.003954986491862753  0.0  0.0  0.0  0.0  0.0  0.0  0.0  
Exp0  10842.86  1  0.0002709021546981886  0.9997290978453017  0.0  0.0  0.0  0.0  0.0  0.0  0.0  
Exp0  22908.34  1  0.9914896220516358  0.008510377948364218  0.0  0.0  0.0  0.0  0.0  0.0  0.0  
Exp0  13351.24  1  0.01020521840383639  0.9897947815961636  0.0  0.0  0.0  0.0  0.0  0.0  0.0  
Exp0  18377.02  1  0.7245099215360006  0.2754900784639994  0.0  0.0  0.0  0.0  0.0  0.0  0.0  
Exp0  18118.72  1  0.6731739894589419  0.32682601054105803  0.0  0.0  0.0  0.0  0.0  0.0  0.0  
Exp0  23540.56  1  0.994645160437809  0.00535483956219094  0.0  0.0  0.0  0.0  0.0  0.0  0.0  
Exp0  17596.379  1  0.5540999091942742  0.4459000908057259  0.0  0.0  0.0  0.0  0.0  0.0  0.0  
Exp0  15485.7  1  0.11968359725585323  0.8803164027441468  0.0  0.0  0.0  0.0  0.0  0.0  0.0  
Exp0  19197.84  1  0.8482086507267129  0.15179134927328708  0.0  0.0  0.0  0.0  0.0  0.0  0.0  
Exp0  24385.16  1  0.9970640155227771  0.0029359844772228463  0.0  0.0  0.0  0.0  0.0  0.0  0.0  
Exp0  24178.52  1  0.9966053704369164  0.0033946295630835756  0.0  0.0  0.0  0.0  0.0  0.0  0.0  
Exp0  16455.76  1  0.2804568782561628  0.7195431217438372  0.0  0.0  0.0  0.0  0.0  0.0  0.0  
Exp0  25630.74  1  0.9987450340862151  0.0012549659137850162  0.0  0.0  0.0  0.0  0.0  0.0  0.0  
Exp0  28741.0  1  0.9998217675129942  0.00017823248700588607  0.0  0.0  0.0  0.0  0.0  0.0  0.0  
Exp0  11060.9795  1  0.00038410103239489246  0.999615898967605  0.0  0.0  0.0  0.0  0.0  0.0  0.0  
Exp0  26299.04  1  0.9991909811546515  0.0008090188453485069  0.0  0.0  0.0  0.0  0.0  0.0  0.0  
Exp0  17748.08  1  0.5903925216610884  0.4096074783389117  0.0  0.0  0.0  0.0  0.0  0.0  0.0  
Exp0  21811.18  1  0.9804684151577729  0.01953158484222699  0.0  0.0  0.0  0.0  0.0  0.0  0.0  
Exp0  15784.18  1  0.15918929855654174  0.8408107014434583  0.0  0.0  0.0  0.0  0.0  0.0  0.0  
Exp0  23473.32  1  0.9943777411482565  0.0056222588517434394  0.0  0.0  0.0  0.0  0.0  0.0  0.0  
Exp0  15752.2  1  0.15453818957389792  0.8454618104261021  0.0  0.0  0.0  0.0  0.0  0.0  0.0  
Exp0  24891.92  1  0.9979329005671198  0.002067099432880174  0.0  0.0  0.0  0.0  0.0  0.0  0.0  
Exp0  13921.96  1  0.020929080480546328  0.9790709195194536  0.0  0.0  0.0  0.0  0.0  0.0  0.0  
Exp0  31183.78  1  0.9999554497034856  4.455029651444378e-05  0.0  0.0  0.0  0.0  0.0  0.0  0.0  
Exp0  14697.68  1  0.05203734954108236  0.9479626504589177  0.0  0.0  0.0  0.0  0.0  0.0  0.0  
Exp0  24508.98  1  0.9973070330311038  0.0026929669688962074  0.0  0.0  0.0  0.0  0.0  0.0  0.0  
Exp0  20449.98  1  0.9431382401188132  0.05686175988118674  0.0  0.0  0.0  0.0  0.0  0.0  0.0  
Exp0  18815.72  1  0.7980214734067648  0.20197852659323523  0.0  0.0  0.0  0.0  0.0  0.0  0.0  
Exp0  19634.9  1  0.8917238680125698  0.1082761319874302  0.0  0.0  0.0  0.0  0.0  0.0  0.0  
Exp0  14394.28  1  0.0367924091908537  0.9632075908091463  0.0  0.0  0.0  0.0  0.0  0.0  0.0  
Exp0  30164.52  1  0.9999216617988635  7.833820113645444e-05  0.0  0.0  0.0  0.0  0.0  0.0  0.0  
Exp0  25161.7  1  0.9982801663542571  0.0017198336457428754  0.0  0.0  0.0  0.0  0.0  0.0  0.0  
Exp0  10720.68  1  0.00022206871403384598  0.9997779312859661  0.0  0.0  0.0  0.0  0.0  0.0  0.0  
Exp0  19406.12  1  0.8706329755495131  0.1293670244504868  0.0  0.0  0.0  0.0  0.0  0.0  0.0  
Exp0  10592.76  1  0.00017988891504171095  0.9998201110849583  0.0  0.0  0.0  0.0  0.0  0.0  0.0  
Exp0  21780.84  1  0.9800056468152422  0.019994353184757854  0.0  0.0  0.0  0.0  0.0  0.0  0.0  
Exp0  13483.26  1  0.01209113629058747  0.9879088637094126  0.0  0.0  0.0  0.0  0.0  0.0  0.0  
Exp0  24228.54  1  0.9967229216784916  0.003277078321508367  0.0  0.0  0.0  0.0  0.0  0.0  0.0  
Exp0  19263.44  1  0.8556237309250047  0.14437626907499532  0.0  0.0  0.0  0.0  0.0  0.0  0.0  
Exp0  21150.26  1  0.9673114124403646  0.032688587559635426  0.0  0.0  0.0  0.0  0.0  0.0  0.0  
Exp0  27468.36  1  0.9996146070251121  0.0003853929748879114  0.0  0.0  0.0  0.0  0.0  0.0  0.0  
Exp0  15380.74  1  0.10779718714105377  0.8922028128589462  0.0  0.0  0.0  0.0  0.0  0.0  0.0  
Exp0  21219.14  1  0.9690324155624872  0.030967584437512876  0.0  0.0  0.0  0.0  0.0  0.0  0.0  
Exp0  10862.54  1  0.00027965455611963613  0.9997203454438803  0.0  0.0  0.0  0.0  0.0  0.0  0.0  
Exp0  12060.56  1  0.0017445949810118988  0.998255405018988  0.0  0.0  0.0  0.0  0.0  0.0  0.0  
Exp0  15448.8  1  0.11539039603946916  0.8846096039605309  0.0  0.0  0.0  0.0  0.0  0.0  0.0  
Exp0  17142.92  1  0.44172792092348917  0.5582720790765108  0.0  0.0  0.0  0.0  0.0  0.0  0.0  
Exp0  13101.96  1  0.007368014436694118  0.9926319855633058  0.0  0.0  0.0  0.0  0.0  0.0  0.0  
Exp0  11742.399  1  0.0010936712407013196  0.9989063287592986  0.0  0.0  0.0  0.0  0.0  0.0  0.0  
Exp0  15108.5  1  0.08140144465313724  0.9185985553468629  0.0  0.0  0.0  0.0  0.0  0.0  0.0  
Exp0  35553.56  1  0.9999951696028034  4.830397196570904e-06  0.0  0.0  0.0  0.0  0.0  0.0  0.0  
Exp0  23270.78  1  0.9934838666555293  0.006516133344470622  0.0  0.0  0.0  0.0  0.0  0.0  0.0  
Exp0  16258.14  1  0.24022005470777602  0.759779945292224  0.0  0.0  0.0  0.0  0.0  0.0  0.0  
Exp0  11493.939  1  0.0007524018479689422  0.9992475981520311  0.0  0.0  0.0  0.0  0.0  0.0  0.0  
Exp0  11557.08  1  0.0008280893893947683  0.9991719106106052  0.0  0.0  0.0  0.0  0.0  0.0  0.0  
Exp0  23961.22  1  0.9960404196706711  0.003959580329328832  0.0  0.0  0.0  0.0  0.0  0.0  0.0  
Exp0  21426.6  1  0.9736738466220622  0.02632615337793775  0.0  0.0  0.0  0.0  0.0  0.0  0.0  
Exp0  12507.46  1  0.003289706482722386  0.9967102935172776  0.0  0.0  0.0  0.0  0.0  0.0  0.0  
Exp0  16114.64  1  0.21331080167623723  0.7866891983237627  0.0  0.0  0.0  0.0  0.0  0.0  0.0  
Exp0  12737.88  1  0.004519074246081256  0.9954809257539188  0.0  0.0  0.0  0.0  0.0  0.0  0.0  
Exp0  13479.9795  1  0.012040607821725821  0.9879593921782742  0.0  0.0  0.0  0.0  0.0  0.0  0.0  
Exp0  12055.64  1  0.0017322193566562884  0.9982677806433438  0.0  0.0  0.0  0.0  0.0  0.0  0.0  
Exp0  27360.94  1  0.9995879967090513  0.0004120032909487385  0.0  0.0  0.0  0.0  0.0  0.0  0.0  
Exp0  14898.58  1  0.0649817432782272  0.9350182567217727  0.0  0.0  0.0  0.0  0.0  0.0  0.0  
Exp0  20980.52  1  0.9626373878003397  0.03736261219966037  0.0  0.0  0.0  0.0  0.0  0.0  0.0  
Exp0  12377.08  1  0.00274095094227225  0.9972590490577278  0.0  0.0  0.0  0.0  0.0  0.0  0.0  
Exp0  14703.42  1  0.052373289309042496  0.9476267106909575  0.0  0.0  0.0  0.0  0.0  0.0  0.0  
Exp0  24796.799  1  0.9977933615970954  0.002206638402904684  0.0  0.0  0.0  0.0  0.0  0.0  0.0  
Exp0  15113.42  1  0.08182472457268193  0.918175275427318  0.0  0.0  0.0  0.0  0.0  0.0  0.0  
Exp0  31512.6  1  0.999962715263697  3.7284736303049805e-05  0.0  0.0  0.0  0.0  0.0  0.0  0.0  
Exp0  11775.2  1  0.0011483180497708963  0.998851681950229  0.0  0.0  0.0  0.0  0.0  0.0  0.0  
Exp0  12364.78  1  0.002693879381022835  0.997306120618977  0.0  0.0  0.0  0.0  0.0  0.0  0.0  
Exp0  21418.4  1  0.973504797048027  0.02649520295197297  0.0  0.0  0.0  0.0  0.0  0.0  0.0  
Exp0  12628.0  1  0.0038871777336217414  0.9961128222663782  0.0  0.0  0.0  0.0  0.0  0.0  0.0  
Exp0  9559.56  1  2.960991331750972e-05  0.9999703900866825  0.0  0.0  0.0  0.0  0.0  0.0  0.0  
Exp0  10942.9  1  0.0003182340292802558  0.9996817659707198  0.0  0.0  0.0  0.0  0.0  0.0  0.0  
Exp0  27474.92  1  0.9996161707670027  0.0003838292329972417  0.0  0.0  0.0  0.0  0.0  0.0  0.0  
Exp0  22206.42  1  0.9855744989192903  0.01442550108070979  0.0  0.0  0.0  0.0  0.0  0.0  0.0  
Exp0  18845.24  1  0.8023450692085198  0.19765493079148008  0.0  0.0  0.0  0.0  0.0  0.0  0.0  
Exp0  14641.1  1  0.0488280208844572  0.9511719791155427  0.0  0.0  0.0  0.0  0.0  0.0  0.0  
Exp0  23547.12  1  0.9946704869568888  0.0053295130431112725  0.0  0.0  0.0  0.0  0.0  0.0  0.0  
Exp0  12391.84  1  0.0027984607753992153  0.9972015392246009  0.0  0.0  0.0  0.0  0.0  0.0  0.0  
Exp0  24079.299  1  0.9963587612721106  0.003641238727889418  0.0  0.0  0.0  0.0  0.0  0.0  0.0  
Exp0  17186.379  1  0.4525552757895758  0.5474447242104242  0.0  0.0  0.0  0.0  0.0  0.0  0.0  
Exp0  16196.64  1  0.22844119603421836  0.7715588039657817  0.0  0.0  0.0  0.0  0.0  0.0  0.0  
Exp0  24642.64  1  0.9975456401475905  0.0024543598524094114  0.0  0.0  0.0  0.0  0.0  0.0  0.0  
Exp0  22210.52  1  0.9856194201097189  0.014380579890281096  0.0  0.0  0.0  0.0  0.0  0.0  0.0  
Exp0  18793.58  1  0.7947288194127431  0.205271180587257  0.0  0.0  0.0  0.0  0.0  0.0  0.0  
Exp0  14525.4795  1  0.04281073599693645  0.9571892640030635  0.0  0.0  0.0  0.0  0.0  0.0  0.0  
Exp0  12155.68  1  0.0020009162111784893  0.9979990837888215  0.0  0.0  0.0  0.0  0.0  0.0  0.0  
Exp0  11183.9795  1  0.00046622538963132494  0.9995337746103687  0.0  0.0  0.0  0.0  0.0  0.0  0.0  
Exp0  24593.44  1  0.9974605241482499  0.0025394758517500752  0.0  0.0  0.0  0.0  0.0  0.0  0.0  
Exp0  12780.52  1  0.00478918918501957  0.9952108108149805  0.0  0.0  0.0  0.0  0.0  0.0  0.0  
Exp0  25593.02  1  0.9987131024855594  0.0012868975144405324  0.0  0.0  0.0  0.0  0.0  0.0  0.0  
Exp0  16213.859  1  0.23170154778145788  0.7682984522185421  0.0  0.0  0.0  0.0  0.0  0.0  0.0  
Exp0  9952.34  1  6.01408137233506e-05  0.9999398591862767  0.0  0.0  0.0  0.0  0.0  0.0  0.0  
Exp0  13918.68  1  0.02084506622400866  0.9791549337759913  0.0  0.0  0.0  0.0  0.0  0.0  0.0  
Exp0  20132.64  1  0.9268643334351597  0.07313566656484036  0.0  0.0  0.0  0.0  0.0  0.0  0.0  
Exp0  16436.9  1  0.27646835313062584  0.7235316468693741  0.0  0.0  0.0  0.0  0.0  0.0  0.0  
Exp0  9908.88  1  5.568571966341363e-05  0.9999443142803366  0.0  0.0  0.0  0.0  0.0  0.0  0.0  
Exp0  20126.08  1  0.9264832190575137  0.07351678094248622  0.0  0.0  0.0  0.0  0.0  0.0  0.0  
Exp0  28704.92  1  0.9998179170973023  0.00018208290269776059  0.0  0.0  0.0  0.0  0.0  0.0  0.0  
Exp0  19504.52  1  0.8801356187298814  0.11986438127011848  0.0  0.0  0.0  0.0  0.0  0.0  0.0  
Exp0  20670.56  1  0.9522621162240126  0.04773788377598751  0.0  0.0  0.0  0.0  0.0  0.0  0.0  
Exp0  11438.18  1  0.0006910272766966642  0.9993089727233034  0.0  0.0  0.0  0.0  0.0  0.0  0.0  
Exp0  10619.82  1  0.00018812767603931647  0.9998118723239607  0.0  0.0  0.0  0.0  0.0  0.0  0.0  
Exp0  13641.52  1  0.014776710794926247  0.9852232892050737  0.0  0.0  0.0  0.0  0.0  0.0  0.0  
Exp0  17985.879  1  0.6446260126430038  0.3553739873569962  0.0  0.0  0.0  0.0  0.0  0.0  0.0  
Exp0  13874.399  1  0.019742513968413308  0.9802574860315867  0.0  0.0  0.0  0.0  0.0  0.0  0.0  
Exp0  20304.02  1  0.9361570324037097  0.06384296759629034  0.0  0.0  0.0  0.0  0.0  0.0  0.0  
Exp0  12076.14  1  0.0017843515256854227  0.9982156484743145  0.0  0.0  0.0  0.0  0.0  0.0  0.0  
Exp0  9445.58  1  2.3971173527925764e-05  0.9999760288264721  0.0  0.0  0.0  0.0  0.0  0.0  0.0  
Exp0  32845.1  1  0.9999815288446099  1.8471155390136085e-05  0.0  0.0  0.0  0.0  0.0  0.0  0.0  
Exp0  27187.92  1  0.9995409653265365  0.00045903467346367874  0.0  0.0  0.0  0.0  0.0  0.0  0.0  
Exp0  22663.98  1  0.989789405595114  0.010210594404885994  0.0  0.0  0.0  0.0  0.0  0.0  0.0  
Exp0  10182.76  1  8.993345148592202e-05  0.9999100665485142  0.0  0.0  0.0  0.0  0.0  0.0  0.0  
Exp0  16537.76  1  0.298152097626935  0.701847902373065  0.0  0.0  0.0  0.0  0.0  0.0  0.0  
Exp0  10596.04  1  0.00018087040418592314  0.999819129595814  0.0  0.0  0.0  0.0  0.0  0.0  0.0  
Exp0  18037.54  1  0.6558906241973667  0.3441093758026333  0.0  0.0  0.0  0.0  0.0  0.0  0.0  
Exp0  22271.2  1  0.9862681418753713  0.013731858124628762  0.0  0.0  0.0  0.0  0.0  0.0  0.0  
Exp0  10143.4  1  8.40155928517477e-05  0.9999159844071482  0.0  0.0  0.0  0.0  0.0  0.0  0.0  
Exp0  12185.2  1  0.0020874116260989795  0.997912588373901  0.0  0.0  0.0  0.0  0.0  0.0  0.0  
Exp0  26582.76  1  0.9993262611034738  0.0006737388965262986  0.0  0.0  0.0  0.0  0.0  0.0  0.0  
Exp0  23285.54  1  0.9935538025104853  0.00644619748951464  0.0  0.0  0.0  0.0  0.0  0.0  0.0  
Exp0  11913.78  1  0.0014087700678872452  0.9985912299321127  0.0  0.0  0.0  0.0  0.0  0.0  0.0  
Exp0  25953.0  1  0.9989859296315934  0.0010140703684067085  0.0  0.0  0.0  0.0  0.0  0.0  0.0  
Exp0  11890.0  1  0.0013604598576816712  0.9986395401423184  0.0  0.0  0.0  0.0  0.0  0.0  0.0  
Exp0  18044.92  1  0.65748370592203  0.3425162940779701  0.0  0.0  0.0  0.0  0.0  0.0  0.0  
Exp0  26208.02  1  0.9991417112725564  0.000858288727443594  0.0  0.0  0.0  0.0  0.0  0.0  0.0  
Exp0  28226.04  1  0.9997575430344802  0.0002424569655197957  0.0  0.0  0.0  0.0  0.0  0.0  0.0  
Exp0  11435.72  1  0.0006884260110255375  0.9993115739889744  0.0  0.0  0.0  0.0  0.0  0.0  0.0  
Exp0  18932.98  1  0.8147416059618421  0.18525839403815783  0.0  0.0  0.0  0.0  0.0  0.0  0.0  
Exp0  13648.08  1  0.014899074797241027  0.9851009252027589  0.0  0.0  0.0  0.0  0.0  0.0  0.0  
Exp0  11407.84  1  0.0006596393217857335  0.9993403606782143  0.0  0.0  0.0  0.0  0.0  0.0  0.0  
Exp0  9386.54  1  2.1464400729213525e-05  0.9999785355992709  0.0  0.0  0.0  0.0  0.0  0.0  0.0  
Exp0  13262.68  1  0.009097514946904956  0.990902485053095  0.0  0.0  0.0  0.0  0.0  0.0  0.0  
Exp0  12609.14  1  0.003787426986722911  0.996212573013277  0.0  0.0  0.0  0.0  0.0  0.0  0.0  
Exp0  18710.76  1  0.7820226592216748  0.21797734077832517  0.0  0.0  0.0  0.0  0.0  0.0  0.0  
Exp0  28435.959  1  0.9997862761842273  0.00021372381577275179  0.0  0.0  0.0  0.0  0.0  0.0  0.0  
Exp0  12512.38  1  0.003312307316415815  0.9966876926835843  0.0  0.0  0.0  0.0  0.0  0.0  0.0  
Exp0  11652.2  1  0.0009557366778233883  0.9990442633221766  0.0  0.0  0.0  0.0  0.0  0.0  0.0  
Exp0  14024.46  1  0.02371186102598983  0.9762881389740102  0.0  0.0  0.0  0.0  0.0  0.0  0.0  
Exp0  9463.62  1  2.4790683624564382e-05  0.9999752093163755  0.0  0.0  0.0  0.0  0.0  0.0  0.0  
Exp0  21753.78  1  0.9795830299584306  0.020416970041569414  0.0  0.0  0.0  0.0  0.0  0.0  0.0  
Exp0  27791.44  1  0.9996842126225131  0.00031578737748687  0.0  0.0  0.0  0.0  0.0  0.0  0.0  
Exp0  13675.96  1  0.015429847519426892  0.9845701524805731  0.0  0.0  0.0  0.0  0.0  0.0  0.0  
Exp0  22099.0  1  0.9843423620300703  0.015657637969929625  0.0  0.0  0.0  0.0  0.0  0.0  0.0  
Exp0  18416.379  1  0.7318195428593514  0.2681804571406487  0.0  0.0  0.0  0.0  0.0  0.0  0.0  
Exp0  16627.14  1  0.31804152219861986  0.6819584778013802  0.0  0.0  0.0  0.0  0.0  0.0  0.0  
Exp0  20008.82  1  0.9193316762766539  0.08066832372334602  0.0  0.0  0.0  0.0  0.0  0.0  0.0  
Exp0  22618.06  1  0.9894318872320925  0.010568112767907428  0.0  0.0  0.0  0.0  0.0  0.0  0.0  
Exp0  20098.2  1  0.9248415790281936  0.0751584209718063  0.0  0.0  0.0  0.0  0.0  0.0  0.0  
Exp0  35071.4  1  0.999993915029943  6.084970057009948e-06  0.0  0.0  0.0  0.0  0.0  0.0  0.0  
Exp0  19729.2  1  0.8994373980800008  0.10056260191999931  0.0  0.0  0.0  0.0  0.0  0.0  0.0  
Exp0  11337.32  1  0.0005917829697509927  0.9994082170302491  0.0  0.0  0.0  0.0  0.0  0.0  0.0  
Exp0  29012.42  1  0.9998481091472327  0.00015189085276731923  0.0  0.0  0.0  0.0  0.0  0.0  0.0  
Exp0  10558.32  1  0.00016989583737780104  0.9998301041626222  0.0  0.0  0.0  0.0  0.0  0.0  0.0  
Exp0  18211.379  1  0.6922483251097513  0.3077516748902486  0.0  0.0  0.0  0.0  0.0  0.0  0.0  
Exp0  25675.84  1  0.998782106797416  0.0012178932025841017  0.0  0.0  0.0  0.0  0.0  0.0  0.0  
Exp0  32117.76  1  0.9999729990463325  2.7000953667391753e-05  0.0  0.0  0.0  0.0  0.0  0.0  0.0  
Exp0  30506.459  1  0.9999353153332724  6.468466672754364e-05  0.0  0.0  0.0  0.0  0.0  0.0  0.0  
Exp0  27779.14  1  0.9996818214004005  0.00031817859959957254  0.0  0.0  0.0  0.0  0.0  0.0  0.0  
Exp0  21306.06  1  0.9710720353103802  0.028927964689619737  0.0  0.0  0.0  0.0  0.0  0.0  0.0  
Exp0  23041.18  1  0.9922863988663797  0.007713601133620313  0.0  0.0  0.0  0.0  0.0  0.0  0.0  
Exp0  13495.56  1  0.012282347110589155  0.9877176528894108  0.0  0.0  0.0  0.0  0.0  0.0  0.0  
Exp0  10554.22  1  0.00016874063498860032  0.9998312593650114  0.0  0.0  0.0  0.0  0.0  0.0  0.0  
Exp0  14465.62  1  0.039963333173992144  0.9600366668260079  0.0  0.0  0.0  0.0  0.0  0.0  0.0  
Exp0  12419.72  1  0.0029101640656893353  0.9970898359343107  0.0  0.0  0.0  0.0  0.0  0.0  0.0  
Exp0  25866.9  1  0.9989267882577736  0.0010732117422263812  0.0  0.0  0.0  0.0  0.0  0.0  0.0  
Exp0  22787.799  1  0.990691552258661  0.009308447741339002  0.0  0.0  0.0  0.0  0.0  0.0  0.0  
Exp0  10570.62  1  0.00017340298444498985  0.999826597015555  0.0  0.0  0.0  0.0  0.0  0.0  0.0  
Exp0  11501.32  1  0.0007608995485260333  0.9992391004514739  0.0  0.0  0.0  0.0  0.0  0.0  0.0  
Exp0  26171.12  1  0.999120831398422  0.0008791686015779755  0.0  0.0  0.0  0.0  0.0  0.0  0.0  
Exp0  30453.16  1  0.9999333652697172  6.663473028286203e-05  0.0  0.0  0.0  0.0  0.0  0.0  0.0  
Exp0  19801.36  1  0.9049829005215742  0.09501709947842586  0.0  0.0  0.0  0.0  0.0  0.0  0.0  
Exp0  24986.22  1  0.9980620445309993  0.0019379554690007615  0.0  0.0  0.0  0.0  0.0  0.0  0.0  
Exp0  13225.78  1  0.008669881201265031  0.991330118798735  0.0  0.0  0.0  0.0  0.0  0.0  0.0  
Exp0  27263.36  1  0.999562133490517  0.0004378665094830099  0.0  0.0  0.0  0.0  0.0  0.0  0.0  
Exp0  21474.98  1  0.9746488878973373  0.025351112102662755  0.0  0.0  0.0  0.0  0.0  0.0  0.0  
Exp0  23843.14  1  0.9956924672840702  0.004307532715929856  0.0  0.0  0.0  0.0  0.0  0.0  0.0  
Exp0  21602.08  1  0.9770361506901761  0.02296384930982383  0.0  0.0  0.0  0.0  0.0  0.0  0.0  
Exp0  11802.26  1  0.0011953139391556447  0.9988046860608443  0.0  0.0  0.0  0.0  0.0  0.0  0.0  
Exp0  13783.38  1  0.017642531443595812  0.9823574685564042  0.0  0.0  0.0  0.0  0.0  0.0  0.0  
Exp0  27598.74  1  0.9996444754041973  0.00035552459580260345  0.0  0.0  0.0  0.0  0.0  0.0  0.0  
Exp0  24211.32  1  0.9966829627864408  0.003317037213559223  0.0  0.0  0.0  0.0  0.0  0.0  0.0  
Exp0  9330.78  1  1.9325325438862147e-05  0.9999806746745612  0.0  0.0  0.0  0.0  0.0  0.0  0.0  
Exp0  12191.76  1  0.00210709526154621  0.9978929047384537  0.0  0.0  0.0  0.0  0.0  0.0  0.0  
Exp0  15563.6  1  0.12916403141153535  0.8708359685884646  0.0  0.0  0.0  0.0  0.0  0.0  0.0  
Exp0  15183.12  1  0.08803120703879487  0.911968792961205  0.0  0.0  0.0  0.0  0.0  0.0  0.0  
Exp0  11212.68  1  0.0004876315589911609  0.9995123684410088  0.0  0.0  0.0  0.0  0.0  0.0  0.0  
Exp0  11379.14  1  0.0006311838498781931  0.9993688161501217  0.0  0.0  0.0  0.0  0.0  0.0  0.0  
Exp0  22316.3  1  0.9867302858998923  0.013269714100107717  0.0  0.0  0.0  0.0  0.0  0.0  0.0  
Exp0  25594.66  1  0.9987145094633042  0.0012854905366957994  0.0  0.0  0.0  0.0  0.0  0.0  0.0  
Exp0  21675.879  1  0.9783140001175062  0.0216859998824937  0.0  0.0  0.0  0.0  0.0  0.0  0.0  
Exp0  25170.72  1  0.9982906668301419  0.001709333169858088  0.0  0.0  0.0  0.0  0.0  0.0  0.0  
Exp0  22563.12  1  0.9889866529336546  0.011013347066345268  0.0  0.0  0.0  0.0  0.0  0.0  0.0  
Exp0  19996.52  1  0.9185433717415914  0.08145662825840858  0.0  0.0  0.0  0.0  0.0  0.0  0.0  
Exp0  22026.02  1  0.9834429449292788  0.01655705507072119  0.0  0.0  0.0  0.0  0.0  0.0  0.0  
Exp0  27042.78  1  0.9994971165239014  0.0005028834760986496  0.0  0.0  0.0  0.0  0.0  0.0  0.0  
Exp0  26165.379  1  0.9991175344926188  0.0008824655073813478  0.0  0.0  0.0  0.0  0.0  0.0  0.0  
Exp0  11511.16  1  0.0007723729600660178  0.999227627039934  0.0  0.0  0.0  0.0  0.0  0.0  0.0  
Exp0  19707.879  1  0.8977412843063183  0.10225871569368165  0.0  0.0  0.0  0.0  0.0  0.0  0.0  
Exp0  12372.16  1  0.002722012312613107  0.997277987687387  0.0  0.0  0.0  0.0  0.0  0.0  0.0  
Exp0  13400.439  1  0.010873505740663977  0.9891264942593361  0.0  0.0  0.0  0.0  0.0  0.0  0.0  
Exp0  26184.24  1  0.9991283125369903  0.0008716874630097221  0.0  0.0  0.0  0.0  0.0  0.0  0.0  
Exp0  15526.7  1  0.12460209542015012  0.8753979045798499  0.0  0.0  0.0  0.0  0.0  0.0  0.0  
Exp0  9184.0  1  1.4613316210276307e-05  0.9999853866837898  0.0  0.0  0.0  0.0  0.0  0.0  0.0  
Exp0  15923.58  1  0.18067014626614097  0.8193298537338589  0.0  0.0  0.0  0.0  0.0  0.0  0.0  
Exp0  10008.92  1  6.644527127666639e-05  0.9999335547287233  0.0  0.0  0.0  0.0  0.0  0.0  0.0  
Exp0  10541.92  1  0.00016532185523100416  0.999834678144769  0.0  0.0  0.0  0.0  0.0  0.0  0.0  
Exp0  15593.12  1  0.13290740922675257  0.8670925907732475  0.0  0.0  0.0  0.0  0.0  0.0  0.0  
Exp0  14167.96  1  0.028177821119414626  0.9718221788805853  0.0  0.0  0.0  0.0  0.0  0.0  0.0  
Exp0  18796.86  1  0.7952194036153476  0.20478059638465232  0.0  0.0  0.0  0.0  0.0  0.0  0.0  
Exp0  25784.9  1  0.9988670602851167  0.001132939714883245  0.0  0.0  0.0  0.0  0.0  0.0  0.0  
Exp0  27492.14  1  0.9996202470280693  0.00037975297193064726  0.0  0.0  0.0  0.0  0.0  0.0  0.0  
Exp0  12660.8  1  0.004066582785597576  0.9959334172144024  0.0  0.0  0.0  0.0  0.0  0.0  0.0  
Exp0  25679.12  1  0.9987847546202909  0.0012152453797090693  0.0  0.0  0.0  0.0  0.0  0.0  0.0  
Exp0  13085.56  1  0.007209935862061759  0.9927900641379382  0.0  0.0  0.0  0.0  0.0  0.0  0.0  
Exp0  13057.68  1  0.006948521274247511  0.9930514787257524  0.0  0.0  0.0  0.0  0.0  0.0  0.0  
Exp0  25912.82  1  0.9989587819831013  0.0010412180168987443  0.0  0.0  0.0  0.0  0.0  0.0  0.0  
Exp0  11287.3  1  0.0005476961251418581  0.9994523038748582  0.0  0.0  0.0  0.0  0.0  0.0  0.0  
Exp0  10402.52  1  0.00013086651987698582  0.9998691334801231  0.0  0.0  0.0  0.0  0.0  0.0  0.0  
Exp0  22559.84  1  0.9889595783727683  0.011040421627231784  0.0  0.0  0.0  0.0  0.0  0.0  0.0  
Exp0  13458.66  1  0.011716944168579938  0.9882830558314202  0.0  0.0  0.0  0.0  0.0  0.0  0.0  
Exp0  30053.0  1  0.9999165725867065  8.342741329349963e-05  0.0  0.0  0.0  0.0  0.0  0.0  0.0  
Exp0  18420.48  1  0.7325734094239158  0.26742659057608426  0.0  0.0  0.0  0.0  0.0  0.0  0.0  
Exp0  10688.7  1  0.00021072733875980164  0.9997892726612402  0.0  0.0  0.0  0.0  0.0  0.0  0.0  
Exp0  29155.92  1  0.9998603374713276  0.000139662528672352  0.0  0.0  0.0  0.0  0.0  0.0  0.0  
Exp0  23818.54  1  0.9956160303908538  0.0043839696091462306  0.0  0.0  0.0  0.0  0.0  0.0  0.0  
Exp0  12251.62  1  0.0022949728172893162  0.9977050271827106  0.0  0.0  0.0  0.0  0.0  0.0  0.0  
Exp0  11296.32  1  0.0005554081164319635  0.999444591883568  0.0  0.0  0.0  0.0  0.0  0.0  0.0  
Exp0  22475.379  1  0.9882345349000596  0.011765465099940422  0.0  0.0  0.0  0.0  0.0  0.0  0.0  
Exp0  23008.379  1  0.9920972621834937  0.007902737816506276  0.0  0.0  0.0  0.0  0.0  0.0  0.0  
Exp0  18798.5  1  0.795464368063658  0.204535631936342  0.0  0.0  0.0  0.0  0.0  0.0  0.0  
Exp0  26199.0  1  0.9991366551124441  0.0008633448875558685  0.0  0.0  0.0  0.0  0.0  0.0  0.0  
Exp0  19139.62  1  0.8413441690769525  0.15865583092304744  0.0  0.0  0.0  0.0  0.0  0.0  0.0  
Exp0  15705.46  1  0.14792306601953656  0.8520769339804636  0.0  0.0  0.0  0.0  0.0  0.0  0.0  
Exp0  13879.32  1  0.019862470288637617  0.9801375297113624  0.0  0.0  0.0  0.0  0.0  0.0  0.0  
Exp0  25248.62  1  0.9983784413912691  0.0016215586087310024  0.0  0.0  0.0  0.0  0.0  0.0  0.0  
Exp0  11125.76  1  0.00042548487767564945  0.9995745151223244  0.0  0.0  0.0  0.0  0.0  0.0  0.0  
Exp0  19939.94  1  0.9148187739184424  0.08518122608155759  0.0  0.0  0.0  0.0  0.0  0.0  0.0  
Exp0  12509.92  1  0.003300968662915228  0.9966990313370848  0.0  0.0  0.0  0.0  0.0  0.0  0.0  
Exp0  14560.74  1  0.04457172154779862  0.9554282784522015  0.0  0.0  0.0  0.0  0.0  0.0  0.0  
Exp0  39698.66  1  0.9999992488826516  7.511173483654865e-07  0.0  0.0  0.0  0.0  0.0  0.0  0.0  
Exp0  14346.72  1  0.03480642117024794  0.9651935788297521  0.0  0.0  0.0  0.0  0.0  0.0  0.0  
Exp0  29215.78  1  0.9998651262580057  0.0001348737419943029  0.0  0.0  0.0  0.0  0.0  0.0  0.0  
Exp0  12530.42  1  0.0033964024515736628  0.9966035975484263  0.0  0.0  0.0  0.0  0.0  0.0  0.0  
Exp0  15726.78  1  0.15091429336767082  0.8490857066323291  0.0  0.0  0.0  0.0  0.0  0.0  0.0  
Exp0  20537.72  1  0.9469613178430137  0.05303868215698629  0.0  0.0  0.0  0.0  0.0  0.0  0.0  
Exp0  11104.439  1  0.00041142147132787585  0.9995885785286721  0.0  0.0  0.0  0.0  0.0  0.0  0.0  
Exp0  18371.28  1  0.7234337786852746  0.2765662213147255  0.0  0.0  0.0  0.0  0.0  0.0  0.0  
Exp0  25580.72  1  0.9987024936068949  0.0012975063931051144  0.0  0.0  0.0  0.0  0.0  0.0  0.0  
Exp0  23479.879  1  0.9944044537248637  0.005595546275136295  0.0  0.0  0.0  0.0  0.0  0.0  0.0  
Exp0  13364.36  1  0.010379623122004163  0.9896203768779958  0.0  0.0  0.0  0.0  0.0  0.0  0.0  
Exp0  15064.22  1  0.07767082785028792  0.9223291721497121  0.0  0.0  0.0  0.0  0.0  0.0  0.0  
Exp0  22458.16  1  0.9880807623542964  0.011919237645703679  0.0  0.0  0.0  0.0  0.0  0.0  0.0  
Exp0  12713.28  1  0.004369747987208368  0.9956302520127915  0.0  0.0  0.0  0.0  0.0  0.0  0.0  
Exp0  12976.5  1  0.006236691042092499  0.9937633089579075  0.0  0.0  0.0  0.0  0.0  0.0  0.0  
Exp0  26782.84  1  0.9994071181637311  0.0005928818362689637  0.0  0.0  0.0  0.0  0.0  0.0  0.0  
Exp0  27485.58  1  0.9996186999172609  0.00038130008273902787  0.0  0.0  0.0  0.0  0.0  0.0  0.0  
Exp0  9968.74  1  6.190782907374213e-05  0.9999380921709263  0.0  0.0  0.0  0.0  0.0  0.0  0.0  
Exp0  11830.96  1  0.0012471336940414676  0.9987528663059585  0.0  0.0  0.0  0.0  0.0  0.0  0.0  
Exp0  14172.06  1  0.02831609445209266  0.9716839055479073  0.0  0.0  0.0  0.0  0.0  0.0  0.0  
Exp0  12673.1  1  0.004135824977471204  0.9958641750225288  0.0  0.0  0.0  0.0  0.0  0.0  0.0  
Exp0  12420.54  1  0.002913516773103099  0.9970864832268969  0.0  0.0  0.0  0.0  0.0  0.0  0.0  
Exp0  10117.16  1  8.02767412273626e-05  0.9999197232587728  0.0  0.0  0.0  0.0  0.0  0.0  0.0  
Exp0  30922.2  1  0.9999486002389664  5.139976103361159e-05  0.0  0.0  0.0  0.0  0.0  0.0  0.0  
Exp0  13377.4795  1  0.010556730500015718  0.9894432694999843  0.0  0.0  0.0  0.0  0.0  0.0  0.0  
Exp0  22412.24  1  0.9876601729845021  0.01233982701549784  0.0  0.0  0.0  0.0  0.0  0.0  0.0  
Exp0  12746.899  1  0.004574957182438831  0.9954250428175612  0.0  0.0  0.0  0.0  0.0  0.0  0.0  
Exp0  10514.86  1  0.00015802873608747653  0.9998419712639126  0.0  0.0  0.0  0.0  0.0  0.0  0.0  
Exp0  27031.299  1  0.9994934658262271  0.000506534173772918  0.0  0.0  0.0  0.0  0.0  0.0  0.0  
Exp0  30074.32  1  0.9999175721958959  8.24278041040907e-05  0.0  0.0  0.0  0.0  0.0  0.0  0.0  
Exp0  22691.04  1  0.9899941143743644  0.010005885625635733  0.0  0.0  0.0  0.0  0.0  0.0  0.0  
Exp0  28733.62  1  0.9998209879014341  0.0001790120985659224  0.0  0.0  0.0  0.0  0.0  0.0  0.0  
Exp0  14381.16  1  0.036234723043397025  0.963765276956603  0.0  0.0  0.0  0.0  0.0  0.0  0.0  
Exp0  20856.7  1  0.9588006021701263  0.04119939782987364  0.0  0.0  0.0  0.0  0.0  0.0  0.0  
Exp0  12865.8  1  0.005375434567040634  0.9946245654329594  0.0  0.0  0.0  0.0  0.0  0.0  0.0  
Exp0  22235.12  1  0.9858862192134799  0.014113780786520144  0.0  0.0  0.0  0.0  0.0  0.0  0.0  
Exp0  12503.36  1  0.0032709834338380036  0.996729016566162  0.0  0.0  0.0  0.0  0.0  0.0  0.0  
Exp0  27911.98  1  0.9997066521460014  0.00029334785399849774  0.0  0.0  0.0  0.0  0.0  0.0  0.0  
Exp0  16044.939  1  0.20097469672077606  0.7990253032792239  0.0  0.0  0.0  0.0  0.0  0.0  0.0  
Exp0  17400.4  1  0.5059127486795789  0.4940872513204212  0.0  0.0  0.0  0.0  0.0  0.0  0.0  
Exp0  22550.0  1  0.9888775843812284  0.011122415618771567  0.0  0.0  0.0  0.0  0.0  0.0  0.0  
Exp0  13816.18  1  0.018374405854356346  0.9816255941456438  0.0  0.0  0.0  0.0  0.0  0.0  0.0  
Exp0  24225.26  1  0.9967153388799498  0.0032846611200502457  0.0  0.0  0.0  0.0  0.0  0.0  0.0  
Exp0  22770.58  1  0.9905712268225099  0.00942877317749012  0.0  0.0  0.0  0.0  0.0  0.0  0.0  
Exp0  12646.04  1  0.003984911121540725  0.9960150888784594  0.0  0.0  0.0  0.0  0.0  0.0  0.0  
Exp0  17076.5  1  0.4252409562155312  0.5747590437844687  0.0  0.0  0.0  0.0  0.0  0.0  0.0  
Exp0  10751.84  1  0.00023366671061112018  0.9997663332893889  0.0  0.0  0.0  0.0  0.0  0.0  0.0  
Exp0  10189.32  1  9.095680288369601e-05  0.9999090431971163  0.0  0.0  0.0  0.0  0.0  0.0  0.0  
Exp0  24283.48  1  0.9968471261612808  0.0031528738387192486  0.0  0.0  0.0  0.0  0.0  0.0  0.0  
Exp0  30532.7  1  0.9999362534332951  6.374656670487488e-05  0.0  0.0  0.0  0.0  0.0  0.0  0.0  
Exp0  12577.16  1  0.0036237714869492093  0.9963762285130509  0.0  0.0  0.0  0.0  0.0  0.0  0.0  
Exp0  11894.1  1  0.001368669224242735  0.9986313307757573  0.0  0.0  0.0  0.0  0.0  0.0  0.0  
Exp0  15256.92  1  0.09502737939790436  0.9049726206020957  0.0  0.0  0.0  0.0  0.0  0.0  0.0  
Exp0  24108.0  1  0.9964319798352604  0.0035680201647394862  0.0  0.0  0.0  0.0  0.0  0.0  0.0  
Exp0  19635.72  1  0.8917942040129925  0.10820579598700757  0.0  0.0  0.0  0.0  0.0  0.0  0.0  
Exp0  29538.86  1  0.9998881331190628  0.00011186688093722568  0.0  0.0  0.0  0.0  0.0  0.0  0.0  
Exp0  27460.98  1  0.9996128363725726  0.0003871636274273778  0.0  0.0  0.0  0.0  0.0  0.0  0.0  
Exp0  21518.44  1  0.9754927587032016  0.02450724129679831  0.0  0.0  0.0  0.0  0.0  0.0  0.0  
Exp0  13816.18  1  0.018374405854356346  0.9816255941456438  0.0  0.0  0.0  0.0  0.0  0.0  0.0  
Exp0  22529.5  1  0.9887046946408062  0.011295305359193823  0.0  0.0  0.0  0.0  0.0  0.0  0.0  
Exp0  22764.84  1  0.9905308117808835  0.00946918821911644  0.0  0.0  0.0  0.0  0.0  0.0  0.0  
Exp0  11867.86  1  0.0013168697727826424  0.9986831302272173  0.0  0.0  0.0  0.0  0.0  0.0  0.0  
Exp0  25962.84  1  0.9989924716524747  0.0010075283475252986  0.0  0.0  0.0  0.0  0.0  0.0  0.0  
Exp0  10860.08  1  0.00027854485329620955  0.9997214551467037  0.0  0.0  0.0  0.0  0.0  0.0  0.0  
Exp0  31838.14  1  0.9999686819215775  3.1318078422422575e-05  0.0  0.0  0.0  0.0  0.0  0.0  0.0  
Exp0  15962.12  1  0.18695502013854967  0.8130449798614504  0.0  0.0  0.0  0.0  0.0  0.0  0.0  
Exp0  10369.72  1  0.00012380501554440105  0.9998761949844556  0.0  0.0  0.0  0.0  0.0  0.0  0.0  
Exp0  14683.74  1  0.05123009898888757  0.9487699010111124  0.0  0.0  0.0  0.0  0.0  0.0  0.0  
Exp0  14576.32  1  0.04537023729505279  0.9546297627049471  0.0  0.0  0.0  0.0  0.0  0.0  0.0  
Exp0  19834.98  1  0.9074658168215355  0.09253418317846446  0.0  0.0  0.0  0.0  0.0  0.0  0.0  
Exp0  13588.22  1  0.013816091287573053  0.986183908712427  0.0  0.0  0.0  0.0  0.0  0.0  0.0  
Exp0  26545.04  1  0.99930975064868  0.0006902493513200797  0.0  0.0  0.0  0.0  0.0  0.0  0.0  
Exp0  23270.78  1  0.9934838666555293  0.006516133344470622  0.0  0.0  0.0  0.0  0.0  0.0  0.0  
Exp0  11902.3  1  0.0013852523936911112  0.998614747606309  0.0  0.0  0.0  0.0  0.0  0.0  0.0  
Exp0  23260.12  1  0.99343278564413  0.006567214355870152  0.0  0.0  0.0  0.0  0.0  0.0  0.0  
Exp0  23916.94  1  0.9959135243118667  0.004086475688133288  0.0  0.0  0.0  0.0  0.0  0.0  0.0  
Exp0  23928.42  1  0.995946822809616  0.00405317719038401  0.0  0.0  0.0  0.0  0.0  0.0  0.0  
Exp0  15730.88  1  0.15149399432405294  0.8485060056759471  0.0  0.0  0.0  0.0  0.0  0.0  0.0  
Exp0  25151.04  1  0.9982676877070731  0.0017323122929269834  0.0  0.0  0.0  0.0  0.0  0.0  0.0  
Exp0  11101.9795  1  0.00040982818375535646  0.9995901718162448  0.0  0.0  0.0  0.0  0.0  0.0  0.0  
Exp0  13024.06  1  0.006645007389657506  0.9933549926103425  0.0  0.0  0.0  0.0  0.0  0.0  0.0  
Exp0  27738.14  1  0.9996737164619723  0.0003262835380277013  0.0  0.0  0.0  0.0  0.0  0.0  0.0  
Exp0  22225.28  1  0.9857800912149709  0.0142199087850291  0.0  0.0  0.0  0.0  0.0  0.0  0.0  
Exp0  24985.4  1  0.9980609732283896  0.001939026771610343  0.0  0.0  0.0  0.0  0.0  0.0  0.0  
Exp0  31679.879  1  0.9999659191434617  3.408085653835824e-05  0.0  0.0  0.0  0.0  0.0  0.0  0.0  
Exp0  13747.3  1  0.01686866388709677  0.9831313361129032  0.0  0.0  0.0  0.0  0.0  0.0  0.0  
Exp0  15230.68  1  0.09248856971039585  0.9075114302896041  0.0  0.0  0.0  0.0  0.0  0.0  0.0  
Exp0  13994.939  1  0.022877445657045598  0.9771225543429544  0.0  0.0  0.0  0.0  0.0  0.0  0.0  
Exp0  10409.9  1  0.0001325068090764684  0.9998674931909235  0.0  0.0  0.0  0.0  0.0  0.0  0.0  
Exp0  10418.92  1  0.0001345372443291608  0.9998654627556708  0.0  0.0  0.0  0.0  0.0  0.0  0.0  
Exp0  26780.379  1  0.9994061887356519  0.0005938112643479912  0.0  0.0  0.0  0.0  0.0  0.0  0.0  
Exp0  20320.42  1  0.9369820228195602  0.06301797718043975  0.0  0.0  0.0  0.0  0.0  0.0  0.0  
Exp0  24126.86  1  0.9964792462854505  0.0035207537145495764  0.0  0.0  0.0  0.0  0.0  0.0  0.0  
Exp0  19259.34  1  0.8551699786362831  0.144830021363717  0.0  0.0  0.0  0.0  0.0  0.0  0.0  
Exp0  13040.46  1  0.006791428050776521  0.9932085719492235  0.0  0.0  0.0  0.0  0.0  0.0  0.0  
Exp0  16403.28  1  0.26942995025454514  0.7305700497454548  0.0  0.0  0.0  0.0  0.0  0.0  0.0  
Exp0  11891.64  1  0.0013637313983598121  0.9986362686016402  0.0  0.0  0.0  0.0  0.0  0.0  0.0  
Exp0  24221.16  1  0.9967058450242055  0.003294154975794631  0.0  0.0  0.0  0.0  0.0  0.0  0.0  
Exp0  25816.879  1  0.9988907628964323  0.001109237103567694  0.0  0.0  0.0  0.0  0.0  0.0  0.0  
Exp0  30041.52  1  0.9999160290972017  8.397090279825401e-05  0.0  0.0  0.0  0.0  0.0  0.0  0.0  
Exp0  21896.459  1  0.9817109605180491  0.01828903948195093  0.0  0.0  0.0  0.0  0.0  0.0  0.0  
Exp0  15183.12  1  0.08803120703879487  0.911968792961205  0.0  0.0  0.0  0.0  0.0  0.0  0.0  
Exp0  10422.2  1  0.0001352826878928419  0.9998647173121071  0.0  0.0  0.0  0.0  0.0  0.0  0.0  
Exp0  20421.28  1  0.9418283706688212  0.05817162933117877  0.0  0.0  0.0  0.0  0.0  0.0  0.0  
Exp0  14575.5  1  0.045327951715951165  0.9546720482840487  0.0  0.0  0.0  0.0  0.0  0.0  0.0  
Exp0  25638.12  1  0.9987511753647403  0.0012488246352596924  0.0  0.0  0.0  0.0  0.0  0.0  0.0  
Exp0  19634.9  1  0.8917238680125698  0.1082761319874302  0.0  0.0  0.0  0.0  0.0  0.0  0.0  
Exp0  10631.3  1  0.0001917277425247687  0.9998082722574752  0.0  0.0  0.0  0.0  0.0  0.0  0.0  
Exp0  14088.42  1  0.0256156825500259  0.9743843174499741  0.0  0.0  0.0  0.0  0.0  0.0  0.0  
Exp0  16435.26  1  0.27612268166253456  0.7238773183374654  0.0  0.0  0.0  0.0  0.0  0.0  0.0  
Exp0  13597.24  1  0.013974512323133386  0.9860254876768666  0.0  0.0  0.0  0.0  0.0  0.0  0.0  
Exp0  10663.28  1  0.00020210475725534127  0.9997978952427446  0.0  0.0  0.0  0.0  0.0  0.0  0.0  
Exp0  10158.9795  1  8.631293766809063e-05  0.999913687062332  0.0  0.0  0.0  0.0  0.0  0.0  0.0  
Exp0  21311.8  1  0.9712019132267633  0.028798086773236746  0.0  0.0  0.0  0.0  0.0  0.0  0.0  
Exp0  24614.76  1  0.9974977931996984  0.002502206800301632  0.0  0.0  0.0  0.0  0.0  0.0  0.0  
Exp0  19673.44  1  0.8949425374695504  0.10505746253044942  0.0  0.0  0.0  0.0  0.0  0.0  0.0  
Exp0  27757.0  1  0.999677471408473  0.0003225285915269465  0.0  0.0  0.0  0.0  0.0  0.0  0.0  
Exp0  12486.14  1  0.0031934313647961517  0.9968065686352039  0.0  0.0  0.0  0.0  0.0  0.0  0.0  
Exp0  9846.56  1  4.983580600679978e-05  0.9999501641939932  0.0  0.0  0.0  0.0  0.0  0.0  0.0  
Exp0  8204.1  1  1.992344595098594e-06  0.9999980076554049  0.0  0.0  0.0  0.0  0.0  0.0  0.0  
Exp0  14614.04  1  0.04735639330170327  0.9526436066982967  0.0  0.0  0.0  0.0  0.0  0.0  0.0  
Exp0  29633.98  1  0.999894084560558  0.00010591543944205232  0.0  0.0  0.0  0.0  0.0  0.0  0.0  
Exp0  15977.7  1  0.1895394848308746  0.8104605151691253  0.0  0.0  0.0  0.0  0.0  0.0  0.0  
Exp0  23714.4  1  0.9952760705025002  0.004723929497499778  0.0  0.0  0.0  0.0  0.0  0.0  0.0  
Exp0  12230.3  1  0.0022263158692845397  0.9977736841307155  0.0  0.0  0.0  0.0  0.0  0.0  0.0  
Exp0  12957.64  1  0.006081398366327476  0.9939186016336725  0.0  0.0  0.0  0.0  0.0  0.0  0.0  
Exp0  24030.92  1  0.9962317406073338  0.003768259392666144  0.0  0.0  0.0  0.0  0.0  0.0  0.0  
Exp0  11534.12  1  0.0007997704755018108  0.9992002295244982  0.0  0.0  0.0  0.0  0.0  0.0  0.0  
Exp0  10432.04  1  0.000137543845224716  0.9998624561547753  0.0  0.0  0.0  0.0  0.0  0.0  0.0  
Exp0  32453.14  1  0.9999773600747128  2.263992528720325e-05  0.0  0.0  0.0  0.0  0.0  0.0  0.0  
Exp0  24176.06  1  0.9965994717682175  0.003400528231782376  0.0  0.0  0.0  0.0  0.0  0.0  0.0  
Exp0  22079.32  1  0.9841051020648204  0.015894897935179685  0.0  0.0  0.0  0.0  0.0  0.0  0.0  
Exp0  12447.6  1  0.0030260605589924436  0.9969739394410077  0.0  0.0  0.0  0.0  0.0  0.0  0.0  
Exp0  28629.48  1  0.9998095771320406  0.00019042286795949368  0.0  0.0  0.0  0.0  0.0  0.0  0.0  
Exp0  21504.5  1  0.9752253538347949  0.02477464616520515  0.0  0.0  0.0  0.0  0.0  0.0  0.0  
Exp0  21784.94  1  0.9800687045503311  0.01993129544966885  0.0  0.0  0.0  0.0  0.0  0.0  0.0  
Exp0  19780.04  1  0.9033764161863488  0.0966235838136513  0.0  0.0  0.0  0.0  0.0  0.0  0.0  
Exp0  13015.04  1  0.006565713170701127  0.9934342868292989  0.0  0.0  0.0  0.0  0.0  0.0  0.0  
Exp0  20067.04  1  0.9229642447119523  0.07703575528804762  0.0  0.0  0.0  0.0  0.0  0.0  0.0  
Exp0  13178.22  1  0.008146410325056254  0.9918535896749437  0.0  0.0  0.0  0.0  0.0  0.0  0.0  
Exp0  24575.4  1  0.9974285357909632  0.002571464209036772  0.0  0.0  0.0  0.0  0.0  0.0  0.0  
Exp0  23988.28  1  0.9961158700230338  0.003884129976966129  0.0  0.0  0.0  0.0  0.0  0.0  0.0  
Exp0  19579.959  1  0.8869759442554283  0.11302405574457185  0.0  0.0  0.0  0.0  0.0  0.0  0.0  
Exp0  12235.22  1  0.00224199979360571  0.9977580002063943  0.0  0.0  0.0  0.0  0.0  0.0  0.0  
Exp0  17975.22  1  0.6422791621346849  0.3577208378653151  0.0  0.0  0.0  0.0  0.0  0.0  0.0  
Exp0  13517.7  1  0.012633750835210494  0.9873662491647895  0.0  0.0  0.0  0.0  0.0  0.0  0.0  
Exp0  7995.0  1  1.2616091681073658e-06  0.999998738390832  0.0  0.0  0.0  0.0  0.0  0.0  0.0  
Exp0  18933.8  1  0.8148534104589232  0.18514658954107668  0.0  0.0  0.0  0.0  0.0  0.0  0.0  
Exp0  16940.379  1  0.39179903829900425  0.6082009617009957  0.0  0.0  0.0  0.0  0.0  0.0  0.0  
Exp0  11749.78  1  0.0011057425549843233  0.9988942574450156  0.0  0.0  0.0  0.0  0.0  0.0  0.0  
Exp0  30614.7  1  0.9999390921567223  6.090784327778241e-05  0.0  0.0  0.0  0.0  0.0  0.0  0.0  
Exp0  21663.58  1  0.9781061721753892  0.021893827824610856  0.0  0.0  0.0  0.0  0.0  0.0  0.0  
Exp0  10865.82  1  0.000281139939740346  0.9997188600602597  0.0  0.0  0.0  0.0  0.0  0.0  0.0  
Exp0  12382.0  1  0.0027599889544683027  0.9972400110455317  0.0  0.0  0.0  0.0  0.0  0.0  0.0  
Exp0  21493.02  1  0.9750027402027688  0.02499725979723125  0.0  0.0  0.0  0.0  0.0  0.0  0.0  
Exp0  23961.22  1  0.9960404196706711  0.003959580329328832  0.0  0.0  0.0  0.0  0.0  0.0  0.0  
Exp0  12346.74  1  0.0026261983077042767  0.9973738016922957  0.0  0.0  0.0  0.0  0.0  0.0  0.0  
Exp0  17350.379  1  0.4934701592478977  0.5065298407521022  0.0  0.0  0.0  0.0  0.0  0.0  0.0  
Exp0  20043.26  1  0.9215003045893153  0.07849969541068468  0.0  0.0  0.0  0.0  0.0  0.0  0.0  
Exp0  29126.4  1  0.9998579107377208  0.00014208926227925704  0.0  0.0  0.0  0.0  0.0  0.0  0.0  
Exp0  14928.92  1  0.06716183110494788  0.932838168895052  0.0  0.0  0.0  0.0  0.0  0.0  0.0  
Exp0  28061.22  1  0.9997321177162294  0.0002678822837705943  0.0  0.0  0.0  0.0  0.0  0.0  0.0  
Exp0  19748.06  1  0.9009165320839072  0.0990834679160929  0.0  0.0  0.0  0.0  0.0  0.0  0.0  
Exp0  10254.92  1  0.00010181516995373396  0.9998981848300462  0.0  0.0  0.0  0.0  0.0  0.0  0.0  
Exp0  26786.12  1  0.9994083529133815  0.0005916470866185346  0.0  0.0  0.0  0.0  0.0  0.0  0.0  
Exp0  29890.64  1  0.9999085265725876  9.147342741246414e-05  0.0  0.0  0.0  0.0  0.0  0.0  0.0  
Exp0  10660.0  1  0.00020101760094564915  0.9997989823990543  0.0  0.0  0.0  0.0  0.0  0.0  0.0  
Exp0  22379.44  1  0.9873501471523902  0.012649852847609847  0.0  0.0  0.0  0.0  0.0  0.0  0.0  
Exp0  14528.76  1  0.042972083464209776  0.9570279165357902  0.0  0.0  0.0  0.0  0.0  0.0  0.0  
Exp0  18555.78  1  0.7565751423393207  0.24342485766067926  0.0  0.0  0.0  0.0  0.0  0.0  0.0  
Exp0  22767.299  1  0.9905481232022497  0.009451876797750355  0.0  0.0  0.0  0.0  0.0  0.0  0.0  
Exp0  15148.68  1  0.08491719272236418  0.9150828072776358  0.0  0.0  0.0  0.0  0.0  0.0  0.0  
Exp0  12706.72  1  0.0043307129537826575  0.9956692870462173  0.0  0.0  0.0  0.0  0.0  0.0  0.0  
Exp0  21167.48  1  0.9677506848348076  0.03224931516519243  0.0  0.0  0.0  0.0  0.0  0.0  0.0  
Exp0  19221.62  1  0.8509343618541191  0.14906563814588097  0.0  0.0  0.0  0.0  0.0  0.0  0.0  
Exp0  22446.68  1  0.987976964310606  0.012023035689393965  0.0  0.0  0.0  0.0  0.0  0.0  0.0  
Exp0  31901.28  1  0.9999697169807813  3.0283019218615785e-05  0.0  0.0  0.0  0.0  0.0  0.0  0.0  
Exp0  20369.62  1  0.9393949779640766  0.06060502203592354  0.0  0.0  0.0  0.0  0.0  0.0  0.0  
Exp0  23413.459  1  0.9941279045873288  0.005872095412671254  0.0  0.0  0.0  0.0  0.0  0.0  0.0  
Exp0  22982.14  1  0.9919424588857869  0.008057541114213106  0.0  0.0  0.0  0.0  0.0  0.0  0.0  
Exp0  18335.2  1  0.7165935487836228  0.2834064512163772  0.0  0.0  0.0  0.0  0.0  0.0  0.0  
Exp0  20005.54  1  0.9191221462793223  0.08087785372067766  0.0  0.0  0.0  0.0  0.0  0.0  0.0  
Exp0  13819.46  1  0.018449083699956365  0.9815509163000435  0.0  0.0  0.0  0.0  0.0  0.0  0.0  
Exp0  18624.66  1  0.7681543190258074  0.23184568097419264  0.0  0.0  0.0  0.0  0.0  0.0  0.0  
Exp0  27979.22  1  0.9997184298896948  0.0002815701103052196  0.0  0.0  0.0  0.0  0.0  0.0  0.0  
Exp0  21069.08  1  0.96515575970992  0.034844240290080035  0.0  0.0  0.0  0.0  0.0  0.0  0.0  
Exp0  22685.299  1  0.9899510205186217  0.010048979481378296  0.0  0.0  0.0  0.0  0.0  0.0  0.0  
Exp0  15502.1  1  0.1216318216158394  0.8783681783841607  0.0  0.0  0.0  0.0  0.0  0.0  0.0  
Exp0  12872.36  1  0.005423194187895552  0.9945768058121045  0.0  0.0  0.0  0.0  0.0  0.0  0.0  
Exp0  16894.459  1  0.3806660266517149  0.6193339733482852  0.0  0.0  0.0  0.0  0.0  0.0  0.0  
Exp0  11206.939  1  0.00048327551804284557  0.9995167244819572  0.0  0.0  0.0  0.0  0.0  0.0  0.0  
Exp0  25187.94  1  0.9983104852380074  0.0016895147619925867  0.0  0.0  0.0  0.0  0.0  0.0  0.0  
Exp0  15179.02  1  0.08765509593347051  0.9123449040665295  0.0  0.0  0.0  0.0  0.0  0.0  0.0  
Exp0  11045.4  1  0.00037473062027099655  0.999625269379729  0.0  0.0  0.0  0.0  0.0  0.0  0.0  
Exp0  17076.5  1  0.4252409562155312  0.5747590437844687  0.0  0.0  0.0  0.0  0.0  0.0  0.0  
Exp0  13500.4795  1  0.012359719611828067  0.9876402803881719  0.0  0.0  0.0  0.0  0.0  0.0  0.0  
Exp0  9827.7  1  4.818308130138803e-05  0.9999518169186986  0.0  0.0  0.0  0.0  0.0  0.0  0.0  
Exp0  10859.26  1  0.00027817700465734396  0.9997218229953426  0.0  0.0  0.0  0.0  0.0  0.0  0.0  
Exp0  22203.959  1  0.9855473828085166  0.014452617191483491  0.0  0.0  0.0  0.0  0.0  0.0  0.0  
Exp0  12336.899  1  0.0025899651581497113  0.9974100348418503  0.0  0.0  0.0  0.0  0.0  0.0  0.0  
Exp0  10422.2  1  0.0001352826878928419  0.9998647173121071  0.0  0.0  0.0  0.0  0.0  0.0  0.0  
Exp0  14222.08  1  0.03005229327071925  0.9699477067292808  0.0  0.0  0.0  0.0  0.0  0.0  0.0  
Exp0  8206.56  1  2.002927064397087e-06  0.9999979970729356  0.0  0.0  0.0  0.0  0.0  0.0  0.0  
Exp0  20235.959  1  0.9326152973357379  0.06738470266426222  0.0  0.0  0.0  0.0  0.0  0.0  0.0  
Exp0  20103.12  1  0.9251336661845209  0.07486633381547916  0.0  0.0  0.0  0.0  0.0  0.0  0.0  
Exp0  37402.66  1  0.9999979487569832  2.0512430167307706e-06  0.0  0.0  0.0  0.0  0.0  0.0  0.0  
Exp0  22703.34  1  0.9900857626914027  0.009914237308597303  0.0  0.0  0.0  0.0  0.0  0.0  0.0  
Exp0  19308.54  1  0.8605316619846284  0.13946833801537156  0.0  0.0  0.0  0.0  0.0  0.0  0.0  
Exp0  21032.18  1  0.9641281771692176  0.035871822830782475  0.0  0.0  0.0  0.0  0.0  0.0  0.0  
Exp0  11505.42  1  0.0007656667095236259  0.9992343332904764  0.0  0.0  0.0  0.0  0.0  0.0  0.0  
Exp0  23252.74  1  0.9933972228944623  0.006602777105537641  0.0  0.0  0.0  0.0  0.0  0.0  0.0  
Exp0  15861.26  1  0.1708225640986082  0.8291774359013918  0.0  0.0  0.0  0.0  0.0  0.0  0.0  
Exp0  11917.06  1  0.0014155692152249993  0.998584430784775  0.0  0.0  0.0  0.0  0.0  0.0  0.0  
Exp0  22220.36  1  0.9857267321037086  0.014273267896291452  0.0  0.0  0.0  0.0  0.0  0.0  0.0  
Exp0  25336.36  1  0.9984716341133858  0.0015283658866141964  0.0  0.0  0.0  0.0  0.0  0.0  0.0  
Exp0  9793.26  1  4.5296874198354034e-05  0.9999547031258016  0.0  0.0  0.0  0.0  0.0  0.0  0.0  
Exp0  10072.06  1  7.421301954465932e-05  0.9999257869804553  0.0  0.0  0.0  0.0  0.0  0.0  0.0  
Exp0  11324.2  1  0.0005799044984449956  0.999420095501555  0.0  0.0  0.0  0.0  0.0  0.0  0.0  
Exp0  22865.7  1  0.9912158096687691  0.008784190331231002  0.0  0.0  0.0  0.0  0.0  0.0  0.0  
Exp0  34060.34  1  0.9999900177753225  9.982224677585234e-06  0.0  0.0  0.0  0.0  0.0  0.0  0.0  
Exp0  13841.6  1  0.01896072313696946  0.9810392768630305  0.0  0.0  0.0  0.0  0.0  0.0  0.0  
Exp0  23189.6  1  0.9930845312990664  0.006915468700933614  0.0  0.0  0.0  0.0  0.0  0.0  0.0  
Exp0  24505.7  1  0.997300861264076  0.0026991387359240264  0.0  0.0  0.0  0.0  0.0  0.0  0.0  
Exp0  14901.86  1  0.06521446883998612  0.934785531160014  0.0  0.0  0.0  0.0  0.0  0.0  0.0  
Exp0  10500.1  1  0.00015417930298372606  0.9998458206970162  0.0  0.0  0.0  0.0  0.0  0.0  0.0  
Exp0  30854.14  1  0.9999466408279576  5.335917204247271e-05  0.0  0.0  0.0  0.0  0.0  0.0  0.0  
Exp0  12249.16  1  0.0022869454712266765  0.9977130545287733  0.0  0.0  0.0  0.0  0.0  0.0  0.0  
Exp0  18734.54  1  0.7857334497149747  0.21426655028502534  0.0  0.0  0.0  0.0  0.0  0.0  0.0  
Exp0  13297.12  1  0.009514237020282408  0.9904857629797176  0.0  0.0  0.0  0.0  0.0  0.0  0.0  
Exp0  33820.08  1  0.999988746706843  1.1253293157046477e-05  0.0  0.0  0.0  0.0  0.0  0.0  0.0  
Exp0  25570.879  1  0.9986939494269111  0.001306050573088881  0.0  0.0  0.0  0.0  0.0  0.0  0.0  
Exp0  12095.82  1  0.0018357795645532928  0.9981642204354466  0.0  0.0  0.0  0.0  0.0  0.0  0.0  
Exp0  22705.799  1  0.9901038811438633  0.009896118856136612  0.0  0.0  0.0  0.0  0.0  0.0  0.0  
Exp0  21225.7  1  0.9691915329248509  0.0308084670751491  0.0  0.0  0.0  0.0  0.0  0.0  0.0  
Exp0  11730.1  1  0.001073810614049372  0.9989261893859506  0.0  0.0  0.0  0.0  0.0  0.0  0.0  
Exp0  16663.22  1  0.32623539633589316  0.6737646036641067  0.0  0.0  0.0  0.0  0.0  0.0  0.0  
Exp0  10931.42  1  0.0003124310257428766  0.9996875689742571  0.0  0.0  0.0  0.0  0.0  0.0  0.0  
Exp0  18825.56  1  0.799471104885895  0.2005288951141049  0.0  0.0  0.0  0.0  0.0  0.0  0.0  
Exp0  9834.26  1  4.8751814703959685e-05  0.999951248185296  0.0  0.0  0.0  0.0  0.0  0.0  0.0  
Exp0  16167.939  1  0.22306987358875383  0.7769301264112461  0.0  0.0  0.0  0.0  0.0  0.0  0.0  
Exp0  12527.96  1  0.0033848163582614796  0.9966151836417384  0.0  0.0  0.0  0.0  0.0  0.0  0.0  
Exp0  12983.06  1  0.006291607127834686  0.9937083928721653  0.0  0.0  0.0  0.0  0.0  0.0  0.0  
Exp0  16876.42  1  0.37631493148203427  0.6236850685179658  0.0  0.0  0.0  0.0  0.0  0.0  0.0  
Exp0  10965.04  1  0.0003297135469232554  0.9996702864530768  0.0  0.0  0.0  0.0  0.0  0.0  0.0  
Exp0  16996.14  1  0.4054272926248139  0.5945727073751861  0.0  0.0  0.0  0.0  0.0  0.0  0.0  
Exp0  14833.8  1  0.06053079450188166  0.9394692054981184  0.0  0.0  0.0  0.0  0.0  0.0  0.0  
Exp0  26484.36  1  0.999282283398849  0.000717716601151032  0.0  0.0  0.0  0.0  0.0  0.0  0.0  
Exp0  29280.56  1  0.9998701132340972  0.00012988676590283303  0.0  0.0  0.0  0.0  0.0  0.0  0.0  
Exp0  13522.62  1  0.012713159925157837  0.9872868400748422  0.0  0.0  0.0  0.0  0.0  0.0  0.0  
Exp0  12605.04  1  0.003766060460854345  0.9962339395391456  0.0  0.0  0.0  0.0  0.0  0.0  0.0  
Exp0  23878.4  1  0.9957996463655729  0.004200353634427048  0.0  0.0  0.0  0.0  0.0  0.0  0.0  
Exp0  11968.72  1  0.0015266375232373974  0.9984733624767625  0.0  0.0  0.0  0.0  0.0  0.0  0.0  
Exp0  22408.14  1  0.987621834661471  0.012378165338528936  0.0  0.0  0.0  0.0  0.0  0.0  0.0  
Exp0  18003.92  1  0.6485834659248491  0.351416534075151  0.0  0.0  0.0  0.0  0.0  0.0  0.0  
Exp0  15561.96  1  0.12895907340404453  0.8710409265959556  0.0  0.0  0.0  0.0  0.0  0.0  0.0  
Exp0  25385.56  1  0.9985213970880278  0.0014786029119721743  0.0  0.0  0.0  0.0  0.0  0.0  0.0  
Exp0  18455.74  1  0.7389870087649394  0.2610129912350606  0.0  0.0  0.0  0.0  0.0  0.0  0.0  
Exp0  11874.42  1  0.0013296449733578633  0.9986703550266421  0.0  0.0  0.0  0.0  0.0  0.0  0.0  
Exp0  10075.34  1  7.463941300118706e-05  0.9999253605869988  0.0  0.0  0.0  0.0  0.0  0.0  0.0  
Exp0  11054.42  1  0.0003801304428509279  0.999619869557149  0.0  0.0  0.0  0.0  0.0  0.0  0.0  
Exp0  22260.54  1  0.9861563375326319  0.013843662467368135  0.0  0.0  0.0  0.0  0.0  0.0  0.0  
Exp0  24131.78  1  0.9964914494487891  0.003508550551210902  0.0  0.0  0.0  0.0  0.0  0.0  0.0  
Exp0  19988.32  1  0.9180139331550945  0.0819860668449055  0.0  0.0  0.0  0.0  0.0  0.0  0.0  
Exp0  26318.72  1  0.9992012395794486  0.0007987604205513127  0.0  0.0  0.0  0.0  0.0  0.0  0.0  
Exp0  12499.26  1  0.0032523664111933073  0.9967476335888066  0.0  0.0  0.0  0.0  0.0  0.0  0.0  
Exp0  17315.12  1  0.4846793630505489  0.5153206369494512  0.0  0.0  0.0  0.0  0.0  0.0  0.0  
Exp0  18481.98  1  0.7436898649361222  0.2563101350638778  0.0  0.0  0.0  0.0  0.0  0.0  0.0  
Exp0  17144.56  1  0.4421368011976382  0.5578631988023618  0.0  0.0  0.0  0.0  0.0  0.0  0.0  
Exp0  25347.84  1  0.9984833961396524  0.0015166038603475931  0.0  0.0  0.0  0.0  0.0  0.0  0.0  
Exp0  36047.2  1  0.9999961738607629  3.826139237106147e-06  0.0  0.0  0.0  0.0  0.0  0.0  0.0  
Exp0  12576.34  1  0.003619647655945688  0.9963803523440542  0.0  0.0  0.0  0.0  0.0  0.0  0.0  
Exp0  13759.6  1  0.017128917924711124  0.982871082075289  0.0  0.0  0.0  0.0  0.0  0.0  0.0  
Exp0  14823.14  1  0.05982409582659395  0.9401759041734061  0.0  0.0  0.0  0.0  0.0  0.0  0.0  
Exp0  26383.5  1  0.9992340341717214  0.0007659658282786264  0.0  0.0  0.0  0.0  0.0  0.0  0.0  
Exp0  23768.52  1  0.9954560548614277  0.004543945138572212  0.0  0.0  0.0  0.0  0.0  0.0  0.0  
Exp0  14253.24  1  0.031182211056716248  0.9688177889432837  0.0  0.0  0.0  0.0  0.0  0.0  0.0  
Exp0  12275.399  1  0.002373904181046964  0.997626095818953  0.0  0.0  0.0  0.0  0.0  0.0  0.0  
Exp0  12457.439  1  0.0030680109958505894  0.9969319890041495  0.0  0.0  0.0  0.0  0.0  0.0  0.0  
Exp0  11960.52  1  0.0015084893374901934  0.9984915106625099  0.0  0.0  0.0  0.0  0.0  0.0  0.0  
Exp0  8382.86  1  2.916885659945733e-06  0.9999970831143401  0.0  0.0  0.0  0.0  0.0  0.0  0.0  
Exp0  20645.959  1  0.9513222324476072  0.04867776755239284  0.0  0.0  0.0  0.0  0.0  0.0  0.0  
Exp0  12651.78  1  0.004016504936140891  0.9959834950638591  0.0  0.0  0.0  0.0  0.0  0.0  0.0  
Exp0  24991.959  1  0.9980696359578032  0.0019303640421968777  0.0  0.0  0.0  0.0  0.0  0.0  0.0  
Exp0  13175.76  1  0.00812009488775892  0.9918799051122411  0.0  0.0  0.0  0.0  0.0  0.0  0.0  
Exp0  20775.52  1  0.9560688340645165  0.043931165935483546  0.0  0.0  0.0  0.0  0.0  0.0  0.0  
Exp0  25207.62  1  0.9983328589727528  0.001667141027247241  0.0  0.0  0.0  0.0  0.0  0.0  0.0  
Exp0  25282.24  1  0.9984148414915144  0.0015851585084856509  0.0  0.0  0.0  0.0  0.0  0.0  0.0  
Exp0  24810.74  1  0.9978144390362458  0.0021855609637541967  0.0  0.0  0.0  0.0  0.0  0.0  0.0  
Exp0  23555.32  1  0.9947020220602795  0.005297977939720479  0.0  0.0  0.0  0.0  0.0  0.0  0.0  
Exp0  28925.5  1  0.9998401542316875  0.00015984576831251434  0.0  0.0  0.0  0.0  0.0  0.0  0.0  
Exp0  11163.4795  1  0.00045147669402773125  0.9995485233059722  0.0  0.0  0.0  0.0  0.0  0.0  0.0  
Exp0  20230.22  1  0.9323079766309332  0.06769202336906678  0.0  0.0  0.0  0.0  0.0  0.0  0.0  
Exp0  12952.72  1  0.006041516080776783  0.9939584839192233  0.0  0.0  0.0  0.0  0.0  0.0  0.0  
Exp0  23830.84  1  0.9956544409532001  0.004345559046799939  0.0  0.0  0.0  0.0  0.0  0.0  0.0  
Exp0  11361.1  1  0.0006138957191359427  0.999386104280864  0.0  0.0  0.0  0.0  0.0  0.0  0.0  
Exp0  22190.02  1  0.9853930982749246  0.014606901725075314  0.0  0.0  0.0  0.0  0.0  0.0  0.0  
Exp0  12833.0  1  0.005142415774324297  0.9948575842256757  0.0  0.0  0.0  0.0  0.0  0.0  0.0  
Exp0  12917.46  1  0.005762505145553991  0.994237494854446  0.0  0.0  0.0  0.0  0.0  0.0  0.0  
Exp0  13414.38  1  0.011070149750187119  0.9889298502498128  0.0  0.0  0.0  0.0  0.0  0.0  0.0  
Exp0  12337.72  1  0.002592950545929628  0.9974070494540703  0.0  0.0  0.0  0.0  0.0  0.0  0.0  
Exp0  11387.34  1  0.0006391951097694947  0.9993608048902305  0.0  0.0  0.0  0.0  0.0  0.0  0.0  
Exp0  24704.14  1  0.9976478314128737  0.0023521685871262838  0.0  0.0  0.0  0.0  0.0  0.0  0.0  
Exp0  22244.959  1  0.9859914082963916  0.014008591703608285  0.0  0.0  0.0  0.0  0.0  0.0  0.0  
Exp0  16632.06  1  0.3191520954757921  0.680847904524208  0.0  0.0  0.0  0.0  0.0  0.0  0.0  
Exp0  12004.8  1  0.001609028250696879  0.998390971749303  0.0  0.0  0.0  0.0  0.0  0.0  0.0  
Exp0  11857.2  1  0.0012963630606641335  0.9987036369393358  0.0  0.0  0.0  0.0  0.0  0.0  0.0  
Exp0  22978.86  1  0.9919228751068274  0.008077124893172617  0.0  0.0  0.0  0.0  0.0  0.0  0.0  
Exp0  23118.26  1  0.9927123383657488  0.007287661634251234  0.0  0.0  0.0  0.0  0.0  0.0  0.0  
Exp0  10343.4795  1  0.00011841747324748612  0.9998815825267525  0.0  0.0  0.0  0.0  0.0  0.0  0.0  
Exp0  9636.64  1  3.410708419277923e-05  0.9999658929158072  0.0  0.0  0.0  0.0  0.0  0.0  0.0  
Exp0  24859.12  1  0.9978858629219831  0.0021141370780168884  0.0  0.0  0.0  0.0  0.0  0.0  0.0  
Exp0  15406.16  1  0.11058441295374744  0.8894155870462527  0.0  0.0  0.0  0.0  0.0  0.0  0.0  
Exp0  15968.68  1  0.18804082441874997  0.81195917558125  0.0  0.0  0.0  0.0  0.0  0.0  0.0  
Exp0  10980.62  1  0.00033802317804288747  0.9996619768219571  0.0  0.0  0.0  0.0  0.0  0.0  0.0  
Exp0  13108.52  1  0.007432118083349331  0.9925678819166507  0.0  0.0  0.0  0.0  0.0  0.0  0.0  
Exp0  23504.48  1  0.9945033653741157  0.005496634625884262  0.0  0.0  0.0  0.0  0.0  0.0  0.0  
Exp0  23725.879  1  0.99531486571509  0.004685134284909989  0.0  0.0  0.0  0.0  0.0  0.0  0.0  
Exp0  14541.06  1  0.04358111597182005  0.95641888402818  0.0  0.0  0.0  0.0  0.0  0.0  0.0  
Exp0  28681.959  1  0.9998154195986029  0.00018458040139704117  0.0  0.0  0.0  0.0  0.0  0.0  0.0  
Exp0  14781.32  1  0.05712197791115414  0.9428780220888459  0.0  0.0  0.0  0.0  0.0  0.0  0.0  
Exp0  26198.18  1  0.9991361975269933  0.0008638024730065981  0.0  0.0  0.0  0.0  0.0  0.0  0.0  
Exp0  10035.16  1  6.957577243468739e-05  0.9999304242275653  0.0  0.0  0.0  0.0  0.0  0.0  0.0  
Exp0  16088.399  1  0.20860856304250186  0.7913914369574981  0.0  0.0  0.0  0.0  0.0  0.0  0.0  
Exp0  12568.14  1  0.003578788692081545  0.9964212113079184  0.0  0.0  0.0  0.0  0.0  0.0  0.0  
Exp0  11275.0  1  0.0005373409223609799  0.999462659077639  0.0  0.0  0.0  0.0  0.0  0.0  0.0  
Exp0  23003.459  1  0.992068430011643  0.007931569988357007  0.0  0.0  0.0  0.0  0.0  0.0  0.0  
Exp0  14996.9795  1  0.07228416298552864  0.9277158370144712  0.0  0.0  0.0  0.0  0.0  0.0  0.0  
Exp0  15372.54  1  0.10691000653807409  0.893089993461926  0.0  0.0  0.0  0.0  0.0  0.0  0.0  
Exp0  36228.418  1  0.999996484711043  3.515288957015835e-06  0.0  0.0  0.0  0.0  0.0  0.0  0.0  
Exp0  28759.04  1  0.9998236600448255  0.00017633995517456511  0.0  0.0  0.0  0.0  0.0  0.0  0.0  
Exp0  13820.28  1  0.01846785171901236  0.9815321482809877  0.0  0.0  0.0  0.0  0.0  0.0  0.0  
Exp0  29108.36  1  0.9998564041162157  0.00014359588378434483  0.0  0.0  0.0  0.0  0.0  0.0  0.0  
Exp0  23582.379  1  0.9948046516333008  0.0051953483666991795  0.0  0.0  0.0  0.0  0.0  0.0  0.0  
Exp0  24969.82  1  0.9980402182732571  0.001959781726742837  0.0  0.0  0.0  0.0  0.0  0.0  0.0  
Exp0  19465.98  1  0.8764940973456631  0.12350590265433699  0.0  0.0  0.0  0.0  0.0  0.0  0.0  
Exp0  10715.76  1  0.00022028601625224986  0.9997797139837477  0.0  0.0  0.0  0.0  0.0  0.0  0.0  
Exp0  17347.92  1  0.4928559410380374  0.5071440589619626  0.0  0.0  0.0  0.0  0.0  0.0  0.0  
Exp0  11012.6  1  0.00035569884306287434  0.999644301156937  0.0  0.0  0.0  0.0  0.0  0.0  0.0  
Exp0  10738.72  1  0.0002287151969187794  0.9997712848030812  0.0  0.0  0.0  0.0  0.0  0.0  0.0  
Exp0  17053.54  1  0.4195606571342355  0.5804393428657644  0.0  0.0  0.0  0.0  0.0  0.0  0.0  
Exp0  19380.7  1  0.868068972283765  0.13193102771623505  0.0  0.0  0.0  0.0  0.0  0.0  0.0  
Exp0  16454.12  1  0.2801081628641427  0.7198918371358572  0.0  0.0  0.0  0.0  0.0  0.0  0.0  
Exp0  14028.56  1  0.023829863634493333  0.9761701363655066  0.0  0.0  0.0  0.0  0.0  0.0  0.0  
Exp0  13447.18  1  0.01154598105646219  0.9884540189435379  0.0  0.0  0.0  0.0  0.0  0.0  0.0  
Exp0  12350.02  1  0.00263838782353966  0.9973616121764602  0.0  0.0  0.0  0.0  0.0  0.0  0.0  
Exp0  13926.88  1  0.021055366593708602  0.9789446334062913  0.0  0.0  0.0  0.0  0.0  0.0  0.0  
Exp0  20984.62  1  0.9627577557521031  0.03724224424789689  0.0  0.0  0.0  0.0  0.0  0.0  0.0  
Exp0  32443.299  1  0.9999772433069074  2.2756693092641626e-05  0.0  0.0  0.0  0.0  0.0  0.0  0.0  
Exp0  11311.08  1  0.000568257335559842  0.9994317426644401  0.0  0.0  0.0  0.0  0.0  0.0  0.0  
Exp0  11839.16  1  0.0012623361197133828  0.9987376638802866  0.0  0.0  0.0  0.0  0.0  0.0  0.0  
Exp0  11744.04  1  0.0010963409404548719  0.998903659059545  0.0  0.0  0.0  0.0  0.0  0.0  0.0  
Exp0  15411.899  1  0.11122236536651356  0.8887776346334865  0.0  0.0  0.0  0.0  0.0  0.0  0.0  
Exp0  12577.16  1  0.0036237714869492093  0.9963762285130509  0.0  0.0  0.0  0.0  0.0  0.0  0.0  
Exp0  8847.8  1  7.5689863204622e-06  0.9999924310136795  0.0  0.0  0.0  0.0  0.0  0.0  0.0  
Exp0  24613.94  1  0.9974963536440955  0.0025036463559044222  0.0  0.0  0.0  0.0  0.0  0.0  0.0  
Exp0  34932.82  1  0.9999934936049689  6.506395031113413e-06  0.0  0.0  0.0  0.0  0.0  0.0  0.0  
Exp0  32408.04  1  0.999976819847219  2.318015278111949e-05  0.0  0.0  0.0  0.0  0.0  0.0  0.0  
Exp0  13382.399  1  0.010623851840390596  0.9893761481596094  0.0  0.0  0.0  0.0  0.0  0.0  0.0  
Exp0  13293.84  1  0.009473816364793245  0.9905261836352067  0.0  0.0  0.0  0.0  0.0  0.0  0.0  
Exp0  14746.06  1  0.0549274315513981  0.9450725684486019  0.0  0.0  0.0  0.0  0.0  0.0  0.0  
Exp0  13539.84  1  0.012994466794653681  0.9870055332053462  0.0  0.0  0.0  0.0  0.0  0.0  0.0  
Exp0  33095.2  1  0.9999837571237954  1.624287620467201e-05  0.0  0.0  0.0  0.0  0.0  0.0  0.0  
Exp0  23774.26  1  0.9954747538011289  0.004525246198871006  0.0  0.0  0.0  0.0  0.0  0.0  0.0  
Exp0  14310.64  1  0.03336481362881541  0.9666351863711845  0.0  0.0  0.0  0.0  0.0  0.0  0.0  
Exp0  24272.82  1  0.9968233978879584  0.00317660211204166  0.0  0.0  0.0  0.0  0.0  0.0  0.0  
Exp0  20971.5  1  0.9623704351995926  0.03762956480040738  0.0  0.0  0.0  0.0  0.0  0.0  0.0  
Exp0  19308.54  1  0.8605316619846284  0.13946833801537156  0.0  0.0  0.0  0.0  0.0  0.0  0.0  
Exp0  12522.22  1  0.0033579348243604657  0.9966420651756396  0.0  0.0  0.0  0.0  0.0  0.0  0.0  
Exp0  12111.399  1  0.0018774980865156271  0.9981225019134843  0.0  0.0  0.0  0.0  0.0  0.0  0.0  
Exp0  25768.5  1  0.9988547032076274  0.0011452967923726604  0.0  0.0  0.0  0.0  0.0  0.0  0.0  
Exp0  24186.72  1  0.996624946299657  0.003375053700343073  0.0  0.0  0.0  0.0  0.0  0.0  0.0  
Exp0  25942.34  1  0.9989788040540282  0.0010211959459717186  0.0  0.0  0.0  0.0  0.0  0.0  0.0  
Exp0  23959.58  1  0.9960357758305893  0.003964224169410684  0.0  0.0  0.0  0.0  0.0  0.0  0.0  
Exp0  16292.58  1  0.24697423506703375  0.7530257649329662  0.0  0.0  0.0  0.0  0.0  0.0  0.0  
Exp0  17466.82  1  0.5223626072451564  0.4776373927548437  0.0  0.0  0.0  0.0  0.0  0.0  0.0  
Exp0  24139.16  1  0.9965097144124889  0.0034902855875110278  0.0  0.0  0.0  0.0  0.0  0.0  0.0  
Exp0  32587.62  1  0.9999788927746098  2.11072253902522e-05  0.0  0.0  0.0  0.0  0.0  0.0  0.0  
Exp0  12461.54  1  0.003085648852697496  0.9969143511473025  0.0  0.0  0.0  0.0  0.0  0.0  0.0  
Exp0  12820.7  1  0.005057542379115622  0.9949424576208843  0.0  0.0  0.0  0.0  0.0  0.0  0.0  
Exp0  26540.94  1  0.9993079277321879  0.0006920722678120961  0.0  0.0  0.0  0.0  0.0  0.0  0.0  
Exp0  10791.2  1  0.00024913485488692327  0.9997508651451131  0.0  0.0  0.0  0.0  0.0  0.0  0.0  
Exp0  18963.32  1  0.8188723304797989  0.18112766952020118  0.0  0.0  0.0  0.0  0.0  0.0  0.0  
Exp0  22053.9  1  0.9837928249130699  0.016207175086930245  0.0  0.0  0.0  0.0  0.0  0.0  0.0  
Exp0  11839.16  1  0.0012623361197133828  0.9987376638802866  0.0  0.0  0.0  0.0  0.0  0.0  0.0  
Exp0  23816.08  1  0.9956082681494474  0.004391731850552722  0.0  0.0  0.0  0.0  0.0  0.0  0.0  
Exp0  20883.76  1  0.9596719588024897  0.04032804119751032  0.0  0.0  0.0  0.0  0.0  0.0  0.0  
Exp0  17760.379  1  0.5932839361654965  0.4067160638345034  0.0  0.0  0.0  0.0  0.0  0.0  0.0  
Exp0  27959.54  1  0.9997150370174211  0.00028496298257891427  0.0  0.0  0.0  0.0  0.0  0.0  0.0  
Exp0  14215.52  1  0.029819196892604316  0.9701808031073956  0.0  0.0  0.0  0.0  0.0  0.0  0.0  
Exp0  13271.7  1  0.009205041456873298  0.9907949585431267  0.0  0.0  0.0  0.0  0.0  0.0  0.0  
Exp0  13043.74  1  0.006821125004166817  0.9931788749958332  0.0  0.0  0.0  0.0  0.0  0.0  0.0  
Exp0  14214.7  1  0.029790266208059225  0.9702097337919408  0.0  0.0  0.0  0.0  0.0  0.0  0.0  
Exp0  20040.8  1  0.9213470739345315  0.07865292606546836  0.0  0.0  0.0  0.0  0.0  0.0  0.0  
Exp0  22123.6  1  0.984633902841215  0.015366097158785083  0.0  0.0  0.0  0.0  0.0  0.0  0.0  
Exp0  14279.4795  1  0.0321632315946309  0.967836768405369  0.0  0.0  0.0  0.0  0.0  0.0  0.0  
Exp0  13311.06  1  0.009687907673307482  0.9903120923266925  0.0  0.0  0.0  0.0  0.0  0.0  0.0  
Exp0  29743.86  1  0.999900542622565  9.945737743512568e-05  0.0  0.0  0.0  0.0  0.0  0.0  0.0  
Exp0  15817.8  1  0.16419032457466823  0.8358096754253318  0.0  0.0  0.0  0.0  0.0  0.0  0.0  
Exp0  17657.879  1  0.5689442654809553  0.43105573451904466  0.0  0.0  0.0  0.0  0.0  0.0  0.0  
Exp0  20366.34  1  0.9392368020963615  0.06076319790363848  0.0  0.0  0.0  0.0  0.0  0.0  0.0  
Exp0  9427.54  1  2.317735879400709e-05  0.999976822641206  0.0  0.0  0.0  0.0  0.0  0.0  0.0  
Exp0  11848.18  1  0.001279244188392019  0.998720755811608  0.0  0.0  0.0  0.0  0.0  0.0  0.0  
Exp0  28497.459  1  0.999793992354838  0.00020600764516205412  0.0  0.0  0.0  0.0  0.0  0.0  0.0  
Exp0  28421.2  1  0.9997843775523151  0.00021562244768484495  0.0  0.0  0.0  0.0  0.0  0.0  0.0  
Exp0  26062.06  1  0.9990559325155873  0.0009440674844126551  0.0  0.0  0.0  0.0  0.0  0.0  0.0  
Exp0  22320.4  1  0.9867715018739157  0.013228498126084271  0.0  0.0  0.0  0.0  0.0  0.0  0.0  
Exp0  14491.86  1  0.04119012990282276  0.9588098700971773  0.0  0.0  0.0  0.0  0.0  0.0  0.0  
Exp0  21359.36  1  0.9722538235104701  0.027746176489529983  0.0  0.0  0.0  0.0  0.0  0.0  0.0  
Exp0  10274.6  1  0.00010530273558399198  0.9998946972644159  0.0  0.0  0.0  0.0  0.0  0.0  0.0  
Exp0  9274.2  1  1.7361021253096497e-05  0.999982638978747  0.0  0.0  0.0  0.0  0.0  0.0  0.0  
Exp0  25585.64  1  0.9987067447017862  0.0012932552982138205  0.0  0.0  0.0  0.0  0.0  0.0  0.0  
Exp0  10563.24  1  0.00017129131171774695  0.9998287086882822  0.0  0.0  0.0  0.0  0.0  0.0  0.0  
Exp0  9413.6  1  2.2581115598218328e-05  0.9999774188844017  0.0  0.0  0.0  0.0  0.0  0.0  0.0  
Exp0  23973.52  1  0.9960748989284014  0.003925101071598602  0.0  0.0  0.0  0.0  0.0  0.0  0.0  
Exp0  13799.78  1  0.018005028662198233  0.9819949713378018  0.0  0.0  0.0  0.0  0.0  0.0  0.0  
Exp0  23420.84  1  0.9941592852169294  0.005840714783070666  0.0  0.0  0.0  0.0  0.0  0.0  0.0  
Exp0  23479.879  1  0.9944044537248637  0.005595546275136295  0.0  0.0  0.0  0.0  0.0  0.0  0.0  
Exp0  28520.42  1  0.9997967962862824  0.00020320371371768218  0.0  0.0  0.0  0.0  0.0  0.0  0.0  
Exp0  11648.92  1  0.0009510419609777965  0.9990489580390223  0.0  0.0  0.0  0.0  0.0  0.0  0.0  
Exp0  11902.3  1  0.0013852523936911112  0.998614747606309  0.0  0.0  0.0  0.0  0.0  0.0  0.0  
Exp0  12425.46  1  0.0029336801267137677  0.9970663198732862  0.0  0.0  0.0  0.0  0.0  0.0  0.0  
Exp0  12541.899  1  0.0034509947013049956  0.996549005298695  0.0  0.0  0.0  0.0  0.0  0.0  0.0  
Exp0  13748.939  1  0.016903253774996834  0.9830967462250032  0.0  0.0  0.0  0.0  0.0  0.0  0.0  
Exp0  23199.44  1  0.9931342925877545  0.006865707412245473  0.0  0.0  0.0  0.0  0.0  0.0  0.0  
Exp0  10154.88  1  8.570341087705412e-05  0.999914296589123  0.0  0.0  0.0  0.0  0.0  0.0  0.0  
Exp0  15986.72  1  0.19104725265884503  0.808952747341155  0.0  0.0  0.0  0.0  0.0  0.0  0.0  
Exp0  10450.08  1  0.00014178114199590202  0.9998582188580041  0.0  0.0  0.0  0.0  0.0  0.0  0.0  
Exp0  13055.22  1  0.006925883436252787  0.9930741165637473  0.0  0.0  0.0  0.0  0.0  0.0  0.0  
Exp0  21755.42  1  0.9796088907239422  0.0203911092760578  0.0  0.0  0.0  0.0  0.0  0.0  0.0  
Exp0  31096.04  1  0.9999532671601471  4.673283985295472e-05  0.0  0.0  0.0  0.0  0.0  0.0  0.0  
Exp0  10312.32  1  0.000112305294651344  0.9998876947053487  0.0  0.0  0.0  0.0  0.0  0.0  0.0  
Exp0  8609.18  1  4.670659053040986e-06  0.9999953293409469  0.0  0.0  0.0  0.0  0.0  0.0  0.0  
Exp0  12975.68  1  0.006229904672157062  0.993770095327843  0.0  0.0  0.0  0.0  0.0  0.0  0.0  
Exp0  20413.9  1  0.9414872575650373  0.05851274243496277  0.0  0.0  0.0  0.0  0.0  0.0  0.0  
Exp0  10195.88  1  9.199177750662895e-05  0.9999080082224933  0.0  0.0  0.0  0.0  0.0  0.0  0.0  
Exp0  22747.62  1  0.9904083171129856  0.009591682887014438  0.0  0.0  0.0  0.0  0.0  0.0  0.0  
Exp0  11253.68  1  0.0005198180236409186  0.999480181976359  0.0  0.0  0.0  0.0  0.0  0.0  0.0  
Exp0  11628.42  1  0.0009221899750644088  0.9990778100249355  0.0  0.0  0.0  0.0  0.0  0.0  0.0  
Exp0  11958.88  1  0.0015048716897956957  0.9984951283102044  0.0  0.0  0.0  0.0  0.0  0.0  0.0  
Exp0  22638.56  1  0.9895930433976371  0.010406956602362794  0.0  0.0  0.0  0.0  0.0  0.0  0.0  
Exp0  29219.06  1  0.9998653838104546  0.0001346161895453624  0.0  0.0  0.0  0.0  0.0  0.0  0.0  
Exp0  20738.62  1  0.954767098111205  0.04523290188879505  0.0  0.0  0.0  0.0  0.0  0.0  0.0  
Exp0  17497.16  1  0.5298436853511277  0.4701563146488723  0.0  0.0  0.0  0.0  0.0  0.0  0.0  
Exp0  27848.02  1  0.9996949653436987  0.00030503465630129877  0.0  0.0  0.0  0.0  0.0  0.0  0.0  
Exp0  15972.78  1  0.18872058639511277  0.8112794136048872  0.0  0.0  0.0  0.0  0.0  0.0  0.0  
Exp0  26299.04  1  0.9991909811546515  0.0008090188453485069  0.0  0.0  0.0  0.0  0.0  0.0  0.0  
Exp0  20333.54  1  0.9376349629162808  0.06236503708371931  0.0  0.0  0.0  0.0  0.0  0.0  0.0  
Exp0  12793.64  1  0.004875294968693564  0.9951247050313065  0.0  0.0  0.0  0.0  0.0  0.0  0.0  
Exp0  20247.44  1  0.9332260507094355  0.06677394929056449  0.0  0.0  0.0  0.0  0.0  0.0  0.0  
Exp0  10904.36  1  0.00029914662125371294  0.9997008533787463  0.0  0.0  0.0  0.0  0.0  0.0  0.0  
Exp0  36203.82  1  0.9999964441165025  3.5558834976016597e-06  0.0  0.0  0.0  0.0  0.0  0.0  0.0  
Exp0  14774.76  1  0.056708287671666364  0.9432917123283336  0.0  0.0  0.0  0.0  0.0  0.0  0.0  
Exp0  20615.62  1  0.9501379793036745  0.04986202069632547  0.0  0.0  0.0  0.0  0.0  0.0  0.0  
Exp0  20636.94  1  0.9509730785912368  0.04902692140876318  0.0  0.0  0.0  0.0  0.0  0.0  0.0  
Exp0  15343.02  1  0.10376609119599174  0.8962339088040082  0.0  0.0  0.0  0.0  0.0  0.0  0.0  
Exp0  29459.32  1  0.9998828846641206  0.00011711533587934608  0.0  0.0  0.0  0.0  0.0  0.0  0.0  
Exp0  27851.299  1  0.9996955760312464  0.0003044239687537163  0.0  0.0  0.0  0.0  0.0  0.0  0.0  
Exp0  9009.34  1  1.0415797709769467e-05  0.9999895842022903  0.0  0.0  0.0  0.0  0.0  0.0  0.0  
Exp0  24069.459  1  0.9963333069674826  0.0036666930325175207  0.0  0.0  0.0  0.0  0.0  0.0  0.0  
Exp0  20043.26  1  0.9215003045893153  0.07849969541068468  0.0  0.0  0.0  0.0  0.0  0.0  0.0  
Exp0  12137.64  1  0.0019497529622054238  0.9980502470377947  0.0  0.0  0.0  0.0  0.0  0.0  0.0  
Exp0  15485.7  1  0.11968359725585323  0.8803164027441468  0.0  0.0  0.0  0.0  0.0  0.0  0.0  
Exp0  10177.02  1  8.904667538070092e-05  0.9999109533246193  0.0  0.0  0.0  0.0  0.0  0.0  0.0  
Exp0  19713.62  1  0.8982002135199548  0.1017997864800452  0.0  0.0  0.0  0.0  0.0  0.0  0.0  
Exp0  10746.92  1  0.00023179915847524658  0.9997682008415247  0.0  0.0  0.0  0.0  0.0  0.0  0.0  
Exp0  11339.78  1  0.0005940336209363963  0.9994059663790635  0.0  0.0  0.0  0.0  0.0  0.0  0.0  
Exp0  13434.88  1  0.011365305677617262  0.9886346943223827  0.0  0.0  0.0  0.0  0.0  0.0  0.0  
Exp0  26765.62  1  0.9994005814514025  0.0005994185485974643  0.0  0.0  0.0  0.0  0.0  0.0  0.0  
Exp0  13674.32  1  0.015398220337051483  0.9846017796629486  0.0  0.0  0.0  0.0  0.0  0.0  0.0  
Exp0  11357.82  1  0.0006107990640555765  0.9993892009359443  0.0  0.0  0.0  0.0  0.0  0.0  0.0  
Exp0  14781.32  1  0.05712197791115414  0.9428780220888459  0.0  0.0  0.0  0.0  0.0  0.0  0.0  
Exp0  26552.42  1  0.9993130182444886  0.0006869817555113838  0.0  0.0  0.0  0.0  0.0  0.0  0.0  
Exp0  23652.08  1  0.9950594055241154  0.004940594475884657  0.0  0.0  0.0  0.0  0.0  0.0  0.0  
Exp0  13429.14  1  0.011281990811036754  0.9887180091889634  0.0  0.0  0.0  0.0  0.0  0.0  0.0  
Exp0  24823.04  1  0.9978328235722339  0.0021671764277661266  0.0  0.0  0.0  0.0  0.0  0.0  0.0  
Exp0  12750.18  1  0.004595496027528465  0.9954045039724716  0.0  0.0  0.0  0.0  0.0  0.0  0.0  
Exp0  22486.04  1  0.9883288100683049  0.011671189931695112  0.0  0.0  0.0  0.0  0.0  0.0  0.0  
Exp0  23174.02  1  0.993004968447599  0.006995031552400982  0.0  0.0  0.0  0.0  0.0  0.0  0.0  
Exp0  31418.299  1  0.9999607701781843  3.922982181575027e-05  0.0  0.0  0.0  0.0  0.0  0.0  0.0  
Exp0  11589.06  1  0.0008690961737032144  0.9991309038262968  0.0  0.0  0.0  0.0  0.0  0.0  0.0  
Exp0  11876.88  1  0.001334475167666625  0.9986655248323334  0.0  0.0  0.0  0.0  0.0  0.0  0.0  
Exp0  27380.62  1  0.9995930149001887  0.00040698509981140356  0.0  0.0  0.0  0.0  0.0  0.0  0.0  
Exp0  20204.8  1  0.9309297023023001  0.06907029769769998  0.0  0.0  0.0  0.0  0.0  0.0  0.0  
Exp0  20126.08  1  0.9264832190575137  0.07351678094248622  0.0  0.0  0.0  0.0  0.0  0.0  0.0  
Exp0  19299.52  1  0.8595622453098734  0.14043775469012676  0.0  0.0  0.0  0.0  0.0  0.0  0.0  
Exp0  12664.08  1  0.004084899450171597  0.9959151005498285  0.0  0.0  0.0  0.0  0.0  0.0  0.0  
Exp0  16362.28  1  0.26098305787002757  0.7390169421299725  0.0  0.0  0.0  0.0  0.0  0.0  0.0  
Exp0  12942.88  1  0.005962391669922628  0.9940376083300774  0.0  0.0  0.0  0.0  0.0  0.0  0.0  
Exp0  25265.84  1  0.99839720579255  0.001602794207449938  0.0  0.0  0.0  0.0  0.0  0.0  0.0  
Exp0  13507.86  1  0.01247653809652922  0.9875234619034707  0.0  0.0  0.0  0.0  0.0  0.0  0.0  
Exp0  10412.36  1  0.0001330570899604623  0.9998669429100396  0.0  0.0  0.0  0.0  0.0  0.0  0.0  
Exp0  15395.5  1  0.10940860279805749  0.8905913972019425  0.0  0.0  0.0  0.0  0.0  0.0  0.0  
Exp0  24070.28  1  0.9963354142724082  0.0036645857275917626  0.0  0.0  0.0  0.0  0.0  0.0  0.0  
Exp0  15247.08  1  0.09406860194883447  0.9059313980511655  0.0  0.0  0.0  0.0  0.0  0.0  0.0  
Exp0  12016.28  1  0.0016361049649620655  0.998363895035038  0.0  0.0  0.0  0.0  0.0  0.0  0.0  
Exp0  13595.6  1  0.0139455041564796  0.9860544958435205  0.0  0.0  0.0  0.0  0.0  0.0  0.0  
Exp0  23882.5  1  0.9958118879115718  0.004188112088428086  0.0  0.0  0.0  0.0  0.0  0.0  0.0  
Exp0  21916.14  1  0.9819857820166337  0.018014217983366335  0.0  0.0  0.0  0.0  0.0  0.0  0.0  
Exp0  16902.66  1  0.38264744831774977  0.6173525516822502  0.0  0.0  0.0  0.0  0.0  0.0  0.0  
Exp0  19741.5  1  0.9004042204661542  0.09959577953384591  0.0  0.0  0.0  0.0  0.0  0.0  0.0  
Exp0  13747.3  1  0.01686866388709677  0.9831313361129032  0.0  0.0  0.0  0.0  0.0  0.0  0.0  
Exp0  21192.9  1  0.968387939291745  0.03161206070825488  0.0  0.0  0.0  0.0  0.0  0.0  0.0  
Exp0  31854.54  1  0.9999689543219593  3.104567804074379e-05  0.0  0.0  0.0  0.0  0.0  0.0  0.0  
Exp0  15859.62  1  0.17056946458933017  0.8294305354106698  0.0  0.0  0.0  0.0  0.0  0.0  0.0  
Exp0  33395.32  1  0.9999860606248102  1.3939375189825278e-05  0.0  0.0  0.0  0.0  0.0  0.0  0.0  
Exp0  14322.12  1  0.0338175452935865  0.9661824547064135  0.0  0.0  0.0  0.0  0.0  0.0  0.0  
Exp0  18235.98  1  0.6971905351437949  0.3028094648562051  0.0  0.0  0.0  0.0  0.0  0.0  0.0  
Exp0  13502.12  1  0.012385617057053195  0.9876143829429468  0.0  0.0  0.0  0.0  0.0  0.0  0.0  
Exp0  22125.24  1  0.9846532845585905  0.015346715441409533  0.0  0.0  0.0  0.0  0.0  0.0  0.0  
Exp0  13438.16  1  0.011413297851491639  0.9885867021485083  0.0  0.0  0.0  0.0  0.0  0.0  0.0  
Exp0  22354.02  1  0.9871043585298662  0.012895641470133681  0.0  0.0  0.0  0.0  0.0  0.0  0.0  
Exp0  11439.0  1  0.0006918912060876532  0.9993081087939124  0.0  0.0  0.0  0.0  0.0  0.0  0.0  
Exp0  25570.879  1  0.9986939494269111  0.001306050573088881  0.0  0.0  0.0  0.0  0.0  0.0  0.0  
Exp0  24738.58  1  0.9977030661321376  0.002296933867862462  0.0  0.0  0.0  0.0  0.0  0.0  0.0  
Exp0  28094.02  1  0.9997373931678282  0.0002626068321718465  0.0  0.0  0.0  0.0  0.0  0.0  0.0  
Exp0  25522.5  1  0.9986510766352844  0.0013489233647156025  0.0  0.0  0.0  0.0  0.0  0.0  0.0  
Exp0  25064.94  1  0.9981633212157186  0.0018366787842813248  0.0  0.0  0.0  0.0  0.0  0.0  0.0  
Exp0  13862.92  1  0.019465584518940173  0.9805344154810599  0.0  0.0  0.0  0.0  0.0  0.0  0.0  
Exp0  17987.52  1  0.6449868518086651  0.35501314819133495  0.0  0.0  0.0  0.0  0.0  0.0  0.0  
Exp0  16691.92  1  0.3328163778816189  0.6671836221183811  0.0  0.0  0.0  0.0  0.0  0.0  0.0  
Exp0  21484.82  1  0.9748425758868556  0.0251574241131443  0.0  0.0  0.0  0.0  0.0  0.0  0.0  
Exp0  17124.06  1  0.4370385568223983  0.5629614431776017  0.0  0.0  0.0  0.0  0.0  0.0  0.0  
Exp0  28005.459  1  0.999722888786992  0.0002771112130079279  0.0  0.0  0.0  0.0  0.0  0.0  0.0  
Exp0  17162.6  1  0.4466281601379273  0.5533718398620727  0.0  0.0  0.0  0.0  0.0  0.0  0.0  
Exp0  21470.06  1  0.9745513581535867  0.025448641846413357  0.0  0.0  0.0  0.0  0.0  0.0  0.0  
Exp0  12857.6  1  0.005316245628936186  0.9946837543710638  0.0  0.0  0.0  0.0  0.0  0.0  0.0  
Exp0  13203.64  1  0.008422430502491822  0.9915775694975082  0.0  0.0  0.0  0.0  0.0  0.0  0.0  
Exp0  12767.399  1  0.004704486294744119  0.9952955137052559  0.0  0.0  0.0  0.0  0.0  0.0  0.0  
Exp0  28891.879  1  0.9998369604306817  0.00016303956931835583  0.0  0.0  0.0  0.0  0.0  0.0  0.0  
Exp0  15382.38  1  0.10797495443234491  0.892025045567655  0.0  0.0  0.0  0.0  0.0  0.0  0.0  
Exp0  15100.3  1  0.08069955025122626  0.9193004497487737  0.0  0.0  0.0  0.0  0.0  0.0  0.0  
Exp0  15466.02  1  0.11737796631900756  0.8826220336809923  0.0  0.0  0.0  0.0  0.0  0.0  0.0  
Exp0  20659.08  1  0.9518261591610967  0.048173840838903345  0.0  0.0  0.0  0.0  0.0  0.0  0.0  
Exp0  12203.24  1  0.0021419751957370455  0.9978580248042629  0.0  0.0  0.0  0.0  0.0  0.0  0.0  
Exp0  22590.18  1  0.9892083999288837  0.010791600071116365  0.0  0.0  0.0  0.0  0.0  0.0  0.0  
Exp0  14921.54  1  0.06662571399561706  0.9333742860043829  0.0  0.0  0.0  0.0  0.0  0.0  0.0  
Exp0  27374.879  1  0.9995915591507895  0.00040844084921062824  0.0  0.0  0.0  0.0  0.0  0.0  0.0  
Exp0  9769.4795  1  4.3399887517154064e-05  0.9999566001124828  0.0  0.0  0.0  0.0  0.0  0.0  0.0  
Exp0  30895.14  1  0.9999478306635812  5.216933641882282e-05  0.0  0.0  0.0  0.0  0.0  0.0  0.0  
Exp0  11004.4  1  0.000351084422958331  0.9996489155770417  0.0  0.0  0.0  0.0  0.0  0.0  0.0  
Exp0  9630.9  1  3.375094474812463e-05  0.999966249055252  0.0  0.0  0.0  0.0  0.0  0.0  0.0  
Exp0  15413.54  1  0.11140506438281647  0.8885949356171836  0.0  0.0  0.0  0.0  0.0  0.0  0.0  
Exp0  17542.26  1  0.5409107421724465  0.4590892578275535  0.0  0.0  0.0  0.0  0.0  0.0  0.0  
Exp0  12933.04  1  0.005884228124441694  0.9941157718755583  0.0  0.0  0.0  0.0  0.0  0.0  0.0  
Exp0  14759.18  1  0.05573557549464874  0.9442644245053513  0.0  0.0  0.0  0.0  0.0  0.0  0.0  
Exp0  24519.64  1  0.997326911167256  0.002673088832744095  0.0  0.0  0.0  0.0  0.0  0.0  0.0  
Exp0  22563.94  1  0.9889934421403515  0.01100655785964862  0.0  0.0  0.0  0.0  0.0  0.0  0.0  
Exp0  13452.92  1  0.011631086542984425  0.9883689134570156  0.0  0.0  0.0  0.0  0.0  0.0  0.0  
Exp0  17042.06  1  0.4167282941524297  0.5832717058475703  0.0  0.0  0.0  0.0  0.0  0.0  0.0  
Exp0  21264.24  1  0.9701086372814318  0.029891362718568265  0.0  0.0  0.0  0.0  0.0  0.0  0.0  
Exp0  10362.34  1  0.00012226657402703443  0.9998777334259731  0.0  0.0  0.0  0.0  0.0  0.0  0.0  
Exp0  9286.5  1  1.777133721359678e-05  0.9999822286627863  0.0  0.0  0.0  0.0  0.0  0.0  0.0  
Exp0  16900.2  1  0.3820531520146197  0.6179468479853804  0.0  0.0  0.0  0.0  0.0  0.0  0.0  
Exp0  10950.28  1  0.0003220180055300575  0.99967798199447  0.0  0.0  0.0  0.0  0.0  0.0  0.0  
Exp0  11495.58  1  0.0007542839462163478  0.9992457160537838  0.0  0.0  0.0  0.0  0.0  0.0  0.0  
Exp0  11989.22  1  0.0015729475664465482  0.9984270524335535  0.0  0.0  0.0  0.0  0.0  0.0  0.0  
Exp0  19702.14  1  0.8972794693111444  0.10272053068885549  0.0  0.0  0.0  0.0  0.0  0.0  0.0  
Exp0  14339.34  1  0.03450679608159338  0.9654932039184067  0.0  0.0  0.0  0.0  0.0  0.0  0.0  
Exp0  12892.04  1  0.00556888745785164  0.9944311125421483  0.0  0.0  0.0  0.0  0.0  0.0  0.0  
Exp0  19056.8  1  0.8311092497665624  0.16889075023343758  0.0  0.0  0.0  0.0  0.0  0.0  0.0  
Exp0  21752.14  1  0.9795571370189139  0.02044286298108623  0.0  0.0  0.0  0.0  0.0  0.0  0.0  
Exp0  19849.74  1  0.9085354529045933  0.09146454709540673  0.0  0.0  0.0  0.0  0.0  0.0  0.0  
Exp0  13193.8  1  0.00831453948773513  0.9916854605122649  0.0  0.0  0.0  0.0  0.0  0.0  0.0  
Exp0  19580.78  1  0.887047839316249  0.11295216068375108  0.0  0.0  0.0  0.0  0.0  0.0  0.0  
Exp0  12684.58  1  0.004201408164773205  0.9957985918352268  0.0  0.0  0.0  0.0  0.0  0.0  0.0  
Exp0  26340.04  1  0.999212194144317  0.0007878058556830387  0.0  0.0  0.0  0.0  0.0  0.0  0.0  
Exp0  13718.6  1  0.016275661493227123  0.9837243385067729  0.0  0.0  0.0  0.0  0.0  0.0  0.0  
Exp0  13880.14  1  0.01988242005541975  0.9801175799445803  0.0  0.0  0.0  0.0  0.0  0.0  0.0  
Exp0  14828.88  1  0.06020376244779369  0.9397962375522063  0.0  0.0  0.0  0.0  0.0  0.0  0.0  
Exp0  19060.08  1  0.8315247505273656  0.16847524947263426  0.0  0.0  0.0  0.0  0.0  0.0  0.0  
Exp0  21258.5  1  0.9699739717913932  0.030026028208606805  0.0  0.0  0.0  0.0  0.0  0.0  0.0  
Exp0  12435.3  1  0.002974424430532041  0.9970255755694679  0.0  0.0  0.0  0.0  0.0  0.0  0.0  
Exp0  10111.42  1  7.947947993533812e-05  0.9999205205200647  0.0  0.0  0.0  0.0  0.0  0.0  0.0  
Exp0  20614.8  1  0.9501056540363584  0.04989434596364163  0.0  0.0  0.0  0.0  0.0  0.0  0.0  
Exp0  11539.86  1  0.0008067653245009766  0.999193234675499  0.0  0.0  0.0  0.0  0.0  0.0  0.0  
Exp0  15266.76  1  0.09599487420161844  0.9040051257983815  0.0  0.0  0.0  0.0  0.0  0.0  0.0  
Exp0  13283.18  1  0.009343538200735657  0.9906564617992643  0.0  0.0  0.0  0.0  0.0  0.0  0.0  
Exp0  31783.2  1  0.9999677506010928  3.2249398907205034e-05  0.0  0.0  0.0  0.0  0.0  0.0  0.0  
Exp0  25291.26  1  0.9984244662523357  0.0015755337476642984  0.0  0.0  0.0  0.0  0.0  0.0  0.0  
Exp0  14070.38  1  0.025065094712843964  0.9749349052871561  0.0  0.0  0.0  0.0  0.0  0.0  0.0  
Exp0  23651.26  1  0.9950565108584117  0.004943489141588377  0.0  0.0  0.0  0.0  0.0  0.0  0.0  
Exp0  12841.2  1  0.00519980220246263  0.9948001977975373  0.0  0.0  0.0  0.0  0.0  0.0  0.0  
Exp0  30397.4  1  0.9999312583361395  6.87416638606023e-05  0.0  0.0  0.0  0.0  0.0  0.0  0.0  
Exp0  10562.42  1  0.0001710569483454835  0.9998289430516546  0.0  0.0  0.0  0.0  0.0  0.0  0.0  
Exp0  22242.5  1  0.9859652230737109  0.014034776926289082  0.0  0.0  0.0  0.0  0.0  0.0  0.0  
Exp0  8749.4  1  6.212938231462274e-06  0.9999937870617686  0.0  0.0  0.0  0.0  0.0  0.0  0.0  
Exp0  23859.54  1  0.9957426532184128  0.004257346781587128  0.0  0.0  0.0  0.0  0.0  0.0  0.0  
Exp0  27463.44  1  0.999613428944731  0.0003865710552690419  0.0  0.0  0.0  0.0  0.0  0.0  0.0  
Exp0  11227.439  1  0.0004989970324830924  0.9995010029675169  0.0  0.0  0.0  0.0  0.0  0.0  0.0  
Exp0  15402.88  1  0.11022162724320583  0.8897783727567941  0.0  0.0  0.0  0.0  0.0  0.0  0.0  
Exp0  14181.08  1  0.028622102419787  0.971377897580213  0.0  0.0  0.0  0.0  0.0  0.0  0.0  
Exp0  28194.879  1  0.9997529400792761  0.00024705992072391366  0.0  0.0  0.0  0.0  0.0  0.0  0.0  
Exp0  17377.44  1  0.5002044165507575  0.4997955834492425  0.0  0.0  0.0  0.0  0.0  0.0  0.0  
Exp0  11179.88  1  0.0004632387580510975  0.9995367612419489  0.0  0.0  0.0  0.0  0.0  0.0  0.0  
Exp0  11460.32  1  0.0007148099203373246  0.9992851900796628  0.0  0.0  0.0  0.0  0.0  0.0  0.0  
Exp0  29828.32  1  0.9999052234811951  9.477651880498198e-05  0.0  0.0  0.0  0.0  0.0  0.0  0.0  
Exp0  11000.3  1  0.0003487976425883507  0.9996512023574117  0.0  0.0  0.0  0.0  0.0  0.0  0.0  
Exp0  14686.2  1  0.051371558996049865  0.94862844100395  0.0  0.0  0.0  0.0  0.0  0.0  0.0  
Exp0  19875.98  1  0.9104076802220011  0.08959231977799881  0.0  0.0  0.0  0.0  0.0  0.0  0.0  
Exp0  12935.5  1  0.005903690084307467  0.9940963099156925  0.0  0.0  0.0  0.0  0.0  0.0  0.0  
Exp0  14808.38  1  0.058857970502921485  0.9411420294970785  0.0  0.0  0.0  0.0  0.0  0.0  0.0  
Exp0  25819.34  1  0.9988925626042786  0.0011074373957212745  0.0  0.0  0.0  0.0  0.0  0.0  0.0  
Exp0  14574.68  1  0.045285703604891675  0.9547142963951083  0.0  0.0  0.0  0.0  0.0  0.0  0.0  
Exp0  14077.76  1  0.025288981825229002  0.974711018174771  0.0  0.0  0.0  0.0  0.0  0.0  0.0  
Exp0  15689.06  1  0.14565441742507634  0.8543455825749235  0.0  0.0  0.0  0.0  0.0  0.0  0.0  
Exp0  10618.18  1  0.00018761767458160962  0.9998123823254184  0.0  0.0  0.0  0.0  0.0  0.0  0.0  
Exp0  23829.2  1  0.9956492965175362  0.004350703482463874  0.0  0.0  0.0  0.0  0.0  0.0  0.0  
Exp0  21169.12  1  0.967792136593129  0.03220786340687096  0.0  0.0  0.0  0.0  0.0  0.0  0.0  
Exp0  20317.14  1  0.9368179604826945  0.0631820395173055  0.0  0.0  0.0  0.0  0.0  0.0  0.0  
Exp0  11742.399  1  0.0010936712407013196  0.9989063287592986  0.0  0.0  0.0  0.0  0.0  0.0  0.0  
Exp0  9341.439  1  1.971802590446311e-05  0.9999802819740954  0.0  0.0  0.0  0.0  0.0  0.0  0.0  
Exp0  29503.6  1  0.9998858377629729  0.0001141622370271705  0.0  0.0  0.0  0.0  0.0  0.0  0.0  
Exp0  29214.959  1  0.9998650610342068  0.00013493896579311362  0.0  0.0  0.0  0.0  0.0  0.0  0.0  
Exp0  12229.4795  1  0.002223725344007585  0.9977762746559924  0.0  0.0  0.0  0.0  0.0  0.0  0.0  
Exp0  15252.0  1  0.09454690462619919  0.9054530953738008  0.0  0.0  0.0  0.0  0.0  0.0  0.0  
Exp0  13136.399  1  0.007710492679990718  0.9922895073200093  0.0  0.0  0.0  0.0  0.0  0.0  0.0  
Exp0  32645.84  1  0.9999795220599109  2.0477940088997625e-05  0.0  0.0  0.0  0.0  0.0  0.0  0.0  
Exp0  15009.28  1  0.07324544541619785  0.9267545545838022  0.0  0.0  0.0  0.0  0.0  0.0  0.0  
Exp0  31866.84  1  0.999969156976969  3.0843023031122076e-05  0.0  0.0  0.0  0.0  0.0  0.0  0.0  
Exp0  26000.56  1  0.999017112458627  0.0009828875413728855  0.0  0.0  0.0  0.0  0.0  0.0  0.0  
Exp0  11985.12  1  0.0015635893225400114  0.99843641067746  0.0  0.0  0.0  0.0  0.0  0.0  0.0  
Exp0  11250.399  1  0.0005171709680130489  0.9994828290319869  0.0  0.0  0.0  0.0  0.0  0.0  0.0  
Exp0  23299.48  1  0.9936191150102904  0.006380884989709602  0.0  0.0  0.0  0.0  0.0  0.0  0.0  
Exp0  29925.9  1  0.9999103418733737  8.965812662632785e-05  0.0  0.0  0.0  0.0  0.0  0.0  0.0  
Exp0  33183.758  1  0.9999844760718525  1.5523928147569096e-05  0.0  0.0  0.0  0.0  0.0  0.0  0.0  
Exp0  13645.62  1  0.014853177299250446  0.9851468227007495  0.0  0.0  0.0  0.0  0.0  0.0  0.0  
Exp0  16531.2  1  0.2967169379599405  0.7032830620400595  0.0  0.0  0.0  0.0  0.0  0.0  0.0  
Exp0  25686.5  1  0.9987907014081093  0.0012092985918906508  0.0  0.0  0.0  0.0  0.0  0.0  0.0  
Exp0  15201.9795  1  0.08977692669978282  0.9102230733002171  0.0  0.0  0.0  0.0  0.0  0.0  0.0  
Exp0  11801.439  1  0.001193864960041858  0.9988061350399582  0.0  0.0  0.0  0.0  0.0  0.0  0.0  
Exp0  14809.2  1  0.0589114359014325  0.9410885640985674  0.0  0.0  0.0  0.0  0.0  0.0  0.0  
Exp0  20431.12  1  0.9422808988866038  0.05771910111339617  0.0  0.0  0.0  0.0  0.0  0.0  0.0  
Exp0  27064.1  1  0.9995038250397792  0.0004961749602207506  0.0  0.0  0.0  0.0  0.0  0.0  0.0  
Exp0  19016.62  1  0.8259396728956069  0.17406032710439315  0.0  0.0  0.0  0.0  0.0  0.0  0.0  
Exp0  15246.26  1  0.09398942122634803  0.906010578773652  0.0  0.0  0.0  0.0  0.0  0.0  0.0  
Exp0  9177.439  1  1.4430366498389223e-05  0.9999855696335016  0.0  0.0  0.0  0.0  0.0  0.0  0.0  
Exp0  11593.16  1  0.0008744887873475484  0.9991255112126526  0.0  0.0  0.0  0.0  0.0  0.0  0.0  
Exp0  13443.08  1  0.011485399680828264  0.9885146003191718  0.0  0.0  0.0  0.0  0.0  0.0  0.0  
Exp0  13534.1  1  0.012899974228337625  0.9871000257716624  0.0  0.0  0.0  0.0  0.0  0.0  0.0  
Exp0  31082.1  1  0.9999529102173553  4.708978264471777e-05  0.0  0.0  0.0  0.0  0.0  0.0  0.0  
Exp0  11689.1  1  0.0010100608864094956  0.9989899391135906  0.0  0.0  0.0  0.0  0.0  0.0  0.0  
Exp0  14455.78  1  0.03951202879012227  0.9604879712098777  0.0  0.0  0.0  0.0  0.0  0.0  0.0  
Exp0  12889.58  1  0.005550457478226755  0.9944495425217732  0.0  0.0  0.0  0.0  0.0  0.0  0.0  
Exp0  23893.98  1  0.9958460594782638  0.004153940521736306  0.0  0.0  0.0  0.0  0.0  0.0  0.0  
Exp0  16424.6  1  0.2738811813881661  0.7261188186118339  0.0  0.0  0.0  0.0  0.0  0.0  0.0  
Exp0  24851.74  1  0.9978751298460621  0.0021248701539379905  0.0  0.0  0.0  0.0  0.0  0.0  0.0  
Exp0  25260.92  1  0.9983918642165514  0.0016081357834486442  0.0  0.0  0.0  0.0  0.0  0.0  0.0  
Exp0  19953.879  1  0.9157514549614902  0.08424854503850983  0.0  0.0  0.0  0.0  0.0  0.0  0.0  
Exp0  21429.06  1  0.9737244433011324  0.026275556698867508  0.0  0.0  0.0  0.0  0.0  0.0  0.0  
Exp0  20495.08  1  0.9451369116953202  0.054863088304679855  0.0  0.0  0.0  0.0  0.0  0.0  0.0  
Exp0  10190.96  1  9.1214981542396e-05  0.9999087850184576  0.0  0.0  0.0  0.0  0.0  0.0  0.0  
Exp0  19881.72  1  0.9108125299435843  0.0891874700564158  0.0  0.0  0.0  0.0  0.0  0.0  0.0  
Exp0  12020.38  1  0.0016458767328930194  0.998354123267107  0.0  0.0  0.0  0.0  0.0  0.0  0.0  
Exp0  11812.1  1  0.001212853071430641  0.9987871469285694  0.0  0.0  0.0  0.0  0.0  0.0  0.0  
Exp0  14971.56  1  0.07033325816098958  0.9296667418390104  0.0  0.0  0.0  0.0  0.0  0.0  0.0  
Exp0  25612.7  1  0.99872985635939  0.0012701436406099146  0.0  0.0  0.0  0.0  0.0  0.0  0.0  
Exp0  17010.08  1  0.4088503280460815  0.5911496719539184  0.0  0.0  0.0  0.0  0.0  0.0  0.0  
Exp0  12564.04  1  0.0035585520388846277  0.9964414479611154  0.0  0.0  0.0  0.0  0.0  0.0  0.0  
Exp0  23995.66  1  0.9961361734717624  0.0038638265282375894  0.0  0.0  0.0  0.0  0.0  0.0  0.0  
Exp0  12440.22  1  0.0029949728055607095  0.9970050271944392  0.0  0.0  0.0  0.0  0.0  0.0  0.0  
Exp0  23473.32  1  0.9943777411482565  0.0056222588517434394  0.0  0.0  0.0  0.0  0.0  0.0  0.0  
Exp0  26367.92  1  0.9992262759700675  0.0007737240299324884  0.0  0.0  0.0  0.0  0.0  0.0  0.0  
Exp0  17768.58  1  0.5952061052760644  0.4047938947239355  0.0  0.0  0.0  0.0  0.0  0.0  0.0  
Exp0  12243.42  1  0.0022683322969398985  0.9977316677030601  0.0  0.0  0.0  0.0  0.0  0.0  0.0  
Exp0  11602.18  1  0.0008864702968858604  0.9991135297031142  0.0  0.0  0.0  0.0  0.0  0.0  0.0  
Exp0  11877.7  1  0.0013360788304101797  0.9986639211695899  0.0  0.0  0.0  0.0  0.0  0.0  0.0  
Exp0  11370.939  1  0.000623265550029644  0.9993767344499704  0.0  0.0  0.0  0.0  0.0  0.0  0.0  
Exp0  21423.32  1  0.9736062366193133  0.02639376338068668  0.0  0.0  0.0  0.0  0.0  0.0  0.0  
Exp0  25524.14  1  0.9986525514623997  0.0013474485376003442  0.0  0.0  0.0  0.0  0.0  0.0  0.0  
Exp0  26170.299  1  0.999120365417995  0.0008796345820050219  0.0  0.0  0.0  0.0  0.0  0.0  0.0  
Exp0  19760.36  1  0.9018696497004866  0.0981303502995135  0.0  0.0  0.0  0.0  0.0  0.0  0.0  
Exp0  12007.26  1  0.0016147952156177628  0.9983852047843822  0.0  0.0  0.0  0.0  0.0  0.0  0.0  
Exp0  26428.6  1  0.99925602325071  0.0007439767492900764  0.0  0.0  0.0  0.0  0.0  0.0  0.0  
Exp0  12829.72  1  0.005119684710024727  0.9948803152899752  0.0  0.0  0.0  0.0  0.0  0.0  0.0  
Exp0  11215.96  1  0.0004901334274736224  0.9995098665725263  0.0  0.0  0.0  0.0  0.0  0.0  0.0  
Exp0  18081.82  1  0.6653824322944156  0.3346175677055843  0.0  0.0  0.0  0.0  0.0  0.0  0.0  
Exp0  11876.06  1  0.0013328580317485596  0.9986671419682513  0.0  0.0  0.0  0.0  0.0  0.0  0.0  
Exp0  25544.64  1  0.998670873734872  0.0013291262651280264  0.0  0.0  0.0  0.0  0.0  0.0  0.0  
Exp0  28498.28  1  0.9997940920010203  0.0002059079989795808  0.0  0.0  0.0  0.0  0.0  0.0  0.0  
Exp0  26492.56  1  0.9992860594964824  0.0007139405035176192  0.0  0.0  0.0  0.0  0.0  0.0  0.0  
Exp0  21763.62  1  0.9797377132813657  0.020262286718634316  0.0  0.0  0.0  0.0  0.0  0.0  0.0  
Exp0  16326.2  1  0.2536766034111231  0.7463233965888769  0.0  0.0  0.0  0.0  0.0  0.0  0.0  
Exp0  20556.58  1  0.9477483610807347  0.05225163891926525  0.0  0.0  0.0  0.0  0.0  0.0  0.0  
Exp0  16062.9795  1  0.20412056712475565  0.7958794328752443  0.0  0.0  0.0  0.0  0.0  0.0  0.0  
Exp0  14942.04  1  0.06812423577401587  0.9318757642259842  0.0  0.0  0.0  0.0  0.0  0.0  0.0  
Exp0  20128.54  1  0.9266264478888667  0.07337355211113328  0.0  0.0  0.0  0.0  0.0  0.0  0.0  
Exp0  9557.92  1  2.9520437669608616e-05  0.9999704795623303  0.0  0.0  0.0  0.0  0.0  0.0  0.0  
Exp0  11392.26  1  0.0006440430216733306  0.9993559569783266  0.0  0.0  0.0  0.0  0.0  0.0  0.0  
Exp0  16457.4  1  0.28080585735979474  0.7191941426402053  0.0  0.0  0.0  0.0  0.0  0.0  0.0  
Exp0  11681.72  1  0.000998962064016817  0.9990010379359832  0.0  0.0  0.0  0.0  0.0  0.0  0.0  
Exp0  10118.8  1  8.050559201544031e-05  0.9999194944079846  0.0  0.0  0.0  0.0  0.0  0.0  0.0  
Exp0  27012.44  1  0.9994874031244204  0.0005125968755796048  0.0  0.0  0.0  0.0  0.0  0.0  0.0  
Exp0  16848.54  1  0.3696241845615655  0.6303758154384345  0.0  0.0  0.0  0.0  0.0  0.0  0.0  
Exp0  16149.899  1  0.21973485609562404  0.780265143904376  0.0  0.0  0.0  0.0  0.0  0.0  0.0  
Exp0  14609.939  1  0.04713657423341153  0.9528634257665886  0.0  0.0  0.0  0.0  0.0  0.0  0.0  
Exp0  11946.58  1  0.0014780647473325987  0.9985219352526673  0.0  0.0  0.0  0.0  0.0  0.0  0.0  
Exp0  14177.8  1  0.028510399986076507  0.9714896000139235  0.0  0.0  0.0  0.0  0.0  0.0  0.0  
Exp0  11844.08  1  0.0012715255525769988  0.9987284744474231  0.0  0.0  0.0  0.0  0.0  0.0  0.0  
Exp0  11913.78  1  0.0014087700678872452  0.9985912299321127  0.0  0.0  0.0  0.0  0.0  0.0  0.0  
Exp0  10042.54  1  7.048079372468364e-05  0.9999295192062753  0.0  0.0  0.0  0.0  0.0  0.0  0.0  
Exp0  13375.02  1  0.010523327049077876  0.9894766729509222  0.0  0.0  0.0  0.0  0.0  0.0  0.0  
Exp0  28103.04  1  0.9997388258081568  0.0002611741918432143  0.0  0.0  0.0  0.0  0.0  0.0  0.0  
Exp0  27356.84  1  0.9995869419276394  0.00041305807236057207  0.0  0.0  0.0  0.0  0.0  0.0  0.0  
Exp0  16773.1  1  0.35171978867034265  0.6482802113296573  0.0  0.0  0.0  0.0  0.0  0.0  0.0  
Exp0  17684.94  1  0.575420209130025  0.424579790869975  0.0  0.0  0.0  0.0  0.0  0.0  0.0  
Exp0  13730.08  1  0.0165104783653423  0.9834895216346577  0.0  0.0  0.0  0.0  0.0  0.0  0.0  
Exp0  14104.0  1  0.026100130236248364  0.9738998697637515  0.0  0.0  0.0  0.0  0.0  0.0  0.0  
Exp0  23734.9  1  0.9953451171722011  0.004654882827798921  0.0  0.0  0.0  0.0  0.0  0.0  0.0  
Exp0  18527.08  1  0.7516239565372753  0.24837604346272468  0.0  0.0  0.0  0.0  0.0  0.0  0.0  
Exp0  19716.9  1  0.8984622297144453  0.10153777028555463  0.0  0.0  0.0  0.0  0.0  0.0  0.0  
Exp0  26686.08  1  0.9993693845716713  0.0006306154283287602  0.0  0.0  0.0  0.0  0.0  0.0  0.0  
Exp0  28369.54  1  0.9997775958033612  0.0002224041966388823  0.0  0.0  0.0  0.0  0.0  0.0  0.0  
Exp0  24723.0  1  0.9976782457945166  0.0023217542054832997  0.0  0.0  0.0  0.0  0.0  0.0  0.0  
Exp0  16304.88  1  0.24941443245037476  0.7505855675496252  0.0  0.0  0.0  0.0  0.0  0.0  0.0  
Exp0  17939.14  1  0.634265886317251  0.3657341136827491  0.0  0.0  0.0  0.0  0.0  0.0  0.0  
Exp0  22150.66  1  0.9849481976920326  0.015051802307967469  0.0  0.0  0.0  0.0  0.0  0.0  0.0  
Exp0  16955.959  1  0.39559670061666796  0.604403299383332  0.0  0.0  0.0  0.0  0.0  0.0  0.0  
Exp0  24226.9  1  0.9967191509612872  0.0032808490387128473  0.0  0.0  0.0  0.0  0.0  0.0  0.0  
Exp0  22282.68  1  0.986387279623475  0.013612720376525014  0.0  0.0  0.0  0.0  0.0  0.0  0.0  
Exp0  24941.12  1  0.9980013785205929  0.0019986214794070188  0.0  0.0  0.0  0.0  0.0  0.0  0.0  
Exp0  15516.86  1  0.12340735244229442  0.8765926475577055  0.0  0.0  0.0  0.0  0.0  0.0  0.0  
Exp0  20381.1  1  0.9399442747529156  0.060055725247084246  0.0  0.0  0.0  0.0  0.0  0.0  0.0  
Exp0  11937.56  1  0.0014587059621699661  0.9985412940378301  0.0  0.0  0.0  0.0  0.0  0.0  0.0  
Exp0  10391.86  1  0.00012853127083682829  0.9998714687291632  0.0  0.0  0.0  0.0  0.0  0.0  0.0  
Exp0  30604.04  1  0.9999387313769937  6.12686230062654e-05  0.0  0.0  0.0  0.0  0.0  0.0  0.0  
Exp0  19668.52  1  0.8945361546142491  0.1054638453857509  0.0  0.0  0.0  0.0  0.0  0.0  0.0  
Exp0  16729.64  1  0.34154932418756173  0.6584506758124382  0.0  0.0  0.0  0.0  0.0  0.0  0.0  
Exp0  22809.94  1  0.9908438286562623  0.009156171343737713  0.0  0.0  0.0  0.0  0.0  0.0  0.0  
Exp0  21321.64  1  0.9714227928987211  0.02857720710127894  0.0  0.0  0.0  0.0  0.0  0.0  0.0  
Exp0  13366.82  1  0.010412576031726628  0.9895874239682735  0.0  0.0  0.0  0.0  0.0  0.0  0.0  
Exp0  11886.72  1  0.001353908960463879  0.9986460910395362  0.0  0.0  0.0  0.0  0.0  0.0  0.0  
Exp0  13248.74  1  0.00893370217567643  0.9910662978243235  0.0  0.0  0.0  0.0  0.0  0.0  0.0  
Exp0  11908.04  1  0.0013969618979360234  0.998603038102064  0.0  0.0  0.0  0.0  0.0  0.0  0.0  
Exp0  8570.64  1  4.314758076412123e-06  0.9999956852419236  0.0  0.0  0.0  0.0  0.0  0.0  0.0  
Exp0  16259.78  1  0.2405400053814826  0.7594599946185174  0.0  0.0  0.0  0.0  0.0  0.0  0.0  
Exp0  14758.36  1  0.05568481653412575  0.9443151834658742  0.0  0.0  0.0  0.0  0.0  0.0  0.0  
Exp0  9779.32  1  4.417609762215369e-05  0.9999558239023778  0.0  0.0  0.0  0.0  0.0  0.0  0.0  
Exp0  19774.3  1  0.9029393439562385  0.09706065604376145  0.0  0.0  0.0  0.0  0.0  0.0  0.0  
Exp0  25836.56  1  0.998905091351933  0.0010949086480671337  0.0  0.0  0.0  0.0  0.0  0.0  0.0  
Exp0  20664.0  1  0.9520134597567964  0.047986540243203576  0.0  0.0  0.0  0.0  0.0  0.0  0.0  
Exp0  23962.04  1  0.996042694954333  0.0039573050456671085  0.0  0.0  0.0  0.0  0.0  0.0  0.0  
Exp0  20266.3  1  0.9342178608370321  0.06578213916296795  0.0  0.0  0.0  0.0  0.0  0.0  0.0  
Exp0  18998.58  1  0.8235742302554617  0.1764257697445383  0.0  0.0  0.0  0.0  0.0  0.0  0.0  
Exp0  11970.36  1  0.0015303073224349594  0.998469692677565  0.0  0.0  0.0  0.0  0.0  0.0  0.0  
Exp0  27308.459  1  0.9995742970560548  0.0004257029439451555  0.0  0.0  0.0  0.0  0.0  0.0  0.0  
Exp0  22442.58  1  0.9879397350882932  0.012060264911706756  0.0  0.0  0.0  0.0  0.0  0.0  0.0  
Exp0  33290.36  1  0.9999852971190244  1.4702880975580905e-05  0.0  0.0  0.0  0.0  0.0  0.0  0.0  
Exp0  27612.68  1  0.9996475210520163  0.0003524789479836939  0.0  0.0  0.0  0.0  0.0  0.0  0.0  
Exp0  12873.18  1  0.005429170327190352  0.9945708296728096  0.0  0.0  0.0  0.0  0.0  0.0  0.0  
Exp0  20603.32  1  0.9496493756120233  0.05035062438797668  0.0  0.0  0.0  0.0  0.0  0.0  0.0  
Exp0  24597.54  1  0.9974677308061599  0.0025322691938401065  0.0  0.0  0.0  0.0  0.0  0.0  0.0  
Exp0  18574.64  1  0.759789134244304  0.2402108657556959  0.0  0.0  0.0  0.0  0.0  0.0  0.0  
Exp0  18647.62  1  0.7719185061713736  0.2280814938286265  0.0  0.0  0.0  0.0  0.0  0.0  0.0  
Exp0  22587.72  1  0.9891884142566096  0.010811585743390329  0.0  0.0  0.0  0.0  0.0  0.0  0.0  
Exp0  26926.34  1  0.999458733590475  0.000541266409525105  0.0  0.0  0.0  0.0  0.0  0.0  0.0  
Exp0  23553.68  1  0.9946956941105289  0.005304305889471091  0.0  0.0  0.0  0.0  0.0  0.0  0.0  
Exp0  16630.42  1  0.31878167654047773  0.6812183234595222  0.0  0.0  0.0  0.0  0.0  0.0  0.0  
Exp0  12744.439  1  0.004559639115478371  0.9954403608845217  0.0  0.0  0.0  0.0  0.0  0.0  0.0  
Exp0  11874.42  1  0.0013296449733578633  0.9986703550266421  0.0  0.0  0.0  0.0  0.0  0.0  0.0  
Exp0  14765.74  1  0.05614321402791011  0.9438567859720899  0.0  0.0  0.0  0.0  0.0  0.0  0.0  
Exp0  21755.42  1  0.9796088907239422  0.0203911092760578  0.0  0.0  0.0  0.0  0.0  0.0  0.0  
Exp0  18076.08  1  0.6641614053394352  0.3358385946605647  0.0  0.0  0.0  0.0  0.0  0.0  0.0  
Exp0  34642.54  1  0.9999925071276643  7.492872335687792e-06  0.0  0.0  0.0  0.0  0.0  0.0  0.0  
Exp0  10833.02  1  0.00026662128745663573  0.9997333787125434  0.0  0.0  0.0  0.0  0.0  0.0  0.0  
Exp0  15041.26  1  0.07579388268770737  0.9242061173122926  0.0  0.0  0.0  0.0  0.0  0.0  0.0  
Exp0  10513.22  1  0.00015759653062182347  0.9998424034693782  0.0  0.0  0.0  0.0  0.0  0.0  0.0  
Exp0  21570.1  1  0.9764583807541338  0.023541619245866136  0.0  0.0  0.0  0.0  0.0  0.0  0.0  
Exp0  25775.06  1  0.9988596647134279  0.0011403352865720564  0.0  0.0  0.0  0.0  0.0  0.0  0.0  
Exp0  18293.379  1  0.7085194248183506  0.2914805751816494  0.0  0.0  0.0  0.0  0.0  0.0  0.0  
Exp0  18436.06  1  0.7354222032543187  0.26457779674568127  0.0  0.0  0.0  0.0  0.0  0.0  0.0  
Exp0  13618.56  1  0.014355598229815148  0.9856444017701848  0.0  0.0  0.0  0.0  0.0  0.0  0.0  
Exp0  18841.959  1  0.8018673405664968  0.19813265943350314  0.0  0.0  0.0  0.0  0.0  0.0  0.0  
Exp0  15417.64  1  0.1118623881472197  0.8881376118527804  0.0  0.0  0.0  0.0  0.0  0.0  0.0  
Exp0  25044.44  1  0.9981374960613753  0.0018625039386248145  0.0  0.0  0.0  0.0  0.0  0.0  0.0  
Exp0  16395.9  1  0.2678979672347248  0.7321020327652751  0.0  0.0  0.0  0.0  0.0  0.0  0.0  
Exp0  11606.28  1  0.0008919601150054042  0.9991080398849946  0.0  0.0  0.0  0.0  0.0  0.0  0.0  
Exp0  17948.16  1  0.6362764341336287  0.3637235658663713  0.0  0.0  0.0  0.0  0.0  0.0  0.0  
Exp0  24401.56  1  0.9970974918913653  0.0029025081086347126  0.0  0.0  0.0  0.0  0.0  0.0  0.0  
Exp0  20237.6  1  0.9327031707215766  0.06729682927842333  0.0  0.0  0.0  0.0  0.0  0.0  0.0  
Exp0  12070.399  1  0.0017696111666601231  0.9982303888333398  0.0  0.0  0.0  0.0  0.0  0.0  0.0  
Exp0  26030.08  1  0.999035957618482  0.0009640423815179649  0.0  0.0  0.0  0.0  0.0  0.0  0.0  
Exp0  26387.6  1  0.9992360605623184  0.0007639394376815995  0.0  0.0  0.0  0.0  0.0  0.0  0.0  
Exp0  33382.2  1  0.9999859675987232  1.4032401276859066e-05  0.0  0.0  0.0  0.0  0.0  0.0  0.0  
Exp0  28645.879  1  0.9998114233263756  0.0001885766736243615  0.0  0.0  0.0  0.0  0.0  0.0  0.0  
Exp0  9535.78  1  2.8339264620100376e-05  0.9999716607353798  0.0  0.0  0.0  0.0  0.0  0.0  0.0  
Exp0  24088.32  1  0.9963819597977132  0.003618040202286803  0.0  0.0  0.0  0.0  0.0  0.0  0.0  
Exp0  12706.72  1  0.0043307129537826575  0.9956692870462173  0.0  0.0  0.0  0.0  0.0  0.0  0.0  
Exp0  19542.24  1  0.8836030180421468  0.11639698195785324  0.0  0.0  0.0  0.0  0.0  0.0  0.0  
Exp0  14530.399  1  0.043052974417430334  0.9569470255825696  0.0  0.0  0.0  0.0  0.0  0.0  0.0  
Exp0  23806.24  1  0.9955772313630339  0.0044227686369660455  0.0  0.0  0.0  0.0  0.0  0.0  0.0  
Exp0  23293.74  1  0.9935923484377986  0.0064076515622012555  0.0  0.0  0.0  0.0  0.0  0.0  0.0  
Exp0  23548.76  1  0.9946767849276695  0.005323215072330452  0.0  0.0  0.0  0.0  0.0  0.0  0.0  
Exp0  14867.42  1  0.06280665680967353  0.9371933431903265  0.0  0.0  0.0  0.0  0.0  0.0  0.0  
Exp0  29292.04  1  0.9998709748557669  0.00012902514423303972  0.0  0.0  0.0  0.0  0.0  0.0  0.0  
Exp0  12413.9795  1  0.0028868356322233136  0.9971131643677766  0.0  0.0  0.0  0.0  0.0  0.0  0.0  
Exp0  11881.8  1  0.0013441570516240834  0.998655842948376  0.0  0.0  0.0  0.0  0.0  0.0  0.0  
Exp0  30508.1  1  0.9999353748665102  6.462513348974921e-05  0.0  0.0  0.0  0.0  0.0  0.0  0.0  
Exp0  20789.459  1  0.9565508217683893  0.04344917823161069  0.0  0.0  0.0  0.0  0.0  0.0  0.0  
Exp0  11258.6  1  0.0005238170061919634  0.999476182993808  0.0  0.0  0.0  0.0  0.0  0.0  0.0  
Exp0  15752.2  1  0.15453818957389792  0.8454618104261021  0.0  0.0  0.0  0.0  0.0  0.0  0.0  
Exp0  9885.1  1  5.3381180364251925e-05  0.9999466188196356  0.0  0.0  0.0  0.0  0.0  0.0  0.0  
Exp0  14550.08  1  0.04403263399225316  0.9559673660077469  0.0  0.0  0.0  0.0  0.0  0.0  0.0  
Exp0  23127.28  1  0.9927605310741329  0.007239468925867111  0.0  0.0  0.0  0.0  0.0  0.0  0.0  
Exp0  13366.0  1  0.010401540730908307  0.9895984592690917  0.0  0.0  0.0  0.0  0.0  0.0  0.0  
Exp0  13224.96  1  0.008660673657451677  0.9913393263425484  0.0  0.0  0.0  0.0  0.0  0.0  0.0  
Exp0  29027.18  1  0.9998494187309209  0.00015058126907915102  0.0  0.0  0.0  0.0  0.0  0.0  0.0  
Exp0  29141.98  1  0.9998591974348645  0.00014080256513550012  0.0  0.0  0.0  0.0  0.0  0.0  0.0  
Exp0  31015.68  1  0.9999511685866662  4.8831413333755075e-05  0.0  0.0  0.0  0.0  0.0  0.0  0.0  
Exp0  24057.16  1  0.9963012183335881  0.0036987816664118627  0.0  0.0  0.0  0.0  0.0  0.0  0.0  
Exp0  14876.439  1  0.0634293807972205  0.9365706192027795  0.0  0.0  0.0  0.0  0.0  0.0  0.0  
Exp0  25514.299  1  0.9986436476461202  0.001356352353879684  0.0  0.0  0.0  0.0  0.0  0.0  0.0  
Exp0  14914.9795  1  0.06615241876514978  0.9338475812348501  0.0  0.0  0.0  0.0  0.0  0.0  0.0  
Exp0  15709.56  1  0.14849475988641622  0.8515052401135838  0.0  0.0  0.0  0.0  0.0  0.0  0.0  
Exp0  19529.12  1  0.882406619653582  0.11759338034641795  0.0  0.0  0.0  0.0  0.0  0.0  0.0  
Exp0  18757.5  1  0.7892690117705862  0.21073098822941383  0.0  0.0  0.0  0.0  0.0  0.0  0.0  
Exp0  23593.04  1  0.9948444614042966  0.005155538595703423  0.0  0.0  0.0  0.0  0.0  0.0  0.0  
Exp0  24352.36  1  0.9969957997332805  0.0030042002667195694  0.0  0.0  0.0  0.0  0.0  0.0  0.0  
Exp0  10550.12  1  0.00016759521717702542  0.999832404782823  0.0  0.0  0.0  0.0  0.0  0.0  0.0  
Exp0  15801.399  1  0.1617356212762489  0.8382643787237511  0.0  0.0  0.0  0.0  0.0  0.0  0.0  
Exp0  19846.459  1  0.908298723276794  0.09170127672320616  0.0  0.0  0.0  0.0  0.0  0.0  0.0  
Exp0  14771.4795  1  0.0565021917499832  0.9434978082500168  0.0  0.0  0.0  0.0  0.0  0.0  0.0  
Exp0  12955.18  1  0.006061424680066145  0.9939385753199338  0.0  0.0  0.0  0.0  0.0  0.0  0.0  
Exp0  23886.6  1  0.9958241409234827  0.004175859076517286  0.0  0.0  0.0  0.0  0.0  0.0  0.0  
Exp0  21412.66  1  0.9733856273928818  0.026614372607118308  0.0  0.0  0.0  0.0  0.0  0.0  0.0  
Exp0  11706.32  1  0.001036394777071802  0.9989636052229282  0.0  0.0  0.0  0.0  0.0  0.0  0.0  
Exp0  16951.04  1  0.3943940525475782  0.6056059474524218  0.0  0.0  0.0  0.0  0.0  0.0  0.0  
Exp0  15197.88  1  0.0893950369871895  0.9106049630128105  0.0  0.0  0.0  0.0  0.0  0.0  0.0  
Exp0  17387.28  1  0.5026530072555497  0.4973469927444503  0.0  0.0  0.0  0.0  0.0  0.0  0.0  
Exp0  16939.56  1  0.39160009000248397  0.6083999099975161  0.0  0.0  0.0  0.0  0.0  0.0  0.0  
Exp0  14280.3  1  0.03219438594463409  0.9678056140553659  0.0  0.0  0.0  0.0  0.0  0.0  0.0  
Exp0  27695.5  1  0.9996650541737605  0.0003349458262394069  0.0  0.0  0.0  0.0  0.0  0.0  0.0  
Exp0  31403.54  1  0.9999604560007912  3.954399920882823e-05  0.0  0.0  0.0  0.0  0.0  0.0  0.0  
Exp0  15526.7  1  0.12460209542015012  0.8753979045798499  0.0  0.0  0.0  0.0  0.0  0.0  0.0  
Exp0  11643.18  1  0.0009428760310263469  0.9990571239689737  0.0  0.0  0.0  0.0  0.0  0.0  0.0  
Exp0  30320.32  1  0.9999282281194491  7.177188055098474e-05  0.0  0.0  0.0  0.0  0.0  0.0  0.0  
Exp0  23151.06  1  0.992886034240727  0.007113965759273059  0.0  0.0  0.0  0.0  0.0  0.0  0.0  
Exp0  20259.74  1  0.9338745107281953  0.06612548927180477  0.0  0.0  0.0  0.0  0.0  0.0  0.0  
Exp0  26199.82  1  0.9991371124552603  0.0008628875447396255  0.0  0.0  0.0  0.0  0.0  0.0  0.0  
Exp0  19659.5  1  0.8937894904442778  0.10621050955572227  0.0  0.0  0.0  0.0  0.0  0.0  0.0  
Exp0  10550.939  1  0.00016782289928947764  0.9998321771007105  0.0  0.0  0.0  0.0  0.0  0.0  0.0  
Exp0  25890.68  1  0.9989434782381537  0.0010565217618463307  0.0  0.0  0.0  0.0  0.0  0.0  0.0  
Exp0  16575.48  1  0.306470967651145  0.693529032348855  0.0  0.0  0.0  0.0  0.0  0.0  0.0  
Exp0  29344.52  1  0.999874843773063  0.00012515622693705177  0.0  0.0  0.0  0.0  0.0  0.0  0.0  
Exp0  15223.3  1  0.09178496126813786  0.9082150387318622  0.0  0.0  0.0  0.0  0.0  0.0  0.0  
Exp0  19871.06  1  0.9100598776344221  0.0899401223655778  0.0  0.0  0.0  0.0  0.0  0.0  0.0  
Exp0  23778.36  1  0.9954879905615375  0.004512009438462589  0.0  0.0  0.0  0.0  0.0  0.0  0.0  
Exp0  20850.14  1  0.9585863871332246  0.04141361286677541  0.0  0.0  0.0  0.0  0.0  0.0  0.0  
Exp0  11611.2  1  0.0008985947507960826  0.999101405249204  0.0  0.0  0.0  0.0  0.0  0.0  0.0  
Exp0  19297.06  1  0.8592966295310476  0.14070337046895232  0.0  0.0  0.0  0.0  0.0  0.0  0.0  
Exp0  12905.16  1  0.005668059721018481  0.9943319402789815  0.0  0.0  0.0  0.0  0.0  0.0  0.0  
Exp0  27456.879  1  0.9996118496445455  0.00038815035545440205  0.0  0.0  0.0  0.0  0.0  0.0  0.0  
Exp0  13094.58  1  0.007296521161924969  0.9927034788380751  0.0  0.0  0.0  0.0  0.0  0.0  0.0  
Exp0  22525.4  1  0.9886696970144664  0.011330302985533667  0.0  0.0  0.0  0.0  0.0  0.0  0.0  
Exp0  19832.52  1  0.9072859745295827  0.09271402547041722  0.0  0.0  0.0  0.0  0.0  0.0  0.0  
Exp0  27427.36  1  0.9996046713547857  0.00039532864521435375  0.0  0.0  0.0  0.0  0.0  0.0  0.0  
Exp0  26266.24  1  0.9991735867589856  0.000826413241014495  0.0  0.0  0.0  0.0  0.0  0.0  0.0  
Exp0  11684.18  1  0.0010026519543337154  0.9989973480456664  0.0  0.0  0.0  0.0  0.0  0.0  0.0  
Exp0  21175.68  1  0.9679577804416362  0.032042219558363866  0.0  0.0  0.0  0.0  0.0  0.0  0.0  
Exp0  26654.1  1  0.9993563595246588  0.0006436404753411293  0.0  0.0  0.0  0.0  0.0  0.0  0.0  
Exp0  10418.92  1  0.0001345372443291608  0.9998654627556708  0.0  0.0  0.0  0.0  0.0  0.0  0.0  
Exp0  32827.88  1  0.999981364007675  1.8635992325028494e-05  0.0  0.0  0.0  0.0  0.0  0.0  0.0  
Exp0  14327.04  1  0.03401305562201962  0.9659869443779803  0.0  0.0  0.0  0.0  0.0  0.0  0.0  
Exp0  12554.2  1  0.003510374577538232  0.9964896254224618  0.0  0.0  0.0  0.0  0.0  0.0  0.0  
Exp0  12431.2  1  0.0029573853126641843  0.9970426146873358  0.0  0.0  0.0  0.0  0.0  0.0  0.0  
Exp0  19607.84  1  0.8894092225978121  0.11059077740218798  0.0  0.0  0.0  0.0  0.0  0.0  0.0  
Exp0  24859.94  1  0.9978870547831726  0.0021129452168274256  0.0  0.0  0.0  0.0  0.0  0.0  0.0  
Exp0  13079.0  1  0.007147649634736237  0.9928523503652638  0.0  0.0  0.0  0.0  0.0  0.0  0.0  
Exp0  30712.28  1  0.9999422967463493  5.770325365079913e-05  0.0  0.0  0.0  0.0  0.0  0.0  0.0  
Exp0  13937.54  1  0.021331785125247364  0.9786682148747526  0.0  0.0  0.0  0.0  0.0  0.0  0.0  
Exp0  5863.82  1  5.081940467967007e-09  0.9999999949180595  0.0  0.0  0.0  0.0  0.0  0.0  0.0  
Exp0  30397.4  1  0.9999312583361395  6.87416638606023e-05  0.0  0.0  0.0  0.0  0.0  0.0  0.0  
Exp0  9541.52  1  2.8641059493922507e-05  0.9999713589405061  0.0  0.0  0.0  0.0  0.0  0.0  0.0  
Exp0  28157.98  1  0.9997473696707936  0.00025263032920643083  0.0  0.0  0.0  0.0  0.0  0.0  0.0  
Exp0  21234.72  1  0.9694088564335713  0.030591143566428648  0.0  0.0  0.0  0.0  0.0  0.0  0.0  
Exp0  12291.8  1  0.002429784498322268  0.9975702155016777  0.0  0.0  0.0  0.0  0.0  0.0  0.0  
Exp0  14532.04  1  0.043134010495242354  0.9568659895047577  0.0  0.0  0.0  0.0  0.0  0.0  0.0  
Exp0  20897.7  1  0.9601133817665863  0.03988661823341371  0.0  0.0  0.0  0.0  0.0  0.0  0.0  
Exp0  27781.6  1  0.9996823010912167  0.00031769890878325426  0.0  0.0  0.0  0.0  0.0  0.0  0.0  
Exp0  11302.06  1  0.0005603738280576485  0.9994396261719423  0.0  0.0  0.0  0.0  0.0  0.0  0.0  
Exp0  20276.14  1  0.9347290791951699  0.06527092080483009  0.0  0.0  0.0  0.0  0.0  0.0  0.0  
Exp0  14051.52  1  0.02450098915469966  0.9754990108453004  0.0  0.0  0.0  0.0  0.0  0.0  0.0  
Exp0  14651.76  1  0.0494188896529925  0.9505811103470074  0.0  0.0  0.0  0.0  0.0  0.0  0.0  
Exp0  24782.04  1  0.9977708494140012  0.002229150585998744  0.0  0.0  0.0  0.0  0.0  0.0  0.0  
Exp0  17244.6  1  0.4670815607226383  0.5329184392773617  0.0  0.0  0.0  0.0  0.0  0.0  0.0  
Exp0  23161.72  1  0.9929415046339003  0.007058495366099612  0.0  0.0  0.0  0.0  0.0  0.0  0.0  
Exp0  23651.26  1  0.9950565108584117  0.004943489141588377  0.0  0.0  0.0  0.0  0.0  0.0  0.0  
Exp0  24542.6  1  0.9973692564626263  0.002630743537373697  0.0  0.0  0.0  0.0  0.0  0.0  0.0  
Exp0  12795.28  1  0.004886165753088172  0.9951138342469119  0.0  0.0  0.0  0.0  0.0  0.0  0.0  
Exp0  18097.4  1  0.6686857696196336  0.3313142303803664  0.0  0.0  0.0  0.0  0.0  0.0  0.0  
Exp0  10673.939  1  0.00020568049548377583  0.9997943195045162  0.0  0.0  0.0  0.0  0.0  0.0  0.0  
Exp0  17608.68  1  0.557081460533447  0.442918539466553  0.0  0.0  0.0  0.0  0.0  0.0  0.0  
Exp0  21238.82  1  0.9695070558611857  0.0304929441388143  0.0  0.0  0.0  0.0  0.0  0.0  0.0  
Exp0  12863.34  1  0.005357640251833609  0.9946423597481664  0.0  0.0  0.0  0.0  0.0  0.0  0.0  
Exp0  24218.7  1  0.9967001578855004  0.003299842114499559  0.0  0.0  0.0  0.0  0.0  0.0  0.0  
Exp0  24577.04  1  0.9974314630191535  0.0025685369808464294  0.0  0.0  0.0  0.0  0.0  0.0  0.0  
Exp0  22307.28  1  0.9866391036591879  0.013360896340812108  0.0  0.0  0.0  0.0  0.0  0.0  0.0  
Exp0  24858.299  1  0.9978846703886848  0.002115329611315119  0.0  0.0  0.0  0.0  0.0  0.0  0.0  
Exp0  13293.02  1  0.009463764763384997  0.990536235236615  0.0  0.0  0.0  0.0  0.0  0.0  0.0  
Exp0  15020.76  1  0.07415144226156582  0.9258485577384342  0.0  0.0  0.0  0.0  0.0  0.0  0.0  
Exp0  25862.799  1  0.9989238799379904  0.0010761200620095527  0.0  0.0  0.0  0.0  0.0  0.0  0.0  
Exp0  30166.98  1  0.9999217708386895  7.82291613105543e-05  0.0  0.0  0.0  0.0  0.0  0.0  0.0  
Exp0  27334.7  1  0.9995812076935219  0.0004187923064782412  0.0  0.0  0.0  0.0  0.0  0.0  0.0  
Exp0  30334.26  1  0.999928786162198  7.121383780192283e-05  0.0  0.0  0.0  0.0  0.0  0.0  0.0  
Exp0  18006.379  1  0.6491218994570569  0.35087810054294305  0.0  0.0  0.0  0.0  0.0  0.0  0.0  
Exp0  24213.78  1  0.9966886795161475  0.003311320483852536  0.0  0.0  0.0  0.0  0.0  0.0  0.0  
Exp0  12860.06  1  0.0053339646406068315  0.9946660353593932  0.0  0.0  0.0  0.0  0.0  0.0  0.0  
Exp0  11469.34  1  0.0007247176778365368  0.9992752823221634  0.0  0.0  0.0  0.0  0.0  0.0  0.0  
Exp0  25651.24  1  0.9987620283468511  0.001237971653148814  0.0  0.0  0.0  0.0  0.0  0.0  0.0  
Exp0  11503.78  1  0.0007637562804939565  0.9992362437195059  0.0  0.0  0.0  0.0  0.0  0.0  0.0  
Exp0  11793.24  1  0.0011794575183340422  0.998820542481666  0.0  0.0  0.0  0.0  0.0  0.0  0.0  
Exp0  28385.12  1  0.999779665849805  0.00022033415019490055  0.0  0.0  0.0  0.0  0.0  0.0  0.0  
Exp0  15088.0  1  0.07965577344614179  0.9203442265538583  0.0  0.0  0.0  0.0  0.0  0.0  0.0  
Exp0  20952.64  1  0.9618063914145931  0.038193608585406935  0.0  0.0  0.0  0.0  0.0  0.0  0.0  
Exp0  12831.36  1  0.005131037741699501  0.9948689622583005  0.0  0.0  0.0  0.0  0.0  0.0  0.0  
Exp0  17723.48  1  0.5845853555456083  0.41541464445439175  0.0  0.0  0.0  0.0  0.0  0.0  0.0  
Exp0  14046.6  1  0.02435568442413883  0.9756443155758611  0.0  0.0  0.0  0.0  0.0  0.0  0.0  
Exp0  12227.02  1  0.0022159462235463953  0.9977840537764535  0.0  0.0  0.0  0.0  0.0  0.0  0.0  
Exp0  14186.82  1  0.028818763536354052  0.971181236463646  0.0  0.0  0.0  0.0  0.0  0.0  0.0  
Exp0  13650.54  1  0.0149452812270104  0.9850547187729897  0.0  0.0  0.0  0.0  0.0  0.0  0.0  
Exp0  23859.54  1  0.9957426532184128  0.004257346781587128  0.0  0.0  0.0  0.0  0.0  0.0  0.0  
Exp0  22765.66  1  0.9905365503351294  0.00946344966487049  0.0  0.0  0.0  0.0  0.0  0.0  0.0  
Exp0  18304.86  1  0.7107506952965892  0.2892493047034109  0.0  0.0  0.0  0.0  0.0  0.0  0.0  
Exp0  21418.4  1  0.973504797048027  0.02649520295197297  0.0  0.0  0.0  0.0  0.0  0.0  0.0  
Exp0  12551.74  1  0.0034984017522933088  0.9965015982477067  0.0  0.0  0.0  0.0  0.0  0.0  0.0  
Exp0  18785.379  1  0.7934985356556138  0.2065014643443862  0.0  0.0  0.0  0.0  0.0  0.0  0.0  
Exp0  26341.68  1  0.9992130285001761  0.0007869714998238809  0.0  0.0  0.0  0.0  0.0  0.0  0.0  
Exp0  26512.24  1  0.9992950475387175  0.0007049524612825964  0.0  0.0  0.0  0.0  0.0  0.0  0.0  
Exp0  10658.36  1  0.0002004750508165757  0.9997995249491833  0.0  0.0  0.0  0.0  0.0  0.0  0.0  
Exp0  10138.4795  1  8.330216120930507e-05  0.9999166978387908  0.0  0.0  0.0  0.0  0.0  0.0  0.0  
Exp0  12707.54  1  0.004335591996412436  0.9956644080035876  0.0  0.0  0.0  0.0  0.0  0.0  0.0  
Exp0  19915.34  1  0.9131475092235588  0.08685249077644125  0.0  0.0  0.0  0.0  0.0  0.0  0.0  
Exp0  20947.72  1  0.9616579349868213  0.038342065013178744  0.0  0.0  0.0  0.0  0.0  0.0  0.0  
Exp0  11908.04  1  0.0013969618979360234  0.998603038102064  0.0  0.0  0.0  0.0  0.0  0.0  0.0  
Exp0  25930.86  1  0.9989710600250533  0.001028939974946721  0.0  0.0  0.0  0.0  0.0  0.0  0.0  
Exp0  23384.76  1  0.994003934517829  0.005996065482171011  0.0  0.0  0.0  0.0  0.0  0.0  0.0  
Exp0  15958.02  1  0.18628014353486036  0.8137198564651397  0.0  0.0  0.0  0.0  0.0  0.0  0.0  
Exp0  12818.24  1  0.0050406775309889485  0.9949593224690111  0.0  0.0  0.0  0.0  0.0  0.0  0.0  
Exp0  17956.36  1  0.6381002976953839  0.3618997023046161  0.0  0.0  0.0  0.0  0.0  0.0  0.0  
Exp0  11352.08  1  0.000605415617452581  0.9993945843825475  0.0  0.0  0.0  0.0  0.0  0.0  0.0  
Exp0  17817.78  1  0.6066618126184472  0.39333818738155274  0.0  0.0  0.0  0.0  0.0  0.0  0.0  
Exp0  18833.76  1  0.8006728449210595  0.19932715507894053  0.0  0.0  0.0  0.0  0.0  0.0  0.0  
Exp0  11353.72  1  0.0006069519066417889  0.9993930480933583  0.0  0.0  0.0  0.0  0.0  0.0  0.0  
Exp0  18945.28  1  0.8164251433221361  0.18357485667786388  0.0  0.0  0.0  0.0  0.0  0.0  0.0  
Exp0  11266.8  1  0.0005305359716948245  0.9994694640283053  0.0  0.0  0.0  0.0  0.0  0.0  0.0  
Exp0  27068.2  1  0.9995051035416187  0.0004948964583812406  0.0  0.0  0.0  0.0  0.0  0.0  0.0  
Exp0  17534.879  1  0.5391028642780307  0.4608971357219693  0.0  0.0  0.0  0.0  0.0  0.0  0.0  
Exp0  28764.78  1  0.9998242580724198  0.00017574192758014885  0.0  0.0  0.0  0.0  0.0  0.0  0.0  
Exp0  27151.02  1  0.9995302143752084  0.0004697856247914983  0.0  0.0  0.0  0.0  0.0  0.0  0.0  
Exp0  24117.02  1  0.9964546727316915  0.003545327268308449  0.0  0.0  0.0  0.0  0.0  0.0  0.0  
Exp0  15772.7  1  0.15750728782258355  0.8424927121774165  0.0  0.0  0.0  0.0  0.0  0.0  0.0  
Exp0  20662.36  1  0.9519511033418798  0.048048896658120094  0.0  0.0  0.0  0.0  0.0  0.0  0.0  
Exp0  16951.86  1  0.39459622783225845  0.6054037721677415  0.0  0.0  0.0  0.0  0.0  0.0  0.0  
Exp0  26465.5  1  0.9992735092182552  0.0007264907817447331  0.0  0.0  0.0  0.0  0.0  0.0  0.0  
Exp0  11962.9795  1  0.0015139145925366438  0.9984860854074634  0.0  0.0  0.0  0.0  0.0  0.0  0.0  
Exp0  14009.7  1  0.023291274525557366  0.9767087254744427  0.0  0.0  0.0  0.0  0.0  0.0  0.0  
Exp0  12012.18  1  0.0016263910175907219  0.9983736089824092  0.0  0.0  0.0  0.0  0.0  0.0  0.0  
Exp0  16360.64  1  0.26064972610947085  0.7393502738905292  0.0  0.0  0.0  0.0  0.0  0.0  0.0  
Exp0  20985.44  1  0.9627821916199059  0.03721780838009426  0.0  0.0  0.0  0.0  0.0  0.0  0.0  
Exp0  24060.44  1  0.9963097970623773  0.0036902029376226437  0.0  0.0  0.0  0.0  0.0  0.0  0.0  
Exp0  14746.06  1  0.0549274315513981  0.9450725684486019  0.0  0.0  0.0  0.0  0.0  0.0  0.0  
Exp0  18915.76  1  0.8123607703094794  0.18763922969052058  0.0  0.0  0.0  0.0  0.0  0.0  0.0  
Exp0  16473.8  1  0.2843031149212127  0.7156968850787874  0.0  0.0  0.0  0.0  0.0  0.0  0.0  
Exp0  14783.78  1  0.05727807256083127  0.9427219274391687  0.0  0.0  0.0  0.0  0.0  0.0  0.0  
Exp0  13722.7  1  0.01635918560371842  0.9836408143962816  0.0  0.0  0.0  0.0  0.0  0.0  0.0  
Exp0  16704.22  1  0.33565551056390575  0.6643444894360943  0.0  0.0  0.0  0.0  0.0  0.0  0.0  
Exp0  11252.04  1  0.000518495811606034  0.999481504188394  0.0  0.0  0.0  0.0  0.0  0.0  0.0  
Exp0  15441.42  1  0.11454655771873694  0.8854534422812631  0.0  0.0  0.0  0.0  0.0  0.0  0.0  
Exp0  9091.34  1  1.2220670723066817e-05  0.999987779329277  0.0  0.0  0.0  0.0  0.0  0.0  0.0  
Exp0  14804.28  1  0.0585919573723038  0.9414080426276962  0.0  0.0  0.0  0.0  0.0  0.0  0.0  
Exp0  10704.28  1  0.0002161834078752132  0.9997838165921248  0.0  0.0  0.0  0.0  0.0  0.0  0.0  
Exp0  26042.379  1  0.9990436873604138  0.0009563126395860948  0.0  0.0  0.0  0.0  0.0  0.0  0.0  
Exp0  25243.7  1  0.9983730372660891  0.0016269627339110038  0.0  0.0  0.0  0.0  0.0  0.0  0.0  
Exp0  21533.2  1  0.9757726467310563  0.02422735326894371  0.0  0.0  0.0  0.0  0.0  0.0  0.0  
Exp0  14281.12  1  0.032225569411765194  0.9677744305882348  0.0  0.0  0.0  0.0  0.0  0.0  0.0  
Exp0  29337.14  1  0.9998743079580695  0.00012569204193054075  0.0  0.0  0.0  0.0  0.0  0.0  0.0  
Exp0  15679.22  1  0.14430567989285492  0.8556943201071451  0.0  0.0  0.0  0.0  0.0  0.0  0.0  
Exp0  16003.939  1  0.19394860298892305  0.806051397011077  0.0  0.0  0.0  0.0  0.0  0.0  0.0  
Exp0  12933.04  1  0.005884228124441694  0.9941157718755583  0.0  0.0  0.0  0.0  0.0  0.0  0.0  
Exp0  22125.24  1  0.9846532845585905  0.015346715441409533  0.0  0.0  0.0  0.0  0.0  0.0  0.0  
Exp0  23388.04  1  0.9940182257184829  0.00598177428151718  0.0  0.0  0.0  0.0  0.0  0.0  0.0  
Exp0  20764.86  1  0.955696895682834  0.04430310431716601  0.0  0.0  0.0  0.0  0.0  0.0  0.0  
Exp0  9996.62  1  6.50241640200144e-05  0.99993497583598  0.0  0.0  0.0  0.0  0.0  0.0  0.0  
Exp0  16228.62  1  0.23452092636432148  0.7654790736356785  0.0  0.0  0.0  0.0  0.0  0.0  0.0  
Exp0  14197.4795  1  0.029186677391688242  0.9708133226083118  0.0  0.0  0.0  0.0  0.0  0.0  0.0  
Exp0  20118.7  1  0.9260519835862656  0.07394801641373439  0.0  0.0  0.0  0.0  0.0  0.0  0.0  
Exp0  22364.68  1  0.9872080194035968  0.012791980596403223  0.0  0.0  0.0  0.0  0.0  0.0  0.0  
Exp0  16357.359  1  0.2599794811179738  0.7400205188820261  0.0  0.0  0.0  0.0  0.0  0.0  0.0  
Exp0  17531.6  1  0.5382993377496298  0.46170066225037015  0.0  0.0  0.0  0.0  0.0  0.0  0.0  
Exp0  23114.16  1  0.9926903421922514  0.007309657807748661  0.0  0.0  0.0  0.0  0.0  0.0  0.0  
Exp0  15160.9795  1  0.08601791725021984  0.9139820827497801  0.0  0.0  0.0  0.0  0.0  0.0  0.0  
Exp0  18017.86  1  0.65162434242368  0.3483756575763201  0.0  0.0  0.0  0.0  0.0  0.0  0.0  
Exp0  18240.9  1  0.6981725879833107  0.3018274120166893  0.0  0.0  0.0  0.0  0.0  0.0  0.0  
Exp0  20936.24  1  0.9613090931301151  0.03869090686988491  0.0  0.0  0.0  0.0  0.0  0.0  0.0  
Exp0  29804.54  1  0.999903929283593  9.607071640708016e-05  0.0  0.0  0.0  0.0  0.0  0.0  0.0  
Exp0  14322.12  1  0.0338175452935865  0.9661824547064135  0.0  0.0  0.0  0.0  0.0  0.0  0.0  
Exp0  10617.36  1  0.00018736536516621405  0.9998126346348337  0.0  0.0  0.0  0.0  0.0  0.0  0.0  
Exp0  14417.24  1  0.0377873008283929  0.9622126991716071  0.0  0.0  0.0  0.0  0.0  0.0  0.0  
Exp0  18573.0  1  0.7595121747844801  0.2404878252155198  0.0  0.0  0.0  0.0  0.0  0.0  0.0  
Exp0  15994.92  1  0.1924252151150521  0.8075747848849479  0.0  0.0  0.0  0.0  0.0  0.0  0.0  
Exp0  13188.06  1  0.008252236009736546  0.9917477639902634  0.0  0.0  0.0  0.0  0.0  0.0  0.0  
Exp0  10199.9795  1  9.264379041444998e-05  0.9999073562095855  0.0  0.0  0.0  0.0  0.0  0.0  0.0  
Exp0  32955.8  1  0.9999825526527415  1.7447347258542082e-05  0.0  0.0  0.0  0.0  0.0  0.0  0.0  
Exp0  14203.22  1  0.02938643712330009  0.9706135628767  0.0  0.0  0.0  0.0  0.0  0.0  0.0  
Exp0  17071.58  1  0.42402285068880724  0.5759771493111928  0.0  0.0  0.0  0.0  0.0  0.0  0.0  
Exp0  23349.5  1  0.9938478633422921  0.006152136657707906  0.0  0.0  0.0  0.0  0.0  0.0  0.0  
Exp0  19275.74  1  0.8569778821891608  0.14302211781083923  0.0  0.0  0.0  0.0  0.0  0.0  0.0  
Exp0  16923.98  1  0.38781334772681014  0.6121866522731899  0.0  0.0  0.0  0.0  0.0  0.0  0.0  
Exp0  14877.26  1  0.06348602777082642  0.9365139722291735  0.0  0.0  0.0  0.0  0.0  0.0  0.0  
Exp0  14566.4795  1  0.04486429187371325  0.9551357081262867  0.0  0.0  0.0  0.0  0.0  0.0  0.0  
Exp0  24645.92  1  0.9975511973750928  0.0024488026249071624  0.0  0.0  0.0  0.0  0.0  0.0  0.0  
Exp0  20655.8  1  0.9517003834105773  0.0482996165894227  0.0  0.0  0.0  0.0  0.0  0.0  0.0  
Exp0  14399.2  1  0.037003607337488545  0.9629963926625114  0.0  0.0  0.0  0.0  0.0  0.0  0.0  
Exp0  28102.22  1  0.9997386964270102  0.00026130357298983245  0.0  0.0  0.0  0.0  0.0  0.0  0.0  
Exp0  18513.959  1  0.749334225870039  0.25066577412996105  0.0  0.0  0.0  0.0  0.0  0.0  0.0  
Exp0  9559.56  1  2.960991331750972e-05  0.9999703900866825  0.0  0.0  0.0  0.0  0.0  0.0  0.0  
Exp0  11262.7  1  0.00052716275756312  0.9994728372424369  0.0  0.0  0.0  0.0  0.0  0.0  0.0  
Exp0  29711.06  1  0.9998986596009721  0.00010134039902782638  0.0  0.0  0.0  0.0  0.0  0.0  0.0  
Exp0  15083.899  1  0.07931059131097536  0.9206894086890247  0.0  0.0  0.0  0.0  0.0  0.0  0.0  
Exp0  12587.82  1  0.003677554664456518  0.9963224453355434  0.0  0.0  0.0  0.0  0.0  0.0  0.0  
Exp0  11507.88  1  0.000768532405490159  0.9992314675945099  0.0  0.0  0.0  0.0  0.0  0.0  0.0  
Exp0  14646.02  1  0.04909981125538651  0.9509001887446134  0.0  0.0  0.0  0.0  0.0  0.0  0.0  
Exp0  11958.88  1  0.0015048716897956957  0.9984951283102044  0.0  0.0  0.0  0.0  0.0  0.0  0.0  
Exp0  10778.9  1  0.00024420142593048694  0.9997557985740695  0.0  0.0  0.0  0.0  0.0  0.0  0.0  
Exp0  26127.66  1  0.9990955561747052  0.0009044438252947072  0.0  0.0  0.0  0.0  0.0  0.0  0.0  
Exp0  27183.82  1  0.9995397795908456  0.00046022040915444156  0.0  0.0  0.0  0.0  0.0  0.0  0.0  
Exp0  15092.1  1  0.08000232446116255  0.9199976755388375  0.0  0.0  0.0  0.0  0.0  0.0  0.0  
Exp0  10833.84  1  0.0002669769804823867  0.9997330230195176  0.0  0.0  0.0  0.0  0.0  0.0  0.0  
Exp0  16856.74  1  0.3715881223910264  0.6284118776089737  0.0  0.0  0.0  0.0  0.0  0.0  0.0  
Exp0  22396.66  1  0.9875139432338941  0.01248605676610594  0.0  0.0  0.0  0.0  0.0  0.0  0.0  
Exp0  20841.12  1  0.9582898702254486  0.04171012977455143  0.0  0.0  0.0  0.0  0.0  0.0  0.0  
Exp0  10958.4795  1  0.0003262700654692445  0.9996737299345307  0.0  0.0  0.0  0.0  0.0  0.0  0.0  
Exp0  17559.48  1  0.5451181555362505  0.4548818444637495  0.0  0.0  0.0  0.0  0.0  0.0  0.0  
Exp0  21283.92  1  0.9705662799238638  0.0294337200761362  0.0  0.0  0.0  0.0  0.0  0.0  0.0  
Exp0  12452.52  1  0.0030469639294942756  0.9969530360705058  0.0  0.0  0.0  0.0  0.0  0.0  0.0  
Exp0  12983.06  1  0.006291607127834686  0.9937083928721653  0.0  0.0  0.0  0.0  0.0  0.0  0.0  
Exp0  19106.0  1  0.8372561793559352  0.16274382064406476  0.0  0.0  0.0  0.0  0.0  0.0  0.0  
Exp0  9164.32  1  1.4070970023177843e-05  0.9999859290299768  0.0  0.0  0.0  0.0  0.0  0.0  0.0  
Exp0  12073.68  1  0.0017780222370513408  0.9982219777629486  0.0  0.0  0.0  0.0  0.0  0.0  0.0  
Exp0  19639.82  1  0.892139802858202  0.1078601971417981  0.0  0.0  0.0  0.0  0.0  0.0  0.0  
Exp0  10370.54  1  0.00012397762155395256  0.9998760223784461  0.0  0.0  0.0  0.0  0.0  0.0  0.0  
Exp0  10664.1  1  0.0002023768751457467  0.9997976231248543  0.0  0.0  0.0  0.0  0.0  0.0  0.0  
Exp0  22914.08  1  0.9915257823157182  0.008474217684281766  0.0  0.0  0.0  0.0  0.0  0.0  0.0  
Exp0  29045.22  1  0.9998510021219905  0.00014899787800941766  0.0  0.0  0.0  0.0  0.0  0.0  0.0  
Exp0  10535.36  1  0.00016352648541606004  0.999836473514584  0.0  0.0  0.0  0.0  0.0  0.0  0.0  
Exp0  32010.34  1  0.9999714203748976  2.8579625102369568e-05  0.0  0.0  0.0  0.0  0.0  0.0  0.0  
Exp0  19234.74  1  0.8524210506335856  0.14757894936641439  0.0  0.0  0.0  0.0  0.0  0.0  0.0  
Exp0  19183.08  1  0.8464932161148879  0.1535067838851122  0.0  0.0  0.0  0.0  0.0  0.0  0.0  
Exp0  26620.48  1  0.9993423539506765  0.0006576460493236209  0.0  0.0  0.0  0.0  0.0  0.0  0.0  
Exp0  23110.879  1  0.9926726482891408  0.007327351710859192  0.0  0.0  0.0  0.0  0.0  0.0  0.0  
Exp0  32130.879  1  0.999973185477049  2.681452295091954e-05  0.0  0.0  0.0  0.0  0.0  0.0  0.0  
Exp0  32967.28  1  0.9999826553511492  1.7344648850815262e-05  0.0  0.0  0.0  0.0  0.0  0.0  0.0  
Exp0  21983.379  1  0.9828926891893615  0.01710731081063855  0.0  0.0  0.0  0.0  0.0  0.0  0.0  
Exp0  10396.78  1  0.0001296040956783474  0.9998703959043216  0.0  0.0  0.0  0.0  0.0  0.0  0.0  
Exp0  22276.12  1  0.9863193483892617  0.013680651610738266  0.0  0.0  0.0  0.0  0.0  0.0  0.0  
Exp0  24666.42  1  0.9975856939151382  0.0024143060848617515  0.0  0.0  0.0  0.0  0.0  0.0  0.0  
Exp0  11792.42  1  0.0011780140956055673  0.9988219859043944  0.0  0.0  0.0  0.0  0.0  0.0  0.0  
Exp0  15774.34  1  0.15774777755686048  0.8422522224431397  0.0  0.0  0.0  0.0  0.0  0.0  0.0  
Exp0  30113.68  1  0.9999193835665795  8.061643342042818e-05  0.0  0.0  0.0  0.0  0.0  0.0  0.0  
Exp0  21478.26  1  0.9747136117101928  0.025286388289807317  0.0  0.0  0.0  0.0  0.0  0.0  0.0  
Exp0  22069.48  1  0.9839848784878548  0.016015121512145188  0.0  0.0  0.0  0.0  0.0  0.0  0.0  
Exp0  23923.5  1  0.9959325918520141  0.004067408147985938  0.0  0.0  0.0  0.0  0.0  0.0  0.0  
Exp0  23600.42  1  0.9948718526603257  0.005128147339674359  0.0  0.0  0.0  0.0  0.0  0.0  0.0  
Exp0  22130.98  1  0.9847203335358272  0.015279666464172817  0.0  0.0  0.0  0.0  0.0  0.0  0.0  
Exp0  16943.66  1  0.3925979149398683  0.6074020850601317  0.0  0.0  0.0  0.0  0.0  0.0  0.0  
Exp0  23188.78  1  0.9930804072819044  0.0069195927180955834  0.0  0.0  0.0  0.0  0.0  0.0  0.0  
Exp0  13476.7  1  0.011990287571768813  0.9880097124282312  0.0  0.0  0.0  0.0  0.0  0.0  0.0  
Exp0  14892.84  1  0.06457615504845045  0.9354238449515495  0.0  0.0  0.0  0.0  0.0  0.0  0.0  
Exp0  16710.78  1  0.33717031452230434  0.6628296854776956  0.0  0.0  0.0  0.0  0.0  0.0  0.0  
Exp0  18090.02  1  0.667123621789284  0.3328763782107161  0.0  0.0  0.0  0.0  0.0  0.0  0.0  
Exp0  29081.299  1  0.9998541141256537  0.00014588587434623344  0.0  0.0  0.0  0.0  0.0  0.0  0.0  
Exp0  19076.48  1  0.8335915814583179  0.16640841854168212  0.0  0.0  0.0  0.0  0.0  0.0  0.0  
Exp0  16831.32  1  0.3655101899499093  0.6344898100500906  0.0  0.0  0.0  0.0  0.0  0.0  0.0  
Exp0  19933.379  1  0.9143761016416676  0.08562389835833234  0.0  0.0  0.0  0.0  0.0  0.0  0.0  
Exp0  14632.08  1  0.048333082151860836  0.9516669178481391  0.0  0.0  0.0  0.0  0.0  0.0  0.0  
Exp0  15224.12  1  0.09186343410834381  0.9081365658916561  0.0  0.0  0.0  0.0  0.0  0.0  0.0  
Exp0  13106.06  1  0.007408004122340559  0.9925919958776593  0.0  0.0  0.0  0.0  0.0  0.0  0.0  
Exp0  12863.34  1  0.005357640251833609  0.9946423597481664  0.0  0.0  0.0  0.0  0.0  0.0  0.0  
Exp0  17556.2  1  0.5443191204261197  0.45568087957388015  0.0  0.0  0.0  0.0  0.0  0.0  0.0  
Exp0  12509.1  1  0.003297210347078901  0.9967027896529211  0.0  0.0  0.0  0.0  0.0  0.0  0.0  
Exp0  10643.6  1  0.00019565966857037272  0.9998043403314296  0.0  0.0  0.0  0.0  0.0  0.0  0.0  
Exp0  12789.54  1  0.00484822300053367  0.9951517769994663  0.0  0.0  0.0  0.0  0.0  0.0  0.0  
Exp0  14213.06  1  0.029732154529761  0.9702678454702389  0.0  0.0  0.0  0.0  0.0  0.0  0.0  
Exp0  26397.44  1  0.9992409020309482  0.0007590979690517748  0.0  0.0  0.0  0.0  0.0  0.0  0.0  
Exp0  23661.1  1  0.9950914120063092  0.004908587993690714  0.0  0.0  0.0  0.0  0.0  0.0  0.0  
Exp0  15560.32  1  0.12875310544540514  0.8712468945545949  0.0  0.0  0.0  0.0  0.0  0.0  0.0  
Exp0  19878.44  1  0.9105820521120753  0.08941794788792475  0.0  0.0  0.0  0.0  0.0  0.0  0.0  
Exp0  23709.48  1  0.9952593308257143  0.004740669174285748  0.0  0.0  0.0  0.0  0.0  0.0  0.0  
Exp0  15695.62  1  0.14655840267209475  0.8534415973279054  0.0  0.0  0.0  0.0  0.0  0.0  0.0  
Exp0  25353.58  1  0.9984892516733604  0.001510748326639503  0.0  0.0  0.0  0.0  0.0  0.0  0.0  
Exp0  19843.18  1  0.9080614417248765  0.09193855827512358  0.0  0.0  0.0  0.0  0.0  0.0  0.0  
Exp0  11876.88  1  0.001334475167666625  0.9986655248323334  0.0  0.0  0.0  0.0  0.0  0.0  0.0  
Exp0  27261.72  1  0.9995616844109302  0.00043831558906991534  0.0  0.0  0.0  0.0  0.0  0.0  0.0  
Exp0  17748.9  1  0.5905858497085182  0.4094141502914817  0.0  0.0  0.0  0.0  0.0  0.0  0.0  
Exp0  13179.04  1  0.008155169807582286  0.9918448301924178  0.0  0.0  0.0  0.0  0.0  0.0  0.0  
Exp0  16050.68  1  0.20197188156001677  0.7980281184399833  0.0  0.0  0.0  0.0  0.0  0.0  0.0  
Exp0  14442.66  1  0.03891701238970471  0.9610829876102953  0.0  0.0  0.0  0.0  0.0  0.0  0.0  
Exp0  12389.38  1  0.002788777004756558  0.9972112229952433  0.0  0.0  0.0  0.0  0.0  0.0  0.0  
Exp0  13768.62  1  0.017322034659149502  0.9826779653408505  0.0  0.0  0.0  0.0  0.0  0.0  0.0  
Exp0  24287.58  1  0.9968561779493389  0.0031438220506611373  0.0  0.0  0.0  0.0  0.0  0.0  0.0  
Exp0  22531.959  1  0.988725565976663  0.011274434023337054  0.0  0.0  0.0  0.0  0.0  0.0  0.0  
Exp0  9199.58  1  1.5056738433463886e-05  0.9999849432615666  0.0  0.0  0.0  0.0  0.0  0.0  0.0  
Exp0  16220.42  1  0.2329516844207915  0.7670483155792085  0.0  0.0  0.0  0.0  0.0  0.0  0.0  
Exp0  14785.42  1  0.05738235769849855  0.9426176423015014  0.0  0.0  0.0  0.0  0.0  0.0  0.0  
Exp0  16394.26  1  0.26755902266503906  0.7324409773349609  0.0  0.0  0.0  0.0  0.0  0.0  0.0  
Exp0  33456.82  1  0.9999864884590743  1.3511540925591876e-05  0.0  0.0  0.0  0.0  0.0  0.0  0.0  
Exp0  22734.5  1  0.9903138664537718  0.009686133546228144  0.0  0.0  0.0  0.0  0.0  0.0  0.0  
Exp0  15349.58  1  0.10445844717628325  0.8955415528237168  0.0  0.0  0.0  0.0  0.0  0.0  0.0  
Exp0  14629.62  1  0.04819902170375256  0.9518009782962475  0.0  0.0  0.0  0.0  0.0  0.0  0.0  
Exp0  14119.58  1  0.026593175146146893  0.9734068248538532  0.0  0.0  0.0  0.0  0.0  0.0  0.0  
Exp0  13208.56  1  0.008476797594177243  0.9915232024058228  0.0  0.0  0.0  0.0  0.0  0.0  0.0  
Exp0  10654.26  1  0.00019912621595303534  0.9998008737840469  0.0  0.0  0.0  0.0  0.0  0.0  0.0  
Exp0  11508.7  1  0.0007694929795344024  0.9992305070204656  0.0  0.0  0.0  0.0  0.0  0.0  0.0  
Exp0  16072.82  1  0.20585130757923753  0.7941486924207625  0.0  0.0  0.0  0.0  0.0  0.0  0.0  
Exp0  10604.24  1  0.00018334225628635511  0.9998166577437136  0.0  0.0  0.0  0.0  0.0  0.0  0.0  
Exp0  17627.54  1  0.5616401231627901  0.4383598768372099  0.0  0.0  0.0  0.0  0.0  0.0  0.0  
Exp0  16863.3  1  0.3731628501278722  0.6268371498721279  0.0  0.0  0.0  0.0  0.0  0.0  0.0  
Exp0  15766.96  1  0.15667245848144526  0.8433275415185547  0.0  0.0  0.0  0.0  0.0  0.0  0.0  
Exp0  19375.78  1  0.8675659362700462  0.1324340637299537  0.0  0.0  0.0  0.0  0.0  0.0  0.0  
Exp0  20501.64  1  0.9454215769213841  0.054578423078615886  0.0  0.0  0.0  0.0  0.0  0.0  0.0  
Exp0  16421.32  1  0.2731941141563041  0.7268058858436959  0.0  0.0  0.0  0.0  0.0  0.0  0.0  
Exp0  9949.88  1  5.987989572030546e-05  0.9999401201042798  0.0  0.0  0.0  0.0  0.0  0.0  0.0  
Exp0  14573.04  1  0.045201319668313526  0.9547986803316864  0.0  0.0  0.0  0.0  0.0  0.0  0.0  
Exp0  28184.22  1  0.9997513444161114  0.00024865558388862644  0.0  0.0  0.0  0.0  0.0  0.0  0.0  
Exp0  13099.5  1  0.007344106558489601  0.9926558934415105  0.0  0.0  0.0  0.0  0.0  0.0  0.0  
Exp0  21242.92  1  0.9696049493587913  0.03039505064120885  0.0  0.0  0.0  0.0  0.0  0.0  0.0  
Exp0  27043.6  1  0.9994973770866021  0.0005026229133979616  0.0  0.0  0.0  0.0  0.0  0.0  0.0  
Exp0  21880.879  1  0.9814902417265211  0.018509758273478925  0.0  0.0  0.0  0.0  0.0  0.0  0.0  
Exp0  23256.84  1  0.9934170282615894  0.00658297173841064  0.0  0.0  0.0  0.0  0.0  0.0  0.0  
Exp0  10462.38  1  0.00014473916794435242  0.9998552608320557  0.0  0.0  0.0  0.0  0.0  0.0  0.0  
Exp0  15911.28  1  0.17869553846505964  0.8213044615349402  0.0  0.0  0.0  0.0  0.0  0.0  0.0  
Exp0  13969.52  1  0.022180719778964988  0.977819280221035  0.0  0.0  0.0  0.0  0.0  0.0  0.0  
Exp0  16965.8  1  0.39799752321599763  0.6020024767840024  0.0  0.0  0.0  0.0  0.0  0.0  0.0  
Exp0  19188.0  1  0.8470667887383804  0.15293321126161974  0.0  0.0  0.0  0.0  0.0  0.0  0.0  
Exp0  15573.439  1  0.13040219856081467  0.8695978014391853  0.0  0.0  0.0  0.0  0.0  0.0  0.0  
Exp0  14697.68  1  0.05203734954108236  0.9479626504589177  0.0  0.0  0.0  0.0  0.0  0.0  0.0  
Exp0  20732.06  1  0.9545313840861928  0.04546861591380731  0.0  0.0  0.0  0.0  0.0  0.0  0.0  
Exp0  16495.94  1  0.28905752030953724  0.7109424796904628  0.0  0.0  0.0  0.0  0.0  0.0  0.0  
Exp0  31432.24  1  0.9999610643864163  3.8935613583690176e-05  0.0  0.0  0.0  0.0  0.0  0.0  0.0  
Exp0  20353.22  1  0.938600877417471  0.061399122582528984  0.0  0.0  0.0  0.0  0.0  0.0  0.0  
Exp0  10143.4  1  8.40155928517477e-05  0.9999159844071482  0.0  0.0  0.0  0.0  0.0  0.0  0.0  
Exp0  12763.3  1  0.004678302982636934  0.9953216970173631  0.0  0.0  0.0  0.0  0.0  0.0  0.0  
Exp0  20746.82  1  0.9550597347456308  0.044940265254369276  0.0  0.0  0.0  0.0  0.0  0.0  0.0  
Exp0  13206.1  1  0.008449619055337502  0.9915503809446625  0.0  0.0  0.0  0.0  0.0  0.0  0.0  
Exp0  11566.1  1  0.0008394659160123395  0.9991605340839876  0.0  0.0  0.0  0.0  0.0  0.0  0.0  
Exp0  34332.58  1  0.9999912762174817  8.723782518318885e-06  0.0  0.0  0.0  0.0  0.0  0.0  0.0  
Exp0  26080.1  1  0.9990670114422402  0.0009329885577597616  0.0  0.0  0.0  0.0  0.0  0.0  0.0  
Exp0  10374.64  1  0.00012484136239077239  0.9998751586376092  0.0  0.0  0.0  0.0  0.0  0.0  0.0  
Exp0  11249.58  1  0.0005165128030894713  0.9994834871969106  0.0  0.0  0.0  0.0  0.0  0.0  0.0  
Exp0  9800.64  1  4.590148368073492e-05  0.9999540985163192  0.0  0.0  0.0  0.0  0.0  0.0  0.0  
Exp0  22725.48  1  0.9902484174941939  0.009751582505806138  0.0  0.0  0.0  0.0  0.0  0.0  0.0  
Exp0  13358.62  1  0.010302976405231553  0.9896970235947684  0.0  0.0  0.0  0.0  0.0  0.0  0.0  
Exp0  16629.6  1  0.31859779470611793  0.6814022052938821  0.0  0.0  0.0  0.0  0.0  0.0  0.0  
Exp0  14570.58  1  0.04507452941721234  0.9549254705827876  0.0  0.0  0.0  0.0  0.0  0.0  0.0  
Exp0  11397.18  1  0.0006489276135504984  0.9993510723864496  0.0  0.0  0.0  0.0  0.0  0.0  0.0  
Exp0  13225.78  1  0.008669881201265031  0.991330118798735  0.0  0.0  0.0  0.0  0.0  0.0  0.0  
Exp0  12177.82  1  0.0020654566334024  0.9979345433665976  0.0  0.0  0.0  0.0  0.0  0.0  0.0  
Exp0  23561.879  1  0.9947270805800009  0.00527291941999916  0.0  0.0  0.0  0.0  0.0  0.0  0.0  
Exp0  9708.8  1  3.8892982396417056e-05  0.9999611070176035  0.0  0.0  0.0  0.0  0.0  0.0  0.0  
Exp0  23730.799  1  0.9953314098568034  0.00466859014319668  0.0  0.0  0.0  0.0  0.0  0.0  0.0  
Exp0  13353.7  1  0.010237741076893767  0.9897622589231062  0.0  0.0  0.0  0.0  0.0  0.0  0.0  
Exp0  8570.64  1  4.314758076412123e-06  0.9999956852419236  0.0  0.0  0.0  0.0  0.0  0.0  0.0  
Exp0  20177.74  1  0.9294322216233026  0.07056777837669731  0.0  0.0  0.0  0.0  0.0  0.0  0.0  
Exp0  19411.86  1  0.8712066032865392  0.12879339671346077  0.0  0.0  0.0  0.0  0.0  0.0  0.0  
Exp0  11885.08  1  0.0013506609105115308  0.9986493390894884  0.0  0.0  0.0  0.0  0.0  0.0  0.0  
Exp0  20576.26  1  0.9485576344808133  0.051442365519186746  0.0  0.0  0.0  0.0  0.0  0.0  0.0  
Exp0  12987.9795  1  0.006333054278966031  0.993666945721034  0.0  0.0  0.0  0.0  0.0  0.0  0.0  
Exp0  25538.08  1  0.9986650451177784  0.0013349548822216165  0.0  0.0  0.0  0.0  0.0  0.0  0.0  
Exp0  15099.4795  1  0.08062889881819531  0.9193711011818047  0.0  0.0  0.0  0.0  0.0  0.0  0.0  
Exp0  18337.66  1  0.7170637043778756  0.2829362956221243  0.0  0.0  0.0  0.0  0.0  0.0  0.0  
Exp0  16265.52  1  0.24165896811498816  0.7583410318850118  0.0  0.0  0.0  0.0  0.0  0.0  0.0  
Exp0  22728.76  1  0.9902722478688906  0.009727752131109385  0.0  0.0  0.0  0.0  0.0  0.0  0.0  
Exp0  8961.78  1  9.48721930318509e-06  0.9999905127806968  0.0  0.0  0.0  0.0  0.0  0.0  0.0  
Exp0  11235.64  1  0.0005054158938149701  0.9994945841061851  0.0  0.0  0.0  0.0  0.0  0.0  0.0  
Exp0  12478.76  1  0.00316074182952933  0.9968392581704707  0.0  0.0  0.0  0.0  0.0  0.0  0.0  
Exp0  23147.78  1  0.9928688114896723  0.007131188510327655  0.0  0.0  0.0  0.0  0.0  0.0  0.0  
Exp0  11286.4795  1  0.0005469992040470861  0.999453000795953  0.0  0.0  0.0  0.0  0.0  0.0  0.0  
Exp0  25852.959  1  0.9989168799629881  0.001083120037012053  0.0  0.0  0.0  0.0  0.0  0.0  0.0  
Exp0  13058.5  1  0.006956083507114354  0.9930439164928857  0.0  0.0  0.0  0.0  0.0  0.0  0.0  
Exp0  18545.94  1  0.7548865173336415  0.24511348266635843  0.0  0.0  0.0  0.0  0.0  0.0  0.0  
Exp0  18855.08  1  0.803767634623901  0.19623236537609903  0.0  0.0  0.0  0.0  0.0  0.0  0.0  
Exp0  18891.98  1  0.8090317425940303  0.19096825740596965  0.0  0.0  0.0  0.0  0.0  0.0  0.0  
Exp0  14257.34  1  0.03133367679722731  0.9686663232027727  0.0  0.0  0.0  0.0  0.0  0.0  0.0  
Exp0  25734.06  1  0.9988282623642195  0.0011717376357804354  0.0  0.0  0.0  0.0  0.0  0.0  0.0  
Exp0  11548.88  1  0.0008178685588614784  0.9991821314411387  0.0  0.0  0.0  0.0  0.0  0.0  0.0  
Exp0  15007.64  1  0.07311618388568111  0.9268838161143189  0.0  0.0  0.0  0.0  0.0  0.0  0.0  
Exp0  22703.34  1  0.9900857626914027  0.009914237308597303  0.0  0.0  0.0  0.0  0.0  0.0  0.0  
Exp0  22685.299  1  0.9899510205186217  0.010048979481378296  0.0  0.0  0.0  0.0  0.0  0.0  0.0  
Exp0  23082.18  1  0.9925161038081306  0.007483896191869447  0.0  0.0  0.0  0.0  0.0  0.0  0.0  
Exp0  12155.68  1  0.0020009162111784893  0.9979990837888215  0.0  0.0  0.0  0.0  0.0  0.0  0.0  
Exp0  13514.42  1  0.012581130883194732  0.9874188691168053  0.0  0.0  0.0  0.0  0.0  0.0  0.0  
Exp0  10236.06  1  9.857448553414847e-05  0.9999014255144658  0.0  0.0  0.0  0.0  0.0  0.0  0.0  
Exp0  15101.939  1  0.08083931637905302  0.9191606836209469  0.0  0.0  0.0  0.0  0.0  0.0  0.0  
Exp0  9794.9  1  4.5430893404864496e-05  0.9999545691065951  0.0  0.0  0.0  0.0  0.0  0.0  0.0  
Exp0  19967.82  1  0.9166739647387204  0.08332603526127957  0.0  0.0  0.0  0.0  0.0  0.0  0.0  
Exp0  23691.44  1  0.9951974083534344  0.004802591646565619  0.0  0.0  0.0  0.0  0.0  0.0  0.0  
Exp0  13944.1  1  0.021503497685442293  0.9784965023145578  0.0  0.0  0.0  0.0  0.0  0.0  0.0  
Exp0  18650.9  1  0.7724521332647404  0.22754786673525962  0.0  0.0  0.0  0.0  0.0  0.0  0.0  
Exp0  11329.12  1  0.0005843375525144113  0.9994156624474856  0.0  0.0  0.0  0.0  0.0  0.0  0.0  
Exp0  23741.459  1  0.9953669863300503  0.00463301366994968  0.0  0.0  0.0  0.0  0.0  0.0  0.0  
Exp0  13521.8  1  0.012699866937362926  0.9873001330626371  0.0  0.0  0.0  0.0  0.0  0.0  0.0  
Exp0  22705.799  1  0.9901038811438633  0.009896118856136612  0.0  0.0  0.0  0.0  0.0  0.0  0.0  
Exp0  16303.24  1  0.2490887190599368  0.7509112809400632  0.0  0.0  0.0  0.0  0.0  0.0  0.0  
Exp0  11894.92  1  0.0013703296725655087  0.9986296703274345  0.0  0.0  0.0  0.0  0.0  0.0  0.0  
Exp0  11293.86  1  0.0005532970762593282  0.9994467029237407  0.0  0.0  0.0  0.0  0.0  0.0  0.0  
Exp0  17483.22  1  0.5264094839618402  0.4735905160381599  0.0  0.0  0.0  0.0  0.0  0.0  0.0  
Exp0  27488.86  1  0.9996194721172613  0.000380527882738649  0.0  0.0  0.0  0.0  0.0  0.0  0.0  
Exp0  17298.72  1  0.4805894147702493  0.5194105852297507  0.0  0.0  0.0  0.0  0.0  0.0  0.0  
Exp0  23913.66  1  0.9959039802044801  0.004096019795519851  0.0  0.0  0.0  0.0  0.0  0.0  0.0  
Exp0  11157.74  1  0.00044742739836222615  0.9995525726016377  0.0  0.0  0.0  0.0  0.0  0.0  0.0  
Exp0  13265.96  1  0.009136452028859262  0.9908635479711407  0.0  0.0  0.0  0.0  0.0  0.0  0.0  
Exp0  14377.88  1  0.03609647526589  0.9639035247341099  0.0  0.0  0.0  0.0  0.0  0.0  0.0  
Exp0  12557.4795  1  0.003526361205700669  0.9964736387942994  0.0  0.0  0.0  0.0  0.0  0.0  0.0  
Exp0  29369.94  1  0.9998766734459228  0.00012332655407723772  0.0  0.0  0.0  0.0  0.0  0.0  0.0  
Exp0  22460.62  1  0.9881029081747629  0.01189709182523718  0.0  0.0  0.0  0.0  0.0  0.0  0.0  
Exp0  21015.78  1  0.9636616144364655  0.0363383855635345  0.0  0.0  0.0  0.0  0.0  0.0  0.0  
Exp0  10763.32  1  0.00023808385844971598  0.9997619161415503  0.0  0.0  0.0  0.0  0.0  0.0  0.0  
Exp0  16045.76  1  0.2011182413033806  0.7988817586966194  0.0  0.0  0.0  0.0  0.0  0.0  0.0  
Exp0  23258.48  1  0.9934249486397015  0.006575051360298451  0.0  0.0  0.0  0.0  0.0  0.0  0.0  
Exp0  10375.46  1  0.00012501541055156423  0.9998749845894483  0.0  0.0  0.0  0.0  0.0  0.0  0.0  
Exp0  21719.34  1  0.9790317633130269  0.02096823668697319  0.0  0.0  0.0  0.0  0.0  0.0  0.0  
Exp0  15917.84  1  0.17974577100391465  0.8202542289960854  0.0  0.0  0.0  0.0  0.0  0.0  0.0  
Exp0  17272.48  1  0.47404176285084315  0.5259582371491568  0.0  0.0  0.0  0.0  0.0  0.0  0.0  
Exp0  22049.8  1  0.9837419179792046  0.016258082020795265  0.0  0.0  0.0  0.0  0.0  0.0  0.0  
Exp0  14687.84  1  0.051466257375880675  0.9485337426241194  0.0  0.0  0.0  0.0  0.0  0.0  0.0  
Exp0  12336.08  1  0.002586953390255092  0.9974130466097448  0.0  0.0  0.0  0.0  0.0  0.0  0.0  
Exp0  20439.32  1  0.942655166765765  0.05734483323423495  0.0  0.0  0.0  0.0  0.0  0.0  0.0  
Exp0  12625.54  1  0.0038740607387270183  0.9961259392612729  0.0  0.0  0.0  0.0  0.0  0.0  0.0  
Exp0  9852.3  1  5.034959660995509e-05  0.99994965040339  0.0  0.0  0.0  0.0  0.0  0.0  0.0  
Exp0  9775.22  1  4.3851006690903444e-05  0.999956148993309  0.0  0.0  0.0  0.0  0.0  0.0  0.0  
Exp0  15009.28  1  0.07324544541619785  0.9267545545838022  0.0  0.0  0.0  0.0  0.0  0.0  0.0  
Exp0  13028.9795  1  0.006688609495725589  0.9933113905042744  0.0  0.0  0.0  0.0  0.0  0.0  0.0  
Exp0  9587.439  1  3.116765258141039e-05  0.9999688323474185  0.0  0.0  0.0  0.0  0.0  0.0  0.0  
Exp0  14736.22  1  0.054328860580999776  0.9456711394190002  0.0  0.0  0.0  0.0  0.0  0.0  0.0  
Exp0  14443.4795  1  0.038954001965174616  0.9610459980348255  0.0  0.0  0.0  0.0  0.0  0.0  0.0  
Exp0  19998.16  1  0.9186488840858715  0.08135111591412848  0.0  0.0  0.0  0.0  0.0  0.0  0.0  
Exp0  25639.76  1  0.9987525406937731  0.001247459306226963  0.0  0.0  0.0  0.0  0.0  0.0  0.0  
Exp0  13837.5  1  0.018865048874619622  0.9811349511253804  0.0  0.0  0.0  0.0  0.0  0.0  0.0  
Exp0  28886.959  1  0.9998364866371268  0.0001635133628731588  0.0  0.0  0.0  0.0  0.0  0.0  0.0  
Exp0  19178.16  1  0.8459178790317068  0.15408212096829313  0.0  0.0  0.0  0.0  0.0  0.0  0.0  
Exp0  10570.62  1  0.00017340298444498985  0.999826597015555  0.0  0.0  0.0  0.0  0.0  0.0  0.0  
Exp0  13811.26  1  0.018262840741378933  0.981737159258621  0.0  0.0  0.0  0.0  0.0  0.0  0.0  
Exp0  13084.74  1  0.007202100155080062  0.99279789984492  0.0  0.0  0.0  0.0  0.0  0.0  0.0  
Exp0  16782.94  1  0.35403722938423365  0.6459627706157663  0.0  0.0  0.0  0.0  0.0  0.0  0.0  
Exp0  17401.22  1  0.5061155734680944  0.49388442653190556  0.0  0.0  0.0  0.0  0.0  0.0  0.0  
Exp0  12694.42  1  0.004258423451246421  0.9957415765487536  0.0  0.0  0.0  0.0  0.0  0.0  0.0  
Exp0  15101.12  1  0.08076940579787618  0.9192305942021238  0.0  0.0  0.0  0.0  0.0  0.0  0.0  
Exp0  14250.78  1  0.031091671358058105  0.9689083286419419  0.0  0.0  0.0  0.0  0.0  0.0  0.0  
Exp0  11985.939  1  0.001565449293869077  0.9984345507061309  0.0  0.0  0.0  0.0  0.0  0.0  0.0  
Exp0  12717.38  1  0.004394315937912404  0.9956056840620875  0.0  0.0  0.0  0.0  0.0  0.0  0.0  
Exp0  31082.92  1  0.9999529313515382  4.706864846187678e-05  0.0  0.0  0.0  0.0  0.0  0.0  0.0  
Exp0  24089.959  1  0.9963861581298145  0.003613841870185614  0.0  0.0  0.0  0.0  0.0  0.0  0.0  
Exp0  14517.28  1  0.042410357410039776  0.9575896425899603  0.0  0.0  0.0  0.0  0.0  0.0  0.0  
Exp0  18822.28  1  0.7989881545115927  0.20101184548840748  0.0  0.0  0.0  0.0  0.0  0.0  0.0  
Exp0  10383.66  1  0.0001267619102575951  0.9998732380897424  0.0  0.0  0.0  0.0  0.0  0.0  0.0  
Exp0  13540.66  1  0.013008063521173799  0.9869919364788262  0.0  0.0  0.0  0.0  0.0  0.0  0.0  
Exp0  21595.52  1  0.9769186971619322  0.023081302838067808  0.0  0.0  0.0  0.0  0.0  0.0  0.0  
Exp0  12384.46  1  0.0027695413178525385  0.9972304586821474  0.0  0.0  0.0  0.0  0.0  0.0  0.0  
Exp0  18536.92  1  0.7533298864637812  0.24667011353621882  0.0  0.0  0.0  0.0  0.0  0.0  0.0  
Exp0  25855.42  1  0.9989186372656073  0.0010813627343926524  0.0  0.0  0.0  0.0  0.0  0.0  0.0  
Exp0  24789.42  1  0.9977821340576674  0.0022178659423327217  0.0  0.0  0.0  0.0  0.0  0.0  0.0  
Exp0  26950.94  1  0.999467096926392  0.0005329030736079703  0.0  0.0  0.0  0.0  0.0  0.0  0.0  
Exp0  18864.92  1  0.8051842129220765  0.19481578707792355  0.0  0.0  0.0  0.0  0.0  0.0  0.0  
Exp0  24541.78  1  0.997367772697887  0.002632227302113009  0.0  0.0  0.0  0.0  0.0  0.0  0.0  
Exp0  12623.899  1  0.003865296095442726  0.9961347039045573  0.0  0.0  0.0  0.0  0.0  0.0  0.0  
Exp0  9833.439  1  4.8680428939933656e-05  0.9999513195710601  0.0  0.0  0.0  0.0  0.0  0.0  0.0  
Exp0  28103.04  1  0.9997388258081568  0.0002611741918432143  0.0  0.0  0.0  0.0  0.0  0.0  0.0  
Exp0  18519.7  1  0.7503377149575956  0.24966228504240437  0.0  0.0  0.0  0.0  0.0  0.0  0.0  
Exp0  21985.02  1  0.9829142333091174  0.017085766690882503  0.0  0.0  0.0  0.0  0.0  0.0  0.0  
Exp0  10427.939  1  0.0001365971477792887  0.9998634028522208  0.0  0.0  0.0  0.0  0.0  0.0  0.0  
Exp0  28650.799  1  0.9998119741036712  0.0001880258963287663  0.0  0.0  0.0  0.0  0.0  0.0  0.0  
Exp0  21093.68  1  0.9658238351806517  0.03417616481934831  0.0  0.0  0.0  0.0  0.0  0.0  0.0  
Exp0  16621.4  1  0.3167447366658296  0.6832552633341705  0.0  0.0  0.0  0.0  0.0  0.0  0.0  
Exp0  25669.28  1  0.9987767938208542  0.001223206179145933  0.0  0.0  0.0  0.0  0.0  0.0  0.0  
Exp0  17685.76  1  0.575618336115326  0.42438166388467397  0.0  0.0  0.0  0.0  0.0  0.0  0.0  
Exp0  12468.92  1  0.0031176014195526463  0.9968823985804474  0.0  0.0  0.0  0.0  0.0  0.0  0.0  
Exp0  34740.94  1  0.999992858230662  7.141769337981944e-06  0.0  0.0  0.0  0.0  0.0  0.0  0.0  
Exp0  14600.92  1  0.046656886159332986  0.9533431138406671  0.0  0.0  0.0  0.0  0.0  0.0  0.0  
Exp0  12580.439  1  0.0036402298575818064  0.9963597701424182  0.0  0.0  0.0  0.0  0.0  0.0  0.0  
Exp0  15776.8  1  0.15810601844215832  0.8418939815578418  0.0  0.0  0.0  0.0  0.0  0.0  0.0  
Exp0  33133.74  1  0.9999840741857158  1.5925814284207232e-05  0.0  0.0  0.0  0.0  0.0  0.0  0.0  
Exp0  15219.2  1  0.09139635729979773  0.9086036427002023  0.0  0.0  0.0  0.0  0.0  0.0  0.0  
Exp0  26557.34  1  0.9993151828878878  0.0006848171121121967  0.0  0.0  0.0  0.0  0.0  0.0  0.0  
Exp0  20017.02  1  0.9198533316738802  0.08014666832611989  0.0  0.0  0.0  0.0  0.0  0.0  0.0  
Exp0  13325.82  1  0.009875070927829941  0.9901249290721701  0.0  0.0  0.0  0.0  0.0  0.0  0.0  
Exp0  20375.36  1  0.9396702125829068  0.06032978741709313  0.0  0.0  0.0  0.0  0.0  0.0  0.0  
Exp0  9767.84  1  4.327235267523901e-05  0.9999567276473247  0.0  0.0  0.0  0.0  0.0  0.0  0.0  
Exp0  24680.36  1  0.9976088618618982  0.0023911381381017684  0.0  0.0  0.0  0.0  0.0  0.0  0.0  
Exp0  18213.02  1  0.6925788803704743  0.30742111962952573  0.0  0.0  0.0  0.0  0.0  0.0  0.0  
Exp0  18071.98  1  0.6632875249110076  0.33671247508899244  0.0  0.0  0.0  0.0  0.0  0.0  0.0  
Exp0  14033.4795  1  0.023972383237773967  0.9760276167622259  0.0  0.0  0.0  0.0  0.0  0.0  0.0  
Exp0  10926.5  1  0.0003099749251540231  0.9996900250748461  0.0  0.0  0.0  0.0  0.0  0.0  0.0  
Exp0  14175.34  1  0.02842705926500552  0.9715729407349946  0.0  0.0  0.0  0.0  0.0  0.0  0.0  
Exp0  13985.1  1  0.02260538120227329  0.9773946187977267  0.0  0.0  0.0  0.0  0.0  0.0  0.0  
Exp0  10862.54  1  0.00027965455611963613  0.9997203454438803  0.0  0.0  0.0  0.0  0.0  0.0  0.0  
Exp0  23784.1  1  0.9955065584351581  0.004493441564841858  0.0  0.0  0.0  0.0  0.0  0.0  0.0  
Exp0  23397.06  1  0.9940574187525787  0.005942581247421295  0.0  0.0  0.0  0.0  0.0  0.0  0.0  
Exp0  12905.16  1  0.005668059721018481  0.9943319402789815  0.0  0.0  0.0  0.0  0.0  0.0  0.0  
Exp0  11725.18  1  0.001065972361607806  0.9989340276383921  0.0  0.0  0.0  0.0  0.0  0.0  0.0  
Exp0  20629.56  1  0.9506855413443958  0.04931445865560419  0.0  0.0  0.0  0.0  0.0  0.0  0.0  
Exp0  25984.16  1  0.9990064828213695  0.0009935171786304535  0.0  0.0  0.0  0.0  0.0  0.0  0.0  
Exp0  35851.22  1  0.9999958045974018  4.195402598171101e-06  0.0  0.0  0.0  0.0  0.0  0.0  0.0  
Exp0  12502.54  1  0.0032672590859734907  0.9967327409140265  0.0  0.0  0.0  0.0  0.0  0.0  0.0  
Exp0  12216.36  1  0.0021824816213226648  0.9978175183786773  0.0  0.0  0.0  0.0  0.0  0.0  0.0  
Exp0  19856.3  1  0.9090072602614853  0.09099273973851464  0.0  0.0  0.0  0.0  0.0  0.0  0.0  
Exp0  23346.22  1  0.9938331668919085  0.006166833108091592  0.0  0.0  0.0  0.0  0.0  0.0  0.0  
Exp0  17195.4  1  0.45480518575664997  0.54519481424335  0.0  0.0  0.0  0.0  0.0  0.0  0.0  
Exp0  22277.76  1  0.986336324321343  0.013663675678657028  0.0  0.0  0.0  0.0  0.0  0.0  0.0  
Exp0  11229.08  1  0.0005002754228131644  0.9994997245771868  0.0  0.0  0.0  0.0  0.0  0.0  0.0  
Exp0  11234.0  1  0.0005041302337334927  0.9994958697662665  0.0  0.0  0.0  0.0  0.0  0.0  0.0  
Exp0  12862.52  1  0.005351680884007901  0.994648319115992  0.0  0.0  0.0  0.0  0.0  0.0  0.0  
Exp0  18507.4  1  0.7481840872324016  0.2518159127675984  0.0  0.0  0.0  0.0  0.0  0.0  0.0  
Exp0  22185.92  1  0.9853474793082155  0.014652520691784477  0.0  0.0  0.0  0.0  0.0  0.0  0.0  
Exp0  16447.56  1  0.27871824433060505  0.7212817556693949  0.0  0.0  0.0  0.0  0.0  0.0  0.0  
Exp0  20302.379  1  0.9360740489600446  0.06392595103995542  0.0  0.0  0.0  0.0  0.0  0.0  0.0  
Exp0  24375.32  1  0.997043718195189  0.002956281804810957  0.0  0.0  0.0  0.0  0.0  0.0  0.0  
Exp0  11542.32  1  0.0008097844412112309  0.9991902155587887  0.0  0.0  0.0  0.0  0.0  0.0  0.0  
Exp0  19648.84  1  0.8928988757773991  0.1071011242226009  0.0  0.0  0.0  0.0  0.0  0.0  0.0  
Exp0  13482.439  1  0.012078484607060735  0.9879215153929393  0.0  0.0  0.0  0.0  0.0  0.0  0.0  
Exp0  19416.78  1  0.8716952797083186  0.1283047202916813  0.0  0.0  0.0  0.0  0.0  0.0  0.0  
Exp0  15302.02  1  0.09952665941842391  0.900473340581576  0.0  0.0  0.0  0.0  0.0  0.0  0.0  
Exp0  11393.899  1  0.0006456696200722845  0.9993543303799278  0.0  0.0  0.0  0.0  0.0  0.0  0.0  
Exp0  31971.799  1  0.999970830175123  2.9169824876987155e-05  0.0  0.0  0.0  0.0  0.0  0.0  0.0  
Exp0  21989.12  1  0.9829678818452584  0.017032118154741566  0.0  0.0  0.0  0.0  0.0  0.0  0.0  
Exp0  17363.5  1  0.4967357554667401  0.5032642445332598  0.0  0.0  0.0  0.0  0.0  0.0  0.0  
Exp0  9330.78  1  1.9325325438862147e-05  0.9999806746745612  0.0  0.0  0.0  0.0  0.0  0.0  0.0  
Exp0  10835.4795  1  0.00026768668459751496  0.9997323133154025  0.0  0.0  0.0  0.0  0.0  0.0  0.0  
Exp0  20260.56  1  0.9339173450789735  0.06608265492102647  0.0  0.0  0.0  0.0  0.0  0.0  0.0  
Exp0  28308.04  1  0.9997692254770478  0.000230774522952129  0.0  0.0  0.0  0.0  0.0  0.0  0.0  
Exp0  16168.76  1  0.22322276796553386  0.7767772320344661  0.0  0.0  0.0  0.0  0.0  0.0  0.0  
Exp0  22133.44  1  0.9847489802884275  0.015251019711572488  0.0  0.0  0.0  0.0  0.0  0.0  0.0  
Exp0  20396.68  1  0.9406821002552803  0.0593178997447197  0.0  0.0  0.0  0.0  0.0  0.0  0.0  
Exp0  30709.0  1  0.9999421923524607  5.7807647539244167e-05  0.0  0.0  0.0  0.0  0.0  0.0  0.0  
Exp0  17657.879  1  0.5689442654809553  0.43105573451904466  0.0  0.0  0.0  0.0  0.0  0.0  0.0  
Exp0  11262.7  1  0.00052716275756312  0.9994728372424369  0.0  0.0  0.0  0.0  0.0  0.0  0.0  
Exp0  12757.56  1  0.004641910738061799  0.9953580892619381  0.0  0.0  0.0  0.0  0.0  0.0  0.0  
Exp0  10153.24  1  8.545981203171693e-05  0.9999145401879683  0.0  0.0  0.0  0.0  0.0  0.0  0.0  
Exp0  25453.62  1  0.998587414531602  0.001412585468397949  0.0  0.0  0.0  0.0  0.0  0.0  0.0  
Exp0  16264.7  1  0.24149740171033457  0.7585025982896654  0.0  0.0  0.0  0.0  0.0  0.0  0.0  
Exp0  22460.62  1  0.9881029081747629  0.01189709182523718  0.0  0.0  0.0  0.0  0.0  0.0  0.0  
Exp0  12475.4795  1  0.00314629609247265  0.9968537039075274  0.0  0.0  0.0  0.0  0.0  0.0  0.0  
Exp0  24272.82  1  0.9968233978879584  0.00317660211204166  0.0  0.0  0.0  0.0  0.0  0.0  0.0  
Exp0  14342.62  1  0.03463956965902402  0.965360430340976  0.0  0.0  0.0  0.0  0.0  0.0  0.0  
Exp0  28011.2  1  0.9997238541217262  0.0002761458782739449  0.0  0.0  0.0  0.0  0.0  0.0  0.0  
Exp0  19981.76  1  0.9175872625130321  0.08241273748696798  0.0  0.0  0.0  0.0  0.0  0.0  0.0  
Exp0  13129.02  1  0.007635882536729118  0.9923641174632708  0.0  0.0  0.0  0.0  0.0  0.0  0.0  
Exp0  13033.899  1  0.006732495253996308  0.9932675047460037  0.0  0.0  0.0  0.0  0.0  0.0  0.0  
Exp0  12153.22  1  0.0019938676888821673  0.9980061323111178  0.0  0.0  0.0  0.0  0.0  0.0  0.0  
Exp0  11279.1  1  0.0005407728546063379  0.9994592271453936  0.0  0.0  0.0  0.0  0.0  0.0  0.0  
Exp0  12178.64  1  0.002067887322106798  0.9979321126778932  0.0  0.0  0.0  0.0  0.0  0.0  0.0  
Exp0  22926.379  1  0.9916027420166547  0.008397257983345247  0.0  0.0  0.0  0.0  0.0  0.0  0.0  
Exp0  17557.02  1  0.5445174843567908  0.45548251564320924  0.0  0.0  0.0  0.0  0.0  0.0  0.0  
Exp0  23752.12  1  0.9954022924556863  0.004597707544313611  0.0  0.0  0.0  0.0  0.0  0.0  0.0  
Exp0  18496.74  1  0.746305472048398  0.2536945279516021  0.0  0.0  0.0  0.0  0.0  0.0  0.0  
Exp0  20975.6  1  0.9624920414753233  0.037507958524676685  0.0  0.0  0.0  0.0  0.0  0.0  0.0  
Exp0  18367.18  1  0.7226615510468646  0.2773384489531354  0.0  0.0  0.0  0.0  0.0  0.0  0.0  
Exp0  21453.66  1  0.9742237978779791  0.025776202122020888  0.0  0.0  0.0  0.0  0.0  0.0  0.0  
Exp0  18036.72  1  0.6557128237654899  0.3442871762345101  0.0  0.0  0.0  0.0  0.0  0.0  0.0  
Exp0  13206.92  1  0.008458701195330763  0.9915412988046692  0.0  0.0  0.0  0.0  0.0  0.0  0.0  
Exp0  17056.82  1  0.42037127388444784  0.5796287261155522  0.0  0.0  0.0  0.0  0.0  0.0  0.0  
Exp0  23088.74  1  0.9925521999863959  0.007447800013604139  0.0  0.0  0.0  0.0  0.0  0.0  0.0  
Exp0  14855.12  1  0.06196562734085367  0.9380343726591464  0.0  0.0  0.0  0.0  0.0  0.0  0.0  
Exp0  29380.6  1  0.9998774322424158  0.0001225677575841611  0.0  0.0  0.0  0.0  0.0  0.0  0.0  
Exp0  15006.82  1  0.0730524092053816  0.9269475907946185  0.0  0.0  0.0  0.0  0.0  0.0  0.0  
Exp0  16405.74  1  0.26994183360677415  0.7300581663932257  0.0  0.0  0.0  0.0  0.0  0.0  0.0  
Exp0  23770.16  1  0.9954614271795504  0.004538572820449463  0.0  0.0  0.0  0.0  0.0  0.0  0.0  
Exp0  13930.9795  1  0.021161411637717387  0.9788385883622825  0.0  0.0  0.0  0.0  0.0  0.0  0.0  
Exp0  26644.26  1  0.9993522917079747  0.0006477082920253079  0.0  0.0  0.0  0.0  0.0  0.0  0.0  
Exp0  14895.3  1  0.06474978912823094  0.935250210871769  0.0  0.0  0.0  0.0  0.0  0.0  0.0  
Exp0  31907.84  1  0.9999698224070006  3.017759299936752e-05  0.0  0.0  0.0  0.0  0.0  0.0  0.0  
Exp0  11939.2  1  0.0014622129835924684  0.9985377870164076  0.0  0.0  0.0  0.0  0.0  0.0  0.0  
Exp0  13971.9795  1  0.022247197757709322  0.9777528022422908  0.0  0.0  0.0  0.0  0.0  0.0  0.0  
Exp0  22754.18  1  0.990455145634711  0.009544854365289021  0.0  0.0  0.0  0.0  0.0  0.0  0.0  
Exp0  14873.16  1  0.06320258291814386  0.9367974170818562  0.0  0.0  0.0  0.0  0.0  0.0  0.0  
Exp0  11815.38  1  0.001218751590879953  0.99878124840912  0.0  0.0  0.0  0.0  0.0  0.0  0.0  
Exp0  10040.08  1  7.017754991317035e-05  0.9999298224500868  0.0  0.0  0.0  0.0  0.0  0.0  0.0  
Exp0  14292.6  1  0.032664119471713826  0.9673358805282862  0.0  0.0  0.0  0.0  0.0  0.0  0.0  
Exp0  17041.24  1  0.41652539402573613  0.5834746059742639  0.0  0.0  0.0  0.0  0.0  0.0  0.0  
Exp0  19514.36  1  0.8810492579750328  0.11895074202496726  0.0  0.0  0.0  0.0  0.0  0.0  0.0  
Exp0  20734.52  1  0.9546200985443015  0.04537990145569852  0.0  0.0  0.0  0.0  0.0  0.0  0.0  
Exp1  6564.92  1  7.645982034493617e-15  0.0016300732112726375  0.998351123661592  1.880312712763245e-05  0.0  0.0  0.0  0.0  0.0  
Exp1  13965.42  1  0.0036637784576919294  0.9962786067616418  5.7614780666299164e-05  1.0532340112588814e-18  0.0  0.0  0.0  0.0  0.0  
Exp1  6098.34  1  1.9357102037701344e-16  0.000379340969978919  0.9995042072552456  0.0001164517747752907  0.0  0.0  0.0  0.0  0.0  
Exp1  10806.78  1  5.428041801587911e-06  0.9821983517574612  0.01779622020016194  5.752086987218881e-13  0.0  0.0  0.0  0.0  0.0  
Exp1  14862.5  1  0.01633357678763288  0.9836528732511297  1.354996123738748e-05  3.7719556593456437e-20  0.0  0.0  0.0  0.0  0.0  
Exp1  6162.3  1  3.2606200339204165e-16  0.00046571283120502464  0.9994441143432145  9.017282558011674e-05  0.0  0.0  0.0  0.0  0.0  
Exp1  19037.94  1  0.8352342734937201  0.16476572001611248  6.490167270563452e-09  7.846621934553743e-27  0.0  0.0  0.0  0.0  0.0  
Exp1  22960.82  1  0.9965348685820402  0.0034651314165785006  1.3813892793308774e-12  3.6306748106304024e-33  0.0  0.0  0.0  0.0  0.0  
Exp1  3507.14  1  3.5363635597107844e-30  4.054312156989924e-10  0.030620509931714633  0.9693794896628541  0.0  0.0  0.0  0.0  0.0  
Exp1  13261.04  1  0.0010271417411913347  0.9987847087025654  0.0001881495562431819  1.6120485529645103e-17  0.0  0.0  0.0  0.0  0.0  
Exp1  7958.1  1  9.632185101775087e-11  0.0753407946482354  0.9246590792182907  1.260371518986677e-07  0.0  0.0  0.0  0.0  0.0  
Exp1  22809.12  1  0.9960217596276102  0.003978240370519474  1.870225335064634e-12  6.1308346571011155e-33  0.0  0.0  0.0  0.0  0.0  
Exp1  18432.78  1  0.7112713559415422  0.28872861929980165  2.4758656221441398e-08  8.412774334936464e-26  0.0  0.0  0.0  0.0  0.0  
Exp1  6637.9  1  1.3246503600806196e-14  0.002031706958412795  0.9979540363565228  1.4256685051090694e-05  0.0  0.0  0.0  0.0  0.0  
Exp1  22647.58  1  0.9953856990422552  0.004614300955156525  2.588221351142145e-12  1.0748977525564797e-32  0.0  0.0  0.0  0.0  0.0  
Exp1  26094.86  1  0.9997453467142807  0.0002546532857151832  4.0703704477972446e-15  1.4196058498313862e-37  0.0  0.0  0.0  0.0  0.0  
Exp1  7244.6997  1  1.0039946431157596e-12  0.011728832792913448  0.9882696275055477  1.5397005349315642e-06  0.0  0.0  0.0  0.0  0.0  
Exp1  7703.9  1  2.0244993922751186e-11  0.0400311534395262  0.9599685407740156  3.057662132514998e-07  0.0  0.0  0.0  0.0  0.0  
Exp1  28399.06  1  0.9999517826694884  4.8217330511533285e-05  8.863805476870688e-17  1.669430416252451e-40  0.0  0.0  0.0  0.0  0.0  
Exp1  13426.68  1  0.0013963121665391755  0.9984618592455543  0.00014182858790659703  8.402952693296195e-18  0.0  0.0  0.0  0.0  0.0  
Exp1  13715.32  1  0.002356156908860149  0.9975566075688299  8.723552231002164e-05  2.7404411488198016e-18  0.0  0.0  0.0  0.0  0.0  
Exp1  10890.42  1  6.6636351445636806e-06  0.98492302500863  0.015070311355833864  3.9152200870680763e-13  0.0  0.0  0.0  0.0  0.0  
Exp1  7131.54  1  4.62245370317662e-13  0.008548536171273515  0.9914491535419151  2.3102863490690904e-06  0.0  0.0  0.0  0.0  0.0  
Exp1  6256.6  1  6.96030539538447e-16  0.0006282061943949035  0.9993097321265815  6.20616790230057e-05  0.0  0.0  0.0  0.0  0.0  
Exp1  18746.84  1  0.7824335218561417  0.21756646571710198  1.2426756252578797e-08  2.4616913377590362e-26  0.0  0.0  0.0  0.0  0.0  
Exp1  7034.78  1  2.354856032284617e-13  0.006497157084988308  0.9934995642628747  3.278651901500868e-06  0.0  0.0  0.0  0.0  0.0  
Exp1  13661.2  1  0.002138412498514394  0.9977660872135108  9.550028797476267e-05  3.376369940758e-18  0.0  0.0  0.0  0.0  0.0  
Exp1  6623.96  1  1.1932615691541436e-14  0.001948317838196494  0.9980366539688129  1.5028192978669605e-05  0.0  0.0  0.0  0.0  0.0  
Exp1  23285.54  1  0.9974116045548854  0.002588395444387445  7.272464868672248e-13  1.1957881652139824e-33  0.0  0.0  0.0  0.0  0.0  
Exp1  9223.36  1  5.064576673911e-08  0.6432653670142686  0.3567345814005976  9.393669253260385e-10  0.0  0.0  0.0  0.0  0.0  
Exp1  6878.98  1  7.776137134021958e-14  0.004145773300799351  0.9958484282275348  5.79847158807869e-06  0.0  0.0  0.0  0.0  0.0  
Exp1  20996.92  1  0.9773688783056205  0.022631121612190018  8.218946146377492e-11  4.14957173759735e-30  0.0  0.0  0.0  0.0  0.0  
Exp1  5930.2397  1  4.779323919653391e-17  0.00021939905710026937  0.9995504086935906  0.00023019224930901052  0.0  0.0  0.0  0.0  0.0  
Exp1  12553.38  1  0.0002607991259225791  0.9990889483995856  0.0006502524744914418  2.8076675671438833e-16  0.0  0.0  0.0  0.0  0.0  
Exp1  7653.88  1  1.4761742468680868e-11  0.03519080893644073  0.9648088269931979  3.640555996324949e-07  0.0  0.0  0.0  0.0  0.0  
Exp1  12628.82  1  0.0003032735085530766  0.9991284995439557  0.0005682269474911198  2.0581213492275552e-16  0.0  0.0  0.0  0.0  0.0  
Exp1  12221.28  1  0.00013231610267942225  0.9986811653488963  0.001186518548423212  1.1213842210201393e-15  0.0  0.0  0.0  0.0  0.0  
Exp1  26353.16  1  0.9997907386436407  0.00020926135635661978  2.6042048591545367e-15  6.48236456880915e-38  0.0  0.0  0.0  0.0  0.0  
Exp1  5935.98  1  5.0166965331455355e-17  0.00022358698936220085  0.9995515678058964  0.00022484520474149036  0.0  0.0  0.0  0.0  0.0  
Exp1  11397.18  1  2.1999622615939627e-05  0.9943910447079959  0.005586955669348608  3.9692132060141557e-14  0.0  0.0  0.0  0.0  0.0  
Exp1  28621.28  1  0.9999585298576623  4.1470142337554945e-05  6.237477391817848e-17  8.956518465014082e-41  0.0  0.0  0.0  0.0  0.0  
Exp1  5949.1  1  5.603245707763692e-17  0.0002334461531022144  0.9995534523570722  0.00021310148982560967  0.0  0.0  0.0  0.0  0.0  
Exp1  13748.939  1  0.002501815070074422  0.9974157085179933  8.247641193224611e-05  2.4079805562315196e-18  0.0  0.0  0.0  0.0  0.0  
Exp1  21962.879  1  0.9912195828696838  0.008780417119780325  1.0536078358429839e-11  1.2109603220651383e-31  0.0  0.0  0.0  0.0  0.0  
Exp1  8504.22  1  2.03861835109239e-09  0.24509537339345513  0.7549046068167534  1.7751173101999794e-08  0.0  0.0  0.0  0.0  0.0  
Exp1  7846.58  1  4.905759448232785e-11  0.05737247658581937  0.9426273373802916  1.859848313881476e-07  0.0  0.0  0.0  0.0  0.0  
Exp1  8040.1  1  1.5660264342022746e-10  0.09153660787062541  0.9084632973957636  9.457700830776842e-08  0.0  0.0  0.0  0.0  0.0  
Exp1  12874.0  1  0.0004912750730965473  0.9991404895624544  0.0003682353644490245  7.576388408556988e-17  0.0  0.0  0.0  0.0  0.0  
Exp1  10542.74  1  2.792587922551826e-06  0.9698227931758364  0.03017441423428088  1.96023045549876e-12  0.0  0.0  0.0  0.0  0.0  
Exp1  7991.7197  1  1.1768819249978232e-10  0.08165240576849138  0.9183474820600999  1.1205372055418476e-07  0.0  0.0  0.0  0.0  0.0  
Exp1  5248.82  1  1.0285335186671445e-19  2.0739693979888915e-05  0.9957520955597565  0.004227164746263496  0.0  0.0  0.0  0.0  0.0  
Exp1  4907.7  1  3.381714118941688e-21  5.725299095087447e-06  0.9801587128435354  0.019835561857369597  0.0  0.0  0.0  0.0  0.0  
Exp1  8095.86  1  2.168215943633362e-10  0.10418217281432661  0.8958177492329761  7.773587572996709e-08  0.0  0.0  0.0  0.0  0.0  
Exp1  6592.8  1  9.439504303402769e-15  0.001773597383782573  0.9982094906274409  1.6911988767039177e-05  0.0  0.0  0.0  0.0  0.0  
Exp1  30354.76  1  0.9999865124909669  1.3487509033032356e-05  4.430584645474498e-18  8.111756111298051e-43  0.0  0.0  0.0  0.0  0.0  
Exp1  7002.8  1  1.880001366643292e-13  0.005929193124676168  0.9940671236209153  3.6832542206597683e-06  0.0  0.0  0.0  0.0  0.0  
Exp1  14784.6  1  0.014425239728415435  0.9855594271858852  1.5333085699440956e-05  5.0082846832777074e-20  0.0  0.0  0.0  0.0  0.0  
Exp1  17284.78  1  0.3642201586564595  0.6357795879814591  2.5336208162936763e-07  6.59600712443761e-24  0.0  0.0  0.0  0.0  0.0  
Exp1  6800.26  1  4.395757535499512e-14  0.0032923607742541623  0.9966998794579686  7.75976773335119e-06  0.0  0.0  0.0  0.0  0.0  
Exp1  6793.6997  1  4.190341275075157e-14  0.003229391769122026  0.9967626569436138  7.951287222412841e-06  0.0  0.0  0.0  0.0  0.0  
Exp1  11876.06  1  6.367411965929735e-05  0.9976882669000099  0.0022480589803259383  4.881677819032452e-15  0.0  0.0  0.0  0.0  0.0  
Exp1  20914.1  1  0.9754074625584602  0.02459253734313649  9.840333692785774e-11  5.6545117984362875e-30  0.0  0.0  0.0  0.0  0.0  
Exp1  4927.38  1  4.1494128736444525e-21  6.183336913307384e-06  0.9818729673590251  0.018120849304061586  0.0  0.0  0.0  0.0  0.0  
Exp1  13447.18  1  0.0014498898691171964  0.9984131303356508  0.00013697979523206565  7.755392494368955e-18  0.0  0.0  0.0  0.0  0.0  
Exp1  8853.54  1  1.0991196424332296e-08  0.43094694730294103  0.5690530371625989  4.543263749190894e-09  0.0  0.0  0.0  0.0  0.0  
Exp1  28565.52  1  0.999956937280412  4.3062719587826576e-05  6.810715933701402e-17  1.0467043583994625e-40  0.0  0.0  0.0  0.0  0.0  
Exp1  13224.14  1  0.0009585756374522114  0.998840973001635  0.00020045136091292187  1.8654395807786245e-17  0.0  0.0  0.0  0.0  0.0  
Exp1  6784.68  1  3.9232556175587766e-14  0.0031447213751096235  0.9968470561507844  8.222474066829965e-06  0.0  0.0  0.0  0.0  0.0  
Exp1  30184.2  1  0.9999849958681956  1.5004131804399969e-05  5.705743899065535e-18  1.2738374139965561e-42  0.0  0.0  0.0  0.0  0.0  
Exp1  8804.34  1  8.793857108506969e-09  0.40236632061852257  0.5976336650429992  5.544621221427494e-09  0.0  0.0  0.0  0.0  0.0  
Exp1  6567.38  1  7.789579988624907e-15  0.0016422587134304317  0.9983391132050284  1.862808153325168e-05  0.0  0.0  0.0  0.0  0.0  
Exp1  22141.64  1  0.9925942672096372  0.0074057327830905064  7.2723487521691195e-12  6.392195546260363e-32  0.0  0.0  0.0  0.0  0.0  
Exp1  11521.82  1  2.9176417850694502e-05  0.9955742543765258  0.0043965692056006965  2.2860660275697194e-14  0.0  0.0  0.0  0.0  0.0  
Exp1  6082.76  1  1.7033001091917693e-16  0.0003607559734147073  0.9995152704956901  0.00012397353089513527  0.0  0.0  0.0  0.0  0.0  
Exp1  7048.7197  1  2.596837133237275e-13  0.0067606551132363074  0.9932362280707758  3.11681572815161e-06  0.0  0.0  0.0  0.0  0.0  
Exp1  16422.14  1  0.1493755640921345  0.8506232975457249  1.138362140725757e-06  1.4698305134447177e-22  0.0  0.0  0.0  0.0  0.0  
Exp1  7516.12  1  6.095584046305417e-12  0.02451567322720337  0.9754837372485387  5.895181624545367e-07  0.0  0.0  0.0  0.0  0.0  
Exp1  25201.06  1  0.9994871171284171  0.0005128828715630674  1.9815176002658536e-14  2.2676314392612622e-36  0.0  0.0  0.0  0.0  0.0  
Exp1  6323.02  1  1.1787514154985585e-15  0.0007739334046237943  0.9991782488366623  4.781775871277157e-05  0.0  0.0  0.0  0.0  0.0  
Exp1  6378.78  1  1.8260690053677298e-15  0.0009207998535785171  0.9990407246526312  3.8475493788425805e-05  0.0  0.0  0.0  0.0  0.0  
Exp1  9748.9795  1  3.04009306671246e-07  0.8550903781323395  0.14490931777491114  8.344286720604187e-11  0.0  0.0  0.0  0.0  0.0  
Exp1  7981.88  1  1.110023187075837e-10  0.07975904234691994  0.9202408415621404  1.1597993730390938e-07  0.0  0.0  0.0  0.0  0.0  
Exp1  4889.66  1  2.8008752806992867e-21  5.333374177330192e-06  0.9784433302292852  0.021551336396537335  0.0  0.0  0.0  0.0  0.0  
Exp1  5981.9  1  7.378846824605913e-17  0.00025994797997383365  0.9995536244177168  0.00018642760230925311  0.0  0.0  0.0  0.0  0.0  
Exp1  7168.44  1  5.96193300781094e-13  0.009482506802201394  0.9905154700752964  2.0231219061311192e-06  0.0  0.0  0.0  0.0  0.0  
Exp1  5271.78  1  1.2825330699076455e-19  2.2548278751474975e-05  0.9961604959481871  0.003816955773061524  0.0  0.0  0.0  0.0  0.0  
Exp1  7380.0  1  2.4920090770401435e-12  0.0170047240965318  0.9829943237834603  9.521175159520976e-07  0.0  0.0  0.0  0.0  0.0  
Exp1  8255.76  1  5.379225310700207e-10  0.14871811181504097  0.8512818435983123  4.404872419392648e-08  0.0  0.0  0.0  0.0  0.0  
Exp1  14564.02  1  0.010088065716691413  0.9898901348838789  2.1799399429613997e-05  1.1237222219674845e-19  0.0  0.0  0.0  0.0  0.0  
Exp1  17390.56  1  0.39713329062477587  0.6028665015704757  2.0780474823539957e-07  4.46482246120414e-24  0.0  0.0  0.0  0.0  0.0  
Exp1  15154.42  1  0.025762111027797824  0.9742293435924675  8.545379734709142e-06  1.3142532890378097e-20  0.0  0.0  0.0  0.0  0.0  
Exp1  19076.48  1  0.841323837756994  0.1586761562905968  5.952409100902933e-09  6.744129969361225e-27  0.0  0.0  0.0  0.0  0.0  
Exp1  15565.24  1  0.0475485898577642  0.9524469300839433  4.4800582925619145e-06  3.0344645232146297e-21  0.0  0.0  0.0  0.0  0.0  
Exp1  7642.4  1  1.3723821286892494e-11  0.03415872513527789  0.9658408959067248  3.7894427362027293e-07  0.0  0.0  0.0  0.0  0.0  
Exp1  12630.46  1  0.00030426370444980603  0.9991291647539179  0.0005665715416320908  2.044337188698765e-16  0.0  0.0  0.0  0.0  0.0  
Exp1  8399.26  1  1.1758775231028738e-09  0.2002166733641707  0.7997832992732218  2.6186730025518136e-08  0.0  0.0  0.0  0.0  0.0  
Exp1  8237.72  1  4.864197536352262e-10  0.14303764300049426  0.8569623095240644  4.698902159584766e-08  0.0  0.0  0.0  0.0  0.0  
Exp1  15705.46  1  0.05811907877514113  0.9418773284372538  3.5927876050536044e-06  1.8465499078856635e-21  0.0  0.0  0.0  0.0  0.0  
Exp1  13683.34  1  0.0022250618839195894  0.99768291169809  9.202641799029091e-05  3.0999195910011895e-18  0.0  0.0  0.0  0.0  0.0  
Exp1  12173.72  1  0.00011982808735448904  0.9985855675431009  0.0012946043695432092  1.3706137032904498e-15  0.0  0.0  0.0  0.0  0.0  
Exp1  7268.48  1  1.1796626936353612e-12  0.012526947514680422  0.9874716380058579  1.4144782818988873e-06  0.0  0.0  0.0  0.0  0.0  
Exp1  15000.26  1  0.020292209611414036  0.9796968938406773  1.089654790873477e-05  2.289972949679953e-20  0.0  0.0  0.0  0.0  0.0  
Exp1  11530.84  1  2.977395388003796e-05  0.995648935858227  0.004321290187870943  2.1969530082076196e-14  0.0  0.0  0.0  0.0  0.0  
Exp1  31018.959  1  0.9999910242509786  8.975749021405051e-06  1.6783709298201443e-18  1.4313811880972119e-43  0.0  0.0  0.0  0.0  0.0  
Exp1  7371.8  1  2.359743968804084e-12  0.016629751585370462  0.9833692682728151  9.801394546392049e-07  0.0  0.0  0.0  0.0  0.0  
Exp1  8768.26  1  7.444460475640058e-09  0.3817293458755872  0.6182706402734802  6.406471994182065e-09  0.0  0.0  0.0  0.0  0.0  
Exp1  7093.0  1  3.537852235596515e-13  0.007666735867451423  0.9923306091022895  2.6550299053423033e-06  0.0  0.0  0.0  0.0  0.0  
Exp1  9182.36  1  4.3287500920104954e-08  0.6212340325393085  0.3787659230471734  1.1260171660680762e-09  0.0  0.0  0.0  0.0  0.0  
Exp1  12757.56  1  0.0003912788123093685  0.9991566182900292  0.00045210289766124754  1.2155356995344606e-16  0.0  0.0  0.0  0.0  0.0  
Exp1  27192.84  1  0.9998874975647064  0.00011250243529292034  6.293442833341308e-16  5.328625139608756e-39  0.0  0.0  0.0  0.0  0.0  
Exp1  4497.7  1  3.5682934239426016e-23  1.003925517142997e-06  0.8718973580037194  0.1281016380707635  0.0  0.0  0.0  0.0  0.0  
Exp1  5614.54  1  3.069713076081036e-18  7.576639559729186e-05  0.9990643184400659  0.0008599151643366931  0.0  0.0  0.0  0.0  0.0  
Exp1  17389.74  1  0.3968763350662387  0.6031234568082112  2.0812554985202218e-07  4.478329111518468e-24  0.0  0.0  0.0  0.0  0.0  
Exp1  6130.32  1  2.514153191981637e-16  0.00042040752093297756  0.9994771443472181  0.00010244813184869225  0.0  0.0  0.0  0.0  0.0  
Exp1  24101.44  1  0.9987277624233737  0.001272237576475253  1.5106397597944174e-13  7.81918697724069e-35  0.0  0.0  0.0  0.0  0.0  
Exp1  7491.52  1  5.193585798261737e-12  0.022961462723616495  0.9770378945766494  6.426945404251018e-07  0.0  0.0  0.0  0.0  0.0  
Exp1  11358.64  1  2.014321385754267e-05  0.9939610161428121  0.006018840643283256  4.711782508568516e-14  0.0  0.0  0.0  0.0  0.0  
Exp1  14837.08  1  0.015686399709107682  0.9842994929020539  1.4107388838611582e-05  4.137172412104266e-20  0.0  0.0  0.0  0.0  0.0  
Exp1  12519.76  1  0.00024374597254262731  0.9990655836544344  0.0006906703730226551  3.225957554928886e-16  0.0  0.0  0.0  0.0  0.0  
Exp1  20803.4  1  0.9725067996923078  0.027493200182403404  1.2528886024305526e-10  8.564134651446623e-30  0.0  0.0  0.0  0.0  0.0  
Exp1  7771.14  1  3.0814598297467473e-11  0.047500681688873725  0.9524990763864675  2.4189384412102875e-07  0.0  0.0  0.0  0.0  0.0  
Exp1  12541.899  1  0.0002548531555427035  0.9990813768837924  0.0006637699606645196  2.9439110813814655e-16  0.0  0.0  0.0  0.0  0.0  
Exp1  8350.88  1  9.067295497202188e-10  0.1815829079539244  0.8184170598928542  3.124649187704676e-08  0.0  0.0  0.0  0.0  0.0  
Exp1  5728.52  1  8.426477130656866e-18  0.00011183313453028533  0.9993569878875971  0.0005311789778726186  0.0  0.0  0.0  0.0  0.0  
Exp1  7126.62  1  4.4677402480725644e-13  0.008430826743896594  0.9915668216459861  2.3516096704178094e-06  0.0  0.0  0.0  0.0  0.0  
Exp1  22969.84  1  0.9965630700754358  0.003436929923207339  1.356822789658398e-12  3.519707819928212e-33  0.0  0.0  0.0  0.0  0.0  
Exp1  11128.22  1  1.178593611351494e-05  0.9905606098932721  0.009427604170482025  1.3254125129789553e-13  0.0  0.0  0.0  0.0  0.0  
Exp1  12187.66  1  0.00012336725572070054  0.9986147238473022  0.0012619088969759034  1.2922368609792606e-15  0.0  0.0  0.0  0.0  0.0  
Exp1  21973.54  1  0.9913087818151765  0.008691218174519046  1.0304577885827778e-11  1.1654830398272474e-31  0.0  0.0  0.0  0.0  0.0  
Exp1  6769.1  1  3.5004276535824685e-14  0.0030033874351936096  0.9969878988514422  8.713713329178724e-06  0.0  0.0  0.0  0.0  0.0  
Exp1  6663.32  1  1.601647689818087e-14  0.002192656674314681  0.9977943904775405  1.2952848128754909e-05  0.0  0.0  0.0  0.0  0.0  
Exp1  6840.44  1  5.886585546718239e-14  0.003704445170467045  0.9962888691877584  6.685641715636763e-06  0.0  0.0  0.0  0.0  0.0  
Exp1  6965.08  1  1.4393516000304405e-13  0.005320173232060095  0.994675599847905  4.226919891044263e-06  0.0  0.0  0.0  0.0  0.0  
Exp1  8484.54  1  1.8415166379350042e-09  0.23622603897746855  0.7637739400759102  1.9105104691168702e-08  0.0  0.0  0.0  0.0  0.0  
Exp1  11629.24  1  3.7091388598697174e-05  0.9963813119500515  0.0035815966613356328  1.426004033973663e-14  0.0  0.0  0.0  0.0  0.0  
Exp1  6279.56  1  8.35613906689951e-16  0.0006753170252438861  0.9992679825744111  5.67004003441127e-05  0.0  0.0  0.0  0.0  0.0  
Exp1  9253.7  1  5.6779588870030425e-08  0.6591421909998477  0.3408577513998466  8.207166734362381e-10  0.0  0.0  0.0  0.0  0.0  
Exp1  7548.1  1  7.498986248065055e-12  0.026683461990788276  0.9733160110150272  5.269866857072287e-07  0.0  0.0  0.0  0.0  0.0  
Exp1  11036.38  1  9.47661464732294e-06  0.9886980231459096  0.011292500239241965  2.0100995713240814e-13  0.0  0.0  0.0  0.0  0.0  
Exp1  7878.56  1  5.962340416800842e-11  0.06208729630987196  0.9379125372636572  1.6636684747027722e-07  0.0  0.0  0.0  0.0  0.0  
Exp1  11985.939  1  8.060655783395007e-05  0.9980879412408069  0.001831452201356095  3.0457857155876703e-15  0.0  0.0  0.0  0.0  0.0  
Exp1  6359.1  1  1.5654363322307988e-15  0.0008661561997815419  0.9990923070280102  4.1536772206649146e-05  0.0  0.0  0.0  0.0  0.0  
Exp1  17551.28  1  0.4483516926782242  0.5516481545711044  1.5275067156733111e-07  2.4557854669700614e-24  0.0  0.0  0.0  0.0  0.0  
Exp1  3771.18  1  6.217100869678302e-28  6.021745215022694e-09  0.12674112616104127  0.8732588678172134  0.0  0.0  0.0  0.0  0.0  
Exp1  29113.28  1  0.9999701292047434  2.9870795256594396e-05  2.894802551709673e-17  2.293647467592696e-41  0.0  0.0  0.0  0.0  0.0  
Exp1  16783.76  1  0.22545434343168233  0.7745450366908182  6.198774994482816e-07  4.0583086579122635e-23  0.0  0.0  0.0  0.0  0.0  
Exp1  5931.88  1  4.846090877367269e-17  0.00022058949606257718  0.999550761297099  0.00022864920683836123  0.0  0.0  0.0  0.0  0.0  
Exp1  18871.48  1  0.8065503547701922  0.1934496358113478  9.418460073734876e-09  1.5090779659103927e-26  0.0  0.0  0.0  0.0  0.0  
Exp1  7899.06  1  6.751972522293335e-11  0.06528853538219495  0.9347113096616368  1.548886484904773e-07  0.0  0.0  0.0  0.0  0.0  
Exp1  12915.82  1  0.0005327664638775842  0.9991250333001591  0.00034220023596338167  6.398613608635465e-17  0.0  0.0  0.0  0.0  0.0  
Exp1  5900.7197  1  3.722157619188283e-17  0.00019902860589204107  0.9995411481802947  0.0002598232138133133  0.0  0.0  0.0  0.0  0.0  
Exp1  7689.14  1  1.8448793387706467e-11  0.0385427924763415  0.9614568855903248  3.2191488484624286e-07  0.0  0.0  0.0  0.0  0.0  
Exp1  11525.1  1  2.9392551461540443e-05  0.9956015900555929  0.004369017392923039  2.2532182532644523e-14  0.0  0.0  0.0  0.0  0.0  
Exp1  8737.92  1  6.458554592005622e-09  0.3646431898301515  0.635356796484544  7.226749817593784e-09  0.0  0.0  0.0  0.0  0.0  
Exp1  6500.14  1  4.668373135486077e-15  0.0013382904652469892  0.9986376254019241  2.408413282431417e-05  0.0  0.0  0.0  0.0  0.0  
Exp1  11214.32  1  1.442546082363156e-05  0.9920189324878678  0.007966642051218784  8.989690987460069e-14  0.0  0.0  0.0  0.0  0.0  
Exp1  12740.34  1  0.00037824403599534724  0.999155666864261  0.0004660890997434786  1.3039154182597688e-16  0.0  0.0  0.0  0.0  0.0  
Exp1  5892.52  1  3.4715857655184354e-17  0.000193699180070002  0.9995375676185041  0.00026873320142596776  0.0  0.0  0.0  0.0  0.0  
Exp1  11265.9795  1  1.6267999676144936e-05  0.9927798094219369  0.00720392257831558  7.128781510059374e-14  0.0  0.0  0.0  0.0  0.0  
Exp1  7662.08  1  1.554938916033729e-11  0.035945521062997775  0.9640541251380295  3.537834233275212e-07  0.0  0.0  0.0  0.0  0.0  
Exp1  11194.64  1  1.3776980633148255e-05  0.9917075936681066  0.008278629351162203  9.822054738292373e-14  0.0  0.0  0.0  0.0  0.0  
Exp1  5775.26  1  1.2670360588334422e-17  0.00013095413224363495  0.9994322327772888  0.0004368130904675547  0.0  0.0  0.0  0.0  0.0  
Exp1  20405.7  1  0.9588247060437787  0.04117529365537024  3.0085109817748127e-10  3.860378359940439e-29  0.0  0.0  0.0  0.0  0.0  
Exp1  13900.64  1  0.003271340689397087  0.9966645439439932  6.411536660971275e-05  1.3475268544909072e-18  0.0  0.0  0.0  0.0  0.0  
Exp1  7085.62  1  3.3606156105001037e-13  0.00750806214369773  0.9924892110161001  2.7268398659090815e-06  0.0  0.0  0.0  0.0  0.0  
Exp1  11650.56  1  3.888734214833113e-05  0.9965217584830177  0.003439354174820972  1.298999841705636e-14  0.0  0.0  0.0  0.0  0.0  
Exp1  9547.26  1  1.5950055279465506e-07  0.7902488664425253  0.20975097384208533  2.148364050180965e-10  0.0  0.0  0.0  0.0  0.0  
Exp1  8054.04  1  1.6994294290027646e-10  0.0945692009114378  0.9054307088605703  9.005804905608216e-08  0.0  0.0  0.0  0.0  0.0  
Exp1  18805.879  1  0.794145631435643  0.2058543576643711  1.0899985982389001e-08  1.9525136369630295e-26  0.0  0.0  0.0  0.0  0.0  
Exp1  7734.2397  1  2.4486174811737402e-11  0.04325750250424392  0.956742222390391  2.75080878900132e-07  0.0  0.0  0.0  0.0  0.0  
Exp1  7232.4  1  9.234599481963294e-13  0.011335301860899268  0.9886630893045226  1.6088336546957142e-06  0.0  0.0  0.0  0.0  0.0  
Exp1  6467.34  1  3.6291001758345814e-15  0.0012103468335102983  0.9987623350264837  2.7318140002391033e-05  0.0  0.0  0.0  0.0  0.0  
Exp1  14012.9795  1  0.003979740446843449  0.9959669817699413  5.327778321529168e-05  8.794152298955486e-19  0.0  0.0  0.0  0.0  0.0  
Exp1  7247.98  1  1.0266172361146376e-12  0.01183600524175665  0.9881624729849419  1.5217722749458184e-06  0.0  0.0  0.0  0.0  0.0  
Exp1  8718.24  1  5.884394267317663e-09  0.3537125502811126  0.6462874360242225  7.810270695066713e-09  0.0  0.0  0.0  0.0  0.0  
Exp1  12663.26  1  0.0003247682754709828  0.9991408062031535  0.0005344255213752785  1.7869887786731373e-16  0.0  0.0  0.0  0.0  0.0  
Exp1  14501.7  1  0.009104582126956712  0.9908713269334178  2.4090939625437707e-05  1.4140832808908228e-19  0.0  0.0  0.0  0.0  0.0  
Exp1  4866.7  1  2.2006818428204805e-21  4.870532073330232e-06  0.9760412559765969  0.023953873491329748  0.0  0.0  0.0  0.0  0.0  
Exp1  33109.96  1  0.9999973157950277  2.6842049722397026e-06  9.083046930245896e-20  7.601232638656917e-46  0.0  0.0  0.0  0.0  0.0  
Exp1  15202.8  1  0.027739789417300587  0.9722522917060518  7.918876647742973e-06  1.1047882759896735e-20  0.0  0.0  0.0  0.0  0.0  
Exp1  7776.06  1  3.1770482367362546e-11  0.04809455653267061  0.95190520565486  2.377806989084675e-07  0.0  0.0  0.0  0.0  0.0  
Exp1  12345.92  1  0.00017116817242320256  0.9988834836290473  0.000945348198528806  6.646029939505111e-16  0.0  0.0  0.0  0.0  0.0  
Exp1  9051.16  1  2.567168165490365e-08  0.5471565078108  0.4528434645272878  1.990230640416936e-09  0.0  0.0  0.0  0.0  0.0  
Exp1  7348.84  1  2.0248212803879146e-12  0.015620999789297174  0.984377937064583  1.0631440951856745e-06  0.0  0.0  0.0  0.0  0.0  
Exp1  5869.56  1  2.8546471084044136e-17  0.00017949648653252425  0.9995251142768553  0.00029538923661228186  0.0  0.0  0.0  0.0  0.0  
Exp1  6386.16  1  1.9343737177847942e-15  0.0009421306060295905  0.9990204811451922  3.7388248776311964e-05  0.0  0.0  0.0  0.0  0.0  
Exp1  12633.74  1  0.00030625878127128904  0.9991304745455163  0.0005632666732122053  2.016974915943791e-16  0.0  0.0  0.0  0.0  0.0  
Exp1  5541.56  1  1.589447545465928e-18  5.8846251951311985e-05  0.998766308845648  0.001174844902400645  0.0  0.0  0.0  0.0  0.0  
Exp1  11636.62  1  3.7704125343661005e-05  0.9964306247441617  0.003531671130480778  1.380663120026006e-14  0.0  0.0  0.0  0.0  0.0  
Exp1  21946.48  1  0.9910807691237175  0.008919230865380783  1.090184224382219e-11  1.284291822411622e-31  0.0  0.0  0.0  0.0  0.0  
Exp1  23861.18  1  0.9984369790981165  0.0015630209016449996  2.385536166236317e-13  1.7297084299676383e-34  0.0  0.0  0.0  0.0  0.0  
Exp1  14718.18  1  0.012964104860533319  0.9870188531708045  1.704196866235085e-05  6.382745639031727e-20  0.0  0.0  0.0  0.0  0.0  
Exp1  11903.12  1  6.749924215036368e-05  0.9977953880802537  0.002137112677591817  4.3449022772074975e-15  0.0  0.0  0.0  0.0  0.0  
Exp1  9976.939  1  6.005281437453533e-07  0.9066242926352228  0.09337510680828336  2.8350043518785256e-11  0.0  0.0  0.0  0.0  0.0  
Exp1  11101.9795  1  1.1076838664995478e-05  0.9900631952619898  0.009925727899195701  1.4925540285648945e-13  0.0  0.0  0.0  0.0  0.0  
Exp1  5540.7397  1  1.5776459936492582e-18  5.8678375294975546e-05  0.9987623287625853  0.0011789928621198287  0.0  0.0  0.0  0.0  0.0  
Exp1  10218.84  1  1.1846539870478327e-06  0.942213410892953  0.057785404444056776  9.003143101568504e-12  0.0  0.0  0.0  0.0  0.0  
Exp1  30345.74  1  0.9999864364784681  1.3563521532021002e-05  4.490133151725089e-18  8.307365238650854e-43  0.0  0.0  0.0  0.0  0.0  
Exp1  6314.0  1  1.097732766927603e-15  0.0007523899107812127  0.9991980742381221  4.953585109540506e-05  0.0  0.0  0.0  0.0  0.0  
Exp1  25643.86  1  0.9996389295632334  0.0003610704367575805  8.979910720077187e-15  5.680485084807773e-37  0.0  0.0  0.0  0.0  0.0  
Exp1  6314.0  1  1.097732766927603e-15  0.0007523899107812127  0.9991980742381221  4.953585109540506e-05  0.0  0.0  0.0  0.0  0.0  
Exp1  11999.06  1  8.289255695452965e-05  0.9981297575315757  0.001787349911466826  2.8796125902691485e-15  0.0  0.0  0.0  0.0  0.0  
Exp1  7220.92  1  8.539674925688221e-13  0.010979129773342268  0.9890191939671122  1.676258691714055e-06  0.0  0.0  0.0  0.0  0.0  
Exp1  28732.799  1  0.9999615275612533  3.847243874665748e-05  5.2349898890664853e-17  6.564640553151304e-41  0.0  0.0  0.0  0.0  0.0  
Exp1  7379.18  1  2.478473088911935e-12  0.01696689730672466  0.9830321478100902  9.548807065807246e-07  0.0  0.0  0.0  0.0  0.0  
Exp1  10877.3  1  6.453686875382654e-06  0.984525580243542  0.015467966069166996  4.158275224853717e-13  0.0  0.0  0.0  0.0  0.0  
Exp1  7118.42  1  4.2210008697672086e-13  0.008238020639540579  0.9917595571729395  2.4221870979870907e-06  0.0  0.0  0.0  0.0  0.0  
Exp1  6286.94  1  8.860489145602472e-16  0.0006911685306340495  0.999253751454233  5.508001513191519e-05  0.0  0.0  0.0  0.0  0.0  
Exp1  11769.46  1  5.051333741663478e-05  0.997203033590725  0.002746453071850459  7.739696498282785e-15  0.0  0.0  0.0  0.0  0.0  
Exp1  22774.68  1  0.995894399291771  0.004105600706224945  2.0039764666356834e-12  6.908349790917245e-33  0.0  0.0  0.0  0.0  0.0  
Exp1  5883.5  1  3.2150936422370595e-17  0.00018799675067552663  0.9995331084610041  0.0002788947883203903  0.0  0.0  0.0  0.0  0.0  
Exp1  14058.899  1  0.0043090358598357106  0.9956415546334922  4.9409506672070863e-05  7.391901205884867e-19  0.0  0.0  0.0  0.0  0.0  
Exp1  11515.26  1  2.874933420067815e-05  0.9955191270463883  0.004452123619387321  2.3531187932658383e-14  0.0  0.0  0.0  0.0  0.0  
Exp1  6193.46  1  4.1948178158802275e-16  0.0005143357455613561  0.9994059994256054  7.96648288328952e-05  0.0  0.0  0.0  0.0  0.0  
Exp1  26387.6  1  0.9997961060441573  0.00020389395584019356  2.454497702678611e-15  5.842174533977795e-38  0.0  0.0  0.0  0.0  0.0  
Exp1  11929.36  1  7.141559131092348e-05  0.9978936456456194  0.002034938763065728  3.881605657097652e-15  0.0  0.0  0.0  0.0  0.0  
Exp1  7427.56  1  3.414141838545084e-12  0.019341240190821677  0.9806579548708814  8.049348827049462e-07  0.0  0.0  0.0  0.0  0.0  
Exp1  3852.3599  1  2.7327462931591245e-27  1.291031964911502e-08  0.1860379226681626  0.8139620644215176  0.0  0.0  0.0  0.0  0.0  
Exp1  7539.08  1  7.074066237815955e-12  0.026054540534716158  0.9739449155460884  5.439121212361523e-07  0.0  0.0  0.0  0.0  0.0  
Exp1  13608.72  1  0.0019455214397765409  0.9979501884621885  0.00010429009803498714  4.136254794205279e-18  0.0  0.0  0.0  0.0  0.0  
Exp1  6693.66  1  2.007055530903763e-14  0.0024007826268126315  0.9975876618453663  1.1555527800949666e-05  0.0  0.0  0.0  0.0  0.0  
Exp1  5497.28  1  1.0612945996063057e-18  5.0412974692635194e-05  0.9985278916375536  0.0014216953877537169  0.0  0.0  0.0  0.0  0.0  
Exp1  4260.7197  1  1.7323947191576468e-24  2.8645714364040355e-07  0.671175796131507  0.3288239174113493  0.0  0.0  0.0  0.0  0.0  
Exp1  5646.52  1  4.0841110612142255e-18  8.456693642231824e-05  0.9991647483286007  0.000750684734976951  0.0  0.0  0.0  0.0  0.0  
Exp1  14177.8  1  0.005285034164353463  0.9946742841171744  4.068171847209857e-05  4.723622869712375e-19  0.0  0.0  0.0  0.0  0.0  
Exp1  15048.64  1  0.021880946896825442  0.9781089575935494  1.0095509625120335e-05  1.923104601680571e-20  0.0  0.0  0.0  0.0  0.0  
Exp1  6746.96  1  2.975308091934478e-14  0.002812967230649315  0.9971775686137422  9.46415557881281e-06  0.0  0.0  0.0  0.0  0.0  
Exp1  21737.379  1  0.9890912008532351  0.010908799129876117  1.688887977835221e-11  2.729278371943316e-31  0.0  0.0  0.0  0.0  0.0  
Exp1  7412.8  1  3.097073722898592e-12  0.018585425144916394  0.9814137268889186  8.479630679159323e-07  0.0  0.0  0.0  0.0  0.0  
Exp1  9683.38  1  2.476967625451349e-07  0.8361727661124009  0.16382698607718296  1.1365369401347732e-10  0.0  0.0  0.0  0.0  0.0  
Exp1  6178.6997  1  3.7234972549130773e-16  0.000490722653928068  0.9994248010253569  8.447632071476157e-05  0.0  0.0  0.0  0.0  0.0  
Exp1  27155.94  1  0.9998844508684568  0.00011554913154245243  6.692068962067606e-16  5.937723372237246e-39  0.0  0.0  0.0  0.0  0.0  
Exp1  13891.62  1  0.0032199474209545736  0.9967149736615258  6.507891751955151e-05  1.3946648455146652e-18  0.0  0.0  0.0  0.0  0.0  
Exp1  5110.2397  1  2.6520054353697707e-20  1.2428811361189067e-05  0.9921153019192991  0.007872269269339736  0.0  0.0  0.0  0.0  0.0  
Exp1  7529.2397  1  6.6372337566562886e-12  0.02538420474343615  0.9746152322441242  5.630058024120064e-07  0.0  0.0  0.0  0.0  0.0  
Exp1  7142.1997  1  4.975752198865759e-13  0.008808896809383808  0.9911888798873826  2.22330273599435e-06  0.0  0.0  0.0  0.0  0.0  
Exp1  13628.399  1  0.0020158346541445096  0.997883265147886  0.00010090019796939907  3.832845787243679e-18  0.0  0.0  0.0  0.0  0.0  
Exp1  6937.1997  1  1.1802500049447876e-13  0.004908859259431056  0.9950864595117496  4.681228701323478e-06  0.0  0.0  0.0  0.0  0.0  
Exp1  22433.56  1  0.9943722747281925  0.005627725267812163  3.9953016388781514e-12  2.2747846938988138e-32  0.0  0.0  0.0  0.0  0.0  
Exp1  6380.42  1  1.8496214124628774e-15  0.0009255015530869671  0.9990362674411214  3.82310057897111e-05  0.0  0.0  0.0  0.0  0.0  
Exp1  15913.74  1  0.07762098378142537  0.9223764315950019  2.584623572621971e-06  8.847109099425254e-22  0.0  0.0  0.0  0.0  0.0  
Exp1  8106.52  1  2.3062773165359816e-10  0.10676090263655873  0.8932390222650523  7.486776126688644e-08  0.0  0.0  0.0  0.0  0.0  
Exp1  7339.0  1  1.8959157567144292e-12  0.01520659214898449  0.9847923069701784  1.1008789413329185e-06  0.0  0.0  0.0  0.0  0.0  
Exp1  14712.439  1  0.012844563249516617  0.9871382382878381  1.719846264529176e-05  6.518112094338437e-20  0.0  0.0  0.0  0.0  0.0  
Exp1  14312.28  1  0.006638520809583079  0.9933287818933206  3.269729709622113e-05  2.8559482713885015e-19  0.0  0.0  0.0  0.0  0.0  
Exp1  8430.42  1  1.3873110147664328e-09  0.21290927289042155  0.7870907023710542  2.3351213217193472e-08  0.0  0.0  0.0  0.0  0.0  
Exp1  19781.68  1  0.9219826863336065  0.07801731245171484  1.2146786717873802e-09  4.271188346296495e-28  0.0  0.0  0.0  0.0  0.0  
Exp1  11913.78  1  6.906491349133604e-05  0.9978359530612627  0.002094982025241803  4.150285871271027e-15  0.0  0.0  0.0  0.0  0.0  
Exp1  6280.38  1  8.410885565564127e-16  0.0006770649387902501  0.9992664175177532  5.6517543455614496e-05  0.0  0.0  0.0  0.0  0.0  
Exp1  7713.7397  1  2.1535671287777366e-11  0.04105254273248165  0.9589471617911085  2.9545487416946727e-07  0.0  0.0  0.0  0.0  0.0  
Exp1  9498.88  1  1.35667799767786e-07  0.7716542057559402  0.22834565830737102  2.688889401815299e-10  0.0  0.0  0.0  0.0  0.0  
Exp1  7079.06  1  3.2104168857005226e-13  0.007369685833439928  0.9926275218439835  2.7923222554815013e-06  0.0  0.0  0.0  0.0  0.0  
Exp1  11542.32  1  3.055146029459586e-05  0.9957420733863654  0.004227375153318975  2.0885826312688134e-14  0.0  0.0  0.0  0.0  0.0  
Exp1  12332.8  1  0.00016661975905714633  0.9988652384878526  0.0009681417530894679  7.020783539051346e-16  0.0  0.0  0.0  0.0  0.0  
Exp1  6487.02  1  4.221805110792979e-15  0.0012856396245878757  0.9986890329229714  2.532745243661893e-05  0.0  0.0  0.0  0.0  0.0  
Exp1  6055.6997  1  1.3629066602874135e-16  0.00033053785769481686  0.9995312163763416  0.00013824576596346223  0.0  0.0  0.0  0.0  0.0  
Exp1  6995.42  1  1.7845104258747558e-13  0.00580503314242027  0.9941911831833373  3.7836740639711647e-06  0.0  0.0  0.0  0.0  0.0  
Exp1  6499.32  1  4.639130010180229e-15  0.001334936970410503  0.9986409029883827  2.4160041202176452e-05  0.0  0.0  0.0  0.0  0.0  
Exp1  14235.2  1  0.005827497601402768  0.9941354496466743  3.705275192286963e-05  3.808979906909465e-19  0.0  0.0  0.0  0.0  0.0  
Exp1  5661.28  1  4.6566365091574504e-18  8.895114886374733e-05  0.9992058564673718  0.0007051923837644125  0.0  0.0  0.0  0.0  0.0  
Exp1  22413.06  1  0.994263527987371  0.0057364720084632365  4.1658643335900056e-12  2.4449787750932115e-32  0.0  0.0  0.0  0.0  0.0  
Exp1  6509.98  1  5.033320734254894e-15  0.0013791289331911312  0.9985976781244715  2.319294233232925e-05  0.0  0.0  0.0  0.0  0.0  
Exp1  11477.54  1  2.6404595866032734e-05  0.9951873971994166  0.004786198204689304  2.7796714784355838e-14  0.0  0.0  0.0  0.0  0.0  
Exp1  13958.04  1  0.003616901761320188  0.9963247781787775  5.832005990222611e-05  1.083187224661861e-18  0.0  0.0  0.0  0.0  0.0  
Exp1  13065.88  1  0.0007106732790097404  0.9990258820018801  0.0002634447191101991  3.502050721600316e-17  0.0  0.0  0.0  0.0  0.0  
Exp1  12731.32  1  0.00037157701449312734  0.9991548243527266  0.0004735986327800505  1.3528206100693956e-16  0.0  0.0  0.0  0.0  0.0  
Exp1  6273.82  1  7.983538986490448e-16  0.0006632344610905895  0.9992787714998143  5.799403909436777e-05  0.0  0.0  0.0  0.0  0.0  
Exp1  7535.8  1  6.925517996303458e-12  0.025829410930495005  0.9741700388635514  5.501990281689822e-07  0.0  0.0  0.0  0.0  0.0  
Exp1  6839.62  1  5.85178393438004e-14  0.0036955800983882138  0.9962977139799409  6.705921612340265e-06  0.0  0.0  0.0  0.0  0.0  
Exp1  4631.36  1  1.6898281137342805e-22  1.8396185040041707e-06  0.9294049818975186  0.07059317848397718  0.0  0.0  0.0  0.0  0.0  
Exp1  13086.38  1  0.0007389614400171044  0.9990067949402698  0.0002542436197131586  3.226557778555982e-17  0.0  0.0  0.0  0.0  0.0  
Exp1  9835.08  1  3.952498517299581e-07  0.8769976738491867  0.12300193084541713  5.554445386647358e-11  0.0  0.0  0.0  0.0  0.0  
Exp1  7884.3  1  6.174009851288697e-11  0.06296947295085582  0.9370303639179167  1.630694874460045e-07  0.0  0.0  0.0  0.0  0.0  
Exp1  21156.82  1  0.9807088472317556  0.01929115271008944  5.815496748666739e-11  2.289661891842971e-30  0.0  0.0  0.0  0.0  0.0  
Exp1  7170.08  1  6.029525588627025e-13  0.00952618400770321  0.9904718047487978  2.011242896064359e-06  0.0  0.0  0.0  0.0  0.0  
Exp1  22569.68  1  0.9950411907489584  0.0049588092480115815  3.0298792469271646e-12  1.4110768105073857e-32  0.0  0.0  0.0  0.0  0.0  
Exp1  6688.7397  1  1.9350545254828503e-14  0.0023657755134491305  0.9976224532363149  1.177125021657697e-05  0.0  0.0  0.0  0.0  0.0  
Exp1  7614.52  1  1.1489980083166602e-11  0.03176782332261969  0.9682317589586268  4.1770726336648265e-07  0.0  0.0  0.0  0.0  0.0  
Exp1  7966.3  1  1.0115872445192322e-10  0.07683945813143318  0.9231604192917675  1.2247564066580475e-07  0.0  0.0  0.0  0.0  0.0  
Exp1  28205.54  1  0.9999449463079754  5.5053692024318684e-05  1.2065919125097885e-16  2.8821286870508976e-40  0.0  0.0  0.0  0.0  0.0  
Exp1  14092.52  1  0.0045662932632419394  0.9953869454628627  4.676127389529414e-05  6.51072090781297e-19  0.0  0.0  0.0  0.0  0.0  
Exp1  15939.16  1  0.0803496080988935  0.9196479095717097  2.48232939677699e-06  8.087957832024397e-22  0.0  0.0  0.0  0.0  0.0  
Exp1  11477.54  1  2.6404595866032734e-05  0.9951873971994166  0.004786198204689304  2.7796714784355838e-14  0.0  0.0  0.0  0.0  0.0  
Exp1  5394.78  1  4.110061357525586e-19  3.509715461321229e-05  0.9977451871400549  0.002219715705331945  0.0  0.0  0.0  0.0  0.0  
Exp1  9148.74  1  3.797571311378452e-08  0.602722035563031  0.3972779251562884  1.3049673792123617e-09  0.0  0.0  0.0  0.0  0.0  
Exp1  24034.2  1  0.9986526938487821  0.0013473061510463856  1.7158412775439264e-13  9.757184890554843e-35  0.0  0.0  0.0  0.0  0.0  
Exp1  5591.58  1  2.49805292261055e-18  6.999619823610106e-05  0.9989816746800644  0.0009483291216995293  0.0  0.0  0.0  0.0  0.0  
Exp1  6500.96  1  4.697800317253453e-15  0.0013416524571897089  0.9986343390826369  2.4008460168644927e-05  0.0  0.0  0.0  0.0  0.0  
Exp1  12479.58  1  0.0002247515346732908  0.999032837778775  0.0007424106865513223  3.8098512746609855e-16  0.0  0.0  0.0  0.0  0.0  
Exp1  6474.7197  1  3.8410855825839686e-15  0.0012380641960643422  0.9987353821605546  2.6553643377212283e-05  0.0  0.0  0.0  0.0  0.0  
Exp1  6997.88  1  1.815810316588601e-13  0.005846152930685373  0.9941500971857895  3.7498833435055657e-06  0.0  0.0  0.0  0.0  0.0  
Exp1  6043.4  1  1.2311006964041038e-16  0.0003176166699001806  0.9995370997857127  0.00014528354438695786  0.0  0.0  0.0  0.0  0.0  
Exp1  7133.18  1  4.675203083156706e-13  0.00858813713531916  0.991409566192784  2.2966714293056853e-06  0.0  0.0  0.0  0.0  0.0  
Exp1  10669.02  1  3.85067645453688e-06  0.9765673033490316  0.023428845973425493  1.0882061428136407e-12  0.0  0.0  0.0  0.0  0.0  
Exp1  31522.44  1  0.9999933557309684  6.644269031611821e-06  8.160249722707251e-19  3.9343531005602887e-44  0.0  0.0  0.0  0.0  0.0  
Exp1  23429.86  1  0.9977225405279205  0.0022774594715309886  5.484550404527132e-13  7.333443246233614e-34  0.0  0.0  0.0  0.0  0.0  
Exp1  6299.2397  1  9.768014121251585e-16  0.0007183830874505086  0.9992291324175769  5.248449497148163e-05  0.0  0.0  0.0  0.0  0.0  
Exp1  8901.92  1  1.3623345932577752e-08  0.45937999673855684  0.5406199859121444  3.725952801480852e-09  0.0  0.0  0.0  0.0  0.0  
Exp1  7433.3  1  3.5457013057734186e-12  0.019642653439026044  0.9803565577372826  7.888201456858887e-07  0.0  0.0  0.0  0.0  0.0  
Exp1  6579.68  1  8.549262103134792e-15  0.0017046004624386136  0.9982776231110257  1.7776426527184334e-05  0.0  0.0  0.0  0.0  0.0  
Exp1  7039.6997  1  2.437653221653483e-13  0.0065890412639577145  0.9934077381779239  3.2205578746660165e-06  0.0  0.0  0.0  0.0  0.0  
Exp1  5894.16  1  3.5203381167342907e-17  0.0001947539147788154  0.9995383195650931  0.0002669265201280684  0.0  0.0  0.0  0.0  0.0  
Exp1  6148.36  1  2.911787082767431e-16  0.00044541631472224633  0.9994592575634799  9.532612179751294e-05  0.0  0.0  0.0  0.0  0.0  
Exp1  7021.66  1  2.147337468305598e-13  0.006258146556269786  0.9937384146215046  3.438822010779285e-06  0.0  0.0  0.0  0.0  0.0  
Exp1  15912.1  1  0.07744762959436398  0.9225497790409598  2.5913646761565864e-06  8.89848989643646e-22  0.0  0.0  0.0  0.0  0.0  
Exp1  11499.68  1  2.77580752123538e-05  0.9953851744916647  0.004587067433097765  2.5205799803170422e-14  0.0  0.0  0.0  0.0  0.0  
Exp1  25820.16  1  0.9996853037529441  0.0003146962470492971  6.5794081391606154e-15  3.294530775615766e-37  0.0  0.0  0.0  0.0  0.0  
Exp1  6928.18  1  1.1066536216296063e-13  0.004782443725325517  0.9952127176053862  4.838669177646679e-06  0.0  0.0  0.0  0.0  0.0  
Exp1  13438.9795  1  0.0014282242875536563  0.9984328768457137  0.00013889886673264639  8.008172574661531e-18  0.0  0.0  0.0  0.0  0.0  
Exp1  22938.68  1  0.9964645514882333  0.003535448510322876  1.4436800134485972e-12  3.918504881368244e-33  0.0  0.0  0.0  0.0  0.0  
Exp1  30618.799  1  0.9999885451533139  1.1454846686079196e-05  3.003982467268804e-18  4.052804459186329e-43  0.0  0.0  0.0  0.0  0.0  
Exp1  6267.26  1  7.577376601058868e-16  0.0006496721375738897  0.9992908172690275  5.95105933978106e-05  0.0  0.0  0.0  0.0  0.0  
Exp1  23435.6  1  0.9977340380520027  0.0022659619474548745  5.423641927946152e-13  7.1928445989123295e-34  0.0  0.0  0.0  0.0  0.0  
Exp1  6493.58  1  4.439632133007603e-15  0.0013117158433713421  0.9986635865021025  2.469765452181572e-05  0.0  0.0  0.0  0.0  0.0  
Exp1  35768.4  1  0.99999933131239  6.686876099823431e-07  2.926073155722839e-21  1.5112343582538367e-48  0.0  0.0  0.0  0.0  0.0  
Exp1  11125.76  1  1.1717580540670576e-05  0.9905150248222021  0.009473257597123327  1.3402628189299147e-13  0.0  0.0  0.0  0.0  0.0  
Exp1  5922.86  1  4.4902832324882686e-17  0.00021412599011830748  0.9995486154556489  0.00023725855423293495  0.0  0.0  0.0  0.0  0.0  
Exp1  8391.06  1  1.125522698684575e-09  0.19696767728231962  0.8030322946069247  2.6985233100051917e-08  0.0  0.0  0.0  0.0  0.0  
Exp1  12208.16  1  0.00012875251687114334  0.9986558750829977  0.0012153724001298227  1.1851577511546799e-15  0.0  0.0  0.0  0.0  0.0  
Exp1  3922.88  1  9.41881435362634e-27  2.4203354228075558e-08  0.2522258991626545  0.7477740766339913  0.0  0.0  0.0  0.0  0.0  
Exp1  6637.9  1  1.3246503600806196e-14  0.002031706958412795  0.9979540363565228  1.4256685051090694e-05  0.0  0.0  0.0  0.0  0.0  
Exp1  7904.8  1  6.990627292392515e-11  0.0662109142986058  0.9337889338137638  1.5181772418189598e-07  0.0  0.0  0.0  0.0  0.0  
Exp1  6340.2397  1  1.349942919211753e-15  0.0008167034764882162  0.9991385897606898  4.470676282056215e-05  0.0  0.0  0.0  0.0  0.0  
Exp1  6595.26  1  9.616094841764449e-15  0.0017868179612217342  0.9981964271322569  1.6754906511870563e-05  0.0  0.0  0.0  0.0  0.0  
Exp1  6658.4  1  1.5439662121926852e-14  0.002160592240639034  0.9978262125636943  1.3195195651238085e-05  0.0  0.0  0.0  0.0  0.0  
Exp1  4760.1  1  7.040039432622024e-22  3.1681179786560452e-06  0.9608509793194437  0.039145852562577604  0.0  0.0  0.0  0.0  0.0  
Exp1  5488.26  1  9.770555925748696e-19  4.8843139454708e-05  0.998472955321051  0.0014782015394942736  0.0  0.0  0.0  0.0  0.0  
Exp1  15575.899  1  0.04828705593483245  0.9517085384297888  4.405635378841245e-06  2.921931003198096e-21  0.0  0.0  0.0  0.0  0.0  
Exp1  19934.2  1  0.9332657652472368  0.06673423389073314  8.620301115853424e-10  2.3637531076246633e-28  0.0  0.0  0.0  0.0  0.0  
Exp1  5047.1  1  1.4103072244149094e-20  9.797509651750889e-06  0.9895076263365736  0.01048257615377464  0.0  0.0  0.0  0.0  0.0  
Exp1  7568.6  1  8.55910762027386e-12  0.028165691295980733  0.9718338182173661  4.904780940279581e-07  0.0  0.0  0.0  0.0  0.0  
Exp1  5917.12  1  4.2775041221971656e-17  0.00021011152391168123  0.9995469834820156  0.0002429049940727112  0.0  0.0  0.0  0.0  0.0  
Exp1  16632.879  1  0.19104040711474263  0.8089587914702151  8.01415042237938e-07  6.955828250319728e-23  0.0  0.0  0.0  0.0  0.0  
Exp1  8209.02  1  4.140554310659273e-10  0.13435776022354798  0.865642187303552  5.205884445009932e-08  0.0  0.0  0.0  0.0  0.0  
Exp1  6266.44  1  7.528048235951951e-16  0.0006479955900602689  0.9992923013902663  5.9703019672867225e-05  0.0  0.0  0.0  0.0  0.0  
Exp1  11834.24  1  5.816478577875972e-05  0.9975104695559158  0.0024313656582994614  5.846826169832776e-15  0.0  0.0  0.0  0.0  0.0  
Exp1  7526.78  1  6.532283445840162e-12  0.025219288777441933  0.9747801433355888  5.678804367600508e-07  0.0  0.0  0.0  0.0  0.0  
Exp1  5890.06  1  3.3997748590030505e-17  0.00019212912147158458  0.9995364071486464  0.000271463729881846  0.0  0.0  0.0  0.0  0.0  
Exp1  6776.48  1  3.694786242209472e-14  0.003069541201379937  0.9969219813623966  8.477436186387474e-06  0.0  0.0  0.0  0.0  0.0  
Exp1  6516.54  1  5.2920773567953404e-15  0.0014070259951175909  0.9985703565042943  2.2617500582765266e-05  0.0  0.0  0.0  0.0  0.0  
Exp1  9806.38  1  3.624190308759829e-07  0.870048095473195  0.1299515420441503  6.362386460168557e-11  0.0  0.0  0.0  0.0  0.0  
Exp1  10906.82  1  6.9350130570017524e-06  0.9854049716332401  0.014588093353339882  3.6316294830496665e-13  0.0  0.0  0.0  0.0  0.0  
Exp1  12551.74  1  0.00025994014693891515  0.9990878903763826  0.0006521694766782242  2.8267671745631864e-16  0.0  0.0  0.0  0.0  0.0  
Exp1  3670.32  1  9.161718247684053e-29  2.223398463194206e-09  0.07559781668111061  0.9244021810954909  0.0  0.0  0.0  0.0  0.0  
Exp1  6637.9  1  1.3246503600806196e-14  0.002031706958412795  0.9979540363565228  1.4256685051090694e-05  0.0  0.0  0.0  0.0  0.0  
Exp1  6307.44  1  1.0422879252602393e-15  0.0007370924586139237  0.9992120830722352  5.0824469149814334e-05  0.0  0.0  0.0  0.0  0.0  
Exp1  23817.72  1  0.9983772290330171  0.0016227709667237442  2.592346819877573e-13  1.9983771370370555e-34  0.0  0.0  0.0  0.0  0.0  
Exp1  7668.64  1  1.6208379965795416e-11  0.036559644881033165  0.9634400093218889  3.45780869504894e-07  0.0  0.0  0.0  0.0  0.0  
Exp1  7411.16  1  3.0637498099151103e-12  0.018503382068769888  0.981495765053971  8.52874195416742e-07  0.0  0.0  0.0  0.0  0.0  
Exp1  7814.6  1  4.031440305376076e-11  0.05298163974396527  0.9470181523091241  2.0790659621134383e-07  0.0  0.0  0.0  0.0  0.0  
Exp1  17072.4  1  0.3013431170585595  0.6986565095571223  3.7338431828714345e-07  1.433281370069526e-23  0.0  0.0  0.0  0.0  0.0  
Exp1  13302.86  1  0.0011104610691509498  0.9987143920788752  0.00017514685197386637  1.3667394961362289e-17  0.0  0.0  0.0  0.0  0.0  
Exp1  21528.28  1  0.9866293376140841  0.013370662359646235  2.6269621018570497e-11  5.837555279617301e-31  0.0  0.0  0.0  0.0  0.0  
Exp1  13895.72  1  0.0032431896597499227  0.9966921708056098  6.463953464024641e-05  1.373055851694706e-18  0.0  0.0  0.0  0.0  0.0  
Exp1  11434.899  1  2.3972889402567552e-05  0.9947809203820022  0.005195106728561742  3.3571937277432643e-14  0.0  0.0  0.0  0.0  0.0  
Exp1  15098.66  1  0.02364360338864957  0.9763470666979182  9.329913432279244e-06  1.606012086009756e-20  0.0  0.0  0.0  0.0  0.0  
Exp1  5422.66  1  5.330223934900677e-19  3.875248117234596e-05  0.9979959707739473  0.00196527674488031  0.0  0.0  0.0  0.0  0.0  
Exp1  8582.939  1  3.0407968938744525e-09  0.2825909560889717  0.7174090276834479  1.3186783388993645e-08  0.0  0.0  0.0  0.0  0.0  
Exp1  20253.18  1  0.9518757869745089  0.04812421260321171  4.222794136828263e-10  6.916677202874856e-29  0.0  0.0  0.0  0.0  0.0  
Exp1  13556.24  1  0.0017691772716571285  0.9981169046951188  0.00011391803322406798  5.070149869996884e-18  0.0  0.0  0.0  0.0  0.0  
Exp1  22937.86  1  0.9964619231779147  0.003538076820639205  1.4460370626631578e-12  3.929577165131902e-33  0.0  0.0  0.0  0.0  0.0  
Exp1  8550.14  1  2.5777047618840792e-09  0.26658732173165817  0.7334126607559479  1.4934689227349736e-08  0.0  0.0  0.0  0.0  0.0  
Exp1  21155.18  1  0.9806771377336294  0.019322862208008326  5.836226991333314e-11  2.3037109522054287e-30  0.0  0.0  0.0  0.0  0.0  
Exp1  13334.84  1  0.001178466449916078  0.9986557023015505  0.00016583124853353798  1.2049500099942833e-17  0.0  0.0  0.0  0.0  0.0  
Exp1  22215.44  1  0.9930936048044435  0.006906395189310376  6.245945625360097e-12  4.9172017174472376e-32  0.0  0.0  0.0  0.0  0.0  
Exp1  8036.0  1  1.528733375190904e-10  0.09066037494355211  0.9093395289551681  9.59484063685765e-08  0.0  0.0  0.0  0.0  0.0  
Exp1  8561.62  1  2.73179682194857e-09  0.2721289056232801  0.7278710773454811  1.4299441991509413e-08  0.0  0.0  0.0  0.0  0.0  
Exp1  11061.8  1  1.0068833446029431e-05  0.9892486076798903  0.010741323486484622  1.7908519791538836e-13  0.0  0.0  0.0  0.0  0.0  
Exp1  9998.26  1  6.386096616097997e-07  0.9104540767396991  0.08954528462501694  2.562224974259867e-11  0.0  0.0  0.0  0.0  0.0  
Exp1  11061.8  1  1.0068833446029431e-05  0.9892486076798903  0.010741323486484622  1.7908519791538836e-13  0.0  0.0  0.0  0.0  0.0  
Exp1  6770.7397  1  3.5426911841900575e-14  0.0030179542585345685  0.9969733850577265  8.660683703455679e-06  0.0  0.0  0.0  0.0  0.0  
Exp1  5521.06  1  1.3189621850997475e-18  5.4786899628192634e-05  0.9986620959015444  0.0012831171988274422  0.0  0.0  0.0  0.0  0.0  
Exp1  13094.58  1  0.000750575648190017  0.9989987683298459  0.00025065602196397635  3.122589528938587e-17  0.0  0.0  0.0  0.0  0.0  
Exp1  16541.86  1  0.1721295150889464  0.8278695513645088  9.33546544867343e-07  9.614319422508215e-23  0.0  0.0  0.0  0.0  0.0  
Exp1  9013.439  1  2.1961603992279895e-08  0.5251461079536494  0.47485386774770955  2.337037242273694e-09  0.0  0.0  0.0  0.0  0.0  
Exp1  27286.32  1  0.9998948393374474  0.0001051606625520263  5.388638583117921e-16  4.053088480007764e-39  0.0  0.0  0.0  0.0  0.0  
Exp1  5580.1  1  2.2527143912584283e-18  6.727132457160802e-05  0.9989367362169821  0.0009959924584462877  0.0  0.0  0.0  0.0  0.0  
Exp1  14669.8  1  0.011988213323625457  0.9879933787386024  1.8407937772123967e-05  7.61906058781724e-20  0.0  0.0  0.0  0.0  0.0  
Exp1  9407.04  1  9.892281418545938e-08  0.7330137722941436  0.26698612837272917  4.103130737148991e-10  0.0  0.0  0.0  0.0  0.0  
Exp1  11526.74  1  2.9500957031990845e-05  0.9956151617847983  0.004355337258147367  2.237008475076226e-14  0.0  0.0  0.0  0.0  0.0  
Exp1  6087.68  1  1.7736227813748794e-16  0.00036653242134190986  0.9995119235223294  0.00012154405632851301  0.0  0.0  0.0  0.0  0.0  
Exp1  6139.34  1  2.7058193361207403e-16  0.00043273798794826447  0.9994684406874148  9.882132463655987e-05  0.0  0.0  0.0  0.0  0.0  
Exp1  14902.68  1  0.017407046827428177  0.982580238772198  1.2714400373886616e-05  3.260061273150921e-20  0.0  0.0  0.0  0.0  0.0  
Exp1  11540.68  1  3.0439248544176523e-05  0.9957289024597012  0.004240658291733349  2.103722041925346e-14  0.0  0.0  0.0  0.0  0.0  
Exp1  10590.3  1  3.1542353902967767e-06  0.9725674311995051  0.027429414563534746  1.5698274973435248e-12  0.0  0.0  0.0  0.0  0.0  
Exp1  6455.86  1  3.321927416229173e-15  0.0011684134262731581  0.9988030340448446  2.855252887876719e-05  0.0  0.0  0.0  0.0  0.0  
Exp1  7221.7397  1  8.587615060192067e-13  0.011004237588019798  0.9889940910674155  1.6713437058179512e-06  0.0  0.0  0.0  0.0  0.0  
Exp1  5184.04  1  5.485907213447332e-20  1.6351494019965147e-05  0.9943372743989369  0.005646374107043025  0.0  0.0  0.0  0.0  0.0  
Exp1  14186.0  1  0.005359524289042421  0.9946003341690718  4.014154188587152e-05  4.580392249718026e-19  0.0  0.0  0.0  0.0  0.0  
Exp1  28051.379  1  0.9999387593441074  6.124065589248456e-05  1.5450787918662577e-16  4.463925512102811e-40  0.0  0.0  0.0  0.0  0.0  
Exp1  11160.2  1  1.2707964981884291e-05  0.9911320832411381  0.008855208793765246  1.1471455398808302e-13  0.0  0.0  0.0  0.0  0.0  
Exp1  8355.8  1  9.311835303949114e-10  0.18341850484524827  0.8165814635314078  3.0692160449195964e-08  0.0  0.0  0.0  0.0  0.0  
Exp1  6064.7197  1  1.4682076020844607e-16  0.00034032873995956594  0.9995263611366183  0.00013331012342198943  0.0  0.0  0.0  0.0  0.0  
Exp1  10301.66  1  1.482601102350376e-06  0.9510442013294739  0.0489543160633373  6.086449205081828e-12  0.0  0.0  0.0  0.0  0.0  
Exp1  6063.08  1  1.4484883863982114e-16  0.00033852824456459947  0.9995272779756038  0.00013419377983158183  0.0  0.0  0.0  0.0  0.0  
Exp1  21368.379  1  0.9843559749763275  0.015644024986744772  3.6927677360025546e-11  1.0486681740835895e-30  0.0  0.0  0.0  0.0  0.0  
Exp1  8017.96  1  1.3746547518747022e-10  0.08689266137872292  0.913107236270247  1.0221356460735513e-07  0.0  0.0  0.0  0.0  0.0  
Exp1  9729.3  1  2.860206263633546e-07  0.8496243842248736  0.15037532966294154  9.155834589488722e-11  0.0  0.0  0.0  0.0  0.0  
Exp1  7849.04  1  4.9801095563423105e-11  0.05772327344011823  0.9422765421121704  1.8439791027038107e-07  0.0  0.0  0.0  0.0  0.0  
Exp1  5656.36  1  4.457600784457335e-18  8.746631544807892e-05  0.9991925033646708  0.0007200303198810482  0.0  0.0  0.0  0.0  0.0  
Exp1  11913.78  1  6.906491349133604e-05  0.9978359530612627  0.002094982025241803  4.150285871271027e-15  0.0  0.0  0.0  0.0  0.0  
Exp1  13732.54  1  0.0024297189490902664  0.997485517184149  8.476386676068871e-05  2.564738740057993e-18  0.0  0.0  0.0  0.0  0.0  
Exp1  15989.18  1  0.08595678556152146  0.9140409220204383  2.2924180402364713e-06  6.779550989867023e-22  0.0  0.0  0.0  0.0  0.0  
Exp1  13198.72  1  0.0009138803841041115  0.9988767102152417  0.00020940940065421567  2.0632261948146728e-17  0.0  0.0  0.0  0.0  0.0  
Exp1  6439.46  1  2.926690985531291e-15  0.0011108999510334749  0.9988586832144398  3.0416834523829274e-05  0.0  0.0  0.0  0.0  0.0  
Exp1  15320.88  1  0.03316278397198988  0.9668306388226993  6.577205310884344e-06  7.240770428202488e-21  0.0  0.0  0.0  0.0  0.0  
Exp1  5207.82  1  6.916685393749218e-20  1.784837586399005e-05  0.994906309329843  0.005075842294292979  0.0  0.0  0.0  0.0  0.0  
Exp1  9916.26  1  5.031530199398306e-07  0.8948670208904188  0.10513247591875359  3.7807552686517546e-11  0.0  0.0  0.0  0.0  0.0  
Exp1  8030.26  1  1.4779759038021286e-10  0.08944625398751782  0.9105536479643028  9.790038181620426e-08  0.0  0.0  0.0  0.0  0.0  
Exp1  5382.48  1  3.663030782354172e-19  3.359148006299172e-05  0.9976239012328775  0.002342507287059517  0.0  0.0  0.0  0.0  0.0  
Exp1  6131.14  1  2.530986928007158e-16  0.0004215126650255925  0.9994763739771033  0.00010211335787088115  0.0  0.0  0.0  0.0  0.0  
Exp1  8498.4795  1  1.979195903838805e-09  0.24248757385691586  0.7575124060275413  1.8136346987105557e-08  0.0  0.0  0.0  0.0  0.0  
Exp1  6222.98  1  5.318935576654066e-16  0.0005648622388112492  0.9993642666677668  7.08710934213927e-05  0.0  0.0  0.0  0.0  0.0  
Exp1  5450.54  1  6.902626177311964e-19  4.276997941004961e-05  0.9982164978902545  0.0017407321303354888  0.0  0.0  0.0  0.0  0.0  
Exp1  22476.2  1  0.9945914952771482  0.005408504719188811  3.6630912625894064e-12  1.9582226874816852e-32  0.0  0.0  0.0  0.0  0.0  
Exp1  25672.56  1  0.9996469504552753  0.000353049544716208  8.53520809789855e-15  5.197148537475703e-37  0.0  0.0  0.0  0.0  0.0  
Exp1  6984.76  1  1.6548906289581804e-13  0.005630051846368755  0.9943660144393833  3.9337140824182845e-06  0.0  0.0  0.0  0.0  0.0  
Exp1  6096.6997  1  1.9098479916919718e-16  0.0003773417709015965  0.999505437126443  0.00011722110265528855  0.0  0.0  0.0  0.0  0.0  
Exp1  18903.459  1  0.8123674703495418  0.1876325208806361  8.769822102600265e-09  1.3309533399921043e-26  0.0  0.0  0.0  0.0  0.0  
Exp1  7954.0  1  9.398959618645329e-11  0.0746016800274257  0.9253981920239043  1.278546803784743e-07  0.0  0.0  0.0  0.0  0.0  
Exp1  5564.52  1  1.957094105180329e-18  6.373494878209359e-05  0.9988716061089014  0.001064658942316616  0.0  0.0  0.0  0.0  0.0  
Exp1  9443.12  1  1.121484285190535e-07  0.7487129324489895  0.25128695505483384  3.4774810516515126e-10  0.0  0.0  0.0  0.0  0.0  
Exp1  10004.82  1  6.507600155767031e-07  0.9116021942150178  0.08839715500012967  2.483704627823452e-11  0.0  0.0  0.0  0.0  0.0  
Exp1  22695.959  1  0.9955867853794446  0.004413214618207813  2.3476576322881534e-12  9.081780186823415e-33  0.0  0.0  0.0  0.0  0.0  
Exp1  15452.08  1  0.04030496001739154  0.9596896878671534  5.352115455165461e-06  4.536193673840834e-21  0.0  0.0  0.0  0.0  0.0  
Exp1  7935.96  1  8.43520291966989e-11  0.07142229225556897  0.9285775714888592  1.3617121975222644e-07  0.0  0.0  0.0  0.0  0.0  
Exp1  6018.8  1  1.0038232759108288e-16  0.0002932113312603259  0.9995463010997729  0.00016048756896650196  0.0  0.0  0.0  0.0  0.0  
Exp1  10089.28  1  8.272680588013876e-07  0.9251930432057569  0.07480612950954826  1.6635980777375027e-11  0.0  0.0  0.0  0.0  0.0  
Exp1  22302.36  1  0.9936366033796208  0.006363396615154874  5.224379151054358e-12  3.613583443887943e-32  0.0  0.0  0.0  0.0  0.0  
Exp1  10714.939  1  4.32101055602142e-06  0.97862190263418  0.02137377635438447  8.7939270254539e-13  0.0  0.0  0.0  0.0  0.0  
Exp1  25806.22  1  0.9996818788142144  0.0003181211857788619  6.742693374802899e-15  3.4391168951970965e-37  0.0  0.0  0.0  0.0  0.0  
Exp1  7366.88  1  2.2837059250719755e-12  0.016408546096995838  0.9835904565480666  9.973526538278435e-07  0.0  0.0  0.0  0.0  0.0  
Exp1  16143.34  1  0.10534751571192544  0.8946506930142366  1.7912738378076512e-06  3.9360077597174065e-22  0.0  0.0  0.0  0.0  0.0  
Exp1  6847.82  1  6.20985440552317e-14  0.0037853502024643416  0.9962081442982714  6.505499202082418e-06  0.0  0.0  0.0  0.0  0.0  
Exp1  13984.28  1  0.0037861594273426767  0.9961579880244196  5.58525482378238e-05  9.804642980742794e-19  0.0  0.0  0.0  0.0  0.0  
Exp1  6198.38  1  4.3644727401908777e-16  0.0005224431996897674  0.9993994318371067  7.81249632031613e-05  0.0  0.0  0.0  0.0  0.0  
Exp1  8191.8  1  3.756822600122624e-10  0.12935404316305157  0.8706459011101463  5.535111988699103e-08  0.0  0.0  0.0  0.0  0.0  
Exp1  11211.04  1  1.4315539175411406e-05  0.9919679564058497  0.008017728054883563  9.123125503915498e-14  0.0  0.0  0.0  0.0  0.0  
Exp1  7284.88  1  1.317904079755116e-12  0.013106905476613315  0.9868917602819733  1.334240095411297e-06  0.0  0.0  0.0  0.0  0.0  
Exp1  6705.96  1  2.1985794405385562e-14  0.00249042018497182  0.9974985456469242  1.1034168082014635e-05  0.0  0.0  0.0  0.0  0.0  
Exp1  26519.62  1  0.9998153558926942  0.0001846441073037718  1.9576731046132073e-15  3.9264903468841765e-38  0.0  0.0  0.0  0.0  0.0  
Exp1  11420.96  1  2.3224691288878473e-05  0.9946402319304554  0.005336543378219904  3.571414725729094e-14  0.0  0.0  0.0  0.0  0.0  
Exp1  7660.44  1  1.538859259298232e-11  0.03579332988554761  0.9642063142839614  3.558151025612686e-07  0.0  0.0  0.0  0.0  0.0  
Exp1  22873.9  1  0.9962500770982194  0.0037499229001376738  1.6428618809523067e-12  4.8999637913602184e-33  0.0  0.0  0.0  0.0  0.0  
Exp1  15807.96  1  0.0671054378535658  0.9328915060649849  3.0560814492609e-06  1.285266339961783e-21  0.0  0.0  0.0  0.0  0.0  
Exp1  7601.4  1  1.0565552251270898e-11  0.030697545909922155  0.9693020167759908  4.37303521468326e-07  0.0  0.0  0.0  0.0  0.0  
Exp1  13203.64  1  0.0009223762084152448  0.998869980438971  0.00020764335261367722  2.0233395168004545e-17  0.0  0.0  0.0  0.0  0.0  
Exp1  8063.06  1  1.7914660536126526e-10  0.0965761578863235  0.9034237546861023  8.724842768186213e-08  0.0  0.0  0.0  0.0  0.0  
Exp1  7986.8  1  1.142971454280077e-10  0.08070060333305507  0.9192992825518799  1.1400076796437519e-07  0.0  0.0  0.0  0.0  0.0  
Exp1  7866.26  1  5.532326771059406e-11  0.0602348361030715  0.9397649901876198  1.7365398538987802e-07  0.0  0.0  0.0  0.0  0.0  
Exp1  21958.78  1  0.9911851153588938  0.00881488463047983  1.062627262320767e-11  1.2288754851759239e-31  0.0  0.0  0.0  0.0  0.0  
Exp1  7070.86  1  3.0318772004787813e-13  0.007200137106075828  0.992796986451167  2.8764424540136234e-06  0.0  0.0  0.0  0.0  0.0  
Exp1  3570.28  1  1.2731809537647707e-29  7.923468393466659e-10  0.043796910885538956  0.9562030883221143  0.0  0.0  0.0  0.0  0.0  
Exp1  12142.56  1  0.00011226106357711676  0.9985168290684563  0.0013709098679649738  1.5637542151047448e-15  0.0  0.0  0.0  0.0  0.0  
Exp1  9954.8  1  5.631738115563418e-07  0.9024841929775448  0.09751524381715308  3.1490655338112404e-11  0.0  0.0  0.0  0.0  0.0  
Exp1  10377.1  1  1.8129683378971246e-06  0.9579203855342953  0.04207780149310225  4.264559742577749e-12  0.0  0.0  0.0  0.0  0.0  
Exp1  5110.2397  1  2.6520054353697707e-20  1.2428811361189067e-05  0.9921153019192991  0.007872269269339736  0.0  0.0  0.0  0.0  0.0  
Exp1  11966.26  1  7.728924021214645e-05  0.9980229794239175  0.0018997313358669924  3.313503658472171e-15  0.0  0.0  0.0  0.0  0.0  
Exp1  3417.76  1  5.513908983922499e-31  1.5362070834377534e-10  0.0181850156785458  0.9818149841678335  0.0  0.0  0.0  0.0  0.0  
Exp1  17888.3  1  0.5560407166296063  0.44395920528691063  7.808348309960874e-08  6.880267967900467e-25  0.0  0.0  0.0  0.0  0.0  
Exp1  11553.8  1  3.134737505912454e-05  0.9958329950456304  0.004135657579290829  1.9857330278574807e-14  0.0  0.0  0.0  0.0  0.0  
Exp1  4774.86  1  8.260864096818631e-22  3.365670615974447e-06  0.9634237771373586  0.0365728571920254  0.0  0.0  0.0  0.0  0.0  
Exp1  13930.9795  1  0.003449924659784487  0.996489093927295  6.09814129204861e-05  1.2005235031952158e-18  0.0  0.0  0.0  0.0  0.0  
Exp1  8515.7  1  2.162553442081401e-09  0.25036594676134  0.7496340340726269  1.70034795982204e-08  0.0  0.0  0.0  0.0  0.0  
Exp1  5847.42  1  2.3619715941640137e-17  0.00016675001189017929  0.9995095744710398  0.00032367551706978737  0.0  0.0  0.0  0.0  0.0  
Exp1  8976.54  1  1.8801856057099572e-08  0.5034431852246989  0.49655679324250673  2.730938222813702e-09  0.0  0.0  0.0  0.0  0.0  
Exp1  13544.76  1  0.0017326886904076512  0.9981511683782933  0.00011614293129908027  5.3013616645169014e-18  0.0  0.0  0.0  0.0  0.0  
Exp1  12205.7  1  0.00012809645943188093  0.9986510565719403  0.0012208469686265497  1.197483229867881e-15  0.0  0.0  0.0  0.0  0.0  
Exp1  9785.06  1  3.396389608726277e-07  0.8646595035076078  0.13534015678305927  7.037215344167253e-11  0.0  0.0  0.0  0.0  0.0  
Exp1  5423.48  1  5.371061115207591e-19  3.886543869432107e-05  0.9980028778069118  0.00195825675439392  0.0  0.0  0.0  0.0  0.0  
Exp1  12357.399  1  0.00017524558376591943  0.9988989000966348  0.0009258543195986062  6.334716937984968e-16  0.0  0.0  0.0  0.0  0.0  
Exp1  27781.6  1  0.9999260672046447  7.393279535502562e-05  2.3902395325290336e-16  9.65359977010587e-40  0.0  0.0  0.0  0.0  0.0  
Exp1  11288.939  1  1.715647620292423e-05  0.9930933651708637  0.0068894783528690605  6.432105485252291e-14  0.0  0.0  0.0  0.0  0.0  
Exp1  9001.14  1  2.0859334840650417e-08  0.5179257757316044  0.48207420094708736  2.4619733736815893e-09  0.0  0.0  0.0  0.0  0.0  
Exp1  6207.4  1  4.693217061219484e-16  0.0005376306529530652  0.9993869891918138  7.538015523269851e-05  0.0  0.0  0.0  0.0  0.0  
Exp1  6916.6997  1  1.0194293675555748e-13  0.004626009245816541  0.995368943769335  5.046984746504551e-06  0.0  0.0  0.0  0.0  0.0  
Exp1  11406.2  1  2.2457018225743338e-05  0.9944869895133389  0.005490553468397341  3.81325275404514e-14  0.0  0.0  0.0  0.0  0.0  
Exp1  7056.92  1  2.750268166825294e-13  0.006920287731112797  0.9930766867530585  3.025515553609953e-06  0.0  0.0  0.0  0.0  0.0  
Exp1  11537.399  1  3.0215525868158566e-05  0.9957023738579496  0.004267410616160951  2.1344009264347095e-14  0.0  0.0  0.0  0.0  0.0  
Exp1  6336.96  1  1.3155501035610767e-15  0.0008083833275269619  0.9991463336379921  4.5283034479677495e-05  0.0  0.0  0.0  0.0  0.0  
Exp1  15813.7  1  0.06764343175117174  0.9323535398167546  3.028432073664697e-06  1.2594311807958165e-21  0.0  0.0  0.0  0.0  0.0  
Exp1  8026.16  1  1.4427446941512733e-10  0.08858827918992354  0.9114116213484573  9.931734466384485e-08  0.0  0.0  0.0  0.0  0.0  
Exp1  11597.26  1  3.454422646122061e-05  0.9961589985182672  0.0038064572552554327  1.6405634596550264e-14  0.0  0.0  0.0  0.0  0.0  
Exp1  7080.6997  1  3.2474063218440036e-13  0.007404112157335438  0.9925931120697309  2.7757726088625763e-06  0.0  0.0  0.0  0.0  0.0  
Exp1  13796.5  1  0.0027224395724345426  0.997201362385038  7.61980425274976e-05  2.0062368849621373e-18  0.0  0.0  0.0  0.0  0.0  
Exp1  6253.32  1  6.780575401534357e-16  0.0006217407975108387  0.9993153903333403  6.286886914813117e-05  0.0  0.0  0.0  0.0  0.0  
Exp1  19848.1  1  0.9271108716869012  0.0728891272670505  1.046048380858571e-09  3.3000559840073576e-28  0.0  0.0  0.0  0.0  0.0  
Exp1  14671.439  1  0.012020124387056848  0.9879615157417732  1.8359871170099006e-05  7.573442557111661e-20  0.0  0.0  0.0  0.0  0.0  
Exp1  4589.54  1  1.0482062681334501e-22  1.5302861779074591e-06  0.9147155297040781  0.08528294000974397  0.0  0.0  0.0  0.0  0.0  
Exp1  14081.86  1  0.004483195069232107  0.9954692201752998  4.7584755468014186e-05  6.777947366681005e-19  0.0  0.0  0.0  0.0  0.0  
Exp1  6450.94  1  3.198106757116604e-15  0.0011508568678575098  0.9988200436895155  2.9099442623790034e-05  0.0  0.0  0.0  0.0  0.0  
Exp1  9835.08  1  3.952498517299581e-07  0.8769976738491867  0.12300193084541713  5.554445386647358e-11  0.0  0.0  0.0  0.0  0.0  
Exp1  15926.859  1  0.07901932774968433  0.9209781409275557  2.5313227599798357e-06  8.446753132363433e-22  0.0  0.0  0.0  0.0  0.0  
Exp1  13288.92  1  0.0010820017768143665  0.9987386237441395  0.00017937447904606247  1.44398793497345e-17  0.0  0.0  0.0  0.0  0.0  
Exp1  6101.62  1  1.9884885395470327e-16  0.00038337151119904547  0.9995017004281196  0.00011492806068118816  0.0  0.0  0.0  0.0  0.0  
Exp1  20226.94  1  0.9505654697461509  0.04943452980613966  4.477094102803539e-10  7.64882548305046e-29  0.0  0.0  0.0  0.0  0.0  
Exp1  7801.48  1  3.718195016994477e-11  0.0512696232102094  0.9487301591224904  2.1763011836808015e-07  0.0  0.0  0.0  0.0  0.0  
Exp1  7106.94  1  3.8978245902656545e-13  0.00797514841028947  0.9920223269407216  2.5246485992000892e-06  0.0  0.0  0.0  0.0  0.0  
Exp1  12222.92  1  0.0001327680677178894  0.998684269870835  0.001182962061446198  1.1136614195514464e-15  0.0  0.0  0.0  0.0  0.0  
Exp1  11964.62  1  7.701917945062082e-05  0.9980174517600165  0.0019055290605295618  3.3368247296580686e-15  0.0  0.0  0.0  0.0  0.0  
Exp1  11252.86  1  1.5779983630436853e-05  0.9925939935222475  0.007390226494046294  7.560814989282052e-14  0.0  0.0  0.0  0.0  0.0  
Exp1  26249.02  1  0.9997735725342108  0.00022642746578599543  3.1162587142899555e-15  8.884047491103475e-38  0.0  0.0  0.0  0.0  0.0  
Exp1  13672.68  1  0.0021829233919563444  0.9977233936971859  9.368291085791094e-05  3.2300753853199313e-18  0.0  0.0  0.0  0.0  0.0  
Exp1  10541.92  1  2.7866904289882096e-06  0.9697729759724245  0.030224237335178716  1.967781330746268e-12  0.0  0.0  0.0  0.0  0.0  
Exp1  10356.6  1  1.7170015205680883e-06  0.9561525739690788  0.04384570902470358  4.6970043151549294e-12  0.0  0.0  0.0  0.0  0.0  
Exp1  7443.96  1  3.8034146575619754e-12  0.02021449840321914  0.9797847418519742  7.597410032781784e-07  0.0  0.0  0.0  0.0  0.0  
Exp1  8580.4795  1  3.0035246915869816e-09  0.28137138623042107  0.7186285974550563  1.331099801703823e-08  0.0  0.0  0.0  0.0  0.0  
Exp1  7575.16  1  8.928273316429712e-12  0.028656105656135564  0.971343414993844  4.793410921872368e-07  0.0  0.0  0.0  0.0  0.0  
Exp1  12360.68  1  0.00017642892602258057  0.998903216793899  0.0009203542800776497  6.24840721783707e-16  0.0  0.0  0.0  0.0  0.0  
Exp1  5946.64  1  5.4883236744718765e-17  0.00023156543577496712  0.9995531791561981  0.00021525540802685132  0.0  0.0  0.0  0.0  0.0  
Exp1  13143.78  1  0.0008239405710521967  0.9989458473718601  0.00023021205708782385  2.5665669420408772e-17  0.0  0.0  0.0  0.0  0.0  
Exp1  22048.98  1  0.9919125155796938  0.008087484411496119  8.809977426560874e-12  8.896818764999305e-32  0.0  0.0  0.0  0.0  0.0  
Exp1  34090.68  1  0.9999984205404058  1.5794595942031247e-06  2.4738155391515672e-20  7.259040692793688e-47  0.0  0.0  0.0  0.0  0.0  
Exp1  7657.98  1  1.5150486800410893e-11  0.03556621757504457  0.964433423525947  3.588838580489722e-07  0.0  0.0  0.0  0.0  0.0  
Exp1  15414.36  1  0.03812128789756049  0.9618730332750489  5.678827390767905e-06  5.1879877723930694e-21  0.0  0.0  0.0  0.0  0.0  
Exp1  8306.6  1  7.12343837180411e-10  0.16566593772998073  0.8343340248723955  3.668527982187662e-08  0.0  0.0  0.0  0.0  0.0  
Exp1  5699.82  1  6.5479863967598295e-18  0.00010145046335226702  0.9992992520166648  0.0005992975199829314  0.0  0.0  0.0  0.0  0.0  
Exp1  13135.58  1  0.0008112592152492168  0.9989552452533681  0.0002334955313828283  2.6517254998715952e-17  0.0  0.0  0.0  0.0  0.0  
Exp1  14295.06  1  0.006448645951150668  0.9935177318231474  3.362222570188597e-05  3.0453943007895224e-19  0.0  0.0  0.0  0.0  0.0  
Exp1  6024.54  1  1.0528967710560939e-16  0.00029874296991021503  0.9995444598205787  0.00015679720951095716  0.0  0.0  0.0  0.0  0.0  
Exp1  5471.86  1  8.4030277995092935e-19  4.610722720979892e-05  0.9983669300051192  0.0015869627676708855  0.0  0.0  0.0  0.0  0.0  
Exp1  15775.9795  1  0.06418026326744412  0.9358165222809379  3.2144516179651445e-06  1.4389923296578202e-21  0.0  0.0  0.0  0.0  0.0  
Exp1  7163.52  1  5.763467146296729e-13  0.009352549028019965  0.9906453917616503  2.059209753439165e-06  0.0  0.0  0.0  0.0  0.0  
Exp1  12479.58  1  0.0002247515346732908  0.999032837778775  0.0007424106865513223  3.8098512746609855e-16  0.0  0.0  0.0  0.0  0.0  
Exp1  15402.88  1  0.03747820930622128  0.9625160085279958  5.782165782860312e-06  5.404522426060847e-21  0.0  0.0  0.0  0.0  0.0  
Exp1  6946.2197  1  1.2586473986974613e-13  0.005038499342224315  0.9949569716610102  4.528996639678524e-06  0.0  0.0  0.0  0.0  0.0  
Exp1  15611.16  1  0.050804951020314695  0.9491908810614805  4.167918204806725e-06  2.578518599376946e-21  0.0  0.0  0.0  0.0  0.0  
Exp1  9923.64  1  5.141717500876536e-07  0.8963665168163308  0.10363296897541162  3.6507622988376396e-11  0.0  0.0  0.0  0.0  0.0  
Exp1  17853.86  1  0.5452261820630431  0.45477373418106676  8.375589014794818e-08  7.8447090318851875e-25  0.0  0.0  0.0  0.0  0.0  
Exp1  18477.879  1  0.7224044365854788  0.27759554096778505  2.244673609394159e-08  7.055367962587649e-26  0.0  0.0  0.0  0.0  0.0  
Exp1  26549.959  1  0.999819497532076  0.0001805024679221149  1.858879848496096e-15  3.584919453543296e-38  0.0  0.0  0.0  0.0  0.0  
Exp1  8332.02  1  8.18478141820777e-10  0.17466978014581266  0.8253301855739786  3.3461730513307656e-08  0.0  0.0  0.0  0.0  0.0  
Exp1  16161.38  1  0.10783656728642187  0.8921616927005187  1.740013059526519e-06  3.6932431076076036e-22  0.0  0.0  0.0  0.0  0.0  
Exp1  6922.44  1  1.0621657505996791e-13  0.0047036040699008795  0.9952914542274472  4.941702545669429e-06  0.0  0.0  0.0  0.0  0.0  
Exp1  10919.939  1  7.159661965101859e-06  0.9857792730016187  0.014213567336074222  3.419725497553781e-13  0.0  0.0  0.0  0.0  0.0  
Exp1  11892.46  1  6.596751095825063e-05  0.9977539186671378  0.002180113821899274  4.5487557893646816e-15  0.0  0.0  0.0  0.0  0.0  
Exp1  5815.44  1  1.7940831606501613e-17  0.0001498599339651422  0.9994805976542812  0.0003695424117535357  0.0  0.0  0.0  0.0  0.0  
Exp1  11589.88  1  3.3980444760717476e-05  0.9961056310007143  0.0038603885545080525  1.694564988540168e-14  0.0  0.0  0.0  0.0  0.0  
Exp1  5550.58  1  1.725057131611739e-18  6.07228625855446e-05  0.998809066513222  0.0011302106241924679  0.0  0.0  0.0  0.0  0.0  
Exp1  9486.58  1  1.301359114410111e-07  0.7667331385328817  0.2332667310465835  2.846233219099849e-10  0.0  0.0  0.0  0.0  0.0  
Exp1  6071.28  1  1.5498019140341397e-16  0.0003476279440328097  0.9995225394077879  0.00012983264817919787  0.0  0.0  0.0  0.0  0.0  
Exp1  6733.84  1  2.701321104059187e-14  0.002705621232694082  0.9972844388071003  9.939960178489112e-06  0.0  0.0  0.0  0.0  0.0  
Exp1  8582.12  1  3.028381672936997e-09  0.2821859438500571  0.7178140398936812  1.3227880145814595e-08  0.0  0.0  0.0  0.0  0.0  
Exp1  6915.88  1  1.0134753682760578e-13  0.004615047271840273  0.9953798905477336  5.062180324793641e-06  0.0  0.0  0.0  0.0  0.0  
Exp1  13480.8  1  0.0015419771080459038  0.9983286262359023  0.0001293966560516332  6.801158051049707e-18  0.0  0.0  0.0  0.0  0.0  
Exp1  11384.88  1  2.13903972758805e-05  0.9942574408532219  0.005721168749460394  4.192262452010632e-14  0.0  0.0  0.0  0.0  0.0  
Exp1  6808.46  1  4.666412239087902e-14  0.003372723730284796  0.9966197492550289  7.52701463955837e-06  0.0  0.0  0.0  0.0  0.0  
Exp1  11820.3  1  5.643093112099015e-05  0.9974477147658571  0.0024958543030155107  6.209927711164932e-15  0.0  0.0  0.0  0.0  0.0  
Exp1  10511.58  1  2.5770645314980842e-06  0.9678759018243247  0.03212152110887583  2.267906435055027e-12  0.0  0.0  0.0  0.0  0.0  
Exp1  25412.62  1  0.9995667437039867  0.000433256295999835  1.355105313677117e-14  1.1670411652429132e-36  0.0  0.0  0.0  0.0  0.0  
Exp1  5327.54  1  2.1823850793155205e-19  2.7587028862460438e-05  0.9969900348441361  0.002982378127001499  0.0  0.0  0.0  0.0  0.0  
Exp1  11406.2  1  2.2457018225743338e-05  0.9944869895133389  0.005490553468397341  3.81325275404514e-14  0.0  0.0  0.0  0.0  0.0  
Exp1  21016.6  1  0.9778104909820972  0.022189508939148103  7.875481668782597e-11  3.856016297261236e-30  0.0  0.0  0.0  0.0  0.0  
Exp1  5921.2197  1  4.428412046242974e-17  0.0002129707675056716  0.9995481702323488  0.0002388590001454623  0.0  0.0  0.0  0.0  0.0  
Exp1  7151.2197  1  5.295219583812521e-13  0.00903509588883111  0.9909627517950523  2.152315587001129e-06  0.0  0.0  0.0  0.0  0.0  
Exp1  12020.38  1  8.673966164674915e-05  0.9981952589584556  0.0017180013798950703  2.628919892430604e-15  0.0  0.0  0.0  0.0  0.0  
Exp1  6213.96  1  4.947403535928432e-16  0.0005489410440534377  0.9993776125477019  7.344640824422676e-05  0.0  0.0  0.0  0.0  0.0  
Exp1  7653.88  1  1.4761742468680868e-11  0.03519080893644073  0.9648088269931979  3.640555996324949e-07  0.0  0.0  0.0  0.0  0.0  
Exp1  5853.16  1  2.4811241692697494e-17  0.00016997033798533574  0.9995139490126136  0.0003160806494012746  0.0  0.0  0.0  0.0  0.0  
Exp1  13479.16  1  0.0015373601879110467  0.9983328835651868  0.00012975624690223737  6.844810400477611e-18  0.0  0.0  0.0  0.0  0.0  
Exp1  6397.64  1  2.115479242159819e-15  0.0009762604805182021  0.9989879803175493  3.57592019304369e-05  0.0  0.0  0.0  0.0  0.0  
Exp1  7769.5  1  3.0502667402468313e-11  0.04730449677719379  0.9526952599136782  2.432786253003027e-07  0.0  0.0  0.0  0.0  0.0  
Exp1  7151.2197  1  5.295219583812521e-13  0.00903509588883111  0.9909627517950523  2.152315587001129e-06  0.0  0.0  0.0  0.0  0.0  
Exp1  23087.1  1  0.996908415135008  0.0030915848639167256  1.0751633617616385e-12  2.3531955035020243e-33  0.0  0.0  0.0  0.0  0.0  
Exp1  23374.1  1  0.997607372552815  0.0023926274465735035  6.11503498832577e-13  8.855554240459594e-34  0.0  0.0  0.0  0.0  0.0  
Exp1  19313.459  1  0.8745456989660175  0.12545429754235857  3.4916239097612867e-09  2.659888995320366e-27  0.0  0.0  0.0  0.0  0.0  
Exp1  8710.04  1  5.659321230695003e-09  0.3491979199621274  0.6508020663124622  8.066089219033326e-09  0.0  0.0  0.0  0.0  0.0  
Exp1  7670.28  1  1.6377674701212832e-11  0.03671500233742542  0.9632846538414128  3.43804784160189e-07  0.0  0.0  0.0  0.0  0.0  
Exp1  7699.8  1  1.9729864103374265e-11  0.03961265687501627  0.9603870329383165  3.10166937329058e-07  0.0  0.0  0.0  0.0  0.0  
Exp1  20052.28  1  0.9408747592248653  0.059125240113647476  6.614873260022609e-10  1.497738534576172e-28  0.0  0.0  0.0  0.0  0.0  
Exp1  5925.32  1  4.584788240467451e-17  0.00021587209354911372  0.9995492520552263  0.00023487585122458266  0.0  0.0  0.0  0.0  0.0  
Exp1  10673.939  1  3.898707936857945e-06  0.9767968972804142  0.023199204010585395  1.0636006396521479e-12  0.0  0.0  0.0  0.0  0.0  
Exp1  7043.8  1  2.5087283113726003e-13  0.006666458901514479  0.993330368086707  3.173011527675185e-06  0.0  0.0  0.0  0.0  0.0  
Exp1  17721.84  1  0.5032175689442115  0.49678232182521437  1.0923057410246475e-07  1.2938750183294551e-24  0.0  0.0  0.0  0.0  0.0  
Exp1  12782.16  1  0.00041064195488815596  0.999156487068697  0.0004328709764146511  1.0997029460885915e-16  0.0  0.0  0.0  0.0  0.0  
Exp1  16669.78  1  0.19910429163960028  0.800894955385145  7.529752546554122e-07  6.098849839486921e-23  0.0  0.0  0.0  0.0  0.0  
Exp1  7101.1997  1  3.745491322066081e-13  0.007846775624530407  0.9921506468631551  2.577511940043065e-06  0.0  0.0  0.0  0.0  0.0  
Exp1  6950.32  1  1.29595302574006e-13  0.005098515472095378  0.9948970230552184  4.461472556642576e-06  0.0  0.0  0.0  0.0  0.0  
Exp1  8087.66  1  2.0674643998065335e-10  0.1022347260982181  0.8977651936806396  8.001439583766865e-08  0.0  0.0  0.0  0.0  0.0  
Exp1  6959.34  1  1.3817921019450884e-13  0.0052328414284873465  0.9947628419142307  4.316657143789967e-06  0.0  0.0  0.0  0.0  0.0  
Exp1  20246.62  1  0.9515515503510809  0.04844844922042288  4.284962829903438e-10  7.092804914564042e-29  0.0  0.0  0.0  0.0  0.0  
Exp1  10435.32  1  2.113311687913292e-06  0.9625618993507884  0.03743598733428056  3.2430837906296077e-12  0.0  0.0  0.0  0.0  0.0  
Exp1  11184.8  1  1.3463233243924054e-05  0.9915472556865194  0.008439281080134222  1.0267046074396611e-13  0.0  0.0  0.0  0.0  0.0  
Exp1  18938.72  1  0.8186105088707565  0.18138948302385788  8.105385699765087e-09  1.158785119654629e-26  0.0  0.0  0.0  0.0  0.0  
Exp1  6758.44  1  3.237081868936015e-14  0.0029101824047236763  0.9970807503807625  9.067214481469618e-06  0.0  0.0  0.0  0.0  0.0  
Exp1  11107.72  1  1.1228400988483574e-05  0.9901742585545609  0.00981451304430518  1.4542574455610615e-13  0.0  0.0  0.0  0.0  0.0  
Exp1  9738.32  1  2.941441519667742e-07  0.8521517208889684  0.14784798487913378  8.774585178074618e-11  0.0  0.0  0.0  0.0  0.0  
Exp1  9208.6  1  4.787871201160805e-08  0.6354071329053453  0.364592818213073  1.002869669547728e-09  0.0  0.0  0.0  0.0  0.0  
Exp1  14833.8  1  0.015604776483168386  0.9843810426326417  1.4180884189852314e-05  4.1867572648061543e-20  0.0  0.0  0.0  0.0  0.0  
Exp1  3907.3  1  7.195492995734507e-27  2.1128428118127704e-08  0.23643204293843567  0.7635679359331363  0.0  0.0  0.0  0.0  0.0  
Exp1  15782.54  1  0.06477124879928435  0.9352255698873604  3.1813133554031807e-06  1.4060122595225659e-21  0.0  0.0  0.0  0.0  0.0  
Exp1  9153.66  1  3.8715757488952435e-08  0.6054567041267787  0.3945432558803021  1.2771618023737463e-09  0.0  0.0  0.0  0.0  0.0  
Exp1  5910.56  1  4.046285748585977e-17  0.0002056096979967175  0.9995448592006376  0.0002495311013654962  0.0  0.0  0.0  0.0  0.0  
Exp1  14115.4795  1  0.004750135441270753  0.9952048265872021  4.503797152708294e-05  5.971114680747766e-19  0.0  0.0  0.0  0.0  0.0  
Exp1  20240.06  1  0.9512252063615058  0.048774793203690436  4.348038097962029e-10  7.273397941767772e-29  0.0  0.0  0.0  0.0  0.0  
Exp1  11049.5  1  9.77802042891077e-06  0.9889857140536888  0.011004507925692988  1.893745603986706e-13  0.0  0.0  0.0  0.0  0.0  
Exp1  5830.1997  1  2.0373149032924978e-17  0.00015744172038636566  0.9994949662250049  0.00034759205460875104  0.0  0.0  0.0  0.0  0.0  
Exp1  7231.58  1  9.183059570073043e-13  0.011309439899041408  0.9886889465321672  1.613567873012991e-06  0.0  0.0  0.0  0.0  0.0  
Exp1  16209.76  1  0.11474767488043908  0.8852507157252023  1.609394358721135e-06  3.1135847778430355e-22  0.0  0.0  0.0  0.0  0.0  
Exp1  11474.26  1  2.620969444389652e-05  0.9951573744587437  0.0048164158467840544  2.8202457267410473e-14  0.0  0.0  0.0  0.0  0.0  
Exp1  5293.92  1  1.5851117269002255e-19  2.4433894678577745e-05  0.9965155155989568  0.0034600505063646734  0.0  0.0  0.0  0.0  0.0  
Exp1  6139.34  1  2.7058193361207403e-16  0.00043273798794826447  0.9994684406874148  9.882132463655987e-05  0.0  0.0  0.0  0.0  0.0  
Exp1  13849.8  1  0.00299148052911591  0.9969387741775925  6.974529329162542e-05  1.6360438105916117e-18  0.0  0.0  0.0  0.0  0.0  
Exp1  13341.399  1  0.001192892157495716  0.998643122877903  0.00016398496460124485  1.1742487034711344e-17  0.0  0.0  0.0  0.0  0.0  
Exp1  12271.3  1  0.00014677857707070028  0.998770353872905  0.0010828675500233302  9.0857545038083e-16  0.0  0.0  0.0  0.0  0.0  
Exp1  6146.7197  1  2.8731901489860483e-16  0.0004430825378520753  0.9994609647850738  9.595267707383118e-05  0.0  0.0  0.0  0.0  0.0  
Exp1  13771.899  1  0.002606118127446344  0.9973145003155254  7.938155702837397e-05  2.204757613683406e-18  0.0  0.0  0.0  0.0  0.0  
Exp1  12236.86  1  0.0001366707140288642  0.9987101655117724  0.001153163774197678  1.0501376567507419e-15  0.0  0.0  0.0  0.0  0.0  
Exp1  9379.9795  1  8.992615393393613e-08  0.720803975550573  0.27919593405900106  4.642719816593752e-10  0.0  0.0  0.0  0.0  0.0  
Exp1  9128.24  1  3.50278643167768e-08  0.5912586024432632  0.4087413611018531  1.4270192384788724e-09  0.0  0.0  0.0  0.0  0.0  
Exp1  11064.26  1  1.0128077881258578e-05  0.9893005010871224  0.010689370834819129  1.7709264135773214e-13  0.0  0.0  0.0  0.0  0.0  
Exp1  6891.28  1  8.495366833283978e-14  0.004296858097892121  0.9956976003038891  5.541598133913966e-06  0.0  0.0  0.0  0.0  0.0  
Exp1  7889.2197  1  6.361219836415849e-11  0.06373455044742944  0.9362652891942232  1.6029473522648942e-07  0.0  0.0  0.0  0.0  0.0  
Exp1  7792.46  1  3.516669797556552e-11  0.05012187500295  0.9498779003849153  2.2457696807484598e-07  0.0  0.0  0.0  0.0  0.0  
Exp1  10969.14  1  8.064441095523359e-06  0.9870970130214061  0.012894922537225462  2.7307820618380516e-13  0.0  0.0  0.0  0.0  0.0  
Exp1  6645.28  1  1.399842437511645e-14  0.0020772318860477726  0.9979089033128351  1.3864801103147182e-05  0.0  0.0  0.0  0.0  0.0  
Exp1  7252.9  1  1.0614553955868587e-12  0.0119983595821996  0.9880001451144917  1.495302247173142e-06  0.0  0.0  0.0  0.0  0.0  
Exp1  6395.18  1  2.0753116190552644e-15  0.0009688461334960004  0.998995051723626  3.610214287594059e-05  0.0  0.0  0.0  0.0  0.0  
Exp1  5313.6  1  1.9119223475170725e-19  2.6235267030755796e-05  0.9968021395390892  0.003171625193879894  0.0  0.0  0.0  0.0  0.0  
Exp1  14727.2  1  0.013154119724653128  0.9868290813748511  1.6798900495767682e-05  6.17568153555238e-20  0.0  0.0  0.0  0.0  0.0  
Exp1  7907.26  1  7.095438885032944e-11  0.06660995412871129  0.933389895280821  1.505195132259425e-07  0.0  0.0  0.0  0.0  0.0  
Exp1  13516.88  1  0.0016469477829965014  0.998231312338769  0.00012173987823445281  5.908962581330372e-18  0.0  0.0  0.0  0.0  0.0  
Exp1  24021.9  1  0.9986384649186141  0.0013615350812101982  1.756343028692597e-13  1.01609768626088e-34  0.0  0.0  0.0  0.0  0.0  
Exp1  7957.28  1  9.585028001438128e-11  0.07519223952806861  0.9248076339769391  1.263991419808759e-07  0.0  0.0  0.0  0.0  0.0  
Exp1  6648.56  1  1.434562439537283e-14  0.0020977631309647793  0.9978885425516464  1.3694317374521791e-05  0.0  0.0  0.0  0.0  0.0  
Exp1  5238.16  1  9.280072991698527e-20  1.9947646770313207e-05  0.9955472751711917  0.004432777182038045  0.0  0.0  0.0  0.0  0.0  
Exp1  14208.14  1  0.005565526715098366  0.9943957530508246  3.872023407713963e-05  4.215414541977969e-19  0.0  0.0  0.0  0.0  0.0  
Exp1  17598.84  1  0.463649310553436  0.5363505502049231  1.3924164101138404e-07  2.0553704241175344e-24  0.0  0.0  0.0  0.0  0.0  
Exp1  11780.939  1  5.179578474692993e-05  0.9972605279600951  0.002687676255150633  7.36376552459058e-15  0.0  0.0  0.0  0.0  0.0  
Exp1  26761.52  1  0.9998457679270726  0.0001542320729259708  1.2975580849276099e-15  1.9052063709870925e-38  0.0  0.0  0.0  0.0  0.0  
Exp1  14447.58  1  0.008324115880264429  0.9916496031006695  2.6281019066027174e-05  1.7274311783705628e-19  0.0  0.0  0.0  0.0  0.0  
Exp1  12077.78  1  9.795526032675946e-05  0.9983572258683533  0.00154481887131787  2.0585519086506664e-15  0.0  0.0  0.0  0.0  0.0  
Exp1  7256.18  1  1.0853329258764763e-12  0.012107828103711868  0.9878906939877481  1.4779074547955952e-06  0.0  0.0  0.0  0.0  0.0  
Exp1  20458.18  1  0.9609712695005654  0.03902873023160557  2.678290537176202e-10  3.160886482806017e-29  0.0  0.0  0.0  0.0  0.0  
Exp1  21210.94  1  0.9817190371441986  0.01828096280404369  5.175768612698437e-11  1.873959117825262e-30  0.0  0.0  0.0  0.0  0.0  
Exp1  27501.98  1  0.9999098917079013  9.01082920982714e-05  3.775043043280213e-16  2.1634989223686223e-39  0.0  0.0  0.0  0.0  0.0  
Exp1  6724.0  1  2.512224609551088e-14  0.0026277145052806816  0.9973619726901333  1.0312804560884826e-05  0.0  0.0  0.0  0.0  0.0  
Exp1  21419.22  1  0.9851197877806079  0.014880212186262426  3.312964619215543e-11  8.70100546234522e-31  0.0  0.0  0.0  0.0  0.0  
Exp1  29410.94  1  0.9999754173500938  2.458264990612496e-05  1.831558080867353e-17  1.0167200177798593e-41  0.0  0.0  0.0  0.0  0.0  
Exp1  25839.02  1  0.9996898764175177  0.0003101235824759557  6.364845168460329e-15  3.108593845197734e-37  0.0  0.0  0.0  0.0  0.0  
Exp1  12830.54  1  0.00045140690942963827  0.9991511159178731  0.00039747717269735054  9.034938920479855e-17  0.0  0.0  0.0  0.0  0.0  
Exp1  7101.1997  1  3.745491322066081e-13  0.007846775624530407  0.9921506468631551  2.577511940043065e-06  0.0  0.0  0.0  0.0  0.0  
Exp1  5243.9  1  9.808761461402234e-20  2.037046136938554e-05  0.9956588055194722  0.004320824019158441  0.0  0.0  0.0  0.0  0.0  
Exp1  14283.58  1  0.006324832297256141  0.9936409135313284  3.4254171415479e-05  3.178810060427329e-19  0.0  0.0  0.0  0.0  0.0  
Exp1  6583.78  1  8.818100851758595e-15  0.001725869095921898  0.9982566292385574  1.7501665511887973e-05  0.0  0.0  0.0  0.0  0.0  
Exp1  7323.42  1  1.7080206982869433e-12  0.014571611886850093  0.9854272246713643  1.1634400776019894e-06  0.0  0.0  0.0  0.0  0.0  
Exp1  10001.54  1  6.446577590902408e-07  0.9110297894406012  0.08896956587641296  2.5226658413450835e-11  0.0  0.0  0.0  0.0  0.0  
Exp1  16436.08  1  0.15190124488238438  0.8480976425918404  1.1125257752549664e-06  1.399065724316814e-22  0.0  0.0  0.0  0.0  0.0  
Exp1  7080.6997  1  3.2474063218440036e-13  0.007404112157335438  0.9925931120697309  2.7757726088625763e-06  0.0  0.0  0.0  0.0  0.0  
Exp1  5987.64  1  7.741776769735359e-17  0.00026487367923184974  0.9995530016325114  0.00018212468825663103  0.0  0.0  0.0  0.0  0.0  
Exp1  11066.72  1  1.0187487402962982e-05  0.9893519947524397  0.010637817759982229  1.7512793273932097e-13  0.0  0.0  0.0  0.0  0.0  
Exp1  6526.38  1  5.7047627496002506e-15  0.0014498853469579658  0.9985283328799056  2.17817731305646e-05  0.0  0.0  0.0  0.0  0.0  
Exp1  10820.72  1  5.6178251386128564e-06  0.9826854069483127  0.017308975226009386  5.394032087263417e-13  0.0  0.0  0.0  0.0  0.0  
Exp1  7985.98  1  1.1374258848202543e-10  0.08054330566591762  0.9194565798926587  1.1432768103912414e-07  0.0  0.0  0.0  0.0  0.0  
Exp1  11818.66  1  5.6230108700136615e-05  0.9974402096448916  0.00250356024640204  6.2541446337834284e-15  0.0  0.0  0.0  0.0  0.0  
Exp1  12090.08  1  0.00010052978251635273  0.9983893298340605  0.0015101403834212363  1.953734828091758e-15  0.0  0.0  0.0  0.0  0.0  
Exp1  9349.64  1  8.070391917528697e-08  0.7066799118235257  0.2933200069396145  5.329405895957628e-10  0.0  0.0  0.0  0.0  0.0  
Exp1  9197.939  1  4.5964481354901886e-08  0.629680954669092  0.37031899831517373  1.051253045566529e-09  0.0  0.0  0.0  0.0  0.0  
Exp1  23178.94  1  0.9971531250536004  0.0028468749455028454  8.968119108347523e-13  1.7190600796765276e-33  0.0  0.0  0.0  0.0  0.0  
Exp1  6280.38  1  8.410885565564127e-16  0.0006770649387902501  0.9992664175177532  5.6517543455614496e-05  0.0  0.0  0.0  0.0  0.0  
Exp1  4068.8398  1  1.0393115207853652e-25  7.891032704631786e-08  0.4264604204442732  0.5735395006453998  0.0  0.0  0.0  0.0  0.0  
Exp1  6755.16  1  3.160086901443007e-14  0.0028820881899398625  0.9971087329800415  9.178829987057384e-06  0.0  0.0  0.0  0.0  0.0  
Exp1  7400.5  1  2.8550297624554636e-12  0.017977113915186974  0.9820220004926477  8.855893102988393e-07  0.0  0.0  0.0  0.0  0.0  
Exp1  12416.439  1  0.00019771434524190452  0.9989703200462531  0.0008319656085044677  4.952260717650524e-16  0.0  0.0  0.0  0.0  0.0  
Exp1  12095.0  1  0.00010157888962841282  0.9984019440626415  0.0014964770477282642  1.913285558541083e-15  0.0  0.0  0.0  0.0  0.0  
Exp1  6303.34  1  1.0090142852594094e-15  0.0007276770863051496  0.9992206750239419  5.164788975211548e-05  0.0  0.0  0.0  0.0  0.0  
Exp1  12775.6  1  0.0004053949484731602  0.9991566932930972  0.00043791175842948624  1.1294296225375589e-16  0.0  0.0  0.0  0.0  0.0  
Exp1  14626.34  1  0.011170204763651374  0.9888100643945373  1.973084181118833e-05  8.936008292959308e-20  0.0  0.0  0.0  0.0  0.0  
Exp1  9241.4  1  5.421832021248718e-08  0.6527515966929512  0.34724834822175454  8.669740062997966e-10  0.0  0.0  0.0  0.0  0.0  
Exp1  9493.96  1  1.3342972255646716e-07  0.7696944519181781  0.2303054143770188  2.7508056944309946e-10  0.0  0.0  0.0  0.0  0.0  
Exp1  7077.42  1  3.173951307423212e-13  0.0073355173412414  0.9926616737369035  2.8089215377850195e-06  0.0  0.0  0.0  0.0  0.0  
Exp1  12226.2  1  0.00013367657810828748  0.9986904426793519  0.0011758807425388124  1.098374335656393e-15  0.0  0.0  0.0  0.0  0.0  
Exp1  12539.439  1  0.0002535947401091011  0.9990796984088186  0.00066670685107181  2.973995583703475e-16  0.0  0.0  0.0  0.0  0.0  
Exp1  7509.56  1  5.841101665772861e-12  0.024091808487524995  0.9759075882583088  6.032483250570821e-07  0.0  0.0  0.0  0.0  0.0  
Exp1  9190.56  1  4.467923743090683e-08  0.6256922738187471  0.37430768041597207  1.0860434907606318e-09  0.0  0.0  0.0  0.0  0.0  
Exp1  13366.0  1  0.0012484760150351464  0.998594273516151  0.00015725046881387704  1.0660464469577999e-17  0.0  0.0  0.0  0.0  0.0  
Exp1  17124.879  1  0.3164039446338954  0.6835957156834737  3.3968263107081063e-07  1.1841979312331634e-23  0.0  0.0  0.0  0.0  0.0  
Exp1  6546.88  1  6.667930207738969e-15  0.0015432041554444094  0.9984366543123306  2.014153221837617e-05  0.0  0.0  0.0  0.0  0.0  
Exp1  8764.9795  1  7.331643447443122e-09  0.37986963900627874  0.6201303471713313  6.490746414581105e-09  0.0  0.0  0.0  0.0  0.0  
Exp1  5852.34  1  2.4637534156943443e-17  0.00016950678635878162  0.999513339187195  0.0003171540264462382  0.0  0.0  0.0  0.0  0.0  
Exp1  5318.52  1  2.003415717882814e-19  2.6705014899135188e-05  0.9968698381969525  0.0031034567881482985  0.0  0.0  0.0  0.0  0.0  
Exp1  5183.2197  1  5.442184723789681e-20  1.630213594850067e-05  0.9943165450758863  0.00566715278816524  0.0  0.0  0.0  0.0  0.0  
Exp1  5977.8  1  7.129926595953735e-17  0.0002564844502101704  0.9995539513297249  0.00018956422006486575  0.0  0.0  0.0  0.0  0.0  
Exp1  7133.18  1  4.675203083156706e-13  0.00858813713531916  0.991409566192784  2.2966714293056853e-06  0.0  0.0  0.0  0.0  0.0  
Exp1  13015.04  1  0.0006448975035926372  0.9990673279459036  0.00028777455050380826  4.2927238980545666e-17  0.0  0.0  0.0  0.0  0.0  
Exp1  11771.1  1  5.069485286241213e-05  0.9972113374373864  0.002737967709743557  7.68477057403112e-15  0.0  0.0  0.0  0.0  0.0  
Exp1  18179.4  1  0.6433847394478249  0.3566152179285534  4.2623621771432405e-08  2.2502421897675955e-25  0.0  0.0  0.0  0.0  0.0  
Exp1  5453.0  1  7.061249099527507e-19  4.314263188869354e-05  0.9982346095754837  0.001722247792627568  0.0  0.0  0.0  0.0  0.0  
Exp1  12940.42  1  0.0005586979654678629  0.9991135166858299  0.00032778534870204064  5.79452062942684e-17  0.0  0.0  0.0  0.0  0.0  
Exp1  5065.96  1  1.70468111342262e-20  1.0522389784133754e-05  0.9903679941070382  0.009621483503177604  0.0  0.0  0.0  0.0  0.0  
Exp1  7244.6997  1  1.0039946431157596e-12  0.011728832792913448  0.9882696275055477  1.5397005349315642e-06  0.0  0.0  0.0  0.0  0.0  
Exp1  14160.58  1  0.005131859481607626  0.994826300652561  4.1839865831338616e-05  5.039166474806028e-19  0.0  0.0  0.0  0.0  0.0  
Exp1  16965.8  1  0.27187467074827615  0.7281248778339597  4.514177642784038e-07  2.108770705866759e-23  0.0  0.0  0.0  0.0  0.0  
Exp1  11556.26  1  3.152053199314209e-05  0.9958522141534962  0.004116265314490919  1.9643629581762386e-14  0.0  0.0  0.0  0.0  0.0  
Exp1  11698.12  1  4.3195112032639136e-05  0.9968140992039931  0.003142705683963839  1.0554616062452723e-14  0.0  0.0  0.0  0.0  0.0  
Exp1  9798.18  1  3.5349764093932227e-07  0.8679981145750197  0.13200153186119898  6.614043917637962e-11  0.0  0.0  0.0  0.0  0.0  
Exp1  6686.28  1  1.9000580874588456e-14  0.002348480766237431  0.9976396387339708  1.1880499772847659e-05  0.0  0.0  0.0  0.0  0.0  
Exp1  7202.88  1  7.549938704489713e-13  0.010441005564938332  0.9895572063779676  1.7880563390528434e-06  0.0  0.0  0.0  0.0  0.0  
Exp1  6674.8  1  1.7446089352709825e-14  0.0022692812977876445  0.997718313882256  1.240481993903147e-05  0.0  0.0  0.0  0.0  0.0  
Exp1  26663.94  1  0.9998341985378333  0.00016580146216526028  1.5309803699863559e-15  2.5486191379453045e-38  0.0  0.0  0.0  0.0  0.0  
Exp1  8550.96  1  2.5884311308912815e-09  0.2669807120804722  0.7330192704426198  1.4888476851136786e-08  0.0  0.0  0.0  0.0  0.0  
Exp1  10614.08  1  3.3510653356360185e-06  0.9738437212960551  0.026152927637204195  1.4051096084272194e-12  0.0  0.0  0.0  0.0  0.0  
Exp1  6690.38  1  1.958763680755136e-14  0.0023773870362191417  0.997610914059413  1.1698904348248897e-05  0.0  0.0  0.0  0.0  0.0  
Exp1  24272.0  1  0.998898927600703  0.0011010723991874704  1.0953736261495373e-13  4.470432802312675e-35  0.0  0.0  0.0  0.0  0.0  
Exp1  12621.439  1  0.00029884196781336227  0.9991253965213095  0.0005757615108768709  2.1215225718394413e-16  0.0  0.0  0.0  0.0  0.0  
Exp1  9726.84  1  2.838379406146831e-07  0.848927884257933  0.15107183181149889  9.262740410686236e-11  0.0  0.0  0.0  0.0  0.0  
Exp1  13698.92  1  0.0022880523663329896  0.997622288656309  8.965897735801149e-05  2.91914637606561e-18  0.0  0.0  0.0  0.0  0.0  
Exp1  14434.46  1  0.008144510403970018  0.9918286472396368  2.684235639316915e-05  1.813504148906428e-19  0.0  0.0  0.0  0.0  0.0  
Exp1  15362.7  1  0.03530403706199514  0.9646898040537333  6.158884271559576e-06  6.236717966657901e-21  0.0  0.0  0.0  0.0  0.0  
Exp1  8269.7  1  5.812134363807409e-10  0.15322549576265676  0.8467744617566555  4.1899474336781546e-08  0.0  0.0  0.0  0.0  0.0  
Exp1  11620.22  1  3.635540359479492e-05  0.9963200442792852  0.003643600317105161  1.4834708846921544e-14  0.0  0.0  0.0  0.0  0.0  
Exp1  5381.66  1  3.63504052002589e-19  3.349353135084542e-05  0.9976155864124004  0.0023509200562487034  0.0  0.0  0.0  0.0  0.0  
Exp1  27913.62  1  0.9999325977318069  6.740226819296616e-05  1.9296059372540068e-16  6.612761921837916e-40  0.0  0.0  0.0  0.0  0.0  
Exp1  5471.04  1  8.340018162865216e-19  4.597479504614409e-05  0.9983614318639245  0.0015925933410295204  0.0  0.0  0.0  0.0  0.0  
Exp1  8394.34  1  1.1454169805867047e-09  0.1982628454891898  0.8017371267023158  2.666307741793946e-08  0.0  0.0  0.0  0.0  0.0  
Exp1  24559.82  1  0.9991345553496972  0.0008654446502388926  6.402301776460697e-14  1.7549519956477399e-35  0.0  0.0  0.0  0.0  0.0  
Exp1  6456.68  1  3.3429879723228127e-15  0.0011713605557042842  0.9988001769186403  2.846252565212624e-05  0.0  0.0  0.0  0.0  0.0  
Exp1  12035.96  1  8.965619734766655e-05  0.9982412341576412  0.0016691096450085988  2.4598984969783605e-15  0.0  0.0  0.0  0.0  0.0  
Exp1  9966.28  1  5.822740398195574e-07  0.9046523030048517  0.09534711469128777  2.9820791572299355e-11  0.0  0.0  0.0  0.0  0.0  
Exp1  16608.28  1  0.18579151531200516  0.8142076493897235  8.352982713664473e-07  7.592414011952936e-23  0.0  0.0  0.0  0.0  0.0  
Exp1  11310.26  1  1.8022318358194436e-05  0.9933717839728265  0.0066101937087569024  5.847169864230315e-14  0.0  0.0  0.0  0.0  0.0  
Exp1  5988.46  1  7.794985405048797e-17  0.0002655840218085907  0.9995528970899418  0.00018151888824950987  0.0  0.0  0.0  0.0  0.0  
Exp1  8559.9795  1  2.7092593476829025e-09  0.27133276341295914  0.7286672194891216  1.4388659866917919e-08  0.0  0.0  0.0  0.0  0.0  
Exp1  6665.78  1  1.631263427160438e-14  0.0022088537137655495  0.9977783128509657  1.2833435252312311e-05  0.0  0.0  0.0  0.0  0.0  
Exp1  12508.28  1  0.00023816844328856222  0.9990567692849326  0.0007050622717784995  3.3828692257410173e-16  0.0  0.0  0.0  0.0  0.0  
Exp1  23366.72  1  0.997591697656346  0.002408302343033573  6.203722083447958e-13  9.079305744109087e-34  0.0  0.0  0.0  0.0  0.0
[truncated: 7,963,075 more chars]
