# Supplementary material for: Robust assessment of asymmetric division in colon cancer cells
Source: eLife. 2026 Jan 23;14:RP104528. doi: 10.7554/eLife.104528 (PMC12829991; doi:10.7554/eLife.104528)
Supplement: Source data 1. [file elife-104528-data1.zip › RawData_eLife/HCT-116_Raw_Data/Citofluorimetry_Exp/Replica 1/20240311_all_data.txt]

Exp  V450-A  Gate  
Exp0  13181.5  1  
Exp0  30732.78  1  
Exp0  24896.02  1  
Exp0  9629.26  1  
Exp0  12567.32  1  
Exp0  28253.92  1  
Exp0  12941.24  1  
Exp0  22995.26  1  
Exp0  12556.66  1  
Exp0  20668.92  1  
Exp0  14451.68  1  
Exp0  14509.899  1  
Exp0  9816.22  1  
Exp0  37530.58  0  
Exp0  13256.12  1  
Exp0  23958.76  1  
Exp0  12924.02  1  
Exp0  18487.72  1  
Exp0  12562.399  1  
Exp0  27389.64  1  
Exp0  22126.06  1  
Exp0  12080.24  1  
Exp0  19910.42  1  
Exp0  26179.32  0  
Exp0  18180.22  1  
Exp0  22582.799  1  
Exp0  11940.84  1  
Exp0  11487.38  1  
Exp0  30462.18  1  
Exp0  21301.959  1  
Exp0  11543.14  1  
Exp0  34902.48  1  
Exp0  9916.26  1  
Exp0  17449.6  1  
Exp0  19699.68  1  
Exp0  21884.98  1  
Exp0  24385.16  1  
Exp0  12162.24  1  
Exp0  11730.92  1  
Exp0  19042.86  1  
Exp0  20425.379  1  
Exp0  21334.76  1  
Exp0  16099.88  1  
Exp0  12929.76  1  
Exp0  15584.92  1  
Exp0  9821.14  1  
Exp0  15285.62  1  
Exp0  15412.72  1  
Exp0  24197.379  1  
Exp0  25533.16  0  
Exp0  24778.76  0  
Exp0  11926.08  0  
Exp0  25408.52  1  
Exp0  18070.34  0  
Exp0  29365.84  0  
Exp0  22513.1  0  
Exp0  11364.38  1  
Exp0  15481.6  1  
Exp0  14344.26  1  
Exp0  25367.52  1  
Exp0  22528.68  1  
Exp0  19429.08  1  
Exp0  26029.26  1  
Exp0  12288.52  1  
Exp0  13045.38  1  
Exp0  23903.0  1  
Exp0  25018.2  1  
Exp0  13225.78  0  
Exp0  19860.4  1  
Exp0  49934.72  0  
Exp0  22646.76  1  
Exp0  14334.42  1  
Exp0  12600.12  1  
Exp0  18239.26  1  
Exp0  28570.44  1  
Exp0  20941.16  1  
Exp0  17641.48  1  
Exp0  25022.299  1  
Exp0  25607.78  0  
Exp0  27120.68  0  
Exp0  25145.299  0  
Exp0  18837.86  1  
Exp0  25539.72  1  
Exp0  16376.22  1  
Exp0  19243.76  1  
Exp0  12864.16  0  
Exp0  13243.82  1  
Exp0  27197.76  0  
Exp0  21259.32  0  
Exp0  18938.72  1  
Exp0  20923.12  1  
Exp0  14126.96  1  
Exp0  9629.26  1  
Exp0  22499.16  1  
Exp0  21670.14  1  
Exp0  11994.96  1  
Exp0  14851.84  1  
Exp0  11132.32  1  
Exp0  22944.42  1  
Exp0  12382.82  1  
Exp0  14384.439  1  
Exp0  21180.6  1  
Exp0  11958.06  1  
Exp0  15251.18  1  
Exp0  12178.64  0  
Exp0  15064.22  1  
Exp0  11587.42  1  
Exp0  27034.58  1  
Exp0  13110.9795  1  
Exp0  21919.42  1  
Exp0  22796.82  1  
Exp0  13021.6  1  
Exp0  11604.64  1  
Exp0  22225.28  1  
Exp0  12363.14  1  
Exp0  24068.64  1  
Exp0  14755.08  1  
Exp0  24032.56  1  
Exp0  20185.94  0  
Exp0  22856.68  1  
Exp0  13156.899  1  
Exp0  10969.14  1  
Exp0  23628.299  1  
Exp0  27808.66  0  
Exp0  10217.2  1  
Exp0  20875.56  1  
Exp0  20840.3  1  
Exp0  11601.36  1  
Exp0  26042.379  1  
Exp0  12436.939  1  
Exp0  16140.88  1  
Exp0  12812.5  1  
Exp0  24835.34  1  
Exp0  12430.38  1  
Exp0  20873.1  1  
Exp0  23679.959  0  
Exp0  11563.64  1  
Exp0  19976.84  0  
Exp0  17730.04  1  
Exp0  25983.34  1  
Exp0  17320.04  1  
Exp0  22067.84  1  
Exp0  11363.56  1  
Exp0  23747.2  0  
Exp0  11594.8  1  
Exp0  16258.96  1  
Exp0  22304.82  1  
Exp0  27935.76  1  
Exp0  15710.38  1  
Exp0  20705.82  1  
Exp0  18228.6  1  
Exp0  21423.32  1  
Exp0  22271.2  1  
Exp0  26885.34  1  
Exp0  25301.1  1  
Exp0  22349.1  1  
Exp0  9407.86  1  
Exp0  24396.64  1  
Exp0  14597.64  1  
Exp0  13022.42  1  
Exp0  22365.5  1  
Exp0  32346.54  0  
Exp0  25800.48  1  
Exp0  26660.66  1  
Exp0  21062.52  1  
Exp0  11828.5  1  
Exp0  13543.939  1  
Exp0  32171.879  0  
Exp0  16495.94  1  
Exp0  14259.8  1  
Exp0  10341.02  1  
Exp0  29548.7  0  
Exp0  14884.64  1  
Exp0  23716.04  0  
Exp0  14214.7  1  
Exp0  14601.74  1  
Exp0  24571.299  1  
Exp0  25110.04  1  
Exp0  24891.92  1  
Exp0  23502.84  0  
Exp0  29017.34  1  
Exp0  23042.82  1  
Exp0  29520.0  1  
Exp0  26591.78  0  
Exp0  23452.82  1  
Exp0  22524.58  1  
Exp0  14074.4795  1  
Exp0  17584.9  1  
Exp0  12499.26  1  
Exp0  13051.939  1  
Exp0  16955.14  1  
Exp0  15490.62  1  
Exp0  23301.94  0  
Exp0  20808.32  0  
Exp0  14222.899  1  
Exp0  20571.34  1  
Exp0  12949.439  1  
Exp0  28361.34  0  
Exp0  29894.74  0  
Exp0  31071.44  1  
Exp0  18404.9  1  
Exp0  14115.4795  1  
Exp0  14719.0  1  
Exp0  9873.62  1  
Exp0  22703.34  1  
Exp0  19579.959  1  
Exp0  12318.04  1  
Exp0  17620.16  1  
Exp0  26878.78  0  
Exp0  27884.1  0  
Exp0  12602.58  1  
Exp0  21064.16  1  
Exp0  15466.84  1  
Exp0  19327.4  1  
Exp0  17288.06  1  
Exp0  46339.84  0  
Exp0  30371.98  1  
Exp0  16468.06  1  
Exp0  11793.24  1  
Exp0  11405.38  1  
Exp0  8719.88  1  
Exp0  27201.86  1  
Exp0  23529.9  1  
Exp0  21280.64  1  
Exp0  23992.379  1  
Exp0  29285.48  1  
Exp0  27225.64  1  
Exp0  11069.18  1  
Exp0  20502.459  1  
Exp0  11144.62  1  
Exp0  8145.88  1  
Exp0  32444.12  0  
Exp0  21200.28  1  
Exp0  27880.0  1  
Exp0  26686.08  1  
Exp0  13077.36  1  
Exp0  11951.5  0  
Exp0  21911.22  1  
Exp0  16783.76  1  
Exp0  21673.42  1  
Exp0  14071.2  1  
Exp0  18381.94  1  
Exp0  12032.68  1  
Exp0  19458.6  0  
Exp0  21930.9  1  
Exp0  15398.78  1  
Exp0  24322.84  1  
Exp0  21352.8  1  
Exp0  15876.84  1  
Exp0  21716.06  1  
Exp0  29829.14  1  
Exp0  21473.34  1  
Exp0  12853.5  1  
Exp0  29936.56  1  
Exp0  24558.18  1  
Exp0  8979.0  1  
Exp0  14587.8  1  
Exp0  21933.36  1  
Exp0  18613.18  1  
Exp0  22194.12  1  
Exp0  19415.959  1  
Exp0  33414.18  1  
Exp0  17355.3  1  
Exp0  16878.06  1  
Exp0  25979.24  0  
Exp0  13622.66  1  
Exp0  20085.08  0  
Exp0  26640.98  0  
Exp0  15006.82  0  
Exp0  19399.56  0  
Exp0  23334.74  1  
Exp0  20300.74  1  
Exp0  12309.02  1  
Exp0  24317.1  1  
Exp0  9581.7  1  
Exp0  22891.94  1  
Exp0  14661.6  1  
Exp0  23318.34  0  
Exp0  39555.16  1  
Exp0  25181.379  1  
Exp0  20968.22  1  
Exp0  20598.4  0  
Exp0  23268.32  1  
Exp0  21738.2  1  
Exp0  25184.66  1  
Exp0  30795.1  1  
Exp0  25139.56  1  
Exp0  12149.12  1  
Exp0  13644.8  1  
Exp0  15169.18  1  
Exp0  29310.08  1  
Exp0  25079.7  1  
Exp0  25009.18  1  
Exp0  30148.12  0  
Exp0  22458.16  1  
Exp0  18368.82  1  
Exp0  13551.32  1  
Exp0  20049.82  1  
Exp0  21908.76  0  
Exp0  25460.18  1  
Exp0  10172.92  1  
Exp0  22042.42  1  
Exp0  14515.64  0  
Exp0  13037.18  1  
Exp0  13533.28  0  
Exp0  30934.5  0  
Exp0  10324.62  1  
Exp0  21124.02  1  
Exp0  16060.52  1  
Exp0  9092.9795  0  
Exp0  15093.74  1  
Exp0  14089.24  1  
Exp0  37125.5  1  
Exp0  13630.86  1  
Exp0  38820.44  1  
Exp0  10390.22  0  
Exp0  21077.28  0  
Exp0  11521.82  1  
Exp0  8271.34  1  
Exp0  26273.62  1  
Exp0  27000.959  1  
Exp0  30225.2  1  
Exp0  25722.58  1  
Exp0  14539.42  1  
Exp0  13017.5  1  
Exp0  27341.26  1  
Exp0  23430.68  1  
Exp0  24930.459  1  
Exp0  18343.4  1  
Exp0  21419.22  0  
Exp0  26423.68  1  
Exp0  17064.2  1  
Exp0  12030.22  1  
Exp0  5607.16  0  
Exp0  34575.3  0  
Exp0  20939.52  1  
Exp0  14471.36  1  
Exp0  18805.879  1  
Exp0  21160.1  1  
Exp0  19010.06  0  
Exp0  21035.459  1  
Exp0  25639.76  0  
Exp0  17181.459  1  
Exp0  32367.86  0  
Exp0  21504.5  1  
Exp0  12158.96  1  
Exp0  31365.0  0  
Exp0  21590.6  1  
Exp0  27547.08  1  
Exp0  20532.8  0  
Exp0  27306.0  1  
Exp0  10077.8  1  
Exp0  13689.899  1  
Exp0  21815.28  0  
Exp0  27456.879  1  
Exp0  13558.7  1  
Exp0  18876.4  1  
Exp0  16784.58  1  
Exp0  115595.4  0  
Exp0  14124.5  1  
Exp0  12748.54  1  
Exp0  12016.28  1  
Exp0  25970.22  0  
Exp0  19232.28  0  
Exp0  29046.86  1  
Exp0  24574.58  0  
Exp0  31160.82  0  
Exp0  32977.12  0  
Exp0  35939.78  0  
Exp0  21467.6  1  
Exp0  26164.56  1  
Exp0  18727.98  1  
Exp0  13095.399  1  
Exp0  29237.92  1  
Exp0  20222.02  1  
Exp0  11640.72  1  
Exp0  17844.84  1  
Exp0  12841.2  1  
Exp0  22550.0  1  
Exp0  20115.42  1  
Exp0  31546.219  0  
Exp0  16851.0  1  
Exp0  16960.06  1  
Exp0  9863.78  1  
Exp0  24648.379  1  
Exp0  15085.54  1  
Exp0  25208.44  1  
Exp0  22267.92  1  
Exp0  14878.08  1  
Exp0  24156.379  1  
Exp0  23036.26  1  
Exp0  30209.62  0  
Exp0  21136.32  1  
Exp0  14020.36  1  
Exp0  12767.399  1  
Exp0  11729.28  1  
Exp0  19396.28  1  
Exp0  14152.38  1  
Exp0  15288.08  1  
Exp0  30958.28  1  
Exp0  17103.56  0  
Exp0  15552.939  1  
Exp0  22359.76  1  
Exp0  11745.68  1  
Exp0  14595.18  1  
Exp0  10857.62  1  
Exp0  27101.82  0  
Exp0  16809.18  1  
Exp0  19796.44  1  
Exp0  10361.52  0  
Exp0  10397.6  1  
Exp0  8624.76  1  
Exp0  13771.08  1  
Exp0  24900.94  1  
Exp0  13967.06  1  
Exp0  23790.66  0  
Exp0  25428.2  1  
Exp0  24859.12  0  
Exp0  29694.66  1  
Exp0  19909.6  1  
Exp0  19821.86  1  
Exp0  24914.879  1  
Exp0  60102.72  0  
Exp0  24718.9  0  
Exp0  8792.86  0  
Exp0  19695.58  1  
Exp0  23469.22  0  
Exp0  29388.799  0  
Exp0  26728.72  0  
Exp0  23060.86  1  
Exp0  25628.28  0  
Exp0  23196.98  1  
Exp0  10392.68  0  
Exp0  9830.16  1  
Exp0  24096.52  1  
Exp0  13998.22  1  
Exp0  22563.94  1  
Exp0  18304.86  1  
Exp0  11142.9795  1  
Exp0  9369.32  1  
Exp0  21101.879  1  
Exp0  23417.56  1  
Exp0  21321.64  1  
Exp0  27779.959  1  
Exp0  18096.58  1  
Exp0  12112.22  1  
Exp0  32983.68  1  
Exp0  31151.799  0  
Exp0  13775.18  1  
Exp0  12755.92  1  
Exp0  11194.64  1  
Exp0  26059.6  0  
Exp0  22826.34  1  
Exp0  32973.02  1  
Exp0  20384.379  1  
Exp0  33532.258  0  
Exp0  15009.28  1  
Exp0  28964.04  0  
Exp0  26306.42  0  
Exp0  21247.02  1  
Exp0  18341.76  1  
Exp0  11648.92  1  
Exp0  21432.34  1  
Exp0  10336.92  0  
Exp0  18122.0  1  
Exp0  23658.64  1  
Exp0  11136.42  1  
Exp0  19907.959  1  
Exp0  13054.399  1  
Exp0  16021.9795  1  
Exp0  26436.799  1  
Exp0  21264.24  1  
Exp0  39648.64  1  
Exp0  20933.78  1  
Exp0  23170.74  1  
Exp0  16243.38  1  
Exp0  29091.14  1  
Exp0  12110.58  1  
Exp0  10296.74  1  
Exp0  14484.4795  1  
Exp0  21998.959  0  
Exp0  14525.4795  0  
Exp0  12399.22  1  
Exp0  26583.58  0  
Exp0  21432.34  1  
Exp0  13951.4795  1  
Exp0  12213.08  1  
Exp0  27533.959  1  
Exp0  19330.68  1  
Exp0  32323.58  1  
Exp0  17731.68  1  
Exp0  12764.939  1  
Exp0  20025.22  1  
Exp0  29482.28  1  
Exp0  12704.26  1  
Exp0  26740.2  1  
Exp0  12388.56  0  
Exp0  35879.1  1  
Exp0  15487.34  1  
Exp0  9671.08  1  
Exp0  27137.08  1  
Exp0  18735.36  1  
Exp0  19504.52  1  
Exp0  21989.12  0  
Exp0  13666.939  1  
Exp0  13731.72  1  
Exp0  24445.84  1  
Exp0  29524.92  0  
Exp0  24368.76  1  
Exp0  12855.96  1  
Exp0  27430.64  0  
Exp0  15999.02  0  
Exp0  23727.52  0  
Exp0  24857.48  1  
Exp0  21638.98  1  
Exp0  13118.36  1  
Exp0  14806.74  1  
Exp0  14311.46  1  
Exp0  25621.72  1  
Exp0  31150.16  1  
Exp0  13814.54  1  
Exp0  25237.959  1  
Exp0  25525.78  1  
Exp0  11222.52  1  
Exp0  11757.16  1  
Exp0  16493.48  1  
Exp0  11900.66  1  
Exp0  29693.02  1  
Exp0  11604.64  1  
Exp0  18755.04  1  
Exp0  21218.32  1  
Exp0  18356.52  1  
Exp0  11839.9795  1  
Exp0  14742.78  1  
Exp0  14828.88  1  
Exp0  12955.18  1  
Exp0  11869.5  1  
Exp0  16314.72  1  
Exp0  26459.76  1  
Exp0  22090.8  1  
Exp0  11649.74  1  
Exp0  12700.16  1  
Exp0  18769.8  0  
Exp0  10184.4  1  
Exp0  23674.22  1  
Exp0  22179.36  1  
Exp0  32732.76  0  
Exp0  18312.24  1  
Exp0  33268.22  1  
Exp0  24641.82  1  
Exp0  11247.12  1  
Exp0  26994.4  1  
Exp0  9943.32  0  
Exp0  11515.26  1  
Exp0  22364.68  1  
Exp0  13136.399  1  
Exp0  25756.2  1  
Exp0  26497.48  0  
Exp0  13839.96  0  
Exp0  30583.54  0  
Exp0  33072.24  0  
Exp0  32725.379  0  
Exp0  12317.22  1  
Exp0  13376.66  1  
Exp0  12866.62  1  
Exp0  23008.379  1  
Exp0  22796.0  0  
Exp0  24732.02  1  
Exp0  12924.02  1  
Exp0  14254.06  1  
Exp0  12474.66  1  
Exp0  19533.22  1  
Exp0  10820.72  1  
Exp0  14434.46  1  
Exp0  18607.44  1  
Exp0  29887.36  1  
Exp0  16791.14  1  
Exp0  14049.06  1  
Exp0  12094.18  1  
Exp0  31818.459  0  
Exp0  15010.1  1  
Exp0  21002.66  1  
Exp0  14463.16  1  
Exp0  25842.299  1  
Exp0  32519.56  0  
Exp0  21041.2  1  
Exp0  12167.16  1  
Exp0  16597.62  1  
Exp0  21208.48  1  
Exp0  21926.8  1  
Exp0  36016.04  1  
Exp0  45316.48  0  
Exp0  9881.0  1  
Exp0  22122.78  1  
Exp0  14082.68  1  
Exp0  23504.48  0  
Exp0  9993.34  1  
Exp0  23079.72  1  
Exp0  10019.58  1  
Exp0  22483.58  1  
Exp0  10544.38  1  
Exp0  13475.06  1  
Exp0  24624.6  0  
Exp0  24238.379  1  
Exp0  29688.92  0  
Exp0  11930.18  1  
Exp0  12313.12  1  
Exp0  14532.04  1  
Exp0  11338.14  1  
Exp0  24846.0  1  
Exp0  20814.06  1  
Exp0  28428.58  0  
Exp0  31702.84  0  
Exp0  26144.879  0  
Exp0  28453.18  1  
Exp0  34690.918  1  
Exp0  11227.439  1  
Exp0  15184.76  1  
Exp0  16127.76  1  
Exp0  24235.92  1  
Exp0  30561.4  0  
Exp0  20254.82  1  
Exp0  14097.439  1  
Exp0  22388.459  1  
Exp0  13325.0  1  
Exp0  25103.48  1  
Exp0  14577.14  1  
Exp0  16456.58  1  
Exp0  14091.7  1  
Exp0  24098.16  1  
Exp0  32795.9  0  
Exp0  18158.08  1  
Exp0  13336.4795  1  
Exp0  12047.439  1  
Exp0  20399.14  1  
Exp0  19002.68  1  
Exp0  13244.64  1  
Exp0  29589.7  0  
Exp0  21671.78  1  
Exp0  16064.62  1  
Exp0  11978.56  0  
Exp0  29525.74  1  
Exp0  15416.82  1  
Exp0  32602.379  0  
Exp0  27624.16  1  
Exp0  16968.26  1  
Exp0  12734.6  1  
Exp0  10354.14  1  
Exp0  22153.12  1  
Exp0  25242.06  1  
Exp0  23700.459  1  
Exp0  11303.7  0  
Exp0  28989.459  0  
Exp0  19883.36  1  
Exp0  14472.18  1  
Exp0  31866.84  1  
Exp0  30514.66  1  
Exp0  17809.58  1  
Exp0  21527.459  0  
Exp0  15259.38  1  
Exp0  27272.379  1  
Exp0  20831.28  1  
Exp0  15241.34  1  
Exp0  24745.959  0  
Exp0  9542.34  1  
Exp0  13130.66  1  
Exp0  26335.12  1  
Exp0  27028.02  1  
Exp0  23050.2  1  
Exp0  26558.16  1  
Exp0  14186.0  1  
Exp0  21909.58  1  
Exp0  27697.14  0  
Exp0  36296.48  0  
Exp0  11208.58  1  
Exp0  17044.52  1  
Exp0  41650.258  0  
Exp0  23175.66  1  
Exp0  20278.6  1  
Exp0  23841.5  0  
Exp0  30966.48  0  
Exp0  23824.28  0  
Exp0  31089.48  1  
Exp0  20101.48  0  
Exp0  24014.52  1  
Exp0  18116.26  1  
Exp0  16782.94  1  
Exp0  21383.14  1  
Exp0  26888.62  1  
Exp0  14684.56  1  
Exp0  16909.22  1  
Exp0  24815.66  0  
Exp0  14413.96  1  
Exp0  12680.4795  1  
Exp0  22568.04  1  
Exp0  12104.02  1  
Exp0  23207.64  1  
Exp0  14801.0  1  
Exp0  12860.88  1  
Exp0  31898.82  1  
Exp0  15787.46  1  
Exp0  16893.64  1  
Exp0  17497.98  1  
Exp0  20440.959  1  
Exp0  17879.28  1  
Exp0  11072.46  1  
Exp0  18342.58  1  
Exp0  22803.379  1  
Exp0  23132.2  0  
Exp0  17393.02  1  
Exp0  27115.76  1  
Exp0  14869.06  1  
Exp0  21899.74  1  
Exp0  11357.82  1  
Exp0  33923.4  0  
Exp0  12433.66  1  
Exp0  20397.5  1  
Exp0  18526.26  1  
Exp0  11985.12  1  
Exp0  24528.66  0  
Exp0  21140.42  1  
Exp0  24021.9  1  
Exp0  26244.1  0  
Exp0  12509.92  0  
Exp0  14805.92  1  
Exp0  30229.299  0  
Exp0  16797.7  1  
Exp0  26582.76  1  
Exp0  26791.04  1  
Exp0  14465.62  1  
Exp0  18770.62  1  
Exp0  14545.16  1  
Exp0  32740.959  1  
Exp0  10796.939  1  
Exp0  19823.5  1  
Exp0  18562.34  1  
Exp0  16299.14  1  
Exp0  26039.92  1  
Exp0  15651.34  1  
Exp0  15793.2  1  
Exp0  27091.98  1  
Exp0  23638.959  1  
Exp0  22128.52  1  
Exp0  21834.959  0  
Exp0  19187.18  1  
Exp0  26026.799  1  
Exp0  24712.34  1  
Exp0  31540.48  1  
Exp0  11926.899  1  
Exp0  11045.4  1  
Exp0  19698.04  1  
Exp0  27743.06  1  
Exp0  17502.9  1  
Exp0  14000.68  1  
Exp0  21561.9  1  
Exp0  13411.1  1  
Exp0  31517.52  0  
Exp0  18846.879  1  
Exp0  11999.88  1  
Exp0  12068.76  1  
Exp0  24193.28  1  
Exp0  13947.38  1  
Exp0  27021.459  1  
Exp0  30987.799  1  
Exp0  8846.16  1  
Exp0  14732.939  1  
Exp0  30961.56  0  
Exp0  29184.62  1  
Exp0  13417.66  0  
Exp0  12976.5  1  
Exp0  21923.52  0  
Exp0  15489.8  1  
Exp0  19165.86  1  
Exp0  10631.3  1  
Exp0  18173.66  1  
Exp0  16251.58  1  
Exp0  11767.0  1  
Exp0  16901.84  1  
Exp0  31939.82  0  
Exp0  17358.58  1  
Exp0  15504.56  1  
Exp0  24228.54  1  
Exp0  13441.439  1  
Exp0  22093.26  1  
Exp0  23165.82  1  
Exp0  26915.68  1  
Exp0  16710.78  1  
Exp0  25848.86  1  
Exp0  27958.72  1  
Exp0  17502.9  1  
Exp0  25269.94  1  
Exp0  11818.66  1  
Exp0  13451.28  1  
Exp0  32340.799  1  
Exp0  24296.6  1  
Exp0  20486.879  1  
Exp0  13339.76  1  
Exp0  16680.44  1  
Exp0  18249.92  1  
Exp0  20618.9  1  
Exp0  11844.08  0  
Exp0  31052.58  1  
Exp0  12725.58  1  
Exp0  23915.299  1  
Exp0  18032.62  1  
Exp0  11885.899  1  
Exp0  11298.78  1  
Exp0  13814.54  1  
Exp0  20796.02  1  
Exp0  20822.26  1  
Exp0  18225.32  1  
Exp0  22968.2  1  
Exp0  17281.5  1  
Exp0  21658.66  1  
Exp0  12462.36  1  
Exp0  13063.42  1  
Exp0  29146.08  1  
Exp0  13654.64  0  
Exp0  31489.64  0  
Exp0  27747.98  1  
Exp0  12944.52  1  
Exp0  12565.68  1  
Exp0  28629.48  1  
Exp0  21506.959  0  
Exp0  11290.58  1  
Exp0  21386.42  1  
Exp0  17409.42  1  
Exp0  18349.959  1  
Exp0  18496.74  1  
Exp0  17421.72  1  
Exp0  32157.12  0  
Exp0  25817.7  1  
Exp0  14955.16  1  
Exp0  25027.22  1  
Exp0  27788.98  1  
Exp0  42056.98  0  
Exp0  22783.7  1  
Exp0  16491.02  1  
Exp0  23075.62  1  
Exp0  25346.2  1  
Exp0  15335.64  1  
Exp0  15926.04  1  
Exp0  23754.58  1  
Exp0  26888.62  0  
Exp0  13634.14  1  
Exp0  14404.12  1  
Exp0  25966.12  1  
Exp0  16132.68  1  
Exp0  19475.82  1  
Exp0  14382.8  1  
Exp0  17101.1  1  
Exp0  12037.6  1  
Exp0  24467.98  0  
Exp0  11306.9795  1  
Exp0  22138.36  1  
Exp0  23673.4  1  
Exp0  13633.32  1  
Exp0  19638.18  1  
Exp0  17817.78  1  
Exp0  13465.22  1  
Exp0  17856.32  1  
Exp0  11859.66  1  
Exp0  13529.18  1  
Exp0  11438.18  1  
Exp0  9891.66  1  
Exp0  35178.82  1  
Exp0  18176.94  1  
Exp0  26299.04  1  
Exp0  24264.62  1  
Exp0  28902.54  0  
Exp0  12394.3  1  
Exp0  21503.68  1  
Exp0  28782.82  1  
Exp0  23052.66  1  
Exp0  9594.82  1  
Exp0  17023.2  1  
Exp0  10345.939  1  
Exp0  25566.78  0  
Exp0  11753.06  1  
Exp0  20645.14  1  
Exp0  27884.92  1  
Exp0  16006.399  1  
Exp0  32023.459  0  
Exp0  10192.6  1  
Exp0  33706.918  0  
Exp0  11849.0  1  
Exp0  30724.58  1  
Exp0  13284.82  1  
Exp0  15060.939  1  
Exp0  27347.82  0  
Exp0  11850.64  0  
Exp0  10569.8  1  
Exp0  22015.36  1  
Exp0  25632.379  1  
Exp0  14042.5  1  
Exp0  22396.66  1  
Exp0  24667.24  1  
Exp0  10538.64  1  
Exp0  26599.16  0  
Exp0  32428.54  0  
Exp0  26626.22  1  
Exp0  21335.58  1  
Exp0  9560.38  1  
Exp0  14250.78  1  
Exp0  11620.22  1  
Exp0  16445.1  1  
Exp0  25279.78  1  
Exp0  27517.56  1  
Exp0  14451.68  1  
Exp0  21821.02  1  
Exp0  19977.66  1  
Exp0  24023.54  1  
Exp0  12868.26  0  
Exp0  13969.52  1  
Exp0  14688.66  1  
Exp0  24048.959  1  
Exp0  27709.44  1  
Exp0  14437.74  1  
Exp0  16636.98  1  
Exp0  33219.02  0  
Exp0  21435.62  0  
Exp0  13055.22  0  
Exp0  12767.399  1  
Exp0  11351.26  1  
Exp0  21291.3  1  
Exp0  14752.62  1  
Exp0  16532.84  1  
Exp0  19536.5  1  
Exp0  21481.54  0  
Exp0  21915.32  1  
Exp0  26829.58  1  
Exp0  21033.0  1  
Exp0  24111.28  1  
Exp0  10940.439  0  
Exp0  17761.2  0  
Exp0  15116.7  1  
Exp0  12456.62  1  
Exp0  22178.54  1  
Exp0  19062.54  1  
Exp0  19289.68  1  
Exp0  22419.62  0  
Exp0  10517.32  1  
Exp0  35421.54  0  
Exp0  17099.459  1  
Exp0  28226.04  1  
Exp0  9463.62  0  
Exp0  10386.12  0  
Exp0  10373.0  1  
Exp0  29838.16  1  
Exp0  30286.7  1  
Exp0  10448.439  1  
Exp0  30266.2  1  
Exp0  23038.72  0  
Exp0  22276.94  1  
Exp0  26877.14  0  
Exp0  10034.34  1  
Exp0  11057.7  1  
Exp0  22634.459  1  
Exp0  28261.299  1  
Exp0  26390.06  1  
Exp0  11452.939  1  
Exp0  31841.42  0  
Exp0  13436.52  1  
Exp0  22041.6  1  
Exp0  25634.02  1  
Exp0  22206.42  0  
Exp0  26876.32  1  
Exp0  10236.06  1  
Exp0  27187.1  1  
Exp0  26440.9  1  
Exp0  17417.62  1  
Exp0  24816.48  1  
Exp0  12128.62  1  
Exp0  26823.84  1  
Exp0  16401.64  1  
Exp0  14617.32  1  
Exp0  23381.48  1  
Exp0  11634.9795  1  
Exp0  10779.72  1  
Exp0  9822.78  1  
Exp0  15751.38  1  
Exp0  22091.62  1  
Exp0  11691.56  1  
Exp0  21352.8  1  
Exp0  19238.02  0  
Exp0  29018.98  0  
Exp0  22010.44  0  
Exp0  20340.92  1  
Exp0  15275.78  1  
Exp0  24272.0  1  
Exp0  20573.8  1  
Exp0  26927.98  1  
Exp0  17729.22  1  
Exp0  19826.78  1  
Exp0  11239.74  1  
Exp0  15397.14  0  
Exp0  25465.92  0  
Exp0  17976.86  1  
Exp0  7812.96  0  
Exp0  25201.879  1  
Exp0  23664.379  0  
Exp0  26087.48  1  
Exp0  31391.24  1  
Exp0  26631.959  1  
Exp0  25290.44  1  
Exp0  19398.74  0  
Exp0  13370.92  1  
Exp0  25851.32  1  
Exp0  11544.78  1  
Exp0  19359.379  1  
Exp0  23138.76  1  
Exp0  32099.719  0  
Exp0  9880.18  1  
Exp0  18692.72  1  
Exp0  25298.64  1  
Exp0  14025.28  1  
Exp0  22677.92  1  
Exp0  11975.28  1  
Exp0  12602.58  1  
Exp0  15165.899  1  
Exp0  27120.68  1  
Exp0  14706.7  1  
Exp0  12351.66  1  
Exp0  31799.6  1  
Exp0  20720.58  1  
Exp0  13129.02  1  
Exp0  19207.68  1  
Exp0  31313.34  1  
Exp0  24311.36  0  
Exp0  33502.74  1  
Exp0  19301.16  1  
Exp0  29360.92  1  
Exp0  24472.9  1  
Exp0  15025.68  1  
Exp0  26891.08  1  
Exp0  12605.86  1  
Exp0  11574.3  1  
Exp0  22207.24  1  
Exp0  11734.2  1  
Exp0  21966.98  1  
Exp0  27009.16  1  
Exp0  23716.04  0  
Exp0  19684.1  0  
Exp0  9982.68  1  
Exp0  16913.32  0  
Exp0  27167.42  1  
Exp0  21611.1  1  
Exp0  24497.5  1  
Exp0  13476.7  1  
Exp0  28172.74  1  
Exp0  17938.32  1  
Exp0  20837.84  1  
Exp0  21044.48  1  
Exp0  23047.74  0  
Exp0  14550.899  1  
Exp0  19066.64  0  
Exp0  13973.62  1  
Exp0  20677.94  1  
Exp0  13401.26  1  
Exp0  22750.9  1  
Exp0  24951.78  0  
Exp0  11927.72  1  
Exp0  33094.38  0  
Exp0  23624.2  0  
Exp0  16108.899  1  
Exp0  18515.6  1  
Exp0  13001.1  1  
Exp0  11063.439  0  
Exp0  13842.42  1  
Exp0  12679.66  1  
Exp0  14787.88  1  
Exp0  18939.54  1  
Exp0  24964.08  1  
Exp0  21960.42  0  
Exp0  12117.14  1  
Exp0  26966.52  0  
Exp0  16095.78  1  
Exp0  31446.18  1  
Exp0  19451.22  1  
Exp0  20863.26  0  
Exp0  10646.88  1  
Exp0  24717.26  1  
Exp0  15994.92  1  
Exp0  31888.16  0  
Exp0  12628.82  1  
Exp0  22075.22  1  
Exp0  12081.06  1  
Exp0  15689.88  1  
Exp0  10881.4  1  
Exp0  10270.5  1  
Exp0  37237.02  0  
Exp0  30669.64  0  
Exp0  32633.54  0  
Exp0  22730.4  1  
Exp0  21443.82  0  
Exp0  18090.84  0  
Exp0  24878.799  0  
Exp0  23106.78  1  
Exp0  23950.56  1  
Exp0  12551.74  1  
Exp0  8537.02  1  
Exp0  11452.939  0  
Exp0  13298.76  1  
Exp0  23666.84  1  
Exp0  15257.74  1  
Exp0  23155.16  0  
Exp0  43335.36  0  
Exp0  11776.02  1  
Exp0  46467.758  0  
Exp0  21093.68  1  
Exp0  11159.38  1  
Exp0  10522.24  1  
Exp0  10129.46  1  
Exp0  35952.9  0  
Exp0  29063.26  0  
Exp0  16201.56  1  
Exp0  21619.3  1  
Exp0  16118.74  1  
Exp0  20231.04  1  
Exp0  18809.16  1  
Exp0  23369.18  0  
Exp0  10402.52  0  
Exp0  17921.92  1  
Exp0  12566.5  1  
Exp0  13557.06  1  
Exp0  26510.6  1  
Exp0  10277.88  1  
Exp0  26189.16  1  
Exp0  32266.18  0  
Exp0  13766.9795  1  
Exp0  9476.74  1  
Exp0  17477.48  1  
Exp0  27742.24  1  
Exp0  23032.98  1  
Exp0  24664.78  1  
Exp0  25633.2  1  
Exp0  22973.94  1  
Exp0  25902.16  1  
Exp0  25839.84  1  
Exp0  12810.04  1  
Exp0  16686.18  1  
Exp0  11006.04  1  
Exp0  21515.16  1  
Exp0  15977.7  1  
Exp0  15813.7  0  
Exp0  22399.12  1  
Exp0  9898.22  0  
Exp0  31726.62  1  
Exp0  23851.34  0  
Exp0  29053.42  1  
Exp0  26490.1  1  
Exp0  25491.34  1  
Exp0  21825.12  1  
Exp0  24181.799  1  
Exp0  11644.82  1  
Exp0  11721.08  1  
Exp0  19936.66  1  
Exp0  23311.78  1  
Exp0  15990.0  1  
Exp0  28608.16  0  
Exp0  18795.22  1  
Exp0  11309.439  1  
Exp0  29324.02  1  
Exp0  22999.36  1  
Exp0  14750.9795  1  
Exp0  28352.32  1  
Exp0  12911.72  1  
Exp0  26818.92  1  
Exp0  18541.84  1  
Exp0  22035.86  1  
Exp0  17361.04  1  
Exp0  23821.0  1  
Exp0  12718.2  1  
Exp0  19941.58  1  
Exp0  22486.04  1  
Exp0  14685.38  1  
Exp0  10974.06  1  
Exp0  13671.86  1  
Exp0  21619.3  1  
Exp0  22995.26  1  
Exp0  13531.64  1  
Exp0  28722.959  0  
Exp0  11439.0  1  
Exp0  24650.84  1  
Exp0  12042.52  1  
Exp0  11353.72  1  
Exp0  31252.66  0  
Exp0  26672.14  1  
Exp0  10476.32  1  
Exp0  11072.46  1  
Exp0  21597.16  0  
Exp0  24638.54  1  
Exp0  32432.64  1  
Exp0  31197.72  1  
Exp0  9270.1  1  
Exp0  11466.88  1  
Exp0  32130.879  1  
Exp0  15636.58  1  
Exp0  29157.56  0  
Exp0  28437.6  0  
Exp0  22700.06  1  
Exp0  29291.22  1  
Exp0  10144.22  1  
Exp0  12597.66  1  
Exp0  24339.24  1  
Exp0  18943.64  1  
Exp0  21051.86  0  
Exp0  21611.92  0  
Exp0  24415.5  1  
Exp0  27906.24  0  
Exp0  15238.88  1  
Exp0  11675.16  1  
Exp0  19576.68  0  
Exp0  20900.98  1  
Exp0  11789.14  1  
Exp0  17514.379  1  
Exp0  11885.899  1  
Exp0  17685.76  1  
Exp0  21327.379  0  
Exp0  21056.78  1  
Exp0  21242.1  0  
Exp0  14631.26  1  
Exp0  20731.24  1  
Exp0  28236.7  1  
Exp0  30219.459  0  
Exp0  18853.44  1  
Exp0  22669.72  0  
Exp0  12252.439  1  
Exp0  31254.299  1  
Exp0  14190.92  1  
Exp0  15387.3  1  
Exp0  9766.2  1  
Exp0  15702.18  1  
Exp0  27865.24  0  
Exp0  14597.64  1  
Exp0  31122.28  1  
Exp0  29556.08  1  
Exp0  12131.08  1  
Exp0  21968.62  1  
Exp0  11068.36  0  
Exp0  17283.959  1  
Exp0  26507.32  1  
Exp0  27370.78  1  
Exp0  16768.18  1  
Exp0  24956.7  0  
Exp0  18386.86  1  
Exp0  14492.68  1  
Exp0  18631.22  1  
Exp0  25675.02  1  
Exp0  25238.78  1  
Exp0  22358.94  0  
Exp0  12751.82  1  
Exp0  11557.08  1  
Exp0  17332.34  1  
Exp0  12778.88  1  
Exp0  15521.78  1  
Exp0  13157.72  1  
Exp0  18380.3  1  
Exp0  28417.92  0  
Exp0  8657.56  1  
Exp0  12657.52  1  
Exp0  16144.16  1  
Exp0  16809.18  1  
Exp0  13668.58  1  
Exp0  14895.3  1  
Exp0  12500.899  1  
Exp0  26283.459  1  
Exp0  19345.44  1  
Exp0  28902.54  0  
Exp0  20847.68  0  
Exp0  12555.84  1  
Exp0  9925.28  1  
Exp0  10496.0  1  
Exp0  11791.6  1  
Exp0  28158.799  1  
Exp0  9890.84  1  
Exp0  22117.04  1  
Exp0  26742.66  0  
Exp0  26179.32  1  
Exp0  12172.08  1  
Exp0  25287.16  1  
Exp0  32651.58  0  
Exp0  11192.18  1  
Exp0  24568.02  1  
Exp0  13238.08  1  
Exp0  25428.2  1  
Exp0  10217.2  0  
Exp0  21568.459  1  
Exp0  21062.52  1  
Exp0  20923.94  1  
Exp0  25656.16  1  
Exp0  24977.2  1  
Exp0  14840.36  1  
Exp0  16607.459  1  
Exp0  20913.28  1  
Exp0  22880.459  1  
Exp0  12229.4795  1  
Exp0  9836.72  1  
Exp0  13126.56  1  
Exp0  18542.66  1  
Exp0  25864.44  0  
Exp0  18334.379  1  
Exp0  31656.1  1  
Exp0  25539.72  1  
Exp0  13826.84  0  
Exp0  16555.8  1  
Exp0  21476.62  0  
Exp0  16000.66  1  
Exp0  29565.1  0  
Exp0  30668.0  1  
Exp0  12224.56  1  
Exp0  13956.399  1  
Exp0  29027.18  0  
Exp0  32370.32  0  
Exp0  17980.959  1  
Exp0  24614.76  1  
Exp0  21741.48  1  
Exp0  11867.04  0  
Exp0  13965.42  1  
Exp0  35474.84  0  
Exp0  20158.06  0  
Exp0  10271.32  1  
Exp0  24660.68  0  
Exp0  25582.36  1  
Exp0  11943.3  1  
Exp0  22132.62  1  
Exp0  11233.18  1  
Exp0  24367.94  0  
Exp0  24177.7  0  
Exp0  24442.56  1  
Exp0  27841.459  1  
Exp0  21515.16  1  
Exp0  17784.16  1  
Exp0  15748.1  1  
Exp0  13302.04  1  
Exp0  21389.7  0  
Exp0  13043.74  1  
Exp0  21587.32  1  
Exp0  25306.02  0  
Exp0  9694.86  1  
Exp0  15357.78  1  
Exp0  23607.799  0  
Exp0  16340.14  1  
Exp0  13723.52  1  
Exp0  18787.02  1  
Exp0  25101.84  1  
Exp0  19141.26  1  
Exp0  25822.62  0  
Exp0  23110.879  1  
Exp0  18552.5  1  
Exp0  14373.78  1  
Exp0  13511.96  1  
Exp0  13923.6  1  
Exp0  10398.42  1  
Exp0  25231.4  1  
Exp0  23259.299  1  
Exp0  30748.36  1  
Exp0  29674.98  0  
Exp0  11478.36  1  
Exp0  15206.899  1  
Exp0  15338.1  1  
Exp0  22490.14  1  
Exp0  11261.88  0  
Exp0  26893.54  1  
Exp0  10086.0  1  
Exp0  11856.38  1  
Exp0  14081.04  0  
Exp0  11704.68  1  
Exp0  13625.12  1  
Exp0  16354.08  1  
Exp0  24121.94  0  
Exp0  17133.9  1  
Exp0  23440.52  0  
Exp0  11306.9795  1  
Exp0  28493.36  1  
Exp0  16313.899  1  
Exp0  24071.92  0  
Exp0  20804.22  1  
Exp0  8905.2  1  
Exp0  21351.98  1  
Exp0  11429.16  1  
Exp0  15405.34  1  
Exp0  15739.08  1  
Exp0  22559.02  1  
Exp0  16014.6  1  
Exp0  22496.7  1  
Exp0  25463.459  0  
Exp0  22215.44  0  
Exp0  12459.08  1  
Exp0  15324.16  1  
Exp0  25365.06  1  
Exp0  17336.44  1  
Exp0  22648.4  1  
Exp0  30492.52  1  
Exp0  9434.92  1  
Exp0  26712.32  1  
Exp0  16327.84  1  
Exp0  15825.18  1  
Exp0  11759.62  0  
Exp0  14107.28  1  
Exp0  27164.14  1  
Exp0  26134.22  1  
Exp0  18007.2  1  
Exp0  14454.14  1  
Exp0  22247.42  1  
Exp0  22595.92  1  
Exp0  20863.26  1  
Exp0  15749.74  1  
Exp0  11197.92  1  
Exp0  19431.54  1  
Exp0  13457.02  1  
Exp0  28663.1  1  
Exp0  10039.26  1  
Exp0  10730.52  1  
Exp0  11772.74  1  
Exp0  11521.0  1  
Exp0  21422.5  1  
Exp0  21129.76  1  
Exp0  15040.439  1  
Exp0  22454.879  1  
Exp0  28611.44  1  
Exp0  13390.6  1  
Exp0  25185.48  1  
Exp0  18210.56  1  
Exp0  26612.28  1  
Exp0  30421.18  0  
Exp0  12914.18  1  
Exp0  21861.2  1  
Exp0  15959.66  1  
Exp0  20029.32  1  
Exp0  13001.92  1  
Exp0  13807.16  1  
Exp0  29510.16  0  
Exp0  11840.8  1  
Exp0  10286.08  1  
Exp0  20471.3  1  
Exp0  12864.9795  1  
Exp0  18905.1  1  
Exp0  12941.24  1  
Exp0  14407.399  1  
Exp0  12591.1  1  
Exp0  27218.26  1  
Exp0  24175.24  1  
Exp0  11199.56  1  
Exp0  13842.42  1  
Exp0  24176.879  1  
Exp0  20682.04  1  
Exp0  21347.879  1  
Exp0  21774.28  1  
Exp0  29448.66  1  
Exp0  28326.9  1  
Exp0  36061.14  0  
Exp0  15382.38  1  
Exp0  11824.399  1  
Exp0  20755.84  0  
Exp0  35102.56  0  
Exp0  25614.34  0  
Exp0  12240.14  0  
Exp0  7439.86  1  
Exp0  15233.14  1  
Exp0  14689.4795  1  
Exp0  32675.36  1  
Exp0  24477.0  1  
Exp0  20769.78  1  
Exp0  22809.94  0  
Exp0  11238.92  1  
Exp0  26923.06  1  
Exp0  14155.66  1  
Exp0  14574.68  0  
Exp0  13680.88  1  
Exp0  12541.08  1  
Exp0  16189.26  1  
Exp0  21222.42  1  
Exp0  12632.1  1  
Exp0  23551.22  1  
Exp0  15787.46  1  
Exp0  7726.86  1  
Exp0  9796.54  1  
Exp0  22178.54  1  
Exp0  25084.62  0  
Exp0  26952.58  0  
Exp0  22456.52  1  
Exp0  13779.28  1  
Exp0  10497.64  1  
Exp0  18272.06  1  
Exp0  23768.52  1  
Exp0  8892.08  1  
Exp0  20379.459  1  
Exp0  9677.64  1  
Exp0  26428.6  1  
Exp0  15460.28  1  
Exp0  12350.84  0  
Exp0  9999.9  1  
Exp0  22089.16  1  
Exp0  14026.92  1  
Exp0  11726.0  1  
Exp0  22926.379  1  
Exp0  21003.48  1  
Exp0  24221.16  1  
Exp0  21005.12  1  
Exp0  22641.02  0  
Exp0  22015.36  0  
Exp0  22780.42  1  
Exp0  22281.86  1  
Exp0  27893.94  1  
Exp0  20959.2  1  
Exp0  17584.08  1  
Exp0  30066.12  0  
Exp0  20571.34  1  
Exp0  10838.76  1  
Exp0  20773.879  1  
Exp0  12276.22  1  
Exp0  15739.08  1  
Exp0  25657.799  1  
Exp0  12492.7  1  
Exp0  27326.5  0  
Exp0  34811.46  0  
Exp0  14066.28  1  
Exp0  28568.799  1  
Exp0  22995.26  0  
Exp0  28226.04  1  
Exp0  13161.0  1  
Exp0  30476.12  1  
Exp0  15319.24  1  
Exp0  12546.0  1  
Exp0  16150.72  1  
Exp0  10710.84  1  
Exp0  26299.04  1  
Exp0  12222.92  1  
Exp0  13284.0  1  
Exp0  16531.2  1  
Exp0  28308.04  1  
Exp0  10337.74  1  
Exp0  22082.6  0  
Exp0  17428.28  0  
Exp0  26372.02  1  
Exp0  22427.82  1  
Exp0  34130.04  1  
Exp0  20685.32  1  
Exp0  31656.1  1  
Exp0  11193.82  1  
Exp0  22242.5  0  
Exp0  30555.66  0  
Exp0  11807.18  1  
Exp0  16895.28  1  
Exp0  26976.36  0  
Exp0  29825.04  0  
Exp0  9753.08  1  
Exp0  15158.52  1  
Exp0  13145.42  1  
Exp0  9726.84  1  
Exp0  26931.26  0  
Exp0  31819.28  1  
Exp0  32745.06  1  
Exp0  24211.32  1  
Exp0  24065.36  1  
Exp0  24544.24  1  
Exp0  14217.16  1  
Exp0  12389.38  1  
Exp0  14702.6  1  
Exp0  24942.76  0  
Exp0  12663.26  0  
Exp0  21898.92  0  
Exp0  18140.86  1  
Exp0  26035.82  1  
Exp0  21096.14  1  
Exp0  57809.18  0  
Exp0  22890.299  1  
Exp0  10508.3  1  
Exp0  25992.36  1  
Exp0  12309.02  1  
Exp0  19716.9  1  
Exp0  19810.379  1  
Exp0  17034.68  1  
Exp0  10564.06  1  
Exp0  29787.32  1  
Exp0  10815.8  1  
Exp0  15425.84  1  
Exp0  10346.76  1  
Exp0  26978.82  0  
Exp0  13179.04  1  
Exp0  11448.02  1  
Exp0  29945.58  0  
Exp0  23959.58  1  
Exp0  20924.76  1  
Exp0  18395.879  1  
Exp0  12004.8  1  
Exp0  13460.3  1  
Exp0  10983.08  1  
Exp0  22645.12  0  
Exp0  13848.9795  1  
Exp0  30859.06  1  
Exp0  15283.9795  0  
Exp0  24465.52  1  
Exp0  10609.9795  1  
Exp0  16818.2  1  
Exp0  21466.78  1  
Exp0  20864.08  1  
Exp0  9496.42  1  
Exp0  24682.82  0  
Exp0  15167.54  1  
Exp0  10703.46  1  
Exp0  24222.799  1  
Exp0  13675.14  1  
Exp0  25205.16  1  
Exp0  19082.22  1  
Exp0  22010.44  1  
Exp0  19097.8  0  
Exp0  12568.14  1  
Exp0  10469.76  1  
Exp0  27401.94  0  
Exp0  22858.32  1  
Exp0  26291.66  1  
Exp0  26456.48  1  
Exp0  13682.52  1  
Exp0  12379.54  1  
Exp0  26055.5  1  
Exp0  28189.14  0  
Exp0  18062.14  1  
Exp0  20320.42  1  
Exp0  17856.32  1  
Exp0  12607.5  0  
Exp0  12385.28  1  
Exp0  15699.72  1  
Exp0  23254.379  1  
Exp0  21588.14  0  
Exp0  23118.26  0  
Exp0  24507.34  1  
Exp0  11947.399  1  
Exp0  16600.9  1  
Exp0  28111.24  0  
Exp0  53464.82  0  
Exp0  10495.18  1  
Exp0  15757.12  1  
Exp0  12996.18  1  
Exp0  24373.68  1  
Exp0  50598.918  0  
Exp0  10928.96  1  
Exp0  16730.459  1  
Exp0  17494.7  1  
Exp0  10987.18  1  
Exp0  17683.3  1  
Exp0  12403.32  1  
Exp0  22967.379  1  
Exp0  16857.56  0  
Exp0  12637.02  1  
Exp0  29337.959  0  
Exp0  19680.82  0  
Exp0  12289.34  1  
Exp0  16224.52  1  
Exp0  13597.24  1  
Exp0  22276.94  1  
Exp0  16472.98  1  
Exp0  20501.64  1  
Exp0  21890.72  1  
Exp0  27253.52  1  
Exp0  16370.4795  1  
Exp0  22271.2  1  
Exp0  21898.1  1  
Exp0  10919.939  1  
Exp0  22609.86  0  
Exp0  12321.32  1  
Exp0  13505.399  1  
Exp0  21320.0  1  
Exp0  16570.56  1  
Exp0  18694.36  1  
Exp0  26149.799  1  
Exp0  19652.12  1  
Exp0  29874.24  1  
Exp0  19030.56  0  
Exp0  22891.12  1  
Exp0  11090.5  1  
Exp0  25111.68  0  
Exp0  9132.34  1  
Exp0  13653.0  1  
Exp0  21333.12  1  
Exp0  18800.959  1  
Exp0  10473.86  1  
Exp0  15454.54  1  
Exp0  18718.959  1  
Exp0  23339.66  1  
Exp0  11562.82  1  
Exp0  28115.34  1  
Exp0  26375.299  0  
Exp0  25666.0  1  
Exp0  15528.34  1  
Exp0  26384.32  1  
Exp0  10210.64  1  
Exp0  23931.7  1  
Exp0  26282.64  1  
Exp0  19020.72  1  
Exp0  20773.06  1  
Exp0  21707.86  0  
Exp0  13530.82  1  
Exp0  14817.399  1  
Exp0  23064.14  1  
Exp0  12799.38  1  
Exp0  11075.74  1  
Exp0  12988.8  1  
Exp0  14645.2  1  
Exp0  8079.46  1  
Exp0  23279.799  1  
Exp0  29973.459  0  
Exp0  10963.4  1  
Exp0  26460.58  1  
Exp0  19488.94  1  
Exp0  14492.68  1  
Exp0  13951.4795  1  
Exp0  15803.859  1  
Exp0  16793.6  1  
Exp0  23706.2  1  
Exp0  21511.06  1  
Exp0  28672.94  1  
Exp0  14251.6  1  
Exp0  14091.7  1  
Exp0  16596.8  1  
Exp0  18064.6  1  
Exp0  28016.12  1  
Exp0  12527.96  1  
Exp0  22632.82  1  
Exp0  17857.14  1  
Exp0  26179.32  1  
Exp0  13015.04  0  
Exp0  11038.84  1  
Exp0  23655.36  1  
Exp0  13693.18  1  
Exp0  21107.62  0  
Exp0  25455.26  1  
Exp0  12468.92  1  
Exp0  7988.44  1  
Exp0  11655.4795  1  
Exp0  10117.16  1  
Exp0  23784.1  1  
Exp0  9885.1  1  
Exp0  29762.72  0  
Exp0  24786.959  1  
Exp0  23597.959  1  
Exp0  20266.3  1  
Exp0  11411.12  1  
Exp0  13985.1  1  
Exp0  17106.02  1  
Exp0  22155.58  1  
Exp0  21534.02  1  
Exp0  30685.22  1  
Exp0  33171.46  0  
Exp0  19779.22  1  
Exp0  23744.74  1  
Exp0  18445.08  1  
Exp0  32508.08  1  
Exp0  13266.78  1  
Exp0  24134.24  1  
Exp0  26667.22  1  
Exp0  24671.34  1  
Exp0  10397.6  1  
Exp0  19740.68  1  
Exp0  25447.06  1  
Exp0  28345.76  0  
Exp0  15020.76  1  
Exp0  26141.6  1  
Exp0  13046.2  1  
Exp0  30763.12  1  
Exp0  14755.899  1  
Exp0  28973.06  1  
Exp0  19985.86  1  
Exp0  27231.379  1  
Exp0  31938.18  0  
Exp0  11775.2  1  
Exp0  22815.68  1  
Exp0  25711.92  1  
Exp0  17010.08  1  
Exp0  30489.24  0  
Exp0  13695.64  1  
Exp0  9720.28  1  
Exp0  12299.18  1  
Exp0  11169.22  0  
Exp0  16940.379  1  
Exp0  19893.2  1  
Exp0  22982.14  1  
Exp0  22137.54  1  
Exp0  27342.08  1  
Exp0  11520.18  1  
Exp0  28211.28  1  
Exp0  26779.56  1  
Exp0  26709.04  0  
Exp0  8877.32  1  
Exp0  13397.9795  1  
Exp0  28085.82  0  
Exp0  10042.54  1  
Exp0  16623.86  0  
Exp0  13766.16  1  
Exp0  31532.28  0  
Exp0  27373.24  1  
Exp0  27963.64  1  
Exp0  9818.68  1  
Exp0  50930.2  0  
Exp0  12346.74  1  
Exp0  25171.54  1  
Exp0  27530.68  1  
Exp0  22127.7  1  
Exp0  18079.36  1  
Exp0  24048.14  1  
Exp0  14429.54  1  
Exp0  17441.4  1  
Exp0  19260.98  1  
Exp0  25233.86  1  
Exp0  12509.1  1  
Exp0  22504.08  0  
Exp0  18287.64  1  
Exp0  11992.5  1  
Exp0  22635.28  1  
Exp0  19033.02  1  
Exp0  32183.36  1  
Exp0  22265.459  1  
Exp0  19285.58  0  
Exp0  15668.56  1  
Exp0  13452.92  1  
Exp0  12353.3  1  
Exp0  14460.7  1  
Exp0  32596.64  0  
Exp0  19077.3  0  
Exp0  15458.64  1  
Exp0  17959.64  1  
Exp0  22406.5  1  
Exp0  24141.62  1  
Exp0  18010.48  1  
Exp0  24631.98  1  
Exp0  30473.66  1  
Exp0  21377.4  1  
Exp0  23019.04  1  
Exp0  12259.0  1  
Exp0  10510.76  1  
Exp0  17968.66  1  
Exp0  28180.12  1  
Exp0  28945.18  0  
Exp0  13626.76  1  
Exp0  16017.88  1  
Exp0  22040.78  1  
Exp0  15405.34  1  
Exp0  20434.4  0  
Exp0  21467.6  1  
Exp0  16019.52  1  
Exp0  20628.74  1  
Exp0  28272.78  0  
Exp0  22488.5  1  
Exp0  9619.42  1  
Exp0  13108.52  1  
Exp0  22727.94  1  
Exp0  23962.86  1  
Exp0  10842.86  1  
Exp0  22908.34  1  
Exp0  13351.24  1  
Exp0  18377.02  1  
Exp0  18118.72  1  
Exp0  23540.56  1  
Exp0  17596.379  1  
Exp0  15485.7  1  
Exp0  19197.84  1  
Exp0  24385.16  1  
Exp0  11111.82  0  
Exp0  24178.52  1  
Exp0  16455.76  1  
Exp0  25630.74  1  
Exp0  28741.0  1  
Exp0  11060.9795  1  
Exp0  8938.0  0  
Exp0  26299.04  1  
Exp0  22249.06  0  
Exp0  27759.459  0  
Exp0  17748.08  1  
Exp0  29274.0  0  
Exp0  21811.18  1  
Exp0  15784.18  1  
Exp0  28892.7  0  
Exp0  32285.86  0  
Exp0  23473.32  1  
Exp0  29392.08  0  
Exp0  15752.2  1  
Exp0  24891.92  1  
Exp0  13921.96  1  
Exp0  31183.78  1  
Exp0  14697.68  1  
Exp0  19153.56  0  
Exp0  24508.98  1  
Exp0  20449.98  1  
Exp0  18815.72  1  
Exp0  19634.9  1  
Exp0  14394.28  1  
Exp0  30164.52  1  
Exp0  23351.959  0  
Exp0  25161.7  1  
Exp0  10720.68  1  
Exp0  19406.12  1  
Exp0  10592.76  1  
Exp0  21780.84  1  
Exp0  13483.26  1  
Exp0  24228.54  1  
Exp0  19263.44  1  
Exp0  21150.26  1  
Exp0  27468.36  1  
Exp0  15380.74  1  
Exp0  21219.14  1  
Exp0  30955.0  0  
Exp0  10862.54  1  
Exp0  30313.76  0  
Exp0  12060.56  1  
Exp0  15448.8  1  
Exp0  17142.92  1  
Exp0  13101.96  1  
Exp0  10991.28  0  
Exp0  11742.399  1  
Exp0  15108.5  1  
Exp0  35553.56  1  
Exp0  23270.78  1  
Exp0  16258.14  1  
Exp0  11493.939  1  
Exp0  11557.08  1  
Exp0  23961.22  1  
Exp0  21426.6  1  
Exp0  13912.12  0  
Exp0  12507.46  1  
Exp0  16114.64  1  
Exp0  24284.299  0  
Exp0  12737.88  1  
Exp0  13479.9795  1  
Exp0  12055.64  1  
Exp0  27360.94  1  
Exp0  14898.58  1  
Exp0  20980.52  1  
Exp0  11365.2  0  
Exp0  20900.16  0  
Exp0  12377.08  1  
Exp0  14703.42  1  
Exp0  24796.799  1  
Exp0  15113.42  1  
Exp0  31512.6  1  
Exp0  11775.2  1  
Exp0  22676.28  0  
Exp0  12364.78  1  
Exp0  21418.4  1  
Exp0  12628.0  1  
Exp0  9559.56  1  
Exp0  10942.9  1  
Exp0  27474.92  1  
Exp0  22206.42  1  
Exp0  18845.24  1  
Exp0  24182.62  0  
Exp0  14641.1  1  
Exp0  23547.12  1  
Exp0  12391.84  1  
Exp0  24079.299  1  
Exp0  17186.379  1  
Exp0  16196.64  1  
Exp0  24642.64  1  
Exp0  22210.52  1  
Exp0  18793.58  1  
Exp0  26912.4  0  
Exp0  14525.4795  1  
Exp0  16176.14  0  
Exp0  12155.68  1  
Exp0  11183.9795  1  
Exp0  24593.44  1  
Exp0  24431.9  0  
Exp0  12780.52  1  
Exp0  25593.02  1  
Exp0  16213.859  1  
Exp0  9952.34  1  
Exp0  13918.68  1  
Exp0  22659.879  0  
Exp0  20132.64  1  
Exp0  16436.9  1  
Exp0  9908.88  1  
Exp0  20126.08  1  
Exp0  28704.92  1  
Exp0  19504.52  1  
Exp0  34516.258  0  
Exp0  20670.56  1  
Exp0  11438.18  1  
Exp0  10619.82  1  
Exp0  20645.959  0  
Exp0  32552.36  0  
Exp0  13641.52  1  
Exp0  17985.879  1  
Exp0  13874.399  1  
Exp0  20304.02  1  
Exp0  12076.14  1  
Exp0  28345.76  0  
Exp0  9445.58  1  
Exp0  32845.1  1  
Exp0  27187.92  1  
Exp0  22663.98  1  
Exp0  10182.76  1  
Exp0  29482.28  0  
Exp0  16537.76  1  
Exp0  10596.04  1  
Exp0  18037.54  1  
Exp0  22271.2  1  
Exp0  10143.4  1  
Exp0  12185.2  1  
Exp0  26582.76  1  
Exp0  23285.54  1  
Exp0  11913.78  1  
Exp0  25953.0  1  
Exp0  20925.58  0  
Exp0  11890.0  1  
Exp0  18044.92  1  
Exp0  26208.02  1  
Exp0  28226.04  1  
Exp0  21793.14  0  
Exp0  11435.72  1  
Exp0  18932.98  1  
Exp0  13266.78  0  
Exp0  13648.08  1  
Exp0  11407.84  1  
Exp0  9386.54  1  
Exp0  13262.68  1  
Exp0  12609.14  1  
Exp0  18710.76  1  
Exp0  28435.959  1  
Exp0  12512.38  1  
Exp0  11652.2  1  
Exp0  14024.46  1  
Exp0  9463.62  1  
Exp0  21753.78  1  
Exp0  27791.44  1  
Exp0  13675.96  1  
Exp0  22099.0  1  
Exp0  18416.379  1  
Exp0  16627.14  1  
Exp0  20008.82  1  
Exp0  22618.06  1  
Exp0  20098.2  1  
Exp0  35071.4  1  
Exp0  19729.2  1  
Exp0  21073.18  0  
Exp0  11337.32  1  
Exp0  29012.42  1  
Exp0  10558.32  1  
Exp0  18211.379  1  
Exp0  25675.84  1  
Exp0  32117.76  1  
Exp0  30506.459  1  
Exp0  27779.14  1  
Exp0  21306.06  1  
Exp0  28463.02  0  
Exp0  23041.18  1  
Exp0  13495.56  1  
Exp0  10554.22  1  
Exp0  14465.62  1  
Exp0  12419.72  1  
Exp0  23446.26  0  
Exp0  31076.36  0  
Exp0  25866.9  1  
Exp0  22787.799  1  
Exp0  10570.62  1  
Exp0  11501.32  1  
Exp0  16299.96  0  
Exp0  26171.12  1  
Exp0  30453.16  1  
Exp0  19801.36  1  
Exp0  36102.96  0  
Exp0  24986.22  1  
Exp0  13225.78  1  
Exp0  27263.36  1  
Exp0  21474.98  1  
Exp0  23843.14  1  
Exp0  21602.08  1  
Exp0  11802.26  1  
Exp0  13783.38  1  
Exp0  27598.74  1  
Exp0  24211.32  1  
Exp0  1867.14  0  
Exp0  9330.78  1  
Exp0  12191.76  1  
Exp0  19584.06  0  
Exp0  15563.6  1  
Exp0  15183.12  1  
Exp0  11212.68  1  
Exp0  24394.18  0  
Exp0  11379.14  1  
Exp0  22316.3  1  
Exp0  25594.66  1  
Exp0  18055.58  0  
Exp0  21675.879  1  
Exp0  25170.72  1  
Exp0  22563.12  1  
Exp0  19996.52  1  
Exp0  22026.02  1  
Exp0  27042.78  1  
Exp0  26165.379  1  
Exp0  11511.16  1  
Exp0  19707.879  1  
Exp0  12372.16  1  
Exp0  18027.7  0  
Exp0  25193.68  0  
Exp0  13400.439  1  
Exp0  26184.24  1  
Exp0  15526.7  1  
Exp0  9184.0  1  
Exp0  15923.58  1  
Exp0  10008.92  1  
Exp0  10541.92  1  
Exp0  15593.12  1  
Exp0  14167.96  1  
Exp0  17026.48  0  
Exp0  18796.86  1  
Exp0  26717.24  0  
Exp0  25784.9  1  
Exp0  27492.14  1  
Exp0  12660.8  1  
Exp0  25679.12  1  
Exp0  13085.56  1  
Exp0  13057.68  1  
Exp0  25912.82  1  
Exp0  11287.3  1  
Exp0  10402.52  1  
Exp0  22559.84  1  
Exp0  13458.66  1  
Exp0  30053.0  1  
Exp0  18420.48  1  
Exp0  10688.7  1  
Exp0  29155.92  1  
Exp0  37065.64  0  
Exp0  23818.54  1  
Exp0  12251.62  1  
Exp0  11296.32  1  
Exp0  22475.379  1  
Exp0  23008.379  1  
Exp0  18798.5  1  
Exp0  26199.0  1  
Exp0  19139.62  1  
Exp0  15705.46  1  
Exp0  13879.32  1  
Exp0  25248.62  1  
Exp0  11125.76  1  
Exp0  26910.76  0  
Exp0  19939.94  1  
Exp0  12509.92  1  
Exp0  19826.78  0  
Exp0  14560.74  1  
Exp0  39698.66  1  
Exp0  14346.72  1  
Exp0  20308.94  0  
Exp0  29215.78  1  
Exp0  12530.42  1  
Exp0  15726.78  1  
Exp0  10725.6  0  
Exp0  20537.72  1  
Exp0  24436.82  0  
Exp0  11104.439  1  
Exp0  23890.7  0  
Exp0  22413.879  0  
Exp0  30317.04  0  
Exp0  25070.68  0  
Exp0  18371.28  1  
Exp0  25580.72  1  
Exp0  23479.879  1  
Exp0  13364.36  1  
Exp0  15064.22  1  
Exp0  22458.16  1  
Exp0  12713.28  1  
Exp0  12976.5  1  
Exp0  33136.2  0  
Exp0  26782.84  1  
Exp0  27485.58  1  
Exp0  9968.74  1  
Exp0  11830.96  1  
Exp0  14172.06  1  
Exp0  12673.1  1  
Exp0  12420.54  1  
Exp0  10117.16  1  
Exp0  30922.2  1  
Exp0  13377.4795  1  
Exp0  22412.24  1  
Exp0  25550.379  0  
Exp0  25424.1  0  
Exp0  12746.899  1  
Exp0  10514.86  1  
Exp0  27031.299  1  
Exp0  30074.32  1  
Exp0  22691.04  1  
Exp0  43225.48  0  
Exp0  28733.62  1  
Exp0  24805.0  0  
Exp0  14381.16  1  
Exp0  23761.959  0  
Exp0  20856.7  1  
Exp0  12865.8  1  
Exp0  23249.459  0  
Exp0  22235.12  1  
Exp0  12503.36  1  
Exp0  27911.98  1  
Exp0  16044.939  1  
Exp0  17400.4  1  
Exp0  22550.0  1  
Exp0  13816.18  1  
Exp0  8527.18  0  
Exp0  24225.26  1  
Exp0  22770.58  1  
Exp0  12646.04  1  
Exp0  17076.5  1  
Exp0  10751.84  1  
Exp0  29790.6  0  
Exp0  10189.32  1  
Exp0  24283.48  1  
Exp0  30532.7  1  
Exp0  12577.16  1  
Exp0  11894.1  1  
Exp0  15256.92  1  
Exp0  24108.0  1  
Exp0  19635.72  1  
Exp0  29538.86  1  
Exp0  27460.98  1  
Exp0  21518.44  1  
Exp0  13816.18  1  
Exp0  22529.5  1  
Exp0  22764.84  1  
Exp0  11867.86  1  
Exp0  25962.84  1  
Exp0  10860.08  1  
Exp0  31838.14  1  
Exp0  15962.12  1  
Exp0  10369.72  1  
Exp0  14683.74  1  
Exp0  14576.32  1  
Exp0  19834.98  1  
Exp0  13588.22  1  
Exp0  26545.04  1  
Exp0  23270.78  1  
Exp0  11902.3  1  
Exp0  23260.12  1  
Exp0  9521.84  0  
Exp0  23916.94  1  
Exp0  21948.12  0  
Exp0  23928.42  1  
Exp0  24481.92  0  
Exp0  15730.88  1  
Exp0  25151.04  1  
Exp0  11101.9795  1  
Exp0  13024.06  1  
Exp0  27738.14  1  
Exp0  22225.28  1  
Exp0  4177.08  0  
Exp0  24985.4  1  
Exp0  31679.879  1  
Exp0  13747.3  1  
Exp0  24224.44  0  
Exp0  15230.68  1  
Exp0  13994.939  1  
Exp0  10409.9  1  
Exp0  10418.92  1  
Exp0  26780.379  1  
Exp0  20320.42  1  
Exp0  24126.86  1  
Exp0  19259.34  1  
Exp0  13040.46  1  
Exp0  16403.28  1  
Exp0  11891.64  1  
Exp0  24221.16  1  
Exp0  22714.82  0  
Exp0  25816.879  1  
Exp0  30041.52  1  
Exp0  21896.459  1  
Exp0  15183.12  1  
Exp0  10422.2  1  
Exp0  20421.28  1  
Exp0  14575.5  1  
Exp0  25638.12  1  
Exp0  23110.06  0  
Exp0  19634.9  1  
Exp0  10631.3  1  
Exp0  14088.42  1  
Exp0  16435.26  1  
Exp0  30451.52  0  
Exp0  13597.24  1  
Exp0  10663.28  1  
Exp0  21416.76  0  
Exp0  10158.9795  1  
Exp0  21311.8  1  
Exp0  24614.76  1  
Exp0  19673.44  1  
Exp0  29288.76  0  
Exp0  27757.0  1  
Exp0  31068.98  0  
Exp0  12486.14  1  
Exp0  9846.56  1  
Exp0  8204.1  1  
Exp0  14614.04  1  
Exp0  29633.98  1  
Exp0  15977.7  1  
Exp0  23714.4  1  
Exp0  12230.3  1  
Exp0  12957.64  1  
Exp0  24030.92  1  
Exp0  11534.12  1  
Exp0  10432.04  1  
Exp0  32453.14  1  
Exp0  24176.06  1  
Exp0  22079.32  1  
Exp0  22925.56  0  
Exp0  12447.6  1  
Exp0  28629.48  1  
Exp0  21504.5  1  
Exp0  21784.94  1  
Exp0  19780.04  1  
Exp0  13015.04  1  
Exp0  21197.0  0  
Exp0  20067.04  1  
Exp0  13178.22  1  
Exp0  24575.4  1  
Exp0  23988.28  1  
Exp0  19579.959  1  
Exp0  12235.22  1  
Exp0  14680.46  0  
Exp0  15828.46  0  
Exp0  17975.22  1  
Exp0  13517.7  1  
Exp0  7995.0  1  
Exp0  26101.42  0  
Exp0  18933.8  1  
Exp0  16940.379  1  
Exp0  11749.78  1  
Exp0  30614.7  1  
Exp0  21663.58  1  
Exp0  10865.82  1  
Exp0  12382.0  1  
Exp0  21493.02  1  
Exp0  23961.22  1  
Exp0  12346.74  1  
Exp0  17350.379  1  
Exp0  20043.26  1  
Exp0  29126.4  1  
Exp0  14928.92  1  
Exp0  28061.22  1  
Exp0  19748.06  1  
Exp0  29649.56  0  
Exp0  10254.92  1  
Exp0  25950.54  0  
Exp0  26786.12  1  
Exp0  29890.64  1  
Exp0  10660.0  1  
Exp0  22379.44  1  
Exp0  14528.76  1  
Exp0  18555.78  1  
Exp0  26746.76  0  
Exp0  22767.299  1  
Exp0  15148.68  1  
Exp0  12706.72  1  
Exp0  21167.48  1  
Exp0  19221.62  1  
Exp0  22446.68  1  
Exp0  31901.28  1  
Exp0  20369.62  1  
Exp0  23413.459  1  
Exp0  36028.34  0  
Exp0  22982.14  1  
Exp0  18335.2  1  
Exp0  20005.54  1  
Exp0  13819.46  1  
Exp0  18624.66  1  
Exp0  30289.16  0  
Exp0  27979.22  1  
Exp0  5380.02  0  
Exp0  21069.08  1  
Exp0  26127.66  0  
Exp0  22685.299  1  
Exp0  14421.34  0  
Exp0  15502.1  1  
Exp0  12872.36  1  
Exp0  33228.86  0  
Exp0  16894.459  1  
Exp0  11206.939  1  
Exp0  19113.379  0  
Exp0  9934.3  0  
Exp0  25187.94  1  
Exp0  15179.02  1  
Exp0  11045.4  1  
Exp0  17076.5  1  
Exp0  13500.4795  1  
Exp0  9827.7  1  
Exp0  10859.26  1  
Exp0  22203.959  1  
Exp0  12336.899  1  
Exp0  10422.2  1  
Exp0  9618.6  0  
Exp0  14222.08  1  
Exp0  8206.56  1  
Exp0  20235.959  1  
Exp0  20103.12  1  
Exp0  37402.66  1  
Exp0  22703.34  1  
Exp0  19308.54  1  
Exp0  21032.18  1  
Exp0  12391.84  0  
Exp0  11505.42  1  
Exp0  23252.74  1  
Exp0  17251.16  0  
Exp0  15861.26  1  
Exp0  11917.06  1  
Exp0  22220.36  1  
Exp0  25336.36  1  
Exp0  9793.26  1  
Exp0  10072.06  1  
Exp0  25808.68  0  
Exp0  11324.2  1  
Exp0  22865.7  1  
Exp0  34060.34  1  
Exp0  26466.32  0  
Exp0  24711.52  0  
Exp0  13841.6  1  
Exp0  23189.6  1  
Exp0  24505.7  1  
Exp0  14901.86  1  
Exp0  10500.1  1  
Exp0  30854.14  1  
Exp0  12249.16  1  
Exp0  18734.54  1  
Exp0  22497.52  0  
Exp0  25652.06  0  
Exp0  13297.12  1  
Exp0  33820.08  1  
Exp0  23042.82  0  
Exp0  25570.879  1  
Exp0  12095.82  1  
Exp0  22705.799  1  
Exp0  21225.7  1  
Exp0  24458.959  0  
Exp0  11730.1  1  
Exp0  16663.22  1  
Exp0  10931.42  1  
Exp0  18825.56  1  
Exp0  9834.26  1  
Exp0  16167.939  1  
Exp0  12527.96  1  
Exp0  12983.06  1  
Exp0  21949.76  0  
Exp0  16876.42  1  
Exp0  10965.04  1  
Exp0  16996.14  1  
Exp0  14833.8  1  
Exp0  26484.36  1  
Exp0  28640.14  0  
Exp0  12546.82  0  
Exp0  13774.36  0  
Exp0  18387.68  0  
Exp0  29280.56  1  
Exp0  13522.62  1  
Exp0  12605.04  1  
Exp0  23878.4  1  
Exp0  23512.68  0  
Exp0  11968.72  1  
Exp0  22408.14  1  
Exp0  18003.92  1  
Exp0  15561.96  1  
Exp0  25385.56  1  
Exp0  18455.74  1  
Exp0  11874.42  1  
Exp0  18245.82  0  
Exp0  10075.34  1  
Exp0  11054.42  1  
Exp0  10495.18  0  
Exp0  22260.54  1  
Exp0  24131.78  1  
Exp0  22811.58  0  
Exp0  19988.32  1  
Exp0  26318.72  1  
Exp0  12499.26  1  
Exp0  17315.12  1  
Exp0  18481.98  1  
Exp0  17144.56  1  
Exp0  12210.62  0  
Exp0  25347.84  1  
Exp0  36047.2  1  
Exp0  12576.34  1  
Exp0  13759.6  1  
Exp0  14823.14  1  
Exp0  26383.5  1  
Exp0  23768.52  1  
Exp0  14253.24  1  
Exp0  12275.399  1  
Exp0  12457.439  1  
Exp0  11960.52  1  
Exp0  8382.86  1  
Exp0  20645.959  1  
Exp0  12651.78  1  
Exp0  24991.959  1  
Exp0  13175.76  1  
Exp0  20775.52  1  
Exp0  25207.62  1  
Exp0  25282.24  1  
Exp0  24810.74  1  
Exp0  23555.32  1  
Exp0  28925.5  1  
Exp0  28652.44  0  
Exp0  29292.04  0  
Exp0  11163.4795  1  
Exp0  20230.22  1  
Exp0  12952.72  1  
Exp0  16081.02  0  
Exp0  23830.84  1  
Exp0  11361.1  1  
Exp0  22190.02  1  
Exp0  12833.0  1  
Exp0  12917.46  1  
Exp0  13414.38  1  
Exp0  12337.72  1  
Exp0  26523.72  0  
Exp0  11387.34  1  
Exp0  24704.14  1  
Exp0  22244.959  1  
Exp0  16632.06  1  
Exp0  12004.8  1  
Exp0  11857.2  1  
Exp0  22978.86  1  
Exp0  23118.26  1  
Exp0  10343.4795  1  
Exp0  9636.64  1  
Exp0  24859.12  1  
Exp0  15406.16  1  
Exp0  15968.68  1  
Exp0  33295.28  0  
Exp0  10980.62  1  
Exp0  13108.52  1  
Exp0  23504.48  1  
Exp0  23725.879  1  
Exp0  14541.06  1  
Exp0  28681.959  1  
Exp0  14781.32  1  
Exp0  27323.22  0  
Exp0  26198.18  1  
Exp0  10035.16  1  
Exp0  16088.399  1  
Exp0  27445.4  0  
Exp0  23693.9  0  
Exp0  12568.14  1  
Exp0  11275.0  1  
Exp0  23003.459  1  
Exp0  14996.9795  1  
Exp0  15372.54  1  
Exp0  36228.418  1  
Exp0  28564.7  0  
Exp0  28759.04  1  
Exp0  22179.36  0  
Exp0  13820.28  1  
Exp0  16130.22  0  
Exp0  29108.36  1  
Exp0  23582.379  1  
Exp0  20970.68  0  
Exp0  23409.36  0  
Exp0  24969.82  1  
Exp0  19465.98  1  
Exp0  19929.28  0  
Exp0  10715.76  1  
Exp0  17347.92  1  
Exp0  11012.6  1  
Exp0  10738.72  1  
Exp0  17053.54  1  
Exp0  19380.7  1  
Exp0  16454.12  1  
Exp0  14028.56  1  
Exp0  13447.18  1  
Exp0  12350.02  1  
Exp0  13926.88  1  
Exp0  20984.62  1  
Exp0  32443.299  1  
Exp0  11311.08  1  
Exp0  11839.16  1  
Exp0  11744.04  1  
Exp0  15411.899  1  
Exp0  20436.04  0  
Exp0  21862.02  0  
Exp0  24583.6  0  
Exp0  18368.82  0  
Exp0  12577.16  1  
Exp0  8847.8  1  
Exp0  24613.94  1  
Exp0  34932.82  1  
Exp0  21036.28  0  
Exp0  32408.04  1  
Exp0  13382.399  1  
Exp0  13293.84  1  
Exp0  14746.06  1  
Exp0  13539.84  1  
Exp0  33095.2  1  
Exp0  23774.26  1  
Exp0  14310.64  1  
Exp0  24272.82  1  
Exp0  20971.5  1  
Exp0  26407.28  0  
Exp0  21053.5  0  
Exp0  19308.54  1  
Exp0  12522.22  1  
Exp0  12111.399  1  
Exp0  25768.5  1  
Exp0  24186.72  1  
Exp0  25942.34  1  
Exp0  23959.58  1  
Exp0  11110.18  0  
Exp0  16292.58  1  
Exp0  17466.82  1  
Exp0  24139.16  1  
Exp0  32587.62  1  
Exp0  12461.54  1  
Exp0  13910.4795  0  
Exp0  12820.7  1  
Exp0  26540.94  1  
Exp0  10791.2  1  
Exp0  18963.32  1  
Exp0  20119.52  0  
Exp0  22053.9  1  
Exp0  11839.16  1  
Exp0  23816.08  1  
Exp0  20883.76  1  
Exp0  17760.379  1  
Exp0  26066.98  0  
Exp0  27959.54  1  
Exp0  14215.52  1  
Exp0  13271.7  1  
Exp0  13043.74  1  
Exp0  14214.7  1  
Exp0  20040.8  1  
Exp0  22123.6  1  
Exp0  14279.4795  1  
Exp0  13311.06  1  
Exp0  29743.86  1  
Exp0  25628.28  0  
Exp0  23201.9  0  
Exp0  15817.8  1  
Exp0  17657.879  1  
Exp0  20366.34  1  
Exp0  9427.54  1  
Exp0  11848.18  1  
Exp0  28497.459  1  
Exp0  28421.2  1  
Exp0  26062.06  1  
Exp0  11290.58  0  
Exp0  33169.82  0  
Exp0  22320.4  1  
Exp0  14491.86  1  
Exp0  21359.36  1  
Exp0  10274.6  1  
Exp0  23708.66  0  
Exp0  9274.2  1  
Exp0  25585.64  1  
Exp0  20135.1  0  
Exp0  10563.24  1  
Exp0  15123.26  0  
Exp0  9413.6  1  
Exp0  23973.52  1  
Exp0  13799.78  1  
Exp0  23420.84  1  
Exp0  23479.879  1  
Exp0  28584.379  0  
Exp0  28520.42  1  
Exp0  11648.92  1  
Exp0  11902.3  1  
Exp0  12425.46  1  
Exp0  12541.899  1  
Exp0  13748.939  1  
Exp0  23199.44  1  
Exp0  10154.88  1  
Exp0  15986.72  1  
Exp0  10450.08  1  
Exp0  13055.22  1  
Exp0  21755.42  1  
Exp0  31096.04  1  
Exp0  10312.32  1  
Exp0  8609.18  1  
Exp0  12975.68  1  
Exp0  20413.9  1  
Exp0  18131.02  0  
Exp0  10195.88  1  
Exp0  22747.62  1  
Exp0  9896.58  0  
Exp0  11253.68  1  
Exp0  11628.42  1  
Exp0  11958.88  1  
Exp0  22638.56  1  
Exp0  28805.78  0  
Exp0  29219.06  1  
Exp0  20738.62  1  
Exp0  17497.16  1  
Exp0  27848.02  1  
Exp0  15972.78  1  
Exp0  26299.04  1  
Exp0  20333.54  1  
Exp0  12793.64  1  
Exp0  23297.84  0  
Exp0  26226.879  0  
Exp0  20247.44  1  
Exp0  10904.36  1  
Exp0  36203.82  1  
Exp0  22870.62  0  
Exp0  14774.76  1  
Exp0  20615.62  1  
Exp0  27459.34  0  
Exp0  20636.94  1  
Exp0  15343.02  1  
Exp0  29459.32  1  
Exp0  27851.299  1  
Exp0  31712.68  0  
Exp0  9009.34  1  
Exp0  11726.82  0  
Exp0  24069.459  1  
Exp0  20043.26  1  
Exp0  12137.64  1  
Exp0  15485.7  1  
Exp0  10177.02  1  
Exp0  19713.62  1  
Exp0  10746.92  1  
Exp0  11339.78  1  
Exp0  13434.88  1  
Exp0  26765.62  1  
Exp0  13674.32  1  
Exp0  11357.82  1  
Exp0  24153.1  0  
Exp0  10499.28  0  
Exp0  14781.32  1  
Exp0  26552.42  1  
Exp0  23652.08  1  
Exp0  13429.14  1  
Exp0  24823.04  1  
Exp0  12750.18  1  
Exp0  21228.16  0  
Exp0  22486.04  1  
Exp0  14369.68  0  
Exp0  23174.02  1  
Exp0  31418.299  1  
Exp0  11589.06  1  
Exp0  11876.88  1  
Exp0  27380.62  1  
Exp0  20204.8  1  
Exp0  20126.08  1  
Exp0  19299.52  1  
Exp0  12664.08  1  
Exp0  16362.28  1  
Exp0  12942.88  1  
Exp0  25265.84  1  
Exp0  13507.86  1  
Exp0  10412.36  1  
Exp0  11363.56  0  
Exp0  15395.5  1  
Exp0  31347.78  0  
Exp0  24070.28  1  
Exp0  15247.08  1  
Exp0  12016.28  1  
Exp0  13595.6  1  
Exp0  23882.5  1  
Exp0  21916.14  1  
Exp0  16902.66  1  
Exp0  19741.5  1  
Exp0  13747.3  1  
Exp0  24413.04  0  
Exp0  21192.9  1  
Exp0  31854.54  1  
Exp0  15859.62  1  
Exp0  33395.32  1  
Exp0  14322.12  1  
Exp0  22041.6  0  
Exp0  18235.98  1  
Exp0  13502.12  1  
Exp0  22125.24  1  
Exp0  13438.16  1  
Exp0  22354.02  1  
Exp0  11439.0  1  
Exp0  25570.879  1  
Exp0  24738.58  1  
Exp0  28094.02  1  
Exp0  25522.5  1  
Exp0  25064.94  1  
Exp0  13862.92  1  
Exp0  17987.52  1  
Exp0  29559.36  0  
Exp0  16691.92  1  
Exp0  21484.82  1  
Exp0  17124.06  1  
Exp0  28005.459  1  
Exp0  27136.26  0  
Exp0  17162.6  1  
Exp0  21470.06  1  
Exp0  12857.6  1  
Exp0  13203.64  1  
Exp0  12767.399  1  
Exp0  28891.879  1  
Exp0  15382.38  1  
Exp0  28677.86  0  
Exp0  15100.3  1  
Exp0  15466.02  1  
Exp0  20659.08  1  
Exp0  12203.24  1  
Exp0  22590.18  1  
Exp0  14921.54  1  
Exp0  27374.879  1  
Exp0  9769.4795  1  
Exp0  30895.14  1  
Exp0  11004.4  1  
Exp0  24247.4  0  
Exp0  9630.9  1  
Exp0  15413.54  1  
Exp0  17542.26  1  
Exp0  12933.04  1  
Exp0  23785.74  0  
Exp0  14759.18  1  
Exp0  24519.64  1  
Exp0  22563.94  1  
Exp0  13452.92  1  
Exp0  17042.06  1  
Exp0  21264.24  1  
Exp0  10362.34  1  
Exp0  9286.5  1  
Exp0  16900.2  1  
Exp0  10950.28  1  
Exp0  11495.58  1  
Exp0  11989.22  1  
Exp0  19702.14  1  
Exp0  14339.34  1  
Exp0  12892.04  1  
Exp0  19056.8  1  
Exp0  21752.14  1  
Exp0  19849.74  1  
Exp0  13193.8  1  
Exp0  19580.78  1  
Exp0  12684.58  1  
Exp0  26340.04  1  
Exp0  28387.58  0  
Exp0  13718.6  1  
Exp0  13880.14  1  
Exp0  14828.88  1  
Exp0  8326.28  0  
Exp0  19060.08  1  
Exp0  21258.5  1  
Exp0  12435.3  1  
Exp0  10111.42  1  
Exp0  20614.8  1  
Exp0  11539.86  1  
Exp0  15266.76  1  
Exp0  13283.18  1  
Exp0  31783.2  1  
Exp0  26684.44  0  
Exp0  13013.399  0  
Exp0  25291.26  1  
Exp0  26991.12  0  
Exp0  14070.38  1  
Exp0  27793.9  0  
Exp0  23651.26  1  
Exp0  12841.2  1  
Exp0  30397.4  1  
Exp0  10562.42  1  
Exp0  22242.5  1  
Exp0  26584.4  0  
Exp0  25697.98  0  
Exp0  8749.4  1  
Exp0  23917.76  0  
Exp0  23859.54  1  
Exp0  27463.44  1  
Exp0  11227.439  1  
Exp0  15402.88  1  
Exp0  14181.08  1  
Exp0  20248.26  0  
Exp0  28194.879  1  
Exp0  24906.68  0  
Exp0  17377.44  1  
Exp0  11179.88  1  
Exp0  11460.32  1  
Exp0  29828.32  1  
Exp0  25487.24  0  
Exp0  11000.3  1  
Exp0  14686.2  1  
Exp0  19875.98  1  
Exp0  21166.66  0  
Exp0  12935.5  1  
Exp0  14808.38  1  
Exp0  25819.34  1  
Exp0  34077.56  0  
Exp0  14574.68  1  
Exp0  14077.76  1  
Exp0  15689.06  1  
Exp0  10618.18  1  
Exp0  18560.7  0  
Exp0  29735.66  0  
Exp0  23829.2  1  
Exp0  21710.32  0  
Exp0  28822.18  0  
Exp0  21169.12  1  
Exp0  21897.28  0  
Exp0  20317.14  1  
Exp0  11742.399  1  
Exp0  9341.439  1  
Exp0  29503.6  1  
Exp0  29214.959  1  
Exp0  12229.4795  1  
Exp0  15252.0  1  
Exp0  13136.399  1  
Exp0  32645.84  1  
Exp0  15009.28  1  
Exp0  31866.84  1  
Exp0  26000.56  1  
Exp0  11985.12  1  
Exp0  11250.399  1  
Exp0  23299.48  1  
Exp0  29925.9  1  
Exp0  25434.76  0  
Exp0  33183.758  1  
Exp0  31699.56  0  
Exp0  13645.62  1  
Exp0  14423.8  0  
Exp0  16531.2  1  
Exp0  16628.78  0  
Exp0  25686.5  1  
Exp0  15201.9795  1  
Exp0  11801.439  1  
Exp0  14809.2  1  
Exp0  20431.12  1  
Exp0  27064.1  1  
Exp0  19016.62  1  
Exp0  15246.26  1  
Exp0  50594.0  0  
Exp0  9177.439  1  
Exp0  11465.24  0  
Exp0  11593.16  1  
Exp0  28981.26  0  
Exp0  13443.08  1  
Exp0  26816.459  0  
Exp0  13534.1  1  
Exp0  31082.1  1  
Exp0  11689.1  1  
Exp0  14455.78  1  
Exp0  26474.52  0  
Exp0  11478.36  0  
Exp0  39365.74  0  
Exp0  17484.04  0  
Exp0  12889.58  1  
Exp0  23893.98  1  
Exp0  16424.6  1  
Exp0  24851.74  1  
Exp0  24365.48  0  
Exp0  25260.92  1  
Exp0  19953.879  1  
Exp0  21429.06  1  
Exp0  20495.08  1  
Exp0  10190.96  1  
Exp0  19881.72  1  
Exp0  22513.1  0  
Exp0  12020.38  1  
Exp0  11812.1  1  
Exp0  14971.56  1  
Exp0  25612.7  1  
Exp0  17010.08  1  
Exp0  12564.04  1  
Exp0  23995.66  1  
Exp0  12440.22  1  
Exp0  13582.4795  0  
Exp0  23473.32  1  
Exp0  18751.76  0  
Exp0  26367.92  1  
Exp0  17768.58  1  
Exp0  12243.42  1  
Exp0  11602.18  1  
Exp0  11877.7  1  
Exp0  19980.12  0  
Exp0  11370.939  1  
Exp0  21423.32  1  
Exp0  25524.14  1  
Exp0  26170.299  1  
Exp0  19760.36  1  
Exp0  14850.2  0  
Exp0  12007.26  1  
Exp0  26428.6  1  
Exp0  12829.72  1  
Exp0  11215.96  1  
Exp0  18081.82  1  
Exp0  24551.62  0  
Exp0  19251.14  0  
Exp0  11876.06  1  
Exp0  20741.08  0  
Exp0  25544.64  1  
Exp0  28498.28  1  
Exp0  23580.74  0  
Exp0  26492.56  1  
Exp0  21763.62  1  
Exp0  16326.2  1  
Exp0  20556.58  1  
Exp0  16062.9795  1  
Exp0  33158.34  0  
Exp0  14942.04  1  
Exp0  20128.54  1  
Exp0  33842.22  0  
Exp0  9557.92  1  
Exp0  11392.26  1  
Exp0  16457.4  1  
Exp0  11681.72  1  
Exp0  10118.8  1  
Exp0  27012.44  1  
Exp0  16848.54  1  
Exp0  16149.899  1  
Exp0  14609.939  1  
Exp0  11946.58  1  
Exp0  14177.8  1  
Exp0  11844.08  1  
Exp0  11913.78  1  
Exp0  10042.54  1  
Exp0  13375.02  1  
Exp0  28103.04  1  
Exp0  27356.84  1  
Exp0  23580.74  0  
Exp0  16773.1  1  
Exp0  17684.94  1  
Exp0  31196.9  0  
Exp0  13730.08  1  
Exp0  14104.0  1  
Exp0  28006.28  0  
Exp0  23734.9  1  
Exp0  18527.08  1  
Exp0  24291.68  0  
Exp0  19716.9  1  
Exp0  26686.08  1  
Exp0  28369.54  1  
Exp0  24723.0  1  
Exp0  16304.88  1  
Exp0  17939.14  1  
Exp0  24569.66  0  
Exp0  22150.66  1  
Exp0  16955.959  1  
Exp0  24226.9  1  
Exp0  22282.68  1  
Exp0  19829.24  0  
Exp0  24941.12  1  
Exp0  15516.86  1  
Exp0  58067.48  0  
Exp0  20381.1  1  
Exp0  11937.56  1  
Exp0  10391.86  1  
Exp0  30604.04  1  
Exp0  25664.36  0  
Exp0  19668.52  1  
Exp0  16729.64  1  
Exp0  22809.94  1  
Exp0  21321.64  1  
Exp0  25311.76  0  
Exp0  13366.82  1  
Exp0  11886.72  1  
Exp0  13248.74  1  
Exp0  11908.04  1  
Exp0  25764.4  0  
Exp0  8570.64  1  
Exp0  16259.78  1  
Exp0  14758.36  1  
Exp0  9779.32  1  
Exp0  23936.62  0  
Exp0  19774.3  1  
Exp0  25836.56  1  
Exp0  20664.0  1  
Exp0  23962.04  1  
Exp0  20266.3  1  
Exp0  18998.58  1  
Exp0  11970.36  1  
Exp0  30057.92  0  
Exp0  18500.02  0  
Exp0  27308.459  1  
Exp0  22442.58  1  
Exp0  33290.36  1  
Exp0  27612.68  1  
Exp0  12873.18  1  
Exp0  20603.32  1  
Exp0  42101.258  0  
Exp0  24597.54  1  
Exp0  18574.64  1  
Exp0  18647.62  1  
Exp0  22587.72  1  
Exp0  26926.34  1  
Exp0  23829.2  0  
Exp0  23553.68  1  
Exp0  16630.42  1  
Exp0  27420.799  0  
Exp0  12744.439  1  
Exp0  11874.42  1  
Exp0  14765.74  1  
Exp0  21755.42  1  
Exp0  18076.08  1  
Exp0  34642.54  1  
Exp0  10833.02  1  
Exp0  15041.26  1  
Exp0  10513.22  1  
Exp0  21570.1  1  
Exp0  15973.6  0  
Exp0  25775.06  1  
Exp0  23033.799  0  
Exp0  14603.38  0  
Exp0  18293.379  1  
Exp0  31268.24  0  
Exp0  21346.24  0  
Exp0  18436.06  1  
Exp0  32399.02  0  
Exp0  13618.56  1  
Exp0  21754.6  0  
Exp0  18841.959  1  
Exp0  25087.08  0  
Exp0  12693.6  0  
Exp0  15333.18  0  
Exp0  15417.64  1  
Exp0  25044.44  1  
Exp0  16395.9  1  
Exp0  11606.28  1  
Exp0  17948.16  1  
Exp0  24401.56  1  
Exp0  20237.6  1  
Exp0  12070.399  1  
Exp0  26030.08  1  
Exp0  26387.6  1  
Exp0  33382.2  1  
Exp0  26765.62  0  
Exp0  28645.879  1  
Exp0  9535.78  1  
Exp0  24088.32  1  
Exp0  12706.72  1  
Exp0  19542.24  1  
Exp0  14530.399  1  
Exp0  23806.24  1  
Exp0  23293.74  1  
Exp0  23548.76  1  
Exp0  27670.08  0  
Exp0  14867.42  1  
Exp0  39051.68  0  
Exp0  29292.04  1  
Exp0  23401.16  0  
Exp0  20826.36  0  
Exp0  12413.9795  1  
Exp0  11881.8  1  
Exp0  30508.1  1  
Exp0  21977.64  0  
Exp0  20789.459  1  
Exp0  11258.6  1  
Exp0  15752.2  1  
Exp0  9885.1  1  
Exp0  27779.14  0  
Exp0  14550.08  1  
Exp0  23127.28  1  
Exp0  13366.0  1  
Exp0  23033.799  0  
Exp0  23598.78  0  
Exp0  13224.96  1  
Exp0  29027.18  1  
Exp0  22850.12  0  
Exp0  29141.98  1  
Exp0  31015.68  1  
Exp0  24057.16  1  
Exp0  14876.439  1  
Exp0  13933.439  0  
Exp0  39165.66  0  
Exp0  25514.299  1  
Exp0  14914.9795  1  
Exp0  15709.56  1  
Exp0  19529.12  1  
Exp0  18757.5  1  
Exp0  23593.04  1  
Exp0  26080.1  0  
Exp0  24352.36  1  
Exp0  10550.12  1  
Exp0  37514.18  0  
Exp0  15801.399  1  
Exp0  19846.459  1  
Exp0  14771.4795  1  
Exp0  12955.18  1  
Exp0  23886.6  1  
Exp0  21412.66  1  
Exp0  11706.32  1  
Exp0  28426.12  0  
Exp0  16951.04  1  
Exp0  15197.88  1  
Exp0  17387.28  1  
Exp0  17980.959  0  
Exp0  16939.56  1  
Exp0  14280.3  1  
Exp0  27695.5  1  
Exp0  31403.54  1  
Exp0  15526.7  1  
Exp0  11643.18  1  
Exp0  30320.32  1  
Exp0  23151.06  1  
Exp0  20259.74  1  
Exp0  12262.28  0  
Exp0  26199.82  1  
Exp0  19659.5  1  
Exp0  10550.939  1  
Exp0  25890.68  1  
Exp0  16575.48  1  
Exp0  29344.52  1  
Exp0  15223.3  1  
Exp0  19871.06  1  
Exp0  259.94  0  
Exp0  23778.36  1  
Exp0  20850.14  1  
Exp0  11611.2  1  
Exp0  19297.06  1  
Exp0  23436.42  0  
Exp0  12905.16  1  
Exp0  27456.879  1  
Exp0  13094.58  1  
Exp0  22525.4  1  
Exp0  19832.52  1  
Exp0  19209.32  0  
Exp0  27427.36  1  
Exp0  23377.379  0  
Exp0  26266.24  1  
Exp0  11684.18  1  
Exp0  21175.68  1  
Exp0  26654.1  1  
Exp0  10418.92  1  
Exp0  32827.88  1  
Exp0  14327.04  1  
Exp0  12554.2  1  
Exp0  12431.2  1  
Exp0  19607.84  1  
Exp0  24859.94  1  
Exp0  40670.36  0  
Exp0  13079.0  1  
Exp0  30712.28  1  
Exp0  26117.82  0  
Exp0  28431.04  0  
Exp0  13937.54  1  
Exp0  5863.82  1  
Exp0  30397.4  1  
Exp0  9541.52  1  
Exp0  28157.98  1  
Exp0  21234.72  1  
Exp0  12291.8  1  
Exp0  26386.78  0  
Exp0  14532.04  1  
Exp0  20897.7  1  
Exp0  27781.6  1  
Exp0  11302.06  1  
Exp0  20276.14  1  
Exp0  14051.52  1  
Exp0  14651.76  1  
Exp0  24782.04  1  
Exp0  17244.6  1  
Exp0  23364.26  0  
Exp0  23161.72  1  
Exp0  23651.26  1  
Exp0  24542.6  1  
Exp0  12795.28  1  
Exp0  18097.4  1  
Exp0  10673.939  1  
Exp0  17608.68  1  
Exp0  21238.82  1  
Exp0  12863.34  1  
Exp0  24218.7  1  
Exp0  36262.86  0  
Exp0  32099.719  0  
Exp0  24577.04  1  
Exp0  21665.22  0  
Exp0  22307.28  1  
Exp0  24858.299  1  
Exp0  13293.02  1  
Exp0  15020.76  1  
Exp0  25862.799  1  
Exp0  30166.98  1  
Exp0  27334.7  1  
Exp0  30334.26  1  
Exp0  18006.379  1  
Exp0  24213.78  1  
Exp0  12860.06  1  
Exp0  9182.36  0  
Exp0  11469.34  1  
Exp0  29448.66  0  
Exp0  24321.2  0  
Exp0  21862.84  0  
Exp0  25651.24  1  
Exp0  14332.78  0  
Exp0  11503.78  1  
Exp0  11793.24  1  
Exp0  28385.12  1  
Exp0  15088.0  1  
Exp0  20952.64  1  
Exp0  12831.36  1  
Exp0  17723.48  1  
Exp0  14046.6  1  
Exp0  12227.02  1  
Exp0  14186.82  1  
Exp0  13650.54  1  
Exp0  23859.54  1  
Exp0  22765.66  1  
Exp0  18304.86  1  
Exp0  21418.4  1  
Exp0  12551.74  1  
Exp0  23778.36  0  
Exp0  18785.379  1  
Exp0  25584.0  0  
Exp0  24023.54  0  
Exp0  26341.68  1  
Exp0  26512.24  1  
Exp0  20489.34  0  
Exp0  10333.64  0  
Exp0  10658.36  1  
Exp0  10138.4795  1  
Exp0  12707.54  1  
Exp0  25638.12  0  
Exp0  19915.34  1  
Exp0  20947.72  1  
Exp0  11908.04  1  
Exp0  25930.86  1  
Exp0  11293.86  0  
Exp0  23384.76  1  
Exp0  15958.02  1  
Exp0  8270.52  0  
Exp0  12818.24  1  
Exp0  17956.36  1  
Exp0  11352.08  1  
Exp0  17817.78  1  
Exp0  18833.76  1  
Exp0  11353.72  1  
Exp0  18945.28  1  
Exp0  11266.8  1  
Exp0  27068.2  1  
Exp0  17534.879  1  
Exp0  28764.78  1  
Exp0  27151.02  1  
Exp0  20371.26  0  
Exp0  24117.02  1  
Exp0  15772.7  1  
Exp0  20662.36  1  
Exp0  16951.86  1  
Exp0  26465.5  1  
Exp0  11962.9795  1  
Exp0  14009.7  1  
Exp0  12012.18  1  
Exp0  16360.64  1  
Exp0  20985.44  1  
Exp0  24060.44  1  
Exp0  14746.06  1  
Exp0  18915.76  1  
Exp0  16473.8  1  
Exp0  14783.78  1  
Exp0  13722.7  1  
Exp0  29259.24  0  
Exp0  40232.48  0  
Exp0  25239.6  0  
Exp0  10917.4795  0  
Exp0  16704.22  1  
Exp0  22243.32  0  
Exp0  11252.04  1  
Exp0  15441.42  1  
Exp0  9091.34  1  
Exp0  14804.28  1  
Exp0  22275.3  0  
Exp0  28182.58  0  
Exp0  10704.28  1  
Exp0  26042.379  1  
Exp0  25243.7  1  
Exp0  21533.2  1  
Exp0  14281.12  1  
Exp0  29337.14  1  
Exp0  15679.22  1  
Exp0  16003.939  1  
Exp0  12933.04  1  
Exp0  22125.24  1  
Exp0  23388.04  1  
Exp0  20764.86  1  
Exp0  9996.62  1  
Exp0  16228.62  1  
Exp0  14197.4795  1  
Exp0  20118.7  1  
Exp0  20413.9  0  
Exp0  22364.68  1  
Exp0  16357.359  1  
Exp0  17531.6  1  
Exp0  23114.16  1  
Exp0  15160.9795  1  
Exp0  33387.94  0  
Exp0  24722.18  0  
Exp0  18017.86  1  
Exp0  18240.9  1  
Exp0  20936.24  1  
Exp0  29804.54  1  
Exp0  14322.12  1  
Exp0  10617.36  1  
Exp0  14417.24  1  
Exp0  18573.0  1  
Exp0  15994.92  1  
Exp0  23836.58  0  
Exp0  60858.758  0  
Exp0  13188.06  1  
Exp0  10199.9795  1  
Exp0  64747.2  0  
Exp0  32955.8  1  
Exp0  14203.22  1  
Exp0  32749.98  0  
Exp0  13921.96  0  
Exp0  20998.56  0  
Exp0  17071.58  1  
Exp0  23349.5  1  
Exp0  19275.74  1  
Exp0  16923.98  1  
Exp0  14877.26  1  
Exp0  24911.6  0  
Exp0  14566.4795  1  
Exp0  24645.92  1  
Exp0  20655.8  1  
Exp0  14399.2  1  
Exp0  28102.22  1  
Exp0  18513.959  1  
Exp0  9559.56  1  
Exp0  11262.7  1  
Exp0  27842.28  0  
Exp0  29711.06  1  
Exp0  28153.879  0  
Exp0  15083.899  1  
Exp0  12587.82  1  
Exp0  48967.12  0  
Exp0  11507.88  1  
Exp0  14646.02  1  
Exp0  11958.88  1  
Exp0  10778.9  1  
Exp0  26127.66  1  
Exp0  27183.82  1  
Exp0  15092.1  1  
Exp0  8897.0  0  
Exp0  10833.84  1  
Exp0  16856.74  1  
Exp0  22396.66  1  
Exp0  20841.12  1  
Exp0  10958.4795  1  
Exp0  34819.66  0  
Exp0  17559.48  1  
Exp0  21283.92  1  
Exp0  12452.52  1  
Exp0  24149.0  0  
Exp0  12983.06  1  
Exp0  19106.0  1  
Exp0  9164.32  1  
Exp0  12073.68  1  
Exp0  19639.82  1  
Exp0  10370.54  1  
Exp0  28053.02  0  
Exp0  10664.1  1  
Exp0  22914.08  1  
Exp0  29045.22  1  
Exp0  12185.2  0  
Exp0  10535.36  1  
Exp0  32010.34  1  
Exp0  35095.18  0  
Exp0  19234.74  1  
Exp0  19183.08  1  
Exp0  26620.48  1  
Exp0  23110.879  1  
Exp0  32130.879  1  
Exp0  32967.28  1  
Exp0  21983.379  1  
Exp0  10396.78  1  
Exp0  22276.12  1  
Exp0  24666.42  1  
Exp0  19020.72  0  
Exp0  11792.42  1  
Exp0  15774.34  1  
Exp0  24027.64  0  
Exp0  30113.68  1  
Exp0  21478.26  1  
Exp0  22069.48  1  
Exp0  23923.5  1  
Exp0  23600.42  1  
Exp0  22130.98  1  
Exp0  16943.66  1  
Exp0  23188.78  1  
Exp0  13476.7  1  
Exp0  11574.3  0  
Exp0  14892.84  1  
Exp0  16710.78  1  
Exp0  24598.36  0  
Exp0  18090.02  1  
Exp0  29081.299  1  
Exp0  32015.26  0  
Exp0  21724.26  0  
Exp0  19076.48  1  
Exp0  16831.32  1  
Exp0  19933.379  1  
Exp0  14632.08  1  
Exp0  19600.459  0  
Exp0  15224.12  1  
Exp0  13106.06  1  
Exp0  32002.959  0  
Exp0  12863.34  1  
Exp0  24770.56  0  
Exp0  17556.2  1  
Exp0  12509.1  1  
Exp0  10643.6  1  
Exp0  12789.54  1  
Exp0  14213.06  1  
Exp0  26397.44  1  
Exp0  23661.1  1  
Exp0  15560.32  1  
Exp0  19878.44  1  
Exp0  23709.48  1  
Exp0  15695.62  1  
Exp0  25353.58  1  
Exp0  19843.18  1  
Exp0  11876.88  1  
Exp0  27261.72  1  
Exp0  17748.9  1  
Exp0  13179.04  1  
Exp0  16050.68  1  
Exp0  30755.74  0  
Exp0  14442.66  1  
Exp0  27393.74  0  
Exp0  12389.38  1  
Exp0  13768.62  1  
Exp0  24287.58  1  
Exp0  20699.26  0  
Exp0  22531.959  1  
Exp0  33934.88  0  
Exp0  9199.58  1  
Exp0  16220.42  1  
Exp0  23709.48  0  
Exp0  14785.42  1  
Exp0  16394.26  1  
Exp0  33456.82  1  
Exp0  22734.5  1  
Exp0  15349.58  1  
Exp0  37817.58  0  
Exp0  14629.62  1  
Exp0  40435.02  0  
Exp0  14119.58  1  
Exp0  13208.56  1  
Exp0  10654.26  1  
Exp0  11508.7  1  
Exp0  16072.82  1  
Exp0  20176.92  0  
Exp0  10604.24  1  
Exp0  18718.14  0  
Exp0  15636.58  0  
Exp0  17627.54  1  
Exp0  16863.3  1  
Exp0  15766.96  1  
Exp0  19375.78  1  
Exp0  20501.64  1  
Exp0  16421.32  1  
Exp0  5580.92  0  
Exp0  9949.88  1  
Exp0  14573.04  1  
Exp0  28184.22  1  
Exp0  23633.22  0  
Exp0  26244.1  0  
Exp0  37338.7  0  
Exp0  13099.5  1  
Exp0  21242.92  1  
Exp0  27043.6  1  
Exp0  21880.879  1  
Exp0  23256.84  1  
Exp0  23799.68  0  
Exp0  10462.38  1  
Exp0  15911.28  1  
Exp0  13969.52  1  
Exp0  16965.8  1  
Exp0  19188.0  1  
Exp0  25353.58  0  
Exp0  15573.439  1  
Exp0  14697.68  1  
Exp0  20732.06  1  
Exp0  16495.94  1  
Exp0  31432.24  1  
Exp0  20353.22  1  
Exp0  10143.4  1  
Exp0  12763.3  1  
Exp0  30927.12  0  
Exp0  28551.58  0  
Exp0  20746.82  1  
Exp0  13206.1  1  
Exp0  11566.1  1  
Exp0  34332.58  1  
Exp0  37639.64  0  
Exp0  26080.1  1  
Exp0  10374.64  1  
Exp0  31551.959  0  
Exp0  11249.58  1  
Exp0  9800.64  1  
Exp0  22725.48  1  
Exp0  24918.98  0  
Exp0  13358.62  1  
Exp0  16629.6  1  
Exp0  28955.84  0  
Exp0  14570.58  1  
Exp0  11397.18  1  
Exp0  13225.78  1  
Exp0  12177.82  1  
Exp0  23561.879  1  
Exp0  9708.8  1  
Exp0  30958.28  0  
Exp0  23730.799  1  
Exp0  13353.7  1  
Exp0  8570.64  1  
Exp0  20177.74  1  
Exp0  19411.86  1  
Exp0  11885.08  1  
Exp0  20576.26  1  
Exp0  12987.9795  1  
Exp0  25538.08  1  
Exp0  15099.4795  1  
Exp0  18337.66  1  
Exp0  16265.52  1  
Exp0  22728.76  1  
Exp0  8961.78  1  
Exp0  11235.64  1  
Exp0  21491.379  0  
Exp0  23912.84  0  
Exp0  12478.76  1  
Exp0  28294.1  0  
Exp0  25829.18  0  
Exp0  23147.78  1  
Exp0  25171.54  0  
Exp0  11286.4795  1  
Exp0  25852.959  1  
Exp0  13058.5  1  
Exp0  18545.94  1  
Exp0  28764.78  0  
Exp0  28664.74  0  
Exp0  18855.08  1  
Exp0  18891.98  1  
Exp0  11245.4795  0  
Exp0  14257.34  1  
Exp0  25734.06  1  
Exp0  11548.88  1  
Exp0  15007.64  1  
Exp0  22703.34  1  
Exp0  22685.299  1  
Exp0  26401.54  0  
Exp0  23082.18  1  
Exp0  12155.68  1  
Exp0  13514.42  1  
Exp0  10236.06  1  
Exp0  15101.939  1  
Exp0  9794.9  1  
Exp0  19967.82  1  
Exp0  23691.44  1  
Exp0  13944.1  1  
Exp0  19472.54  0  
Exp0  18650.9  1  
Exp0  11329.12  1  
Exp0  23741.459  1  
Exp0  19550.44  0  
Exp0  13521.8  1  
Exp0  22705.799  1  
Exp0  25242.879  0  
Exp0  16303.24  1  
Exp0  11894.92  1  
Exp0  32641.74  0  
Exp0  11293.86  1  
Exp0  17483.22  1  
Exp0  27488.86  1  
Exp0  17298.72  1  
Exp0  33497.0  0  
Exp0  23913.66  1  
Exp0  11157.74  1  
Exp0  13265.96  1  
Exp0  14377.88  1  
Exp0  12557.4795  1  
Exp0  29369.94  1  
Exp0  22460.62  1  
Exp0  21015.78  1  
Exp0  30604.86  0  
Exp0  34708.14  0  
Exp0  30793.459  0  
Exp0  10763.32  1  
Exp0  16045.76  1  
Exp0  22739.42  0  
Exp0  23258.48  1  
Exp0  10375.46  1  
Exp0  21719.34  1  
Exp0  15917.84  1  
Exp0  17272.48  1  
Exp0  22049.8  1  
Exp0  14687.84  1  
Exp0  12336.08  1  
Exp0  20439.32  1  
Exp0  12625.54  1  
Exp0  9852.3  1  
Exp0  9775.22  1  
Exp0  15009.28  1  
Exp0  13028.9795  1  
Exp0  9587.439  1  
Exp0  14736.22  1  
Exp0  14443.4795  1  
Exp0  19998.16  1  
Exp0  21802.16  0  
Exp0  25639.76  1  
Exp0  13837.5  1  
Exp0  28886.959  1  
Exp0  19178.16  1  
Exp0  10570.62  1  
Exp0  13811.26  1  
Exp0  13084.74  1  
Exp0  16782.94  1  
Exp0  17401.22  1  
Exp0  12694.42  1  
Exp0  15101.12  1  
Exp0  14250.78  1  
Exp0  11985.939  1  
Exp0  12717.38  1  
Exp0  31082.92  1  
Exp0  24089.959  1  
Exp0  14517.28  1  
Exp0  18822.28  1  
Exp0  10383.66  1  
Exp0  13540.66  1  
Exp0  21595.52  1  
Exp0  12384.46  1  
Exp0  18536.92  1  
Exp0  25855.42  1  
Exp0  24789.42  1  
Exp0  26950.94  1  
Exp0  21811.18  0  
Exp0  18864.92  1  
Exp0  24541.78  1  
Exp0  12623.899  1  
Exp0  9833.439  1  
Exp0  28103.04  1  
Exp0  34695.02  0  
Exp0  18519.7  1  
Exp0  17716.92  0  
Exp0  21985.02  1  
Exp0  10427.939  1  
Exp0  28650.799  1  
Exp0  21093.68  1  
Exp0  28904.18  0  
Exp0  16621.4  1  
Exp0  25669.28  1  
Exp0  17685.76  1  
Exp0  12468.92  1  
Exp0  34740.94  1  
Exp0  14600.92  1  
Exp0  21985.02  0  
Exp0  12580.439  1  
Exp0  24243.299  0  
Exp0  15776.8  1  
Exp0  22544.26  0  
Exp0  33133.74  1  
Exp0  15219.2  1  
Exp0  26557.34  1  
Exp0  20017.02  1  
Exp0  13325.82  1  
Exp0  20375.36  1  
Exp0  9767.84  1  
Exp0  21689.0  0  
Exp0  24680.36  1  
Exp0  18213.02  1  
Exp0  36212.84  0  
Exp0  18071.98  1  
Exp0  27304.36  0  
Exp0  19542.24  0  
Exp0  14033.4795  1  
Exp0  10926.5  1  
Exp0  14175.34  1  
Exp0  13985.1  1  
Exp0  10847.78  0  
Exp0  36188.24  0  
Exp0  10862.54  1  
Exp0  29219.06  0  
Exp0  31987.379  0  
Exp0  27443.76  0  
Exp0  23784.1  1  
Exp0  23397.06  1  
Exp0  19712.8  0  
Exp0  23472.5  0  
Exp0  14599.28  0  
Exp0  12905.16  1  
Exp0  11725.18  1  
Exp0  11376.68  0  
Exp0  20629.56  1  
Exp0  25984.16  1  
Exp0  35851.22  1  
Exp0  23548.76  0  
Exp0  12502.54  1  
Exp0  12216.36  1  
Exp0  19856.3  1  
Exp0  23346.22  1  
Exp0  17195.4  1  
Exp0  22277.76  1  
Exp0  23165.82  0  
Exp0  11229.08  1  
Exp0  11234.0  1  
Exp0  12862.52  1  
Exp0  18507.4  1  
Exp0  22185.92  1  
Exp0  16447.56  1  
Exp0  20302.379  1  
Exp0  24375.32  1  
Exp0  11542.32  1  
Exp0  19648.84  1  
Exp0  13482.439  1  
Exp0  26062.06  0  
Exp0  19416.78  1  
Exp0  15302.02  1  
Exp0  11393.899  1  
Exp0  31971.799  1  
Exp0  12495.16  0  
Exp0  21989.12  1  
Exp0  17363.5  1  
Exp0  9330.78  1  
Exp0  10835.4795  1  
Exp0  20260.56  1  
Exp0  28308.04  1  
Exp0  26524.54  0  
Exp0  16168.76  1  
Exp0  22133.44  1  
Exp0  21133.04  0  
Exp0  20396.68  1  
Exp0  30709.0  1  
Exp0  17657.879  1  
Exp0  11262.7  1  
Exp0  12757.56  1  
Exp0  10153.24  1  
Exp0  25453.62  1  
Exp0  16264.7  1  
Exp0  22256.44  0  
Exp0  22460.62  1  
Exp0  12475.4795  1  
Exp0  24272.82  1  
Exp0  14342.62  1  
Exp0  28011.2  1  
Exp0  19981.76  1  
Exp0  13129.02  1  
Exp0  16010.5  0  
Exp0  25048.54  0  
Exp0  13033.899  1  
Exp0  12153.22  1  
Exp0  11279.1  1  
Exp0  12178.64  1  
Exp0  22926.379  1  
Exp0  17557.02  1  
Exp0  23752.12  1  
Exp0  18496.74  1  
Exp0  20975.6  1  
Exp0  18367.18  1  
Exp0  33.62  0  
Exp0  21453.66  1  
Exp0  18036.72  1  
Exp0  13206.92  1  
Exp0  8108.98  0  
Exp0  17056.82  1  
Exp0  23088.74  1  
Exp0  14855.12  1  
Exp0  29380.6  1  
Exp0  15006.82  1  
Exp0  16405.74  1  
Exp0  23770.16  1  
Exp0  13930.9795  1  
Exp0  26644.26  1  
Exp0  14895.3  1  
Exp0  31907.84  1  
Exp0  25559.4  0  
Exp0  11939.2  1  
Exp0  13971.9795  1  
Exp0  22754.18  1  
Exp0  14873.16  1  
Exp0  11815.38  1  
Exp0  10040.08  1  
Exp0  14292.6  1  
Exp0  17041.24  1  
Exp0  12247.52  0  
Exp0  19514.36  1  
Exp0  20734.52  1  
Exp1  6564.92  1  
Exp1  5358.7  0  
Exp1  13965.42  1  
Exp1  6098.34  1  
Exp1  7114.32  0  
Exp1  21208.48  0  
Exp1  10806.78  1  
Exp1  10127.0  0  
Exp1  5161.08  0  
Exp1  14862.5  1  
Exp1  6162.3  1  
Exp1  19037.94  1  
Exp1  22960.82  1  
Exp1  3507.14  1  
Exp1  13261.04  1  
Exp1  7958.1  1  
Exp1  22809.12  1  
Exp1  4482.94  0  
Exp1  26191.62  0  
Exp1  18432.78  1  
Exp1  6637.9  1  
Exp1  22647.58  1  
Exp1  26094.86  1  
Exp1  7244.6997  1  
Exp1  7703.9  1  
Exp1  30352.299  0  
Exp1  28581.92  0  
Exp1  28399.06  1  
Exp1  23742.28  0  
Exp1  26886.98  0  
Exp1  13426.68  1  
Exp1  25730.78  0  
Exp1  13715.32  1  
Exp1  10890.42  1  
Exp1  16919.06  0  
Exp1  7131.54  1  
Exp1  6256.6  1  
Exp1  18746.84  1  
Exp1  7034.78  1  
Exp1  13661.2  1  
Exp1  6623.96  1  
Exp1  23285.54  1  
Exp1  28503.2  0  
Exp1  9223.36  1  
Exp1  6878.98  1  
Exp1  20996.92  1  
Exp1  8140.96  0  
Exp1  25408.52  0  
Exp1  5930.2397  1  
Exp1  12553.38  1  
Exp1  7653.88  1  
Exp1  17088.8  0  
Exp1  12628.82  1  
Exp1  12221.28  1  
Exp1  26353.16  1  
Exp1  5935.98  1  
Exp1  17860.42  0  
Exp1  7135.64  0  
Exp1  11397.18  1  
Exp1  22440.12  0  
Exp1  21624.22  0  
Exp1  13874.399  0  
Exp1  28621.28  1  
Exp1  5949.1  1  
Exp1  13748.939  1  
Exp1  10986.36  0  
Exp1  11804.72  0  
Exp1  11197.1  0  
Exp1  31316.62  0  
Exp1  21962.879  1  
Exp1  8504.22  1  
Exp1  21298.68  0  
Exp1  23346.22  0  
Exp1  22053.08  0  
Exp1  7846.58  1  
Exp1  16685.36  0  
Exp1  25329.799  0  
Exp1  8040.1  1  
Exp1  26068.62  0  
Exp1  12874.0  1  
Exp1  34085.758  0  
Exp1  10542.74  1  
Exp1  14106.46  0  
Exp1  23278.16  0  
Exp1  7991.7197  1  
Exp1  5248.82  1  
Exp1  4907.7  1  
Exp1  8095.86  1  
Exp1  6592.8  1  
Exp1  10983.9  0  
Exp1  30354.76  1  
Exp1  7002.8  1  
Exp1  31259.22  0  
Exp1  14784.6  1  
Exp1  17284.78  1  
Exp1  15365.9795  0  
Exp1  6800.26  1  
Exp1  6793.6997  1  
Exp1  5286.54  0  
Exp1  11876.06  1  
Exp1  20914.1  1  
Exp1  4927.38  1  
Exp1  16142.52  0  
Exp1  13447.18  1  
Exp1  8853.54  1  
Exp1  28565.52  1  
Exp1  26789.4  0  
Exp1  13224.14  1  
Exp1  6784.68  1  
Exp1  30184.2  1  
Exp1  8804.34  1  
Exp1  9156.939  0  
Exp1  6567.38  1  
Exp1  5493.18  0  
Exp1  21473.34  0  
Exp1  31424.04  0  
Exp1  22141.64  1  
Exp1  11521.82  1  
Exp1  6082.76  1  
Exp1  7048.7197  1  
Exp1  7279.96  0  
Exp1  16422.14  1  
Exp1  22919.82  0  
Exp1  7516.12  1  
Exp1  23556.959  0  
Exp1  30312.12  0  
Exp1  25201.06  1  
Exp1  6323.02  1  
Exp1  50220.9  0  
Exp1  6378.78  1  
Exp1  6509.98  0  
Exp1  31428.14  0  
Exp1  9748.9795  1  
Exp1  7981.88  1  
Exp1  4889.66  1  
Exp1  5981.9  1  
Exp1  7168.44  1  
Exp1  5271.78  1  
Exp1  29119.84  0  
Exp1  7380.0  1  
Exp1  8255.76  1  
Exp1  6476.36  0  
Exp1  14564.02  1  
Exp1  17390.56  1  
Exp1  20577.08  0  
Exp1  8254.12  0  
Exp1  15154.42  1  
Exp1  19076.48  1  
Exp1  14630.439  0  
Exp1  15565.24  1  
Exp1  7642.4  1  
Exp1  14016.26  0  
Exp1  12630.46  1  
Exp1  8399.26  1  
Exp1  8237.72  1  
Exp1  15705.46  1  
Exp1  13683.34  1  
Exp1  6899.48  0  
Exp1  12173.72  1  
Exp1  7268.48  1  
Exp1  15000.26  1  
Exp1  16604.18  0  
Exp1  11530.84  1  
Exp1  31018.959  1  
Exp1  26431.06  0  
Exp1  7371.8  1  
Exp1  12405.78  0  
Exp1  8768.26  1  
Exp1  27734.86  0  
Exp1  7093.0  1  
Exp1  9182.36  1  
Exp1  12757.56  1  
Exp1  17525.86  0  
Exp1  27192.84  1  
Exp1  4497.7  1  
Exp1  26141.6  0  
Exp1  5614.54  1  
Exp1  17389.74  1  
Exp1  6130.32  1  
Exp1  24101.44  1  
Exp1  7491.52  1  
Exp1  11358.64  1  
Exp1  34046.4  0  
Exp1  7252.08  0  
Exp1  14837.08  1  
Exp1  5289.82  0  
Exp1  25750.459  0  
Exp1  12298.36  0  
Exp1  5147.96  0  
Exp1  12519.76  1  
Exp1  11851.46  0  
Exp1  20803.4  1  
Exp1  7771.14  1  
Exp1  12541.899  1  
Exp1  26062.879  0  
Exp1  8350.88  1  
Exp1  5728.52  1  
Exp1  7126.62  1  
Exp1  22969.84  1  
Exp1  11128.22  1  
Exp1  12187.66  1  
Exp1  21973.54  1  
Exp1  6044.2197  0  
Exp1  23021.5  0  
Exp1  6769.1  1  
Exp1  6663.32  1  
Exp1  6840.44  1  
Exp1  6965.08  1  
Exp1  8484.54  1  
Exp1  11629.24  1  
Exp1  6279.56  1  
Exp1  9253.7  1  
Exp1  7548.1  1  
Exp1  11036.38  1  
Exp1  7878.56  1  
Exp1  11985.939  1  
Exp1  6359.1  1  
Exp1  17551.28  1  
Exp1  3771.18  1  
Exp1  29113.28  1  
Exp1  3891.72  0  
Exp1  16783.76  1  
Exp1  5931.88  1  
Exp1  18871.48  1  
Exp1  7899.06  1  
Exp1  12915.82  1  
Exp1  5900.7197  1  
Exp1  7689.14  1  
Exp1  11525.1  1  
Exp1  8737.92  1  
Exp1  6500.14  1  
Exp1  11214.32  1  
Exp1  12740.34  1  
Exp1  5892.52  1  
Exp1  11265.9795  1  
Exp1  7662.08  1  
Exp1  11194.64  1  
Exp1  5775.26  1  
Exp1  20405.7  1  
Exp1  13900.64  1  
Exp1  4980.68  0  
Exp1  7085.62  1  
Exp1  11650.56  1  
Exp1  9547.26  1  
Exp1  14243.399  0  
Exp1  26394.98  0  
Exp1  14063.0  0  
Exp1  19996.52  0  
Exp1  8054.04  1  
Exp1  18805.879  1  
Exp1  12179.46  0  
Exp1  7734.2397  1  
Exp1  7232.4  1  
Exp1  13730.08  0  
Exp1  6467.34  1  
Exp1  14012.9795  1  
Exp1  7247.98  1  
Exp1  8718.24  1  
Exp1  12663.26  1  
Exp1  14501.7  1  
Exp1  4866.7  1  
Exp1  33109.96  1  
Exp1  15202.8  1  
Exp1  15466.02  0  
Exp1  7776.06  1  
Exp1  12345.92  1  
Exp1  9051.16  1  
Exp1  5434.96  0  
Exp1  7348.84  1  
Exp1  4104.1  0  
Exp1  5869.56  1  
Exp1  6386.16  1  
Exp1  12633.74  1  
Exp1  5541.56  1  
Exp1  11636.62  1  
Exp1  21946.48  1  
Exp1  23861.18  1  
Exp1  14718.18  1  
Exp1  11903.12  1  
Exp1  9976.939  1  
Exp1  11101.9795  1  
Exp1  5540.7397  1  
Exp1  17027.3  0  
Exp1  25671.74  0  
Exp1  10218.84  1  
Exp1  20101.48  0  
Exp1  30345.74  1  
Exp1  6314.0  1  
Exp1  25643.86  1  
Exp1  28115.34  0  
Exp1  25607.78  0  
Exp1  6314.0  1  
Exp1  11999.06  1  
Exp1  13454.56  0  
Exp1  23797.22  0  
Exp1  7220.92  1  
Exp1  28732.799  1  
Exp1  7379.18  1  
Exp1  10877.3  1  
Exp1  24090.78  0  
Exp1  7118.42  1  
Exp1  6286.94  1  
Exp1  11769.46  1  
Exp1  5820.36  0  
Exp1  26344.959  0  
Exp1  22774.68  1  
Exp1  5883.5  1  
Exp1  14058.899  1  
Exp1  7449.6997  0  
Exp1  11515.26  1  
Exp1  6193.46  1  
Exp1  26387.6  1  
Exp1  11929.36  1  
Exp1  7427.56  1  
Exp1  3852.3599  1  
Exp1  7648.96  0  
Exp1  7539.08  1  
Exp1  13608.72  1  
Exp1  20601.68  0  
Exp1  6693.66  1  
Exp1  21467.6  0  
Exp1  5497.28  1  
Exp1  23575.82  0  
Exp1  4260.7197  1  
Exp1  24473.72  0  
Exp1  24783.68  0  
Exp1  29169.86  0  
Exp1  5646.52  1  
Exp1  14177.8  1  
Exp1  23998.12  0  
Exp1  20185.94  0  
Exp1  15048.64  1  
Exp1  6746.96  1  
Exp1  21737.379  1  
Exp1  7412.8  1  
Exp1  9683.38  1  
Exp1  6178.6997  1  
Exp1  27155.94  1  
Exp1  13891.62  1  
Exp1  13411.1  0  
Exp1  5110.2397  1  
Exp1  7529.2397  1  
Exp1  20625.459  0  
Exp1  7142.1997  1  
Exp1  13628.399  1  
Exp1  18950.2  0  
Exp1  6937.1997  1  
Exp1  22433.56  1  
Exp1  6380.42  1  
Exp1  7060.1997  0  
Exp1  6318.1  0  
Exp1  15913.74  1  
Exp1  21643.9  0  
Exp1  18014.58  0  
Exp1  26608.18  0  
Exp1  8106.52  1  
Exp1  14803.46  0  
Exp1  5576.0  0  
Exp1  17455.34  0  
Exp1  7339.0  1  
Exp1  14712.439  1  
Exp1  14312.28  1  
Exp1  8430.42  1  
Exp1  11640.72  0  
Exp1  15473.399  0  
Exp1  19781.68  1  
Exp1  8490.28  0  
Exp1  11913.78  1  
Exp1  7983.52  0  
Exp1  6280.38  1  
Exp1  27283.86  0  
Exp1  7713.7397  1  
Exp1  12951.08  0  
Exp1  9498.88  1  
Exp1  7079.06  1  
Exp1  11542.32  1  
Exp1  12332.8  1  
Exp1  6487.02  1  
Exp1  6055.6997  1  
Exp1  23926.78  0  
Exp1  6995.42  1  
Exp1  20234.32  0  
Exp1  6499.32  1  
Exp1  14235.2  1  
Exp1  5661.28  1  
Exp1  10690.34  0  
Exp1  25632.379  0  
Exp1  20951.0  0  
Exp1  22413.06  1  
Exp1  6509.98  1  
Exp1  24136.7  0  
Exp1  11477.54  1  
Exp1  8869.939  0  
Exp1  20775.52  0  
Exp1  13958.04  1  
Exp1  13065.88  1  
Exp1  23456.1  0  
Exp1  24116.2  0  
Exp1  25168.26  0  
Exp1  12731.32  1  
Exp1  5624.38  0  
Exp1  6273.82  1  
Exp1  7535.8  1  
Exp1  22330.24  0  
Exp1  16390.16  0  
Exp1  25429.02  0  
Exp1  6839.62  1  
Exp1  4631.36  1  
Exp1  13086.38  1  
Exp1  23531.54  0  
Exp1  9835.08  1  
Exp1  7884.3  1  
Exp1  21156.82  1  
Exp1  7170.08  1  
Exp1  9553.82  0  
Exp1  22569.68  1  
Exp1  6688.7397  1  
Exp1  7614.52  1  
Exp1  24594.26  0  
Exp1  7966.3  1  
Exp1  28205.54  1  
Exp1  9720.28  0  
Exp1  21794.78  0  
Exp1  27700.42  0  
Exp1  14092.52  1  
Exp1  15939.16  1  
Exp1  22850.12  0  
Exp1  11477.54  1  
Exp1  5394.78  1  
Exp1  9148.74  1  
Exp1  26972.26  0  
Exp1  6297.6  0  
Exp1  24034.2  1  
Exp1  5591.58  1  
Exp1  6500.96  1  
Exp1  12479.58  1  
Exp1  6337.78  0  
Exp1  22997.72  0  
Exp1  6474.7197  1  
Exp1  6997.88  1  
Exp1  5380.02  0  
Exp1  6043.4  1  
Exp1  13720.24  0  
Exp1  7133.18  1  
Exp1  10669.02  1  
Exp1  31522.44  1  
Exp1  5648.16  0  
Exp1  33774.16  0  
Exp1  23429.86  1  
Exp1  25713.56  0  
Exp1  6299.2397  1  
Exp1  21229.8  0  
Exp1  8901.92  1  
Exp1  33687.24  0  
Exp1  7433.3  1  
Exp1  6579.68  1  
Exp1  32524.48  0  
Exp1  7039.6997  1  
Exp1  5894.16  1  
Exp1  6148.36  1  
Exp1  7021.66  1  
Exp1  15912.1  1  
Exp1  11499.68  1  
Exp1  18083.459  0  
Exp1  25820.16  1  
Exp1  6928.18  1  
Exp1  24759.08  0  
Exp1  13438.9795  1  
Exp1  26623.76  0  
Exp1  22938.68  1  
Exp1  23331.459  0  
Exp1  30618.799  1  
Exp1  28663.1  0  
Exp1  6267.26  1  
Exp1  32502.34  0  
Exp1  23435.6  1  
Exp1  6493.58  1  
Exp1  35768.4  1  
Exp1  11125.76  1  
Exp1  18331.1  0  
Exp1  5922.86  1  
Exp1  6054.88  0  
Exp1  8391.06  1  
Exp1  12208.16  1  
Exp1  3922.88  1  
Exp1  6637.9  1  
Exp1  7904.8  1  
Exp1  12466.46  0  
Exp1  6340.2397  1  
Exp1  6081.12  0  
Exp1  6595.26  1  
Exp1  6658.4  1  
Exp1  26920.6  0  
Exp1  4760.1  1  
Exp1  6154.92  0  
Exp1  20559.04  0  
Exp1  5488.26  1  
Exp1  15575.899  1  
Exp1  19934.2  1  
Exp1  5047.1  1  
Exp1  7568.6  1  
Exp1  25553.66  0  
Exp1  3577.66  0  
Exp1  6958.52  0  
Exp1  5917.12  1  
Exp1  6453.4  0  
Exp1  28020.22  0  
Exp1  16632.879  1  
Exp1  8209.02  1  
Exp1  26600.799  0  
Exp1  21095.32  0  
Exp1  6266.44  1  
Exp1  11834.24  1  
Exp1  7526.78  1  
Exp1  5890.06  1  
Exp1  6776.48  1  
Exp1  30984.52  0  
Exp1  6516.54  1  
Exp1  9806.38  1  
Exp1  22433.56  0  
Exp1  10906.82  1  
Exp1  12551.74  1  
Exp1  3670.32  1  
Exp1  6637.9  1  
Exp1  6307.44  1  
Exp1  10885.5  0  
Exp1  23817.72  1  
Exp1  7668.64  1  
Exp1  7411.16  1  
Exp1  29374.04  0  
Exp1  7814.6  1  
Exp1  6086.04  0  
Exp1  6075.38  0  
Exp1  23283.9  0  
Exp1  17072.4  1  
Exp1  13302.86  1  
Exp1  21528.28  1  
Exp1  13895.72  1  
Exp1  11434.899  1  
Exp1  15098.66  1  
Exp1  21710.32  0  
Exp1  25641.4  0  
Exp1  30731.14  0  
Exp1  5422.66  1  
Exp1  8582.939  1  
Exp1  20253.18  1  
Exp1  5425.12  0  
Exp1  13556.24  1  
Exp1  22937.86  1  
Exp1  29193.64  0  
Exp1  8550.14  1  
Exp1  20615.62  0  
Exp1  21155.18  1  
Exp1  23973.52  0  
Exp1  13334.84  1  
Exp1  22215.44  1  
Exp1  12505.0  0  
Exp1  8036.0  1  
Exp1  23551.22  0  
Exp1  8561.62  1  
Exp1  11061.8  1  
Exp1  9998.26  1  
Exp1  11061.8  1  
Exp1  6770.7397  1  
Exp1  5450.54  0  
Exp1  5521.06  1  
Exp1  13094.58  1  
Exp1  16541.86  1  
Exp1  9013.439  1  
Exp1  27286.32  1  
Exp1  24356.459  0  
Exp1  5580.1  1  
Exp1  14669.8  1  
Exp1  5944.18  0  
Exp1  9407.04  1  
Exp1  11526.74  1  
Exp1  23186.32  0  
Exp1  6087.68  1  
Exp1  6139.34  1  
Exp1  14902.68  1  
Exp1  11540.68  1  
Exp1  28596.68  0  
Exp1  21304.42  0  
Exp1  10590.3  1  
Exp1  6455.86  1  
Exp1  7221.7397  1  
Exp1  11060.16  0  
Exp1  5184.04  1  
Exp1  14186.0  1  
Exp1  11874.42  0  
Exp1  21165.02  0  
Exp1  20954.28  0  
Exp1  32740.959  0  
Exp1  28051.379  1  
Exp1  11160.2  1  
Exp1  8355.8  1  
Exp1  9507.9  0  
Exp1  5261.94  0  
Exp1  28220.299  0  
Exp1  13469.32  0  
Exp1  6064.7197  1  
Exp1  10301.66  1  
Exp1  6063.08  1  
Exp1  31143.6  0  
Exp1  21368.379  1  
Exp1  8017.96  1  
Exp1  24235.92  0  
Exp1  9729.3  1  
Exp1  24967.36  0  
Exp1  7849.04  1  
Exp1  5656.36  1  
Exp1  11913.78  1  
Exp1  13732.54  1  
Exp1  15989.18  1  
Exp1  13198.72  1  
Exp1  6439.46  1  
Exp1  15320.88  1  
Exp1  30012.82  0  
Exp1  7459.54  0  
Exp1  5207.82  1  
Exp1  9916.26  1  
Exp1  4535.42  0  
Exp1  8030.26  1  
Exp1  4170.52  0  
Exp1  5382.48  1  
Exp1  6131.14  1  
Exp1  8498.4795  1  
Exp1  6222.98  1  
Exp1  5450.54  1  
Exp1  17999.82  0  
Exp1  22476.2  1  
Exp1  6037.66  0  
Exp1  25672.56  1  
Exp1  6984.76  1  
Exp1  6096.6997  1  
Exp1  18903.459  1  
Exp1  22187.56  0  
Exp1  7954.0  1  
Exp1  5234.06  0  
Exp1  18850.98  0  
Exp1  5564.52  1  
Exp1  9443.12  1  
Exp1  26953.4  0  
Exp1  10004.82  1  
Exp1  22695.959  1  
Exp1  15452.08  1  
Exp1  7935.96  1  
Exp1  6018.8  1  
Exp1  10089.28  1  
Exp1  22302.36  1  
Exp1  5536.64  0  
Exp1  20371.26  0  
Exp1  28388.4  0  
Exp1  10714.939  1  
Exp1  25806.22  1  
Exp1  7366.88  1  
Exp1  16143.34  1  
Exp1  10154.88  0  
Exp1  6847.82  1  
Exp1  13984.28  1  
Exp1  6198.38  1  
Exp1  8191.8  1  
Exp1  11211.04  1  
Exp1  7284.88  1  
Exp1  6705.96  1  
Exp1  26519.62  1  
Exp1  11420.96  1  
Exp1  7660.44  1  
Exp1  22873.9  1  
Exp1  20541.0  0  
Exp1  22848.48  0  
Exp1  7031.5  0  
Exp1  5853.98  0  
Exp1  22567.22  0  
Exp1  31998.86  0  
Exp1  15807.96  1  
Exp1  7601.4  1  
Exp1  5904.0  0  
Exp1  21862.02  0  
Exp1  13203.64  1  
Exp1  8063.06  1  
Exp1  24649.2  0  
Exp1  7986.8  1  
Exp1  7866.26  1  
Exp1  21958.78  1  
Exp1  19816.12  0  
Exp1  21824.3  0  
Exp1  7070.86  1  
Exp1  11487.38  0  
Exp1  12649.32  0  
Exp1  1624.42  0  
Exp1  22520.48  0  
Exp1  7262.7397  0  
Exp1  3570.28  1  
Exp1  12142.56  1  
Exp1  28654.9  0  
Exp1  9954.8  1  
Exp1  10377.1  1  
Exp1  5110.2397  1  
Exp1  11966.26  1  
Exp1  28781.18  0  
Exp1  3417.76  1  
Exp1  17888.3  1  
Exp1  11553.8  1  
Exp1  4774.86  1  
Exp1  13930.9795  1  
Exp1  8515.7  1  
Exp1  24690.2  0  
Exp1  5847.42  1  
Exp1  8976.54  1  
Exp1  13544.76  1  
Exp1  12205.7  1  
Exp1  9785.06  1  
Exp1  5423.48  1  
Exp1  12357.399  1  
Exp1  29650.379  0  
Exp1  27781.6  1  
Exp1  11288.939  1  
Exp1  9001.14  1  
Exp1  6207.4  1  
Exp1  28490.08  0  
Exp1  6916.6997  1  
Exp1  11406.2  1  
Exp1  10604.24  0  
Exp1  22253.16  0  
Exp1  7056.92  1  
Exp1  5835.12  0  
Exp1  11537.399  1  
Exp1  32740.14  0  
Exp1  6336.96  1  
Exp1  19898.12  0  
Exp1  15813.7  1  
Exp1  8026.16  1  
Exp1  21436.44  0  
Exp1  11597.26  1  
Exp1  6188.54  0  
Exp1  7080.6997  1  
Exp1  19684.92  0  
Exp1  13796.5  1  
Exp1  6253.32  1  
Exp1  19848.1  1  
Exp1  14671.439  1  
Exp1  4589.54  1  
Exp1  14081.86  1  
Exp1  6450.94  1  
Exp1  7023.3  0  
Exp1  9835.08  1  
Exp1  15926.859  1  
Exp1  13288.92  1  
Exp1  18276.98  0  
Exp1  6101.62  1  
Exp1  20226.94  1  
Exp1  28226.04  0  
Exp1  7801.48  1  
Exp1  7106.94  1  
Exp1  12222.92  1  
Exp1  11964.62  1  
Exp1  11252.86  1  
Exp1  26249.02  1  
Exp1  13672.68  1  
Exp1  10541.92  1  
Exp1  22025.2  0  
Exp1  12419.72  0  
Exp1  10356.6  1  
Exp1  11570.2  0  
Exp1  7443.96  1  
Exp1  8580.4795  1  
Exp1  33082.08  0  
Exp1  23979.26  0  
Exp1  23368.36  0  
Exp1  21500.4  0  
Exp1  7575.16  1  
Exp1  6349.26  0  
Exp1  12360.68  1  
Exp1  18971.52  0  
Exp1  29279.74  0  
Exp1  5946.64  1  
Exp1  29880.799  0  
Exp1  13143.78  1  
Exp1  23894.799  0  
Exp1  22048.98  1  
Exp1  34090.68  1  
Exp1  7657.98  1  
Exp1  15414.36  1  
Exp1  8306.6  1  
Exp1  5699.82  1  
Exp1  13135.58  1  
Exp1  14295.06  1  
Exp1  6024.54  1  
Exp1  5471.86  1  
Exp1  23821.0  0  
Exp1  11990.04  0  
Exp1  5763.78  0  
Exp1  15775.9795  1  
Exp1  7163.52  1  
Exp1  12479.58  1  
Exp1  15402.88  1  
Exp1  6946.2197  1  
Exp1  15611.16  1  
Exp1  9923.64  1  
Exp1  19267.54  0  
Exp1  17853.86  1  
Exp1  18477.879  1  
Exp1  26549.959  1  
Exp1  6448.48  0  
Exp1  8332.02  1  
Exp1  14860.04  0  
Exp1  16161.38  1  
Exp1  25955.459  0  
Exp1  6922.44  1  
Exp1  10919.939  1  
Exp1  24009.6  0  
Exp1  11892.46  1  
Exp1  5815.44  1  
Exp1  11589.88  1  
Exp1  5550.58  1  
Exp1  16372.939  0  
Exp1  12350.02  0  
Exp1  9486.58  1  
Exp1  6071.28  1  
Exp1  6733.84  1  
Exp1  8582.12  1  
Exp1  27575.78  0  
Exp1  6915.88  1  
Exp1  37315.74  0  
Exp1  19467.62  0  
Exp1  23580.74  0  
Exp1  20118.7  0  
Exp1  13480.8  1  
Exp1  11384.88  1  
Exp1  6808.46  1  
Exp1  11820.3  1  
Exp1  10511.58  1  
Exp1  12876.46  0  
Exp1  25412.62  1  
Exp1  5327.54  1  
Exp1  11406.2  1  
Exp1  21016.6  1  
Exp1  5921.2197  1  
Exp1  6505.88  0  
Exp1  7151.2197  1  
Exp1  12020.38  1  
Exp1  21230.62  0  
Exp1  6396.82  0  
Exp1  6213.96  1  
Exp1  7653.88  1  
Exp1  17981.78  0  
Exp1  5853.16  1  
Exp1  24454.04  0  
Exp1  13479.16  1  
Exp1  6397.64  1  
Exp1  7769.5  1  
Exp1  29260.879  0  
Exp1  7151.2197  1  
Exp1  23087.1  1  
Exp1  23374.1  1  
Exp1  19313.459  1  
Exp1  8710.04  1  
Exp1  7670.28  1  
Exp1  7699.8  1  
Exp1  20052.28  1  
Exp1  5925.32  1  
Exp1  10673.939  1  
Exp1  21772.64  0  
Exp1  7043.8  1  
Exp1  13184.78  0  
Exp1  12537.8  0  
Exp1  17721.84  1  
Exp1  17888.3  0  
Exp1  12782.16  1  
Exp1  16669.78  1  
Exp1  7101.1997  1  
Exp1  13587.399  0  
Exp1  6950.32  1  
Exp1  8087.66  1  
Exp1  6959.34  1  
Exp1  20246.62  1  
Exp1  10435.32  1  
Exp1  11184.8  1  
Exp1  18938.72  1  
Exp1  19875.98  0  
Exp1  6758.44  1  
Exp1  11107.72  1  
Exp1  9738.32  1  
Exp1  20558.22  0  
Exp1  9208.6  1  
Exp1  14833.8  1  
Exp1  3907.3  1  
Exp1  15782.54  1  
Exp1  24178.52  0  
Exp1  9153.66  1  
Exp1  37101.72  0  
Exp1  5910.56  1  
Exp1  14115.4795  1  
Exp1  20240.06  1  
Exp1  17528.32  0  
Exp1  30987.799  0  
Exp1  6902.76  0  
Exp1  26056.32  0  
Exp1  11049.5  1  
Exp1  5830.1997  1  
Exp1  20668.92  0  
Exp1  7231.58  1  
Exp1  16209.76  1  
Exp1  18860.82  0  
Exp1  11474.26  1  
Exp1  5293.92  1  
Exp1  6139.34  1  
Exp1  13849.8  1  
Exp1  13341.399  1  
Exp1  12271.3  1  
Exp1  6146.7197  1  
Exp1  13771.899  1  
Exp1  16065.439  0  
Exp1  12236.86  1  
Exp1  27784.879  0  
Exp1  12062.2  0  
Exp1  12435.3  0  
Exp1  10742.82  0  
Exp1  9379.9795  1  
Exp1  9128.24  1  
Exp1  21600.44  0  
Exp1  11064.26  1  
Exp1  6891.28  1  
Exp1  13041.28  0  
Exp1  22599.2  0  
Exp1  7889.2197  1  
Exp1  31190.34  0  
Exp1  22133.44  0  
Exp1  22440.94  0  
Exp1  25300.28  0  
Exp1  4286.96  0  
Exp1  7792.46  1  
Exp1  10969.14  1  
Exp1  4316.48  0  
Exp1  14894.4795  0  
Exp1  33265.758  0  
Exp1  6645.28  1  
Exp1  5899.08  0  
Exp1  7252.9  1  
Exp1  24714.799  0  
Exp1  15722.68  0  
Exp1  6395.18  1  
Exp1  5313.6  1  
Exp1  14727.2  1  
Exp1  14150.74  0  
Exp1  7907.26  1  
Exp1  13516.88  1  
Exp1  24021.9  1  
Exp1  7957.28  1  
Exp1  6941.3  0  
Exp1  11431.62  0  
Exp1  6648.56  1  
Exp1  5238.16  1  
Exp1  14208.14  1  
Exp1  20964.12  0  
Exp1  17598.84  1  
Exp1  24650.84  0  
Exp1  5593.2197  0  
Exp1  12389.38  0  
Exp1  11780.939  1  
Exp1  26761.52  1  
Exp1  14447.58  1  
Exp1  12077.78  1  
Exp1  7256.18  1  
Exp1  20458.18  1  
Exp1  21210.94  1  
Exp1  27501.98  1  
Exp1  6724.0  1  
Exp1  21419.22  1  
Exp1  29410.94  1  
Exp1  8678.88  0  
Exp1  25839.02  1  
Exp1  12830.54  1  
Exp1  7101.1997  1  
Exp1  5243.9  1  
Exp1  14283.58  1  
Exp1  6583.78  1  
Exp1  7323.42  1  
Exp1  10001.54  1  
Exp1  28686.879  0  
Exp1  16436.08  1  
Exp1  20814.06  0  
Exp1  29218.24  0  
Exp1  18582.84  0  
Exp1  7080.6997  1  
Exp1  25824.26  0  
Exp1  5987.64  1  
Exp1  10583.74  0  
Exp1  11066.72  1  
Exp1  6526.38  1  
Exp1  10820.72  1  
Exp1  35746.258  0  
Exp1  7985.98  1  
Exp1  11818.66  1  
Exp1  12090.08  1  
Exp1  9349.64  1  
Exp1  29824.22  0  
Exp1  23365.9  0  
Exp1  9197.939  1  
Exp1  23178.94  1  
Exp1  6280.38  1  
Exp1  4842.1  0  
Exp1  4068.8398  1  
Exp1  6755.16  1  
Exp1  7400.5  1  
Exp1  46029.88  0  
Exp1  19718.54  0  
Exp1  12416.439  1  
Exp1  12095.0  1  
Exp1  6303.34  1  
Exp1  12775.6  1  
Exp1  8901.1  0  
Exp1  14626.34  1  
Exp1  9241.4  1  
Exp1  29998.879  0  
Exp1  9493.96  1  
Exp1  7077.42  1  
Exp1  5634.2197  0  
Exp1  12226.2  1  
Exp1  12539.439  1  
Exp1  7509.56  1  
Exp1  23632.4  0  
Exp1  9190.56  1  
Exp1  13366.0  1  
Exp1  17124.879  1  
Exp1  26671.32  0  
Exp1  6546.88  1  
Exp1  21361.82  0  
Exp1  8764.9795  1  
Exp1  5852.34  1  
Exp1  5318.52  1  
Exp1  5183.2197  1  
Exp1  6127.04  0  
Exp1  5977.8  1  
Exp1  7133.18  1  
Exp1  24989.5  0  
Exp1  25401.959  0  
Exp1  13015.04  1  
Exp1  11771.1  1  
Exp1  18179.4  1  
Exp1  5453.0  1  
Exp1  12940.42  1  
Exp1  6242.66  0  
Exp1  5065.96  1  
Exp1  7244.6997  1  
Exp1  33670.84  0  
Exp1  14160.58  1  
Exp1  16965.8  1  
Exp1  11556.26  1  
Exp1  10804.32  0  
Exp1  11698.12  1  
Exp1  9798.18  1  
Exp1  27171.52  0  
Exp1  8704.3  0  
Exp1  21406.92  0  
Exp1  6686.28  1  
Exp1  7202.88  1  
Exp1  6674.8  1  
Exp1  6387.8  0  
Exp1  6206.58  0  
Exp1  26663.94  1  
Exp1  15801.399  0  
Exp1  8550.96  1  
Exp1  4635.46  0  
Exp1  10614.08  1  
Exp1  6690.38  1  
Exp1  5717.86  0  
Exp1  27844.74  0  
Exp1  26162.1  0  
Exp1  24272.0  1  
Exp1  12621.439  1  
Exp1  17348.74  0  
Exp1  9726.84  1  
Exp1  13698.92  1  
Exp1  14434.46  1  
Exp1  15362.7  1  
Exp1  8269.7  1  
Exp1  27430.64  0  
Exp1  11620.22  1  
Exp1  27105.1  0  
Exp1  5381.66  1  
Exp1  27913.62  1  
Exp1  5471.04  1  
Exp1  8394.34  1  
Exp1  24559.82  1  
Exp1  28060.4  0  
Exp1  6456.68  1  
Exp1  12035.96  1  
Exp1  9966.28  1  
Exp1  26132.58  0  
Exp1  14154.02  0  
Exp1  16608.28  1  
Exp1  22160.5  0  
Exp1  11310.26  1  
Exp1  6068.82  0  
Exp1  5988.46  1  
Exp1  8559.9795  1  
Exp1  8631.32  0  
Exp1  6665.78  1  
Exp1  12508.28  1  
Exp1  23366.72  1  
Exp1  5513.68  1  
Exp1  20518.86  0  
Exp1  6801.08  0  
Exp1  21931.72  1  
Exp1  5577.64  0  
Exp1  12643.58  1  
Exp1  6276.28  1  
Exp1  18162.18  0  
Exp1  7879.38  0  
Exp1  11598.08  1  
Exp1  7283.2397  1  
Exp1  11415.22  1  
Exp1  7340.64  1  
Exp1  20003.08  0  
Exp1  7368.52  1  
Exp1  12137.64  1  
Exp1  18406.54  1  
Exp1  13727.62  1  
Exp1  8180.32  1  
Exp1  10543.56  1  
Exp1  9070.02  1  
Exp1  10696.9  1  
Exp1  17871.9  0  
Exp1  25925.12  1  
Exp1  12336.08  1  
Exp1  5882.68  1  
Exp1  13625.12  1  
Exp1  22686.94  0  
Exp1  9563.66  1  
Exp1  6491.12  0  
Exp1  9985.14  1  
Exp1  27708.62  0  
Exp1  8462.4  1  
Exp1  25114.959  0  
Exp1  20952.64  1  
Exp1  26635.24  0  
Exp1  32141.54  0  
Exp1  7052.0  1  
Exp1  24475.36  1  
Exp1  4778.14  0  
Exp1  15610.34  1  
Exp1  14330.32  1  
Exp1  15259.38  0  
Exp1  25761.12  0  
Exp1  7475.12  0  
Exp1  4637.92  0  
Exp1  8122.92  1  
Exp1  6833.88  0  
Exp1  3441.54  1  
Exp1  19969.459  1  
Exp1  9041.32  1  
Exp1  5725.2397  1  
Exp1  7830.18  1  
Exp1  21894.82  0  
Exp1  15315.14  0  
Exp1  20881.3  1  
Exp1  15639.86  1  
Exp1  7511.1997  1  
Exp1  8219.68  1  
Exp1  10959.3  0  
Exp1  7240.6  0  
Exp1  5396.42  1  
Exp1  23883.32  1  
Exp1  22667.26  1  
Exp1  21238.82  0  
Exp1  28168.64  0  
Exp1  19812.84  1  
Exp1  3235.72  1  
Exp1  11730.1  1  
Exp1  10387.76  1  
Exp1  14277.84  1  
Exp1  6966.7197  1  
Exp1  5782.64  1  
Exp1  7545.64  1  
Exp1  33005.0  0  
Exp1  4622.34  0  
Exp1  6912.6  1  
Exp1  25992.36  1  
Exp1  22931.299  1  
Exp1  19412.68  1  
Exp1  29018.98  0  
Exp1  11935.1  1  
Exp1  9668.62  1  
Exp1  19485.66  0  
Exp1  17653.78  0  
Exp1  5912.1997  1  
Exp1  4860.14  1  
Exp1  6107.36  1  
Exp1  13839.14  1  
Exp1  8026.16  1  
Exp1  12564.04  1  
Exp1  6406.66  0  
Exp1  22814.86  0  
Exp1  7099.56  1  
Exp1  14750.16  1  
Exp1  13575.92  1  
Exp1  12232.76  1  
Exp1  19060.08  1  
Exp1  22236.76  1  
Exp1  10391.86  1  
Exp1  5324.26  0  
Exp1  8569.0  1  
Exp1  7147.94  1  
Exp1  20545.92  0  
Exp1  12638.66  1  
Exp1  3630.14  1  
Exp1  9257.8  1  
Exp1  5143.04  1  
Exp1  15972.78  1  
Exp1  7623.54  1  
Exp1  16232.72  0  
Exp1  6842.9  0  
Exp1  20720.58  0  
Exp1  6971.64  1  
Exp1  5942.54  1  
Exp1  23500.379  1  
Exp1  10936.34  1  
Exp1  6168.04  0  
Exp1  8609.18  1  
Exp1  18678.78  1  
Exp1  12156.5  1  
Exp1  10390.22  1  
Exp1  25473.299  1  
Exp1  30362.14  1  
Exp1  7644.86  1  
Exp1  22478.66  1  
Exp1  32309.64  0  
Exp1  30248.98  1  
Exp1  21652.1  0  
Exp1  4897.04  0  
Exp1  10670.66  0  
Exp1  20703.36  1  
Exp1  25815.24  0  
Exp1  22265.459  0  
Exp1  7147.94  0  
Exp1  13477.52  1  
Exp1  11416.04  0  
Exp1  10686.24  1  
Exp1  19415.14  1  
Exp1  6584.6  0  
Exp1  7652.2397  1  
Exp1  6289.4  0  
Exp1  25331.44  0  
Exp1  6825.68  1  
Exp1  10285.26  1  
Exp1  14008.88  1  
Exp1  7534.98  1  
Exp1  13005.2  0  
Exp1  22171.98  1  
Exp1  25757.02  0  
Exp1  22504.9  1  
Exp1  6230.36  1  
Exp1  25241.24  1  
Exp1  5257.02  1  
Exp1  8188.52  1  
Exp1  7270.12  1  
Exp1  9316.02  1  
Exp1  11624.32  1  
Exp1  6685.46  1  
Exp1  8853.54  1  
Exp1  20449.98  0  
Exp1  11436.54  0  
Exp1  26826.299  1  
Exp1  14978.12  1  
Exp1  9191.38  1  
Exp1  32839.36  1  
Exp1  10915.02  1  
Exp1  12538.62  1  
Exp1  7399.68  1  
Exp1  6614.94  1  
Exp1  23345.4  0  
Exp1  5075.8  1  
Exp1  7242.2397  1  
Exp1  8714.96  0  
Exp1  12893.68  1  
Exp1  12616.52  1  
Exp1  18166.28  0  
Exp1  30854.959  0  
Exp1  6893.7397  1  
Exp1  34820.48  0  
Exp1  14516.46  0  
Exp1  16388.52  0  
Exp1  12724.76  1  
Exp1  5353.78  0  
Exp1  21342.14  0  
Exp1  5618.64  0  
Exp1  8769.08  1  
Exp1  5802.32  1  
Exp1  3847.44  0  
Exp1  5988.46  1  
Exp1  11990.86  1  
Exp1  5634.2197  0  
Exp1  9623.52  1  
Exp1  8052.4  1  
Exp1  8831.4  1  
Exp1  7324.2397  0  
Exp1  6036.02  0  
Exp1  15726.78  0  
Exp1  9119.22  0  
Exp1  6809.28  1  
Exp1  6565.7397  1  
Exp1  12409.06  1  
Exp1  4612.5  1  
Exp1  8109.8  1  
Exp1  15235.6  1  
Exp1  5009.38  0  
Exp1  5998.3  1  
Exp1  15900.62  1  
Exp1  10897.8  1  
Exp1  9434.92  1  
Exp1  6411.58  1  
Exp1  5024.14  1  
Exp1  24303.98  1  
Exp1  11348.8  1  
Exp1  34083.3  0  
Exp1  24322.02  0  
Exp1  11721.08  0  
Exp1  9656.32  1  
Exp1  6048.32  1  
Exp1  5373.46  1  
Exp1  6793.6997  1  
Exp1  4355.02  1  
Exp1  4574.78  1  
Exp1  7389.84  1  
Exp1  5841.68  1  
Exp1  6653.48  1  
Exp1  9602.2  0  
Exp1  13447.18  1  
Exp1  9671.9  1  
Exp1  24042.4  0  
Exp1  10518.96  1  
Exp1  5767.06  1  
Exp1  23572.54  1  
Exp1  6420.6  1  
Exp1  22267.92  1  
Exp1  23480.7  0  
Exp1  25757.84  1  
Exp1  10843.68  1  
Exp1  25956.28  0  
Exp1  7899.06  0  
Exp1  8730.54  1  
Exp1  11415.22  1  
Exp1  12106.4795  1  
Exp1  8964.24  0  
Exp1  12407.42  1  
Exp1  4286.96  0  
Exp1  13143.78  1  
Exp1  29369.12  0  
Exp1  11311.899  1  
Exp1  8109.8  1  
Exp1  18608.26  0  
Exp1  7808.04  1  
Exp1  6773.1997  1  
Exp1  9993.34  1  
Exp1  23200.26  1  
Exp1  31998.86  0  
Exp1  5179.12  0  
Exp1  6897.02  1  
Exp1  26243.28  0  
Exp1  19642.28  1  
Exp1  5642.42  0  
Exp1  11741.58  1  
Exp1  8620.66  0  
Exp1  22656.6  0  
Exp1  12022.84  1  
Exp1  13406.18  1  
Exp1  11137.24  1  
Exp1  18686.98  1  
Exp1  23609.44  0  
Exp1  5746.56  0  
Exp1  5168.46  1  
Exp1  17455.34  1  
Exp1  6291.86  0  
Exp1  9899.04  0  
Exp1  9539.06  1  
Exp1  11843.26  1  
Exp1  36415.38  0  
Exp1  32724.56  0  
Exp1  16722.26  1  
Exp1  6000.76  1  
Exp1  7576.8  1  
Exp1  21675.879  0  
Exp1  19272.459  1  
Exp1  12316.399  0  
Exp1  10850.24  0  
Exp1  4985.6  1  
Exp1  10445.9795  1  
Exp1  16980.56  1  
Exp1  10464.02  0  
Exp1  19702.14  0  
Exp1  5200.44  0  
Exp1  25075.6  1  
Exp1  13019.14  1  
Exp1  21479.08  0  
Exp1  8946.2  1  
Exp1  22730.4  0  
Exp1  5311.14  0  
Exp1  12323.78  1  
Exp1  11097.88  1  
Exp1  21373.3  0  
Exp1  27354.379  1  
Exp1  5875.3  0  
Exp1  14048.24  0  
Exp1  6591.98  1  
Exp1  10609.16  1  
Exp1  5825.28  1  
Exp1  22664.799  0  
Exp1  25601.22  1  
Exp1  18843.6  1  
Exp1  22731.22  0  
Exp1  31467.5  1  
Exp1  6710.06  1  
Exp1  14318.02  1  
Exp1  14933.02  0  
Exp1  23444.62  1  
Exp1  11499.68  1  
Exp1  7540.7197  0  
Exp1  25364.24  1  
Exp1  13450.46  1  
Exp1  14968.28  1  
Exp1  10381.2  1  
Exp1  19981.76  0  
Exp1  13539.02  1  
Exp1  23053.48  0  
Exp1  6394.36  1  
Exp1  26038.28  0  
Exp1  14145.0  1  
Exp1  24643.459  0  
Exp1  12143.38  1  
Exp1  22155.58  1  
Exp1  22578.7  1  
Exp1  20941.98  0  
Exp1  5880.2197  1  
Exp1  21585.68  0  
Exp1  6975.7397  1  
Exp1  6347.62  1  
Exp1  6568.1997  1  
Exp1  18659.92  1  
Exp1  14336.06  1  
Exp1  19019.9  1  
Exp1  15764.5  1  
Exp1  25691.42  0  
Exp1  4589.54  1  
Exp1  12528.78  1  
Exp1  12705.08  0  
Exp1  11371.76  1  
Exp1  32417.06  0  
Exp1  13257.76  1  
Exp1  6472.26  1  
Exp1  6603.46  1  
Exp1  23609.44  0  
Exp1  12959.28  1  
Exp1  6813.38  1  
Exp1  6311.54  1  
Exp1  11587.42  1  
Exp1  5828.56  0  
Exp1  13744.02  1  
Exp1  5982.7197  1  
Exp1  5175.84  1  
Exp1  10682.96  1  
Exp1  23596.32  1  
Exp1  7015.92  1  
Exp1  6150.82  1  
Exp1  22624.62  1  
Exp1  22175.26  1  
Exp1  6681.36  1  
Exp1  23251.92  0  
Exp1  7318.5  1  
Exp1  12667.36  1  
Exp1  6284.48  0  
Exp1  28598.32  1  
Exp1  9363.58  0  
Exp1  8204.92  1  
Exp1  5736.7197  1  
Exp1  6220.52  0  
Exp1  23151.06  1  
Exp1  22855.86  0  
Exp1  22547.54  1  
Exp1  25647.14  1  
Exp1  22474.56  1  
Exp1  8238.54  1  
Exp1  13466.86  1  
Exp1  10315.6  0  
Exp1  29909.5  0  
Exp1  28010.379  1  
Exp1  20304.84  0  
Exp1  6738.76  1  
Exp1  5580.92  0  
Exp1  5611.26  1  
Exp1  7262.7397  1  
Exp1  24091.6  0  
Exp1  11806.36  1  
Exp1  11287.3  1  
Exp1  4983.14  0  
Exp1  6683.0  1  
Exp1  24452.4  1  
Exp1  23618.459  0  
Exp1  19891.56  0  
Exp1  11301.24  0  
Exp1  23492.18  0  
Exp1  17775.14  1  
Exp1  5501.38  0  
Exp1  26259.68  1  
Exp1  5885.14  1  
Exp1  14782.96  1  
Exp1  5658.0  0  
Exp1  20212.18  0  
Exp1  6521.46  1  
Exp1  7698.16  1  
Exp1  8095.04  1  
Exp1  11817.84  1  
Exp1  6237.7397  1  
Exp1  4915.9  1  
Exp1  3120.92  0  
Exp1  6990.5  1  
Exp1  11471.8  1  
Exp1  4828.98  0  
Exp1  15755.4795  0  
Exp1  15160.9795  1  
Exp1  25932.5  1  
Exp1  26426.14  1  
Exp1  13838.32  1  
Exp1  6097.52  1  
Exp1  11896.56  0  
Exp1  13721.06  1  
Exp1  28760.68  0  
Exp1  6057.34  1  
Exp1  12168.8  1  
Exp1  7161.06  1  
Exp1  6704.32  1  
Exp1  11809.64  1  
Exp1  11506.24  0  
Exp1  8036.0  1  
Exp1  15312.68  1  
Exp1  14566.4795  1  
Exp1  10857.62  1  
Exp1  19390.54  0  
Exp1  6781.4  1  
Exp1  14486.12  1  
Exp1  19771.84  0  
Exp1  12550.92  1  
Exp1  7708.0  0  
Exp1  30927.12  1  
Exp1  12794.46  1  
Exp1  21342.14  0  
Exp1  14022.0  0  
Exp1  6039.3  1  
Exp1  24105.54  1  
Exp1  14719.0  1  
Exp1  7102.02  1  
Exp1  20311.4  0  
Exp1  13346.32  0  
Exp1  30261.28  0  
Exp1  6360.7397  1  
Exp1  17944.06  0  
Exp1  12824.8  1  
Exp1  6476.36  1  
Exp1  5882.68  0  
Exp1  5106.96  0  
Exp1  23051.02  0  
Exp1  5524.34  1  
Exp1  5685.06  1  
Exp1  9726.02  1  
Exp1  13464.399  0  
Exp1  12008.899  1  
Exp1  19165.86  0  
Exp1  8181.96  1  
Exp1  23631.58  0  
Exp1  13649.72  1  
Exp1  29580.68  1  
Exp1  9986.78  1  
Exp1  22515.56  1  
Exp1  6801.08  1  
Exp1  11495.58  1  
Exp1  29165.76  0  
Exp1  9000.32  1  
Exp1  7482.5  1  
Exp1  7141.38  1  
Exp1  14673.08  0  
Exp1  14378.7  0  
Exp1  10319.7  0  
Exp1  27440.48  0  
Exp1  24088.32  0  
Exp1  11111.0  1  
Exp1  11294.68  1  
Exp1  5347.2197  0  
Exp1  21432.34  0  
Exp1  19491.4  1  
Exp1  23103.5  1  
Exp1  8393.52  1  
Exp1  14217.16  1  
Exp1  5503.02  1  
Exp1  11533.3  0  
Exp1  13134.76  1  
Exp1  10778.9  0  
Exp1  26456.48  0  
Exp1  22317.94  1  
Exp1  7711.28  1  
Exp1  27997.26  0  
Exp1  20761.58  1  
Exp1  11684.18  1  
Exp1  10655.9  1  
Exp1  6315.64  1  
Exp1  4494.42  1  
Exp1  11195.46  1  
Exp1  10112.24  1  
Exp1  13701.38  0  
Exp1  5710.48  1  
Exp1  12604.22  1  
Exp1  10346.76  1  
Exp1  6336.96  1  
Exp1  28316.24  0  
Exp1  15060.939  1  
Exp1  5944.18  1  
Exp1  10363.9795  1  
Exp1  12056.46  1  
Exp1  4751.9  1  
Exp1  5688.34  1  
Exp1  20895.24  0  
Exp1  12166.34  1  
Exp1  11177.42  1  
Exp1  7124.98  1  
Exp1  6516.54  1  
Exp1  6572.3  1  
Exp1  8354.9795  1  
Exp1  21180.6  1  
Exp1  27899.68  1  
Exp1  10616.54  1  
Exp1  26390.06  0  
Exp1  12012.18  1  
Exp1  5277.52  1  
Exp1  29375.68  1  
Exp1  8537.84  1  
Exp1  12806.76  1  
Exp1  26895.18  0  
Exp1  7845.76  1  
Exp1  12964.2  1  
Exp1  6039.3  0  
Exp1  24965.72  0  
Exp1  12026.939  1  
Exp1  11193.82  1  
Exp1  35779.88  0  
Exp1  10525.52  1  
Exp1  5603.06  0  
Exp1  20010.459  1  
Exp1  15924.399  0  
Exp1  13111.8  1  
Exp1  5831.84  1  
Exp1  17398.76  1  
Exp1  7535.8  1  
Exp1  13818.64  1  
Exp1  15204.439  0  
Exp1  5801.5  1  
Exp1  6998.6997  1  
Exp1  28926.32  1  
Exp1  7516.12  1  
Exp1  6888.0  1  
Exp1  8072.08  1  
Exp1  21605.36  0  
Exp1  31688.08  0  
Exp1  3698.2  1  
Exp1  5260.3  1  
Exp1  21898.92  1  
Exp1  19586.52  0  
Exp1  9767.84  1  
Exp1  5795.76  1  
Exp1  6596.08  0  
Exp1  19142.08  1  
Exp1  4087.7  0  
Exp1  9900.68  1  
Exp1  7776.06  1  
Exp1  7179.92  1  
Exp1  4016.3599  1  
Exp1  5569.44  1  
Exp1  10136.84  0  
Exp1  6181.16  1  
Exp1  5550.58  1  
Exp1  27891.48  0  
Exp1  9610.4  1  
Exp1  20536.08  0  
Exp1  13086.38  1  
Exp1  8004.02  1  
Exp1  18190.06  1  
Exp1  22080.14  1  
Exp1  20944.44  0  
Exp1  21811.18  1  
Exp1  10734.62  0  
Exp1  6312.36  0  
Exp1  12664.899  0  
Exp1  30043.16  0  
Exp1  9473.46  1  
Exp1  5698.18  1  
Exp1  6017.16  0  
Exp1  9169.24  1  
Exp1  14413.14  1  
Exp1  12974.86  0  
Exp1  20625.459  1  
Exp1  18809.16  1  
Exp1  26866.48  0  
Exp1  6192.64  0  
Exp1  6973.28  1  
Exp1  5624.38  1  
Exp1  11870.32  1  
Exp1  16888.72  1  
Exp1  22705.799  0  
Exp1  9527.58  1  
Exp1  23716.04  1  
Exp1  10027.78  1  
Exp1  10880.58  1  
Exp1  5370.18  1  
Exp1  6085.2197  1  
Exp1  6856.84  1  
Exp1  10818.26  0  
Exp1  11319.28  1  
Exp1  6694.48  1  
Exp1  5413.64  1  
Exp1  22798.459  1  
Exp1  6887.18  1  
Exp1  13315.16  1  
Exp1  5528.44  1  
Exp1  11500.5  1  
Exp1  11470.16  1  
Exp1  22737.78  0  
Exp1  17602.94  0  
Exp1  5811.34  1  
Exp1  19238.84  1  
Exp1  5536.64  1  
Exp1  23317.52  0  
Exp1  20313.04  1  
Exp1  10612.439  1  
Exp1  20518.04  1  
Exp1  6320.56  1  
Exp1  12917.46  0  
Exp1  7029.04  0  
Exp1  8710.04  1  
Exp1  5120.08  0  
Exp1  27241.22  1  
Exp1  13911.3  1  
Exp1  4883.1  1  
Exp1  10549.3  0  
Exp1  15440.6  1  
Exp1  12784.62  1  
Exp1  14546.8  1  
Exp1  19084.68  1  
Exp1  7721.12  1  
Exp1  30708.18  0  
Exp1  18740.28  1  
Exp1  20274.5  1  
Exp1  24472.08  1  
Exp1  12977.32  1  
Exp1  7932.6797  1  
Exp1  21621.76  0  
Exp1  31389.6  0  
Exp1  25077.24  0  
Exp1  10646.88  0  
Exp1  10345.939  0  
Exp1  12327.88  1  
Exp1  21970.26  0  
Exp1  3384.14  1  
Exp1  3058.5999  0  
Exp1  7638.3  1  
Exp1  22613.959  1  
Exp1  11779.3  0  
Exp1  5864.64  1  
Exp1  4863.42  1  
Exp1  9501.34  0  
Exp1  11864.58  1  
Exp1  7462.82  0  
Exp1  28041.54  1  
Exp1  10867.46  1  
Exp1  21903.02  1  
Exp1  7432.48  1  
Exp1  31684.799  0  
Exp1  19775.94  0  
Exp1  20089.18  0  
Exp1  12773.96  1  
Exp1  23481.52  0  
Exp1  5417.7397  1  
Exp1  22868.16  1  
Exp1  5808.06  1  
Exp1  6644.46  1  
Exp1  11370.939  1  
Exp1  26340.86  0  
Exp1  5263.58  1  
Exp1  9216.8  1  
Exp1  17487.32  0  
Exp1  5730.16  1  
Exp1  6057.34  0  
Exp1  7440.68  1  
Exp1  22099.0  0  
Exp1  28873.02  0  
Exp1  30418.72  0  
Exp1  15684.96  1  
Exp1  28432.68  0  
Exp1  5887.6  1  
Exp1  10234.42  0  
Exp1  20906.72  1  
Exp1  15774.34  1  
Exp1  12810.04  0  
Exp1  10386.12  0  
Exp1  10049.1  1  
Exp1  29701.22  0  
Exp1  25683.22  0  
Exp1  16623.86  0  
Exp1  11351.26  1  
Exp1  5419.38  0  
Exp1  6751.88  1  
Exp1  9768.66  1  
Exp1  7884.3  1  
Exp1  12316.399  1  
Exp1  6199.1997  1  
Exp1  18785.379  0  
Exp1  7881.02  1  
Exp1  6263.98  0  
Exp1  10707.56  1  
Exp1  6183.62  1  
Exp1  12824.8  1  
Exp1  16471.34  0  
Exp1  6265.62  0  
Exp1  6254.96  1  
Exp1  13847.34  1  
Exp1  6169.68  1  
Exp1  17435.66  1  
Exp1  17994.9  1  
Exp1  4344.36  1  
Exp1  10215.56  1  
Exp1  8200.82  1  
Exp1  14031.84  1  
Exp1  5186.5  1  
Exp1  18555.78  1  
Exp1  6140.16  1  
Exp1  6684.64  1  
Exp1  11001.939  1  
Exp1  6623.14  1  
Exp1  5964.68  1  
Exp1  11256.14  0  
Exp1  10492.72  1  
Exp1  13526.72  0  
Exp1  7047.9  1  
Exp1  19621.78  0  
Exp1  9267.64  1  
Exp1  13279.899  1  
Exp1  7425.1  1  
Exp1  4985.6  1  
Exp1  6306.62  1  
Exp1  11505.42  1  
Exp1  16489.379  0  
Exp1  30663.9  0  
Exp1  12362.32  1  
Exp1  22798.459  1  
Exp1  23184.68  0  
Exp1  5496.46  1  
Exp1  4121.32  1  
Exp1  5394.78  0  
Exp1  22978.04  0  
Exp1  9096.26  1  
Exp1  10741.18  1  
Exp1  6341.88  1  
Exp1  14195.84  1  
Exp1  6833.06  0  
Exp1  5637.5  0  
Exp1  21392.16  0  
Exp1  14829.7  1  
Exp1  6543.6  1  
Exp1  8401.72  0  
Exp1  5928.6  1  
Exp1  21122.379  0  
Exp1  5836.76  0  
Exp1  39437.08  0  
Exp1  13563.62  1  
Exp1  8230.34  1  
Exp1  7435.76  1  
Exp1  24522.92  1  
Exp1  8595.24  1  
Exp1  27096.08  0  
Exp1  9396.38  1  
Exp1  5903.18  1  
Exp1  5871.1997  1  
Exp1  6449.3  0  
Exp1  23907.1  1  
Exp1  10455.82  1  
Exp1  16832.959  0  
Exp1  16008.04  1  
Exp1  33765.96  0  
Exp1  6400.92  1  
Exp1  6531.3  1  
Exp1  7270.94  1  
Exp1  13661.2  1  
Exp1  9344.72  0  
Exp1  11348.8  1  
Exp1  26754.959  0  
Exp1  12967.4795  1  
Exp1  6027.0  1  
Exp1  11691.56  1  
Exp1  15287.26  1  
Exp1  23551.22  1  
Exp1  7820.34  1  
Exp1  11871.96  1  
Exp1  7925.3  1  
Exp1  22199.04  1  
Exp1  37461.7  0  
Exp1  18381.12  0  
Exp1  8251.66  1  
Exp1  25514.299  0  
Exp1  7060.1997  0  
Exp1  6710.06  1  
Exp1  9952.34  0  
Exp1  29766.0  1  
Exp1  10061.4  0  
Exp1  22895.22  0  
Exp1  23206.82  0  
Exp1  22572.14  0  
Exp1  21694.74  0  
Exp1  6308.26  0  
Exp1  13261.04  0  
Exp1  6723.18  1  
Exp1  13413.56  1  
Exp1  25087.9  0  
Exp1  29337.14  0  
Exp1  6156.56  1  
Exp1  6307.44  1  
Exp1  21709.5  0  
Exp1  20142.48  0  
Exp1  11634.9795  1  
Exp1  6714.98  1  
Exp1  12172.08  1  
Exp1  5850.6997  1  
Exp1  5584.2  1  
Exp1  24613.94  1  
Exp1  10517.32  1  
Exp1  11040.4795  0  
Exp1  7131.54  1  
Exp1  13582.4795  1  
Exp1  25588.1  1  
Exp1  6327.12  1  
Exp1  7677.66  0  
Exp1  13219.22  1  
Exp1  6469.8  1  
Exp1  6547.6997  0  
Exp1  24288.4  1  
Exp1  12040.88  1  
Exp1  5702.28  1  
Exp1  10682.96  1  
Exp1  17565.22  1  
Exp1  17199.5  1  
Exp1  6150.82  1  
Exp1  28334.28  0  
Exp1  6551.8  1  
Exp1  22866.52  1  
Exp1  24689.379  0  
Exp1  5314.42  1  
Exp1  8446.0  0  
Exp1  6277.1  0  
Exp1  16313.08  1  
Exp1  20242.52  1  
Exp1  17948.16  0  
Exp1  5019.2197  1  
Exp1  12660.8  1  
Exp1  11750.6  1  
Exp1  5676.04  0  
Exp1  11803.899  1  
Exp1  5909.7397  1  
Exp1  24144.08  0  
Exp1  18067.879  0  
Exp1  15095.38  1  
Exp1  22196.58  1  
Exp1  22750.08  0  
Exp1  11124.12  1  
Exp1  10976.52  1  
Exp1  7797.38  1  
Exp1  23565.16  0  
Exp1  9407.86  1  
Exp1  18494.28  0  
Exp1  15273.32  1  
Exp1  30303.1  0  
Exp1  8569.0  1  
Exp1  5306.2197  0  
Exp1  6906.86  1  
Exp1  26544.22  1  
Exp1  7439.04  1  
Exp1  7908.08  1  
Exp1  7781.8  0  
Exp1  5846.6  1  
Exp1  26827.94  1  
Exp1  11554.62  1  
Exp1  10140.939  1  
Exp1  23926.78  1  
Exp1  22166.24  1  
Exp1  11004.4  1  
Exp1  9834.26  1  
Exp1  10288.54  0  
Exp1  15370.899  1  
Exp1  21359.36  0  
Exp1  11563.64  1  
Exp1  4999.54  1  
Exp1  24312.18  0  
Exp1  7959.7397  1  
Exp1  28278.52  1  
Exp1  9745.7  1  
Exp1  18960.86  0  
Exp1  10756.76  1  
Exp1  28123.54  1  
Exp1  14267.18  0  
Exp1  20443.42  1  
Exp1  10915.02  1  
Exp1  10554.22  1  
Exp1  12019.56  0  
Exp1  38126.72  0  
Exp1  8792.04  0  
Exp1  23437.24  1  
Exp1  19352.82  0  
Exp1  12676.38  1  
Exp1  9935.12  1  
Exp1  5817.08  1  
Exp1  8400.08  1  
Exp1  20281.06  1  
Exp1  5749.02  1  
Exp1  6455.04  1  
Exp1  5804.78  0  
Exp1  6209.04  0  
Exp1  29058.34  0  
Exp1  22308.92  0  
Exp1  21247.02  0  
Exp1  22219.54  1  
Exp1  5782.64  0  
Exp1  7968.76  1  
Exp1  6799.44  1  
Exp1  11340.6  1  
Exp1  4733.86  1  
Exp1  6060.62  1  
Exp1  6704.32  1  
Exp1  6255.78  0  
Exp1  13719.42  1  
Exp1  15418.46  1  
Exp1  14400.02  0  
Exp1  31277.26  0  
Exp1  5952.38  1  
Exp1  14417.24  1  
Exp1  6260.6997  1  
Exp1  11182.34  0  
Exp1  5145.5  1  
Exp1  21630.78  0  
Exp1  15354.5  0  
Exp1  12445.96  1  
Exp1  8945.38  1  
Exp1  9124.96  1  
Exp1  5063.5  1  
Exp1  5084.0  1  
Exp1  6264.8  1  
Exp1  6462.42  1  
Exp1  28680.32  0  
Exp1  14703.42  0  
Exp1  5389.04  1  
Exp1  7520.2197  1  
Exp1  19696.4  1  
Exp1  27863.6  1  
Exp1  9475.92  1  
Exp1  10042.54  1  
Exp1  11201.2  1  
Exp1  10081.9  1  
Exp1  7992.54  1  
Exp1  6892.1  0  
Exp1  6495.2197  1  
Exp1  11229.899  0  
Exp1  6352.54  1  
Exp1  20170.36  1  
Exp1  26708.22  1  
Exp1  25572.52  0  
Exp1  6064.7197  1  
Exp1  4808.48  1  
Exp1  20555.76  0  
Exp1  21406.92  0  
Exp1  6212.32  1  
Exp1  11955.6  1  
Exp1  23369.18  0  
Exp1  22941.959  1  
Exp1  10307.4  1  
Exp1  6467.34  1  
Exp1  5885.14  1  
Exp1  8373.02  1  
Exp1  19975.2  1  
Exp1  9428.36  1  
Exp1  8151.62  0  
Exp1  7690.78  1  
Exp1  14307.36  1  
Exp1  10348.4  1  
Exp1  6023.7197  1  
Exp1  5863.0  1  
Exp1  5723.6  1  
Exp1  18922.32  0  
Exp1  4752.7197  1  
Exp1  12756.74  0  
Exp1  15236.42  1  
Exp1  10018.76  1  
Exp1  7386.56  0  
Exp1  8285.28  1  
Exp1  6913.42  0  
Exp1  3814.64  1  
Exp1  6248.4  1  
Exp1  18408.18  1  
Exp1  12145.02  1  
Exp1  6236.1  0  
Exp1  12742.8  1  
Exp1  13753.04  0  
Exp1  5637.5  0  
Exp1  21506.14  1  
Exp1  5681.78  0  
Exp1  8444.36  1  
Exp1  6270.54  1  
Exp1  25848.04  0  
Exp1  4355.02  1  
Exp1  21919.42  1  
Exp1  13815.36  0  
Exp1  6750.2397  1  
Exp1  19315.92  0  
Exp1  6948.68  0  
Exp1  13169.2  1  
Exp1  5975.34  1  
Exp1  17912.08  0  
Exp1  13414.38  1  
Exp1  7252.08  1  
Exp1  20205.62  0  
Exp1  25998.92  0  
Exp1  20625.459  0  
Exp1  9297.16  1  
Exp1  5040.54  1  
Exp1  7389.84  1  
Exp1  13552.96  1  
Exp1  12906.8  1  
Exp1  9995.8  1  
Exp1  7794.1  0  
Exp1  46133.2  0  
Exp1  31152.62  0  
Exp1  19657.86  1  
Exp1  6480.46  1  
Exp1  5850.6997  0  
Exp1  12020.38  1  
Exp1  7015.1  1  
Exp1  8745.3  1  
Exp1  21745.58  0  
Exp1  9599.74  1  
Exp1  16602.54  0  
Exp1  27132.98  0  
Exp1  10846.14  1  
Exp1  23242.08  0  
Exp1  26428.6  1  
Exp1  27113.299  0  
Exp1  5077.44  0  
Exp1  10168.82  1  
Exp1  9364.4  1  
Exp1  7516.12  1  
Exp1  6417.32  1  
Exp1  15927.68  1  
Exp1  13501.3  1  
Exp1  6467.34  1  
Exp1  6652.66  1  
Exp1  28660.64  0  
Exp1  21548.78  0  
Exp1  9022.46  1  
Exp1  13422.58  1  
Exp1  20910.0  1  
Exp1  6310.7197  1  
Exp1  8237.72  1  
Exp1  18888.7  1  
Exp1  6642.0  0  
Exp1  12469.74  0  
Exp1  35236.22  0  
Exp1  6664.96  0  
Exp1  6031.92  1  
Exp1  12518.12  1  
Exp1  9845.74  1  
Exp1  10651.8  1  
Exp1  5630.94  1  
Exp1  12739.52  1  
Exp1  23125.64  0  
Exp1  11535.76  0  
Exp1  7122.52  1  
Exp1  11539.04  0  
Exp1  22552.459  1  
Exp1  14996.9795  1  
Exp1  28613.9  0  
Exp1  5780.18  0  
Exp1  21025.62  1  
Exp1  12279.5  1  
Exp1  5240.62  1  
Exp1  3317.72  0  
Exp1  24080.94  0  
Exp1  26095.68  0  
Exp1  17253.62  0  
Exp1  24102.26  0  
Exp1  16686.18  1  
Exp1  10693.62  1  
Exp1  6336.14  1  
Exp1  14072.02  1  
Exp1  7415.26  1  
Exp1  9942.5  1  
Exp1  3150.44  1  
Exp1  5284.08  1  
Exp1  6036.84  1  
Exp1  6376.32  1  
Exp1  11037.2  1  
Exp1  6687.92  0  
Exp1  18527.08  1  
Exp1  24971.459  1  
Exp1  10648.52  0  
Exp1  18930.52  1  
Exp1  13977.72  1  
Exp1  20625.459  1  
Exp1  6208.2197  1  
Exp1  24803.36  1  
Exp1  16010.5  1  
Exp1  26189.98  0  
Exp1  7393.94  1  
Exp1  14974.84  1  
Exp1  5883.5  1  
Exp1  24488.48  0  
Exp1  6741.2197  1  
Exp1  7943.34  1  
Exp1  7825.26  1  
Exp1  23049.379  0  
Exp1  7384.92  1  
Exp1  7040.52  1  
Exp1  10096.66  1  
Exp1  11967.08  1  
Exp1  6774.02  1  
Exp1  5488.26  1  
Exp1  10899.439  1  
Exp1  21617.66  1  
Exp1  10756.76  0  
Exp1  19006.78  1  
Exp1  14071.2  1  
Exp1  11662.86  1  
Exp1  11171.68  1  
Exp1  16878.879  0  
Exp1  6218.06  0  
Exp1  5108.6  1  
Exp1  20514.76  0  
Exp1  5927.78  1  
Exp1  15005.18  1  
Exp1  24238.379  1  
Exp1  24636.9  1  
Exp1  10581.28  1  
Exp1  6685.46  1  
Exp1  5407.9  1  
Exp1  12331.9795  1  
Exp1  7904.8  1  
Exp1  12093.36  0  
Exp1  25123.98  0  
Exp1  3769.54  0  
Exp1  22405.68  0  
Exp1  15969.5  1  
Exp1  6635.44  1  
Exp1  10401.7  1  
Exp1  21016.6  0  
Exp1  17436.48  1  
Exp1  29791.42  0  
Exp1  12103.2  1  
Exp1  21321.64  0  
Exp1  23900.54  0  
Exp1  14233.56  1  
Exp1  27237.12  1  
Exp1  26517.98  1  
Exp1  12291.8  1  
Exp1  13060.96  1  
Exp1  6180.34  0  
Exp1  5166.0  0  
Exp1  7093.82  0  
Exp1  11165.12  1  
Exp1  24454.86  1  
Exp1  13143.78  1  
Exp1  9748.16  1  
Exp1  6833.88  1  
Exp1  12108.939  1  
Exp1  12316.399  1  
Exp1  13571.0  1  
Exp1  23950.56  1  
Exp1  7264.38  1  
Exp1  5995.84  1  
Exp1  31155.08  0  
Exp1  29318.28  0  
Exp1  13860.46  1  
Exp1  5589.12  1  
Exp1  14378.7  1  
Exp1  6118.84  1  
Exp1  10386.939  1  
Exp1  20040.8  0  
Exp1  7185.66  1  
Exp1  24239.2  1  
Exp1  5085.64  1  
Exp1  22720.56  1  
Exp1  22409.78  0  
Exp1  19100.26  0  
Exp1  9375.88  1  
Exp1  9810.4795  1  
Exp1  9393.1  0  
Exp1  5714.58  1  
Exp1  7900.6997  0  
Exp1  5473.5  1  
Exp1  14958.439  1  
Exp1  5422.66  1  
Exp1  16838.7  0  
Exp1  5908.1  1  
Exp1  20466.379  0  
Exp1  35414.98  1  
Exp1  22592.64  1  
Exp1  13517.7  0  
Exp1  20675.48  0  
Exp1  5330.0  0  
Exp1  14254.06  0  
Exp1  11143.8  1  
Exp1  13975.26  1  
Exp1  9627.62  1  
Exp1  10004.0  1  
Exp1  5234.06  1  
Exp1  16549.24  1  
Exp1  20008.82  1  
Exp1  5357.88  0  
Exp1  8140.96  1  
Exp1  28264.58  0  
Exp1  9628.439  1  
Exp1  13431.6  0  
Exp1  5970.42  1  
Exp1  20309.76  1  
Exp1  28258.02  1  
Exp1  11829.32  1  
Exp1  25944.799  0  
Exp1  38772.06  0  
Exp1  6366.48  1  
Exp1  9637.46  1  
Exp1  24096.52  1  
Exp1  6160.66  0  
Exp1  6912.6  1  
Exp1  8651.0  1  
Exp1  16149.899  1  
Exp1  22179.36  0  
Exp1  11958.06  1  
Exp1  6974.1  1  
Exp1  4579.7  0  
Exp1  8775.64  1  
Exp1  14400.84  1  
Exp1  6177.06  1  
Exp1  10179.4795  1  
Exp1  13725.16  1  
Exp1  14737.04  1  
Exp1  9738.32  1  
Exp1  5727.6997  1  
Exp1  21046.94  1  
Exp1  24668.06  1  
Exp1  8244.28  1  
Exp1  5576.82  0  
Exp1  10714.939  1  
Exp1  14275.38  1  
Exp1  6623.14  1  
Exp1  8170.48  1  
Exp1  7256.18  1  
Exp1  11503.78  1  
Exp1  10919.939  1  
Exp1  17767.76  1  
Exp1  20439.32  1  
Exp1  6638.7197  1  
Exp1  14034.3  1  
Exp1  9454.6  0  
Exp1  8532.1  0  
Exp1  5695.7197  1  
Exp1  20760.76  1  
Exp1  7470.1997  1  
Exp1  7346.38  1  
Exp1  4819.14  1  
Exp1  6790.42  1  
Exp1  7400.5  1  
Exp1  21443.0  0  
Exp1  5492.36  1  
Exp1  21067.44  1  
Exp1  24900.12  1  
Exp1  6678.9  0  
Exp1  23623.379  1  
Exp1  12410.7  0  
Exp1  6439.46  1  
Exp1  5333.28  1  
Exp1  21415.12  1  
Exp1  7715.38  1  
Exp1  12759.2  1  
Exp1  10664.1  1  
Exp1  20809.14  0  
Exp1  10486.9795  1  
Exp1  11580.04  1  
Exp1  8885.52  1  
Exp1  9425.9  0  
Exp1  10311.5  0  
Exp1  4666.62  1  
Exp1  11119.2  1  
Exp1  6543.6  0  
Exp1  23581.56  0  
Exp1  23941.54  1  
Exp1  6352.54  1  
Exp1  12042.52  1  
Exp1  9857.22  1  
Exp1  6006.5  1  
Exp1  7091.36  1  
Exp1  11818.66  1  
Exp1  10925.68  0  
Exp1  31663.48  0  
Exp1  6987.2197  0  
Exp1  24571.299  0  
Exp1  27466.72  0  
Exp1  7333.26  1  
Exp1  12289.34  1  
Exp1  9384.08  0  
Exp1  28932.879  0  
Exp1  26479.44  1  
Exp1  6835.52  1  
Exp1  11680.08  1  
Exp1  14188.46  1  
Exp1  10261.4795  0  
Exp1  5435.78  1  
Exp1  11711.24  1  
Exp1  4637.1  0  
Exp1  20396.68  0  
Exp1  24354.82  0  
Exp1  28285.08  0  
Exp1  8764.16  1  
Exp1  15019.939  1  
Exp1  21989.12  0  
Exp1  14439.38  1  
Exp1  7853.96  1  
Exp1  19874.34  1  
Exp1  5143.86  1  
Exp1  5238.98  1  
Exp1  21320.0  0  
Exp1  8244.28  1  
Exp1  5066.78  1  
Exp1  8305.78  1  
Exp1  5773.62  1  
Exp1  5907.28  1  
Exp1  6547.6997  1  
Exp1  17088.8  1  
Exp1  22158.86  1  
Exp1  6189.36  1  
Exp1  22280.22  0  
Exp1  13143.78  0  
Exp1  11961.34  0  
Exp1  10565.7  1  
Exp1  7475.94  1  
Exp1  23308.5  0  
Exp1  21415.94  0  
Exp1  24299.06  1  
Exp1  9703.06  1  
Exp1  14687.02  0  
Exp1  36995.12  0  
Exp1  6277.92  0  
Exp1  25431.48  0  
Exp1  29145.26  0  
Exp1  23326.54  0  
Exp1  5281.62  1  
Exp1  13108.52  0  
Exp1  25696.34  0  
Exp1  5912.1997  1  
Exp1  5450.54  1  
Exp1  24407.299  0  
Exp1  11842.439  0  
Exp1  14012.16  1  
Exp1  12715.74  1  
Exp1  27597.1  0  
Exp1  5807.2397  0  
Exp1  9410.32  0  
Exp1  28093.2  0  
Exp1  16345.06  1  
Exp1  5156.16  1  
Exp1  11265.16  1  
Exp1  5255.38  0  
Exp1  7137.28  1  
Exp1  11959.7  1  
Exp1  12673.92  1  
Exp1  6020.44  1  
Exp1  12655.88  1  
Exp1  5972.06  1  
Exp1  5718.68  1  
Exp1  17959.64  1  
Exp1  18649.26  1  
Exp1  6824.04  1  
Exp1  24625.42  0  
Exp1  23800.5  1  
Exp1  8640.34  1  
Exp1  22200.68  1  
Exp1  5996.66  1  
Exp1  12283.6  1  
Exp1  15276.6  0  
Exp1  4618.2397  1  
Exp1  25142.02  1  
Exp1  23906.28  1  
Exp1  18642.7  0  
Exp1  5505.48  1  
Exp1  24440.92  0  
Exp1  14823.96  1  
Exp1  5366.08  1  
Exp1  5205.36  0  
Exp1  10091.74  1  
Exp1  21189.62  0  
Exp1  11832.6  1  
Exp1  17350.379  0  
Exp1  7827.7197  1  
Exp1  11040.4795  1  
Exp1  5762.14  1  
Exp1  7356.2197  1  
Exp1  7161.88  1  
Exp1  3831.8599  0  
Exp1  20628.74  1  
Exp1  4784.7  1  
Exp1  11361.1  1  
Exp1  13566.899  1  
Exp1  6867.5  1  
Exp1  4612.5  0  
Exp1  7685.86  1  
Exp1  24377.78  1  
Exp1  4929.02  0  
Exp1  12675.56  0  
Exp1  24593.44  1  
Exp1  5947.46  1  
Exp1  23387.22  1  
Exp1  21370.02  0  
Exp1  13694.82  0  
Exp1  23467.58  0  
Exp1  6127.86  0  
Exp1  10587.84  1  
Exp1  14903.5  1  
Exp1  26267.06  1  
Exp1  9890.02  1  
Exp1  7999.92  0  
Exp1  26547.5  1  
Exp1  7743.26  1  
Exp1  5248.0  1  
Exp1  6769.92  1  
Exp1  22306.459  0  
Exp1  27150.2  0  
Exp1  29144.44  1  
Exp1  3032.3599  0  
Exp1  12542.72  1  
Exp1  15765.32  1  
Exp1  15973.6  1  
Exp1  26754.14  1  
Exp1  6361.56  1  
Exp1  12031.86  1  
Exp1  16829.68  0  
Exp1  5548.12  1  
Exp1  9556.28  1  
Exp1  12004.8  1  
Exp1  23333.92  1  
Exp1  16282.74  0  
Exp1  19785.78  0  
Exp1  3362.82  0  
Exp1  7216.82  1  
Exp1  19000.22  0  
Exp1  6645.28  1  
Exp1  6674.8  1  
Exp1  20992.82  0  
Exp1  6856.02  0  
Exp1  14766.56  0  
Exp1  38848.32  0  
Exp1  22972.299  1  
Exp1  4695.32  1  
Exp1  25722.58  1  
Exp1  21632.42  0  
Exp1  4243.5  0  
Exp1  22201.5  1  
Exp1  6386.98  1  
Exp1  12676.38  1  
Exp1  21493.84  0  
Exp1  29455.22  0  
Exp1  32355.56  0  
Exp1  8082.7397  1  
Exp1  6801.9  1  
Exp1  6487.84  1  
Exp1  22445.86  0  
Exp1  31426.5  0  
Exp1  14076.12  0  
Exp1  13965.42  1  
Exp1  4459.98  0  
Exp1  4379.62  1  
Exp1  12854.32  1  
Exp1  21432.34  0  
Exp1  9886.74  1  
Exp1  6874.06  1  
Exp1  9241.4  1  
Exp1  5972.06  1  
Exp1  19961.26  0  
Exp1  25301.92  1  
Exp1  17067.48  0  
Exp1  23006.74  1  
Exp1  9350.46  1  
Exp1  6737.12  1  
Exp1  5140.58  1  
Exp1  5156.98  1  
Exp1  5347.2197  0  
Exp1  8721.52  1  
Exp1  10434.5  1  
Exp1  21142.06  1  
Exp1  7016.7397  1  
Exp1  4732.2197  0  
Exp1  15728.42  0  
Exp1  26330.2  1  
Exp1  6783.86  1  
Exp1  5627.66  1  
Exp1  12161.42  1  
Exp1  26137.5  0  
Exp1  28303.94  0  
Exp1  6894.56  1  
Exp1  17318.4  0  
Exp1  6122.94  1  
Exp1  11404.56  1  
Exp1  5512.86  1  
Exp1  26169.48  0  
Exp1  9687.4795  1  
Exp1  13215.12  1  
Exp1  15406.9795  0  
Exp1  14445.12  1  
Exp1  14264.72  1  
Exp1  6090.14  1  
Exp1  7319.32  0  
Exp1  14571.399  1  
Exp1  32527.76  0  
Exp1  5853.98  1  
Exp1  41446.08  0  
Exp1  18042.459  0  
Exp1  11412.76  1  
Exp1  5286.54  1  
Exp1  10740.36  1  
Exp1  7894.14  0  
Exp1  10097.4795  1  
Exp1  21501.22  0  
Exp1  27263.36  0  
Exp1  14175.34  1  
Exp1  7767.86  1  
Exp1  13448.82  0  
Exp1  2626.46  0  
Exp1  19221.62  1  
Exp1  12500.899  1  
Exp1  20305.66  1  
Exp1  6694.48  1  
Exp1  5684.2397  1  
Exp1  5494.82  1  
Exp1  5721.14  1  
Exp1  11229.08  1  
Exp1  13361.08  0  
Exp1  21251.12  0  
Exp1  5973.6997  0  
Exp1  5143.04  0  
Exp1  20184.3  0  
Exp1  39635.52  0  
Exp1  48307.84  0  
Exp1  7133.18  1  
Exp1  15190.5  1  
Exp1  6829.78  1  
Exp1  6560.82  1  
Exp1  9835.08  1  
Exp1  11050.32  0  
Exp1  22590.18  0  
Exp1  24874.7  0  
Exp1  6543.6  0  
Exp1  5698.18  0  
Exp1  8108.98  1  
Exp1  15402.06  1  
Exp1  6983.94  1  
Exp1  4266.46  1  
Exp1  5723.6  0  
Exp1  4081.96  1  
Exp1  15105.22  1  
Exp1  7729.32  1  
Exp1  11318.46  1  
Exp1  10464.02  1  
Exp1  6059.8  1  
Exp1  23672.58  0  
Exp1  6767.46  1  
Exp1  8651.0  1  
Exp1  21416.76  1  
Exp1  12468.92  1  
Exp1  23164.18  0  
Exp1  7260.28  1  
Exp1  25322.42  0  
Exp1  10441.88  1  
Exp1  6799.44  1  
Exp1  26267.879  0  
Exp1  15415.18  1  
Exp1  20650.879  1  
Exp1  5535.82  1  
Exp1  22851.76  1  
Exp1  13875.22  1  
Exp1  33603.6  0  
Exp1  19944.04  1  
Exp1  6992.96  1  
Exp1  20426.2  1  
Exp1  5275.06  0  
Exp1  7799.02  1  
Exp1  30886.94  0  
Exp1  21554.52  1  
Exp1  11051.96  1  
Exp1  12954.36  1  
Exp1  13521.8  1  
Exp1  4897.04  1  
Exp1  13909.66  0  
Exp1  7246.34  0  
Exp1  21600.44  0  
Exp1  12908.439  1  
Exp1  31181.32  1  
Exp1  10191.78  0  
Exp1  19670.16  1  
Exp1  24335.14  0  
Exp1  22494.24  0  
Exp1  11593.16  1  
Exp1  11997.42  1  
Exp1  12930.58  1  
Exp1  12864.16  0  
Exp1  5021.68  0  
Exp1  13425.86  0  
Exp1  15305.3  1  
Exp1  12129.439  1  
Exp1  4961.0  0  
Exp1  12411.52  1  
Exp1  27936.58  1  
Exp1  5416.92  1  
Exp1  14339.34  1  
Exp1  24485.2  0  
Exp1  20440.14  1  
Exp1  28774.62  0  
Exp1  21551.24  1  
Exp1  20935.42  0  
Exp1  5760.5  1  
Exp1  12011.36  1  
Exp1  7735.06  0  
Exp1  12808.399  1  
Exp1  21588.959  1  
Exp1  22050.62  0  
Exp1  19552.08  0  
Exp1  13780.1  1  
Exp1  6402.56  0  
Exp1  5814.62  1  
Exp1  18973.98  1  
Exp1  5661.28  1  
Exp1  5469.4  0  
Exp1  14340.9795  0  
Exp1  5664.56  0  
Exp1  5767.06  1  
Exp1  6768.28  1  
Exp1  13834.22  1  
Exp1  17186.379  1  
Exp1  21351.98  0  
Exp1  26457.299  1  
Exp1  9477.56  1  
Exp1  20323.7  0  
Exp1  28020.22  0  
Exp1  5333.28  0  
Exp1  9779.32  1  
Exp1  5644.06  0  
Exp1  21279.0  1  
Exp1  7194.68  0  
Exp1  7669.46  1  
Exp1  11517.72  1  
Exp1  5575.18  1  
Exp1  14172.06  0  
Exp1  12702.62  1  
Exp1  22489.32  1  
Exp1  24602.459  1  
Exp1  10343.4795  1  
Exp1  31679.06  0  
Exp1  5527.62  1  
Exp1  5164.36  1  
Exp1  7173.36  1  
Exp1  7782.62  1  
Exp1  12701.8  1  
Exp1  12149.12  0  
Exp1  5945.0  0  
Exp1  13371.74  1  
Exp1  8042.56  1  
Exp1  14503.34  1  
Exp1  5626.02  1  
Exp1  14443.4795  1  
Exp1  6345.98  1  
Exp1  5790.84  1  
Exp1  6216.42  0  
Exp1  8740.38  0  
Exp1  7602.2197  1  
Exp1  12367.24  1  
Exp1  8347.6  1  
Exp1  6420.6  1  
Exp1  15034.7  0  
Exp1  15712.02  1  
Exp1  10702.64  1  
Exp1  28326.08  0  
Exp1  12629.64  1  
Exp1  11188.9  0  
Exp1  6143.44  1  
Exp1  9821.96  1  
Exp1  5613.7197  1  
Exp1  9908.06  1  
Exp1  7155.32  1  
Exp1  6774.84  0  
Exp1  7980.2397  1  
Exp1  28480.24  0  
Exp1  14446.76  1  
Exp1  6532.94  1  
Exp1  24787.78  0  
Exp1  5634.2197  0  
Exp1  18883.78  1  
Exp1  8507.5  1  
Exp1  7750.64  1  
Exp1  24504.879  1  
Exp1  15143.76  0  
Exp1  7220.1  1  
Exp1  5737.54  0  
Exp1  27886.56  1  
Exp1  13215.12  1  
Exp1  30640.12  0  
Exp1  23242.9  1  
Exp1  13530.0  1  
Exp1  5460.38  0  
Exp1  8164.7397  1  
Exp1  5544.84  1  
Exp1  7274.2197  1  
Exp1  4633.0  1  
Exp1  12186.84  0  
Exp1  34322.74  0  
Exp1  5636.68  0  
Exp1  13213.4795  1  
Exp1  6163.94  1  
Exp1  24638.54  1  
Exp1  6800.26  1  
Exp1  29264.98  0  
Exp1  6150.0  1  
Exp1  19183.08  1  
Exp1  22231.84  0  
Exp1  10205.72  0  
Exp1  24290.04  1  
Exp1  10048.28  1  
Exp1  6518.18  1  
Exp1  24111.28  0  
Exp1  13570.18  1  
Exp1  24515.54  1  
Exp1  5193.88  1  
Exp1  19171.6  1  
Exp1  11628.42  0  
Exp1  5840.04  1  
Exp1  7272.58  1  
Exp1  8248.38  1  
Exp1  21195.36  0  
Exp1  23042.0  0  
Exp1  12705.08  1  
Exp1  13400.439  0  
Exp1  8833.86  1  
Exp1  15350.399  0  
Exp1  6686.28  1  
Exp1  11541.5  1  
Exp1  22039.14  1  
Exp1  5728.52  1  
Exp1  26264.6  0  
Exp1  13290.56  0  
Exp1  13309.42  1  
Exp1  5580.1  1  
Exp1  7495.62  1  
Exp1  22191.66  1  
Exp1  5801.5  1  
Exp1  23648.799  0  
Exp1  6090.14  0  
Exp1  7297.18  0  
Exp1  13028.16  1  
Exp1  3171.76  1  
Exp1  15252.0  1  
Exp1  13926.06  1  
Exp1  14760.0  1  
Exp1  12892.04  1  
Exp1  24217.879  1  
Exp1  22319.58  0  
Exp1  6590.34  1  
Exp1  11537.399  1  
Exp1  16655.02  0  
Exp1  8652.64  1  
Exp1  6683.0  1  
Exp1  6855.1997  1  
Exp1  6938.02  1  
Exp1  10124.54  1  
Exp1  11013.42  1  
Exp1  14883.82  0  
Exp1  10111.42  0  
Exp1  10634.58  1  
Exp1  15063.399  1  
Exp1  9030.66  1  
Exp1  5638.32  0  
Exp1  12562.399  1  
Exp1  7167.62  1  
Exp1  7227.48  1  
Exp1  5721.14  1  
Exp1  10467.3  1  
Exp1  29429.799  0  
Exp1  10696.08  1  
Exp1  5689.98  1  
Exp1  24110.459  0  
Exp1  5320.98  0  
Exp1  16608.28  1  
Exp1  30294.9  1  
Exp1  20672.2  0  
Exp1  7908.9  1  
Exp1  21293.76  0  
Exp1  5931.88  1  
Exp1  12825.62  1  
Exp1  7877.7397  1  
Exp1  17167.52  0  
Exp1  4213.16  0  
Exp1  6807.64  1  
Exp1  21463.5  0  
Exp1  11222.52  1  
Exp1  8443.54  1  
Exp1  10045.0  1  
Exp1  15211.0  1  
Exp1  18394.24  0  
Exp1  14048.24  1  
Exp1  20213.0  1  
Exp1  6999.52  1  
Exp1  6660.86  1  
Exp1  6081.94  1  
Exp1  13893.26  1  
Exp1  12688.68  1  
Exp1  6160.66  1  
Exp1  4686.3  1  
Exp1  11342.24  1  
Exp1  12584.54  1  
Exp1  10240.9795  0  
Exp1  9640.74  1  
Exp1  7689.96  1  
Exp1  9710.439  1  
Exp1  3319.3599  1  
Exp1  22129.34  0  
Exp1  23847.24  1  
Exp1  27971.02  0  
Exp1  7029.04  0  
Exp1  10968.32  0  
Exp1  10250.0  1  
Exp1  20984.62  0  
Exp1  6873.2397  1  
Exp1  25755.379  1  
Exp1  27239.58  0  
Exp1  26779.56  0  
Exp1  26444.18  1  
Exp1  12281.96  0  
Exp1  5762.96  1  
Exp1  6777.3  1  
Exp1  12172.899  1  
Exp1  11656.3  1  
Exp1  6102.44  0  
Exp1  12347.56  1  
Exp1  6068.0  1  
Exp1  11779.3  1  
Exp1  11411.939  1  
Exp1  12038.42  1  
Exp1  6669.88  1  
Exp1  12864.16  0  
Exp1  8971.62  1  
Exp1  24098.98  0  
Exp1  9827.7  0  
Exp1  14349.18  1  
Exp1  15443.06  1  
Exp1  15373.36  1  
Exp1  22161.32  1  
Exp1  9581.7  1  
Exp1  25901.34  1  
Exp1  11083.939  1  
Exp1  10209.82  1  
Exp1  6605.1  0  
Exp1  17499.62  1  
Exp1  7216.82  0  
Exp1  5775.26  1  
Exp1  5799.86  1  
Exp1  15653.8  1  
Exp1  7597.3  1  
Exp1  24516.36  0  
Exp1  12163.06  1  
Exp1  25598.76  1  
Exp1  6527.1997  1  
Exp1  6294.32  1  
Exp1  23185.5  1  
Exp1  6643.64  1  
Exp1  15356.96  1  
Exp1  15886.68  1  
Exp1  21228.16  1  
Exp1  20217.1  0  
Exp1  6979.84  1  
Exp1  28144.86  0  
Exp1  7293.08  1  
Exp1  13836.68  1  
Exp1  5890.06  1  
Exp1  12843.66  1  
Exp1  22003.06  0  
Exp1  15381.56  1  
Exp1  20978.06  1  
Exp1  15264.3  1  
Exp1  23310.959  1  
Exp1  7653.88  1  
Exp1  14001.5  0  
Exp1  23177.299  0  
Exp1  21500.4  0  
Exp1  11858.84  1  
Exp1  12099.1  1  
Exp1  24107.18  1  
Exp1  6314.0  1  
Exp1  12833.0  1  
Exp1  7422.64  1  
Exp1  11267.62  1  
Exp1  15636.58  0  
Exp1  5039.7197  1  
Exp1  4682.2  0  
Exp1  9591.54  1  
Exp1  20127.72  0  
Exp1  15349.58  1  
Exp1  13766.16  1  
Exp1  6250.86  1  
Exp1  5767.06  0  
Exp1  5089.7397  1  
Exp1  5566.98  0  
Exp1  7076.6  1  
Exp1  6090.14  1  
Exp1  5970.42  1  
Exp1  11093.78  1  
Exp1  27741.42  0  
Exp1  26709.86  1  
Exp1  9561.2  0  
Exp1  18548.4  0  
Exp1  4207.42  0  
Exp1  5971.2397  1  
Exp1  12817.42  1  
Exp1  7011.82  1  
Exp1  14696.04  1  
Exp1  6446.84  1  
Exp1  6327.12  1  
Exp1  23801.32  1  
Exp1  29055.06  0  
Exp1  5635.04  1  
Exp1  23456.92  0  
Exp1  11938.38  0  
Exp1  22656.6  0  
Exp1  11795.7  1  
Exp1  12822.34  0  
Exp1  7982.6997  1  
Exp1  14522.2  0  
Exp1  11482.46  1  
Exp1  24139.16  0  
Exp1  7932.6797  0  
Exp1  6199.1997  1  
Exp1  11883.439  1  
Exp1  19065.82  0  
Exp1  23481.52  1  
Exp1  21978.459  0  
Exp1  10154.88  1  
Exp1  6917.52  0  
Exp1  10168.0  1  
Exp1  25003.44  0  
Exp1  8649.36  1  
Exp1  6873.2397  1  
Exp1  13192.9795  0  
Exp1  6841.26  1  
Exp1  12117.14  1  
Exp1  19620.959  1  
Exp1  24685.28  1  
Exp1  7823.62  1  
Exp1  13313.52  1  
Exp1  14896.939  1  
Exp1  5188.14  1  
Exp1  12838.74  1  
Exp1  21049.4  1  
Exp1  11940.02  0  
Exp1  14387.72  1  
Exp1  6825.68  1  
Exp1  12789.54  0  
Exp1  24034.2  0  
Exp1  41589.58  0  
Exp1  7260.28  1  
Exp1  9769.4795  1  
Exp1  8106.52  1  
Exp1  12833.0  1  
Exp1  12897.78  1  
Exp1  5901.54  0  
Exp1  7657.16  0  
Exp1  15150.32  1  
Exp1  5113.52  0  
Exp1  6742.86  0  
Exp1  11001.12  1  
Exp1  6673.16  0  
Exp1  22454.879  0  
Exp1  22787.799  0  
Exp1  11827.68  1  
Exp1  7479.2197  1  
Exp1  16579.58  1  
Exp1  8369.74  1  
Exp1  11193.82  1  
Exp1  7556.3  1  
Exp1  10829.74  1  
Exp1  11333.22  1  
Exp1  7550.56  1  
Exp1  12847.76  1  
Exp1  6735.48  0  
Exp1  24450.76  0  
Exp1  11921.16  1  
Exp1  7539.9  1  
Exp1  6177.88  1  
Exp1  12937.96  1  
Exp1  9685.02  1  
Exp1  21279.0  0  
Exp1  5604.6997  1  
Exp1  25586.459  1  
Exp1  17033.04  0  
Exp1  6016.34  0  
Exp1  6218.06  1  
Exp1  8637.88  1  
Exp1  21091.22  0  
Exp1  7073.32  1  
Exp1  22124.42  0  
Exp1  11165.12  1  
Exp1  15903.899  0  
Exp1  20250.72  0  
Exp1  10048.28  1  
Exp1  30616.34  0  
Exp1  13715.32  1  
Exp1  20258.1  1  
Exp1  21932.54  0  
Exp1  11137.24  0  
Exp1  6537.04  0  
Exp1  6129.5  1  
Exp1  6532.12  1  
Exp1  10571.439  0  
Exp1  27861.959  1  
Exp1  7331.62  1  
Exp1  29197.74  0  
Exp1  17805.48  0  
Exp1  6780.58  1  
Exp1  6768.28  1  
Exp1  3933.54  0  
Exp1  5613.7197  1  
Exp1  25045.26  0  
Exp1  13985.1  1  
Exp1  21137.14  0  
Exp1  6886.36  1  
Exp1  7225.84  1  
Exp1  21837.42  1  
Exp1  18395.879  1  
Exp1  20039.16  0  
Exp1  7439.86  0  
Exp1  20166.26  1  
Exp1  20874.74  0  
Exp1  19123.22  0  
Exp1  7445.6  0  
Exp1  7302.1  1  
Exp1  13894.899  1  
Exp1  14001.5  1  
Exp1  5310.32  1  
Exp1  33125.54  1  
Exp1  7296.36  1  
Exp1  17934.22  0  
Exp1  9767.84  1  
Exp1  20120.34  1  
Exp1  22331.879  0  
Exp1  23269.959  0  
Exp1  19470.9  0  
Exp1  8401.72  0  
Exp1  5987.64  1  
Exp1  11515.26  1  
Exp1  6593.62  0  
Exp1  8042.56  1  
Exp1  18498.379  1  
Exp1  13801.42  1  
Exp1  7611.2397  1  
Exp1  29952.14  1  
Exp1  6680.54  1  
Exp1  14641.92  1  
Exp1  19358.56  0  
Exp1  12371.34  0  
Exp1  10995.38  1  
Exp1  13668.58  1  
Exp1  3677.7  1  
Exp1  8569.82  1  
Exp1  25770.959  0  
Exp1  7968.76  1  
Exp1  18764.06  1  
Exp1  7209.44  1  
Exp1  21581.58  1  
Exp1  8277.9  1  
Exp1  22909.16  0  
Exp1  8422.22  1  
Exp1  11061.8  1  
Exp1  26532.74  0  
Exp1  8000.7397  1  
Exp1  10731.34  1  
Exp1  8226.24  1  
Exp1  10140.939  1  
Exp1  15027.32  1  
Exp1  10990.46  1  
Exp1  10723.96  1  
Exp1  17305.28  0  
Exp1  6405.84  1  
Exp1  6445.1997  1  
Exp1  6550.16  1  
Exp1  22684.48  1  
Exp1  15467.66  0  
Exp1  14114.66  1  
Exp1  11685.0  1  
Exp1  21120.74  0  
Exp1  11615.3  0  
Exp1  6106.54  1  
Exp1  20003.08  1  
Exp1  19582.42  0  
Exp1  20492.62  1  
Exp1  6111.46  1  
Exp1  20158.879  1  
Exp1  7280.78  1  
Exp1  8436.9795  1  
Exp1  14978.939  1  
Exp1  7314.4  1  
Exp1  23857.9  0  
Exp1  5539.1  1  
Exp1  11239.74  1  
Exp1  7926.94  0  
Exp1  7782.62  1  
Exp1  14251.6  0  
Exp1  20969.86  0  
Exp1  17308.56  1  
Exp1  14063.0  1  
Exp1  30526.959  0  
Exp1  19039.58  0  
Exp1  6762.54  1  
Exp1  8348.42  0  
Exp1  10661.64  1  
Exp1  11003.58  1  
Exp1  11880.9795  1  
Exp1  45310.74  0  
Exp1  5156.16  1  
Exp1  10498.46  0  
Exp1  8696.92  1  
Exp1  13094.58  1  
Exp1  17752.18  1  
Exp1  10467.3  1  
Exp1  39209.12  0  
Exp1  22038.32  1  
Exp1  5496.46  1  
Exp1  14658.32  1  
Exp1  10041.72  1  
Exp1  4459.98  0  
Exp1  17643.94  0  
Exp1  8792.04  1  
Exp1  26217.04  0  
Exp1  6370.58  1  
Exp1  6892.92  0  
Exp1  6057.34  1  
Exp1  23210.1  1  
Exp1  4579.7  1  
Exp1  29018.98  0  
Exp1  23943.18  1  
Exp1  11444.74  1  
Exp1  12892.86  1  
Exp1  7170.08  1  
Exp1  8349.24  0  
Exp1  7605.5  1  
Exp1  9768.66  1  
Exp1  7348.84  1  
Exp1  6054.06  1  
Exp1  21258.5  0  
Exp1  5926.14  1  
Exp1  11598.08  1  
Exp1  11821.939  1  
Exp1  6395.18  0  
Exp1  9849.84  1  
Exp1  21631.6  1  
Exp1  10299.2  1  
Exp1  19135.52  0  
Exp1  7252.9  1  
Exp1  11131.5  1  
Exp1  28049.74  0  
Exp1  7511.1997  1  
Exp1  12277.04  1  
Exp1  7912.1797  1  
Exp1  26135.86  1  
Exp1  13819.46  1  
Exp1  10299.2  1  
Exp1  29147.72  0  
Exp1  17793.18  1  
Exp1  9840.82  1  
Exp1  26739.379  0  
Exp1  9047.06  1  
Exp1  9623.52  1  
Exp1  7114.32  1  
Exp1  8962.6  0  
Exp1  5143.04  1  
Exp1  13083.92  1  
Exp1  5674.4  1  
Exp1  5747.38  0  
Exp1  4503.44  1  
Exp1  6300.88  1  
Exp1  8414.84  1  
Exp1  8780.56  1  
Exp1  14854.3  1  
Exp1  23907.1  1  
Exp1  10597.68  1  
Exp1  24977.2  0  
Exp1  8031.08  1  
Exp1  12447.6  1  
Exp1  11467.7  1  
Exp1  6833.88  1  
Exp1  6200.84  1  
Exp1  5974.52  1  
Exp1  7160.2397  0  
Exp1  18705.02  0  
Exp1  8242.64  1  
Exp1  7337.36  1  
Exp1  6775.66  1  
Exp1  8446.0  1  
Exp1  5254.56  1  
Exp1  11814.56  1  
Exp1  6735.48  1  
Exp1  6056.52  1  
Exp1  6373.86  1  
Exp1  18823.1  0  
Exp1  6049.96  1  
Exp1  31410.92  0  
Exp1  7070.86  1  
Exp1  7152.86  1  
Exp1  7225.02  1  
Exp1  24586.06  0  
Exp1  7739.16  1  
Exp1  6089.32  1  
Exp1  5838.4  1  
Exp1  26035.82  0  
Exp1  7184.84  0  
Exp1  20213.0  0  
Exp1  8684.62  1  
Exp1  11370.12  1  
Exp1  21162.56  1  
Exp1  16431.98  0  
Exp1  29769.28  0  
Exp1  23269.14  0  
Exp1  9680.1  1  
Exp1  24167.86  0  
Exp1  7099.56  1  
Exp1  6951.14  1  
Exp1  9647.3  1  
Exp1  8742.02  1  
Exp1  22549.18  1  
Exp1  9644.02  1  
Exp1  7061.02  1  
Exp1  24042.4  0  
Exp1  8344.32  1  
Exp1  11298.78  1  
Exp1  11307.8  0  
Exp1  7485.78  1  
Exp1  29525.74  1  
Exp1  7468.56  1  
Exp1  17516.02  0  
Exp1  22531.959  1  
Exp1  12259.82  1  
Exp1  4124.6  1  
Exp1  9703.06  1  
Exp1  8203.28  1  
Exp1  5348.86  1  
Exp1  12295.08  1  
Exp1  9710.439  1  
Exp1  9682.56  1  
Exp1  6097.52  1  
Exp1  27608.58  0  
Exp1  6315.64  1  
Exp1  5978.62  1  
Exp1  7770.32  1  
Exp1  23747.2  1  
Exp1  7121.6997  1  
Exp1  22562.299  0  
Exp1  10677.22  1  
Exp1  7483.32  1  
Exp1  5026.6  1  
Exp1  11620.22  1  
Exp1  26677.06  1  
Exp1  9218.439  0  
Exp1  2897.88  1  
Exp1  21612.74  1  
Exp1  19389.72  0  
Exp1  5693.26  1  
Exp1  8320.54  1  
Exp1  14943.68  1  
Exp1  13957.22  1  
Exp1  6700.2197  1  
Exp1  4737.14  1  
Exp1  15958.02  1  
Exp1  16283.56  0  
Exp1  9906.42  1  
Exp1  9299.62  1  
Exp1  7353.76  0  
Exp1  7006.08  1  
Exp1  11384.06  1  
Exp1  6819.12  1  
Exp1  12620.62  1  
Exp1  7457.08  1  
Exp1  24458.14  0  
Exp1  8116.36  1  
Exp1  10474.68  1  
Exp1  22663.98  1  
Exp1  27329.78  1  
Exp1  13988.38  1  
Exp1  7579.26  1  
Exp1  7603.86  0  
Exp1  14148.28  1  
Exp1  25453.62  0  
Exp1  6635.44  1  
Exp1  14165.5  0  
Exp1  11817.84  1  
Exp1  7521.04  1  
Exp1  16581.22  0  
Exp1  10088.46  1  
Exp1  6314.82  1  
Exp1  5127.46  0  
Exp1  11662.04  0  
Exp1  26405.64  1  
Exp1  6247.58  1  
Exp1  7555.48  1  
Exp1  5883.5  0  
Exp1  8144.2397  1  
Exp1  22963.28  0  
Exp1  6503.42  0  
Exp1  24215.42  1  
Exp1  30592.56  0  
Exp1  11748.14  1  
Exp1  39214.86  0  
Exp1  6582.14  1  
Exp1  12708.36  1  
Exp1  28290.0  0  
Exp1  4773.2197  0  
Exp1  7086.44  1  
Exp1  6337.78  1  
Exp1  25458.54  0  
Exp1  20637.76  0  
Exp1  26463.04  1  
Exp1  23294.56  0  
Exp1  6921.62  1  
Exp1  11480.82  1  
Exp1  27155.12  0  
Exp1  10647.7  1  
Exp1  6860.12  1  
Exp1  13964.6  1  
Exp1  25779.98  0  
Exp1  25583.18  0  
Exp1  7418.54  1  
Exp1  22541.799  1  
Exp1  12327.88  1  
Exp1  11252.86  1  
Exp1  6351.7197  1  
Exp1  8036.82  1  
Exp1  11502.96  0  
Exp1  5251.28  1  
Exp1  5196.34  1  
Exp1  11284.84  1  
Exp1  12859.24  1  
Exp1  25221.56  0  
Exp1  6159.84  1  
Exp1  21370.84  1  
Exp1  4853.58  1  
Exp1  7085.62  1  
Exp1  12482.04  1  
Exp1  12451.7  0  
Exp1  13863.74  1  
Exp1  22203.959  1  
Exp1  30033.32  0  
Exp1  32683.56  0  
Exp1  13642.34  1  
Exp1  5881.86  0  
Exp1  6263.98  0  
Exp1  12842.84  1  
Exp1  13195.439  1  
Exp1  12182.74  1  
Exp1  11280.74  1  
Exp1  31107.52  0  
Exp1  5236.52  1  
Exp1  15123.26  1  
Exp1  20647.6  1  
Exp1  8119.64  1  
Exp1  10245.9  1  
Exp1  7039.6997  1  
Exp1  20423.74  1  
Exp1  14846.1  1  
Exp1  13823.56  1  
Exp1  23406.08  0  
Exp1  8221.32  1  
Exp1  9865.42  1  
Exp1  4290.2397  0  
Exp1  14471.36  0  
Exp1  6684.64  0  
Exp1  6708.42  1  
Exp1  7377.54  0  
Exp1  8222.96  0  
Exp1  11304.52  1  
Exp1  17580.8  1  
Exp1  7199.6  1  
Exp1  18637.78  0  
Exp1  29091.959  0  
Exp1  24686.1  1  
Exp1  24849.28  0  
Exp1  15641.5  1  
Exp1  18481.98  1  
Exp1  13914.58  1  
Exp1  6204.12  0  
Exp1  6932.28  1  
Exp1  11069.18  1  
Exp1  7507.1  1  
Exp1  4560.02  1  
Exp1  6480.46  0  
Exp1  23575.0  0  
Exp1  5494.0  1  
Exp1  25887.4  0  
Exp1  9290.6  1  
Exp1  3769.54  1  
Exp1  4724.84  0  
Exp1  5358.7  1  
Exp1  7522.68  1  
Exp1  6546.06  0  
Exp1  12490.24  1  
Exp1  25096.92  1  
Exp1  9813.76  1  
Exp1  19539.78  1  
Exp1  15722.68  0  
Exp1  7913.82  0  
Exp1  25376.54  0  
Exp1  28180.12  0  
Exp1  12861.7  1  
Exp1  7133.18  1  
Exp1  9984.32  1  
Exp1  9837.54  1  
Exp1  11493.939  1  
Exp1  7329.16  1  
Exp1  13794.86  1  
Exp1  8953.58  1  
Exp1  23344.58  1  
Exp1  5922.04  1  
Exp1  6269.7197  1  
Exp1  16495.12  1  
Exp1  15322.52  1  
Exp1  11001.939  1  
Exp1  31651.18  0  
Exp1  9854.76  1  
Exp1  6932.28  1  
Exp1  19409.4  1  
Exp1  7034.78  1  
Exp1  24429.44  0  
Exp1  17356.94  1  
Exp1  15108.5  0  
Exp1  5965.5  1  
Exp1  12279.5  1  
Exp1  4496.06  0  
Exp1  6843.7197  1  
Exp1  5691.62  1  
Exp1  4574.78  0  
Exp1  6417.32  0  
Exp1  10514.86  1  
Exp1  15516.86  1  
Exp1  8236.08  1  
Exp1  26688.54  0  
Exp1  26708.22  0  
Exp1  5135.66  1  
Exp1  14053.9795  1  
Exp1  14887.1  0  
Exp1  9254.52  1  
Exp1  25871.82  0  
Exp1  5787.56  1  
Exp1  16867.4  0  
Exp1  5940.9  1  
Exp1  15095.38  1  
Exp1  12117.14  0  
Exp1  9942.5  1  
Exp1  11350.439  1  
Exp1  28719.68  0  
Exp1  8829.76  0  
Exp1  7307.02  1  
Exp1  28319.52  0  
Exp1  6049.96  1  
Exp1  21246.2  1  
Exp1  7476.76  1  
Exp1  6678.08  1  
Exp1  7150.4  1  
Exp1  21419.22  0  
Exp1  6347.62  1  
Exp1  16979.74  1  
Exp1  10971.6  1  
Exp1  4117.2197  1  
Exp1  25183.84  1  
Exp1  5666.1997  1  
Exp1  22443.4  1  
Exp1  5794.12  1  
Exp1  11429.16  1  
Exp1  26197.36  0  
Exp1  11768.64  1  
Exp1  21740.66  1  
Exp1  13427.5  1  
Exp1  26163.74  1  
Exp1  10386.939  0  
Exp1  36718.78  0  
Exp1  14818.22  0  
Exp1  13098.68  1  
Exp1  6209.04  1  
Exp1  14371.32  1  
Exp1  4768.3  1  
Exp1  24876.34  0  
Exp1  23118.26  0  
Exp1  6595.26  0  
Exp1  6914.2397  1  
Exp1  6639.54  1  
Exp1  10275.42  1  
Exp1  10253.28  1  
Exp1  13903.1  0  
Exp1  27161.68  1  
Exp1  7030.68  1  
Exp1  13876.04  0  
Exp1  30986.16  0  
Exp1  9785.06  1  
Exp1  23418.379  1  
Exp1  24362.2  1  
Exp1  11722.72  1  
Exp1  25662.72  0  
Exp1  6423.06  1  
Exp1  13116.72  0  
Exp1  7038.06  1  
Exp1  9888.38  1  
Exp1  32730.299  0  
Exp1  7653.88  1  
Exp1  21858.74  1  
Exp1  12709.18  1  
Exp1  5376.7397  0  
Exp1  22586.9  1  
Exp1  14099.899  1  
Exp1  13598.88  1  
Exp1  3073.3599  1  
Exp1  31780.74  0  
Exp1  9694.86  1  
Exp1  6122.94  0  
Exp1  22770.58  0  
Exp1  15298.74  1  
Exp1  12071.22  0  
Exp1  30508.1  1  
Exp1  6299.2397  1  
Exp1  30562.22  0  
Exp1  16823.12  0  
Exp1  7333.26  1  
Exp1  25610.24  1  
Exp1  10013.02  1  
Exp1  11443.1  1  
Exp1  13808.8  0  
Exp1  12236.86  0  
Exp1  13982.64  0  
Exp1  22996.08  1  
Exp1  13871.939  0  
Exp1  11169.22  1  
Exp1  7691.6  1  
Exp1  17797.28  1  
Exp1  4896.2197  0  
Exp1  7175.0  1  
Exp1  14726.38  1  
Exp1  12401.68  1  
Exp1  15287.26  1  
Exp1  7993.36  1  
Exp1  34093.14  1  
Exp1  8940.46  1  
Exp1  7431.66  1  
Exp1  14476.28  1  
Exp1  6121.3  1  
Exp1  5708.84  1  
Exp1  5376.7397  1  
Exp1  22478.66  1  
Exp1  17349.56  0  
Exp1  14155.66  1  
Exp1  12128.62  1  
Exp1  6247.58  0  
Exp1  5232.42  1  
Exp1  26194.9  0  
Exp1  24690.2  1  
Exp1  8847.8  1  
Exp1  15652.16  0  
Exp1  8189.34  0  
Exp1  10909.28  1  
Exp1  15411.08  1  
Exp1  9256.9795  1  
Exp1  13975.26  1  
Exp1  7163.52  0  
Exp1  5122.54  0  
Exp1  6699.4  0  
Exp1  28502.379  1  
Exp1  14063.82  0  
Exp1  6139.34  1  
Exp1  8492.74  0  
Exp1  9639.92  1  
Exp1  10106.5  1  
Exp1  35613.418  0  
Exp1  27387.18  0  
Exp1  8615.74  1  
Exp1  5906.46  0  
Exp1  5665.38  1  
Exp1  15526.7  0  
Exp1  14977.3  0  
Exp1  11291.399  1  
Exp1  10720.68  0  
Exp1  5864.64  1  
Exp1  15770.24  1  
Exp1  32554.82  0  
Exp1  32555.64  0  
Exp1  26884.52  0  
Exp1  6853.56  1  
Exp1  25155.959  0  
Exp1  21512.7  1  
Exp1  7826.08  1  
Exp1  19094.52  0  
Exp1  22844.379  0  
Exp1  9371.78  1  
Exp1  14791.16  0  
Exp1  16019.52  1  
Exp1  17916.18  0  
Exp1  16074.46  1  
Exp1  10393.5  1  
Exp1  24049.78  0  
Exp1  8113.08  1  
Exp1  9668.62  1  
Exp1  17340.54  0  
Exp1  7698.16  1  
Exp1  11276.64  0  
Exp1  12447.6  1  
Exp1  6355.0  1  
Exp1  13779.28  1  
Exp1  14025.28  0  
Exp1  27862.78  1  
Exp1  22717.28  0  
Exp1  10889.6  1  
Exp1  11728.46  1  
Exp1  6245.12  0  
Exp1  15467.66  1  
Exp1  6520.64  1  
Exp1  7023.3  1  
Exp1  7263.56  1  
Exp1  31583.12  1  
Exp1  9327.5  1  
Exp1  20566.42  0  
Exp1  21530.74  1  
Exp1  26782.84  1  
Exp1  20878.02  0  
Exp1  6390.26  1  
Exp1  6268.9  1  
Exp1  24123.58  1  
Exp1  6697.76  1  
Exp1  13227.42  1  
Exp1  12463.18  1  
Exp1  6534.58  1  
Exp1  7376.7197  1  
Exp1  26251.48  1  
Exp1  25962.02  0  
Exp1  8449.28  1  
Exp1  5931.88  0  
Exp1  6589.52  1  
Exp1  9916.26  0  
Exp1  20258.92  0  
Exp1  6472.26  1  
Exp1  6364.02  1  
Exp1  26498.299  1  
Exp1  10613.26  1  
Exp1  23947.28  0  
Exp1  23259.299  0  
Exp1  10507.4795  1  
Exp1  6880.62  1  
Exp1  17342.18  1  
Exp1  21016.6  0  
Exp1  19712.8  0  
Exp1  5356.2397  1  
Exp1  17960.459  0  
Exp1  12708.36  1  
Exp1  17674.28  0  
Exp1  6329.58  1  
Exp1  26429.42  1  
Exp1  6305.8  1  
Exp1  27385.54  1  
Exp1  23757.04  0  
Exp1  27722.56  1  
Exp1  5423.48  0  
Exp1  4780.6  1  
Exp1  10678.04  1  
Exp1  20095.74  1  
Exp1  7261.92  1  
Exp1  14528.76  0  
Exp1  13048.66  1  
Exp1  12803.4795  1  
Exp1  46088.098  0  
Exp1  6081.12  1  
Exp1  5099.58  1  
Exp1  29730.74  0  
Exp1  12780.52  0  
Exp1  5617.82  1  
Exp1  29469.16  1  
Exp1  4692.04  0  
Exp1  6622.32  1  
Exp1  21830.04  0  
Exp1  6012.2397  1  
Exp1  14466.439  0  
Exp1  11379.96  1  
Exp1  14306.54  0  
Exp1  22460.62  1  
Exp1  31234.62  0  
Exp1  25729.959  0  
Exp1  13776.82  1  
Exp1  25679.94  0  
Exp1  13664.4795  0  
Exp1  20597.58  0  
Exp1  6972.46  0  
Exp1  10246.72  0  
Exp1  21456.12  0  
Exp1  6537.86  1  
Exp1  6753.52  1  
Exp1  7933.5  0  
Exp1  13484.899  1  
Exp1  8163.92  1  
Exp1  12738.7  1  
Exp1  6129.5  1  
Exp1  7111.86  1  
Exp1  5949.1  1  
Exp1  5271.78  1  
Exp1  8297.58  1  
Exp1  19306.9  1  
Exp1  6280.38  1  
Exp1  28488.44  0  
Exp1  10901.9  0  
Exp1  22115.4  0  
Exp1  30567.14  0  
Exp1  22723.84  1  
Exp1  7181.56  1  
Exp1  12834.64  1  
Exp1  8707.58  1  
Exp1  7057.7397  0  
Exp1  6973.28  0  
Exp1  9173.34  1  
Exp1  10009.74  1  
Exp1  5653.08  0  
Exp1  6701.04  0  
Exp1  14274.56  1  
Exp1  13110.16  0  
Exp1  20044.9  0  
Exp1  7831.0  1  
Exp1  15916.2  1  
Exp1  13018.32  1  
Exp1  18500.02  1  
Exp1  23609.44  0  
Exp1  6760.9  1  
Exp1  10678.04  0  
Exp1  4970.02  1  
Exp1  31023.879  0  
Exp1  12123.7  1  
Exp1  20868.18  1  
Exp1  12329.52  1  
Exp1  9890.02  0  
Exp1  5213.56  1  
Exp1  23625.84  0  
Exp1  27222.36  0  
Exp1  28230.14  0  
Exp1  21185.52  0  
Exp1  5361.16  0  
Exp1  15607.06  1  
Exp1  5933.52  1  
Exp1  15068.32  1  
Exp1  17788.26  0  
Exp1  2850.32  0  
Exp1  6141.8  1  
Exp1  9705.52  1  
Exp1  7028.2197  1  
Exp1  12614.88  0  
Exp1  5612.08  1  
Exp1  18469.68  0  
Exp1  11000.3  0  
Exp1  9322.58  1  
Exp1  5544.84  1  
Exp1  13092.12  1  
Exp1  16025.26  0  
Exp1  25415.08  0  
Exp1  8333.66  1  
Exp1  14281.12  1  
Exp1  19024.82  0  
Exp1  15303.66  1  
Exp1  24999.34  0  
Exp1  9351.28  1  
Exp1  20602.5  1  
Exp1  6676.44  1  
Exp1  13279.899  1  
Exp1  7792.46  1  
Exp1  26993.58  1  
Exp1  5770.34  1  
Exp1  12892.86  1  
Exp1  11448.02  1  
Exp1  13517.7  0  
Exp1  7124.16  1  
Exp1  11458.68  1  
Exp1  40895.04  0  
Exp1  21133.04  0  
Exp1  14259.8  1  
Exp1  24833.7  1  
Exp1  5593.2197  1  
Exp1  27860.32  0  
Exp1  14881.36  0  
Exp1  11233.18  1  
Exp1  7657.98  1  
Exp1  12609.96  1  
Exp1  14545.9795  1  
Exp1  28148.14  0  
Exp1  13912.12  1  
Exp1  5747.38  1  
Exp1  9477.56  0  
Exp1  12586.18  1  
Exp1  18431.14  1  
Exp1  13563.62  1  
Exp1  5613.7197  1  
Exp1  6166.4  1  
Exp1  8651.82  1  
Exp1  26085.02  0  
Exp1  5292.28  0  
Exp1  7436.58  1  
Exp1  21834.14  0  
Exp1  20184.3  1  
Exp1  8177.86  1  
Exp1  7370.16  1  
Exp1  6740.4  1  
Exp1  13768.62  1  
Exp1  4473.1  1  
Exp1  23034.62  1  
Exp1  11276.64  1  
Exp1  16076.1  1  
Exp1  5398.88  1  
Exp1  11584.14  1  
Exp1  19482.379  0  
Exp1  17362.68  0  
Exp1  10657.54  1  
Exp1  33935.7  0  
Exp1  22483.58  1  
Exp1  6675.62  1  
Exp1  11238.92  1  
Exp1  25022.299  0  
Exp1  10875.66  1  
Exp1  18575.459  1  
Exp1  7862.16  0  
Exp1  5753.94  0  
Exp1  18577.92  0  
Exp1  27588.9  0  
Exp1  5216.84  0  
Exp1  7389.84  1  
Exp1  27099.36  0  
Exp1  10434.5  1  
Exp1  18827.2  1  
Exp1  14105.64  1  
Exp1  5581.7397  1  
Exp1  5908.1  1  
Exp1  25942.34  0  
Exp1  36239.08  1  
Exp1  13746.4795  1  
Exp1  5757.2197  1  
Exp1  20952.64  0  
Exp1  21662.76  1  
Exp1  15468.4795  1  
Exp1  5829.38  0  
Exp1  6341.88  0  
Exp1  7452.98  1  
Exp1  19413.5  1  
Exp1  4940.5  1  
Exp1  9107.74  1  
Exp1  21120.74  0  
Exp1  7484.96  1  
Exp1  13336.4795  1  
Exp1  10293.46  1  
Exp1  21726.72  0  
Exp1  6255.78  1  
Exp1  12844.4795  1  
Exp1  451.82  0  
Exp1  11812.1  1  
Exp1  27741.42  0  
Exp1  6721.54  1  
Exp1  6210.68  1  
Exp1  7128.26  1  
Exp1  10475.5  1  
Exp1  6599.36  1  
Exp1  23862.82  1  
Exp1  21054.32  1  
Exp1  11930.18  0  
Exp1  11471.8  1  
Exp1  4849.48  1  
Exp1  4092.6199  0  
Exp1  11846.54  0  
Exp1  13811.26  1  
Exp1  30461.36  0  
Exp1  11748.96  1  
Exp1  22102.28  1  
Exp1  7630.92  1  
Exp1  29701.22  0  
Exp1  6220.52  1  
Exp1  13780.1  1  
Exp1  38736.8  0  
Exp1  33051.74  0  
Exp1  30613.06  0  
Exp1  7025.76  1  
Exp1  12149.939  1  
Exp1  10578.82  1  
Exp1  14430.36  1  
Exp1  19242.94  1  
Exp1  7323.42  0  
Exp1  28835.299  0  
Exp1  6515.7197  1  
Exp1  4560.02  0  
Exp1  6389.44  1  
Exp1  5582.56  1  
Exp1  14368.04  1  
Exp1  14932.2  1  
Exp1  27372.42  1  
Exp1  15001.08  1  
Exp1  10501.74  0  
Exp1  17137.18  1  
Exp1  35166.52  0  
Exp1  25410.16  0  
Exp1  9515.28  1  
Exp1  13611.18  1  
Exp1  5474.32  1  
Exp1  23371.64  1  
Exp1  9478.38  1  
Exp1  11346.34  1  
Exp1  11058.52  1  
Exp1  6401.7397  1  
Exp1  25668.459  1  
Exp1  24730.379  0  
Exp1  12719.02  1  
Exp1  13835.86  1  
Exp1  23171.56  1  
Exp1  5028.2397  1  
Exp1  5071.7  1  
Exp1  26741.84  0  
Exp1  5835.12  1  
Exp1  10158.16  0  
Exp1  8978.18  1  
Exp1  11578.399  1  
Exp1  11037.2  0  
Exp1  11261.88  1  
Exp1  6536.2197  1  
Exp1  5929.42  1  
Exp1  27247.78  0  
Exp1  6246.76  1  
Exp1  7717.02  1  
Exp1  10373.82  1  
Exp1  10159.8  1  
Exp1  23210.1  1  
Exp1  41624.02  0  
Exp1  23142.04  0  
Exp1  7350.48  1  
Exp1  9698.96  1  
Exp1  6355.82  1  
Exp1  29602.0  0  
Exp1  6246.76  1  
Exp1  11200.38  0  
Exp1  17227.379  1  
Exp1  11594.8  0  
Exp1  11601.36  1  
Exp1  12079.42  1  
Exp1  14448.399  1  
Exp1  16330.3  0  
Exp1  21602.9  1  
Exp1  5996.66  1  
Exp1  15249.54  1  
Exp1  4983.14  1  
Exp1  6190.18  1  
Exp1  17342.18  1  
Exp1  8395.9795  1  
Exp1  6395.18  1  
Exp1  4947.06  1  
Exp1  10842.04  1  
Exp1  20628.74  1  
Exp1  22305.64  0  
Exp1  13133.12  0  
Exp1  8559.9795  1  
Exp1  12571.42  1  
Exp1  28456.459  0  
Exp1  5192.2397  1  
Exp1  9041.32  0  
Exp1  5990.92  1  
Exp1  22668.9  1  
Exp1  14896.12  1  
Exp1  26688.54  1  
Exp1  30302.28  0  
Exp1  7821.16  1  
Exp1  5918.76  1  
Exp1  26621.299  1  
Exp1  9145.46  1  
Exp1  13201.18  1  
Exp1  6216.42  1  
Exp1  10303.3  1  
Exp1  14662.42  0  
Exp1  24015.34  1  
Exp1  35988.16  0  
Exp1  6208.2197  1  
Exp1  22907.52  0  
Exp1  8172.94  1  
Exp1  14583.7  0  
Exp1  6073.7397  1  
Exp1  21058.42  1  
Exp1  24481.1  1  
Exp1  6037.66  1  
Exp1  27502.799  1  
Exp1  6545.2397  1  
Exp1  16489.379  0  
Exp1  10209.82  1  
Exp1  5667.84  1  
Exp1  6686.28  1  
Exp1  10561.6  1  
Exp1  6519.82  1  
Exp1  9858.04  1  
Exp1  9530.04  1  
Exp1  20135.92  1  
Exp1  12673.92  1  
Exp1  5852.34  1  
Exp1  6245.12  1  
Exp1  10710.84  1  
Exp1  5972.06  1  
Exp1  29852.92  0  
Exp1  12174.54  1  
Exp1  6163.12  1  
Exp1  6497.68  1  
Exp1  20238.42  1  
Exp1  26339.22  0  
Exp1  13426.68  1  
Exp1  21957.14  1  
Exp1  24863.22  1  
Exp1  6704.32  1  
Exp1  35106.66  0  
Exp1  6619.04  1  
Exp1  9990.88  1  
Exp1  7363.6  0  
Exp1  6532.94  1  
Exp1  14421.34  0  
Exp1  6421.42  1  
Exp1  30321.14  1  
Exp1  6186.08  0  
Exp1  25594.66  1  
Exp1  5726.88  1  
Exp1  24093.24  0  
Exp1  8910.939  1  
Exp1  19782.5  0  
Exp1  21228.98  0  
Exp1  5762.96  1  
Exp1  6907.68  0  
Exp1  12460.72  1  
Exp1  11944.939  1  
Exp1  6890.46  1  
Exp1  11372.58  1  
Exp1  25869.36  0  
Exp1  23913.66  1  
Exp1  22189.2  0  
Exp1  18291.74  0  
Exp1  5440.7  0  
Exp1  25502.82  0  
Exp1  9690.76  1  
Exp1  12597.66  0  
Exp1  17139.64  0  
Exp1  16368.84  1  
Exp1  12743.62  1  
Exp1  6224.62  1  
Exp1  7881.84  1  
Exp1  5391.5  1  
Exp1  28331.82  1  
Exp1  25406.879  0  
Exp1  27861.14  0  
Exp1  9475.92  1  
Exp1  7443.96  1  
Exp1  15489.8  0  
Exp1  18646.8  0  
Exp1  26453.2  1  
Exp1  22609.86  1  
Exp1  7801.48  1  
Exp1  31392.06  0  
Exp1  9594.0  1  
Exp1  7520.2197  1  
Exp1  12628.82  1  
Exp1  8468.14  1  
Exp1  20140.02  1  
Exp1  22664.799  1  
Exp1  14769.02  1  
Exp1  6915.06  1  
Exp1  12343.46  1  
Exp1  7768.68  1  
Exp1  13423.399  0  
Exp1  22881.28  0  
Exp1  4745.34  1  
Exp1  23151.879  0  
Exp1  8509.96  1  
Exp1  5497.28  1  
Exp1  10834.66  0  
Exp1  9279.12  0  
Exp1  12762.4795  1  
Exp1  5553.86  1  
Exp1  7115.14  1  
Exp1  5034.8  1  
Exp1  12267.2  1  
Exp1  4919.18  1  
Exp1  14890.38  1  
Exp1  13892.439  1  
Exp1  25351.94  0  
Exp1  6819.94  1  
Exp1  25028.86  0  
Exp1  6655.12  0  
Exp1  8112.26  1  
Exp1  22976.4  0  
Exp1  16162.2  1  
Exp1  26810.72  1  
Exp1  12252.439  1  
Exp1  7266.84  1  
Exp1  11111.82  1  
Exp1  10878.939  1  
Exp1  7334.08  1  
Exp1  12932.22  0  
Exp1  20058.84  0  
Exp1  14552.54  1  
Exp1  10350.04  1  
Exp1  17105.2  0  
Exp1  12454.9795  1  
Exp1  15228.22  0  
Exp1  8699.38  1  
Exp1  24950.14  0  
Exp1  5975.34  1  
Exp1  10582.92  1  
Exp1  5496.46  1  
Exp1  14946.14  1  
Exp1  9502.16  1  
Exp1  23024.78  0  
Exp1  25282.24  1  
Exp1  13002.74  1  
Exp1  13099.5  1  
Exp1  5761.32  1  
Exp1  26921.42  0  
Exp1  10000.72  1  
Exp1  5325.9  1  
Exp1  22504.9  0  
Exp1  6863.4  1  
Exp1  9171.7  1  
Exp1  27565.12  0  
Exp1  7298.82  1  
Exp1  24903.4  1  
Exp1  11186.439  1  
Exp1  8329.56  1  
Exp1  23669.299  1  
Exp1  10878.12  1  
Exp1  23917.76  0  
Exp1  12296.72  1  
Exp1  8286.1  1  
Exp1  11448.84  0  
Exp1  7634.1997  1  
Exp1  6397.64  1  
Exp1  10180.3  0  
Exp1  6051.6  1  
Exp1  11168.4  1  
Exp1  16232.72  1  
Exp1  27523.299  1  
Exp1  10445.16  0  
Exp1  6959.34  1  
Exp1  12308.2  0  
Exp1  5750.66  0  
Exp1  7161.06  1  
Exp1  14801.82  1  
Exp1  8300.86  1  
Exp1  20522.959  1  
Exp1  18563.98  1  
Exp1  25027.22  0  
Exp1  6838.8  1  
Exp1  14996.16  1  
Exp1  7057.7397  1  
Exp1  28994.379  1  
Exp1  5976.16  1  
Exp1  19363.48  0  
Exp1  26449.1  1  
Exp1  7560.4  1  
Exp1  6498.5  1  
Exp1  20937.879  0  
Exp1  9551.36  0  
Exp1  14985.5  1  
Exp1  12047.439  1  
Exp1  14407.399  1  
Exp1  7001.16  1  
Exp1  6340.2397  1  
Exp1  12799.38  1  
Exp1  9520.2  1  
Exp1  41189.418  0  
Exp1  5222.58  1  
Exp1  24458.14  0  
Exp1  7232.4  0  
Exp1  12498.439  0  
Exp1  15126.54  1  
Exp1  13689.899  1  
Exp1  42.64  0  
Exp1  5783.46  1  
Exp1  11521.0  1  
Exp1  29919.34  1  
Exp1  22512.28  0  
Exp1  12531.24  1  
Exp1  5236.52  1  
Exp1  15748.92  1  
Exp1  5539.1  1  
Exp1  14045.78  0  
Exp1  36823.74  0  
Exp1  5543.2  1  
Exp1  6302.52  1  
Exp1  21365.1  1  
Exp1  9130.7  1  
Exp1  18093.3  0  
Exp1  7339.0  1  
Exp1  12276.22  1  
Exp1  9769.4795  1  
Exp1  11298.78  1  
Exp1  27458.52  1  
Exp1  22401.58  0  
Exp1  25175.64  1  
Exp1  15751.38  1  
Exp1  8332.84  1  
Exp1  23871.02  0  
Exp1  10987.18  1  
Exp1  14345.08  0  
Exp1  5439.88  1  
Exp1  24777.94  1  
Exp1  14680.46  0  
Exp1  12019.56  1  
Exp1  25588.92  0  
Exp1  16208.939  1  
Exp1  6427.16  1  
Exp1  8856.82  1  
Exp1  23510.22  0  
Exp1  5672.76  1  
Exp1  26109.62  0  
Exp1  24115.379  0  
Exp1  14000.68  0  
Exp1  14363.939  1  
Exp1  12003.16  1  
Exp1  5139.76  1  
Exp1  21774.28  1  
Exp1  26827.94  1  
Exp1  21503.68  0  
Exp1  13283.18  1  
Exp1  5694.08  0  
Exp1  7333.26  1  
Exp1  6803.54  1  
Exp1  7508.7397  1  
Exp1  12433.66  0  
Exp1  14788.7  1  
Exp1  5963.04  0  
Exp1  15253.64  0  
Exp1  14822.32  0  
Exp1  18791.12  0  
Exp1  10440.24  1  
Exp1  4320.58  0  
Exp1  12646.86  1  
Exp1  17739.06  1  
Exp1  7763.76  1  
Exp1  6412.4  1  
Exp1  10609.16  1  
Exp1  19289.68  1  
Exp1  15889.96  1  
Exp1  7122.52  1  
Exp1  7125.8  1  
Exp1  13161.0  0  
Exp1  26841.879  0  
Exp1  12023.66  1  
Exp1  14380.34  1  
Exp1  5921.2197  0  
Exp1  4883.1  1  
Exp1  24438.459  1  
Exp1  19124.04  1  
Exp1  31661.02  0  
Exp1  11666.14  1  
Exp1  13566.08  1  
Exp1  15716.12  0  
Exp1  8983.1  1  
Exp1  25792.28  0  
Exp1  21665.22  0  
Exp1  37060.72  0  
Exp1  13937.54  1  
Exp1  11183.16  0  
Exp1  6015.52  1  
Exp1  6534.58  1  
Exp1  6288.58  1  
Exp1  31308.42  0  
Exp1  22713.18  0  
Exp1  14840.36  1  
Exp1  12632.92  1  
Exp1  27407.68  0  
Exp1  23505.299  1  
Exp1  25898.06  1  
Exp1  17219.18  1  
Exp1  5465.3  1  
Exp1  13558.7  1  
Exp1  5965.5  1  
Exp1  10006.46  1  
Exp1  20700.9  1  
Exp1  10868.28  1  
Exp1  26713.14  0  
Exp1  4892.94  1  
Exp1  10666.56  1  
Exp1  7317.68  1  
Exp1  10895.34  1  
Exp1  16715.7  1  
Exp1  10749.38  0  
Exp1  6268.9  1  
Exp1  15693.16  1  
Exp1  13065.06  1  
Exp1  9371.78  1  
Exp1  12556.66  1  
Exp1  13880.14  1  
Exp1  12706.72  1  
Exp1  12447.6  1  
Exp1  7064.3  1  
Exp1  23010.02  0  
Exp1  5771.16  0  
Exp1  20147.4  1  
Exp1  26897.64  0  
Exp1  6134.42  1  
Exp1  7336.54  1  
Exp1  28795.12  0  
Exp1  11680.899  1  
Exp1  12659.9795  1  
Exp1  14675.54  1  
Exp1  13652.18  0  
Exp1  5628.48  1  
Exp1  12570.6  1  
Exp1  22029.3  0  
Exp1  10740.36  0  
Exp1  7492.34  1  
Exp1  6548.52  0  
Exp1  11867.04  1  
Exp1  4923.28  1  
Exp1  9800.64  1  
Exp1  21058.42  1  
Exp1  5922.86  1  
Exp1  7007.7197  1  
Exp1  7074.96  1  
Exp1  5490.7197  1  
Exp1  14324.58  1  
Exp1  27556.92  0  
Exp1  5503.84  0  
Exp1  22382.72  0  
Exp1  12710.0  1  
Exp1  15744.82  1  
Exp1  9353.74  1  
Exp1  21093.68  1  
Exp1  8672.32  1  
Exp1  11418.5  1  
Exp1  5285.7197  1  
Exp1  18429.5  0  
Exp1  12031.86  1  
Exp1  21044.48  1  
Exp1  10384.4795  1  
Exp1  5885.96  1  
Exp1  7415.26  1  
Exp1  6439.46  1  
Exp1  13206.1  1  
Exp1  16879.7  1  
Exp1  11888.36  1  
Exp1  11139.7  1  
Exp1  12708.36  1  
Exp1  25764.4  0  
Exp1  10551.76  1  
Exp1  11948.22  1  
Exp1  21306.879  1  
Exp1  17180.64  1  
Exp1  7047.08  1  
Exp1  4997.08  1  
Exp1  26322.82  0  
Exp1  24160.48  0  
Exp1  14925.64  1  
Exp1  21197.0  0  
Exp1  10887.14  1  
Exp1  30103.02  0  
Exp1  14285.22  1  
Exp1  8168.02  1  
Exp1  30677.02  0  
Exp1  20925.58  0  
Exp1  13951.4795  1  
Exp1  12933.86  1  
Exp1  7254.54  1  
Exp1  21615.2  0  
Exp1  11967.899  1  
Exp1  14579.6  0  
Exp1  19521.74  1  
Exp1  10541.1  1  
Exp1  4900.32  0  
Exp1  8195.9  1  
Exp1  7796.56  1  
Exp1  12952.72  1  
Exp1  10596.04  0  
Exp1  6629.6997  1  
Exp1  7432.48  1  
Exp1  25240.42  1  
Exp1  5200.44  0  
Exp1  6391.9  1  
Exp1  14506.62  1  
Exp1  26395.799  0  
Exp1  22221.18  0  
Exp1  10106.5  1  
Exp1  5585.02  1  
Exp1  20984.62  0  
Exp1  10982.26  1  
Exp1  10009.74  1  
Exp1  24381.06  1  
Exp1  25323.24  0  
Exp1  22373.7  0  
Exp1  4159.86  1  
Exp1  16418.04  0  
Exp1  9990.88  1  
Exp1  9420.9795  1  
Exp1  5847.42  1  
Exp1  11341.42  1  
Exp1  22067.84  1  
Exp1  21016.6  0  
Exp1  5583.38  1  
Exp1  21456.12  1  
Exp1  24050.6  0  
Exp1  13453.74  1  
Exp1  24105.54  0  
Exp1  26755.78  1  
Exp1  26185.879  1  
Exp1  7358.68  1  
Exp1  6923.26  1  
Exp1  12667.36  1  
Exp1  11081.4795  1  
Exp1  12773.14  0  
Exp1  12664.899  1  
Exp1  8478.8  1  
Exp1  6915.88  0  
Exp1  8801.06  1  
Exp1  22888.66  1  
Exp1  12220.46  1  
Exp1  9719.46  1  
Exp1  6225.44  1  
Exp1  12573.88  1  
Exp1  11414.399  1  
Exp1  10266.4  1  
Exp1  27208.42  0  
Exp1  5045.46  1  
Exp1  4489.5  0  
Exp1  25738.16  1  
Exp1  12805.939  1  
Exp1  12501.72  1  
Exp1  7248.8  1  
Exp1  24504.06  0  
Exp1  5812.16  1  
Exp1  12181.92  1  
Exp1  5576.0  0  
Exp1  13470.14  1  
Exp1  13617.74  1  
Exp1  26426.14  1  
Exp1  21486.459  0  
Exp1  26312.16  0  
Exp1  13387.32  0  
Exp1  6380.42  0  
Exp1  27947.24  0  
Exp1  13580.02  0  
Exp1  28672.94  0  
Exp1  7392.3  1  
Exp1  11902.3  1  
Exp1  6382.06  1  
Exp1  22423.72  0  
Exp1  11585.78  1  
Exp1  9287.32  1  
Exp1  6124.58  0  
Exp1  8872.4  1  
Exp1  30019.379  0  
Exp1  5985.18  1  
Exp1  12115.5  1  
Exp1  11654.66  1  
Exp1  7531.6997  1  
Exp1  14534.5  0  
Exp1  7875.28  1  
Exp1  23902.18  0  
Exp1  14105.64  1  
Exp1  7157.78  1  
Exp1  5856.44  0  
Exp1  16372.12  1  
Exp1  12509.1  1  
Exp1  5356.2397  1  
Exp1  16500.86  0  
Exp1  3498.1199  1  
Exp1  12068.76  1  
Exp1  9913.8  1  
Exp1  13324.18  0  
Exp1  22300.72  1  
Exp1  25086.26  0  
Exp1  19153.56  1  
Exp1  6728.92  1  
Exp1  6116.38  1  
Exp1  13070.8  1  
Exp1  5833.48  1  
Exp1  6067.18  1  
Exp1  6661.68  0  
Exp1  11775.2  1  
Exp1  25061.66  0  
Exp1  6286.12  0  
Exp1  12637.02  0  
Exp1  15393.86  1  
Exp1  11377.5  1  
Exp1  24771.379  1  
Exp1  5552.2197  1  
Exp1  30570.42  0  
Exp1  5021.68  0  
Exp1  4573.96  1  
Exp1  20053.1  1  
Exp1  31845.52  1  
Exp1  9074.12  1  
Exp1  6970.0  0  
Exp1  6913.42  1  
Exp1  5580.1  1  
Exp1  21683.26  1  
Exp1  7544.82  1  
Exp1  5626.02  1  
Exp1  8174.58  0  
Exp1  22563.12  0  
Exp1  5694.08  0  
Exp1  5747.38  1  
Exp1  12597.66  1  
Exp1  14143.36  1  
Exp1  5567.8  1  
Exp1  12584.54  1  
Exp1  21723.44  0  
Exp1  8773.18  0  
Exp1  14422.9795  1  
Exp1  12063.84  1  
Exp1  6105.7197  0  
Exp1  12318.04  1  
Exp1  27038.68  1  
Exp1  21378.22  1  
Exp1  7181.56  0  
Exp1  5774.44  0  
Exp1  11388.9795  1  
Exp1  21424.14  1  
Exp1  6358.28  1  
Exp1  10438.6  1  
Exp1  5522.7  0  
Exp1  10889.6  1  
Exp1  12334.439  0  
Exp1  27249.42  0  
Exp1  18930.52  0  
Exp1  6088.5  1  
Exp1  6792.88  1  
Exp1  6269.7197  1  
Exp1  21851.36  1  
Exp1  20046.54  0  
Exp1  21203.56  1  
Exp1  5279.98  0  
Exp1  16611.56  1  
Exp1  26070.26  0  
Exp1  7597.3  1  
Exp1  15024.86  1  
Exp1  24941.12  1  
Exp1  6166.4  1  
Exp1  7380.82  0  
Exp1  20736.98  1  
Exp1  25341.28  0  
Exp1  11037.2  1  
Exp1  14186.0  1  
Exp1  10417.28  1  
Exp1  13195.439  0  
Exp1  7036.42  1  
Exp1  12606.68  1  
Exp1  8406.64  1  
Exp1  21038.74  1  
Exp1  21915.32  0  
Exp1  6151.64  1  
Exp1  24728.74  0  
Exp1  14117.12  1  
Exp1  25553.66  0  
Exp1  26731.18  0  
Exp1  11962.9795  1  
Exp1  27385.54  1  
Exp1  5587.48  1  
Exp1  25358.5  0  
Exp1  7506.28  0  
Exp1  13518.52  0  
Exp1  13512.78  1  
Exp1  26672.14  0  
Exp1  14371.32  1  
Exp1  17608.68  0  
Exp1  23717.68  0  
Exp1  5827.7397  1  
Exp1  25007.54  0  
Exp1  5564.52  1  
Exp1  9209.42  1  
Exp1  26895.18  0  
Exp1  29165.76  0  
Exp1  6889.64  1  
Exp1  19498.78  0  
Exp1  23866.92  0  
Exp1  19853.84  0  
Exp1  25218.28  0  
Exp1  11686.64  0  
Exp1  22746.799  0  
Exp1  11401.28  1  
Exp1  7608.78  1  
Exp1  11808.0  1  
Exp1  6257.42  0  
Exp1  6965.08  1  
Exp1  6503.42  0  
Exp1  6941.3  1  
Exp1  22747.62  1  
Exp1  15490.62  1  
Exp1  18718.959  0  
Exp1  5114.34  1  
Exp1  11486.56  1  
Exp1  6709.2397  1  
Exp1  10901.08  1  
Exp1  21832.5  0  
Exp1  6791.2397  1  
Exp1  7297.18  1  
Exp1  5279.16  1  
Exp1  11417.68  1  
Exp1  8704.3  1  
Exp1  12582.899  1  
Exp1  13312.7  1  
Exp1  13329.92  1  
Exp1  6425.52  1  
Exp1  21361.82  0  
Exp1  12348.38  0  
Exp1  11588.24  1  
Exp1  12320.5  1  
Exp1  10915.02  1  
Exp1  6446.84  1  
Exp1  6693.66  1  
Exp1  8137.6797  1  
Exp1  11307.8  1  
Exp1  13862.92  1  
Exp1  25148.58  0  
Exp1  7730.96  1  
Exp1  6977.38  1  
Exp1  17816.14  0  
Exp1  15121.62  0  
Exp1  7945.8  1  
Exp1  11664.5  1  
Exp1  6915.06  1  
Exp1  6419.78  1  
Exp1  11405.38  0  
Exp1  12251.62  1  
Exp1  6753.52  0  
Exp1  19462.7  0  
Exp1  17575.06  1  
Exp1  20645.14  1  
Exp1  11345.52  1  
Exp1  12174.54  1  
Exp1  10841.22  1  
Exp1  28180.12  1  
Exp1  25807.86  0  
Exp1  8931.439  1  
Exp1  23565.98  0  
Exp1  12482.04  1  
Exp1  5211.92  1  
Exp1  6118.02  0  
Exp1  10232.78  0  
Exp1  22854.22  0  
Exp1  9303.72  1  
Exp1  12611.6  1  
Exp1  5721.14  1  
Exp1  24556.54  1  
Exp1  12228.66  1  
Exp1  12583.72  1  
Exp1  8855.18  1  
Exp1  20733.7  0  
Exp1  33187.04  0  
Exp1  17327.42  0  
Exp1  23251.92  1  
Exp1  19278.2  0  
Exp1  10769.06  1  
Exp1  24543.42  0  
Exp1  13141.32  1  
Exp1  8358.26  1  
Exp1  25395.4  0  
Exp1  7010.18  0  
Exp1  13575.1  1  
Exp1  20423.74  1  
Exp1  15227.399  1  
Exp1  15174.92  1  
Exp1  33255.1  1  
Exp1  27210.06  1  
Exp1  12116.32  0  
Exp1  6619.86  1  
Exp1  8464.04  1  
Exp1  7084.8  1  
Exp1  7873.64  1  
Exp1  12240.14  1  
Exp1  10685.42  1  
Exp1  21715.24  0  
Exp1  5960.58  1  
Exp1  4939.68  0  
Exp1  7740.8  1  
Exp1  4674.0  0  
Exp1  5624.38  1  
Exp1  21166.66  0  
Exp1  8064.6997  1  
Exp1  10684.6  0  
Exp1  6336.96  1  
Exp1  7530.88  1  
Exp1  8096.6797  1  
Exp1  6115.56  0  
Exp1  6350.08  1  
Exp1  18320.44  0  
Exp1  12691.14  1  
Exp1  20461.459  0  
Exp1  7255.36  1  
Exp1  13532.46  1  
Exp1  5576.82  1  
Exp1  12773.96  1  
Exp1  5892.52  1  
Exp1  8431.24  1  
Exp1  22935.4  0  
Exp1  20242.52  1  
Exp1  20910.0  0  
Exp1  40974.58  0  
Exp1  11169.22  1  
Exp1  10477.96  1  
Exp1  7302.1  1  
Exp1  6720.7197  1  
Exp1  17005.16  1  
Exp1  6781.4  1  
Exp1  13101.96  0  
Exp1  5691.62  1  
Exp1  28920.58  1  
Exp1  10245.08  1  
Exp1  19713.62  0  
Exp1  28234.24  0  
Exp1  26148.16  0  
Exp1  10792.84  1  
Exp1  12527.14  1  
Exp1  12412.34  1  
Exp1  6520.64  1  
Exp1  19715.26  1  
Exp1  24936.2  1  
Exp1  5145.5  1  
Exp1  7982.6997  0  
Exp1  4544.44  1  
Exp1  6738.76  1  
Exp1  21633.24  1  
Exp1  6664.14  0  
Exp1  7825.26  1  
Exp1  16890.36  1  
Exp1  14822.32  0  
Exp1  6010.6  1  
Exp1  12006.439  1  
Exp1  13120.82  1  
Exp1  5470.2197  1  
Exp1  11420.96  1  
Exp1  7110.2197  1  
Exp1  5648.98  1  
Exp1  12242.6  1  
Exp1  8168.84  1  
Exp1  18975.62  1  
Exp1  8914.22  1  
Exp1  12958.46  1  
Exp1  12723.12  1  
Exp1  20202.34  1  
Exp1  22286.78  0  
Exp1  7004.44  1  
Exp1  25868.54  0  
Exp1  24788.6  0  
Exp1  9924.46  1  
Exp1  3448.0999  0  
Exp1  30835.28  0  
Exp1  7139.7397  0  
Exp1  6280.38  1  
Exp1  13478.34  1  
Exp1  9791.62  1  
Exp1  21765.26  0  
Exp1  7495.62  1  
Exp1  22240.04  1  
Exp1  12116.32  1  
Exp1  6327.94  0  
Exp1  13642.34  1  
Exp1  7006.08  1  
Exp1  10071.24  1  
Exp1  10850.24  0  
Exp1  32709.799  0  
Exp1  28893.52  0  
Exp1  15630.84  0  
Exp1  17037.959  1  
Exp1  14869.06  1  
Exp1  9111.84  1  
Exp1  16761.62  1  
Exp1  25128.9  0  
Exp1  23753.76  1  
Exp1  17763.66  0  
Exp1  8400.9  1  
Exp1  16721.44  0  
Exp1  6018.8  1  
Exp1  5486.62  1  
Exp1  4431.28  1  
Exp1  13282.36  1  
Exp1  6705.96  1  
Exp1  27546.26  1  
Exp1  5808.06  1  
Exp1  13320.08  1  
Exp1  14558.28  0  
Exp1  28945.18  0  
Exp1  28537.64  0  
Exp1  12479.58  0  
Exp1  7133.18  1  
Exp1  12656.7  1  
Exp1  13680.88  1  
Exp1  11624.32  1  
Exp1  23821.82  1  
Exp1  6911.78  0  
Exp1  19156.02  1  
Exp1  6619.04  0  
Exp1  11844.08  1  
Exp1  12391.02  1  
Exp1  6251.68  0  
Exp1  22718.92  1  
Exp1  26092.4  1  
Exp1  7310.3  1  
Exp1  4931.48  1  
Exp1  25185.48  0  
Exp1  24738.58  0  
Exp1  7141.38  1  
Exp1  5768.6997  1  
Exp1  5937.62  1  
Exp1  11831.78  1  
Exp1  6314.0  1  
Exp1  20832.92  1  
Exp1  24290.04  0  
Exp1  27738.14  0  
Exp1  9809.66  1  
Exp1  7189.76  1  
Exp1  16878.06  0  
Exp1  9423.439  1  
Exp1  11271.72  1  
Exp1  12377.899  0  
Exp1  11493.12  1  
Exp1  6884.7197  1  
Exp1  10416.46  1  
Exp1  24716.44  0  
Exp1  8213.12  1  
Exp1  23140.4  0  
Exp1  19037.94  0  
Exp1  11293.04  1  
Exp1  5917.94  1  
Exp1  13699.74  1  
Exp1  8445.18  0  
Exp1  27414.24  1  
Exp1  21527.459  1  
Exp1  12644.399  1  
Exp1  13197.899  1  
Exp1  12359.04  1  
Exp1  10357.42  1  
Exp1  7443.96  1  
Exp1  11125.76  1  
Exp1  7184.02  0  
Exp1  7091.36  1  
Exp1  7364.42  0  
Exp1  12432.84  1  
Exp1  6935.56  1  
Exp1  6562.46  1  
Exp1  4988.06  1  
Exp1  11212.68  1  
Exp1  10076.9795  1  
Exp1  15214.28  1  
Exp1  5851.52  0  
Exp1  10304.939  0  
Exp1  18514.78  0  
Exp1  34905.758  0  
Exp1  8745.3  1  
Exp1  7668.64  1  
Exp1  10838.76  1  
Exp1  21958.78  1  
Exp1  22821.42  0  
Exp1  20729.6  0  
Exp1  8686.26  1  
Exp1  13529.18  1  
Exp1  19099.44  0  
Exp1  5343.94  1  
Exp1  5865.46  1  
Exp1  12696.88  1  
Exp1  10317.24  1  
Exp1  5402.98  0  
Exp1  7408.6997  1  
Exp1  11534.12  1  
Exp1  9091.34  1  
Exp1  25469.2  0  
Exp1  28089.1  0  
Exp1  7507.1  1  
Exp1  8286.1  1  
Exp1  5170.1  1  
Exp1  5211.92  0  
Exp1  7514.48  0  
Exp1  29843.08  0  
Exp1  6273.0  1  
Exp1  6673.98  1  
Exp1  13507.86  1  
Exp1  5721.96  0  
Exp1  13382.399  0  
Exp1  10992.1  1  
Exp1  7860.52  1  
Exp1  6862.58  1  
Exp1  7106.12  1  
Exp1  24217.879  0  
Exp1  12060.56  1  
Exp1  13548.86  1  
Exp1  12808.399  1  
Exp1  12167.9795  0  
Exp1  16751.78  1  
Exp1  11289.76  0  
Exp1  30521.22  1  
Exp1  24007.14  0  
Exp1  13997.399  1  
Exp1  11624.32  1  
Exp1  26571.28  0  
Exp1  5446.44  1  
Exp1  26568.0  1  
Exp1  4558.38  1  
Exp1  11402.92  1  
Exp1  21774.28  1  
Exp1  14653.399  1  
Exp1  8155.7197  1  
Exp1  12186.84  1  
Exp1  6355.82  1  
Exp1  12307.38  0  
Exp1  6614.12  1  
Exp1  10968.32  1  
Exp1  6400.92  1  
Exp1  6986.4  1  
Exp1  17011.72  1  
Exp1  8025.34  1  
Exp1  14084.32  1  
Exp1  7855.6  1  
Exp1  5647.34  1  
Exp1  5815.44  1  
Exp1  5386.58  1  
Exp1  7068.4  1  
Exp1  24995.24  0  
Exp1  5612.9  1  
Exp1  6450.12  1  
Exp1  27339.62  0  
Exp1  10947.82  1  
Exp1  9859.68  1  
Exp1  20073.6  1  
Exp1  26782.02  1  
Exp1  12779.7  1  
Exp1  26107.16  0  
Exp1  6532.94  1  
Exp1  7348.02  1  
Exp1  14519.74  1  
Exp1  27698.78  0  
Exp1  6353.36  1  
Exp1  19036.3  0  
Exp1  20709.92  0  
Exp1  6423.88  1  
Exp1  6106.54  1  
Exp1  11902.3  1  
Exp1  5507.94  0  
Exp1  29566.74  0  
Exp1  12705.899  1  
Exp1  26732.0  0  
Exp1  11716.16  1  
Exp1  7194.68  0  
Exp1  30230.94  1  
Exp1  7967.12  1  
Exp1  31318.26  0  
Exp1  19500.42  0  
Exp1  23206.82  0  
Exp1  25031.32  0  
Exp1  5549.76  0  
Exp1  11032.28  1  
Exp1  6678.9  1  
Exp1  8743.66  1  
Exp1  22105.56  0  
Exp1  7650.6  1  
Exp1  5908.92  1  
Exp1  22275.3  1  
Exp1  5363.62  1  
Exp1  30110.4  0  
Exp1  25561.86  1  
Exp1  7978.6  1  
Exp1  20179.379  0  
Exp1  25747.18  0  
Exp1  4826.52  0  
Exp1  14213.88  0  
Exp1  28332.64  0  
Exp1  11798.9795  1  
Exp1  9067.56  1  
Exp1  18468.86  1  
Exp1  5107.78  0  
Exp1  11695.66  1  
Exp1  19361.02  0  
Exp1  12604.22  1  
Exp1  13189.7  0  
Exp1  4835.54  0  
Exp1  28112.06  1  
Exp1  6254.14  1  
Exp1  6155.7397  1  
Exp1  10962.58  1  
Exp1  10640.32  0  
Exp1  6041.76  1  
Exp1  25783.26  0  
Exp1  11579.22  1  
Exp1  2888.8599  0  
Exp1  6966.7197  1  
Exp1  13440.62  1  
Exp1  9009.34  1  
Exp1  9914.62  0  
Exp1  12761.66  1  
Exp1  6633.8  1  
Exp1  29985.76  0  
Exp1  23014.94  1  
Exp1  22767.299  1  
Exp1  12605.86  1  
Exp1  15222.4795  1  
Exp1  5946.64  1  
Exp1  27556.92  0  
Exp1  14955.9795  1  
Exp1  9799.0  1  
Exp1  12209.8  1  
Exp1  11083.12  0  
Exp1  14340.9795  1  
Exp1  14210.6  1  
Exp1  12974.86  1  
Exp1  14133.52  1  
Exp1  14031.02  1  
Exp1  9771.12  1  
Exp1  15024.86  1  
Exp1  14044.14  1  
Exp1  7617.8  1  
Exp1  5372.64  0  
Exp1  8087.66  1  
Exp1  6446.84  0  
Exp1  6819.94  1  
Exp1  13331.56  1  
Exp1  6203.3  1  
Exp1  10349.22  1  
Exp1  6441.92  1  
Exp1  23945.64  1  
Exp1  19129.78  0  
Exp1  5569.44  1  
Exp1  15115.06  0  
Exp1  5658.82  1  
Exp1  5862.18  1  
Exp1  12477.12  1  
Exp1  8337.76  1  
Exp1  34940.2  0  
Exp1  8069.62  1  
Exp1  18736.18  1  
Exp1  6186.9  0  
Exp1  6908.5  1  
Exp1  15082.26  1  
Exp1  14137.62  0  
Exp1  6789.6  1  
Exp1  6488.66  1  
Exp1  19133.879  0  
Exp1  7025.76  1  
Exp1  5359.52  1  
Exp1  12558.3  1  
Exp1  7247.98  1  
Exp1  28748.379  1  
Exp1  7960.56  1  
Exp1  5836.76  0  
Exp1  10861.72  1  
Exp1  17856.32  1  
Exp1  12664.899  1  
Exp1  6495.2197  1  
Exp1  26363.0  1  
Exp1  25444.6  1  
Exp1  23841.5  0  
Exp1  22878.0  0  
Exp1  5311.14  0  
Exp1  8199.18  1  
Exp1  8277.9  1  
Exp1  10072.88  0  
Exp1  13178.22  1  
Exp1  2428.02  0  
Exp1  27208.42  0  
Exp1  12705.08  0  
Exp1  28191.6  0  
Exp1  13352.06  1  
Exp1  6047.5  1  
Exp1  11100.34  1  
Exp1  14094.16  1  
Exp1  13308.6  1  
Exp1  8193.439  0  
Exp1  7058.56  1  
Exp1  12867.439  1  
Exp1  31943.1  0  
Exp1  20055.56  0  
Exp1  7295.54  1  
Exp1  11976.1  1  
Exp1  10318.88  1  
Exp1  12850.22  1  
Exp1  7132.36  1  
Exp1  24968.18  1  
Exp1  30494.16  1  
Exp1  6314.82  1  
Exp1  29911.959  1  
Exp1  13320.899  1  
Exp1  25133.82  1  
Exp1  22791.9  0  
Exp1  5328.36  1  
Exp1  19494.68  0  
Exp1  12395.939  1  
Exp1  5077.44  1  
Exp1  12135.18  0  
Exp1  6721.54  1  
Exp1  5542.38  1  
Exp1  10462.38  1  
Exp1  8301.68  0  
Exp1  24490.94  1  
Exp1  13296.3  1  
Exp1  6341.88  1  
Exp1  5272.6  1  
Exp1  10392.68  1  
Exp1  22370.42  1  
Exp1  9397.2  1  
Exp1  11785.86  1  
Exp1  5857.26  0  
Exp1  18614.0  0  
Exp1  12611.6  1  
Exp1  27989.879  1  
Exp1  25653.7  0  
Exp1  5386.58  1  
Exp1  4201.68  1  
Exp1  5401.34  1  
Exp1  10446.8  1  
Exp1  9080.68  1  
Exp1  6330.4  1  
Exp1  25702.08  1  
Exp1  7604.68  1  
Exp1  6448.48  1  
Exp1  5748.1997  0  
Exp1  21414.3  1  
Exp1  22941.959  0  
Exp1  6096.6997  1  
Exp1  6234.46  1  
Exp1  6149.18  0  
Exp1  9331.6  0  
Exp1  10418.1  1  
Exp1  7789.18  0  
Exp1  32764.74  0  
Exp1  3430.88  0  
Exp1  8093.4  1  
Exp1  5612.9  1  
Exp1  29219.06  0  
Exp1  7079.88  1  
Exp1  11972.82  1  
Exp1  7448.88  0  
Exp1  7287.34  1  
Exp1  6337.78  1  
Exp1  8101.6  1  
Exp1  24560.64  0  
Exp1  26573.74  0  
Exp1  5642.42  1  
Exp1  11598.899  0  
Exp1  13492.28  1  
Exp1  7702.26  1  
Exp1  24371.22  0  
Exp1  28418.74  1  
Exp1  10537.82  1  
Exp1  6506.6997  1  
Exp1  21506.14  0  
Exp1  13761.24  0  
Exp1  4596.92  1  
Exp1  6623.96  1  
Exp1  24695.12  0  
Exp1  25698.799  0  
Exp1  7236.5  1  
Exp1  6846.18  1  
Exp1  23488.08  0  
Exp1  20299.1  0  
Exp1  10655.08  0  
Exp1  10227.86  0  
Exp1  5619.46  1  
Exp1  21416.76  0  
Exp1  25738.98  0  
Exp1  29160.02  1  
Exp1  8313.9795  1  
Exp1  30258.0  0  
Exp1  11592.34  0  
Exp1  21806.26  0  
Exp1  22644.299  0  
Exp1  22782.879  1  
Exp1  10611.62  0  
Exp1  5875.3  1  
Exp1  14696.04  0  
Exp1  8628.04  1  
Exp1  23829.2  0  
Exp1  25251.08  0  
Exp1  7103.66  1  
Exp1  5070.06  1  
Exp1  13725.16  1  
Exp1  34175.14  0  
Exp1  23036.26  0  
Exp1  14888.74  1  
Exp1  21759.52  1  
Exp1  5718.68  0  
Exp1  9917.9  1  
Exp1  10113.88  1  
Exp1  10692.8  1  
Exp1  9657.14  0  
Exp1  23906.28  1  
Exp1  6077.84  1  
Exp1  7059.38  1  
Exp1  6810.92  1  
Exp1  12097.46  1  
Exp1  9693.22  1  
Exp1  5707.1997  0  
Exp1  6244.3  1  
Exp1  5411.18  1  
Exp1  8455.02  1  
Exp1  7061.84  1  
Exp1  31370.74  0  
Exp1  24530.299  1  
Exp1  5749.02  1  
Exp1  12873.18  1  
Exp1  17336.44  0  
Exp1  8242.64  1  
Exp1  12236.86  1  
Exp1  22983.78  1  
Exp1  15302.84  1  
Exp1  6173.78  1  
Exp1  12222.92  1  
Exp1  6138.52  1  
Exp1  5924.5  1  
Exp1  34236.64  0  
Exp1  14782.96  0  
Exp1  18695.18  0  
Exp1  5068.42  0  
Exp1  18093.3  1  
Exp1  21264.24  1  
Exp1  10329.54  0  
Exp1  4760.92  1  
Exp1  4833.9  1  
Exp1  6769.92  1  
Exp1  17544.72  0  
Exp1  13186.42  1  
Exp1  21890.72  0  
Exp1  19969.459  0  
Exp1  7107.76  0  
Exp1  19224.9  0  
Exp1  20358.14  0  
Exp1  24485.2  1  
Exp1  4967.56  0  
Exp1  12691.14  1  
Exp1  10835.4795  1  
Exp1  21140.42  1  
Exp1  18761.6  1  
Exp1  10523.06  1  
Exp1  9537.42  1  
Exp1  13512.78  0  
Exp1  20785.36  0  
Exp1  13577.56  1  
Exp1  25843.12  0  
Exp1  25779.98  0  
Exp1  11119.2  0  
Exp1  5045.46  1  
Exp1  26470.42  1  
Exp1  4332.06  1  
Exp1  6372.2197  1  
Exp1  5965.5  1  
Exp1  11621.86  1  
Exp1  7957.28  0  
Exp1  21618.48  0  
Exp1  7699.8  1  
Exp1  14669.8  1  
Exp1  6314.0  1  
Exp1  18541.02  1  
Exp1  6966.7197  1  
Exp1  12965.84  1  
Exp1  12934.68  1  
Exp1  30604.86  0  
Exp1  6925.7197  0  
Exp1  28670.48  1  
Exp1  10442.7  0  
Exp1  7093.0  1  
Exp1  6392.7197  1  
Exp1  26369.56  1  
Exp1  19032.2  0  
Exp1  16154.82  0  
Exp1  28229.32  0  
Exp1  10727.24  1  
Exp1  5740.0  1  
Exp1  7151.2197  1  
Exp1  27588.08  0  
Exp1  14195.02  1  
Exp1  5864.64  0  
Exp1  13762.88  1  
Exp1  6893.7397  1  
Exp1  5727.6997  1  
Exp1  20495.9  0  
Exp1  13289.74  0  
Exp1  24625.42  0  
Exp1  5803.14  1  
Exp1  26259.68  1  
Exp1  22386.0  1  
Exp1  28236.7  1  
Exp1  24190.82  0  
Exp1  6098.34  0  
Exp1  16095.78  1  
Exp1  30055.459  0  
Exp1  24225.26  0  
Exp1  21720.16  0  
Exp1  14705.88  0  
Exp1  5182.4  1  
Exp1  15251.18  1  
Exp1  10402.52  1  
Exp1  13115.08  1  
Exp1  6311.54  1  
Exp1  10122.08  1  
Exp1  19256.06  1  
Exp1  6163.94  1  
Exp1  13425.86  1  
Exp1  10518.96  1  
Exp1  4089.3398  1  
Exp1  13106.88  1  
Exp1  10193.42  0  
Exp1  6387.8  1  
Exp1  23264.22  0  
Exp1  5980.26  1  
Exp1  21454.48  0  
Exp1  7108.58  1  
Exp1  8805.16  0  
Exp1  11839.9795  0  
Exp1  28079.26  0  
Exp1  6317.28  1  
Exp1  29899.66  0  
Exp1  11702.22  1  
Exp1  11331.58  1  
Exp1  9184.0  1  
Exp1  8664.939  1  
Exp1  11427.52  1  
Exp1  11857.2  1  
Exp1  8724.8  0  
Exp1  8479.62  1  
Exp1  5431.68  1  
Exp1  5785.92  0  
Exp1  12327.06  1  
Exp1  15019.939  1  
Exp1  5708.84  1  
Exp1  3873.68  1  
Exp1  6227.08  1  
Exp1  18937.08  1  
Exp1  7308.66  1  
Exp1  13966.24  1  
Exp1  11864.58  1  
Exp1  6300.06  0  
Exp1  23610.26  0  
Exp1  9680.1  1  
Exp1  18633.68  1  
Exp1  7174.18  1  
Exp1  30097.28  0  
Exp1  12538.62  0  
Exp1  25860.34  1  
Exp1  8332.02  1  
Exp1  26322.0  0  
Exp1  12395.12  0  
Exp1  11263.52  1  
Exp1  13043.74  1  
Exp1  5805.6  0  
Exp1  22263.0  1  
Exp1  11028.18  1  
Exp1  6757.62  1  
Exp1  11568.56  1  
Exp1  13666.12  1  
Exp1  7667.0  1  
Exp1  23025.6  0  
Exp1  7614.52  1  
Exp1  21808.72  0  
Exp1  17839.1  1  
Exp1  13294.66  1  
Exp1  16729.64  0  
Exp1  5853.98  1  
Exp1  21608.64  1  
Exp1  11786.68  1  
Exp1  26732.0  0  
Exp1  9803.92  1  
Exp1  12593.56  1  
Exp1  6961.8  1  
Exp1  5549.76  1  
Exp1  15257.74  1  
Exp1  5949.1  1  
Exp1  10411.54  1  
Exp1  14875.62  1  
Exp1  7916.28  1  
Exp1  9197.939  1  
Exp1  14314.74  1  
Exp1  14860.04  0  
Exp1  19447.94  1  
Exp1  7287.34  1  
Exp1  6557.54  1  
Exp1  4660.88  1  
Exp1  24692.66  0  
Exp1  27830.799  0  
Exp1  26396.62  1  
Exp1  27399.48  0  
Exp1  20538.54  0  
Exp1  11226.62  1  
Exp1  10214.74  1  
Exp1  6598.54  1  
Exp1  12086.8  1  
Exp1  13072.439  1  
Exp1  20480.32  0  
Exp1  5937.62  1  
Exp1  22024.379  0  
Exp1  34342.418  1  
Exp1  10086.0  1  
Exp1  5102.86  0  
Exp1  6974.92  1  
Exp1  9207.78  0  
Exp1  30516.299  0  
Exp1  5061.04  1  
Exp1  12024.4795  1  
Exp1  12514.84  1  
Exp1  15531.62  1  
Exp1  23689.799  1  
Exp1  8197.54  1  
Exp1  10345.12  1  
Exp1  5907.28  1  
Exp1  23904.64  0  
Exp1  5357.06  1  
Exp1  28346.58  1  
Exp1  7016.7397  1  
Exp1  22837.0  0  
Exp1  7287.34  0  
Exp1  7862.16  1  
Exp1  20987.9  0  
Exp1  5535.0  1  
Exp1  17162.6  0  
Exp1  20146.58  0  
Exp1  9799.0  1  
Exp1  13013.399  1  
Exp1  25116.6  0  
Exp1  20430.3  1  
Exp1  5689.98  0  
Exp1  6643.64  1  
Exp1  32009.52  0  
Exp1  7393.94  1  
Exp1  9416.06  1  
Exp1  22859.14  0  
Exp1  13772.72  1  
Exp1  12392.66  1  
Exp1  6341.06  0  
Exp1  15215.1  1  
Exp1  17535.7  1  
Exp1  25511.84  1  
Exp1  6722.36  1  
Exp1  13802.24  0  
Exp1  13287.28  1  
Exp1  6277.1  0  
Exp1  15023.22  0  
Exp1  4837.18  1  
Exp1  8423.04  0  
Exp1  27419.16  0  
Exp1  19766.1  1  
Exp1  6674.8  1  
Exp1  27151.02  0  
Exp1  4947.06  1  
Exp1  12693.6  1  
Exp1  11985.12  0  
Exp1  14291.78  0  
Exp1  6373.86  1  
Exp1  5669.48  1  
Exp1  4991.34  0  
Exp1  28768.879  1  
Exp1  6448.48  1  
Exp1  22211.34  0  
Exp1  4995.44  0  
Exp1  6464.06  1  
Exp1  29331.4  1  
Exp1  21472.52  1  
Exp1  6919.16  1  
Exp1  13425.04  0  
Exp1  8113.08  1  
Exp1  6464.88  1  
Exp1  11646.46  1  
Exp1  7689.96  1  
Exp1  37596.18  0  
Exp1  5676.86  1  
Exp1  5208.64  1  
Exp1  26768.9  0  
Exp1  11452.12  1  
Exp1  14518.1  1  
Exp1  18459.02  1  
Exp1  11175.78  1  
Exp1  19470.9  1  
Exp1  26607.36  1  
Exp1  23941.54  0  
Exp1  3302.14  1  
Exp1  24908.32  0  
Exp1  6956.06  1  
Exp1  4601.02  1  
Exp1  17369.24  1  
Exp1  9426.72  1  
Exp1  17708.72  1  
Exp1  11424.24  1  
Exp1  5598.14  1  
Exp1  18800.14  1  
Exp1  12993.72  1  
Exp1  11263.52  0  
Exp1  7382.46  1  
Exp1  26161.28  1  
Exp1  13897.36  1  
Exp1  22180.18  1  
Exp1  5858.08  1  
Exp1  6189.36  1  
Exp1  12567.32  1  
Exp1  24715.62  0  
Exp1  6796.16  1  
Exp1  9566.12  1  
Exp1  10409.08  1  
Exp1  9257.8  0  
Exp1  6150.82  1  
Exp1  23564.34  0  
Exp1  10106.5  1  
Exp1  5056.12  1  
Exp1  13015.86  1  
Exp1  11789.14  1  
Exp1  15410.26  1  
Exp1  4813.4  0  
Exp1  33499.46  1  
Exp1  26092.4  0  
Exp1  26991.12  0  
Exp1  12163.88  1  
Exp1  19617.68  1  
Exp1  6969.18  1  
Exp1  14008.88  1  
Exp1  4815.86  1  
Exp1  11227.439  1  
Exp1  6405.84  0  
Exp1  19502.06  0  
Exp1  26615.56  0  
Exp1  14062.18  0  
Exp1  5773.62  1  
Exp1  13507.04  1  
Exp1  6633.8  1  
Exp1  28545.84  1  
Exp1  27310.1  1  
Exp1  12697.7  1  
Exp1  15287.26  1  
Exp1  12400.86  1  
Exp1  7298.0  1  
Exp1  26280.18  0  
Exp1  5714.58  1  
Exp1  12533.7  0  
Exp1  7927.76  0  
Exp1  13965.42  1  
Exp1  13316.8  0  
Exp1  9872.8  1  
Exp1  13312.7  1  
Exp1  8086.02  1  
Exp1  5712.94  0  
Exp1  3211.1199  0  
Exp1  24153.92  1  
Exp1  5872.02  1  
Exp1  27010.799  1  
Exp1  11688.28  0  
Exp1  23981.72  0  
Exp1  10710.02  1  
Exp1  7611.2397  1  
Exp1  11083.12  0  
Exp1  19247.04  1  
Exp1  5247.18  0  
Exp1  12061.38  1  
Exp1  9618.6  1  
Exp1  7057.7397  1  
Exp1  18143.32  0  
Exp1  14512.36  1  
Exp1  22945.24  0  
Exp1  6656.76  0  
Exp1  10693.62  1  
Exp1  14832.16  1  
Exp1  19444.66  0  
Exp1  6534.58  1  
Exp1  5967.96  1  
Exp1  19866.959  1  
Exp1  32989.418  0  
Exp1  7491.52  1  
Exp1  15088.0  1  
Exp1  24304.799  1  
Exp1  23792.299  1  
Exp1  3507.14  0  
Exp1  5525.98  1  
Exp1  9015.9  1  
Exp1  5871.1997  0  
Exp1  15166.72  1  
Exp1  26346.6  1  
Exp1  3407.0999  1  
Exp1  15240.52  1  
Exp1  30375.26  1  
Exp1  6912.6  0  
Exp1  14560.74  0  
Exp1  13719.42  1  
Exp1  4724.84  0  
Exp1  15431.58  1  
Exp1  5618.64  1  
Exp1  22059.64  0  
Exp1  29849.64  0  
Exp1  6632.98  0  
Exp1  24964.08  0  
Exp1  5938.44  0  
Exp1  6509.16  1  
Exp1  5409.54  0  
Exp1  5339.84  0  
Exp1  5493.18  0  
Exp1  16116.28  1  
Exp1  6546.88  1  
Exp1  11287.3  1  
Exp1  7626.0  1  
Exp1  6830.6  1  
Exp1  7002.8  1  
Exp1  6067.18  1  
Exp1  15538.18  1  
Exp1  5097.12  1  
Exp1  10241.8  0  
Exp1  9865.42  1  
Exp1  24015.34  0  
Exp1  8318.08  1  
Exp1  4433.7397  1  
Exp1  10204.9  1  
Exp1  20582.0  1  
Exp1  5056.12  0  
Exp1  10622.28  1  
Exp1  6162.3  1  
Exp1  8243.46  0  
Exp1  4586.26  0  
Exp1  5576.82  1  
Exp1  11225.8  1  
Exp1  11197.92  1  
Exp1  21753.78  0  
Exp1  20839.48  0  
Exp1  5438.2397  1  
Exp1  6219.6997  1  
Exp1  13351.24  1  
Exp1  23269.959  0  
Exp1  12928.939  0  
Exp1  27484.76  1  
Exp1  6183.62  1  
Exp1  14514.82  0  
Exp1  5620.28  1  
Exp1  5264.4  1  
Exp1  12499.26  1  
Exp1  6804.36  1  
Exp1  13636.6  1  
Exp1  11039.66  1  
Exp1  20875.56  0  
Exp1  5968.78  1  
Exp1  11986.76  1  
Exp1  10624.74  1  
Exp1  23388.04  0  
Exp1  6664.14  1  
Exp1  18084.28  1  
Exp1  15630.84  1  
Exp1  6628.06  1  
Exp1  12605.04  1  
Exp1  5507.94  0  
Exp1  24236.74  1  
Exp1  5793.3  1  
Exp1  7881.84  0  
Exp1  16755.879  0  
Exp1  12386.1  0  
Exp1  24249.04  0  
Exp1  23511.86  1  
Exp1  11344.7  1  
Exp1  12820.7  1  
Exp1  21944.84  0  
Exp1  10633.76  0  
Exp1  25818.52  0  
Exp1  28828.74  1  
Exp1  12045.8  1  
Exp1  10892.06  1  
Exp1  6063.9  1  
Exp1  25301.1  1  
Exp1  21751.32  1  
Exp1  30730.32  0  
Exp1  3557.16  0  
Exp1  13659.56  0  
Exp1  24463.06  0  
Exp1  11808.0  1  
Exp1  9439.84  1  
Exp1  20471.3  1  
Exp1  11944.12  1  
Exp1  13037.18  1  
Exp1  20021.94  0  
Exp1  11227.439  1  
Exp1  6308.26  1  
Exp1  22410.6  0  
Exp1  22452.42  0  
Exp1  5990.1  1  
Exp1  8535.38  1  
Exp1  26581.94  1  
Exp1  5195.52  1  
Exp1  5829.38  1  
Exp1  11723.54  1  
Exp1  6728.1  0  
Exp1  12012.18  1  
Exp1  6147.54  1  
Exp1  15343.84  1  
Exp1  5433.32  1  
Exp1  26786.94  1  
Exp1  6555.9  1  
Exp1  7598.12  1  
Exp1  13639.88  1  
Exp1  5813.8  0  
Exp1  21539.76  1  
Exp1  21683.26  0  
Exp1  20254.0  0  
Exp1  8405.0  0  
Exp1  6764.18  1  
Exp1  13234.8  1  
Exp1  7088.9  0  
Exp1  7650.6  1  
Exp1  9698.96  1  
Exp1  16229.439  1  
Exp1  6924.08  1  
Exp1  10417.28  1  
Exp1  7247.98  1  
Exp1  15189.68  1  
Exp1  23930.06  1  
Exp1  15325.8  1  
Exp1  34725.36  0  
Exp1  15265.939  1  
Exp1  14366.399  0  
Exp1  10627.2  1  
Exp1  15115.06  0  
Exp1  4621.52  0  
Exp1  9421.8  1  
Exp1  13662.02  1  
Exp1  13047.02  0  
Exp1  6225.44  1  
Exp1  12820.7  1  
Exp1  25570.06  1  
Exp1  7571.06  1  
Exp1  27230.56  1  
Exp1  7095.46  1  
Exp1  7057.7397  1  
Exp1  7131.54  1  
Exp1  4942.96  1  
Exp1  26479.44  0  
Exp1  7163.52  1  
Exp1  12122.88  1  
Exp1  28603.24  1  
Exp1  10865.0  1  
Exp1  6072.92  1  
Exp1  28134.2  1  
Exp1  22281.86  0  
Exp1  10447.62  0  
Exp1  13006.84  1  
Exp1  19433.18  0  
Exp1  22830.44  0  
Exp1  21475.8  0  
Exp1  13718.6  0  
Exp1  32285.86  1  
Exp1  8848.62  1  
Exp1  5856.44  1  
Exp1  6957.6997  1  
Exp1  15880.12  1  
Exp1  7789.18  1  
Exp1  5802.32  1  
Exp1  12380.36  0  
Exp1  5475.14  1  
Exp1  15534.08  1  
Exp1  10590.3  0  
Exp1  10106.5  0  
Exp1  5266.04  1  
Exp1  15264.3  1  
Exp1  10480.42  1  
Exp1  7109.4  0  
Exp1  30123.52  0  
Exp1  16431.98  1  
Exp1  18942.82  0  
Exp1  7753.92  1  
Exp1  10947.0  1  
Exp1  4762.56  1  
Exp1  15329.08  1  
Exp1  22535.24  0  
Exp1  7084.8  0  
Exp1  3936.82  1  
Exp1  6195.92  1  
Exp1  13053.58  1  
Exp1  14332.78  0  
Exp1  7033.14  1  
Exp1  11151.18  1  
Exp1  7932.6797  1  
Exp1  15442.24  1  
Exp1  26089.94  1  
Exp1  10924.86  1  
Exp1  10100.76  1  
Exp1  6373.86  1  
Exp1  23596.32  0  
Exp1  6140.16  1  
Exp1  9248.78  1  
Exp1  24111.28  1  
Exp1  20875.56  1  
Exp1  22974.76  1  
Exp1  13162.64  1  
Exp1  16718.98  1  
Exp1  11215.14  1  
Exp1  6717.44  1  
Exp1  20016.2  0  
Exp1  7323.42  1  
Exp1  14302.439  1  
Exp1  6460.78  1  
Exp1  7737.52  1  
Exp1  15125.72  1  
Exp1  11890.0  1  
Exp1  18594.32  0  
Exp1  13379.939  1  
Exp1  7450.52  1  
Exp1  6014.6997  1  
Exp1  4690.4  1  
Exp1  12468.92  1  
Exp1  24368.76  1  
Exp1  4918.36  1  
Exp1  5993.38  1  
Exp1  23146.959  0  
Exp1  11142.9795  1  
Exp1  6105.7197  0  
Exp1  6610.02  1  
Exp1  15220.84  1  
Exp1  7288.98  1  
Exp1  11347.16  0  
Exp1  8230.34  1  
Exp1  5141.4  0  
Exp1  9849.02  0  
Exp1  16302.42  1  
Exp1  27700.42  0  
Exp1  7067.58  1  
Exp1  8040.1  1  
Exp1  30730.32  0  
Exp1  15996.56  0  
Exp1  7190.58  0  
Exp1  18773.9  1  
Exp1  13434.88  1  
Exp1  6473.08  1  
Exp1  11096.24  1  
Exp1  20376.18  1  
Exp1  27855.4  0  
Exp1  5816.26  1  
Exp1  10102.4  1  
Exp1  14158.939  1  
Exp1  7971.2197  1  
Exp1  31708.58  0  
Exp1  4838.82  0  
Exp1  36656.46  1  
Exp1  9118.4  1  
Exp1  9648.939  1  
Exp1  31041.1  0  
Exp1  11249.58  1  
Exp1  23864.459  0  
Exp1  27656.959  0  
Exp1  7193.86  0  
Exp1  13820.28  1  
Exp1  5813.8  0  
Exp1  9712.9  0  
Exp1  10572.26  1  
Exp1  24585.24  1  
Exp1  23552.04  0  
Exp1  15580.82  0  
Exp1  6414.04  1  
Exp1  13218.399  0  
Exp1  10502.56  1  
Exp1  5068.42  1  
Exp1  23848.06  0  
Exp1  44539.12  0  
Exp1  13606.26  0  
Exp1  6090.96  1  
Exp1  12368.88  1  
Exp1  5676.04  1  
Exp1  18096.58  1  
Exp1  10580.46  0  
Exp1  20644.32  0  
Exp1  10250.82  0  
Exp1  22806.66  1  
Exp1  21669.32  0  
Exp1  10969.96  1  
Exp1  23332.28  0  
Exp1  18096.58  1  
Exp1  8260.68  1  
Exp1  15017.4795  0  
Exp1  26846.799  0  
Exp1  7234.04  1  
Exp1  26061.24  0  
Exp1  6550.16  1  
Exp1  7657.16  1  
Exp1  6382.06  1  
Exp1  9075.76  1  
Exp1  4891.3  1  
Exp1  6361.56  1  
Exp1  11003.58  1  
Exp1  14922.36  1  
Exp1  8378.76  1  
Exp1  14605.84  0  
Exp1  13602.9795  0  
Exp1  13067.52  1  
Exp1  13758.78  1  
Exp1  7554.66  1  
Exp1  20448.34  1  
Exp1  22602.48  0  
Exp1  5698.18  1  
Exp1  6632.98  1  
Exp1  5712.12  0  
Exp1  10805.14  1  
Exp1  6304.98  1  
Exp1  8658.38  1  
Exp1  13232.34  1  
Exp1  3568.64  0  
Exp1  25545.459  0  
Exp1  11120.84  1  
Exp1  12622.26  1  
Exp1  13598.88  0  
Exp1  5089.7397  1  
Exp1  7036.42  1  
Exp1  8650.18  1  
Exp1  5707.1997  1  
Exp1  5412.0  0  
Exp1  14094.9795  0  
Exp1  11859.66  1  
Exp1  11694.02  1  
Exp1  7012.64  1  
Exp1  20535.26  0  
Exp1  5508.76  0  
Exp1  11219.24  1  
Exp1  6117.1997  1  
Exp1  21393.8  0  
Exp1  11462.78  0  
Exp1  7551.38  1  
Exp1  6778.12  1  
Exp1  22215.44  1  
Exp1  17264.28  1  
Exp1  17918.64  1  
Exp1  8238.54  1  
Exp1  15024.86  1  
Exp1  5881.04  1  
Exp1  14112.2  1  
Exp1  6858.48  1  
Exp1  10829.74  1  
Exp1  10895.34  1  
Exp1  29992.32  0  
Exp1  10235.24  1  
Exp1  13700.56  1  
Exp1  23464.299  0  
Exp1  5600.6  0  
Exp1  24317.1  0  
Exp1  12240.96  1  
Exp1  26512.24  0  
Exp1  26812.36  1  
Exp1  5630.94  1  
Exp1  5630.94  1  
Exp1  7530.06  1  
Exp1  12024.4795  1  
Exp1  25425.74  1  
Exp1  6980.66  0  
Exp1  14815.76  1  
Exp1  11036.38  1  
Exp1  7794.1  1  
Exp1  12682.939  1  
Exp1  30429.379  0  
Exp1  28030.879  0  
Exp1  6897.02  1  
Exp1  6833.88  0  
Exp1  6079.48  1  
Exp1  7640.76  1  
Exp1  6005.68  1  
Exp1  5408.7197  1  
Exp1  21890.72  1  
Exp1  2704.3599  1  
Exp1  7321.78  1  
Exp1  7487.42  1  
Exp1  6703.5  1  
Exp1  17794.0  1  
Exp1  26271.98  1  
Exp1  19503.7  1  
Exp1  8238.54  1  
Exp1  10399.24  0  
Exp1  25032.14  1  
Exp1  16981.379  0  
Exp1  6361.56  1  
Exp1  8127.84  1  
Exp1  14395.92  1  
Exp1  8026.16  1  
Exp1  22572.959  1  
Exp1  6178.6997  1  
Exp1  22233.48  0  
Exp1  15490.62  1  
Exp1  33787.28  1  
Exp1  11265.9795  1  
Exp1  6953.6  1  
Exp1  26668.86  0  
Exp1  7752.28  1  
Exp1  5593.2197  1  
Exp1  10719.86  1  
Exp1  11190.54  0  
Exp1  23114.16  1  
Exp1  6648.56  1  
Exp1  10045.0  1  
Exp1  7508.7397  1  
Exp1  8330.38  1  
Exp1  9406.22  0  
Exp1  22836.18  0  
Exp1  7668.64  1  
Exp1  10814.16  1  
Exp1  14197.4795  1  
Exp1  26433.52  0  
Exp1  6496.04  1  
Exp1  7402.14  1  
Exp1  8795.32  1  
Exp1  14381.16  1  
Exp1  23452.0  1  
Exp1  12314.76  0  
Exp1  11681.72  1  
Exp1  12277.86  1  
Exp1  7893.32  0  
Exp1  5963.04  1  
Exp1  27596.28  1  
Exp1  20331.9  0  
Exp1  22380.26  0  
Exp1  28678.68  0  
Exp1  24934.56  1  
Exp1  32882.0  0  
Exp1  22172.8  1  
Exp1  12758.38  1  
Exp1  6173.78  1  
Exp1  5876.94  0  
Exp1  5582.56  1  
Exp1  6263.16  1  
Exp1  37762.64  0  
Exp1  13544.76  1  
Exp1  7125.8  1  
Exp1  25030.5  0  
Exp1  7367.6997  1  
Exp1  23397.879  0  
Exp1  24842.72  0  
Exp1  4718.28  1  
Exp1  6329.58  1  
Exp1  6972.46  1  
Exp1  10310.68  1  
Exp1  5253.7397  0  
Exp1  24617.22  0  
Exp1  6310.7197  1  
Exp1  12258.18  1  
Exp1  20334.36  1  
Exp1  8734.64  1  
Exp1  10830.56  1  
Exp1  25487.24  0  
Exp1  24207.22  0  
Exp1  4610.04  0  
Exp1  20003.9  1  
Exp1  8933.08  1  
Exp1  8079.46  1  
Exp1  12243.42  1  
Exp1  5749.84  1  
Exp1  25171.54  0  
Exp1  10294.28  1  
Exp1  6879.8  1  
Exp1  7872.82  1  
Exp1  6356.64  1  
Exp1  8040.1  1  
Exp1  11904.76  1  
Exp1  8104.06  1  
Exp1  5494.0  1  
Exp1  22730.4  0  
Exp1  14837.899  0  
Exp1  16517.26  0  
Exp1  24621.32  0  
Exp1  18472.14  1  
Exp1  7381.64  1  
Exp1  12487.78  1  
Exp1  7521.86  1  
Exp1  12287.7  0  
Exp1  16211.399  1  
Exp1  23194.52  0  
Exp1  43473.12  0  
Exp1  10625.56  1  
Exp1  7089.7197  1  
Exp1  9999.9  1  
Exp1  31159.18  1  
Exp1  20994.459  1  
Exp1  7388.1997  1  
Exp1  14203.22  1  
Exp1  23246.18  0  
Exp1  13838.32  0  
Exp1  10929.78  1  
Exp1  6932.28  1  
Exp1  14445.939  0  
Exp1  24334.32  0  
Exp1  6514.08  1  
Exp1  22127.7  0  
Exp1  10923.22  0  
Exp1  17412.7  0  
Exp1  28932.06  1  
Exp1  7823.62  1  
Exp1  14728.02  1  
Exp1  11094.6  1  
Exp1  4594.46  0  
Exp1  33353.5  0  
Exp1  5382.48  1  
Exp1  30273.58  0  
Exp1  32322.76  0  
Exp1  12048.26  1  
Exp1  6937.1997  1  
Exp1  4389.46  0  
Exp1  5638.32  1  
Exp1  24030.1  0  
Exp1  27407.68  0  
Exp1  5460.38  0  
Exp1  15530.8  1  
Exp1  7963.02  1  
Exp1  6780.58  1  
Exp1  5196.34  0  
Exp1  14984.68  0  
Exp1  26750.04  1  
Exp1  21901.379  1  
Exp1  7540.7197  1  
Exp1  14881.36  0  
Exp1  12015.46  1  
Exp1  15136.38  0  
Exp1  23474.14  1  
Exp1  16149.899  1  
Exp1  5781.82  1  
Exp1  9508.72  1  
Exp1  20217.92  0  
Exp1  13032.26  1  
Exp1  5239.8  0  
Exp1  5355.42  1  
Exp1  5883.5  1  
Exp1  10489.439  1  
Exp1  11284.84  0  
Exp1  24920.62  0  
Exp1  15741.54  1  
Exp1  12123.7  1  
Exp1  25658.62  0  
Exp1  6338.6  0  
Exp1  16381.96  1  
Exp1  11270.08  1  
Exp1  12442.68  1  
Exp1  26156.36  0  
Exp1  5765.42  1  
Exp1  13296.3  1  
Exp1  12307.38  1  
Exp1  22040.78  1  
Exp1  19939.94  1  
Exp1  15229.86  1  
Exp1  5781.82  0  
Exp1  6034.38  1  
Exp1  24426.98  1  
Exp1  13761.24  1  
Exp1  6187.7197  0  
Exp1  5170.92  1  
Exp1  4576.42  1  
Exp1  11734.2  1  
Exp1  6880.62  1  
Exp1  13803.06  1  
Exp1  5919.58  1  
Exp1  10117.9795  1  
Exp1  9387.36  1  
Exp1  6353.36  1  
Exp1  4873.26  0  
Exp1  13501.3  1  
Exp1  25324.879  0  
Exp1  12614.88  1  
Exp1  25999.74  0  
Exp1  24252.32  0  
Exp1  19976.02  1  
Exp1  6348.44  1  
Exp1  19870.24  0  
Exp1  5763.78  0  
Exp1  11741.58  1  
Exp1  24964.9  0  
Exp1  9625.16  1  
Exp1  10364.8  1  
Exp1  10596.04  1  
Exp1  5820.36  1  
Exp1  37046.78  0  
Exp1  10645.24  0  
Exp1  14711.62  1  
Exp1  5898.26  1  
Exp1  13931.8  1  
Exp1  6142.62  0  
Exp1  11933.46  0  
Exp1  20204.8  0  
Exp1  7337.36  1  
Exp1  8427.14  1  
Exp1  12880.56  0  
Exp1  7629.28  0  
Exp1  25490.52  0  
Exp1  16628.78  1  
Exp1  6708.42  1  
Exp1  6979.02  1  
Exp1  6437.82  1  
Exp1  18727.16  0  
Exp1  11001.939  1  
Exp1  14002.32  1  
Exp1  6338.6  1  
Exp1  10710.02  1  
Exp1  6922.44  1  
Exp1  11627.6  1  
Exp1  6856.02  1  
Exp1  8742.84  0  
Exp1  10942.9  1  
Exp1  24049.78  0  
Exp1  13229.06  1  
Exp1  12763.3  1  
Exp1  12412.34  1  
Exp1  16282.74  1  
Exp1  11893.28  1  
Exp1  12905.16  1  
Exp1  7848.2197  0  
Exp1  8827.3  1  
Exp1  13073.26  0  
Exp1  12699.34  1  
Exp1  4811.76  0  
Exp1  7032.32  1  
Exp1  5493.18  1  
Exp1  6559.18  1  
Exp1  11507.88  1  
Exp1  14806.74  1  
Exp1  5785.92  0  
Exp1  12009.72  0  
Exp1  26568.0  1  
Exp1  6926.54  1  
Exp1  7430.02  1  
Exp1  21233.08  0  
Exp1  10835.4795  1  
Exp1  7339.0  1  
Exp1  8108.16  1  
Exp1  20094.92  1  
Exp1  17021.56  1  
Exp1  20483.6  0  
Exp1  5608.8  0  
Exp1  5373.46  1  
Exp1  6046.68  1  
Exp1  22913.26  1  
Exp1  8883.88  0  
Exp1  20914.1  1  
Exp1  22931.299  0  
Exp1  7939.2397  0  
Exp1  22692.68  0  
Exp1  14306.54  1  
Exp1  5065.14  1  
Exp1  24693.48  1  
Exp1  5900.7197  1  
Exp1  3878.5999  1  
Exp1  7990.08  1  
Exp1  21724.26  1  
Exp1  24941.94  0  
Exp1  29387.16  0  
Exp1  21785.76  0  
Exp1  3316.9  1  
Exp1  11571.02  1  
Exp1  4979.04  1  
Exp1  12214.72  1  
Exp1  23216.66  1  
Exp1  15916.2  1  
Exp1  14380.34  1  
Exp1  15237.24  0  
Exp1  10879.76  1  
Exp1  8185.2397  1  
Exp1  18637.78  1  
Exp1  20630.379  0  
Exp1  3308.7  0  
Exp1  22848.48  1  
Exp1  6484.56  0  
Exp1  8533.74  1  
Exp1  24408.12  1  
Exp1  15308.58  1  
Exp1  7997.46  1  
Exp1  20445.06  0  
Exp1  19743.14  0  
Exp1  7168.44  1  
Exp1  12608.32  1  
Exp1  13293.02  1  
Exp1  11734.2  1  
Exp1  11764.54  1  
Exp1  12455.8  1  
Exp1  6288.58  0  
Exp1  9234.02  1  
Exp1  4768.3  0  
Exp1  9307.82  1  
Exp1  24210.5  0  
Exp1  6080.3  1  
Exp1  11153.64  1  
Exp1  6147.54  1  
Exp1  6656.76  1  
Exp1  8212.3  1  
Exp1  5721.96  1  
Exp1  7059.38  1  
Exp1  14364.76  0  
Exp1  12008.899  1  
Exp1  34362.918  0  
Exp1  18574.64  0  
Exp1  26737.74  0  
Exp1  26345.78  1  
Exp1  10672.3  1  
Exp1  21357.72  1  
Exp1  13859.64  0  
Exp1  29626.6  1  
Exp1  6574.76  1  
Exp1  5834.3  1  
Exp1  31129.66  0  
Exp1  14962.54  1  
Exp1  24715.62  0  
Exp1  29495.4  0  
Exp1  25288.799  0  
Exp1  5425.94  0  
Exp1  5686.6997  1  
Exp1  21817.74  0  
Exp1  26657.379  1  
Exp1  5699.0  1  
Exp1  24244.12  0  
Exp1  16627.959  1  
Exp1  9334.06  1  
Exp1  14332.78  1  
Exp1  5865.46  1  
Exp1  11699.76  1  
Exp1  5369.36  0  
Exp1  19588.16  0  
Exp1  12511.56  1  
Exp1  8177.86  1  
Exp1  22126.06  1  
Exp1  6300.88  1  
Exp1  9898.22  1  
Exp1  9789.16  1  
Exp1  12405.78  1  
Exp1  8302.5  1  
Exp1  20158.879  0  
Exp1  11860.4795  1  
Exp1  8364.82  1  
Exp1  5929.42  1  
Exp1  24496.68  0  
Exp1  9378.34  1  
Exp1  24829.6  1  
Exp1  6529.66  1  
Exp1  7328.34  1  
Exp1  35410.88  0  
Exp1  23422.48  0  
Exp1  19562.74  0  
Exp1  5615.36  1  
Exp1  22809.94  1  
Exp1  9982.68  1  
Exp1  5357.06  1  
Exp1  8736.28  1  
Exp1  5130.7397  1  
Exp1  16712.42  0  
Exp1  12232.76  1  
Exp1  5047.92  1  
Exp1  13889.16  1  
Exp1  7437.4  1  
Exp1  5551.4  1  
Exp1  21306.06  1  
Exp1  19286.4  1  
Exp1  10242.62  1  
Exp1  5916.3  1  
Exp1  7128.26  0  
Exp1  6974.92  1  
Exp1  7173.36  1  
Exp1  10725.6  1  
Exp1  7233.2197  1  
Exp1  6383.6997  0  
Exp1  9512.0  1  
Exp1  7206.98  1  
Exp1  7055.28  1  
Exp1  6277.92  0  
Exp1  9920.36  0  
Exp1  6558.36  1  
Exp1  9085.6  1  
Exp1  17898.959  0  
Exp1  31120.64  0  
Exp1  26249.02  1  
Exp1  22810.76  1  
Exp1  21361.82  1  
Exp1  5685.06  1  
Exp1  7698.98  1  
Exp1  4679.7397  1  
Exp1  7145.48  1  
Exp1  14746.88  1  
Exp1  10778.08  0  
Exp1  23201.9  0  
Exp1  10057.3  1  
Exp1  12587.82  1  
Exp1  13994.939  1  
Exp1  20935.42  1  
Exp1  6877.34  1  
Exp1  11411.939  1  
Exp1  21592.24  0  
Exp1  26957.5  0  
Exp1  14479.56  1  
Exp1  12021.2  1  
Exp1  29407.66  0  
Exp1  30847.58  0  
Exp1  11174.14  1  
Exp1  25583.18  0  
Exp1  7490.6997  0  
Exp1  5616.18  1  
Exp1  6669.06  0  
Exp1  8685.439  1  
Exp1  6139.34  1  
Exp1  15826.82  1  
Exp1  23176.48  0  
Exp1  20491.8  0  
Exp1  20414.72  0  
Exp1  10655.08  1  
Exp1  7068.4  1  
Exp1  7423.46  1  
Exp1  27499.52  1  
Exp1  6578.04  1  
Exp1  19625.06  0  
Exp1  25240.42  0  
Exp1  7223.38  1  
Exp1  14052.34  1  
Exp1  6924.08  1  
Exp1  12577.9795  0  
Exp1  5162.7197  0  
Exp1  26632.78  0  
Exp1  6371.4  1  
Exp1  4646.12  1  
Exp1  26603.26  0  
Exp1  16444.28  1  
Exp1  12732.96  1  
Exp1  7073.32  1  
Exp1  6436.18  1  
Exp1  10975.7  1  
Exp1  5821.18  0  
Exp1  25998.92  0  
Exp1  6246.76  1  
Exp1  22160.5  1  
Exp1  7799.84  1  
Exp1  11138.06  0  
Exp1  5048.7397  0  
Exp1  32329.32  0  
Exp1  6572.3  0  
Exp1  12964.2  0  
Exp1  5856.44  1  
Exp1  6089.32  1  
Exp1  6787.96  1  
Exp1  29304.34  0  
Exp1  29659.4  0  
Exp1  13388.96  1  
Exp1  9355.38  1  
Exp1  7471.84  1  
Exp1  16324.56  0  
Exp1  12168.8  1  
Exp1  22572.959  0  
Exp1  11084.76  1  
Exp1  6637.08  1  
Exp1  11699.76  1  
Exp1  6104.08  0  
Exp1  12753.46  0  
Exp1  10355.78  1  
Exp1  6536.2197  1  
Exp1  6335.32  1  
Exp1  28611.44  1  
Exp1  8769.08  1  
Exp1  11967.899  0  
Exp1  21247.84  1  
Exp1  5456.28  1  
Exp1  12284.42  1  
Exp1  24915.7  1  
Exp1  5584.2  0  
Exp1  14222.08  1  
Exp1  24923.08  1  
Exp1  7669.46  1  
Exp1  6034.38  1  
Exp1  19769.379  1  
Exp1  6844.54  0  
Exp1  52886.72  0  
Exp1  6877.34  1  
Exp1  6307.44  1  
Exp1  10505.84  1  
Exp1  10233.6  1  
Exp1  7028.2197  1  
Exp1  7270.12  1  
Exp1  10235.24  1  
Exp1  6900.3  1  
Exp1  7082.34  1  
Exp1  10923.22  1  
Exp1  8141.78  1  
Exp1  22739.42  1  
Exp1  7500.54  1  
Exp1  5803.96  0  
Exp1  13295.4795  1  
Exp1  14374.6  0  
Exp1  8756.78  1  
Exp1  5080.7197  0  
Exp1  29565.1  1  
Exp1  26711.5  1  
Exp1  22287.6  0  
Exp1  18773.08  1  
Exp1  10268.86  1  
Exp1  7431.66  0  
Exp1  13640.7  1  
Exp1  22449.14  0  
Exp1  9238.12  1  
Exp1  6865.04  1  
Exp1  7894.96  1  
Exp1  21388.06  0  
Exp1  14655.04  1  
Exp1  31681.52  0  
Exp1  12489.42  1  
Exp1  6515.7197  1  
Exp1  7015.92  1  
Exp1  5649.8  1  
Exp1  16929.72  1  
Exp1  14691.939  1  
Exp1  13785.84  1  
Exp1  7274.2197  1  
Exp1  6812.56  1  
Exp1  11311.899  1  
Exp1  15839.12  0  
Exp1  6004.04  0  
Exp1  5692.44  1  
Exp1  7011.0  1  
Exp1  6355.0  1  
Exp1  7917.92  0  
Exp1  29278.92  0  
Exp1  7240.6  1  
Exp1  21672.6  1  
Exp1  12022.02  0  
Exp1  6175.42  1  
Exp1  6016.34  1  
Exp1  29405.2  0  
Exp1  5546.48  1  
Exp1  8261.5  1  
Exp1  26072.72  1  
Exp1  5995.02  1  
Exp1  12103.2  0  
Exp1  11789.96  1  
Exp1  25855.42  1  
Exp1  16739.48  0  
Exp1  6231.18  1  
Exp1  20928.86  0  
Exp1  6091.78  0  
Exp1  4460.8  1  
Exp1  6927.36  1  
Exp1  13498.02  1  
Exp1  10405.8  1  
Exp1  14509.899  1  
Exp1  6129.5  1  
Exp1  22051.44  1  
Exp1  6750.2397  1  
Exp1  4634.64  1  
Exp1  14644.38  1  
Exp1  16302.42  1  
Exp1  10719.04  1  
Exp1  6731.38  1  
Exp1  6821.58  0  
Exp1  8614.1  1  
Exp1  19317.56  1  
Exp1  11068.36  1  
Exp1  25118.24  0  
Exp1  14927.28  1  
Exp1  7664.54  0  
Exp1  4680.56  1  
Exp1  14053.9795  1  
Exp1  27970.2  0  
Exp1  6268.08  1  
Exp1  20130.18  0  
Exp1  10376.28  1  
Exp1  6192.64  1  
Exp1  20446.7  1  
Exp1  16231.899  1  
Exp1  5871.1997  1  
Exp1  13175.76  1  
Exp1  15133.1  1  
Exp1  12732.96  1  
Exp1  10554.22  1  
Exp1  27414.24  0  
Exp1  7976.96  1  
Exp1  42011.06  0  
Exp1  6487.84  0  
Exp1  8687.08  1  
Exp1  26303.14  0  
Exp1  12888.76  1  
Exp1  7225.84  0  
Exp1  13233.16  0  
Exp1  7372.62  0  
Exp1  4559.2  0  
Exp1  7323.42  1  
Exp1  5302.94  0  
Exp1  23629.94  1  
Exp1  7400.5  1  
Exp1  16661.58  0  
Exp1  13901.46  1  
Exp1  6503.42  1  
Exp1  7301.28  1  
Exp1  29036.2  0  
Exp1  7117.6  1  
Exp1  14018.72  1  
Exp1  18559.06  1  
Exp1  12646.04  1  
Exp1  12245.06  1  
Exp1  9128.24  1  
Exp1  7243.88  1  
Exp1  18136.76  0  
Exp1  5573.54  1  
Exp1  11601.36  1  
Exp1  8149.98  1  
Exp1  13423.399  1  
Exp1  39924.98  0  
Exp1  15150.32  0  
Exp1  16484.459  1  
Exp1  6266.44  1  
Exp1  6410.76  1  
Exp1  11532.4795  1  
Exp1  10947.82  1  
Exp1  13662.02  1  
Exp1  15757.939  1  
Exp1  6874.88  1  
Exp1  7365.2397  1  
Exp1  21041.2  0  
Exp1  11035.56  1  
Exp1  11809.64  0  
Exp1  3625.22  0  
Exp1  22353.2  0  
Exp1  14615.68  1  
Exp1  35383.82  0  
Exp1  8897.82  1  
Exp1  7594.84  0  
Exp1  28385.12  0  
Exp1  5863.82  1  
Exp1  16985.48  1  
Exp1  13773.54  1  
Exp1  6947.04  0  
Exp1  26059.6  1  
Exp1  7209.44  1  
Exp1  5759.68  1  
Exp1  22172.8  0  
Exp1  8764.16  1  
Exp1  11787.5  1  
Exp1  22107.2  1  
Exp1  6746.96  1  
Exp1  11370.12  1  
Exp1  8824.84  1  
Exp1  8419.76  1  
Exp1  7169.26  0  
Exp1  14299.16  1  
Exp1  23818.54  1  
Exp1  9437.38  1  
Exp1  5950.7397  0  
Exp1  6864.2197  1  
Exp1  4433.7397  1  
Exp1  7218.46  1  
Exp1  10755.939  1  
Exp1  11662.04  1  
Exp1  5585.02  0  
Exp1  20436.86  1  
Exp1  4464.08  0  
Exp1  23178.12  0  
Exp1  20381.92  1  
Exp1  12972.399  1  
Exp1  4289.42  1  
Exp1  23880.86  1  
Exp1  6309.9  1  
Exp1  6026.18  1  
Exp1  5480.88  1  
Exp1  8515.7  1  
Exp1  8052.4  1  
Exp1  11657.12  1  
Exp1  14167.14  1  
Exp1  11410.3  1  
Exp1  7810.5  0  
Exp1  24367.12  0  
Exp1  25418.36  1  
Exp1  13750.58  0  
Exp1  20453.26  1  
Exp1  5187.32  1  
Exp1  34385.88  1  
Exp1  11235.64  1  
Exp1  23018.22  0  
Exp1  7074.96  1  
Exp1  5928.6  1  
Exp1  13515.24  0  
Exp1  6399.28  0  
Exp1  7241.42  1  
Exp1  16656.66  1  
Exp1  21362.64  0  
Exp1  12204.88  1  
Exp1  11707.96  1  
Exp1  23354.42  1  
Exp1  14112.2  1  
Exp1  21871.04  0  
Exp1  6423.06  1  
Exp1  13361.08  1  
Exp1  24648.379  0  
Exp1  6589.52  1  
Exp1  6944.58  1  
Exp1  25653.7  1  
Exp1  6444.38  1  
Exp1  7108.58  0  
Exp1  24016.98  1  
Exp1  24975.56  0  
Exp1  25858.7  1  
Exp1  11039.66  1  
Exp1  6145.9  1  
Exp1  27533.14  0  
Exp1  13874.399  1  
Exp1  27366.68  0  
Exp1  6276.28  1  
Exp1  27163.32  0  
Exp1  13604.62  1  
Exp1  4806.02  1  
Exp1  12755.1  1  
Exp1  11154.46  1  
Exp1  6495.2197  1  
Exp1  19234.74  0  
Exp1  19885.0  0  
Exp1  8580.4795  1  
Exp1  11944.939  1  
Exp1  7354.58  1  
Exp1  12661.62  1  
Exp1  7261.1  1  
Exp1  6842.08  1  
Exp1  24101.44  0  
Exp1  14937.939  1  
Exp1  19046.14  1  
Exp1  15867.82  1  
Exp1  17905.52  1  
Exp1  7779.34  1  
Exp1  5673.58  1  
Exp1  12193.399  0  
Exp1  14492.68  0  
Exp1  7211.08  1  
Exp1  6331.2197  1  
Exp1  10956.84  1  
Exp1  10773.9795  1  
Exp1  19122.4  0  
Exp1  50089.7  0  
Exp1  5090.56  0  
Exp1  9939.22  1  
Exp1  10939.62  1  
Exp1  4336.98  1  
Exp1  12273.76  1  
Exp1  10439.42  1  
Exp1  21234.72  1  
Exp1  7066.76  1  
Exp1  12018.74  1  
Exp1  2979.06  0  
Exp1  13439.8  1  
Exp1  25187.94  1  
Exp1  15391.399  1  
Exp1  6966.7197  1  
Exp1  22539.34  0  
Exp1  15095.38  1  
Exp1  5739.18  1  
Exp1  6735.48  1  
Exp1  24732.02  1  
Exp1  22130.98  0  
Exp1  9571.86  0  
Exp1  16176.14  1  
Exp1  6453.4  1  
Exp1  12646.04  0  
Exp1  32207.959  1  
Exp1  6068.0  1  
Exp1  21236.36  0  
Exp1  13906.38  1  
Exp1  4716.64  0  
Exp1  12297.54  1  
Exp1  6874.88  0  
Exp1  10935.52  0  
Exp1  10779.72  1  
Exp1  24221.98  0  
Exp1  9496.42  1  
Exp1  15694.8  1  
Exp1  25267.48  0  
Exp1  12304.92  1  
Exp1  18645.98  1  
Exp1  6444.38  1  
Exp1  6965.08  1  
Exp1  6590.34  1  
Exp1  13302.86  1  
Exp1  24859.94  0  
Exp1  4728.94  0  
Exp1  7050.36  1  
Exp1  20133.459  0  
Exp1  8533.74  1  
Exp1  6144.26  1  
Exp1  3116.0  0  
Exp1  12762.4795  1  
Exp1  15661.18  0  
Exp1  12347.56  1  
Exp1  6486.1997  1  
Exp1  20971.5  1  
Exp1  6937.1997  1  
Exp1  5993.38  0  
Exp1  6504.2397  1  
Exp1  8676.42  1  
Exp1  5962.2197  1  
Exp1  28192.42  1  
Exp1  14726.38  1  
Exp1  5507.12  0  
Exp1  25323.24  0  
Exp1  14596.82  1  
Exp1  26919.78  0  
Exp1  6127.04  1  
Exp1  25354.4  0  
Exp1  11095.42  1  
Exp1  27901.32  0  
Exp1  19397.92  0  
Exp1  13673.5  1  
Exp1  6339.42  1  
Exp1  23766.879  1  
Exp1  14274.56  1  
Exp1  11479.18  1  
Exp1  25835.74  0  
Exp1  8910.12  1  
Exp1  10597.68  1  
Exp1  10813.34  1  
Exp1  6690.38  1  
Exp1  6826.5  0  
Exp1  14144.18  1  
Exp1  14104.0  1  
Exp1  12496.8  1  
Exp1  5861.36  1  
Exp1  21000.2  1  
Exp1  17750.54  0  
Exp1  23991.56  0  
Exp1  32852.48  0  
Exp1  6574.76  0  
Exp1  6131.14  1  
Exp1  4573.96  1  
Exp1  9644.84  1  
Exp1  28465.48  0  
Exp1  24048.959  0  
Exp1  8701.02  0  
Exp1  6141.8  0  
Exp1  29210.86  0  
Exp1  11871.96  1  
Exp1  4897.04  0  
Exp1  14117.939  1  
Exp1  7361.14  1  
Exp1  3046.3  0  
Exp1  3802.34  1  
Exp1  17989.98  0  
Exp1  6205.76  1  
Exp1  7631.7397  0  
Exp1  7662.9  1  
Exp1  10944.54  1  
Exp1  22000.6  0  
Exp1  26204.74  1  
Exp1  7516.94  1  
Exp1  6826.5  1  
Exp1  13050.3  1  
Exp1  13815.36  1  
Exp1  31012.4  1  
Exp1  17986.7  1  
Exp1  10432.86  1  
Exp1  11919.52  1  
Exp1  6979.02  1  
Exp1  6397.64  1  
Exp1  6433.7197  0  
Exp1  13193.8  1  
Exp1  19586.52  1  
Exp1  24276.92  1  
Exp1  5872.84  1  
Exp1  5275.06  1  
Exp1  13207.74  1  
Exp1  13375.84  1  
Exp1  6236.92  1  
Exp1  24732.02  1  
Exp1  24903.4  0  
Exp1  9402.939  1  
Exp1  30159.6  0  
Exp1  20267.12  0  
Exp1  13933.439  1  
Exp1  6295.96  1  
Exp1  22455.7  0  
Exp1  12009.72  1  
Exp1  5985.18  1  
Exp1  10705.92  1  
Exp1  12959.28  1  
Exp1  6565.7397  1  
Exp1  5311.14  1  
Exp1  32033.299  0  
Exp1  8122.92  1  
Exp1  28869.74  1  
Exp1  6026.18  1  
Exp1  6159.84  1  
Exp1  14441.02  0  
Exp1  4710.08  1  
Exp1  5927.78  0  
Exp1  30456.44  0  
Exp1  5529.26  0  
Exp1  6941.3  1  
Exp1  14378.7  1  
Exp1  5576.0  1  
Exp1  5131.56  1  
Exp1  31225.6  0  
Exp1  27667.62  0  
Exp1  30398.22  1  
Exp1  13351.24  1  
Exp1  22462.26  1  
Exp1  19256.06  0  
Exp1  13518.52  1  
Exp1  12087.62  1  
Exp1  8728.08  1  
Exp1  6352.54  1  
Exp1  23970.24  1  
Exp1  4902.78  0  
Exp1  16049.04  0  
Exp1  6631.34  1  
Exp1  7102.84  1  
Exp1  6455.04  1  
Exp1  6974.92  0  
Exp1  15074.88  0  
Exp1  10109.78  1  
Exp1  13954.76  1  
Exp1  5139.76  1  
Exp1  26344.14  0  
Exp1  13736.64  1  
Exp1  6417.32  1  
Exp1  20108.04  0  
Exp1  6140.16  1  
Exp1  10673.939  0  
Exp1  7372.62  0  
Exp1  8971.62  1  
Exp1  13304.5  1  
Exp1  11806.36  1  
Exp1  27465.08  0  
Exp1  4418.16  0  
Exp1  21727.54  0  
Exp1  22903.42  1  
Exp1  6286.12  1  
Exp1  12488.6  1  
Exp1  7995.82  1  
Exp1  7603.04  1  
Exp1  5636.68  1  
Exp1  6159.84  1  
Exp1  30447.42  0  
Exp1  17726.76  0  
Exp1  6323.02  1  
Exp1  19268.36  1  
Exp1  8760.88  1  
Exp1  31906.2  0  
Exp1  10276.24  0  
Exp1  15181.4795  1  
Exp1  26215.4  0  
Exp1  6658.4  1  
Exp1  8621.4795  0  
Exp1  6819.94  1  
Exp1  6450.12  1  
Exp1  23529.9  1  
Exp1  7312.76  1  
Exp1  10072.88  1  
Exp1  27856.22  1  
Exp1  12280.32  1  
Exp1  7229.12  1  
Exp1  25966.94  1  
Exp1  9293.06  1  
Exp1  7155.32  1  
Exp1  6012.2397  1  
Exp1  15014.2  1  
Exp1  5065.14  0  
Exp1  11958.06  1  
Exp1  24671.34  1  
Exp1  9361.939  1  
Exp1  5712.12  0  
Exp1  20062.12  0  
Exp1  6915.06  0  
Exp1  17762.02  0  
Exp1  7701.44  1  
Exp1  10050.74  1  
Exp1  13784.2  0  
Exp1  28337.56  0  
Exp1  20641.86  1  
Exp1  7056.92  0  
Exp1  14675.54  1  
Exp1  10168.82  1  
Exp1  10405.8  1  
Exp1  7422.64  1  
Exp1  7191.4  1  
Exp1  11058.52  0  
Exp1  12851.04  1  
Exp1  9434.1  1  
Exp1  6364.02  0  
Exp1  21783.3  0  
Exp1  18058.04  0  
Exp1  13324.18  1  
Exp1  13830.12  1  
Exp1  12702.62  1  
Exp1  5789.1997  0  
Exp1  11905.58  1  
Exp1  5357.06  1  
Exp1  21443.0  0  
Exp1  22791.9  0  
Exp1  6567.38  1  
Exp1  22342.54  0  
Exp1  30153.04  1  
Exp1  15048.64  1  
Exp1  9202.04  1  
Exp1  10602.6  1  
Exp1  14175.34  1  
Exp1  7794.1  1  
Exp1  29264.16  1  
Exp1  7139.7397  1  
Exp1  6626.42  1  
Exp1  15238.88  1  
Exp1  25824.26  0  
Exp1  20225.3  0  
Exp1  13680.06  0  
Exp1  6899.48  1  
Exp1  10367.26  0  
Exp1  6704.32  1  
Exp1  14064.64  1  
Exp1  8320.54  1  
Exp1  29132.959  1  
Exp1  24457.32  0  
Exp1  13445.54  1  
Exp1  15359.42  1  
Exp1  24985.4  0  
Exp1  29153.459  0  
Exp1  11491.4795  0  
Exp1  28517.14  0  
Exp1  29895.56  1  
Exp1  9653.04  1  
Exp1  21092.86  1  
Exp1  27162.5  0  
Exp1  5613.7197  1  
Exp1  6585.42  1  
Exp1  14258.16  1  
Exp1  12664.899  1  
Exp1  7345.56  0  
Exp1  15417.64  1  
Exp1  11890.82  1  
Exp1  26789.4  0  
Exp1  12227.84  1  
Exp1  5961.4  1  
Exp1  9733.4  1  
Exp1  12167.16  1  
Exp1  5551.4  0  
Exp1  25492.98  0  
Exp1  28309.68  0  
Exp1  13508.68  1  
Exp1  29134.6  0  
Exp1  7833.46  1  
Exp1  11344.7  1  
Exp1  11554.62  1  
Exp1  14329.5  1  
Exp1  6403.38  1  
Exp1  13580.02  1  
Exp1  5152.06  0  
Exp1  6528.02  1  
Exp1  20134.28  1  
Exp1  12318.04  0  
Exp1  7688.32  0  
Exp1  6483.7397  1  
Exp1  10390.22  1  
Exp1  15550.4795  0  
Exp1  11612.02  1  
Exp1  26407.28  0  
Exp1  5374.28  1  
Exp1  10004.0  1  
Exp1  15328.26  0  
Exp1  22025.2  1  
Exp1  6386.98  1  
Exp1  12116.32  1  
Exp1  27820.14  0  
Exp1  5766.2397  1  
Exp1  12082.7  1  
Exp1  9799.82  1  
Exp1  9977.76  0  
Exp1  21132.22  0  
Exp1  11955.6  1  
Exp1  5799.86  1  
Exp1  8482.08  1  
Exp1  6379.6  1  
Exp1  10414.82  0  
Exp1  11572.66  1  
Exp1  30114.5  1  
Exp1  4640.38  0  
Exp1  6802.7197  1  
Exp1  11708.78  1  
Exp1  5865.46  0  
Exp1  14978.939  0  
Exp1  21716.06  0  
Exp1  6873.2397  1  
Exp1  7490.6997  1  
Exp1  12027.76  1  
Exp1  13641.52  1  
Exp1  15993.28  1  
Exp1  13280.72  1  
Exp1  41850.34  0  
Exp1  5834.3  1  
Exp1  28367.08  1  
Exp1  6109.0  1  
Exp1  7101.1997  1  
Exp1  21565.18  1  
Exp1  10775.62  1  
Exp1  29204.299  1  
Exp1  15425.84  0  
Exp1  6083.58  1  
Exp1  19297.879  1  
Exp1  23789.02  1  
Exp1  13263.5  1  
Exp1  12964.2  1  
Exp1  9022.46  1  
Exp1  7473.48  0  
Exp1  10222.939  1  
Exp1  7121.6997  1  
Exp1  13922.78  1  
Exp1  23358.52  1  
Exp1  7052.0  1  
Exp1  25403.6  1  
Exp1  12206.52  0  
Exp1  14380.34  1  
Exp1  17662.8  0  
Exp1  5892.52  1  
Exp1  10865.82  1  
Exp1  8069.62  1  
Exp1  10862.54  1  
Exp1  7680.12  1  
Exp1  7581.7197  1  
Exp1  6388.62  0  
Exp1  7357.86  1  
Exp1  8173.76  1  
Exp1  8223.78  0  
Exp1  22031.76  0  
Exp1  23900.54  1  
Exp1  9966.28  0  
Exp1  26263.78  0  
Exp1  19292.14  0  
Exp1  4612.5  0  
Exp1  40738.418  0  
Exp1  25795.56  1  
Exp1  29185.44  1  
Exp1  11544.78  1  
Exp1  6983.94  1  
Exp1  7042.16  1  
Exp1  24827.959  0  
Exp1  5787.56  1  
Exp1  10741.18  1  
Exp1  5905.64  1  
Exp1  18437.7  0  
Exp1  6189.36  1  
Exp1  20248.26  1  
Exp1  10626.38  1  
Exp1  6648.56  1  
Exp1  31187.06  0  
Exp1  20336.0  0  
Exp1  16470.52  1  
Exp1  31120.64  0  
Exp1  13150.34  0  
Exp1  9806.38  0  
Exp1  2925.76  0  
Exp1  26818.1  0  
Exp1  13555.42  1  
Exp1  9371.78  1  
Exp1  28520.42  0  
Exp1  7535.8  1  
Exp1  22055.54  0  
Exp1  4969.2  1  
Exp1  22405.68  1  
Exp1  25347.84  0  
Exp1  5605.52  1  
Exp1  21117.459  1  
Exp1  11129.04  0  
Exp1  18398.34  0  
Exp1  24810.74  0  
Exp1  23085.459  0  
Exp1  9676.82  1  
Exp1  6113.92  1  
Exp1  11316.82  1  
Exp1  24695.94  0  
Exp1  414.91998  0  
Exp1  7662.08  1  
Exp1  10104.86  0  
Exp1  24604.92  1  
Exp1  13077.36  0  
Exp1  20094.92  0  
Exp1  11454.58  1  
Exp1  7258.64  1  
Exp1  14563.2  1  
Exp1  8163.92  1  
Exp1  27947.24  1  
Exp1  22373.7  0  
Exp1  13502.939  1  
Exp1  7570.2397  1  
Exp1  6140.16  1  
Exp1  5444.8  1  
Exp1  17949.8  1  
Exp1  21225.7  1  
Exp1  11871.14  1  
Exp1  14734.58  1  
Exp1  15466.84  1  
Exp1  14914.9795  1  
Exp1  24503.24  1  
Exp1  10582.1  1  
Exp1  5483.34  1  
Exp1  6678.9  1  
Exp1  7912.1797  1  
Exp1  21313.44  0  
Exp1  7229.94  1  
Exp1  5727.6997  1  
Exp1  13336.4795  1  
Exp1  26788.58  1  
Exp1  22908.34  1  
Exp1  6079.48  1  
Exp1  7289.8  1  
Exp1  6733.02  1  
Exp1  10484.52  0  
Exp1  5052.02  0  
Exp1  6200.02  1  
Exp1  5908.1  1  
Exp1  7850.6797  1  
Exp1  12334.439  1  
Exp1  9776.86  1  
Exp1  11047.86  0  
Exp1  5350.5  0  
Exp1  16769.0  1  
Exp1  24751.7  1  
Exp1  11429.9795  1  
Exp1  15030.6  0  
Exp1  17447.959  0  
Exp1  6703.5  1  
Exp1  6783.04  1  
Exp1  18304.86  1  
Exp1  12144.2  1  
Exp1  12454.16  1  
Exp1  12613.24  0  
Exp1  11118.38  1  
Exp1  14670.62  1  
Exp1  11489.84  1  
Exp1  11414.399  0  
Exp1  18190.06  0  
Exp1  7195.5  1  
Exp1  23207.64  1  
Exp1  5468.58  1  
Exp1  12734.6  1  
Exp1  6081.94  1  
Exp1  4589.54  0  
Exp1  21881.7  1  
Exp1  22175.26  1  
Exp1  10622.28  1  
Exp1  11206.939  1  
Exp1  25186.299  1  
Exp1  6672.34  0  
Exp1  11226.62  1  
Exp1  17386.459  0  
Exp1  11930.18  1  
Exp1  12893.68  1  
Exp1  15853.06  1  
Exp1  14591.899  1  
Exp1  10887.96  1  
Exp1  22135.9  0  
Exp1  5642.42  0  
Exp1  4767.48  1  
Exp1  17155.22  0  
Exp1  7284.06  1  
Exp1  21593.06  1  
Exp1  6382.88  1  
Exp1  8099.14  1  
Exp1  16160.56  1  
Exp1  20578.72  0  
Exp1  12325.42  1  
Exp1  9766.2  0  
Exp1  20354.04  0  
Exp1  10520.6  1  
Exp1  5296.38  1  
Exp1  6437.0  1  
Exp1  4266.46  1  
Exp1  6148.36  1  
Exp1  7972.04  1  
Exp1  7381.64  1  
Exp1  6668.2397  1  
Exp1  7506.28  0  
Exp1  5570.26  1  
Exp1  9094.62  1  
Exp1  19823.5  0  
Exp1  13387.32  0  
Exp1  6534.58  1  
Exp1  6219.6997  0  
Exp1  12286.88  1  
Exp1  22862.42  1  
Exp1  6318.1  0  
Exp1  23932.52  1  
Exp1  17392.2  0  
Exp1  5866.28  1  
Exp1  11121.66  1  
Exp1  8476.34  1  
Exp1  24646.74  0  
Exp1  20425.379  1  
Exp1  3199.64  1  
Exp1  6495.2197  1  
Exp1  20782.08  0  
Exp1  11698.12  1  
Exp1  14198.3  1  
Exp1  13769.439  1  
Exp1  10394.32  1  
Exp1  6721.54  1  
Exp1  8906.02  1  
Exp1  13491.46  1  
Exp1  11952.32  0  
Exp1  5821.18  1  
Exp1  7246.34  1  
Exp1  13029.8  1  
Exp1  8653.46  1  
Exp1  11357.82  0  
Exp1  6625.6  1  
Exp1  8736.28  0  
Exp1  21752.14  1  
Exp1  11937.56  1  
Exp1  11088.04  1  
Exp1  25152.68  0  
Exp1  5235.7  1  
Exp1  25283.06  0  
Exp1  8230.34  1  
Exp1  11270.899  1  
Exp1  5771.16  1  
Exp1  7168.44  1  
Exp1  6512.44  1  
Exp1  4578.06  0  
Exp1  7484.14  1  
Exp1  24480.28  0  
Exp1  13687.439  1  
Exp1  12300.0  1  
Exp1  23983.36  0  
Exp1  13306.14  1  
Exp1  20776.34  0  
Exp1  3197.18  0  
Exp1  13750.58  1  
Exp1  6779.76  1  
Exp1  11880.9795  1  
Exp1  21088.76  1  
Exp1  3449.74  1  
Exp1  17958.82  0  
Exp1  20072.78  1  
Exp1  6324.66  1  
Exp1  6747.78  1  
Exp1  8057.32  1  
Exp1  13135.58  1  
Exp1  6724.0  1  
Exp1  26855.82  0  
Exp1  23243.72  1  
Exp1  14732.12  0  
Exp1  36922.14  0  
Exp1  4970.02  0  
Exp1  30986.98  1  
Exp1  10984.72  1  
Exp1  12870.72  0  
Exp1  11975.28  1  
Exp1  21137.14  0  
Exp1  21393.8  1  
Exp1  21058.42  1  
Exp1  14510.72  1  
Exp1  13804.7  0  
Exp1  8918.32  1  
Exp1  17593.92  1  
Exp1  6224.62  0  
Exp1  5992.56  1  
Exp1  10101.58  1  
Exp1  17679.2  0  
Exp1  19389.72  0  
Exp1  23629.94  1  
Exp1  14148.28  1  
Exp1  6716.62  0  
Exp1  6560.82  1  
Exp1  11685.0  0  
Exp1  19388.9  1  
Exp1  27182.18  0  
Exp1  21468.42  0  
Exp1  5833.48  1  
Exp1  4492.78  0  
Exp1  6189.36  1  
Exp1  16121.2  0  
Exp1  7875.28  1  
Exp1  6398.46  1  
Exp1  14955.16  1  
Exp1  15498.0  1  
Exp1  6655.94  1  
Exp1  10646.06  1  
Exp1  6232.0  1  
Exp1  21544.68  1  
Exp1  21267.52  1  
Exp1  7832.64  1  
Exp1  12146.66  1  
Exp1  5910.56  1  
Exp1  6230.36  1  
Exp1  6653.48  1  
Exp1  19085.5  1  
Exp1  14176.9795  1  
Exp1  7101.1997  1  
Exp1  19051.06  0  
Exp1  5228.32  1  
Exp1  4739.6  1  
Exp1  29564.28  0  
Exp1  6761.7197  1  
Exp1  13808.8  1  
Exp1  8908.4795  1  
Exp1  24657.4  0  
Exp1  11820.3  0  
Exp1  7542.36  0  
Exp1  22335.98  1  
Exp1  12901.88  1  
Exp1  13450.46  1  
Exp1  5462.02  1  
Exp1  5648.16  0  
Exp1  6095.88  1  
Exp1  24221.98  0  
Exp1  11737.4795  1  
Exp1  7018.38  1  
Exp1  14012.16  0  
Exp1  13614.46  1  
Exp1  10597.68  1  
Exp1  11493.939  1  
Exp1  28745.92  0  
Exp1  8156.54  1  
Exp1  13009.3  1  
Exp1  8759.24  1  
Exp1  8718.24  1  
Exp1  13142.96  1  
Exp1  5225.04  1  
Exp1  21633.24  0  
Exp1  5890.06  1  
Exp1  3694.0999  1  
Exp1  6458.32  1  
Exp1  24457.32  0  
Exp1  6560.82  1  
Exp1  5687.52  0  
Exp1  21342.14  0  
Exp1  18458.2  0  
Exp1  7188.94  1  
Exp1  12518.939  1  
Exp1  12091.72  1  
Exp1  11867.86  1  
Exp1  23853.799  0  
Exp1  11174.96  1  
Exp1  7191.4  1  
Exp1  5295.56  1  
Exp1  7374.26  1  
Exp1  11752.24  1  
Exp1  11155.28  1  
Exp1  7258.64  1  
Exp1  8168.02  1  
Exp1  5975.34  0  
Exp1  7655.52  1  
Exp1  6082.76  1  
Exp1  11568.56  1  
Exp1  26412.2  0  
Exp1  6724.82  0  
Exp1  12537.8  0  
Exp1  17560.3  1  
Exp1  5755.58  1  
Exp1  9443.12  1  
Exp1  24408.94  0  
Exp1  26539.299  0  
Exp1  12409.06  1  
Exp1  7749.0  1  
Exp1  7513.66  1  
Exp1  19067.459  1  
Exp1  15504.56  1  
Exp1  7913.82  1  
Exp1  18386.86  1  
Exp1  11029.82  1  
Exp1  11618.58  1  
Exp1  20913.28  1  
Exp1  15332.36  0  
Exp1  5885.96  1  
Exp1  23566.799  1  
Exp1  24900.12  1  
Exp1  5669.48  1  
Exp1  9381.62  1  
Exp1  15835.02  1  
Exp1  18348.32  0  
Exp1  21087.12  1  
Exp1  18367.18  1  
Exp1  5160.26  0  
Exp1  12017.1  0  
Exp1  6878.98  1  
Exp1  20055.56  1  
Exp1  6810.92  1  
Exp1  11800.62  0  
Exp1  12591.1  1  
Exp1  16158.92  0  
Exp1  6860.12  1  
Exp1  7273.4  1  
Exp1  16030.18  1  
Exp1  12517.3  1  
Exp1  6814.1997  1  
Exp1  12576.34  1  
Exp1  12781.34  1  
Exp1  15984.26  0  
Exp1  3347.24  0  
Exp1  5379.2  0  
Exp1  6261.52  1  
Exp1  12504.18  0  
Exp1  11425.88  1  
Exp1  24225.26  1  
Exp1  23042.82  1  
Exp1  13729.26  1  
Exp1  14187.64  1  
Exp1  10150.78  1  
Exp1  7555.48  1  
Exp1  11555.439  1  
Exp1  23101.86  1  
Exp1  14142.54  0  
Exp1  11233.18  1  
Exp1  14186.0  0  
Exp1  20767.32  0  
Exp1  10679.68  1  
Exp1  22741.06  1  
Exp1  12588.64  1  
Exp1  24371.22  0  
Exp1  5453.82  1  
Exp1  9432.46  1  
Exp1  11106.08  1  
Exp1  27916.08  1  
Exp1  6459.96  1  
Exp1  25166.62  1  
Exp1  3987.66  0  
Exp1  31597.879  0  
Exp1  5233.2397  0  
Exp1  32707.34  0  
Exp1  18481.98  0  
Exp1  11287.3  1  
Exp1  6373.86  1  
Exp1  12646.04  1  
Exp1  5258.66  0  
Exp1  20613.16  1  
Exp1  10924.04  1  
Exp1  11129.04  0  
Exp1  12648.5  0  
Exp1  8184.42  1  
Exp1  19680.0  1  
Exp1  8526.36  1  
Exp1  6263.16  1  
Exp1  7995.0  1  
Exp1  18873.12  1  
Exp1  5934.34  1  
Exp1  4847.02  0  
Exp1  6025.36  1  
Exp1  5209.46  1  
Exp1  12754.28  0  
Exp1  6515.7197  1  
Exp1  5597.32  1  
Exp1  11405.38  1  
Exp1  7154.5  1  
Exp1  6567.38  1  
Exp1  12151.58  1  
Exp1  8132.76  1  
Exp1  17730.86  1  
Exp1  17891.58  1  
Exp1  6385.34  0  
Exp1  13256.12  1  
Exp1  5654.7197  1  
Exp1  12062.2  1  
Exp1  5050.38  1  
Exp1  15215.92  1  
Exp1  6824.04  1  
Exp1  14485.3  1  
Exp1  7720.3  1  
Exp1  4844.56  1  
Exp1  8183.6  1  
Exp1  19843.18  0  
Exp1  7114.32  1  
Exp1  9027.38  1  
Exp1  6552.62  1  
Exp1  21441.36  1  
Exp1  15798.939  1  
Exp1  19015.8  0  
Exp1  22764.84  0  
Exp1  22450.78  1  
Exp1  8358.26  1  
Exp1  6344.34  1  
Exp1  6550.16  1  
Exp1  22441.76  1  
Exp1  10803.5  1  
Exp1  6750.2397  0  
Exp1  4754.36  1  
Exp1  5267.68  1  
Exp1  17108.48  0  
Exp1  11675.9795  1  
Exp1  27341.26  0  
Exp1  7179.1  1  
Exp1  14258.9795  1  
Exp1  25555.299  1  
Exp1  27459.34  0  
Exp1  12029.399  1  
Exp1  8271.34  1  
Exp1  11757.9795  0  
Exp1  23610.26  0  
Exp1  7437.4  1  
Exp1  14623.88  1  
Exp1  26422.04  0  
Exp1  8500.12  1  
Exp1  12512.38  1  
Exp1  23864.459  1  
Exp1  6148.36  1  
Exp1  7312.76  0  
Exp1  9545.62  1  
Exp1  8050.76  0  
Exp1  11559.54  1  
Exp1  6084.4  1  
Exp1  16907.58  0  
Exp1  11264.34  0  
Exp1  3841.7  0  
Exp1  4505.08  1  
Exp1  18463.12  0  
Exp1  8311.52  1  
Exp1  6827.32  0  
Exp1  5210.28  0  
Exp1  7698.16  1  
Exp1  9594.0  0  
Exp1  9777.68  1  
Exp1  11433.26  0  
Exp1  6223.8  1  
Exp1  6658.4  1  
Exp1  8399.26  1  
Exp1  11338.14  1  
Exp1  6408.3  1  
Exp1  8962.6  1  
Exp1  5526.8  1  
Exp1  12011.36  0  
Exp1  13203.64  1  
Exp1  10824.82  1  
Exp1  22427.0  0  
Exp1  9748.16  1  
Exp1  6902.76  1  
Exp1  8573.92  1  
Exp1  10336.1  1  
Exp1  15933.42  1  
Exp1  6396.82  1  
Exp1  6344.34  1  
Exp1  6262.34  1  
Exp1  8627.22  1  
Exp1  16690.28  1  
Exp1  9130.7  1  
Exp1  13149.52  1  
Exp1  3374.3  1  
Exp1  11715.34  1  
Exp1  6523.92  1  
Exp1  15137.2  0  
Exp1  30159.6  0  
Exp1  23516.78  1  
Exp1  14236.84  1  
Exp1  26311.34  0  
Exp1  12400.86  1  
Exp1  12753.46  1  
Exp1  23852.98  0  
Exp1  8446.0  1  
Exp1  6705.14  1  
Exp1  4952.8  1  
Exp1  12652.6  1  
Exp1  5675.2197  1  
Exp1  14103.18  0  
Exp1  10405.8  1  
Exp1  6351.7197  1  
Exp1  8747.76  1  
Exp1  22037.5  0  
Exp1  19585.7  0  
Exp1  26449.92  0  
Exp1  14054.8  1  
Exp1  17195.4  1  
Exp1  16506.6  1  
Exp1  12336.08  0  
Exp1  8414.02  1  
Exp1  8941.28  0  
Exp1  24089.14  0  
Exp1  13763.7  1  
Exp1  12223.74  1  
Exp1  13157.72  1  
Exp1  12074.5  0  
Exp1  16338.5  1  
Exp1  4144.28  1  
Exp1  7928.58  0  
Exp1  10730.52  1  
Exp1  14273.74  1  
Exp1  6438.64  1  
Exp1  5786.7397  1  
Exp1  7307.84  1  
Exp1  8392.7  1  
Exp1  6860.12  1  
Exp1  6198.38  1  
Exp1  10496.82  1  
Exp1  6582.96  1  
Exp1  3680.16  0  
Exp1  12591.1  1  
Exp1  22491.78  1  
Exp1  8320.54  0  
Exp1  11102.8  0  
Exp1  16213.859  1  
Exp1  6606.7397  1  
Exp1  8081.92  0  
Exp1  24852.56  0  
Exp1  10919.12  1  
Exp1  26913.22  0  
Exp1  23918.58  0  
Exp1  5872.02  1  
Exp1  21827.58  1  
Exp1  12892.86  0  
Exp1  10012.2  1  
Exp1  8063.88  1  
Exp1  7585.82  0  
Exp1  6309.9  0  
Exp1  6759.26  1  
Exp1  12081.06  1  
Exp1  10031.06  0  
Exp1  7341.46  1  
Exp1  6703.5  1  
Exp1  14266.36  0  
Exp1  27005.06  1  
Exp1  8554.24  1  
Exp1  16114.64  1  
Exp1  8058.14  0  
Exp1  26667.22  0  
Exp1  7533.34  1  
Exp1  12294.26  1  
Exp1  21443.0  0  
Exp1  7482.5  1  
Exp1  5133.2  1  
Exp1  23924.32  0  
Exp1  14128.6  1  
Exp1  6909.32  1  
Exp1  23416.74  0  
Exp1  9932.66  1  
Exp1  7401.32  1  
Exp1  22502.44  1  
Exp1  15521.78  1  
Exp1  5731.8  1  
Exp1  13584.12  1  
Exp1  7366.88  1  
Exp1  12461.54  1  
Exp1  6160.66  0  
Exp1  16502.5  0  
Exp1  5976.98  1  
Exp1  12771.5  0  
Exp1  24430.26  1  
Exp1  5702.28  1  
Exp1  9789.16  1  
Exp1  23908.74  0  
Exp1  9999.9  1  
Exp1  5977.8  0  
Exp1  7994.1797  1  
Exp1  5412.0  1  
Exp1  7309.48  1  
Exp1  23647.16  0  
Exp1  34355.54  0  
Exp1  5092.2  0  
Exp1  26457.299  0  
Exp1  22222.0  0  
Exp1  7991.7197  1  
Exp1  20962.48  0  
Exp1  27142.0  0  
Exp1  23734.9  0  
Exp1  7122.52  1  
Exp1  13105.24  1  
Exp1  6248.4  1  
Exp1  10207.36  0  
Exp1  26531.92  1  
Exp1  27196.94  0  
Exp1  5826.1  0  
Exp1  6856.02  1  
Exp1  10776.439  1  
Exp1  7252.9  1  
Exp1  3364.46  0  
Exp1  25856.24  0  
Exp1  6013.06  1  
Exp1  6095.06  1  
Exp1  10979.8  1  
Exp1  19129.78  0  
Exp1  23648.799  1  
Exp1  23395.42  0  
Exp1  18668.12  1  
Exp1  28922.22  1  
Exp1  6241.84  1  
Exp1  3913.8599  0  
Exp1  7148.76  1  
Exp1  5703.92  1  
Exp1  14017.08  1  
Exp1  5669.48  1  
Exp1  21684.08  0  
Exp1  11174.96  1  
Exp1  6174.6  1  
Exp1  5890.88  0  
Exp1  18782.92  1  
Exp1  25789.0  0  
Exp1  6496.86  1  
Exp1  5038.9  1  
Exp1  14599.28  0  
Exp1  6873.2397  0  
Exp1  24382.7  0  
Exp1  6336.14  1  
Exp1  6670.6997  1  
Exp1  25151.86  1  
Exp1  11893.28  1  
Exp1  13069.9795  1  
Exp1  22739.42  0  
Exp1  6720.7197  1  
Exp1  11960.52  0  
Exp1  6797.8  0  
Exp1  6634.62  1  
Exp1  25884.94  1  
Exp1  23180.58  0  
Exp1  6077.84  1  
Exp1  6191.0  1  
Exp1  24273.64  1  
Exp1  11853.92  1  
Exp1  6295.14  1  
Exp1  13384.04  0  
Exp1  27855.4  1  
Exp1  19614.4  1  
Exp1  12518.939  1  
Exp1  11297.14  1  
Exp1  10041.72  1  
Exp1  11378.32  1  
Exp1  13422.58  0  
Exp1  22846.84  0  
Exp1  7855.6  1  
Exp1  27615.959  0  
Exp1  21802.98  1  
Exp1  11771.1  1  
Exp1  23700.459  0  
Exp1  6036.84  1  
Exp1  5378.38  1  
Exp1  7129.08  1  
Exp1  19149.459  0  
Exp1  21854.64  1  
Exp1  14031.84  1  
Exp1  21287.2  1  
Exp1  5189.78  1  
Exp1  15275.78  0  
Exp1  21759.52  0  
Exp1  6488.66  1  
Exp1  21865.3  0  
Exp1  14735.399  1  
Exp1  24223.62  1  
Exp1  15174.92  0  
Exp1  7070.04  1  
Exp1  9808.84  1  
Exp1  8806.8  1  
Exp1  9354.56  1  
Exp1  13612.0  1  
Exp1  4992.98  1  
Exp1  17483.22  0  
Exp1  12901.06  1  
Exp1  15671.02  1  
Exp1  8885.52  1  
Exp1  26199.0  1  
Exp1  4773.2197  0  
Exp1  5218.48  0  
Exp1  20267.94  0  
Exp1  5585.84  1  
Exp1  4605.94  0  
Exp1  15070.78  0  
Exp1  4711.7197  0  
Exp1  14063.0  1  
Exp1  26422.04  0  
Exp1  15949.82  0  
Exp1  7441.5  1  
Exp1  5803.96  1  
Exp1  13024.06  0  
Exp1  5998.3  0  
Exp1  11996.6  0  
Exp1  5783.46  1  
Exp1  8386.96  1  
Exp1  5026.6  1  
Exp1  8598.52  0  
Exp1  10116.34  1  
Exp1  22258.08  0  
Exp1  4162.32  1  
Exp1  7553.84  0  
Exp1  13735.82  1  
Exp1  14521.38  1  
Exp1  8158.1797  1  
Exp1  17656.24  1  
Exp1  11608.74  1  
Exp1  7339.0  1  
Exp1  8449.28  1  
Exp1  9067.56  1  
Exp1  8856.82  1  
Exp1  5513.68  0  
Exp1  6154.1  1  
Exp1  25970.22  0  
Exp1  5853.98  1  
Exp1  8832.22  1  
Exp1  4563.3  1  
Exp1  16468.06  0  
Exp1  28381.02  0  
Exp1  5361.98  1  
Exp1  5172.56  1  
Exp1  11488.2  1  
Exp1  21521.72  1  
Exp1  7512.02  1  
Exp1  7149.58  1  
Exp1  18459.84  0  
Exp1  11873.6  1  
Exp1  23273.24  1  
Exp1  12203.24  1  
Exp1  18970.7  0  
Exp1  5819.54  1  
Exp1  5362.8  0  
Exp1  22722.2  0  
Exp1  7056.92  1  
Exp1  13716.96  1  
Exp1  17704.62  1  
Exp1  17224.92  0  
Exp1  6912.6  0  
Exp1  9626.8  1  
Exp1  20548.379  1  
Exp1  10131.92  1  
Exp1  5241.44  1  
Exp1  10532.08  1  
Exp1  23365.08  0  
Exp1  5055.3  1  
Exp1  15054.38  1  
Exp1  5935.98  1  
Exp1  5981.9  1  
Exp1  7655.52  1  
Exp1  24513.9  0  
Exp1  26162.92  0  
Exp1  11454.58  1  
Exp1  22258.9  1  
Exp1  11436.54  1  
Exp1  13584.939  1  
Exp1  12701.8  1  
Exp1  6025.36  1  
Exp1  15201.9795  1  
Exp1  29406.84  0  
Exp1  5712.94  1  
Exp1  11429.16  0  
Exp1  5221.76  1  
Exp1  5938.44  1  
Exp1  11699.76  1  
Exp1  7800.66  1  
Exp1  13876.86  1  
Exp1  29688.1  0  
Exp1  12294.26  0  
Exp1  10031.88  1  
Exp1  7213.54  1  
Exp1  9891.66  0  
Exp1  14600.1  1  
Exp1  6441.1  1  
Exp1  8725.62  1  
Exp1  7020.84  1  
Exp1  4141.82  0  
Exp1  16117.1  0  
Exp1  11032.28  0  
Exp1  6629.6997  1  
Exp1  18037.54  0  
Exp1  8535.38  0  
Exp1  8075.36  0  
Exp1  13202.82  1  
Exp1  5952.38  1  
Exp1  13375.02  1  
Exp1  6684.64  1  
Exp1  27028.84  0  
Exp1  13457.02  0  
Exp1  8671.5  1  
Exp1  11019.16  1  
Exp1  17753.0  1  
Exp1  6790.42  1  
Exp1  44667.86  0  
Exp1  26126.02  0  
Exp1  24329.4  1  
Exp1  10345.939  1  
Exp1  28639.32  0  
Exp1  12363.96  1  
Exp1  4469.82  0  
Exp1  10693.62  1  
Exp1  18497.56  1  
Exp1  11775.2  0  
Exp1  20876.379  0  
Exp1  6256.6  0  
Exp1  7962.1997  1  
Exp1  7671.1  1  
Exp1  15185.58  0  
Exp1  12241.78  1  
Exp1  5549.76  0  
Exp1  11316.0  1  
Exp1  4629.7197  1  
Exp1  7359.5  1  
Exp1  26945.2  0  
Exp1  32487.58  1  
Exp1  16512.34  1  
Exp1  5727.6997  1  
Exp1  18963.32  1  
Exp1  6854.38  1  
Exp1  22667.26  0  
Exp1  7559.58  1  
Exp1  5758.86  0  
Exp1  14626.34  1  
Exp1  6241.84  1  
Exp1  12350.02  1  
Exp1  6429.62  0  
Exp1  27187.92  0  
Exp1  6753.52  1  
Exp1  27958.72  0  
Exp1  6778.12  1  
Exp1  7831.82  1  
Exp1  19201.94  0  
Exp1  7489.06  1  
Exp1  24084.22  0  
Exp1  18441.8  0  
Exp1  5070.06  1  
Exp1  6750.2397  1  
Exp1  4007.3398  1  
Exp1  4765.84  0  
Exp1  13398.8  0  
Exp1  12497.62  1  
Exp1  20455.72  1  
Exp1  22196.58  0  
Exp1  24198.2  0  
Exp1  24941.94  1  
Exp1  28403.98  1  
Exp1  7352.94  1  
Exp1  7679.3  1  
Exp1  28188.32  1  
Exp1  14988.78  0  
Exp1  11543.96  1  
Exp1  9261.08  1  
Exp1  9534.96  1  
Exp1  13264.32  1  
Exp1  15115.88  1  
Exp1  5288.18  0  
Exp1  11065.08  1  
Exp1  6487.84  1  
Exp1  6914.2397  1  
Exp1  24982.94  0  
Exp1  12432.02  1  
Exp1  6679.7197  1  
Exp1  13291.38  1  
Exp1  5933.52  1  
Exp1  10982.26  1  
Exp1  24130.14  1  
Exp1  10213.92  1  
Exp1  28232.6  0  
Exp1  22185.92  0  
Exp1  5092.2  0  
Exp1  6294.32  1  
Exp1  13746.4795  1  
Exp1  16647.64  1  
Exp1  6419.78  1  
Exp1  24709.879  1  
Exp1  23714.4  0  
Exp1  4822.42  1  
Exp1  5931.88  1  
Exp1  7800.66  1  
Exp1  6128.68  1  
Exp1  6105.7197  1  
Exp1  12628.0  1  
Exp1  20113.78  0  
Exp1  9476.74  1  
Exp1  6942.94  1  
Exp1  6755.98  1  
Exp1  13327.46  1  
Exp1  16673.879  0  
Exp1  27697.14  0  
Exp1  6241.84  1  
Exp1  19984.22  0  
Exp1  5301.3  1  
Exp1  6835.52  1  
Exp1  7070.86  1  
Exp1  11948.22  1  
Exp1  12620.62  0  
Exp1  12306.56  0  
Exp1  4871.62  1  
Exp1  13601.34  1  
Exp1  6405.84  1  
Exp1  10948.64  0  
Exp1  7366.88  1  
Exp1  11412.76  1  
Exp1  15350.399  1  
Exp1  24727.92  1  
Exp1  11983.4795  1  
Exp1  8038.46  0  
Exp1  5588.3  1  
Exp1  5375.92  1  
Exp1  24800.9  0  
Exp1  24344.98  0  
Exp1  24958.34  1  
Exp1  19868.6  1  
Exp1  19871.06  0  
Exp1  11493.939  1  
Exp1  16992.04  0  
Exp1  14013.8  0  
Exp1  5653.08  1  
Exp1  7464.46  1  
Exp1  7974.5  1  
Exp1  7067.58  1  
Exp1  10520.6  1  
Exp1  15296.28  0  
Exp1  4979.86  1  
Exp1  4587.9  0  
Exp1  17638.2  1  
Exp1  7632.56  1  
Exp1  11321.74  1  
Exp1  16103.16  0  
Exp1  11270.08  1  
Exp1  15529.9795  0  
Exp1  10176.2  1  
Exp1  11992.5  1  
Exp1  7738.34  1  
Exp1  23802.959  0  
Exp1  16369.66  1  
Exp1  21040.379  1  
Exp1  24444.2  0  
Exp1  4166.42  0  
Exp1  21782.48  0  
Exp1  4560.02  0  
Exp1  5220.12  1  
Exp1  13406.18  1  
Exp1  15253.64  1  
Exp1  6118.02  1  
Exp1  18576.28  1  
Exp1  6309.9  1  
Exp1  6964.26  1  
Exp1  13585.76  0  
Exp1  8381.22  0  
Exp1  6162.3  1  
Exp1  6022.08  1  
Exp1  5043.0  0  
Exp1  6336.96  1  
Exp1  21229.8  1  
Exp1  12664.899  1  
Exp1  6746.14  1  
Exp1  12820.7  1  
Exp1  5899.9  1  
Exp1  22832.9  1  
Exp1  21210.12  0  
Exp1  15782.54  1  
Exp1  22790.26  1  
Exp1  30010.36  1  
Exp1  5844.96  1  
Exp1  17078.14  0  
Exp1  23508.58  1  
Exp1  6318.92  1  
Exp1  9416.06  1  
Exp1  7137.28  0  
Exp1  10186.86  1  
Exp1  7011.0  1  
Exp1  21858.74  0  
Exp1  6652.66  1  
Exp1  29893.92  1  
Exp1  9172.52  1  
Exp1  12295.08  1  
Exp1  6689.56  0  
Exp1  21534.02  1  
Exp1  6528.02  1  
Exp1  7298.0  1  
Exp1  9498.06  1  
Exp1  24775.48  0  
Exp1  13729.26  1  
Exp1  7422.64  1  
Exp1  5799.86  0  
Exp1  15532.439  1  
Exp1  18987.1  1  
Exp1  14382.8  1  
Exp1  9931.84  1  
Exp1  18173.66  0  
Exp1  17519.3  0  
Exp1  23148.6  1  
Exp1  7365.2397  1  
Exp1  9286.5  0  
Exp1  9048.7  1  
Exp1  12807.58  0  
Exp1  6896.1997  1  
Exp1  14145.82  1  
Exp1  27043.6  0  
Exp1  20681.22  0  
Exp1  8904.38  1  
Exp1  7240.6  0  
Exp1  14615.68  1  
Exp1  6298.42  1  
Exp1  20014.56  1  
Exp1  8472.24  1  
Exp1  7814.6  1  
Exp1  19680.82  1  
Exp1  28044.82  0  
Exp1  23848.06  1  
Exp1  23246.18  1  
Exp1  8286.1  1  
Exp1  30263.74  0  
Exp1  26179.32  0  
Exp1  6256.6  1  
Exp1  7293.9  1  
Exp1  8272.16  1  
Exp1  18605.8  1  
Exp1  6229.54  0  
Exp1  7744.9  1  
Exp1  7614.52  1  
Exp1  16154.82  1  
Exp1  14322.12  1  
Exp1  8471.42  1  
Exp1  5352.96  1  
Exp1  6571.48  1  
Exp1  7179.92  0  
Exp1  26233.44  0  
Exp1  9699.78  0  
Exp1  5826.1  1  
Exp1  11966.26  1  
Exp1  14600.92  1  
Exp1  8291.84  1  
Exp1  12532.06  1  
Exp1  9229.1  0  
Exp1  12100.74  1  
Exp1  14040.86  1  
Exp1  21575.02  0  
Exp1  11652.2  1  
Exp1  8748.58  0  
Exp1  8294.3  1  
Exp1  21560.26  0  
Exp1  11092.14  1  
Exp1  22779.6  0  
Exp1  5674.4  1  
Exp1  9900.68  1  
Exp1  8916.68  1  
Exp1  7188.94  1  
Exp1  14111.38  1  
Exp1  5870.38  0  
Exp1  19511.9  1  
Exp1  5812.98  0  
Exp1  22775.5  0  
Exp1  6937.1997  1  
Exp1  10595.22  1  
Exp1  7754.7397  0  
Exp1  5465.3  1  
Exp1  5464.48  0  
Exp1  5710.48  1  
Exp1  13370.92  1  
Exp1  10605.06  1  
Exp1  11019.16  1  
Exp1  19677.54  1  
Exp1  20835.379  1  
Exp1  6191.0  1  
Exp1  12327.88  1  
Exp1  7046.26  1  
Exp1  13418.4795  1  
Exp1  12799.38  1  
Exp1  11204.4795  1  
Exp1  6475.54  1  
Exp1  6880.62  1  
Exp1  6040.94  0  
Exp1  10678.86  1  
Exp1  13241.36  1  
Exp1  10172.1  1  
Exp1  4018.82  0  
Exp1  12994.54  1  
Exp1  6010.6  1  
Exp1  29600.36  1  
Exp1  25217.459  1  
Exp1  6714.16  1  
Exp1  24321.2  0  
Exp1  12683.76  1  
Exp1  4703.52  0  
Exp1  13502.939  1  
Exp1  6703.5  1  
Exp1  7735.06  1  
Exp1  8142.6  1  
Exp1  22167.879  0  
Exp1  14231.1  0  
Exp1  13853.899  0  
Exp1  12425.46  1  
Exp1  15783.359  1  
Exp1  6131.14  1  
Exp1  6026.18  1  
Exp1  13456.2  1  
Exp1  20081.8  1  
Exp1  4879.0  1  
Exp1  11297.96  1  
Exp1  6304.16  1  
Exp1  11973.64  1  
Exp1  7818.6997  1  
Exp1  21580.76  1  
Exp1  10646.88  1  
Exp1  11203.66  1  
Exp1  24600.82  0  
Exp1  28148.959  0  
Exp1  11731.74  1  
Exp1  7044.62  1  
Exp1  11735.02  0  
Exp1  5684.2397  1  
Exp1  10082.72  1  
Exp1  8381.22  1  
Exp1  11636.62  1  
Exp1  24919.799  0  
Exp1  6421.42  1  
Exp1  6441.92  1  
Exp1  19044.5  1  
Exp1  7841.66  0  
Exp1  5721.96  1  
Exp1  32861.5  0  
Exp1  5115.98  1  
Exp1  18718.959  0  
Exp1  6222.98  1  
Exp1  6334.5  1  
Exp1  18389.32  0  
Exp1  6362.38  1  
Exp1  5544.02  0  
Exp1  3535.84  1  
Exp1  10869.92  1  
Exp1  24236.74  0  
Exp1  5294.7397  0  
Exp1  23166.64  1  
Exp1  5930.2397  1  
Exp1  4830.62  0  
Exp1  8234.439  1  
Exp1  7533.34  1  
Exp1  8175.4  0  
Exp1  4935.58  0  
Exp1  7324.2397  1  
Exp1  21751.32  0  
Exp1  6468.98  0  
Exp1  14340.9795  1  
Exp1  7827.7197  1  
Exp1  10718.22  0  
Exp1  16067.08  0  
Exp1  6177.88  1  
Exp1  17070.76  1  
Exp1  12473.02  1  
Exp1  12176.18  1  
Exp1  11079.02  1  
Exp1  8815.0  1  
Exp1  5859.7197  1  
Exp1  21926.8  1  
Exp1  5649.8  1  
Exp1  6124.58  0  
Exp1  5252.1  1  
Exp1  8468.96  0  
Exp1  6437.82  1  
Exp1  5829.38  1  
Exp1  25517.58  0  
Exp1  4985.6  1  
Exp1  30393.299  1  
Exp1  34475.258  0  
Exp1  5177.48  1  
Exp1  5571.08  1  
Exp1  5932.6997  1  
Exp1  16377.04  1  
Exp1  7063.48  1  
Exp1  10270.5  1  
Exp1  11947.399  1  
Exp1  14591.08  1  
Exp1  6424.6997  1  
Exp1  7005.26  0  
Exp1  10891.24  1  
Exp1  11163.4795  1  
Exp1  30359.68  1  
Exp1  12716.56  1  
Exp1  7283.2397  1  
Exp1  6988.04  1  
Exp1  6846.18  1  
Exp1  8102.42  1  
Exp1  9599.74  1  
Exp1  22118.68  0  
Exp1  16869.86  1  
Exp1  5390.68  1  
Exp1  7566.96  1  
Exp1  6174.6  1  
Exp1  2600.22  1  
Exp1  8460.76  1  
Exp1  7202.06  0  
Exp1  14550.08  0  
Exp1  12929.76  1  
Exp1  12380.36  1  
Exp1  7368.52  1  
Exp1  7816.2397  1  
Exp1  28618.82  0  
Exp1  13066.7  1  
Exp1  6799.44  1  
Exp1  11721.899  1  
Exp1  22492.6  0  
Exp1  23746.379  0  
Exp1  7680.12  1  
Exp1  20409.8  0  
Exp1  31631.5  0  
Exp1  19847.28  1  
Exp1  15094.56  1  
Exp1  16493.48  0  
Exp1  5539.1  0  
Exp1  10414.0  1  
Exp1  23691.44  0  
Exp1  4459.16  0  
Exp1  10783.0  1  
Exp1  10113.06  1  
Exp1  6373.86  1  
Exp1  15271.68  1  
Exp1  8586.22  1  
Exp1  6986.4  0  
Exp1  8584.58  0  
Exp1  3925.3398  1  
Exp1  23555.32  0  
Exp1  19625.879  0  
Exp1  5961.4  0  
Exp1  8363.18  0  
Exp1  15995.74  1  
Exp1  12290.9795  0  
Exp1  25224.84  0  
Exp1  11741.58  1  
Exp1  5189.78  0  
Exp1  5487.44  1  
Exp1  10450.08  1  
Exp1  31881.6  0  
Exp1  19458.6  0  
Exp1  6412.4  1  
Exp1  6862.58  1  
Exp1  14082.68  0  
Exp1  28558.14  0  
Exp1  15423.38  1  
Exp1  6344.34  1  
Exp1  6227.9  1  
Exp1  14769.84  0  
Exp1  26486.82  1  
Exp1  12828.899  0  
Exp1  12262.28  1  
Exp1  15489.8  1  
Exp1  4793.7197  0  
Exp1  10380.38  1  
Exp1  7057.7397  1  
Exp1  6338.6  1  
Exp1  7532.52  1  
Exp1  24928.0  1  
Exp1  25540.54  0  
Exp1  4434.56  0  
Exp1  6744.5  1  
Exp1  12646.86  1  
Exp1  9080.68  1  
Exp1  14844.46  1  
Exp1  22842.74  0  
Exp1  5831.02  1  
Exp1  21205.2  0  
Exp1  6847.0  1  
Exp1  23888.24  1  
Exp1  6783.86  1  
Exp1  11521.82  1  
Exp1  7389.02  1  
Exp1  22162.959  1  
Exp1  10559.14  1  
Exp1  9304.54  1  
Exp1  8961.78  1  
Exp1  13315.16  1  
Exp1  6465.6997  1  
Exp1  3043.84  1  
Exp1  6215.6  1  
Exp1  5813.8  1  
Exp1  5458.7397  1  
Exp1  13642.34  1  
Exp1  13512.78  1  
Exp1  6059.8  0  
Exp1  18260.58  1  
Exp1  5849.06  1  
Exp1  16751.78  0  
Exp1  8366.46  1  
Exp1  7534.98  1  
Exp1  11188.9  1  
Exp1  26166.2  0  
Exp1  9612.04  1  
Exp1  13929.34  1  
Exp1  11369.3  0  
Exp1  21916.959  0  
Exp1  13039.64  1  
Exp1  8646.08  1  
Exp1  15440.6  1  
Exp1  5803.14  1  
Exp1  10272.14  1  
Exp1  10447.62  1  
Exp1  13657.1  1  
Exp1  37065.64  0  
Exp1  22454.879  1  
Exp1  15885.04  1  
Exp1  23267.5  1  
Exp1  7848.2197  1  
Exp1  21406.1  0  
Exp1  9391.46  0  
Exp1  6594.44  1  
Exp1  19561.92  0  
Exp1  6856.84  1  
Exp1  7134.82  1  
Exp1  23739.0  0  
Exp1  9687.4795  1  
Exp1  6772.38  1  
Exp1  21124.02  1  
Exp1  21795.6  0  
Exp1  12486.14  1  
Exp1  6450.12  1  
Exp1  18112.98  1  
Exp1  3198.82  0  
Exp1  4895.4  1  
Exp1  23840.68  1  
Exp1  18119.54  1  
Exp1  11393.899  1  
Exp1  13377.4795  1  
Exp1  23556.959  1  
Exp1  6554.26  1  
Exp1  6669.06  1  
Exp1  8366.46  1  
Exp1  5644.88  1  
Exp1  12956.0  1  
Exp1  6402.56  0  
Exp1  5275.06  1  
Exp1  6901.94  1  
Exp1  27547.08  1  
Exp1  11236.46  1  
Exp1  10712.4795  0  
Exp1  30135.0  0  
Exp1  13440.62  1  
Exp1  7424.28  1  
Exp1  5861.36  0  
Exp1  8992.939  1  
Exp1  14181.08  0  
Exp1  11426.7  0  
Exp1  23575.0  1  
Exp1  14240.939  1  
Exp1  29326.48  0  
Exp1  19480.74  1  
Exp1  3286.56  0  
Exp1  6547.6997  1  
Exp1  16600.9  1  
Exp1  13242.18  0  
Exp1  6298.42  1  
Exp1  6841.26  0  
Exp1  7589.1  0  
Exp1  10495.18  1  
Exp1  11841.62  0  
Exp1  8000.7397  1  
Exp1  6748.6  1  
Exp1  5369.36  1  
Exp1  6516.54  1  
Exp1  22322.86  1  
Exp1  5655.54  1  
Exp1  12055.64  1  
Exp1  35422.36  0  
Exp1  6678.08  1  
Exp1  28297.379  1  
Exp1  5843.32  0  
Exp1  13343.04  1  
Exp1  7592.38  1  
Exp1  9541.52  1  
Exp1  6283.66  1  
Exp1  9642.38  0  
Exp1  11685.0  1  
Exp1  25309.299  1  
Exp1  14953.52  1  
Exp1  11191.36  1  
Exp1  24523.74  0  
Exp1  20627.92  0  
Exp1  8846.16  1  
Exp1  20431.94  1  
Exp1  27857.04  0  
Exp1  10801.86  1  
Exp1  14830.52  1  
Exp1  42489.94  0  
Exp1  9836.72  1  
Exp1  10312.32  0  
Exp1  6267.26  1  
Exp1  9266.82  0  
Exp1  10390.22  1  
Exp1  21297.86  0  
Exp1  28004.64  0  
Exp1  7910.54  1  
Exp1  12746.08  1  
Exp1  5725.2397  1  
Exp1  6647.7397  1  
Exp1  6222.98  1  
Exp1  29290.4  1  
Exp1  6022.9  1  
Exp1  20102.3  0  
Exp1  8722.34  0  
Exp1  14837.08  1  
Exp1  11394.72  1  
Exp1  26743.48  1  
Exp1  6727.28  1  
Exp1  23619.28  0  
Exp1  15304.4795  1  
Exp1  20645.14  1  
Exp1  6304.16  1  
Exp1  21748.86  1  
Exp1  21523.36  0  
Exp1  11310.26  1  
Exp1  6531.3  1  
Exp1  26892.72  0  
Exp1  12494.34  1  
Exp1  15972.78  1  
Exp1  16126.939  1  
Exp1  14897.76  1  
Exp1  12493.52  0  
Exp1  11827.68  1  
Exp1  19607.84  0  
Exp1  4817.5  1  
Exp1  6607.56  1  
Exp1  9584.16  1  
Exp1  29412.58  0  
Exp1  26039.1  0  
Exp1  8648.54  1  
Exp1  11627.6  1  
Exp1  22390.92  1  
Exp1  17583.26  0  
Exp1  12181.92  1  
Exp1  25188.76  0  
Exp1  11090.5  1  
Exp1  23975.16  1  
Exp1  24754.98  0  
Exp1  23745.56  0  
Exp1  9691.58  1  
Exp1  20931.32  0  
Exp1  5477.6  0  
Exp1  13038.0  1  
Exp1  7002.8  1  
Exp1  14595.18  1  
Exp1  7239.78  1  
Exp1  14961.72  1  
Exp1  5642.42  0  
Exp1  11279.1  1  
Exp1  11247.12  0  
Exp1  10589.4795  1  
Exp1  8295.12  1  
Exp1  5858.08  1  
Exp1  12047.439  0  
Exp1  11552.9795  1  
Exp1  30818.879  0  
Exp1  10869.1  1  
Exp1  28207.18  1  
Exp1  15385.66  0  
Exp1  6129.5  1  
Exp1  6277.1  0  
Exp1  13956.399  1  
Exp1  23579.1  1  
Exp1  8717.42  1  
Exp1  12728.04  1  
Exp1  23197.799  1  
Exp1  9852.3  1  
Exp1  5033.98  1  
Exp1  5237.34  1  
Exp1  14022.82  1  
Exp1  13457.84  0  
Exp1  29281.379  0  
Exp1  20117.06  1  
Exp1  10728.06  1  
Exp1  6282.02  0  
Exp1  10615.72  1  
Exp1  19875.16  0  
Exp1  6775.66  0  
Exp1  6745.32  1  
Exp1  5055.3  1  
Exp1  12136.0  1  
Exp1  6297.6  1  
Exp1  11024.08  1  
Exp1  30343.28  0  
Exp1  21726.72  1  
Exp1  6339.42  1  
Exp1  6279.56  1  
Exp1  11658.76  1  
Exp1  7343.92  1  
Exp1  6109.82  1  
Exp1  27420.799  0  
Exp1  6779.76  1  
Exp1  14130.24  1  
Exp1  20428.66  0  
Exp1  6664.96  1  
Exp1  6109.0  1  
Exp1  7484.96  0  
Exp1  11036.38  1  
Exp1  5758.04  1  
Exp1  15253.64  0  
Exp1  13854.72  1  
Exp1  8164.7397  1  
Exp1  28314.6  0  
Exp1  16564.82  1  
Exp1  5316.88  1  
Exp1  7726.86  1  
Exp1  13959.68  0  
Exp1  5033.16  1  
Exp1  6279.56  0  
Exp1  14363.939  1  
Exp1  26992.76  0  
Exp1  7292.26  1  
Exp1  27957.08  1  
Exp1  10230.32  1  
Exp1  11260.24  1  
Exp1  11313.54  1  
Exp1  8895.36  0  
Exp1  11552.16  1  
Exp1  13260.22  1  
Exp1  15072.42  1  
Exp1  10754.3  0  
Exp1  20285.16  0  
Exp1  5626.02  0  
Exp1  5607.16  1  
Exp1  10675.58  0  
Exp1  21946.48  1  
Exp1  5293.1  1  
Exp1  5211.92  0  
Exp1  13392.24  0  
Exp1  6443.56  1  
Exp1  19616.86  0  
Exp1  8054.86  1  
Exp1  4678.1  1  
Exp1  8906.02  1  
Exp1  29895.56  0  
Exp1  7769.5  0  
Exp1  17968.66  0  
Exp1  6634.62  1  
Exp1  7693.2397  1  
Exp1  16029.359  1  
Exp1  11329.939  1  
Exp1  12400.86  1  
Exp1  23748.84  1  
Exp1  10103.22  1  
Exp1  8254.12  1  
Exp1  11699.76  1  
Exp1  5751.48  1  
Exp1  7039.6997  1  
Exp1  10615.72  1  
Exp1  6487.84  1  
Exp1  12912.54  1  
Exp1  27884.92  1  
Exp1  8309.06  1  
Exp1  10186.04  1  
Exp1  5635.04  1  
Exp1  14999.439  1  
Exp1  20140.02  0  
Exp1  22797.64  1  
Exp1  5640.78  1  
Exp1  14049.88  1  
Exp1  24048.14  0  
Exp1  6369.76  1  
Exp1  3350.52  1  
Exp1  6570.66  1  
Exp1  7104.48  0  
Exp1  12804.3  1  
Exp1  16832.14  1  
Exp1  21800.52  1  
Exp1  15565.24  1  
Exp1  23511.04  1  
Exp1  13932.62  0  
Exp1  29665.959  0  
Exp1  11021.62  1  
Exp1  25461.0  1  
Exp1  24373.68  1  
Exp1  24295.78  1  
Exp1  13721.06  1  
Exp1  15994.1  1  
Exp1  5378.38  1  
Exp1  18386.04  1  
Exp1  6677.26  1  
Exp1  6983.12  1  
Exp1  24910.78  1  
Exp1  11153.64  0  
Exp1  7902.34  1  
Exp1  11642.36  1  
Exp1  20944.44  0  
Exp1  26886.16  1  
Exp1  20922.3  0  
Exp1  8762.52  1  
Exp1  6270.54  0  
Exp1  8059.78  1  
Exp1  5187.32  1  
Exp1  6495.2197  1  
Exp1  366.54  0  
Exp1  6345.98  1  
Exp1  6454.2197  1  
Exp1  30142.379  0  
Exp1  8345.96  1  
Exp1  8218.86  1  
Exp1  13554.6  0  
Exp1  28791.02  0  
Exp1  11837.52  1  
Exp1  28508.94  0  
Exp1  11202.84  1  
Exp1  13659.56  0  
Exp1  19032.2  1  
Exp1  7124.98  1  
Exp1  9953.16  1  
Exp1  14072.02  1  
Exp1  18541.84  0  
Exp1  11722.72  1  
Exp1  4391.92  1  
Exp1  8544.4  1  
Exp1  13823.56  0  
Exp1  12386.1  0  
Exp1  23278.16  0  
Exp1  13002.74  1  
Exp1  19073.2  1  
Exp1  4874.9  0  
Exp1  10831.38  1  
Exp1  12190.12  1  
Exp1  21581.58  0  
Exp1  16112.18  1  
Exp1  4965.1  0  
Exp1  12892.04  1  
Exp1  13428.32  1  
Exp1  11206.12  1  
Exp1  8510.78  1  
Exp1  15286.439  1  
Exp1  9145.46  1  
Exp1  5047.1  1  
Exp1  7721.94  1  
Exp1  6306.62  1  
Exp1  4051.6199  1  
Exp1  7261.92  1  
Exp1  7193.04  0  
Exp1  6392.7197  1  
Exp1  7369.34  1  
Exp1  14562.38  0  
Exp1  21550.42  1  
Exp1  15561.96  1  
Exp1  7134.0  0  
Exp1  13179.86  0  
Exp1  25572.52  1  
Exp1  12356.58  0  
Exp1  5594.86  1  
Exp1  6994.6  1  
Exp1  12158.14  1  
Exp1  20507.379  0  
Exp1  18332.74  0  
Exp1  6468.98  1  
Exp1  21826.76  0  
Exp1  13184.78  0  
Exp1  11140.52  1  
Exp1  29236.28  1  
Exp1  17746.44  0  
Exp1  8615.74  1  
Exp1  13727.62  1  
Exp1  15873.56  1  
Exp1  12768.22  1  
Exp1  13450.46  1  
Exp1  20758.3  0  
Exp1  5619.46  1  
Exp1  11268.439  1  
Exp1  11243.02  1  
Exp1  26079.28  0  
Exp1  6303.34  0  
Exp1  7193.86  1  
Exp1  6506.6997  0  
Exp1  11306.16  1  
Exp1  20413.08  0  
Exp1  23218.299  0  
Exp1  5874.48  1  
Exp1  21001.02  1  
Exp1  8214.76  1  
Exp1  16596.8  0  
Exp1  8661.66  0  
Exp1  7199.6  1  
Exp1  5997.48  0  
Exp1  7931.04  1  
Exp1  25104.299  0  
Exp1  6979.84  0  
Exp1  12079.42  1  
Exp1  21825.94  0  
Exp1  14546.8  0  
Exp1  10067.14  1  
Exp1  6019.62  1  
Exp1  6175.42  0  
Exp1  20689.42  0  
Exp1  6331.2197  1  
Exp1  12163.88  1  
Exp1  8492.74  1  
Exp1  13198.72  1  
Exp1  6677.26  1  
Exp1  10793.66  1  
Exp1  13944.92  1  
Exp1  11893.28  1  
Exp1  22478.66  0  
Exp1  5174.2  1  
Exp1  13303.68  0  
Exp1  10499.28  1  
Exp1  25479.86  0  
Exp1  12261.46  1  
Exp1  29987.4  0  
Exp1  13748.12  1  
Exp1  7181.56  1  
Exp1  23707.02  0  
Exp1  14208.14  1  
Exp1  18596.78  1  
Exp1  7353.76  1  
Exp1  21891.54  0  
Exp1  26349.06  0  
Exp1  4381.26  1  
Exp1  6266.44  1  
Exp1  12153.22  1  
Exp1  6661.68  1  
Exp1  33662.64  0  
Exp1  8424.68  1  
Exp1  15281.52  1  
Exp1  9993.34  1  
Exp1  11238.1  1  
Exp1  7088.08  1  
Exp1  5380.84  1  
Exp1  10582.1  1  
Exp1  6805.18  1  
Exp1  26835.32  1  
Exp1  9992.52  1  
Exp1  20287.62  0  
Exp1  27996.44  1  
Exp1  8878.96  1  
Exp1  7177.46  1  
Exp1  12318.04  1  
Exp1  5861.36  1  
Exp1  6818.3  1  
Exp1  18664.02  1  
Exp1  6908.5  1  
Exp1  6703.5  1  
Exp1  10095.02  1  
Exp1  22532.78  1  
Exp1  5643.2397  0  
Exp1  7334.08  1  
Exp1  10004.82  0  
Exp1  24275.28  0  
Exp1  26779.56  1  
Exp1  6308.26  1  
Exp1  6566.56  1  
Exp1  5048.7397  1  
Exp1  12867.439  1  
Exp1  26239.18  1  
Exp1  12455.8  1  
Exp1  6387.8  1  
Exp1  6011.42  1  
Exp1  3689.18  1  
Exp1  6573.12  1  
Exp1  11789.96  1  
Exp1  23959.58  1  
Exp1  6295.14  1  
Exp1  6331.2197  0  
Exp1  6729.7397  0  
Exp1  6772.38  1  
Exp1  8073.7197  1  
Exp1  8910.12  1  
Exp1  4524.76  1  
Exp1  17688.22  1  
Exp1  7872.82  0  
Exp1  27800.459  1  
Exp1  12162.24  1  
Exp1  6444.38  0  
Exp1  21056.78  0  
Exp1  23342.12  0  
Exp1  6484.56  1  
Exp1  13373.38  0  
Exp1  11035.56  1  
Exp1  25586.459  0  
Exp1  24991.14  0  
Exp1  7097.1  1  
Exp1  26718.06  0  
Exp1  27912.799  1  
Exp1  27266.64  1  
Exp1  36017.68  1  
Exp1  11150.36  1  
Exp1  19333.14  1  
Exp1  11279.92  1  
Exp1  29540.5  1  
Exp1  10713.3  1  
Exp1  7042.16  1  
Exp1  14072.02  1  
Exp1  5866.28  1  
Exp1  6449.3  1  
Exp1  17601.3  0  
Exp1  7111.04  0  
Exp1  4897.04  1  
Exp1  7355.4  1  
Exp1  7015.1  1  
Exp1  14485.3  1  
Exp1  6491.12  1  
Exp1  6557.54  1  
Exp1  10902.72  1  
Exp1  7812.14  0  
Exp1  22486.86  0  
Exp1  7052.0  0  
Exp1  28593.4  0  
Exp1  20500.82  1  
Exp1  5756.4  1  
Exp1  16338.5  0  
Exp1  5478.42  0  
Exp1  9426.72  1  
Exp1  22431.92  0  
Exp1  6308.26  1  
Exp1  10252.46  1  
Exp1  9427.54  1  
Exp1  8426.32  1  
Exp1  22039.14  0  
Exp1  27762.74  0  
Exp1  12405.78  1  
Exp1  7973.6797  0  
Exp1  14108.1  1  
Exp1  6281.1997  0  
Exp1  11989.22  1  
Exp1  5638.32  1  
Exp1  6755.16  0  
Exp1  13864.56  1  
Exp1  5607.16  1  
Exp1  22312.2  0  
Exp1  11134.78  1  
Exp1  5611.26  1  
Exp1  8067.98  1  
Exp1  23389.68  0  
Exp1  7268.48  0  
Exp1  13053.58  0  
Exp1  7720.3  1  
Exp1  7005.26  0  
Exp1  30891.04  0  
Exp1  13569.36  1  
Exp1  5991.7397  0  
Exp1  5168.46  1  
Exp1  10336.92  1  
Exp1  6450.94  0  
Exp1  8731.36  1  
Exp1  23324.9  0  
Exp1  6523.1  0  
Exp1  7016.7397  1  
Exp1  22633.64  0  
Exp1  12727.22  0  
Exp1  5821.18  1  
Exp1  21645.54  1  
Exp1  5381.66  1  
Exp1  12332.8  1  
Exp1  3784.3  0  
Exp1  14367.22  1  
Exp1  11600.54  1  
Exp1  23170.74  0  
Exp1  13848.16  1  
Exp1  3275.9  1  
Exp1  21374.12  0  
Exp1  23229.78  0  
Exp1  10145.86  1  
Exp1  11361.92  1  
Exp1  1616.22  0  
Exp1  11257.78  1  
Exp1  7851.5  1  
Exp1  9596.46  1  
Exp1  16800.98  1  
Exp1  25362.6  0  
Exp1  24740.22  0  
Exp1  11084.76  1  
Exp1  5850.6997  1  
Exp1  12044.9795  1  
Exp1  5128.28  1  
Exp1  9259.439  1  
Exp1  9377.52  1  
Exp1  16303.24  1  
Exp1  15233.14  0  
Exp1  6574.76  1  
Exp1  6107.36  1  
Exp1  4063.0999  0  
Exp1  7175.0  1  
Exp1  9926.1  1  
Exp1  6670.6997  0  
Exp1  7106.94  1  
Exp1  11368.4795  1  
Exp1  11582.5  1  
Exp1  11129.04  1  
Exp1  22094.9  1  
Exp1  21471.7  1  
Exp1  7384.1  1  
Exp1  5995.02  1  
Exp1  12222.1  1  
Exp1  12521.399  0  
Exp1  6787.14  0  
Exp1  17281.5  0  
Exp1  11908.86  1  
Exp1  30785.26  1  
Exp1  9306.18  1  
Exp1  20178.56  1  
Exp1  14245.04  1  
Exp1  6340.2397  0  
Exp1  14338.52  1  
Exp1  13414.38  1  
Exp1  7422.64  1  
Exp1  11385.7  0  
Exp1  6568.1997  1  
Exp1  24003.86  0  
Exp1  20419.64  1  
Exp1  10351.68  1  
Exp1  7797.38  1  
Exp1  5866.28  1  
Exp1  11240.56  0  
Exp1  10746.1  0  
Exp1  8434.52  1  
Exp1  6979.02  1  
Exp1  23674.22  1  
Exp1  24153.1  0  
Exp1  4229.56  0  
Exp1  7381.64  1  
Exp1  5091.38  1  
Exp1  29185.44  0  
Exp1  7586.64  1  
Exp1  11302.88  0  
Exp1  14804.28  1  
Exp1  9017.54  0  
Exp1  14557.46  0  
Exp1  20311.4  1  
Exp1  22734.5  0  
Exp1  28088.28  0  
Exp1  19062.54  0  
Exp1  30485.959  0  
Exp1  10478.78  1  
Exp1  5539.1  1  
Exp1  6048.32  1  
Exp1  11435.72  1  
Exp1  24852.56  0  
Exp1  18896.9  1  
Exp1  6689.56  1  
Exp1  6992.96  1  
Exp1  8988.02  1  
Exp1  7585.0  0  
Exp1  10851.06  1  
Exp1  22993.62  1  
Exp1  8132.76  0  
Exp1  11068.36  1  
Exp1  31876.68  1  
Exp1  19743.959  1  
Exp1  15315.96  1  
Exp1  6591.98  1  
Exp1  8720.7  1  
Exp1  16058.88  1  
Exp1  16240.1  0  
Exp1  7730.96  1  
Exp1  6900.3  1  
Exp1  7954.82  1  
Exp1  8760.88  0  
Exp1  15694.8  1  
Exp1  9490.68  1  
Exp1  23772.62  0  
Exp1  10276.24  1  
Exp1  3072.54  0  
Exp1  22866.52  1  
Exp1  5759.68  0  
Exp1  12049.899  1  
Exp1  6510.8  1  
Exp1  6659.2197  0  
Exp1  9768.66  0  
Exp1  6555.9  0  
Exp1  10317.24  1  
Exp1  11231.54  1  
Exp1  10411.54  1  
Exp1  12026.12  1  
Exp1  26978.0  1  
Exp1  13887.52  0  
Exp1  23321.62  1  
Exp1  8145.06  0  
Exp1  7800.66  1  
Exp1  5104.5  1  
Exp1  7339.0  1  
Exp1  4757.64  1  
Exp1  10915.84  1  
Exp1  26214.58  1  
Exp1  22810.76  0  
Exp1  5689.98  1  
Exp1  12140.92  1  
Exp1  13826.02  1  
Exp1  3530.0999  0  
Exp1  6860.12  0  
Exp1  12319.68  1  
Exp1  5027.42  1  
Exp1  12520.58  1  
Exp1  12616.52  1  
Exp1  6653.48  0  
Exp1  15202.8  1  
Exp1  31362.54  0  
Exp1  7208.62  1  
Exp1  8772.36  1  
Exp1  21853.0  1  
Exp1  5495.64  1  
Exp1  8918.32  0  
Exp1  6483.7397  1  
Exp1  6334.5  1  
Exp1  2961.84  1  
Exp1  5408.7197  0  
Exp1  6737.94  1  
Exp1  14275.38  1  
Exp1  11601.36  0  
Exp1  7695.6997  1  
Exp1  8629.68  1  
Exp1  12536.16  1  
Exp1  3192.26  0  
Exp1  11253.68  1  
Exp1  5306.2197  0  
Exp1  3554.7  1  
Exp1  12864.16  1  
Exp1  6103.26  1  
Exp1  7465.28  1  
Exp1  12124.52  1  
Exp1  21224.879  1  
Exp1  6074.56  1  
Exp1  22559.02  1  
Exp1  10978.16  1  
Exp1  5737.54  1  
Exp1  13170.02  1  
Exp1  6127.04  0  
Exp1  11863.76  1  
Exp1  21092.86  0  
Exp1  3713.78  0  
Exp1  6232.82  1  
Exp1  21883.34  1  
Exp1  5700.64  1  
Exp1  6163.94  0  
Exp1  12665.72  0  
Exp1  8434.52  1  
Exp1  11534.12  1  
Exp1  13147.06  1  
Exp1  13889.16  1  
Exp1  30566.32  1  
Exp1  14252.42  1  
Exp1  11952.32  1  
Exp1  18016.22  1  
Exp1  6150.0  1  
Exp1  13342.22  1  
Exp1  21935.0  0  
Exp1  12937.96  1  
Exp1  11679.26  0  
Exp1  19408.58  1  
Exp1  15779.26  0  
Exp1  7260.28  0  
Exp1  9892.4795  1  
Exp1  10509.12  1  
Exp1  5252.1  0  
Exp1  20659.9  0  
Exp1  12667.36  0  
Exp1  10101.58  0  
Exp1  12104.02  1  
Exp1  11519.36  1  
Exp1  7010.18  1  
Exp1  5202.9  1  
Exp1  7135.64  1  
Exp1  13994.939  0  
Exp1  8810.08  0  
Exp1  16379.5  1  
Exp1  9805.56  1  
Exp1  15672.66  0  
Exp1  16889.54  1  
Exp1  29146.9  0  
Exp1  5203.7197  0  
Exp1  5744.92  1  
Exp1  7205.34  1  
Exp1  6962.62  1  
Exp1  8070.44  0  
Exp1  28208.82  1  
Exp1  6315.64  1  
Exp1  5676.86  1  
Exp1  7848.2197  1  
Exp1  18886.24  0  
Exp1  21795.6  1  
Exp1  7411.16  1  
Exp1  16996.14  1  
Exp1  27218.26  1  
Exp1  11353.72  1  
Exp1  13026.52  1  
Exp1  6473.9  1  
Exp1  9394.74  1  
Exp1  12911.72  1  
Exp1  10507.4795  1  
Exp1  32426.9  0  
Exp1  5361.98  1  
Exp1  13368.46  1  
Exp1  7362.78  1  
Exp1  7105.3  1  
Exp1  5463.66  1  
Exp1  4578.06  0  
Exp1  6253.32  1  
Exp1  7391.48  1  
Exp1  11773.56  1  
Exp1  7239.78  1  
Exp1  21247.02  0  
Exp1  10473.04  0  
Exp1  9352.92  1  
Exp1  7384.1  1  
Exp1  6821.58  1  
Exp1  19153.56  1  
Exp1  37038.58  0  
Exp1  21625.04  0  
Exp1  14691.12  0  
Exp1  11327.4795  1  
Exp1  11693.2  1  
Exp1  6226.26  1  
Exp1  15164.26  1  
Exp1  6195.92  1  
Exp1  5833.48  1  
Exp1  19912.06  0  
Exp1  16502.5  0  
Exp1  7852.32  1  
Exp1  28349.04  0  
Exp1  23087.92  1  
Exp1  11242.2  1  
Exp1  8300.86  1  
Exp1  17670.18  1  
Exp1  28742.64  1  
Exp1  6439.46  1  
Exp1  13306.14  1  
Exp1  3839.24  1  
Exp1  7020.02  0  
Exp1  20820.62  0  
Exp1  12976.5  1  
Exp1  7995.82  0  
Exp1  11327.4795  1  
Exp1  21124.02  1  
Exp1  6462.42  1  
Exp1  8591.14  1  
Exp1  6146.7197  0  
Exp1  10691.16  0  
Exp1  6490.3  0  
Exp1  5204.54  0  
Exp1  8419.76  1  
Exp1  12215.54  0  
Exp1  10068.78  1  
Exp1  21901.379  0  
Exp1  5056.94  1  
Exp1  5894.16  1  
Exp1  6676.44  1  
Exp1  4497.7  0  
Exp1  21104.34  0  
Exp1  21953.04  0  
Exp1  7539.9  1  
Exp1  14648.4795  1  
Exp1  13605.439  1  
Exp1  11737.4795  1  
Exp1  13353.7  1  
Exp1  9417.7  0  
Exp1  21441.36  1  
Exp1  13307.78  1  
Exp1  18656.64  0  
Exp1  15465.2  0  
Exp1  16804.26  1  
Exp1  8267.24  0  
Exp1  5061.86  0  
Exp1  21367.56  0  
Exp1  5870.38  0  
Exp1  6040.12  1  
Exp1  5098.76  1  
Exp1  15129.0  0  
Exp1  9889.2  1  
Exp1  10570.62  1  
Exp1  12991.26  1  
Exp1  7558.76  1  
Exp1  23113.34  1  
Exp1  9665.34  1  
Exp1  22505.72  0  
Exp1  8807.62  1  
Exp1  6881.44  0  
Exp1  6004.04  1  
Exp1  8995.4  1  
Exp1  10538.64  1  
Exp1  16587.78  1  
Exp1  5913.84  1  
Exp1  7719.48  1  
Exp1  25659.44  1  
Exp1  6376.32  1  
Exp1  6828.96  1  
Exp1  14826.42  1  
Exp1  8304.14  1  
Exp1  8031.9  0  
Exp1  23339.66  1  
Exp1  9979.4  1  
Exp1  19614.4  1  
Exp1  10417.28  1  
Exp1  7141.38  0  
Exp1  12136.82  1  
Exp1  19038.76  0  
Exp1  16470.52  1  
Exp1  6523.1  1  
Exp1  9899.86  1  
Exp1  7003.62  0  
Exp1  5033.98  1  
Exp1  5338.2  1  
Exp1  20547.56  1  
Exp1  8159.0  1  
Exp1  11288.939  1  
Exp1  7741.62  1  
Exp1  15041.26  1  
Exp1  28161.26  0  
Exp1  20714.84  0  
Exp1  9103.64  1  
Exp1  10923.22  0  
Exp1  12168.8  1  
Exp1  24914.879  0  
Exp1  5503.02  0  
Exp1  23322.44  0  
Exp1  14063.0  1  
Exp1  8302.5  1  
Exp1  5655.54  0  
Exp1  6649.38  1  
Exp1  11607.92  1  
Exp1  33367.44  1  
Exp1  10664.1  1  
Exp1  11729.28  1  
Exp1  8003.1997  1  
Exp1  21538.12  0  
Exp1  19032.2  1  
Exp1  24014.52  1  
Exp1  7338.18  1  
Exp1  7876.1  1  
Exp1  13015.04  1  
Exp1  6031.1  1  
Exp1  12204.06  1  
Exp1  6676.44  1  
Exp1  12619.8  1  
Exp1  7703.08  1  
Exp1  10108.96  1  
Exp1  13699.74  1  
Exp1  7102.02  1  
Exp1  6647.7397  1  
Exp1  31938.18  0  
Exp1  11100.34  0  
Exp1  6582.96  0  
Exp1  7143.84  1  
Exp1  9917.9  1  
Exp1  13242.18  1  
Exp1  12581.26  1  
Exp1  8559.16  1  
Exp1  15536.54  1  
Exp1  25210.9  0  
Exp1  5279.98  0  
Exp1  13818.64  1  
Exp1  15265.939  0  
Exp1  14824.78  0  
Exp1  19961.26  1  
Exp1  12960.1  1  
Exp1  33315.78  0  
Exp1  5900.7197  1  
Exp1  5060.2197  1  
Exp1  11370.939  0  
Exp1  6856.84  0  
Exp1  7732.6  1  
Exp1  12851.86  1  
Exp1  19152.74  1  
Exp1  14472.18  1  
Exp1  5529.26  1  
Exp1  6055.6997  1  
Exp1  4999.54  1  
Exp1  5453.0  1  
Exp1  12363.96  1  
Exp1  5811.34  1  
Exp1  25126.44  1  
Exp1  6209.04  1  
Exp1  8146.6997  0  
Exp1  6273.82  1  
Exp1  21283.1  1  
Exp1  20756.66  0  
Exp1  26539.299  0  
Exp1  9610.4  0  
Exp1  7656.34  1  
Exp1  5829.38  1  
Exp1  5644.06  1  
Exp1  7896.6  1  
Exp1  34771.28  0  
Exp1  5191.42  1  
Exp1  7195.5  1  
Exp1  6967.54  1  
Exp1  11530.02  1  
Exp1  7962.1997  1  
Exp1  18809.98  1  
Exp1  17923.56  1  
Exp1  13387.32  1  
Exp1  10757.58  1  
Exp1  7404.6  1  
Exp1  9455.42  0  
Exp1  13396.34  0  
Exp1  14978.12  1  
Exp1  7754.7397  1  
Exp1  25091.18  1  
Exp1  24359.74  0  
Exp1  13581.66  1  
Exp1  6081.94  0  
Exp1  29030.459  0  
Exp1  5343.94  1  
Exp1  5610.44  1  
Exp1  25794.74  1  
Exp1  7617.8  1  
Exp1  25618.44  0  
Exp1  9759.64  1  
Exp1  6347.62  1  
Exp1  8546.86  1  
Exp1  12705.899  1  
Exp1  5896.62  1  
Exp1  27258.44  1  
Exp1  7063.48  1  
Exp1  30768.04  0  
Exp1  7221.7397  1  
Exp1  21671.78  1  
Exp1  12881.38  1  
Exp1  20698.44  0  
Exp1  25256.82  1  
Exp1  6355.82  1  
Exp1  5589.12  0  
Exp1  6290.2197  1  
Exp1  6818.3  0  
Exp1  10700.18  1  
Exp1  6337.78  1  
Exp1  12395.939  1  
Exp1  5702.28  0  
Exp1  5796.58  1  
Exp1  25253.54  0  
Exp1  12814.14  1  
Exp1  16709.14  0  
Exp1  23607.799  0  
Exp1  28374.459  0  
Exp1  14450.04  1  
Exp1  11310.26  0  
Exp1  11758.8  0  
Exp1  23343.76  1  
Exp1  12821.52  1  
Exp1  14956.8  1  
Exp1  6386.98  0  
Exp1  21039.56  0  
Exp1  13593.96  1  
Exp1  6001.58  0  
Exp1  15879.3  1  
Exp1  6831.42  1  
Exp1  23362.62  0  
Exp1  9013.439  1  
Exp1  14822.32  1  
Exp1  7557.94  0  
Exp1  5320.98  0  
Exp1  7373.44  1  
Exp1  21747.22  0  
Exp1  8692.82  1  
Exp1  18636.14  0  
Exp1  17090.44  1  
Exp1  26845.98  0  
Exp1  6213.96  1  
Exp1  5506.3  0  
Exp1  6437.0  1  
Exp1  10709.2  1  
Exp1  4568.2197  1  
Exp1  10008.1  1  
Exp1  12406.6  0  
Exp1  8904.38  1  
Exp1  6140.16  1  
Exp1  5090.56  1  
Exp1  8247.56  1  
Exp1  25315.86  0  
Exp1  21456.94  0  
Exp1  4059.0  0  
Exp1  6880.62  1  
Exp1  12882.2  1  
Exp1  3802.34  1  
Exp1  4000.78  0  
Exp1  5932.6997  1  
Exp1  6272.18  1  
Exp1  5231.6  0  
Exp1  8989.66  1  
Exp1  10724.78  1  
Exp1  15953.1  0  
Exp1  25178.92  1  
Exp1  6236.1  1  
Exp1  11252.86  1  
Exp1  27385.54  0  
Exp1  34039.84  0  
Exp1  4600.2  0  
Exp1  8832.22  1  
Exp1  22337.62  0  
Exp1  21969.44  1  
Exp1  7898.2397  1  
Exp1  6224.62  1  
Exp1  10132.74  1  
Exp1  22095.72  1  
Exp1  30755.74  1  
Exp1  23830.02  0  
Exp1  22472.1  0  
Exp1  26381.86  1  
Exp1  6086.04  1  
Exp1  23397.06  1  
Exp1  14008.88  0  
Exp1  5361.98  0  
Exp1  5491.54  1  
Exp1  8435.34  1  
Exp1  9268.46  0  
Exp1  12003.9795  1  
Exp1  25643.04  1  
Exp1  22674.64  1  
Exp1  13984.28  1  
Exp1  5406.26  0  
Exp1  7377.54  1  
Exp1  7475.94  1  
Exp1  6754.34  1  
Exp1  9683.38  1  
Exp1  20828.0  1  
Exp1  7761.3  1  
Exp1  19490.58  1  
Exp1  10150.78  1  
Exp1  12211.439  1  
Exp1  16925.62  1  
Exp1  8962.6  1  
Exp1  11566.92  0  
Exp1  5645.6997  0  
Exp1  19664.42  1  
Exp1  20745.18  1  
Exp1  5369.36  0  
Exp1  16186.8  1  
Exp1  11869.5  0  
Exp1  16127.76  1  
Exp1  13413.56  0  
Exp1  23944.82  0  
Exp1  16618.12  1  
Exp1  13082.28  1  
Exp1  5344.76  1  
Exp1  13630.04  1  
Exp1  5304.58  1  
Exp1  8441.08  1  
Exp1  25748.82  0  
Exp1  28353.14  0  
Exp1  8704.3  1  
Exp1  5800.68  1  
Exp1  11456.22  0  
Exp1  25201.879  0  
Exp1  22821.42  1  
Exp1  21437.26  0  
Exp1  25265.02  0  
Exp1  6678.9  1  
Exp1  9541.52  1  
Exp1  12929.76  1  
Exp1  8558.34  1  
Exp1  6368.12  1  
Exp1  22636.1  0  
Exp1  2804.4  0  
Exp1  7571.06  0  
Exp1  12682.939  1  
Exp1  10463.2  1  
Exp1  9365.22  1  
Exp1  6847.82  1  
Exp1  7835.1  0  
Exp1  12089.26  1  
Exp1  5327.54  1  
Exp1  7093.82  1  
Exp1  10628.84  1  
Exp1  9142.18  0  
Exp1  28376.92  0  
Exp1  5480.06  1  
Exp1  4194.3  1  
Exp1  5486.62  1  
Exp1  14235.2  0  
Exp1  4071.3  0  
Exp1  10970.78  1  
Exp1  3355.44  0  
Exp1  20125.26  1  
Exp1  15189.68  1  
Exp1  23939.9  0  
Exp1  12951.08  1  
Exp1  5257.84  1  
Exp1  10953.56  0  
Exp1  10893.7  1  
Exp1  6741.2197  1  
Exp1  5685.88  1  
Exp1  23757.04  0  
Exp1  20039.98  1  
Exp1  6098.34  1  
Exp1  9241.4  0  
Exp1  22219.54  1  
Exp1  11802.26  1  
Exp1  10769.88  1  
Exp1  26390.06  1  
Exp1  7954.82  1  
Exp1  21261.78  1  
Exp1  7303.7397  1  
Exp1  7553.84  1  
Exp1  5904.0  1  
Exp1  5840.04  1  
Exp1  10695.26  1  
Exp1  13897.36  1  
Exp1  9926.1  1  
Exp1  6464.06  1  
Exp1  7380.82  1  
Exp1  21403.64  1  
Exp1  18239.26  1  
Exp1  3274.26  1  
Exp1  12634.56  0  
Exp1  13088.02  0  
Exp1  5039.7197  1  
Exp1  6142.62  1  
Exp1  15310.22  0  
Exp1  22707.44  0  
Exp1  6457.5  1  
Exp1  6854.38  1  
Exp1  9145.46  1  
Exp1  21538.94  0  
Exp1  22499.98  0  
Exp1  6400.92  1  
Exp1  6382.06  1  
Exp1  10975.7  1  
Exp1  24167.04  1  
Exp1  7064.3  0  
Exp1  24568.84  0  
Exp1  7913.0  1  
Exp1  12553.38  1  
Exp1  6587.06  0  
Exp1  10655.08  1  
Exp1  5307.86  1  
Exp1  8384.5  1  
Exp1  7548.92  1  
Exp1  8695.28  0  
Exp1  14708.34  1  
Exp1  10773.16  0  
Exp1  8901.92  1  
Exp1  11509.52  1  
Exp1  22820.6  0  
Exp1  14912.52  1  
Exp1  24801.72  1  
Exp1  6329.58  1  
Exp1  19112.56  1  
Exp1  26379.4  0  
Exp1  5138.12  1  
Exp1  28405.62  0  
Exp1  6313.18  1  
Exp1  14069.56  0  
Exp1  10669.02  0  
Exp1  13462.76  1  
Exp1  9867.88  1  
Exp1  12825.62  0  
Exp1  11812.92  1  
Exp1  30189.94  0  
Exp1  26201.459  0  
Exp1  10704.28  1  
Exp1  10740.36  1  
Exp1  5588.3  0  
Exp1  15909.64  0  
Exp1  8100.78  1  
Exp1  6449.3  0  
Exp1  9243.04  1  
Exp1  5753.94  0  
Exp1  5928.6  1  
Exp1  19313.459  1  
Exp1  26495.02  0  
Exp1  6532.94  1  
Exp1  10956.84  1  
Exp1  11667.78  1  
Exp1  6208.2197  0  
Exp1  13252.02  1  
Exp1  12997.0  1  
Exp1  10679.68  0  
Exp1  13841.6  0  
Exp1  3870.4  1  
Exp1  11229.08  1  
Exp1  8377.939  1  
Exp1  12122.88  1  
Exp1  6140.16  1  
Exp1  18245.0  0  
Exp1  6433.7197  1  
Exp1  12391.84  1  
Exp1  25570.879  0  
Exp1  8216.4  1  
Exp1  5987.64  0  
Exp1  9287.32  1  
Exp1  12118.78  1  
Exp1  9780.14  1  
Exp1  8004.02  1  
Exp1  21725.08  0  
Exp1  8746.939  0  
Exp1  5609.62  1  
Exp1  14634.54  1  
Exp1  5156.98  0  
Exp1  4982.32  0  
Exp1  9881.82  1  
Exp1  11913.78  1  
Exp1  21856.28  0  
Exp1  8807.62  0  
Exp1  9735.04  1  
Exp1  7702.26  1  
Exp1  6418.14  0  
Exp1  12558.3  1  
Exp1  7587.46  1  
Exp1  5448.9  1  
Exp1  5846.6  0  
Exp1  7313.58  1  
Exp1  6434.54  1  
Exp1  5427.58  0  
Exp1  14901.86  1  
Exp1  6151.64  0  
Exp1  15352.86  1  
Exp1  7527.6  1  
Exp1  27160.86  0  
Exp1  6609.1997  1  
Exp1  25126.44  1  
Exp1  25428.2  0  
Exp1  14191.74  1  
Exp1  6441.92  1  
Exp1  26379.4  1  
Exp1  6765.0  0  
Exp1  8382.04  1  
Exp1  10914.2  1  
Exp1  24100.62  1  
Exp1  7841.66  0  
Exp1  10714.12  1  
Exp1  12682.939  1  
Exp1  13507.04  1  
Exp1  4287.78  1  
Exp1  22965.74  1  
Exp1  26251.48  0  
Exp1  18944.459  1  
Exp1  5946.64  1  
Exp1  6915.88  1  
Exp1  6902.76  1  
Exp1  4461.62  0  
Exp1  22651.68  1  
Exp1  8947.02  1  
Exp1  6158.1997  1  
Exp1  20419.64  1  
Exp1  5879.4  0  
Exp1  10668.2  1  
Exp1  26472.879  1  
Exp1  7328.34  1  
Exp1  27857.04  0  
Exp1  6954.42  0  
Exp1  10468.939  0  
Exp1  11154.46  1  
Exp1  7396.4  1  
Exp1  10040.08  1  
Exp1  10978.9795  1  
Exp1  41310.78  0  
Exp1  3478.44  1  
Exp1  7568.6  0  
Exp1  5583.38  1  
Exp1  5318.52  0  
Exp1  11009.32  1  
Exp1  25875.92  1  
Exp1  4802.7397  0  
Exp1  13920.32  1  
Exp1  7595.66  1  
Exp1  16081.84  0  
Exp1  11835.06  1  
Exp1  8906.84  1  
Exp1  29376.5  0  
Exp1  10982.26  1  
Exp1  16065.439  0  
Exp1  32554.82  0  
Exp1  13013.399  0  
Exp1  19748.879  1  
Exp1  11406.2  1  
Exp1  18730.44  1  
Exp1  7678.48  1  
Exp1  10677.22  1  
Exp1  6834.6997  1  
Exp1  8503.4  1  
Exp1  7076.6  1  
Exp1  13279.08  0  
Exp1  4628.08  1  
Exp1  5903.18  1  
Exp1  18395.879  1  
Exp1  18403.26  1  
Exp1  6508.34  1  
Exp1  6323.84  0  
Exp1  12172.08  1  
Exp1  14204.86  1  
Exp1  13998.22  1  
Exp1  17264.28  0  
Exp1  5848.2397  1  
Exp1  12984.7  0  
Exp1  6716.62  1  
Exp1  5989.28  1  
Exp1  14925.64  0  
Exp1  12232.76  1  
Exp1  17928.48  0  
Exp1  6607.56  1  
Exp1  23747.2  0  
Exp1  4559.2  0  
Exp1  5719.5  1  
Exp1  15584.92  1  
Exp1  6591.16  0  
Exp1  7424.28  1  
Exp1  10306.58  0  
Exp1  11703.86  1  
Exp1  6911.78  1  
Exp1  7020.02  0  
Exp1  5703.1  1  
Exp1  10223.76  0  
Exp1  11202.02  1  
Exp1  12678.84  0  
Exp1  8398.439  1  
Exp1  7126.62  1  
Exp1  21884.16  0  
Exp1  29725.82  1  
Exp1  7557.94  0  
Exp1  20504.92  1  
Exp1  28257.2  1  
Exp1  14336.06  1  
Exp1  6573.94  1  
Exp1  7718.66  0  
Exp1  6086.04  1  
Exp1  5560.42  1  
Exp1  5949.1  0  
Exp1  10627.2  0  
Exp1  9279.12  0  
Exp1  7614.52  1  
Exp1  5641.6  1  
Exp1  5512.86  0  
Exp1  13269.24  1  
Exp1  7271.76  1  
Exp1  11023.26  0  
Exp1  10965.04  1  
Exp1  6983.12  1  
Exp1  5675.2197  1  
Exp1  6929.0  1  
Exp1  11166.76  1  
Exp1  5368.54  1  
Exp1  7505.46  1  
Exp1  9972.84  0  
Exp1  10536.18  1  
Exp1  6295.14  1  
Exp1  9188.92  1  
Exp1  8087.66  1  
Exp1  8097.5  1  
Exp1  5700.64  0  
Exp1  14987.14  1  
Exp1  6195.1  1  
Exp1  11975.28  1  
Exp1  4400.12  1  
Exp1  15282.34  1  
Exp1  20551.66  0  
Exp1  25703.72  0  
Exp1  6155.7397  1  
Exp1  6914.2397  0  
Exp1  6645.28  1  
Exp1  7969.58  1  
Exp1  20382.74  0  
Exp1  27306.82  1  
Exp1  5162.7197  1  
Exp1  15902.26  0  
Exp1  10985.54  1  
Exp1  12117.14  1  
Exp1  9802.28  1  
Exp1  19009.24  0  
Exp1  14459.88  0  
Exp1  17764.48  0  
Exp1  12122.06  1  
Exp1  12044.16  1  
Exp1  21966.98  0  
Exp1  8537.02  0  
Exp1  11775.2  0  
Exp1  4368.96  1  
Exp1  22389.28  1  
Exp1  10381.2  0  
Exp1  9861.32  1  
Exp1  23269.14  1  
Exp1  10530.439  0  
Exp1  5418.56  1  
Exp1  24304.799  0  
Exp1  6437.0  1  
Exp1  5162.7197  1  
Exp1  10567.34  1  
Exp1  29421.6  1  
Exp1  7858.06  0  
Exp1  36658.1  0  
Exp1  6209.04  1  
Exp1  12865.8  0  
Exp1  28832.02  0  
Exp1  6525.56  1  
Exp1  11675.9795  1  
Exp1  6300.06  1  
Exp1  21889.9  1  
Exp1  6416.5  1  
Exp1  4813.4  1  
Exp1  5917.94  1  
Exp1  7704.7197  1  
Exp1  7443.14  1  
Exp1  5773.62  1  
Exp1  7498.08  0  
Exp1  21219.959  0  
Exp1  11110.18  1  
Exp1  13274.9795  1  
Exp1  32175.98  0  
Exp1  12049.899  1  
Exp1  11919.52  1  
Exp1  6751.88  0  
Exp1  10237.7  1  
Exp1  7452.98  1  
Exp1  6582.96  0  
Exp1  25276.5  0  
Exp1  13238.08  1  
Exp1  7093.0  1  
Exp1  10295.1  1  
Exp1  11330.76  1  
Exp1  27865.24  0  
Exp1  15170.0  1  
Exp1  9010.16  1  
Exp1  23405.26  1  
Exp1  28673.76  0  
Exp1  12532.88  0  
Exp1  13129.84  0  
Exp1  5421.84  1  
Exp1  22755.82  1  
Exp1  23397.06  1  
Exp1  6766.64  1  
Exp1  5316.88  0  
Exp1  20773.879  0  
Exp1  26172.76  0  
Exp1  5554.68  1  
Exp1  6886.36  1  
Exp1  26899.28  0  
Exp1  11175.78  1  
Exp1  12365.6  1  
Exp1  10327.9  1  
Exp1  6815.84  1  
Exp1  6085.2197  0  
Exp1  24645.1  1  
Exp1  7291.44  1  
Exp1  10970.78  1  
Exp1  3518.6199  0  
Exp1  25162.52  1  
Exp1  23843.14  0  
Exp1  6121.3  1  
Exp1  19357.74  0  
Exp1  24527.02  1  
Exp1  5844.96  1  
Exp1  5815.44  1  
Exp1  11916.24  1  
Exp1  5628.48  0  
Exp1  12854.32  1  
Exp1  13252.02  1  
Exp1  8622.3  0  
Exp1  6222.16  1  
Exp1  17725.94  1  
Exp1  6671.52  1  
Exp1  13322.54  1  
Exp1  14423.8  1  
Exp1  22968.2  0  
Exp1  26408.1  1  
Exp1  6401.7397  0  
Exp1  10515.68  0  
Exp1  10421.38  1  
Exp1  14137.62  1  
Exp1  21610.28  0  
Exp1  7267.66  1  
Exp1  9615.32  0  
Exp1  16003.12  1  
Exp1  6757.62  1  
Exp1  12783.8  1  
Exp1  28623.74  1  
Exp1  29612.66  0  
Exp1  5667.84  1  
Exp1  6437.82  1  
Exp1  6172.96  1  
Exp1  24065.36  1  
Exp1  12367.24  1  
Exp1  7581.7197  1  
Exp1  10952.74  1  
Exp1  4039.32  0  
Exp1  10312.32  1  
Exp1  6382.88  1  
Exp1  11566.92  1  
Exp1  7018.38  1  
Exp1  6622.32  1  
Exp1  7669.46  1  
Exp1  24882.08  1  
Exp1  21597.98  0  
Exp1  52.48  0  
Exp1  6342.6997  1  
Exp1  15692.34  0  
Exp1  7536.62  0  
Exp1  4519.02  1  
Exp1  18533.64  1  
Exp1  19060.9  0  
Exp1  6058.16  1  
Exp1  11489.02  0  
Exp1  26600.799  1  
Exp1  6663.32  1  
Exp1  8231.9795  1  
Exp1  19149.459  0  
Exp1  23505.299  0  
Exp1  20568.06  0  
Exp1  18429.5  1  
Exp1  23850.52  0  
Exp1  5480.06  1  
Exp1  14077.76  1  
Exp1  8365.64  1  
Exp1  20267.12  1  
Exp1  6988.04  1  
Exp1  10861.72  1  
Exp1  22470.459  0  
Exp1  9666.9795  1  
Exp1  19410.22  1  
Exp1  5571.08  1  
Exp1  11580.86  1  
Exp1  6480.46  1  
Exp1  19542.24  1  
Exp1  7052.0  1  
Exp1  33126.36  0  
Exp1  27269.1  1  
Exp1  11578.399  1  
Exp1  9061.0  1  
Exp1  13281.54  0  
Exp1  22336.8  0  
Exp1  22455.7  0  
Exp1  26207.2  1  
Exp1  14181.08  1  
Exp1  19297.06  1  
Exp1  7052.82  1  
Exp1  20750.1  0  
Exp1  24522.92  0  
Exp1  6266.44  1  
Exp1  16936.28  0  
Exp1  27380.62  0  
Exp1  8743.66  1  
Exp1  32996.8  0  
Exp1  15841.58  1  
Exp1  5578.46  0  
Exp1  14620.6  1  
Exp1  5708.84  1  
Exp1  6316.46  1  
Exp1  6279.56  1  
Exp1  6543.6  0  
Exp1  7785.9  1  
Exp1  10527.9795  1  
Exp1  12983.06  1  
Exp1  6169.68  1  
Exp1  22641.84  0  
Exp1  16081.02  1  
Exp1  25947.26  0  
Exp1  27949.7  1  
Exp1  9129.88  1  
Exp1  28031.7  0  
Exp1  21005.94  1  
Exp1  16918.24  0  
Exp1  14694.399  1  
Exp1  12882.2  0  
Exp1  18987.1  0  
Exp1  15953.1  1  
Exp1  41692.08  0  
Exp1  12008.08  0  
Exp1  30556.48  0  
Exp1  22901.78  1  
Exp1  32431.82  0  
Exp1  9346.36  1  
Exp1  15545.56  1  
Exp1  19631.62  0  
Exp1  6092.6  1  
Exp1  5988.46  1  
Exp1  5624.38  1  
Exp1  24536.86  1  
Exp1  23944.0  0  
Exp1  21607.0  1  
Exp1  13998.22  1  
Exp1  34538.4  1  
Exp1  19607.02  1  
Exp1  20085.9  1  
Exp1  25662.72  1  
Exp1  4678.92  1  
Exp1  10246.72  1  
Exp1  25022.299  0  
Exp1  6049.14  1  
Exp1  7173.36  1  
Exp1  12864.16  1  
Exp1  5986.82  1  
Exp1  11140.52  1  
Exp1  6578.04  1  
Exp1  14705.06  1  
Exp1  10163.9  1  
Exp1  27524.12  0  
Exp1  12646.04  1  
Exp1  13505.399  0  
Exp1  20140.84  0  
Exp1  12359.04  1  
Exp1  18035.08  1  
Exp1  15597.22  1  
Exp1  28719.68  1  
Exp1  8347.6  1  
Exp1  30688.5  1  
Exp1  16828.86  1  
Exp1  7968.76  0  
Exp1  19243.76  1  
Exp1  6195.92  0  
Exp1  22709.9  1  
Exp1  15803.04  0  
Exp1  7576.8  1  
Exp1  12928.12  1  
Exp1  12486.14  1  
Exp1  20671.379  0  
Exp1  12885.4795  1  
Exp1  7282.42  1  
Exp1  8742.02  1  
Exp1  12970.76  0  
Exp1  5923.68  1  
Exp1  14465.62  0  
Exp1  13094.58  1  
Exp1  3430.06  0  
Exp1  11183.9795  1  
Exp1  8401.72  1  
Exp1  27798.82  0  
Exp1  24031.74  0  
Exp1  7348.02  1  
Exp1  14527.12  1  
Exp1  7595.66  1  
Exp1  27312.56  1  
Exp1  13434.88  1  
Exp1  3799.06  0  
Exp1  2912.64  0  
Exp1  6427.16  1  
Exp1  5612.08  1  
Exp1  10209.0  0  
Exp1  5969.6  0  
Exp1  15004.36  1  
Exp1  9069.2  1  
Exp1  7566.14  1  
Exp1  16477.08  1  
Exp1  11726.0  1  
Exp1  28327.72  0  
Exp1  18356.52  0  
Exp1  8218.04  1  
Exp1  10186.04  1  
Exp1  25120.7  0  
Exp1  18972.34  0  
Exp1  13844.06  1  
Exp1  5662.1  0  
Exp1  10186.04  1  
Exp1  7901.52  1  
Exp1  8589.5  0  
Exp1  4860.14  1  
Exp1  7324.2397  1  
Exp1  5141.4  1  
Exp1  10217.2  0  
Exp1  21090.4  1  
Exp1  20295.0  0  
Exp1  14514.0  1  
Exp1  12120.42  1  
Exp1  12981.42  1  
Exp1  7229.94  1  
Exp1  21233.08  0  
Exp1  13917.86  0  
Exp1  17785.8  0  
Exp1  7952.36  1  
Exp1  29615.94  1  
Exp1  16522.18  0  
Exp1  5972.88  1  
Exp1  6241.84  1  
Exp1  7699.8  1  
Exp1  22021.1  1  
Exp1  9789.9795  1  
Exp1  8306.6  1  
Exp1  7717.84  0  
Exp1  25987.44  0  
Exp1  6072.92  1  
Exp1  25078.879  0  
Exp1  5043.82  1  
Exp1  8423.86  1  
Exp1  14616.5  1  
Exp1  7456.26  1  
Exp1  4848.66  0  
Exp1  25431.48  1  
Exp1  7757.1997  0  
Exp1  24003.04  0  
Exp1  27261.72  0  
Exp1  5971.2397  1  
Exp1  31223.14  1  
Exp1  14387.72  1  
Exp1  22750.08  1  
Exp1  21957.14  1  
Exp1  5622.7397  1  
Exp1  20735.34  1  
Exp1  12441.04  1  
Exp1  9137.26  1  
Exp1  6210.68  1  
Exp1  20241.7  1  
Exp1  5446.44  1  
Exp1  19676.72  0  
Exp1  6486.1997  1  
Exp1  11912.96  1  
Exp1  6632.98  1  
Exp1  6720.7197  1  
Exp1  11605.46  0  
Exp1  28525.34  1  
Exp1  23374.92  0  
Exp1  11070.0  1  
Exp1  10082.72  1  
Exp1  15369.26  1  
Exp1  21092.86  1  
Exp1  11769.46  1  
Exp1  24092.42  1  
Exp1  11859.66  1  
Exp1  7285.6997  1  
Exp1  6375.5  1  
Exp1  12695.24  1  
Exp1  11566.1  0  
Exp1  7985.98  1  
Exp1  12737.06  1  
Exp1  26128.48  0  
Exp1  10992.1  1  
Exp1  6487.02  1  
Exp1  25820.98  1  
Exp1  6064.7197  1  
Exp1  21274.9  1  
Exp1  24732.02  0  
Exp1  25233.04  1  
Exp1  9763.74  1  
Exp1  23001.0  0  
Exp1  7247.98  1  
Exp1  4815.86  1  
Exp1  11466.06  1  
Exp1  14560.74  1  
Exp1  10573.08  1  
Exp1  11293.04  1  
Exp1  26558.16  0  
Exp1  8505.86  1  
Exp1  5741.64  1  
Exp1  11417.68  1  
Exp1  18850.98  1  
Exp1  11452.939  1  
Exp1  17387.28  0  
Exp1  6057.34  0  
Exp1  16294.22  1  
Exp1  7232.4  1  
Exp1  6232.82  1  
Exp1  6460.78  1  
Exp1  24492.58  1  
Exp1  9304.54  1  
Exp1  27422.44  0  
Exp1  29969.36  0  
Exp1  21986.66  1  
Exp1  3387.42  0  
Exp1  20695.16  1  
Exp1  8195.9  1  
Exp1  16303.24  0  
Exp1  29851.28  0  
Exp1  6497.68  0  
Exp1  17389.74  0  
Exp1  12588.64  1  
Exp1  24688.56  0  
Exp1  12705.899  1  
Exp1  11920.34  0  
Exp1  18790.3  1  
Exp1  11718.62  1  
Exp1  6710.06  0  
Exp1  12099.1  1  
Exp1  9255.34  1  
Exp1  25448.7  1  
Exp1  6871.6  1  
Exp1  7161.06  1  
Exp1  11420.96  1  
Exp1  6664.14  0  
Exp1  11766.18  1  
Exp1  20121.16  0  
Exp1  28453.18  0  
Exp1  5658.82  1  
Exp1  19998.16  0  
Exp1  7330.8  0  
Exp1  3886.8  1  
Exp1  12189.3  1  
Exp1  14833.8  1  
Exp1  24684.459  1  
Exp1  12608.32  0  
Exp1  24421.24  1  
Exp1  6925.7197  1  
Exp1  30002.98  0  
Exp1  21177.32  0  
Exp1  25794.74  0  
Exp1  4719.92  0  
Exp1  21582.4  0  
Exp1  4167.2397  1  
Exp1  13015.04  1  
Exp1  27726.66  0  
Exp1  11394.72  1  
Exp1  10842.04  1  
Exp1  30238.32  0  
Exp1  19749.7  0  
Exp1  15298.74  0  
Exp1  7250.44  1  
Exp1  12298.36  1  
Exp1  5422.66  1  
Exp1  10414.82  1  
Exp1  18163.82  0  
Exp1  12602.58  0  
Exp1  8413.2  1  
Exp1  17736.6  1  
Exp1  29789.78  1  
Exp1  12699.34  0  
Exp1  12630.46  1  
Exp1  5791.66  1  
Exp1  13489.82  1  
Exp1  10099.939  1  
Exp1  6468.16  1  
Exp1  11070.82  1  
Exp1  21976.0  0  
Exp1  11260.24  1  
Exp1  5070.88  1  
Exp1  14169.6  1  
Exp1  5079.08  1  
Exp1  6613.3  1  
Exp1  4631.36  1  
Exp1  5774.44  1  
Exp1  6061.44  0  
Exp1  24409.76  0  
Exp1  20853.42  1  
Exp1  20607.42  1  
Exp1  7654.6997  1  
Exp1  12683.76  1  
Exp1  27660.24  0  
Exp1  30666.36  0  
Exp1  26144.879  0  
Exp1  19439.74  1  
Exp1  9843.28  1  
Exp1  25309.299  1  
Exp1  23087.1  1  
Exp1  39085.3  0  
Exp1  21465.14  1  
Exp1  10544.38  1  
Exp1  10204.9  1  
Exp1  11241.38  0  
Exp1  22464.72  1  
Exp1  11592.34  1  
Exp1  11704.68  1  
Exp1  7410.34  1  
Exp1  14217.16  1  
Exp1  5742.46  1  
Exp1  5179.12  1  
Exp1  7546.46  1  
Exp1  18343.4  1  
Exp1  10270.5  1  
Exp1  10137.66  1  
Exp1  21259.32  0  
Exp1  10833.84  1  
Exp1  17585.72  1  
Exp1  7256.18  1  
Exp1  7740.8  1  
Exp1  18652.54  1  
Exp1  5678.5  0  
Exp1  12216.36  1  
Exp1  10462.38  1  
Exp1  5513.68  1  
Exp1  5156.16  1  
Exp1  5933.52  1  
Exp1  9521.84  1  
Exp1  20163.8  0  
Exp1  23353.6  1  
Exp1  5129.92  1  
Exp1  28408.08  0  
Exp1  23497.92  0  
Exp1  31087.02  1  
Exp1  7556.3  1  
Exp1  15343.84  0  
Exp1  7739.98  1  
Exp1  7082.34  1  
Exp1  21641.44  0  
Exp1  12584.54  0  
Exp1  11041.3  1  
Exp1  9096.26  0  
Exp1  7828.54  1  
Exp1  10572.26  1  
Exp1  6119.66  1  
Exp1  13397.9795  1  
Exp1  26121.92  0  
Exp1  12221.28  1  
Exp1  11207.76  1  
Exp1  6370.58  1  
Exp1  11511.16  1  
Exp1  5653.08  1  
Exp1  4695.32  1  
Exp1  7790.82  1  
Exp1  6668.2397  1  
Exp1  25220.74  0  
Exp1  6131.96  0  
Exp1  18719.78  1  
Exp1  7323.42  1  
Exp1  15418.46  1  
Exp1  6765.0  0  
Exp1  8058.96  1  
Exp1  6468.16  1  
Exp1  28113.7  0  
Exp1  18920.68  0  
Exp1  14556.64  0  
Exp1  19041.22  0  
Exp1  7981.88  1  
Exp1  14972.38  1  
Exp1  6172.14  1  
Exp1  27242.04  0  
Exp1  12730.5  1  
Exp1  25524.959  0  
Exp1  11755.52  1  
Exp1  10299.2  1  
Exp1  5030.7  1  
Exp1  15139.66  0  
Exp1  21661.12  0  
Exp1  18563.16  1  
Exp1  26756.6  0  
Exp1  20566.42  0  
Exp1  9161.86  1  
Exp1  13234.8  0  
Exp1  24911.6  1  
Exp1  5193.06  1  
Exp1  5362.8  1  
Exp1  6175.42  1  
Exp1  10313.96  1  
Exp1  30007.9  0  
Exp1  6919.98  0  
Exp1  24042.4  1  
Exp1  21503.68  0  
Exp1  12307.38  0  
Exp1  12332.8  0  
Exp1  7230.76  0  
Exp1  21331.48  0  
Exp1  21636.52  1  
Exp1  11901.4795  0  
Exp1  9008.52  1  
Exp1  5689.16  0  
Exp1  11498.04  1  
Exp1  5923.68  1  
Exp1  5430.04  1  
Exp1  7879.38  1  
Exp1  13343.86  1  
Exp1  31822.56  0  
Exp1  7336.54  1  
Exp1  22996.9  1  
Exp1  7385.7397  1  
Exp1  6437.0  0  
Exp1  11859.66  1  
Exp1  14657.5  0  
Exp1  5639.14  1  
Exp1  13533.28  1  
Exp1  5265.2197  0  
Exp1  8029.44  0  
Exp1  26252.299  0  
Exp1  12065.4795  0  
Exp1  5445.62  1  
Exp1  23199.44  0  
Exp1  21260.959  1  
Exp1  20046.54  0  
Exp1  47483.74  0  
Exp1  6750.2397  0  
Exp1  13401.26  1  
Exp1  11633.34  1  
Exp1  15126.54  1  
Exp1  6833.06  1  
Exp1  13218.399  1  
Exp1  5795.76  0  
Exp1  30470.379  0  
Exp1  15958.84  1  
Exp1  6402.56  1  
Exp1  12249.9795  1  
Exp1  13557.06  1  
Exp1  28153.06  0  
Exp1  14032.66  1  
Exp1  9839.18  1  
Exp1  9375.06  0  
Exp1  21114.18  1  
Exp1  9940.04  0  
Exp1  30478.58  0  
Exp1  24034.2  0  
Exp1  25793.92  0  
Exp1  20805.04  0  
Exp1  7968.76  1  
Exp1  29594.62  1  
Exp1  13903.92  1  
Exp1  21057.6  0  
Exp1  15490.62  1  
Exp1  24005.5  1  
Exp1  25140.379  1  
Exp1  24850.92  0  
Exp1  11145.439  1  
Exp1  7416.08  1  
Exp1  27052.62  1  
Exp1  25256.82  1  
Exp1  12598.4795  1  
Exp1  21142.06  1  
Exp1  5937.62  1  
Exp1  7007.7197  1  
Exp1  11772.74  0  
Exp1  16032.64  1  
Exp1  28718.04  0  
Exp1  6246.76  1  
Exp1  5759.68  1  
Exp1  7902.34  1  
Exp1  19051.06  0  
Exp1  6799.44  1  
Exp1  11514.439  1  
Exp1  27500.34  1  
Exp1  15524.24  0  
Exp1  28583.56  0  
Exp1  17833.36  1  
Exp1  13018.32  1  
Exp1  5830.1997  1  
Exp1  5036.44  1  
Exp1  6187.7197  1  
Exp1  12805.12  1  
Exp1  5720.32  1  
Exp1  18947.74  1  
Exp1  14247.5  0  
Exp1  16286.84  1  
Exp1  11527.56  1  
Exp1  7594.02  1  
Exp1  22606.58  0  
Exp1  33547.84  0  
Exp1  12277.86  1  
Exp1  12613.24  0  
Exp1  5685.06  1  
Exp1  17392.2  0  
Exp1  23233.06  0  
Exp1  19998.16  1  
Exp1  25184.66  0  
Exp1  6676.44  1  
Exp1  13178.22  1  
Exp1  7530.06  1  
Exp1  7252.08  0  
Exp1  19647.2  0  
Exp1  12266.38  1  
Exp1  5058.58  1  
Exp1  7803.12  1  
Exp1  14705.88  1  
Exp1  17054.36  1  
Exp1  7863.8  1  
Exp1  6323.84  1  
Exp1  14605.84  1  
Exp1  3678.52  1  
Exp1  26845.98  0  
Exp1  5621.92  1  
Exp1  8035.1797  0  
Exp1  3180.78  1  
Exp1  22596.74  0  
Exp1  7070.04  0  
Exp1  23210.92  1  
Exp1  21429.06  0  
Exp1  23986.64  0  
Exp1  11428.34  0  
Exp1  6840.44  1  
Exp1  11347.9795  0  
Exp1  22855.86  1  
Exp1  5345.58  1  
Exp1  31496.2  1  
Exp1  6783.04  1  
Exp1  13448.0  1  
Exp1  5851.52  1  
Exp1  21037.92  1  
Exp1  7153.68  1  
Exp1  6269.7197  1  
Exp1  5248.0  1  
Exp1  11609.56  1  
Exp1  6110.64  1  
Exp1  12094.18  1  
Exp1  30210.44  1  
Exp1  20599.22  0  
Exp1  9630.08  0  
Exp1  9803.1  1  
Exp1  5662.1  1  
Exp1  15520.96  1  
Exp1  16709.959  1  
Exp1  28667.2  1  
Exp1  34714.7  1  
Exp1  22210.52  0  
Exp1  24081.76  0  
Exp1  6828.96  0  
Exp1  11703.04  1  
Exp1  11829.32  1  
Exp1  8099.96  0  
Exp1  12404.96  1  
Exp1  6875.6997  1  
Exp1  8457.4795  1  
Exp1  20237.6  1  
Exp1  24158.84  1  
Exp1  12846.12  1  
Exp1  25449.52  1  
Exp1  7815.42  1  
Exp1  14558.28  0  
Exp1  24692.66  1  
Exp1  24258.06  0  
Exp1  17059.28  1  
Exp1  46986.82  0  
Exp1  27307.64  1  
Exp1  7668.64  1  
Exp1  11937.56  1  
Exp1  6581.32  1  
Exp1  5827.7397  1  
Exp1  7015.92  1  
Exp1  12123.7  1  
Exp1  14574.68  0  
Exp1  13009.3  1  
Exp1  23874.299  0  
Exp1  19233.92  1  
Exp1  16288.4795  1  
Exp1  6539.5  1  
Exp1  30289.16  0  
Exp1  6270.54  1  
Exp1  14430.36  0  
Exp1  6140.16  1  
Exp1  7814.6  1  
Exp1  10191.78  1  
Exp1  6644.46  1  
Exp1  11689.1  0  
Exp1  7487.42  1  
Exp1  9607.939  1  
Exp1  11000.3  1  
Exp1  5283.26  1  
Exp1  5472.68  1  
Exp1  15466.84  1  
Exp1  11290.58  0  
Exp1  28751.66  0  
Exp1  27151.84  0  
Exp1  6592.8  1  
Exp1  8204.1  1  
Exp1  18152.34  1  
Exp1  5905.64  1  
Exp1  10067.96  1  
Exp1  27017.36  1  
Exp1  22372.06  0  
Exp1  3753.96  0  
Exp1  6987.2197  1  
Exp1  14927.28  1  
Exp1  19657.86  0  
Exp1  33625.74  0  
Exp1  16259.78  0  
Exp1  14700.96  1  
Exp1  12306.56  0  
Exp1  5740.0  1  
Exp1  6459.96  1  
Exp1  12630.46  1  
Exp1  14501.7  1  
Exp1  6692.84  1  
Exp1  15094.56  0  
Exp1  5908.92  0  
Exp1  5481.7  1  
Exp1  6177.06  1  
Exp1  34503.96  1  
Exp1  11972.82  1  
Exp1  5141.4  1  
Exp1  8004.02  1  
Exp1  7919.56  1  
Exp1  7019.1997  0  
Exp1  8417.3  1  
Exp1  26687.72  1  
Exp1  7156.14  0  
Exp1  17798.92  0  
Exp1  4670.7197  0  
Exp1  23602.06  0  
Exp1  23826.74  0  
Exp1  19070.74  0  
Exp1  14519.74  1  
Exp1  7674.38  1  
Exp1  17415.98  0  
Exp1  8591.96  1  
Exp1  4486.2197  0  
Exp1  11102.8  1  
Exp1  8789.58  1  
Exp1  34043.94  0  
Exp1  13820.28  0  
Exp1  8009.76  1  
Exp1  8632.96  0  
Exp1  12492.7  1  
Exp1  11062.62  1  
Exp1  6538.68  1  
Exp1  11442.28  1  
Exp1  12116.32  0  
Exp1  5570.26  1  
Exp1  5766.2397  1  
Exp1  11032.28  1  
Exp1  14919.08  1  
Exp1  3500.58  1  
Exp1  16077.74  1  
Exp1  11333.22  1  
Exp1  13536.56  1  
Exp1  25534.799  1  
Exp1  23547.94  0  
Exp1  23671.76  0  
Exp1  7216.0  0  
Exp1  15030.6  1  
Exp1  7118.42  1  
Exp1  14865.78  1  
Exp1  10415.64  1  
Exp1  19602.1  0  
Exp1  6964.26  1  
Exp1  13122.46  1  
Exp1  19410.22  1  
Exp1  6705.96  1  
Exp1  18768.16  0  
Exp1  8980.64  1  
Exp1  22608.22  1  
Exp1  20448.34  1  
Exp1  14002.32  1  
Exp1  14869.06  0  
Exp1  24226.08  0  
Exp1  6767.46  1  
Exp1  13014.22  1  
Exp1  9587.439  1  
Exp1  24495.86  0  
Exp1  6802.7197  1  
Exp1  14573.86  1  
Exp1  19784.959  0  
Exp1  5630.94  0  
Exp1  35658.52  0  
Exp1  7098.7397  1  
Exp1  13035.54  1  
Exp1  6195.1  1  
Exp1  7006.08  1  
Exp1  13001.1  1  
Exp1  5801.5  1  
Exp1  7908.08  1  
Exp1  11009.32  1  
Exp1  12910.899  1  
Exp1  14258.16  0  
Exp1  5800.68  1  
Exp1  6569.02  1  
Exp1  4490.32  1  
Exp1  11216.78  0  
Exp1  13145.42  1  
Exp1  22932.94  0  
Exp1  12637.84  1  
Exp1  6847.82  1  
Exp1  30178.459  0  
Exp1  26722.16  0  
Exp1  5717.04  0  
Exp1  10318.88  0  
Exp1  13229.06  1  
Exp1  13442.26  1  
Exp1  6808.46  1  
Exp1  6355.82  1  
Exp1  12959.28  1  
Exp1  21116.64  0  
Exp1  7467.7397  1  
Exp1  6660.86  1  
Exp1  5279.16  1  
Exp1  33668.38  0  
Exp1  19515.18  0  
Exp1  9490.68  1  
Exp1  9508.72  0  
Exp1  6473.08  0  
Exp1  5579.28  1  
Exp1  32353.1  0  
Exp1  29415.04  0  
Exp1  8886.34  1  
Exp1  4888.84  1  
Exp1  12278.68  1  
Exp1  6216.42  1  
Exp1  14864.96  1  
Exp1  31065.7  0  
Exp1  11464.42  1  
Exp1  22828.799  0  
Exp1  30329.34  0  
Exp1  14407.399  0  
Exp1  8235.26  1  
Exp1  8087.66  1  
Exp1  23042.82  0  
Exp1  5261.12  1  
Exp1  21388.879  1  
Exp1  5784.28  0  
Exp1  6822.4  1  
Exp1  12792.82  0  
Exp1  5038.9  0  
Exp1  12764.939  1  
Exp1  7740.8  1  
Exp1  6165.58  1  
Exp1  6212.32  1  
Exp1  29588.879  1  
Exp1  10445.9795  1  
Exp1  13034.72  1  
Exp1  12103.2  0  
Exp1  7339.0  1  
Exp1  14381.16  1  
Exp1  5629.3  1  
Exp1  8304.14  1  
Exp1  21111.72  1  
Exp1  15026.5  1  
Exp1  9447.22  0  
Exp1  13431.6  0  
Exp1  11942.4795  1  
Exp1  12900.24  1  
Exp1  19297.06  1  
Exp1  24713.98  0  
Exp1  21378.22  0  
Exp1  8245.92  1  
Exp1  19139.62  0  
Exp1  9022.46  1  
Exp1  35282.14  0  
Exp1  10517.32  1  
Exp1  7646.5  1  
Exp1  5647.34  1  
Exp1  29040.299  1  
Exp1  6524.7397  1  
Exp1  32209.6  0  
Exp1  27287.14  1  
Exp1  6629.6997  1  
Exp1  13012.58  1  
Exp1  28629.48  1  
Exp1  35654.418  0  
Exp1  6979.02  1  
Exp1  14051.52  1  
Exp1  10090.1  0  
Exp1  15152.78  0  
Exp1  9617.78  0  
Exp1  13126.56  1  
Exp1  28285.9  0  
Exp1  15699.72  1  
Exp1  19104.36  0  
Exp1  6450.12  1  
Exp1  24001.4  0  
Exp1  6672.34  1  
Exp1  12318.04  1  
Exp1  9305.36  0  
Exp1  24926.36  1  
Exp1  20689.42  1  
Exp1  20446.7  1  
Exp1  21632.42  1  
Exp1  28037.44  1  
Exp1  10960.12  1  
Exp1  13184.78  1  
Exp1  22554.92  0  
Exp1  32921.36  0  
Exp1  15394.68  1  
Exp1  11749.78  1  
Exp1  16585.32  1  
Exp1  7942.52  1  
Exp1  8991.3  1  
Exp1  6319.7397  1  
Exp1  19765.28  0  
Exp1  9270.1  1  
Exp1  15244.62  0  
Exp1  7018.38  1  
Exp1  20736.98  1  
Exp1  7311.94  1  
Exp1  12139.28  1  
Exp1  19536.5  1  
Exp1  15238.06  1  
Exp1  6281.1997  1  
Exp1  11931.0  1  
Exp1  16919.06  0  
Exp1  10385.3  0  
Exp1  7753.1  0  
Exp1  11849.82  1  
Exp1  5177.48  1  
Exp1  23392.959  0  
Exp1  18349.14  1  
Exp1  10901.08  1  
Exp1  6672.34  1  
Exp1  8162.28  0  
Exp1  7483.32  1  
Exp1  12077.78  1  
Exp1  16699.3  1  
Exp1  28390.04  0  
Exp1  15051.92  1  
Exp1  11433.26  1  
Exp1  6486.1997  1  
Exp1  10291.82  1  
Exp1  7844.94  1  
Exp1  5885.14  1  
Exp1  24944.4  1  
Exp1  5020.04  1  
Exp1  15442.24  1  
Exp1  11297.96  1  
Exp1  7863.8  0  
Exp1  35624.9  0  
Exp1  29513.44  0  
Exp1  34021.8  0  
Exp1  22174.44  0  
Exp1  15248.72  0  
Exp1  6619.86  1  
Exp1  23930.06  0  
Exp1  5356.2397  1  
Exp1  14200.76  1  
Exp1  12337.72  1  
Exp1  7151.2197  1  
Exp1  16235.18  1  
Exp1  6928.18  1  
Exp1  5937.62  1  
Exp1  17486.5  0  
Exp1  2829.82  0  
Exp1  12817.42  1  
Exp1  22286.78  0  
Exp1  11941.66  1  
Exp1  15985.899  1  
Exp1  21511.06  0  
Exp1  23884.959  0  
Exp1  10648.52  0  
Exp1  5742.46  1  
Exp1  7129.08  1  
Exp1  11708.78  1  
Exp1  13763.7  0  
Exp1  7298.0  1  
Exp1  22060.459  0  
Exp1  10051.56  1  
Exp1  11530.84  1  
Exp1  14576.32  1  
Exp1  16568.1  1  
Exp1  4910.98  1  
Exp1  8398.439  1  
Exp1  24979.66  0  
Exp1  4584.62  1  
Exp1  7580.9  1  
Exp1  22407.32  0  
Exp1  8894.54  1  
Exp1  8540.3  1  
Exp1  23244.54  0  
Exp1  16354.08  1  
Exp1  16049.04  1  
Exp1  13898.18  1  
Exp1  13581.66  1  
Exp1  9768.66  1  
Exp1  12706.72  1  
Exp1  5786.7397  0  
Exp1  6847.0  1  
Exp1  6932.28  1  
Exp1  6830.6  1  
Exp1  7319.32  1  
Exp1  23675.04  1  
Exp1  5622.7397  1  
Exp1  27860.32  1  
Exp1  6283.66  1  
Exp1  6564.92  1  
Exp1  7256.18  0  
Exp1  28369.54  1  
Exp1  15368.439  1  
Exp1  7890.86  0  
Exp1  31600.34  0  
Exp1  11060.9795  0  
Exp1  23542.2  1  
Exp1  12543.54  1  
Exp1  11093.78  1  
Exp1  4538.7  1  
Exp1  27041.14  1  
Exp1  7579.26  0  
Exp1  8573.92  1  
Exp1  17406.959  1  
Exp1  8127.84  1  
Exp1  6082.76  1  
Exp1  11845.72  0  
Exp1  10528.8  1  
Exp1  5711.3  1  
Exp1  23064.959  1  
Exp1  26959.959  1  
Exp1  15186.399  1  
Exp1  7581.7197  0  
Exp1  22197.4  1  
Exp1  6648.56  1  
Exp1  9928.56  1  
Exp1  7402.14  1  
Exp1  5315.2397  1  
Exp1  13224.14  1  
Exp1  6555.08  1  
Exp1  12701.8  1  
Exp1  13778.46  1  
Exp1  6598.54  1  
Exp1  13626.76  1  
Exp1  13584.939  1  
Exp1  7269.3  1  
Exp1  14041.68  1  
Exp1  32349.82  0  
Exp1  20424.56  0  
Exp1  32257.16  0  
Exp1  12202.42  1  
Exp1  11797.34  0  
Exp1  20281.879  1  
Exp1  6521.46  1  
Exp1  14953.52  1  
Exp1  7452.16  1  
Exp1  6746.14  1  
Exp1  4703.52  1  
Exp1  5006.92  1  
Exp1  13537.38  0  
Exp1  10363.9795  1  
Exp1  9287.32  1  
Exp1  6658.4  1  
Exp1  17432.379  0  
Exp1  28738.54  1  
Exp1  26784.48  1  
Exp1  25559.4  0  
Exp1  14541.88  1  
Exp1  8800.24  1  
Exp1  12327.06  1  
Exp1  17310.2  1  
Exp1  5221.76  1  
Exp1  10965.04  0  
Exp1  11503.78  1  
Exp1  9423.439  1  
Exp1  5649.8  1  
Exp1  6406.66  1  
Exp1  18838.68  0  
Exp1  7097.92  1  
Exp1  20456.54  1  
Exp1  8959.32  1  
Exp1  16009.68  1  
Exp1  22372.879  0  
Exp1  11502.14  0  
Exp1  27777.5  1  
Exp1  15389.76  1  
Exp1  7136.46  0  
Exp1  13477.52  1  
Exp1  14357.38  0  
Exp1  10596.86  1  
Exp1  13857.18  1  
Exp1  5271.78  1  
Exp1  26892.72  1  
Exp1  9986.78  1  
Exp1  12210.62  1  
Exp1  23139.58  0  
Exp1  21388.879  1  
Exp1  10773.16  1  
Exp1  9156.939  1  
Exp1  17539.8  0  
Exp1  6974.1  1  
Exp1  25677.48  1  
Exp1  8938.82  0  
Exp1  7509.56  1  
Exp1  15972.78  1  
Exp1  19224.08  0  
Exp1  26499.94  0  
Exp1  6974.1  1  
Exp1  12965.02  1  
Exp1  8126.1997  1  
Exp1  8445.18  1  
Exp1  7225.02  1  
Exp1  20490.98  1  
Exp1  33393.68  0  
Exp1  13015.04  1  
Exp1  5001.18  1  
Exp1  7790.82  1  
Exp1  24590.98  0  
Exp1  12915.0  1  
Exp1  17952.26  1  
Exp1  6907.68  0  
Exp1  5647.34  1  
Exp1  27597.92  1  
Exp1  9892.4795  1  
Exp1  9829.34  0  
Exp1  7445.6  0  
Exp1  24546.7  1  
Exp1  24062.9  0  
Exp1  7146.3  1  
Exp1  23072.34  1  
Exp1  21500.4  0  
Exp1  24077.66  0  
Exp1  26189.98  0  
Exp1  6019.62  1  
Exp1  6259.88  0  
Exp1  20925.58  1  
Exp1  13625.939  1  
Exp1  27428.18  1  
Exp1  18839.5  0  
Exp1  23602.879  0  
Exp1  26095.68  1  
Exp1  28723.78  0  
Exp1  6926.54  1  
Exp1  9591.54  1  
Exp1  5759.68  1  
Exp1  7116.78  1  
Exp1  9745.7  1  
Exp1  15071.6  1  
Exp1  30731.14  1  
Exp1  19123.22  1  
Exp1  11987.58  1  
Exp1  11767.0  1  
Exp1  8992.939  1  
Exp1  7298.82  1  
Exp1  25103.48  0  
Exp1  31762.7  0  
Exp1  18764.06  0  
Exp1  18400.8  0  
Exp1  12435.3  1  
Exp1  7062.66  1  
Exp1  5962.2197  1  
Exp1  13388.96  1  
Exp1  15831.74  1  
Exp1  28308.86  0  
Exp1  8942.92  1  
Exp1  5466.94  1  
Exp1  13974.439  1  
Exp1  9170.06  0  
Exp1  7276.68  1  
Exp1  23903.0  1  
Exp1  9904.78  1  
Exp1  21829.22  1  
Exp1  26093.22  1  
Exp1  4952.8  1  
Exp1  8748.58  1  
Exp1  5875.3  0  
Exp1  12797.74  1  
Exp1  5803.96  1  
Exp1  8336.12  1  
Exp1  5840.86  1  
Exp1  15291.36  1  
Exp1  20426.2  0  
Exp1  7589.92  1  
Exp1  12251.62  1  
Exp1  6281.1997  0  
Exp1  24395.0  0  
Exp1  6747.78  0  
Exp1  8101.6  1  
Exp1  21896.459  0  
Exp1  28488.44  1  
Exp1  33934.06  0  
Exp1  21764.44  1  
Exp1  12372.16  1  
Exp1  10295.92  1  
Exp1  3854.0  1  
Exp1  5663.7397  1  
Exp1  12757.56  1  
Exp1  14075.3  1  
Exp1  19673.44  1  
Exp1  6478.0  1  
Exp1  16714.879  1  
Exp1  8496.02  1  
Exp1  14232.74  0  
Exp1  23556.959  0  
Exp1  12209.8  1  
Exp1  6193.46  1  
Exp1  7796.56  1  
Exp1  5688.34  1  
Exp1  16577.94  0  
Exp1  14608.3  1  
Exp1  8599.34  1  
Exp1  11119.2  1  
Exp1  6315.64  1  
Exp1  6141.8  1  
Exp1  6447.66  1  
Exp1  7165.98  1  
Exp1  17824.34  0  
Exp1  11125.76  0  
Exp1  9701.42  1  
Exp1  5886.78  1  
Exp1  7808.86  1  
Exp1  7259.46  1  
Exp1  5184.04  1  
Exp1  6031.1  1  
Exp1  6246.76  1  
Exp1  7103.66  1  
Exp1  5653.9  1  
Exp1  13036.36  1  
Exp1  29732.379  0  
Exp1  7988.44  0  
Exp1  4613.32  0  
Exp1  4814.2197  1  
Exp1  16268.8  1  
Exp1  6546.88  1  
Exp1  11568.56  1  
Exp1  10166.36  1  
Exp1  6113.92  0  
Exp1  5902.36  1  
Exp1  20016.2  1  
Exp1  18181.86  1  
Exp1  6264.8  1  
Exp1  6705.96  0  
Exp1  22466.36  1  
Exp1  5921.2197  1  
Exp1  7460.36  1  
Exp1  6883.9  0  
Exp1  6663.32  1  
Exp1  11515.26  1  
Exp1  11333.22  1  
Exp1  12099.1  1  
Exp1  21330.66  0  
Exp1  27116.58  0  
Exp1  22088.34  0  
Exp1  12986.34  1  
Exp1  26535.2  0  
Exp1  27494.6  0  
Exp1  9782.6  1  
Exp1  7629.28  0  
Exp1  20709.92  1  
Exp1  12190.12  1  
Exp1  11577.58  1  
Exp1  12741.16  1  
Exp1  25897.24  0  
Exp1  22561.48  0  
Exp1  11886.72  0  
Exp1  7780.98  1  
Exp1  24602.459  0  
Exp1  52706.32  0  
Exp1  8511.6  1  
Exp1  14545.16  0  
Exp1  4139.36  1  
Exp1  7689.96  1  
Exp1  12398.399  1  
Exp1  11611.2  1  
Exp1  10553.4  1  
Exp1  7893.32  1  
Exp1  9828.52  1  
Exp1  12887.12  1  
Exp1  11243.02  1  
Exp1  27384.72  0  
Exp1  27847.2  0  
Exp1  22313.02  0  
Exp1  10780.54  1  
Exp1  12249.16  0  
Exp1  9330.78  1  
Exp1  12387.74  1  
Exp1  5009.38  1  
Exp1  25270.76  1  
Exp1  3066.8  0  
Exp1  7565.32  0  
Exp1  10728.06  0  
Exp1  12258.18  1  
Exp1  13429.96  1  
Exp1  23565.98  0  
Exp1  13970.34  1  
Exp1  34342.418  0  
Exp1  7333.26  1  
Exp1  20960.02  0  
Exp1  21365.1  0  
Exp1  7238.96  1  
Exp1  9783.42  1  
Exp1  20413.9  1  
Exp1  27798.82  0  
Exp1  9370.14  1  
Exp1  14448.399  0  
Exp1  6590.34  1  
Exp1  14801.0  1  
Exp1  24736.94  0  
Exp1  17889.12  0  
Exp1  37582.24  1  
Exp1  27720.92  0  
Exp1  20039.98  0  
Exp1  6078.66  1  
Exp1  6629.6997  1  
Exp1  7124.98  1  
Exp1  24077.66  0  
Exp1  26103.879  0  
Exp1  21629.959  1  
Exp1  5650.62  1  
Exp1  7197.14  1  
Exp1  6293.5  1  
Exp1  23265.04  0  
Exp1  7298.82  0  
Exp1  28436.78  0  
Exp1  11037.2  1  
Exp1  8326.28  1  
Exp1  37324.758  0  
Exp1  9493.96  1  
Exp1  31957.04  0  
Exp1  10677.22  0  
Exp1  12261.46  1  
Exp1  12198.32  0  
Exp1  5112.7  1  
Exp1  5185.68  0  
Exp1  26978.82  0  
Exp1  15885.859  1  
Exp1  5045.46  1  
Exp1  17086.34  1  
Exp1  5875.3  1  
Exp1  12997.0  1  
Exp1  12070.399  1  
Exp1  22706.62  0  
Exp1  9914.62  1  
Exp1  6674.8  0  
Exp1  13472.6  1  
Exp1  31997.219  0  
Exp1  7155.32  1  
Exp1  6418.96  1  
Exp1  32859.86  0  
Exp1  26937.0  0  
Exp1  25207.62  0  
Exp1  5932.6997  1  
Exp1  14091.7  1  
Exp1  8441.9  1  
Exp1  12679.66  1  
Exp1  31820.1  0  
Exp1  10338.56  1  
Exp1  6005.68  1  
Exp1  31698.74  0  
Exp1  15978.52  0  
Exp1  23679.14  1  
Exp1  5711.3  1  
Exp1  20465.56  0  
Exp1  7233.2197  1  
Exp1  30584.36  0  
Exp1  7780.16  1  
Exp1  18649.26  1  
Exp1  7799.02  1  
Exp1  42656.4  1  
Exp1  7867.9  1  
Exp1  15799.76  0  
Exp1  6598.54  1  
Exp1  7308.66  1  
Exp1  10677.22  1  
Exp1  5912.1997  1  
Exp1  7562.86  1  
Exp1  14924.0  0  
Exp1  10081.08  1  
Exp1  33957.02  0  
Exp1  9425.9  1  
Exp1  31817.64  1  
Exp1  11451.3  1  
Exp1  13058.5  1  
Exp1  6884.7197  1  
Exp1  5456.28  1  
Exp1  15093.74  0  
Exp1  11498.04  1  
Exp1  11098.7  1  
Exp1  5804.78  1  
Exp1  11543.96  1  
Exp1  8178.6797  1  
Exp1  7411.98  1  
Exp1  22171.98  1  
Exp1  18835.4  0  
Exp1  21685.72  1  
Exp1  7559.58  1  
Exp1  12348.38  1  
Exp1  28053.02  0  
Exp1  3453.02  0  
Exp1  7836.7397  1  
Exp1  20923.12  1  
Exp1  7106.12  1  
Exp1  12889.58  0  
Exp1  8805.16  1  
Exp1  20638.58  1  
Exp1  21005.12  0  
Exp1  30717.2  0  
Exp1  7097.92  1  
Exp1  13465.22  1  
Exp1  8487.0  1  
Exp1  25616.799  1  
Exp1  9452.96  1  
Exp1  23092.84  0  
Exp1  14240.12  0  
Exp1  6282.02  1  
Exp1  20547.56  0  
Exp1  7393.94  1  
Exp1  22846.84  1  
Exp1  11790.78  0  
Exp1  9706.34  1  
Exp1  8184.42  0  
Exp1  9902.32  0  
Exp1  11741.58  1  
Exp1  5672.76  1  
Exp1  10656.72  1  
Exp1  6176.2397  1  
Exp1  14232.74  1  
Exp1  12822.34  1  
Exp1  5877.76  1  
Exp1  33074.7  0  
Exp1  16236.0  1  
Exp1  21298.68  0  
Exp1  12829.72  1  
Exp1  24327.76  1  
Exp1  14160.58  1  
Exp1  27421.62  0  
Exp1  11259.42  1  
Exp1  6478.82  1  
Exp1  6353.36  0  
Exp1  13657.92  0  
Exp1  10746.1  1  
Exp1  10916.66  0  
Exp1  6617.4  0  
Exp1  12807.58  1  
Exp1  11972.0  1  
Exp1  26627.86  0  
Exp1  11877.7  1  
Exp1  17801.379  1  
Exp1  6169.68  0  
Exp1  5456.28  1  
Exp1  18536.92  1  
Exp1  26119.459  1  
Exp1  7691.6  1  
Exp1  15997.38  0  
Exp1  26766.44  1  
Exp1  24811.56  0  
Exp1  7093.82  1  
Exp1  11998.24  0  
Exp1  13954.76  0  
Exp1  11648.92  1  
Exp1  7394.76  1  
Exp1  15109.32  1  
Exp1  7033.14  1  
Exp1  10274.6  0  
Exp1  7229.12  1  
Exp1  22550.0  0  
Exp1  23447.08  0  
Exp1  24718.9  0  
Exp1  15695.62  0  
Exp1  25420.0  1  
Exp1  6532.94  0  
Exp1  17242.959  0  
Exp1  27925.92  1  
Exp1  5999.12  1  
Exp1  23082.18  0  
Exp1  25957.92  1  
Exp1  12815.78  0  
Exp1  23529.9  1  
Exp1  6653.48  1  
Exp1  7768.68  1  
Exp1  5694.08  1  
Exp1  6109.0  0  
Exp1  19762.0  0  
Exp1  12756.74  1  
Exp1  11931.82  1  
Exp1  12992.899  1  
Exp1  23115.799  1  
Exp1  23652.9  0  
Exp1  8665.76  1  
Exp1  33865.18  0  
Exp1  13738.28  1  
Exp1  5935.98  1  
Exp1  32241.58  0  
Exp1  11370.12  1  
Exp1  29470.799  0  
Exp1  7689.14  1  
Exp1  10877.3  1  
Exp1  11227.439  1  
Exp1  23387.22  1  
Exp1  7776.06  1  
Exp1  21265.06  1  
Exp1  12736.24  1  
Exp1  26389.24  0  
Exp1  10131.92  1  
Exp1  13764.52  0  
Exp1  22363.04  1  
Exp1  25007.54  1  
Exp1  21407.74  0  
Exp1  25842.299  0  
Exp1  24882.08  0  
Exp1  9721.1  0  
Exp1  5141.4  1  
Exp1  11858.02  1  
Exp1  12323.78  1  
Exp1  22807.48  0  
Exp1  9640.74  1  
Exp1  5113.52  0  
Exp1  21573.379  1  
Exp1  6175.42  1  
Exp1  22825.52  1  
Exp1  6634.62  1  
Exp1  10769.06  1  
Exp1  26549.14  1  
Exp1  7913.0  1  
Exp1  11985.939  1  
Exp1  5916.3  1  
Exp1  14175.34  1  
Exp1  15422.56  1  
Exp1  5407.08  1  
Exp1  7799.84  1  
Exp1  24973.1  0  
Exp1  29049.32  0  
Exp1  23670.12  0  
Exp1  13097.04  0  
Exp1  5481.7  0  
Exp1  6554.26  1  
Exp1  11193.82  1  
Exp1  5556.32  1  
Exp1  10613.26  1  
Exp1  17561.12  1  
Exp1  13776.0  1  
Exp1  22176.9  0  
Exp1  26358.9  1  
Exp1  21870.22  1  
Exp1  6242.66  1  
Exp1  12696.88  0  
Exp1  5007.7397  1  
Exp1  8660.84  0  
Exp1  25577.44  1  
Exp1  26210.48  0  
Exp1  32798.36  0  
Exp1  6630.52  1  
Exp1  7311.94  1  
Exp1  17773.5  0  
Exp1  24094.879  1  
Exp1  5530.9  0  
Exp1  6566.56  0  
Exp1  11494.76  1  
Exp1  8315.62  1  
Exp1  5886.78  0  
Exp1  6992.96  1  
Exp1  15628.38  1  
Exp1  6358.28  1  
Exp1  11941.66  0  
Exp1  10547.66  1  
Exp1  5675.2197  1  
Exp1  18887.879  1  
Exp1  14700.96  1  
Exp1  9580.88  1  
Exp1  5810.52  0  
Exp1  12349.2  1  
Exp1  14198.3  1  
Exp1  6388.62  1  
Exp1  6251.68  1  
Exp1  11965.439  1  
Exp1  23092.84  1  
Exp1  21958.78  0  
Exp1  9934.3  1  
Exp1  6923.26  1  
Exp1  13433.24  1  
Exp1  25570.06  1  
Exp1  11861.3  1  
Exp1  14340.9795  1  
Exp1  26440.9  0  
Exp1  4664.98  0  
Exp1  23561.06  1  
Exp1  5899.08  1  
Exp1  21648.0  0  
Exp1  6815.84  1  
Exp1  8252.4795  1  
Exp1  13284.82  1  
Exp1  24657.4  1  
Exp1  22212.98  0  
Exp1  7835.1  1  
Exp1  25324.879  0  
Exp1  8809.26  1  
Exp1  8955.22  1  
Exp1  6489.48  1  
Exp1  5441.52  0  
Exp1  5639.96  1  
Exp1  7680.94  1  
Exp1  19689.84  0  
Exp1  9389.0  1  
Exp1  8348.42  0  
Exp1  7879.38  1  
Exp1  8246.74  1  
Exp1  13320.899  1  
Exp1  22868.16  0  
Exp1  7507.92  1  
Exp1  6212.32  1  
Exp1  8169.66  1  
Exp1  6687.92  1  
Exp1  23247.0  0  
Exp1  11156.1  1  
Exp1  24964.08  0  
Exp1  6579.68  1  
Exp1  10910.92  1  
Exp1  8178.6797  1  
Exp1  13844.88  1  
Exp1  11546.42  1  
Exp1  23171.56  1  
Exp1  5849.88  1  
Exp1  5365.26  1  
Exp1  5629.3  1  
Exp1  7226.66  1  
Exp1  28176.84  0  
Exp1  11434.899  1  
Exp1  12055.64  0  
Exp1  28047.28  1  
Exp1  25657.799  0  
Exp1  6337.78  1  
Exp1  15268.399  0  
Exp1  5571.08  1  
Exp1  9792.439  1  
Exp1  5911.38  1  
Exp1  9562.02  1  
Exp1  7678.48  1  
Exp1  8028.62  1  
Exp1  21754.6  0  
Exp1  4736.32  0  
Exp1  7559.58  1  
Exp1  28985.36  1  
Exp1  8416.4795  1  
Exp1  5560.42  1  
Exp1  12693.6  1  
Exp1  26342.5  0  
Exp1  9830.16  1  
Exp1  7360.32  1  
Exp1  10471.4  1  
Exp1  25397.86  1  
Exp1  20734.52  1  
Exp1  12265.56  0  
Exp1  11916.24  0  
Exp1  33353.5  0  
Exp1  10445.9795  0  
Exp1  6113.92  1  
Exp1  17142.1  1  
Exp1  14221.26  0  
Exp1  16900.2  1  
Exp1  18167.1  0  
Exp1  6098.34  1  
Exp1  6718.26  1  
Exp1  20995.28  1  
Exp1  24723.82  0  
Exp1  5630.94  1  
Exp1  30095.64  0  
Exp1  15217.56  1  
Exp1  9239.76  1  
Exp1  11455.399  0  
Exp1  16708.32  1  
Exp1  12621.439  1  
Exp1  6377.96  1  
Exp1  5492.36  1  
Exp1  29328.12  0  
Exp1  6317.28  1  
Exp1  3457.94  0  
Exp1  7577.62  1  
Exp1  6998.6997  1  
Exp1  5164.36  1  
Exp1  24656.58  0  
Exp1  14205.68  1  
Exp1  7412.8  1  
Exp1  7134.0  1  
Exp1  12402.5  1  
Exp1  7209.44  0  
Exp1  11358.64  1  
Exp1  4202.5  0  
Exp1  22372.06  0  
Exp1  10066.32  1  
Exp1  8961.78  1  
Exp1  4716.64  1  
Exp1  14057.26  0  
Exp1  39223.88  0  
Exp1  13061.78  1  
Exp1  12507.46  0  
Exp1  7261.1  1  
Exp1  15478.32  1  
Exp1  5310.32  1  
Exp1  25158.42  0  
Exp1  21000.2  1  
Exp1  6295.14  1  
Exp1  6364.84  1  
Exp1  28817.26  0  
Exp1  14409.86  1  
Exp1  11860.4795  1  
Exp1  15547.2  1  
Exp1  5974.52  1  
Exp1  16047.399  1  
Exp1  9523.4795  1  
Exp1  7441.5  1  
Exp1  4355.02  0  
Exp1  8621.4795  1  
Exp1  6568.1997  1  
Exp1  6591.16  1  
Exp1  30964.84  1  
Exp1  7678.48  1  
Exp1  12108.939  1  
Exp1  12284.42  1  
Exp1  39314.9  0  
Exp1  25431.48  0  
Exp1  13578.38  0  
Exp1  22804.2  0  
Exp1  6761.7197  1  
Exp1  15355.32  1  
Exp1  6105.7197  1  
Exp1  14969.92  0  
Exp1  6432.08  1  
Exp1  15101.12  1  
Exp1  13644.8  1  
Exp1  21274.08  0  
Exp1  7985.16  1  
Exp1  26890.26  0  
Exp1  26516.34  1  
Exp1  22420.44  1  
Exp1  16135.96  1  
Exp1  12114.68  1  
Exp1  13294.66  1  
Exp1  6299.2397  1  
Exp1  5521.88  1  
Exp1  10984.72  0  
Exp1  8241.82  1  
Exp1  22779.6  0  
Exp1  23638.14  0  
Exp1  14529.58  0  
Exp1  24832.879  0  
Exp1  22858.32  0  
Exp1  9326.68  1  
Exp1  12273.76  1  
Exp1  22862.42  1  
Exp1  6557.54  0  
Exp1  3904.84  0  
Exp1  10395.96  1  
Exp1  11213.5  1  
Exp1  5525.98  1  
Exp1  12835.46  1  
Exp1  28283.44  1  
Exp1  8448.46  1  
Exp1  12035.14  1  
Exp1  19944.86  1  
Exp1  15966.22  1  
Exp1  22497.52  1  
Exp1  18003.92  0  
Exp1  6158.1997  1  
Exp1  16135.14  1  
Exp1  22565.58  1  
Exp1  5474.32  0  
Exp1  5749.02  1  
Exp1  19856.3  0  
Exp1  5530.9  1  
Exp1  13388.96  1  
Exp1  28436.78  0  
Exp1  11340.6  1  
Exp1  10378.74  1  
Exp1  5963.04  1  
Exp1  34403.918  0  
Exp1  3492.38  0  
Exp1  6596.9  1  
Exp1  16755.879  1  
Exp1  21895.64  0  
Exp1  7526.78  1  
Exp1  24991.959  0  
Exp1  11677.62  0  
Exp1  14066.28  1  
Exp1  12067.12  1  
Exp1  6678.08  1  
Exp1  24598.36  0  
Exp1  13398.8  0  
Exp1  12528.78  1  
Exp1  11190.54  0  
Exp1  25181.379  0  
Exp1  8243.46  0  
Exp1  3695.74  1  
Exp1  8532.1  1  
Exp1  9571.86  1  
Exp1  20961.66  1  
Exp1  11248.76  0  
Exp1  11096.24  1  
Exp1  11275.0  1  
Exp1  5617.82  1  
Exp1  5803.96  1  
Exp1  16293.399  1  
Exp1  16087.58  1  
Exp1  9676.82  1  
Exp1  8236.9  1  
Exp1  14372.96  1  
Exp1  22914.9  1  
Exp1  10022.04  1  
Exp1  20742.72  0  
Exp1  6195.92  1  
Exp1  5710.48  1  
Exp1  23762.78  1  
Exp1  4373.06  1  
Exp1  12175.36  1  
Exp1  12246.7  0  
Exp1  6746.14  1  
Exp1  10482.06  1  
Exp1  12805.12  1  
Exp1  13833.399  1  
Exp1  21902.2  0  
Exp1  6086.86  1  
Exp1  11568.56  1  
Exp1  12696.88  1  
Exp1  11396.36  1  
Exp1  6591.16  0  
Exp1  14036.76  0  
Exp1  23894.799  0  
Exp1  12589.46  1  
Exp1  8600.16  1  
Exp1  8555.88  1  
Exp1  28916.48  0  
Exp1  25155.14  0  
Exp1  7103.66  1  
Exp1  8083.56  1  
Exp1  11454.58  1  
Exp1  12955.18  0  
Exp1  7453.8  0  
Exp1  9163.5  1  
Exp1  6962.62  1  
Exp1  29264.98  0  
Exp1  26144.06  0  
Exp1  6329.58  1  
Exp1  12192.58  1  
Exp1  12135.18  1  
Exp1  7124.16  1  
Exp1  5369.36  1  
Exp1  15456.18  1  
Exp1  5967.14  0  
Exp1  20882.12  0  
Exp1  6858.48  1  
Exp1  5993.38  1  
Exp1  26758.24  0  
Exp1  6807.64  1  
Exp1  22232.66  1  
Exp1  25175.64  1  
Exp1  11254.5  0  
Exp1  8296.76  1  
Exp1  22634.459  1  
Exp1  15816.16  1  
Exp1  19710.34  0  
Exp1  5478.42  1  
Exp1  10705.92  1  
Exp1  11329.939  1  
Exp1  31737.28  0  
Exp1  8414.84  0  
Exp1  21912.04  0  
Exp1  35569.14  0  
Exp1  12204.88  1  
Exp1  19623.42  1  
Exp1  27538.879  0  
Exp1  5975.34  1  
Exp1  10395.14  1  
Exp1  11752.24  1  
Exp1  12175.36  1  
Exp1  34540.04  0  
Exp1  17613.6  0  
Exp1  24283.48  1  
Exp1  12272.939  1  
Exp1  6946.2197  1  
Exp1  9061.82  0  
Exp1  15462.74  1  
Exp1  14820.68  1  
Exp1  12755.92  1  
Exp1  13648.899  0  
Exp1  11752.24  1  
Exp1  7392.3  1  
Exp1  36381.758  0  
Exp1  22240.86  0  
Exp1  7217.64  1  
Exp1  11203.66  1  
Exp1  13158.54  1  
Exp1  23660.28  0  
Exp1  7894.14  0  
Exp1  29567.56  1  
Exp1  9853.939  1  
Exp1  10205.72  1  
Exp1  11537.399  1  
Exp1  21783.3  0  
Exp1  6957.6997  0  
Exp1  27388.0  0  
Exp1  5922.86  1  
Exp1  32120.219  1  
Exp1  16231.899  1  
Exp1  13614.46  1  
Exp1  24628.7  0  
Exp1  24657.4  1  
Exp1  5926.96  1  
Exp1  11264.34  1  
Exp1  8608.36  0  
Exp1  10999.4795  1  
Exp1  6010.6  1  
Exp1  4548.54  1  
Exp1  6005.68  1  
Exp1  26025.16  1  
Exp1  21367.56  0  
Exp1  8999.5  0  
Exp1  11301.24  1  
Exp1  6967.54  1  
Exp1  13502.939  0  
Exp1  12577.16  1  
Exp1  10332.0  0  
Exp1  12957.64  1  
Exp1  21458.58  0  
Exp1  12791.18  1  
Exp1  17682.48  1  
Exp1  4703.52  1  
Exp1  31191.98  0  
Exp1  4556.7397  1  
Exp1  5343.94  0  
Exp1  5680.96  1  
Exp1  17935.04  0  
Exp1  20435.22  0  
Exp1  6217.2397  1  
Exp1  7513.66  0  
Exp1  12156.5  0  
Exp1  11422.6  1  
Exp1  29237.92  1  
Exp1  13784.2  1  
Exp1  25046.08  1  
Exp1  13558.7  1  
Exp1  24771.379  0  
Exp1  7329.98  1  
Exp1  7148.76  1  
Exp1  7154.5  1  
Exp1  22363.04  1  
Exp1  6790.42  1  
Exp1  7153.68  1  
Exp1  7134.0  0  
Exp1  8546.04  1  
Exp1  4916.7197  0  
Exp1  5470.2197  1  
Exp1  6235.28  1  
Exp1  12719.02  1  
Exp1  11313.54  1  
Exp1  5592.4  1  
Exp1  12115.5  1  
Exp1  11460.32  1  
Exp1  6498.5  1  
Exp1  8586.22  1  
Exp1  21897.28  1  
Exp1  9259.439  1  
Exp1  5835.12  1  
Exp1  4937.2197  1  
Exp1  6241.02  1  
Exp1  22386.82  1  
Exp1  15202.8  1  
Exp1  6897.84  1  
Exp1  7261.1  1  
Exp1  14290.14  1  
Exp1  6367.3  1  
Exp1  6671.52  0  
Exp1  18247.459  0  
Exp1  14488.58  0  
Exp1  5812.98  1  
Exp1  12270.4795  1  
Exp1  18531.18  1  
Exp1  30597.48  1  
Exp1  13264.32  1  
Exp1  5546.48  1  
Exp1  15038.8  1  
Exp1  8772.36  1  
Exp1  24610.66  1  
Exp1  19962.9  1  
Exp1  6088.5  0  
Exp1  11520.18  0  
Exp1  29895.56  1  
Exp1  20777.16  0  
Exp1  5387.4  1  
Exp1  10569.8  1  
Exp1  15516.04  0  
Exp1  24586.879  1  
Exp1  18100.68  1  
Exp1  5278.34  1  
Exp1  26242.459  0  
Exp1  18732.08  0  
Exp1  13620.2  1  
Exp1  6036.84  1  
Exp1  6135.2397  1  
Exp1  21019.06  1  
Exp1  11277.46  1  
Exp1  13524.26  1  
Exp1  13152.8  1  
Exp1  14596.82  1  
Exp1  8826.4795  1  
Exp1  15942.439  1  
Exp1  5976.16  1  
Exp1  8099.14  1  
Exp1  17096.18  1  
Exp1  15721.859  0  
Exp1  10810.06  1  
Exp1  22765.66  1  
Exp1  5921.2197  1  
Exp1  19623.42  0  
Exp1  6948.68  1  
Exp1  6992.14  1  
Exp1  6800.26  1  
Exp1  6731.38  1  
Exp1  23306.86  1  
Exp1  6868.32  1  
Exp1  5022.5  0  
Exp1  5869.56  1  
Exp1  10201.62  1  
Exp1  30176.0  0  
Exp1  6651.02  1  
Exp1  28408.08  1  
Exp1  16739.48  0  
Exp1  11157.74  1  
Exp1  6473.9  1  
Exp1  25825.08  1  
Exp1  10728.06  1  
Exp1  11853.1  1  
Exp1  10558.32  1  
Exp1  5943.36  1  
Exp1  30467.92  1  
Exp1  14928.92  0  
Exp1  17967.02  0  
Exp1  4533.78  1  
Exp1  21324.92  0  
Exp1  6622.32  1  
Exp1  16403.28  1  
Exp1  10386.12  1  
Exp1  26723.799  0  
Exp1  26027.62  0  
Exp1  15357.78  1  
Exp1  27996.44  0  
Exp1  19793.16  0  
Exp1  24428.62  1  
Exp1  5624.38  1  
Exp1  18952.66  0  
Exp1  12076.14  1  
Exp1  17475.02  1  
Exp1  12232.76  1  
Exp1  12535.34  1  
Exp1  6837.16  1  
Exp1  15283.16  1  
Exp1  6974.92  1  
Exp1  14172.88  0  
Exp1  7891.6797  1  
Exp1  7291.44  0  
Exp1  6779.76  1  
Exp1  11856.38  0  
Exp1  14850.2  1  
Exp1  16625.5  1  
Exp1  48374.258  0  
Exp1  14520.56  0  
Exp1  13975.26  0  
Exp1  7254.54  1  
Exp1  6801.9  0  
Exp1  22254.8  0  
Exp1  8189.34  1  
Exp1  11917.06  1  
Exp1  31125.56  0  
Exp1  8127.02  1  
Exp1  15554.58  1  
Exp1  10901.08  1  
Exp1  13030.62  1  
Exp1  6713.34  1  
Exp1  11741.58  1  
Exp1  24271.18  1  
Exp1  20952.64  1  
Exp1  7709.64  1  
Exp1  5807.2397  1  
Exp1  5458.7397  1  
Exp1  14674.72  1  
Exp1  17196.22  1  
Exp1  16171.22  0  
Exp1  16646.0  1  
Exp1  21370.84  1  
Exp1  25980.879  0  
Exp1  23698.82  0  
Exp1  26344.959  0  
Exp1  4675.64  1  
Exp1  11242.2  0  
Exp1  20670.56  1  
Exp1  6523.92  1  
Exp1  13808.8  1  
Exp1  8191.8  1  
Exp1  24368.76  0  
Exp1  13631.68  1  
Exp1  13815.36  0  
Exp1  13941.64  1  
Exp1  6694.48  1  
Exp1  9485.76  1  
Exp1  23944.0  0  
Exp1  17916.18  0  
Exp1  10059.76  1  
Exp1  28315.42  0  
Exp1  23301.12  0  
Exp1  11335.68  1  
Exp1  6967.54  1  
Exp1  6206.58  1  
Exp1  9489.04  1  
Exp1  11043.76  1  
Exp1  11175.78  1  
Exp1  19401.2  0  
Exp1  7417.7197  1  
Exp1  27672.54  0  
Exp1  24321.2  1  
Exp1  10751.02  1  
Exp1  23740.64  0  
Exp1  9939.22  1  
Exp1  33066.5  0  
Exp1  6487.02  0  
Exp1  7156.96  1  
Exp1  6341.06  0  
Exp1  13723.52  1  
Exp1  12838.74  1  
Exp1  7109.4  1  
Exp1  10407.439  1  
Exp1  26906.66  0  
Exp1  16057.24  1  
Exp1  13321.72  1  
Exp1  6316.46  0  
Exp1  17340.54  1  
Exp1  13819.46  1  
Exp1  17229.84  0  
Exp1  10562.42  1  
Exp1  26828.76  0  
Exp1  16167.12  1  
Exp1  16385.24  0  
Exp1  8115.54  1  
Exp1  8432.06  0  
Exp1  9167.6  1  
Exp1  13088.84  1  
Exp1  11844.899  1  
Exp1  22418.799  0  
Exp1  8660.84  1  
Exp1  24942.76  1  
Exp1  22513.92  0  
Exp1  23357.7  1  
Exp1  5637.5  1  
Exp1  17147.02  0  
Exp1  4957.7197  1  
Exp1  10094.2  1  
Exp1  5256.2  0  
Exp1  5887.6  1  
Exp1  6727.28  0  
Exp1  5076.62  1  
Exp1  26664.76  0  
Exp1  14618.96  1  
Exp1  6161.48  1  
Exp1  24039.94  1  
Exp1  12045.8  0  
Exp1  34540.86  0  
Exp1  6600.18  1  
Exp1  6440.28  1  
Exp1  6478.0  1  
Exp1  10628.84  1  
Exp1  12222.92  1  
Exp1  6847.82  1  
Exp1  27850.48  0  
Exp1  11714.52  1  
Exp1  13463.58  1  
Exp1  6221.34  1  
Exp1  13905.56  1  
Exp1  15864.54  1  
Exp1  13010.12  0  
Exp1  5279.98  1  
Exp1  12113.04  1  
Exp1  4744.52  1  
Exp1  10571.439  1  
Exp1  8301.68  1  
Exp1  24290.86  0  
Exp1  8672.32  1  
Exp1  8277.08  1  
Exp1  13839.96  1  
Exp1  15735.8  1  
Exp1  4881.46  1  
Exp1  25035.42  0  
Exp1  8599.34  1  
Exp1  11377.5  1  
Exp1  9525.12  1  
Exp1  36011.94  0  
Exp1  27161.68  1  
Exp1  4988.06  1  
Exp1  7633.38  1  
Exp1  10436.96  0  
Exp1  6861.76  1  
Exp1  7038.88  1  
Exp1  13530.82  0  
Exp1  6622.32  1  
Exp1  12889.58  0  
Exp1  27322.4  0  
Exp1  21488.92  0  
Exp1  5917.94  0  
Exp1  11491.4795  1  
Exp1  7393.94  1  
Exp1  20063.76  0  
Exp1  5062.68  1  
Exp1  15134.74  1  
Exp1  21885.8  0  
Exp1  23688.16  0  
Exp1  9759.64  1  
Exp1  23324.08  0  
Exp1  27504.44  1  
Exp1  8913.4  0  
Exp1  8277.9  1  
Exp1  6380.42  1  
Exp1  14113.02  1  
Exp1  6095.88  1  
Exp1  22986.24  0  
Exp1  10435.32  1  
Exp1  13007.66  1  
Exp1  14794.439  1  
Exp1  6506.6997  1  
Exp1  5193.88  1  
Exp1  9391.46  0  
Exp1  15936.7  1  
Exp1  5563.7  0  
Exp1  4851.12  0  
Exp1  10207.36  1  
Exp1  6944.58  1  
Exp1  27107.56  0  
Exp1  11938.38  1  
Exp1  4483.76  1  
Exp1  7061.84  1  
Exp1  7630.92  1  
Exp1  7644.04  1  
Exp1  33963.58  0  
Exp1  10219.66  1  
Exp1  7303.7397  1  
Exp1  6095.06  1  
Exp1  6075.38  0  
Exp1  6988.04  1  
Exp1  11740.76  1  
Exp1  6228.7197  0  
Exp1  29245.299  0  
Exp1  6213.14  1  
Exp1  10068.78  1  
Exp1  7531.6997  1  
Exp1  6680.54  1  
Exp1  5460.38  1  
Exp1  4200.04  1  
Exp1  26914.04  0  
Exp1  11048.68  1  
Exp1  11591.52  1  
Exp1  16185.9795  1  
Exp1  6529.66  1  
Exp1  4739.6  1  
Exp1  7634.1997  1  
Exp1  5451.36  1  
Exp1  5935.16  0  
Exp1  3209.48  0  
Exp1  9962.18  1  
Exp1  28169.459  0  
Exp1  11978.56  1  
Exp1  6338.6  0  
Exp1  13350.42  0  
Exp1  2750.28  1  
Exp1  15274.14  1  
Exp1  22331.06  1  
Exp1  27903.78  0  
Exp1  4997.08  1  
Exp1  26383.5  1  
Exp1  15200.34  0  
Exp1  12143.38  1  
Exp1  21839.879  0  
Exp1  28234.24  0  
Exp1  4998.7197  1  
Exp1  13497.2  1  
Exp1  10104.86  1  
Exp1  17312.66  0  
Exp1  12987.16  1  
Exp1  14495.14  1  
Exp1  6338.6  1  
Exp1  5607.16  1  
Exp1  25136.28  0  
Exp1  15348.76  0  
Exp1  13347.14  1  
Exp1  11398.82  1  
Exp1  10054.02  1  
Exp1  23849.7  0  
Exp1  10705.92  1  
Exp1  9997.439  1  
Exp1  21916.14  0  
Exp1  8072.9  1  
Exp1  4859.32  0  
Exp1  11909.68  0  
Exp1  23989.92  1  
Exp1  9523.4795  1  
Exp1  8615.74  1  
Exp1  7694.06  1  
Exp1  15807.96  1  
Exp1  7390.66  1  
Exp1  7025.76  1  
Exp1  26020.24  0  
Exp1  5719.5  1  
Exp1  8556.7  1  
Exp1  31018.959  0  
Exp1  25652.06  1  
Exp1  6267.26  0  
Exp1  24426.16  1  
Exp1  7553.84  1  
Exp1  6657.58  1  
Exp1  36560.52  1  
Exp1  13978.54  1  
Exp1  7757.1997  1  
Exp1  11007.68  1  
Exp1  10744.46  1  
Exp1  5418.56  1  
Exp1  7878.56  1  
Exp1  17124.879  0  
Exp1  18352.42  0  
Exp1  6120.48  1  
Exp1  19541.42  0  
Exp1  7847.4  0  
Exp1  12819.06  0  
Exp1  6452.58  1  
Exp1  25978.42  0  
Exp1  16062.9795  1  
Exp1  5472.68  0  
Exp1  5690.8  0  
Exp1  13630.04  1  
Exp1  20691.06  1  
Exp1  9259.439  0  
Exp1  24718.08  0  
Exp1  32481.02  0  
Exp1  10669.02  1  
Exp1  22832.08  1  
Exp1  11983.4795  1  
Exp1  6088.5  1  
Exp1  8641.9795  1  
Exp1  5541.56  1  
Exp1  20679.58  0  
Exp1  14596.82  0  
Exp1  11679.26  1  
Exp1  13947.38  1  
Exp1  14537.78  1  
Exp1  8094.2197  1  
Exp1  16081.02  1  
Exp1  5006.1  0  
Exp1  15926.859  1  
Exp1  24947.68  0  
Exp1  6321.38  1  
Exp1  6928.18  0  
Exp1  7575.16  1  
Exp1  26584.4  0  
Exp1  11525.1  1  
Exp1  9955.62  1  
Exp1  13645.62  1  
Exp1  11152.82  1  
Exp1  10168.82  1  
Exp1  5697.36  0  
Exp1  12491.88  1  
Exp1  6808.46  1  
Exp1  7116.78  1  
Exp1  10687.88  1  
Exp1  3690.82  1  
Exp1  12126.16  0  
Exp1  12795.28  0  
Exp1  20430.3  1  
Exp1  7827.7197  1  
Exp1  4797.0  1  
Exp1  12157.32  1  
Exp1  10208.18  1  
Exp1  25845.58  0  
Exp1  8213.939  1  
Exp1  14061.36  1  
Exp1  17611.14  1  
Exp1  29945.58  1  
Exp1  30783.62  0  
Exp1  17233.94  1  
Exp1  6398.46  0  
Exp1  5847.42  1  
Exp1  5731.8  1  
Exp1  15069.96  0  
Exp1  6366.48  1  
Exp1  36453.1  0  
Exp1  10563.24  1  
Exp1  21465.959  0  
Exp1  5602.2397  1  
Exp1  8768.26  1  
Exp1  7074.96  1  
Exp1  9665.34  1  
Exp1  7994.1797  1  
Exp1  6864.2197  1  
Exp1  12910.899  1  
Exp1  25572.52  0  
Exp1  32681.1  1  
Exp1  5920.4  1  
Exp1  12810.86  0  
Exp1  12618.16  1  
Exp1  6354.18  1  
Exp1  27388.0  0  
Exp1  22315.48  1  
Exp1  11489.02  1  
Exp1  29771.74  1  
Exp1  23906.28  0  
Exp1  7934.32  1  
Exp1  28910.74  0  
Exp1  12261.46  1  
Exp1  19134.7  1  
Exp1  12185.2  1  
Exp1  8179.5  1  
Exp1  5735.9  1  
Exp1  7261.1  1  
Exp1  6226.26  1  
Exp1  13187.24  1  
Exp1  5877.76  1  
Exp1  5093.02  1  
Exp1  9550.54  1  
Exp1  15051.1  1  
Exp1  6625.6  1  
Exp1  23389.68  1  
Exp1  13950.66  0  
Exp1  12746.899  0  
Exp1  7288.16  1  
Exp1  13653.0  1  
Exp1  21218.32  0  
Exp1  13153.62  1  
Exp1  4941.32  1  
Exp1  6724.82  1  
Exp1  12992.899  1  
Exp1  7494.8  1  
Exp1  7521.86  1  
Exp1  28982.08  0  
Exp1  17461.08  0  
Exp1  6162.3  1  
Exp1  6751.06  1  
Exp1  26638.52  0  
Exp1  22680.379  1  
Exp1  21771.0  0  
Exp1  26531.1  0  
Exp1  11494.76  0  
Exp1  4933.94  1  
Exp1  10143.4  1  
Exp1  13227.42  1  
Exp1  5885.96  1  
Exp1  6350.9  1  
Exp1  11708.78  0  
Exp1  6587.88  1  
Exp1  5865.46  1  
Exp1  6385.34  1  
Exp1  14980.58  1  
Exp1  15717.76  1  
Exp1  5827.7397  1  
Exp1  7844.94  0  
Exp1  8272.9795  1  
Exp1  5436.6  1  
Exp1  7402.96  1  
Exp1  13466.04  1  
Exp1  12729.68  1  
Exp1  11291.399  1  
Exp1  12340.18  1  
Exp1  6528.84  1  
Exp1  6437.0  1  
Exp1  7213.54  1  
Exp1  9507.9  1  
Exp1  8476.34  0  
Exp1  11586.6  1  
Exp1  13637.42  0  
Exp1  7594.84  1  
Exp1  27067.379  1  
Exp1  6432.9  1  
Exp1  23565.98  0  
Exp1  5120.9  1  
Exp1  8487.82  0  
Exp1  24937.02  0  
Exp1  24490.12  1  
Exp1  12380.36  0  
Exp1  28797.58  1  
Exp1  8459.12  0  
Exp1  5466.12  1  
Exp1  6039.3  1  
Exp1  10088.46  0  
Exp1  12144.2  1  
Exp1  7331.62  0  
Exp1  4915.9  0  
Exp1  8591.14  1  
Exp1  5475.96  0  
Exp1  16417.22  1  
Exp1  6079.48  1  
Exp1  5993.38  1  
Exp1  12900.24  0  
Exp1  5782.64  1  
Exp1  10444.34  1  
Exp1  20821.44  0  
Exp1  7997.46  1  
Exp1  6508.34  1  
Exp1  25203.52  1  
Exp1  13517.7  1  
Exp1  16739.48  0  
Exp1  10762.5  1  
Exp1  8192.62  1  
Exp1  18644.34  0  
Exp1  6341.88  0  
Exp1  24273.64  1  
Exp1  5289.0  0  
Exp1  24918.16  1  
Exp1  12438.58  1  
Exp1  23024.78  1  
Exp1  22582.799  0  
Exp1  12158.14  0  
Exp1  11703.86  1  
Exp1  14576.32  1  
Exp1  22144.1  1  
Exp1  10100.76  1  
Exp1  12607.5  1  
Exp1  20864.08  1  
Exp1  7877.7397  0  
Exp1  12210.62  1  
Exp1  26279.36  1  
Exp1  8821.56  0  
Exp1  13628.399  1  
Exp1  8299.22  1  
Exp1  5809.6997  1  
Exp1  15634.12  0  
Exp1  4266.46  0  
Exp1  7306.1997  1  
Exp1  19506.98  0  
Exp1  7416.9  1  
Exp1  6495.2197  1  
Exp1  6858.48  1  
Exp1  11537.399  1  
Exp1  11279.1  1  
Exp1  7344.7397  1  
Exp1  6910.14  1  
Exp1  4955.26  0  
Exp1  10805.14  1  
Exp1  13432.42  1  
Exp1  10987.18  1  
Exp1  14596.82  1  
Exp1  5512.04  1  
Exp1  6587.88  0  
Exp1  12545.18  1  
Exp1  10245.9  1  
Exp1  13090.4795  1  
Exp1  13642.34  1  
Exp1  14247.5  1  
Exp1  9548.08  1  
Exp1  25797.2  1  
Exp1  20968.22  0  
Exp1  8128.66  1  
Exp1  15643.96  1  
Exp1  7434.12  1  
Exp1  29363.379  0  
Exp1  10080.26  1  
Exp1  26494.2  0  
Exp1  27062.459  0  
Exp1  34025.9  0  
Exp1  6209.86  1  
Exp1  6074.56  1  
Exp1  12502.54  1  
Exp1  22639.379  0  
Exp1  8473.88  1  
Exp1  6110.64  1  
Exp1  5580.92  1  
Exp1  18010.48  0  
Exp1  5856.44  1  
Exp1  23839.04  1  
Exp1  11847.36  1  
Exp1  7693.2397  1  
Exp1  9432.46  1  
Exp1  7311.94  1  
Exp1  12801.02  1  
Exp1  6402.56  1  
Exp1  10426.3  1  
Exp1  11828.5  1  
Exp1  27163.32  0  
Exp1  21419.22  0  
Exp1  9861.32  1  
Exp1  10482.06  1  
Exp1  14188.46  1  
Exp1  5881.04  0  
Exp1  11438.18  0  
Exp1  6777.3  1  
Exp1  14825.6  1  
Exp1  24230.18  1  
Exp1  10324.62  1  
Exp1  5686.6997  1  
Exp1  23767.7  1  
Exp1  10386.939  1  
Exp1  9479.2  1  
Exp1  5512.04  0  
Exp1  7864.62  1  
Exp1  20992.0  1  
Exp1  5630.12  0  
Exp1  11530.02  1  
Exp1  6694.48  1  
Exp1  10544.38  1  
Exp1  5825.28  1  
Exp1  21183.06  1  
Exp1  8718.24  0  
Exp1  11074.92  1  
Exp1  13192.9795  0  
Exp1  24599.18  0  
Exp1  7298.82  1  
Exp1  13324.18  1  
Exp1  7578.44  0  
Exp1  6545.2397  0  
Exp1  21556.98  0  
Exp1  29538.86  0  
Exp1  28016.94  0  
Exp1  5758.04  1  
Exp1  6483.7397  0  
Exp1  11451.3  1  
Exp1  12243.42  1  
Exp1  5800.68  1  
Exp1  26784.48  0  
Exp1  6419.78  1  
Exp1  21810.36  1  
Exp1  6014.6997  1  
Exp1  5456.28  1  
Exp1  6404.1997  0  
Exp1  7430.02  1  
Exp1  22043.24  1  
Exp1  26133.4  1  
Exp1  13930.9795  1  
Exp1  11270.899  1  
Exp1  9858.86  1  
Exp1  4104.1  0  
Exp1  7020.84  1  
Exp1  16792.78  1  
Exp1  4449.32  1  
Exp1  7839.1997  1  
Exp1  4973.3  0  
Exp1  18491.0  0  
Exp1  4077.04  0  
Exp1  29322.379  0  
Exp1  22604.12  1  
Exp1  18012.94  0  
Exp1  7631.7397  1  
Exp1  21775.1  1  
Exp1  2848.68  0  
Exp1  11247.939  1  
Exp1  36412.918  1  
Exp1  23441.34  1  
Exp1  17456.98  1  
Exp1  6546.88  1  
Exp1  11296.32  1  
Exp1  22517.2  1  
Exp1  13236.439  0  
Exp1  22485.22  0  
Exp1  5923.68  0  
Exp1  9074.12  1  
Exp1  14568.12  1  
Exp1  6283.66  1  
Exp1  22079.32  1  
Exp1  24881.26  0  
Exp1  8334.4795  1  
Exp1  5636.68  1  
Exp1  14633.72  1  
Exp1  14113.02  1  
Exp1  5675.2197  1  
Exp1  17078.959  1  
Exp1  8670.68  1  
Exp1  24113.74  0  
Exp1  6418.96  1  
Exp1  6357.46  1  
Exp1  10240.16  1  
Exp1  5853.98  0  
Exp1  6339.42  1  
Exp1  4896.2197  1  
Exp1  13780.1  1  
Exp1  6333.68  0  
Exp1  7184.84  1  
Exp1  18763.24  0  
Exp1  30838.56  0  
Exp1  4664.98  1  
Exp1  10709.2  1  
Exp1  12878.1  0  
Exp1  18590.22  0  
Exp1  8285.28  1  
Exp1  13764.52  1  
Exp1  31952.12  0  
Exp1  7285.6997  1  
Exp1  6376.32  0  
Exp1  7907.26  1  
Exp1  6254.14  1  
Exp1  16569.74  0  
Exp1  13402.899  1  
Exp1  13134.76  1  
Exp1  6680.54  1  
Exp1  10876.4795  1  
Exp1  6357.46  0  
Exp1  6033.56  1  
Exp1  12983.88  1  
Exp1  5908.1  0  
Exp1  22800.92  0  
Exp1  5831.84  1  
Exp1  21137.14  0  
Exp1  24478.64  1  
Exp1  12102.38  1  
Exp1  5054.48  0  
Exp1  10867.46  1  
Exp1  5709.66  1  
Exp1  7262.7397  1  
Exp1  8423.04  1  
Exp1  23534.82  1  
Exp1  18372.92  0  
Exp1  7098.7397  1  
Exp1  32125.14  1  
Exp1  10661.64  1  
Exp1  9829.34  0  
Exp1  14574.68  1  
Exp1  11108.54  0  
Exp1  21976.82  0  
Exp1  23091.2  1  
Exp1  10076.9795  0  
Exp1  6355.0  1  
Exp1  27280.58  1  
Exp1  11973.64  1  
Exp1  5639.96  1  
Exp1  7708.0  1  
Exp1  8696.92  1  
Exp1  6168.86  0  
Exp1  10071.24  0  
Exp1  10590.3  0  
Exp1  6888.82  1  
Exp1  6206.58  1  
Exp1  5831.84  0  
Exp1  13343.86  1  
Exp1  24829.6  1  
Exp1  8097.5  1  
Exp1  5398.88  1  
Exp1  20807.5  0  
Exp1  12287.7  0  
Exp1  5321.8  1  
Exp1  22199.86  1  
Exp1  13127.38  1  
Exp1  8158.1797  1  
Exp1  5129.1  1  
Exp1  17866.16  0  
Exp1  23042.0  0  
Exp1  29101.799  1  
Exp1  12771.5  1  
Exp1  24710.7  1  
Exp1  12398.399  1  
Exp1  12995.36  0  
Exp1  12340.18  1  
Exp1  5781.82  1  
Exp1  6059.8  0  
Exp1  11153.64  1  
Exp1  12639.4795  0  
Exp1  21662.76  0  
Exp1  10671.4795  1  
Exp1  5308.68  0  
Exp1  19467.62  0  
Exp1  24089.14  0  
Exp1  10851.06  0  
Exp1  14521.38  1  
Exp1  13143.78  1  
Exp1  8949.4795  1  
Exp1  4767.48  1  
Exp1  5037.26  1  
Exp1  6081.12  1  
Exp1  5629.3  1  
Exp1  8122.1  1  
Exp1  21635.7  1  
Exp1  6836.34  1  
Exp1  14876.439  1  
Exp1  9060.18  1  
Exp1  17034.68  1  
Exp1  5689.98  1  
Exp1  6466.52  1  
Exp1  23460.2  0  
Exp1  6519.82  1  
Exp1  28043.18  1  
Exp1  15388.12  1  
Exp1  7091.36  0  
Exp1  6678.08  1  
Exp1  5995.02  1  
Exp1  6582.96  1  
Exp1  23732.44  1  
Exp1  6215.6  1  
Exp1  19295.42  0  
Exp1  3130.76  0  
Exp1  6359.92  0  
Exp1  14085.14  1  
Exp1  12210.62  1  
Exp1  23927.6  0  
Exp1  24308.9  0  
Exp1  11020.8  1  
Exp1  9409.5  1  
Exp1  7123.34  1  
Exp1  14573.04  0  
Exp1  16964.98  0  
Exp1  15142.939  1  
Exp1  6234.46  0  
Exp1  12451.7  0  
Exp1  7420.18  1  
Exp1  28546.66  0  
Exp1  6665.78  1  
Exp1  29063.26  0  
Exp1  6688.7397  1  
Exp1  11224.16  1  
Exp1  6236.92  1  
Exp1  7355.4  1  
Exp1  5808.88  1  
Exp1  25531.52  0  
Exp1  10230.32  1  
Exp1  9136.439  1  
Exp1  24431.08  0  
Exp1  11141.34  1  
Exp1  5201.26  0  
Exp1  5015.94  1  
Exp1  7270.94  1  
Exp1  9594.82  1  
Exp1  25702.9  0  
Exp1  12062.2  1  
Exp1  9867.88  1  
Exp1  7986.8  1  
Exp1  5554.68  0  
Exp1  9886.74  1  
Exp1  28039.08  0  
Exp1  5910.56  1  
Exp1  23875.94  1  
Exp1  6080.3  0  
Exp1  33594.58  0  
Exp1  10731.34  1  
Exp1  6045.04  1  
Exp1  11801.439  0  
Exp1  17774.32  0  
Exp1  6093.42  1  
Exp1  6277.92  1  
Exp1  12158.96  1  
Exp1  23454.459  1  
Exp1  11464.42  1  
Exp1  6074.56  0  
Exp1  5669.48  0  
Exp1  7024.94  1  
Exp1  26208.02  0  
Exp1  22291.7  1  
Exp1  5415.28  1  
Exp1  4318.12  1  
Exp1  16618.12  0  
Exp1  21215.04  1  
Exp1  6454.2197  1  
Exp1  21931.72  1  
Exp1  16090.859  1  
Exp1  6223.8  1  
Exp1  21787.4  1  
Exp1  6158.1997  1  
Exp1  17475.02  1  
Exp1  13873.58  0  
Exp1  7546.46  1  
Exp1  4797.82  1  
Exp1  6828.14  0  
Exp1  10824.82  1  
Exp1  10613.26  0  
Exp1  5803.14  1  
Exp1  12674.74  1  
Exp1  10208.18  1  
Exp1  5003.64  1  
Exp1  7793.28  1  
Exp1  7979.42  1  
Exp1  11152.0  0  
Exp1  11224.16  0  
Exp1  9846.56  1  
Exp1  12082.7  1  
Exp1  10773.16  1  
Exp1  26057.959  0  
Exp1  15299.56  0  
Exp1  6874.88  1  
Exp1  5985.18  0  
Exp1  20012.92  0  
Exp1  13073.26  1  
Exp1  11139.7  1  
Exp1  8780.56  1  
Exp1  13818.64  1  
Exp1  12183.56  1  
Exp1  7011.82  1  
Exp1  7670.28  0  
Exp1  11752.24  1  
Exp1  22831.26  0  
Exp1  12019.56  1  
Exp1  11261.06  1  
Exp1  7138.92  1  
Exp1  5284.08  1  
Exp1  20230.22  1  
Exp1  5188.96  1  
Exp1  7823.62  1  
Exp1  10869.92  1  
Exp1  5498.92  1  
Exp1  7056.92  1  
Exp1  23593.04  1  
Exp1  7685.86  1  
Exp1  9958.9  0  
Exp1  6500.96  1  
Exp1  10472.22  1  
Exp1  25939.879  0  
Exp1  7079.88  1  
Exp1  12741.16  1  
Exp1  22235.94  0  
Exp1  4737.96  1  
Exp1  10984.72  1  
Exp1  13345.5  0  
Exp1  4145.1  0  
Exp1  31665.94  0  
Exp1  9086.42  1  
Exp1  16181.06  1  
Exp1  11473.439  1  
Exp1  2552.66  1  
Exp1  11214.32  0  
Exp1  10948.64  1  
Exp1  6018.8  0  
Exp1  6591.16  1  
Exp1  4168.06  1  
Exp1  23729.16  1  
Exp1  6389.44  1  
Exp1  6073.7397  0  
Exp1  12897.78  1  
Exp1  4838.82  1  
Exp1  6569.02  1  
Exp1  11651.38  0  
Exp1  5092.2  1  
Exp1  21143.7  0  
Exp1  27192.84  0  
Exp1  10534.54  1  
Exp1  7200.42  1  
Exp1  11485.74  0  
Exp1  4093.44  1  
Exp1  6687.1  1  
Exp1  5547.3  1  
Exp1  12592.74  1  
Exp1  13430.78  1  
Exp1  13250.38  1  
Exp1  19538.14  1  
Exp1  10383.66  1  
Exp1  5967.96  1  
Exp1  23839.86  1  
Exp1  8079.46  1  
Exp1  10899.439  1  
Exp1  14784.6  1  
Exp1  6676.44  1  
Exp1  6191.82  1  
Exp1  12897.78  0  
Exp1  6697.76  1  
Exp1  26544.22  1  
Exp1  7930.2197  1  
Exp1  7047.08  0  
Exp1  22314.66  1  
Exp1  18381.12  0  
Exp1  6776.48  1  
Exp1  19593.08  0  
Exp1  7726.04  0  
Exp1  19342.16  1  
Exp2  16907.58  0  
Exp2  31777.459  1  
Exp2  19356.1  1  
Exp2  11469.34  0  
Exp2  5689.98  1  
Exp2  6633.8  1  
Exp2  27898.04  0  
Exp2  14039.22  0  
Exp2  21344.6  0  
Exp2  6829.78  1  
Exp2  5194.7  1  
Exp2  11306.9795  1  
Exp2  13438.16  1  
Exp2  10517.32  1  
Exp2  16049.859  1  
Exp2  3693.28  1  
Exp2  5646.52  1  
Exp2  7234.04  1  
Exp2  20430.3  0  
Exp2  15789.92  1  
Exp2  25279.78  0  
Exp2  8169.66  1  
Exp2  7175.82  1  
Exp2  9306.18  1  
Exp2  17106.84  1  
Exp2  3794.14  0  
Exp2  17016.64  1  
Exp2  21932.54  0  
Exp2  15471.76  1  
Exp2  5390.68  1  
Exp2  11299.6  1  
Exp2  12256.54  1  
Exp2  11150.36  1  
Exp2  3002.02  1  
Exp2  19833.34  0  
Exp2  18418.84  0  
Exp2  25156.78  0  
Exp2  5111.06  1  
Exp2  6300.06  1  
Exp2  8780.56  1  
Exp2  18514.78  0  
Exp2  2790.46  1  
Exp2  20732.06  0  
Exp2  4200.04  0  
Exp2  7056.92  1  
Exp2  8267.24  0  
Exp2  18125.28  0  
Exp2  5981.9  1  
Exp2  6113.1  1  
Exp2  3177.5  1  
Exp2  7058.56  1  
Exp2  17680.02  0  
Exp2  7428.38  1  
Exp2  11628.42  1  
Exp2  4908.52  1  
Exp2  5755.58  1  
Exp2  7488.2397  1  
Exp2  6022.08  1  
Exp2  6607.56  1  
Exp2  18481.98  0  
Exp2  6000.76  1  
Exp2  12712.46  0  
Exp2  8543.58  1  
Exp2  4854.4  1  
Exp2  22564.76  0  
Exp2  6381.2397  1  
Exp2  5808.06  1  
Exp2  2655.16  1  
Exp2  10336.92  0  
Exp2  12878.1  1  
Exp2  6677.26  1  
Exp2  6058.16  0  
Exp2  5359.52  1  
Exp2  7676.02  1  
Exp2  19655.4  0  
Exp2  8327.92  1  
Exp2  5186.5  1  
Exp2  10281.9795  0  
Exp2  5878.58  0  
Exp2  5083.18  1  
Exp2  12967.4795  0  
Exp2  6529.66  1  
Exp2  5304.58  1  
Exp2  6166.4  1  
Exp2  6151.64  1  
Exp2  7257.0  1  
Exp2  5096.3  1  
Exp2  6710.06  1  
Exp2  7750.64  1  
Exp2  8644.439  1  
Exp2  6570.66  1  
Exp2  5795.76  1  
Exp2  12192.58  1  
Exp2  25368.34  0  
Exp2  24612.299  0  
Exp2  3699.84  1  
Exp2  5463.66  1  
Exp2  12329.52  1  
Exp2  16267.9795  0  
Exp2  10049.92  1  
Exp2  6467.34  1  
Exp2  6177.88  1  
Exp2  10865.82  1  
Exp2  5965.5  1  
Exp2  7031.5  1  
Exp2  22509.82  1  
Exp2  9522.66  1  
Exp2  3065.98  1  
Exp2  6534.58  1  
Exp2  8851.9  1  
Exp2  11759.62  0  
Exp2  6965.9  1  
Exp2  26451.56  1  
Exp2  20554.94  0  
Exp2  6156.56  1  
Exp2  10796.939  1  
Exp2  19824.32  0  
Exp2  25048.54  0  
Exp2  18147.42  1  
Exp2  5474.32  1  
Exp2  9279.12  1  
Exp2  3470.24  1  
Exp2  21196.18  0  
Exp2  3571.92  1  
Exp2  3997.5  1  
Exp2  6002.4  1  
Exp2  25086.26  0  
Exp2  8637.88  1  
Exp2  25251.08  0  
Exp2  20413.08  0  
Exp2  11338.14  1  
Exp2  6840.44  1  
Exp2  6924.08  1  
Exp2  6045.04  1  
Exp2  6257.42  1  
Exp2  21046.94  0  
Exp2  9233.2  1  
Exp2  4789.62  1  
Exp2  3163.56  0  
Exp2  12272.939  1  
Exp2  5685.88  1  
Exp2  8472.24  1  
Exp2  22391.74  0  
Exp2  8577.2  1  
Exp2  7604.68  1  
Exp2  6546.06  1  
Exp2  3132.4  1  
Exp2  6806.82  1  
Exp2  5096.3  1  
Exp2  5941.7197  1  
Exp2  4944.6  1  
Exp2  7877.7397  1  
Exp2  23411.0  0  
Exp2  10450.08  1  
Exp2  19588.98  1  
Exp2  5528.44  1  
Exp2  27306.0  0  
Exp2  5872.84  1  
Exp2  9166.78  1  
Exp2  5884.32  1  
Exp2  6313.18  1  
Exp2  22781.24  0  
Exp2  10588.66  1  
Exp2  2958.56  0  
Exp2  5243.9  1  
Exp2  4293.52  0  
Exp2  21687.36  0  
Exp2  14487.76  1  
Exp2  16676.34  0  
Exp2  9291.42  1  
Exp2  9914.62  1  
Exp2  9895.76  1  
Exp2  6081.94  1  
Exp2  12887.939  1  
Exp2  10106.5  1  
Exp2  6162.3  1  
Exp2  23236.34  0  
Exp2  17625.08  0  
Exp2  4013.08  1  
Exp2  5890.06  1  
Exp2  4894.58  1  
Exp2  5372.64  1  
Exp2  2446.88  1  
Exp2  21249.48  0  
Exp2  10193.42  1  
Exp2  22981.32  0  
Exp2  5529.26  0  
Exp2  11915.42  1  
Exp2  6424.6997  0  
Exp2  12676.38  1  
Exp2  17164.24  0  
Exp2  5236.52  1  
Exp2  4642.84  1  
Exp2  5656.36  1  
Exp2  4783.06  0  
Exp2  4341.08  1  
Exp2  20117.879  0  
Exp2  4883.1  1  
Exp2  6683.82  1  
Exp2  16896.1  0  
Exp2  14923.18  1  
Exp2  3927.8  1  
Exp2  14306.54  1  
Exp2  9584.16  1  
Exp2  6333.68  1  
Exp2  5311.96  1  
Exp2  9393.92  0  
Exp2  22434.379  0  
Exp2  7161.88  1  
Exp2  4784.7  1  
Exp2  11042.939  1  
Exp2  19228.18  0  
Exp2  6649.38  1  
Exp2  7386.56  1  
Exp2  5496.46  1  
Exp2  6324.66  1  
Exp2  3265.24  1  
Exp2  8140.14  1  
Exp2  2543.64  0  
Exp2  5980.26  1  
Exp2  3548.96  1  
Exp2  12916.64  1  
Exp2  7209.44  1  
Exp2  11184.8  1  
Exp2  7287.34  1  
Exp2  5658.0  1  
Exp2  23047.74  0  
Exp2  4683.02  1  
Exp2  3798.24  0  
Exp2  5621.1  1  
Exp2  15539.82  0  
Exp2  19667.7  0  
Exp2  5494.82  1  
Exp2  31685.62  0  
Exp2  24590.98  0  
Exp2  19967.0  0  
Exp2  6241.02  1  
Exp2  9529.22  1  
Exp2  5844.96  1  
Exp2  18440.98  1  
Exp2  3390.7  1  
Exp2  5429.2197  1  
Exp2  10496.82  0  
Exp2  25422.459  1  
Exp2  21581.58  0  
Exp2  5232.42  1  
Exp2  2696.16  1  
Exp2  9061.0  1  
Exp2  10842.86  1  
Exp2  3389.06  0  
Exp2  4851.94  1  
Exp2  27670.9  0  
Exp2  7700.62  1  
Exp2  3553.06  1  
Exp2  10607.52  1  
Exp2  13116.72  1  
Exp2  18280.26  0  
Exp2  11810.46  1  
Exp2  14444.3  1  
Exp2  8841.24  1  
Exp2  7172.54  1  
Exp2  2947.08  1  
Exp2  3192.26  1  
Exp2  21060.06  0  
Exp2  4610.86  0  
Exp2  3904.84  1  
Exp2  5359.52  1  
Exp2  19525.84  0  
Exp2  5510.4  1  
Exp2  8335.3  1  
Exp2  23056.76  0  
Exp2  11726.82  1  
Exp2  11562.82  1  
Exp2  6209.04  1  
Exp2  24295.78  1  
Exp2  9209.42  1  
Exp2  6195.92  1  
Exp2  8283.64  1  
Exp2  9256.9795  1  
Exp2  207.45999  0  
Exp2  7746.54  1  
Exp2  5144.68  1  
Exp2  7515.3  1  
Exp2  14172.88  0  
Exp2  20882.94  0  
Exp2  7129.9  1  
Exp2  6025.36  1  
Exp2  4998.7197  1  
Exp2  6027.82  1  
Exp2  5750.66  1  
Exp2  27184.64  0  
Exp2  6694.48  1  
Exp2  4903.6  0  
Exp2  4947.88  1  
Exp2  4934.76  0  
Exp2  5424.3  1  
Exp2  25328.98  0  
Exp2  22517.2  0  
Exp2  4295.16  1  
Exp2  8323.82  1  
Exp2  4972.48  1  
Exp2  4183.64  1  
Exp2  6724.82  1  
Exp2  4546.9  1  
Exp2  13971.9795  1  
Exp2  10449.26  1  
Exp2  9963.0  0  
Exp2  6870.78  1  
Exp2  17066.66  1  
Exp2  9503.8  1  
Exp2  5016.76  1  
Exp2  9233.2  1  
Exp2  2689.6  1  
Exp2  11299.6  1  
Exp2  5573.54  1  
Exp2  9961.36  0  
Exp2  6594.44  1  
Exp2  20846.04  1  
Exp2  6023.7197  1  
Exp2  5323.44  1  
Exp2  14922.36  1  
Exp2  6539.5  1  
Exp2  7652.2397  1  
Exp2  9714.54  0  
Exp2  9713.72  0  
Exp2  10821.54  1  
Exp2  6549.34  1  
Exp2  4707.62  1  
Exp2  17917.82  0  
Exp2  21274.9  0  
Exp2  23113.34  0  
Exp2  24376.959  0  
Exp2  7115.96  1  
Exp2  3360.3599  1  
Exp2  7822.8  0  
Exp2  18450.0  0  
Exp2  7320.96  1  
Exp2  7120.88  1  
Exp2  12474.66  0  
Exp2  10164.72  0  
Exp2  3992.58  1  
Exp2  12863.34  0  
Exp2  11166.76  0  
Exp2  2273.8599  1  
Exp2  7905.62  1  
Exp2  16853.459  0  
Exp2  14154.84  1  
Exp2  23910.379  0  
Exp2  11678.439  1  
Exp2  10684.6  1  
Exp2  5473.5  1  
Exp2  11457.04  0  
Exp2  10640.32  1  
Exp2  5053.66  1  
Exp2  12942.88  0  
Exp2  19588.16  0  
Exp2  4694.5  1  
Exp2  6023.7197  1  
Exp2  5992.56  1  
Exp2  5587.48  1  
Exp2  8857.64  1  
Exp2  6960.98  1  
Exp2  14326.22  0  
Exp2  7639.12  0  
Exp2  8209.84  0  
Exp2  3107.8  0  
Exp2  6528.84  1  
Exp2  4963.46  1  
Exp2  20984.62  0  
Exp2  6114.7397  1  
Exp2  12769.04  0  
Exp2  28655.72  0  
Exp2  10939.62  1  
Exp2  20902.62  1  
Exp2  6321.38  1  
Exp2  5256.2  0  
Exp2  10898.62  1  
Exp2  4641.2  1  
Exp2  5649.8  1  
Exp2  5669.48  1  
Exp2  7679.3  1  
Exp2  14293.42  1  
Exp2  6485.38  1  
Exp2  6393.54  1  
Exp2  5089.7397  1  
Exp2  10883.86  1  
Exp2  8025.34  1  
Exp2  6260.6997  1  
Exp2  8030.26  1  
Exp2  26261.32  0  
Exp2  6869.96  1  
Exp2  8325.46  0  
Exp2  2327.16  0  
Exp2  5852.34  1  
Exp2  4320.58  0  
Exp2  4367.32  1  
Exp2  5505.48  1  
Exp2  5838.4  1  
Exp2  5958.94  1  
Exp2  11988.399  1  
Exp2  18762.42  1  
Exp2  3653.92  1  
Exp2  6028.64  1  
Exp2  5021.68  1  
Exp2  9885.92  1  
Exp2  8288.56  1  
Exp2  6517.36  1  
Exp2  6888.82  1  
Exp2  5963.04  1  
Exp2  9086.42  1  
Exp2  7708.0  1  
Exp2  3300.5  1  
Exp2  5156.98  1  
Exp2  17920.28  0  
Exp2  5024.14  0  
Exp2  5472.68  1  
Exp2  39127.94  0  
Exp2  16662.4  0  
Exp2  4380.44  1  
Exp2  21626.68  1  
Exp2  12786.26  1  
Exp2  6738.76  0  
Exp2  10458.28  1  
Exp2  5277.52  1  
Exp2  5129.92  0  
Exp2  6506.6997  1  
Exp2  22229.379  0  
Exp2  16876.42  1  
Exp2  7428.38  1  
Exp2  2882.3  1  
Exp2  3630.14  1  
Exp2  9890.02  0  
Exp2  7167.62  0  
Exp2  19736.58  0  
Exp2  3926.16  1  
Exp2  6500.14  0  
Exp2  5885.14  1  
Exp2  46219.3  0  
Exp2  9413.6  1  
Exp2  13118.36  0  
Exp2  16964.98  0  
Exp2  13713.68  0  
Exp2  21561.9  0  
Exp2  4825.7  1  
Exp2  6974.92  1  
Exp2  6029.46  1  
Exp2  8425.5  1  
Exp2  3804.8  1  
Exp2  2172.18  1  
Exp2  7270.94  1  
Exp2  6671.52  1  
Exp2  14736.22  1  
Exp2  4825.7  0  
Exp2  20447.52  0  
Exp2  5527.62  1  
Exp2  7007.7197  1  
Exp2  5657.18  1  
Exp2  10059.76  1  
Exp2  29623.32  1  
Exp2  3226.7  1  
Exp2  4423.08  1  
Exp2  22966.56  0  
Exp2  5862.18  1  
Exp2  4688.76  1  
Exp2  7334.08  1  
Exp2  5899.08  1  
Exp2  10072.06  1  
Exp2  4770.76  1  
Exp2  30992.72  0  
Exp2  18563.16  1  
Exp2  7161.88  1  
Exp2  12345.92  0  
Exp2  4733.04  1  
Exp2  2962.66  1  
Exp2  6587.06  1  
Exp2  8505.04  1  
Exp2  9584.9795  0  
Exp2  3567.0  1  
Exp2  6220.52  1  
Exp2  6734.66  1  
Exp2  4459.98  1  
Exp2  4856.04  1  
Exp2  4177.9  1  
Exp2  14905.14  1  
Exp2  10129.46  1  
Exp2  7245.52  1  
Exp2  3402.18  1  
Exp2  6423.06  1  
Exp2  20076.06  1  
Exp2  6236.1  1  
Exp2  5628.48  1  
Exp2  25470.84  0  
Exp2  18750.12  0  
Exp2  14385.26  0  
Exp2  14090.88  0  
Exp2  6742.04  1  
Exp2  10677.22  0  
Exp2  8819.1  1  
Exp2  7338.18  1  
Exp2  7452.98  1  
Exp2  20459.82  0  
Exp2  14595.18  1  
Exp2  5288.18  1  
Exp2  10063.86  0  
Exp2  23221.58  0  
Exp2  13692.36  1  
Exp2  11415.22  0  
Exp2  21945.66  0  
Exp2  19538.14  0  
Exp2  9483.3  0  
Exp2  5284.08  1  
Exp2  7753.1  0  
Exp2  5501.38  1  
Exp2  12794.46  1  
Exp2  7152.86  1  
Exp2  8713.32  1  
Exp2  12882.2  1  
Exp2  6253.32  1  
Exp2  17541.44  0  
Exp2  12214.72  1  
Exp2  4380.44  1  
Exp2  11999.88  0  
Exp2  3679.34  1  
Exp2  23348.68  0  
Exp2  6423.06  1  
Exp2  5308.68  1  
Exp2  9994.16  0  
Exp2  7442.32  1  
Exp2  3720.34  0  
Exp2  5537.46  1  
Exp2  12315.58  0  
Exp2  6260.6997  1  
Exp2  5642.42  1  
Exp2  2549.38  1  
Exp2  5755.58  1  
Exp2  5077.44  0  
Exp2  11493.939  1  
Exp2  6388.62  1  
Exp2  14810.02  1  
Exp2  17273.3  1  
Exp2  30329.34  0  
Exp2  10254.1  1  
Exp2  4796.18  1  
Exp2  11089.68  1  
Exp2  16792.78  0  
Exp2  3250.48  0  
Exp2  3224.24  1  
Exp2  22586.08  1  
Exp2  18919.04  0  
Exp2  6468.16  1  
Exp2  5143.04  1  
Exp2  5512.86  0  
Exp2  16053.14  1  
Exp2  27823.42  1  
Exp2  5987.64  0  
Exp2  19638.18  0  
Exp2  4437.02  1  
Exp2  6150.82  1  
Exp2  8727.26  1  
Exp2  26212.94  0  
Exp2  11962.16  0  
Exp2  10437.78  1  
Exp2  4373.06  1  
Exp2  12799.38  1  
Exp2  5855.62  1  
Exp2  17100.28  0  
Exp2  4819.96  1  
Exp2  5920.4  1  
Exp2  6049.14  1  
Exp2  10859.26  1  
Exp2  12029.399  1  
Exp2  8960.96  0  
Exp2  6340.2397  1  
Exp2  7177.46  1  
Exp2  11360.28  0  
Exp2  9460.34  1  
Exp2  10450.9  1  
Exp2  12289.34  1  
Exp2  3749.8599  0  
Exp2  5174.2  1  
Exp2  19523.379  0  
Exp2  6710.88  1  
Exp2  6582.96  1  
Exp2  3076.64  1  
Exp2  5273.42  1  
Exp2  22843.56  0  
Exp2  3576.02  1  
Exp2  4649.4  0  
Exp2  5391.5  1  
Exp2  4147.56  1  
Exp2  5753.94  1  
Exp2  27844.74  0  
Exp2  5394.78  1  
Exp2  7547.28  1  
Exp2  13984.28  0  
Exp2  5689.16  1  
Exp2  3425.96  1  
Exp2  22709.08  0  
Exp2  15429.12  0  
Exp2  6946.2197  1  
Exp2  23782.459  0  
Exp2  5658.82  1  
Exp2  4687.12  1  
Exp2  20840.3  0  
Exp2  5428.4  0  
Exp2  6179.52  1  
Exp2  7594.84  0  
Exp2  5326.7197  1  
Exp2  8828.12  1  
Exp2  28704.1  0  
Exp2  5181.58  1  
Exp2  17515.2  0  
Exp2  12697.7  0  
Exp2  7780.98  1  
Exp2  14939.58  0  
Exp2  5799.04  1  
Exp2  11124.939  1  
Exp2  6873.2397  1  
Exp2  5088.1  1  
Exp2  10983.9  0  
Exp2  5402.98  1  
Exp2  6904.4  1  
Exp2  8787.12  1  
Exp2  2641.22  0  
Exp2  22071.12  0  
Exp2  5086.46  1  
Exp2  7302.1  1  
Exp2  22544.26  1  
Exp2  5644.06  1  
Exp2  18205.64  0  
Exp2  10456.64  1  
Exp2  9266.82  1  
Exp2  13457.02  0  
Exp2  22431.1  1  
Exp2  10455.0  1  
Exp2  4324.68  1  
Exp2  6622.32  1  
Exp2  5641.6  1  
Exp2  6393.54  1  
Exp2  6341.06  1  
Exp2  13044.56  0  
Exp2  26030.08  0  
Exp2  5721.96  1  
Exp2  5434.96  1  
Exp2  6935.56  1  
Exp2  4569.86  1  
Exp2  22082.6  0  
Exp2  6699.4  1  
Exp2  5603.88  1  
Exp2  5027.42  1  
Exp2  5639.96  1  
Exp2  12935.5  1  
Exp2  3707.22  0  
Exp2  25073.14  0  
Exp2  6620.68  1  
Exp2  19241.3  0  
Exp2  5934.34  1  
Exp2  3243.0999  1  
Exp2  10605.06  1  
Exp2  2855.24  0  
Exp2  7735.88  1  
Exp2  20303.2  0  
Exp2  10043.36  1  
Exp2  5879.4  0  
Exp2  29176.42  0  
Exp2  4076.22  1  
Exp2  9163.5  1  
Exp2  11015.06  1  
Exp2  5794.94  1  
Exp2  10812.52  1  
Exp2  6563.28  1  
Exp2  17544.72  0  
Exp2  20401.6  1  
Exp2  4389.46  1  
Exp2  11567.74  1  
Exp2  7631.7397  1  
Exp2  6553.44  1  
Exp2  5987.64  1  
Exp2  15406.9795  1  
Exp2  10884.68  1  
Exp2  9503.8  0  
Exp2  16683.72  0  
Exp2  2717.48  0  
Exp2  3375.1199  1  
Exp2  8436.9795  1  
Exp2  4569.04  1  
Exp2  4903.6  0  
Exp2  9760.46  0  
Exp2  5399.7  1  
Exp2  6874.06  1  
Exp2  2699.44  0  
Exp2  5788.38  1  
Exp2  6427.16  1  
Exp2  3152.9  1  
Exp2  4825.7  1  
Exp2  8437.8  0  
Exp2  9129.88  1  
Exp2  7639.94  1  
Exp2  9576.78  1  
Exp2  6273.0  1  
Exp2  6120.48  1  
Exp2  4363.2197  1  
Exp2  5792.48  1  
Exp2  12344.28  1  
Exp2  13953.12  1  
Exp2  7060.1997  1  
Exp2  8876.5  1  
Exp2  18098.22  1  
Exp2  12245.88  0  
Exp2  9474.28  1  
Exp2  14991.24  1  
Exp2  21092.86  1  
Exp2  2933.14  1  
Exp2  12004.8  1  
Exp2  4667.44  1  
Exp2  9264.36  1  
Exp2  4920.0  1  
Exp2  6589.52  1  
Exp2  10670.66  1  
Exp2  4623.98  1  
Exp2  3119.28  1  
Exp2  7275.86  1  
Exp2  26080.92  0  
Exp2  14726.38  0  
Exp2  8159.82  1  
Exp2  3393.98  1  
Exp2  11415.22  1  
Exp2  4317.3  1  
Exp2  5211.92  1  
Exp2  4655.96  1  
Exp2  3267.7  1  
Exp2  5409.54  1  
Exp2  6245.12  1  
Exp2  4675.64  1  
Exp2  5055.3  1  
Exp2  33405.98  0  
Exp2  10877.3  1  
Exp2  5489.08  1  
Exp2  10976.52  0  
Exp2  6696.12  1  
Exp2  6004.86  1  
Exp2  6541.14  1  
Exp2  7531.6997  1  
Exp2  6306.62  1  
Exp2  5006.1  1  
Exp2  4384.54  0  
Exp2  7596.48  1  
Exp2  5929.42  1  
Exp2  6812.56  1  
Exp2  5453.0  1  
Exp2  15256.1  0  
Exp2  25122.34  0  
Exp2  5588.3  1  
Exp2  6039.3  1  
Exp2  15675.12  1  
Exp2  11753.88  0  
Exp2  4959.36  1  
Exp2  5426.76  1  
Exp2  13538.2  0  
Exp2  13330.74  1  
Exp2  3799.88  1  
Exp2  9890.02  1  
Exp2  12932.22  0  
Exp2  12209.8  0  
Exp2  5212.7397  1  
Exp2  8571.46  1  
Exp2  10932.24  1  
Exp2  6093.42  0  
Exp2  29369.94  0  
Exp2  4696.96  1  
Exp2  5458.7397  1  
Exp2  6284.48  1  
Exp2  5624.38  1  
Exp2  3204.56  1  
Exp2  3031.54  0  
Exp2  4797.82  1  
Exp2  23240.44  0  
Exp2  4001.5999  1  
Exp2  9967.92  1  
Exp2  5692.44  1  
Exp2  10526.34  1  
Exp2  10972.42  1  
Exp2  5687.52  1  
Exp2  6701.86  1  
Exp2  13131.4795  1  
Exp2  25769.32  0  
Exp2  5334.92  1  
Exp2  5887.6  1  
Exp2  5941.7197  1  
Exp2  6144.26  1  
Exp2  3424.32  1  
Exp2  9399.66  0  
Exp2  6861.76  1  
Exp2  10884.68  1  
Exp2  20673.84  0  
Exp2  6015.52  1  
Exp2  5626.84  1  
Exp2  10113.06  1  
Exp2  7667.0  1  
Exp2  2722.4  0  
Exp2  4728.12  1  
Exp2  6017.16  1  
Exp2  5963.04  1  
Exp2  16642.72  1  
Exp2  10131.92  1  
Exp2  5619.46  1  
Exp2  4342.7197  1  
Exp2  3627.68  1  
Exp2  9602.2  1  
Exp2  10635.4  1  
Exp2  4807.66  1  
Exp2  6646.92  0  
Exp2  8096.6797  1  
Exp2  4418.16  1  
Exp2  12086.8  1  
Exp2  5488.26  1  
Exp2  9208.6  1  
Exp2  13261.04  0  
Exp2  2447.7  1  
Exp2  11880.16  1  
Exp2  7188.94  1  
Exp2  16577.94  0  
Exp2  11562.82  1  
Exp2  10984.72  0  
Exp2  10761.68  0  
Exp2  21959.6  0  
Exp2  5108.6  1  
Exp2  16277.0  0  
Exp2  12702.62  1  
Exp2  10167.18  1  
Exp2  5117.62  1  
Exp2  4333.7  1  
Exp2  11289.76  1  
Exp2  6810.92  1  
Exp2  21240.459  1  
Exp2  4739.6  1  
Exp2  12541.08  1  
Exp2  7175.82  1  
Exp2  5375.92  1  
Exp2  8341.86  0  
Exp2  5640.78  1  
Exp2  30950.08  0  
Exp2  8604.26  1  
Exp2  6446.84  1  
Exp2  5297.2  1  
Exp2  21242.92  0  
Exp2  5828.56  1  
Exp2  5034.8  1  
Exp2  3723.6199  1  
Exp2  6085.2197  1  
Exp2  4394.38  1  
Exp2  11138.88  1  
Exp2  4220.54  1  
Exp2  5213.56  1  
Exp2  24202.299  0  
Exp2  12518.939  0  
Exp2  14550.08  0  
Exp2  8493.56  1  
Exp2  9926.1  1  
Exp2  9864.6  1  
Exp2  5720.32  1  
Exp2  20316.32  0  
Exp2  6251.68  1  
Exp2  5505.48  1  
Exp2  21461.04  0  
Exp2  5459.56  1  
Exp2  9543.16  1  
Exp2  17420.9  0  
Exp2  17899.78  0  
Exp2  2148.4  0  
Exp2  6051.6  1  
Exp2  5621.92  0  
Exp2  4852.76  1  
Exp2  4166.42  1  
Exp2  7511.1997  1  
Exp2  5067.6  1  
Exp2  5337.38  1  
Exp2  14905.14  1  
Exp2  4733.86  1  
Exp2  5596.5  1  
Exp2  7140.56  1  
Exp2  11721.08  1  
Exp2  9170.88  1  
Exp2  2744.54  1  
Exp2  4614.14  1  
Exp2  10701.82  1  
Exp2  6295.14  1  
Exp2  9709.62  1  
Exp2  10464.02  1  
Exp2  5260.3  1  
Exp2  13405.36  1  
Exp2  7854.78  1  
Exp2  18889.52  1  
Exp2  26512.24  0  
Exp2  2391.94  1  
Exp2  2970.04  1  
Exp2  27271.56  0  
Exp2  5908.92  1  
Exp2  6987.2197  1  
Exp2  15571.8  0  
Exp2  5526.8  1  
Exp2  11102.8  1  
Exp2  15188.04  1  
Exp2  10956.84  0  
Exp2  23673.4  0  
Exp2  3644.08  1  
Exp2  5388.2197  1  
Exp2  5294.7397  1  
Exp2  10865.82  1  
Exp2  4729.76  1  
Exp2  19798.08  0  
Exp2  7135.64  1  
Exp2  7436.58  1  
Exp2  5599.78  1  
Exp2  10504.2  1  
Exp2  22471.28  0  
Exp2  25415.08  1  
Exp2  17175.72  0  
Exp2  7883.48  1  
Exp2  3588.32  1  
Exp2  4744.52  1  
Exp2  11177.42  1  
Exp2  9013.439  1  
Exp2  11903.12  1  
Exp2  5712.12  1  
Exp2  5166.82  1  
Exp2  5120.08  1  
Exp2  6032.7397  1  
Exp2  8697.74  1  
Exp2  7364.42  1  
Exp2  5521.88  1  
Exp2  4415.7  0  
Exp2  5156.16  1  
Exp2  10303.3  1  
Exp2  4680.56  1  
Exp2  22739.42  0  
Exp2  5133.2  1  
Exp2  9320.939  1  
Exp2  5987.64  1  
Exp2  6368.94  0  
Exp2  22631.18  0  
Exp2  6715.8  1  
Exp2  4754.36  1  
Exp2  5100.4  1  
Exp2  7067.58  1  
Exp2  5665.38  1  
Exp2  4464.08  1  
Exp2  27436.379  1  
Exp2  5024.96  1  
Exp2  14648.4795  1  
Exp2  10163.9  0  
Exp2  2867.54  1  
Exp2  11599.72  1  
Exp2  18371.28  1  
Exp2  16988.76  1  
Exp2  25104.299  0  
Exp2  8058.14  1  
Exp2  7601.4  1  
Exp2  9760.46  1  
Exp2  12762.4795  0  
Exp2  3449.74  0  
Exp2  9242.22  0  
Exp2  23171.56  0  
Exp2  5270.14  1  
Exp2  7836.7397  1  
Exp2  5365.26  1  
Exp2  3434.98  1  
Exp2  6971.64  1  
Exp2  10574.72  1  
Exp2  15795.66  0  
Exp2  17214.26  1  
Exp2  8183.6  1  
Exp2  3197.18  1  
Exp2  10022.86  1  
Exp2  28054.66  1  
Exp2  5289.82  1  
Exp2  28993.56  1  
Exp2  2317.32  0  
Exp2  5781.82  1  
Exp2  5919.58  1  
Exp2  6298.42  1  
Exp2  3107.8  1  
Exp2  5421.84  1  
Exp2  4939.68  1  
Exp2  4332.06  1  
Exp2  13410.28  1  
Exp2  26052.22  0  
Exp2  8496.84  1  
Exp2  5642.42  1  
Exp2  3290.66  1  
Exp2  8963.42  1  
Exp2  5415.28  1  
Exp2  12440.22  1  
Exp2  20051.459  0  
Exp2  5671.12  0  
Exp2  9327.5  0  
Exp2  6562.46  1  
Exp2  6486.1997  1  
Exp2  6202.48  1  
Exp2  9679.28  1  
Exp2  7694.06  1  
Exp2  28858.26  0  
Exp2  5609.62  1  
Exp2  10078.62  0  
Exp2  9951.52  1  
Exp2  6095.88  0  
Exp2  4792.9  1  
Exp2  4434.56  1  
Exp2  16263.88  0  
Exp2  6450.94  0  
Exp2  7735.88  1  
Exp2  5946.64  1  
Exp2  17115.04  1  
Exp2  5601.42  1  
Exp2  7452.16  1  
Exp2  4307.46  1  
Exp2  8561.62  1  
Exp2  20781.26  0  
Exp2  13481.62  0  
Exp2  21894.82  1  
Exp2  10892.06  1  
Exp2  4826.52  1  
Exp2  10774.8  1  
Exp2  7393.94  1  
Exp2  5188.14  1  
Exp2  21331.48  0  
Exp2  9161.86  1  
Exp2  4443.58  1  
Exp2  8534.56  1  
Exp2  10137.66  1  
Exp2  24733.66  0  
Exp2  6079.48  1  
Exp2  5625.1997  1  
Exp2  7776.88  1  
Exp2  13368.46  1  
Exp2  8895.36  1  
Exp2  19193.74  1  
Exp2  16236.82  0  
Exp2  6104.9  1  
Exp2  5939.26  1  
Exp2  7533.34  1  
Exp2  6062.26  1  
Exp2  22669.72  1  
Exp2  4893.76  1  
Exp2  11270.08  0  
Exp2  5652.26  1  
Exp2  5069.2397  1  
Exp2  5892.52  1  
Exp2  8473.88  1  
Exp2  3252.1199  1  
Exp2  9152.02  1  
Exp2  18229.42  0  
Exp2  6304.98  0  
Exp2  5983.54  1  
Exp2  7006.9  1  
Exp2  23263.4  0  
Exp2  5090.56  1  
Exp2  15447.9795  0  
Exp2  4584.62  1  
Exp2  8815.82  1  
Exp2  21507.78  0  
Exp2  5484.16  1  
Exp2  5830.1997  1  
Exp2  20724.68  0  
Exp2  3307.06  1  
Exp2  5644.88  0  
Exp2  6055.6997  1  
Exp2  8569.82  1  
Exp2  19468.44  0  
Exp2  5280.8  1  
Exp2  22288.42  0  
Exp2  5512.04  1  
Exp2  26746.76  0  
Exp2  9994.9795  1  
Exp2  7677.66  1  
Exp2  5708.02  1  
Exp2  23974.34  0  
Exp2  5568.62  1  
Exp2  5662.1  1  
Exp2  21050.22  1  
Exp2  11132.32  0  
Exp2  13227.42  1  
Exp2  3390.7  1  
Exp2  13088.84  1  
Exp2  16309.8  1  
Exp2  19984.22  1  
Exp2  5131.56  1  
Exp2  7328.34  1  
Exp2  3192.26  1  
Exp2  6279.56  1  
Exp2  23183.04  1  
Exp2  5354.6  1  
Exp2  4085.24  1  
Exp2  9242.22  1  
Exp2  10136.02  1  
Exp2  19851.379  0  
Exp2  6628.88  1  
Exp2  5566.98  1  
Exp2  8302.5  1  
Exp2  5517.78  1  
Exp2  9240.58  0  
Exp2  4118.04  1  
Exp2  12537.8  1  
Exp2  7688.32  1  
Exp2  7842.48  1  
Exp2  3198.0  1  
Exp2  4069.66  1  
Exp2  8503.4  0  
Exp2  19313.459  0  
Exp2  10238.52  1  
Exp2  20159.7  1  
Exp2  2944.6199  1  
Exp2  11407.02  1  
Exp2  5680.14  0  
Exp2  9843.28  1  
Exp2  3295.58  0  
Exp2  3422.68  1  
Exp2  8283.64  1  
Exp2  10833.84  1  
Exp2  10322.9795  1  
Exp2  30276.86  0  
Exp2  9496.42  0  
Exp2  2564.14  1  
Exp2  5473.5  1  
Exp2  5065.14  1  
Exp2  5808.06  1  
Exp2  10648.52  1  
Exp2  11926.899  0  
Exp2  12723.939  1  
Exp2  19370.86  0  
Exp2  12231.939  1  
Exp2  6048.32  1  
Exp2  6632.98  1  
Exp2  15169.18  1  
Exp2  5726.88  1  
Exp2  10723.96  1  
Exp2  9241.4  1  
Exp2  6324.66  1  
Exp2  6292.68  1  
Exp2  12195.04  1  
Exp2  10828.92  0  
Exp2  16191.72  0  
Exp2  11127.4  1  
Exp2  6208.2197  0  
Exp2  12074.5  1  
Exp2  2363.24  1  
Exp2  23530.72  0  
Exp2  3196.3599  1  
Exp2  8942.1  1  
Exp2  13250.38  1  
Exp2  20759.94  0  
Exp2  9658.78  1  
Exp2  5799.86  1  
Exp2  5130.7397  0  
Exp2  20287.62  0  
Exp2  6485.38  1  
Exp2  7318.5  1  
Exp2  3663.76  1  
Exp2  10222.12  1  
Exp2  5509.58  1  
Exp2  5209.46  1  
Exp2  9860.5  0  
Exp2  23883.32  0  
Exp2  21456.94  1  
Exp2  15286.439  0  
Exp2  16331.12  0  
Exp2  11325.84  0  
Exp2  5743.28  0  
Exp2  18744.379  0  
Exp2  3467.78  0  
Exp2  11577.58  1  
Exp2  7282.42  1  
Exp2  5371.0  1  
Exp2  22632.82  0  
Exp2  24570.48  0  
Exp2  5667.02  1  
Exp2  6161.48  1  
Exp2  14135.16  1  
Exp2  31471.6  0  
Exp2  4990.52  1  
Exp2  6423.88  1  
Exp2  21081.379  1  
Exp2  5963.86  1  
Exp2  4796.18  1  
Exp2  10469.76  1  
Exp2  4779.78  1  
Exp2  4539.52  1  
Exp2  3617.84  1  
Exp2  16067.899  0  
Exp2  6858.48  1  
Exp2  11666.14  1  
Exp2  5032.34  1  
Exp2  7075.78  1  
Exp2  3821.2  1  
Exp2  5984.36  1  
Exp2  9379.16  1  
Exp2  2967.58  0  
Exp2  783.1  0  
Exp2  13110.16  1  
Exp2  5658.0  1  
Exp2  8756.78  1  
Exp2  7893.32  1  
Exp2  5521.88  1  
Exp2  23256.02  0  
Exp2  5752.3  1  
Exp2  5329.18  1  
Exp2  13593.96  1  
Exp2  11411.12  1  
Exp2  11008.5  1  
Exp2  5174.2  1  
Exp2  7712.92  1  
Exp2  7845.76  1  
Exp2  2948.72  1  
Exp2  3751.5  1  
Exp2  20984.62  0  
Exp2  20218.74  1  
Exp2  6368.94  1  
Exp2  5557.14  1  
Exp2  2409.16  1  
Exp2  18846.879  0  
Exp2  5468.58  1  
Exp2  3357.08  1  
Exp2  5951.56  0  
Exp2  8231.16  1  
Exp2  4404.2197  1  
Exp2  27613.5  0  
Exp2  21948.12  0  
Exp2  12408.24  0  
Exp2  5935.16  1  
Exp2  6616.58  1  
Exp2  5319.34  1  
Exp2  3849.08  1  
Exp2  6661.68  1  
Exp2  3023.34  1  
Exp2  10582.1  1  
Exp2  12843.66  1  
Exp2  25874.28  0  
Exp2  4458.34  1  
Exp2  5236.52  1  
Exp2  4417.34  1  
Exp2  21766.08  0  
Exp2  6400.1  1  
Exp2  22089.98  0  
Exp2  5550.58  1  
Exp2  7668.64  1  
Exp2  4519.02  1  
Exp2  32563.84  0  
Exp2  8228.7  1  
Exp2  17975.22  0  
Exp2  8900.28  1  
Exp2  7659.62  1  
Exp2  5981.9  1  
Exp2  4725.66  1  
Exp2  5503.02  1  
Exp2  30565.5  0  
Exp2  22069.48  1  
Exp2  5177.48  1  
Exp2  7855.6  1  
Exp2  5274.2397  1  
Exp2  17557.84  1  
Exp2  5389.86  1  
Exp2  21438.08  1  
Exp2  23539.74  0  
Exp2  5545.66  1  
Exp2  9188.92  1  
Exp2  16502.5  1  
Exp2  20444.24  0  
Exp2  8268.88  1  
Exp2  14510.72  0  
Exp2  14425.439  0  
Exp2  11190.54  1  
Exp2  5315.2397  0  
Exp2  5412.82  1  
Exp2  7838.38  1  
Exp2  23291.28  0  
Exp2  5406.26  1  
Exp2  5620.28  1  
Exp2  13782.56  1  
Exp2  11439.0  1  
Exp2  7978.6  1  
Exp2  5455.46  1  
Exp2  4642.02  1  
Exp2  14589.439  1  
Exp2  11872.78  1  
Exp2  6832.2397  1  
Exp2  3821.2  1  
Exp2  4828.16  1  
Exp2  5395.6  1  
Exp2  3815.46  1  
Exp2  10416.46  1  
Exp2  19361.02  0  
Exp2  7029.86  1  
Exp2  10769.88  0  
Exp2  5125.0  1  
Exp2  5969.6  1  
Exp2  8089.3  1  
Exp2  23256.84  0  
Exp2  26389.24  0  
Exp2  4491.96  1  
Exp2  11409.4795  1  
Exp2  17284.78  0  
Exp2  8467.32  1  
Exp2  6664.14  1  
Exp2  6168.86  1  
Exp2  8511.6  1  
Exp2  4827.34  1  
Exp2  7864.62  1  
Exp2  14965.0  0  
Exp2  9997.439  1  
Exp2  5294.7397  1  
Exp2  13843.24  1  
Exp2  10788.74  0  
Exp2  8582.939  1  
Exp2  26371.2  0  
Exp2  21576.66  0  
Exp2  7025.76  1  
Exp2  11172.5  1  
Exp2  4601.84  1  
Exp2  17135.54  0  
Exp2  28328.54  0  
Exp2  11986.76  1  
Exp2  5223.4  1  
Exp2  5906.46  1  
Exp2  21207.66  0  
Exp2  4479.66  1  
Exp2  10170.46  0  
Exp2  8732.18  0  
Exp2  18624.66  0  
Exp2  4905.2397  1  
Exp2  16281.1  0  
Exp2  11939.2  1  
Exp2  11091.32  1  
Exp2  6854.38  1  
Exp2  5055.3  0  
Exp2  8698.56  1  
Exp2  6254.96  0  
Exp2  2630.56  1  
Exp2  4555.92  1  
Exp2  6368.94  1  
Exp2  18300.76  0  
Exp2  4091.8  0  
Exp2  20258.1  0  
Exp2  19057.62  0  
Exp2  13397.16  0  
Exp2  6178.6997  1  
Exp2  5922.04  0  
Exp2  14622.24  0  
Exp2  9515.28  1  
Exp2  27123.959  0  
Exp2  6289.4  1  
Exp2  24103.08  0  
Exp2  24539.32  1  
Exp2  10877.3  1  
Exp2  6709.2397  1  
Exp2  13061.78  0  
Exp2  6233.64  1  
Exp2  3917.96  1  
Exp2  17548.82  0  
Exp2  13208.56  1  
Exp2  6709.2397  1  
Exp2  4788.8  1  
Exp2  8314.8  1  
Exp2  8774.0  1  
Exp2  9748.9795  1  
Exp2  18656.64  0  
Exp2  8051.58  0  
Exp2  10340.2  0  
Exp2  34139.06  0  
Exp2  3024.16  1  
Exp2  14544.34  0  
Exp2  6199.1997  1  
Exp2  9839.18  1  
Exp2  5531.7197  1  
Exp2  6274.64  1  
Exp2  3317.72  1  
Exp2  7155.32  1  
Exp2  2984.8  0  
Exp2  4933.12  1  
Exp2  11993.32  1  
Exp2  6785.5  1  
Exp2  11381.6  0  
Exp2  21600.44  0  
Exp2  11703.86  1  
Exp2  5350.5  1  
Exp2  27184.64  0  
Exp2  6564.92  1  
Exp2  5217.66  1  
Exp2  13754.68  1  
Exp2  2666.64  0  
Exp2  5017.58  1  
Exp2  14384.439  1  
Exp2  7999.92  1  
Exp2  9895.76  0  
Exp2  27717.64  0  
Exp2  8290.2  1  
Exp2  6294.32  1  
Exp2  11114.28  1  
Exp2  36052.12  0  
Exp2  19288.04  0  
Exp2  4482.94  1  
Exp2  18685.34  0  
Exp2  12837.92  0  
Exp2  23145.32  0  
Exp2  26415.48  0  
Exp2  7237.32  1  
Exp2  6400.92  1  
Exp2  3668.68  1  
Exp2  4171.34  1  
Exp2  12198.32  1  
Exp2  6842.9  1  
Exp2  6055.6997  1  
Exp2  11232.36  1  
Exp2  4869.98  1  
Exp2  6847.0  1  
Exp2  2922.48  1  
Exp2  11994.96  0  
Exp2  6454.2197  1  
Exp2  7294.7197  1  
Exp2  7145.48  1  
Exp2  18915.76  1  
Exp2  10512.4  0  
Exp2  7380.0  1  
Exp2  7456.26  0  
Exp2  4446.04  1  
Exp2  18700.92  0  
Exp2  13433.24  0  
Exp2  4740.42  1  
Exp2  5361.98  1  
Exp2  7312.76  1  
Exp2  5905.64  1  
Exp2  23308.5  0  
Exp2  2977.42  1  
Exp2  6206.58  1  
Exp2  5562.88  1  
Exp2  4227.1  1  
Exp2  13803.88  1  
Exp2  18123.64  0  
Exp2  3667.8599  1  
Exp2  12318.04  1  
Exp2  7662.08  1  
Exp2  13526.72  0  
Exp2  8060.6  1  
Exp2  10078.62  1  
Exp2  5538.28  1  
Exp2  6446.02  1  
Exp2  4670.7197  1  
Exp2  11112.64  1  
Exp2  38202.16  0  
Exp2  4408.32  1  
Exp2  13302.86  1  
Exp2  4572.32  0  
Exp2  10846.96  1  
Exp2  5548.12  1  
Exp2  13622.66  1  
Exp2  20737.8  0  
Exp2  16386.879  1  
Exp2  7511.1997  1  
Exp2  8270.52  1  
Exp2  3412.84  1  
Exp2  4474.7397  1  
Exp2  28809.879  0  
Exp2  16586.14  1  
Exp2  8327.92  0  
Exp2  7147.12  0  
Exp2  6981.48  1  
Exp2  15819.439  0  
Exp2  12379.54  1  
Exp2  7708.82  1  
Exp2  11163.4795  1  
Exp2  25534.799  0  
Exp2  27929.2  0  
Exp2  2522.32  1  
Exp2  13739.92  1  
Exp2  6545.2397  1  
Exp2  24056.34  0  
Exp2  2182.84  1  
Exp2  5818.7197  1  
Exp2  7498.08  1  
Exp2  6311.54  1  
Exp2  4991.34  1  
Exp2  5460.38  1  
Exp2  14462.34  0  
Exp2  6242.66  1  
Exp2  21018.24  0  
Exp2  9375.88  1  
Exp2  27409.32  0  
Exp2  10030.24  1  
Exp2  15949.0  0  
Exp2  49977.36  0  
Exp2  3782.66  1  
Exp2  16824.76  0  
Exp2  4953.62  1  
Exp2  6234.46  1  
Exp2  7275.86  1  
Exp2  5156.16  1  
Exp2  7156.96  1  
Exp2  12400.04  1  
Exp2  24212.14  0  
Exp2  8072.08  1  
Exp2  4040.96  1  
Exp2  22502.44  0  
Exp2  17419.26  0  
Exp2  5868.7397  1  
Exp2  19761.18  1  
Exp2  12300.0  0  
Exp2  5840.86  0  
Exp2  6842.9  0  
Exp2  20133.459  0  
Exp2  20925.58  1  
Exp2  3951.58  0  
Exp2  27611.86  1  
Exp2  4633.0  1  
Exp2  7425.1  1  
Exp2  7739.16  1  
Exp2  5546.48  1  
Exp2  5747.38  1  
Exp2  3088.1199  1  
Exp2  21339.68  0  
Exp2  5475.96  1  
Exp2  8194.26  1  
Exp2  6411.58  1  
Exp2  11633.34  0  
Exp2  3388.24  1  
Exp2  9619.42  1  
Exp2  18756.68  1  
Exp2  22932.94  0  
Exp2  10994.56  1  
Exp2  5300.48  1  
Exp2  9615.32  1  
Exp2  22566.4  0  
Exp2  13028.9795  1  
Exp2  29643.0  0  
Exp2  10559.14  1  
Exp2  5119.26  1  
Exp2  11387.34  0  
Exp2  21865.3  0  
Exp2  3008.58  1  
Exp2  4064.74  1  
Exp2  6223.8  1  
Exp2  6427.98  1  
Exp2  6546.88  1  
Exp2  28219.48  0  
Exp2  11451.3  0  
Exp2  8774.0  1  
Exp2  21026.44  0  
Exp2  13896.54  1  
Exp2  13150.34  0  
Exp2  20770.6  0  
Exp2  5635.04  1  
Exp2  5134.84  1  
Exp2  25320.78  0  
Exp2  9491.5  0  
Exp2  7279.14  1  
Exp2  9419.34  1  
Exp2  5785.92  1  
Exp2  28236.7  0  
Exp2  6150.82  0  
Exp2  24977.2  0  
Exp2  10809.24  1  
Exp2  10174.56  1  
Exp2  4898.68  1  
Exp2  12391.84  1  
Exp2  11272.54  0  
Exp2  9370.96  1  
Exp2  19275.74  0  
Exp2  10527.16  0  
Exp2  10605.88  1  
Exp2  6391.9  1  
Exp2  3605.54  1  
Exp2  2836.38  1  
Exp2  3591.5999  1  
Exp2  3822.84  1  
Exp2  5365.26  1  
Exp2  5234.88  1  
Exp2  14875.62  0  
Exp2  17306.92  1  
Exp2  9203.68  1  
Exp2  3025.8  1  
Exp2  15251.18  0  
Exp2  3012.68  1  
Exp2  10110.6  1  
Exp2  9507.08  0  
Exp2  12262.28  1  
Exp2  3176.68  0  
Exp2  22806.66  1  
Exp2  10515.68  1  
Exp2  8646.08  1  
Exp2  11428.34  1  
Exp2  7603.86  1  
Exp2  8458.3  1  
Exp2  6673.16  1  
Exp2  16847.72  1  
Exp2  12554.2  1  
Exp2  2390.3  0  
Exp2  5341.48  1  
Exp2  2515.76  1  
Exp2  10692.8  0  
Exp2  15764.5  0  
Exp2  5709.66  1  
Exp2  5791.66  1  
Exp2  5502.2  1  
Exp2  4900.32  1  
Exp2  4042.5999  1  
Exp2  5072.52  1  
Exp2  18405.72  0  
Exp2  23166.64  0  
Exp2  4707.62  1  
Exp2  6531.3  1  
Exp2  6439.46  1  
Exp2  10291.82  1  
Exp2  6195.92  0  
Exp2  3919.5999  1  
Exp2  13157.72  1  
Exp2  6523.1  1  
Exp2  4755.18  1  
Exp2  26809.08  0  
Exp2  2251.72  0  
Exp2  5484.98  1  
Exp2  9866.24  0  
Exp2  12828.899  0  
Exp2  9768.66  1  
Exp2  4843.7397  1  
Exp2  12645.22  1  
Exp2  5352.14  1  
Exp2  2322.24  1  
Exp2  16934.64  0  
Exp2  29311.72  0  
Exp2  11236.46  1  
Exp2  5712.94  1  
Exp2  5172.56  1  
Exp2  4833.9  1  
Exp2  5742.46  1  
Exp2  3936.82  0  
Exp2  25378.18  0  
Exp2  9348.82  0  
Exp2  12395.12  0  
Exp2  6292.68  0  
Exp2  5234.88  1  
Exp2  3103.7  1  
Exp2  5814.62  0  
Exp2  4692.86  1  
Exp2  7439.04  1  
Exp2  19667.7  0  
Exp2  6390.26  1  
Exp2  3031.54  0  
Exp2  26176.86  0  
Exp2  23329.82  0  
Exp2  13870.3  0  
Exp2  4549.36  1  
Exp2  4975.76  1  
Exp2  5326.7197  1  
Exp2  5715.4  0  
Exp2  3210.3  1  
Exp2  5413.64  1  
Exp2  4979.04  0  
Exp2  5716.2197  1  
Exp2  5438.2397  1  
Exp2  24211.32  0  
Exp2  6705.14  1  
Exp2  28147.32  0  
Exp2  5766.2397  1  
Exp2  14947.78  0  
Exp2  11603.0  1  
Exp2  11027.36  0  
Exp2  5685.88  1  
Exp2  19088.78  0  
Exp2  40067.66  0  
Exp2  5550.58  1  
Exp2  6230.36  1  
Exp2  3462.8599  1  
Exp2  8869.12  1  
Exp2  5007.7397  1  
Exp2  4859.32  1  
Exp2  5999.94  1  
Exp2  24220.34  0  
Exp2  23852.16  0  
Exp2  10665.74  1  
Exp2  2748.64  0  
Exp2  6029.46  1  
Exp2  6102.44  1  
Exp2  14835.439  1  
Exp2  10628.02  1  
Exp2  4867.52  1  
Exp2  6298.42  1  
Exp2  9301.26  0  
Exp2  24202.299  0  
Exp2  12454.9795  0  
Exp2  21738.2  0  
Exp2  5347.2197  1  
Exp2  22452.42  0  
Exp2  5354.6  1  
Exp2  4346.82  1  
Exp2  22088.34  0  
Exp2  6201.66  1  
Exp2  23759.5  0  
Exp2  20250.72  0  
Exp2  5598.96  1  
Exp2  8152.44  1  
Exp2  4810.12  1  
Exp2  6222.98  1  
Exp2  12304.1  0  
Exp2  4098.36  1  
Exp2  7159.42  1  
Exp2  7175.82  1  
Exp2  6058.98  1  
Exp2  6273.82  1  
Exp2  32587.62  0  
Exp2  7622.7197  1  
Exp2  3860.56  1  
Exp2  26527.0  1  
Exp2  11353.72  1  
Exp2  5030.7  1  
Exp2  33431.4  0  
Exp2  10347.58  1  
Exp2  11719.439  1  
Exp2  8364.0  0  
Exp2  8381.22  1  
Exp2  9195.4795  1  
Exp2  24598.36  0  
Exp2  5791.66  1  
Exp2  15832.56  0  
Exp2  5963.86  1  
Exp2  5390.68  1  
Exp2  3507.14  1  
Exp2  4653.5  1  
Exp2  3079.92  1  
Exp2  2815.88  1  
Exp2  18945.28  0  
Exp2  32184.18  0  
Exp2  6555.9  1  
Exp2  9329.14  1  
Exp2  11089.68  1  
Exp2  9709.62  0  
Exp2  9536.6  1  
Exp2  31765.16  0  
Exp2  5216.84  1  
Exp2  17513.56  0  
Exp2  3292.3  1  
Exp2  2888.04  1  
Exp2  5068.42  1  
Exp2  4975.76  1  
Exp2  20533.62  0  
Exp2  15774.34  0  
Exp2  7565.32  1  
Exp2  10428.76  1  
Exp2  8301.68  1  
Exp2  19791.52  0  
Exp2  3457.94  1  
Exp2  10685.42  1  
Exp2  6040.94  1  
Exp2  12066.3  1  
Exp2  13119.18  0  
Exp2  5406.26  1  
Exp2  6026.18  1  
Exp2  9157.76  1  
Exp2  9991.7  0  
Exp2  15220.84  0  
Exp2  6290.2197  1  
Exp2  24792.7  0  
Exp2  11666.96  1  
Exp2  5224.2197  1  
Exp2  25373.26  0  
Exp2  12309.02  1  
Exp2  10199.9795  1  
Exp2  4217.26  1  
Exp2  11048.68  1  
Exp2  4568.2197  1  
Exp2  23475.78  0  
Exp2  12934.68  1  
Exp2  14054.8  1  
Exp2  20786.18  0  
Exp2  11411.12  0  
Exp2  5801.5  1  
Exp2  5145.5  0  
Exp2  3317.72  1  
Exp2  27968.56  0  
Exp2  21780.84  0  
Exp2  10714.12  1  
Exp2  10960.939  1  
Exp2  4399.3  1  
Exp2  15121.62  0  
Exp2  6403.38  1  
Exp2  11985.12  1  
Exp2  15754.66  0  
Exp2  17229.02  0  
Exp2  5832.66  1  
Exp2  10979.8  1  
Exp2  26823.84  0  
Exp2  30724.58  0  
Exp2  13215.939  1  
Exp2  5439.06  1  
Exp2  3169.3  0  
Exp2  9645.66  1  
Exp2  6309.08  0  
Exp2  9799.0  0  
Exp2  9994.9795  0  
Exp2  8473.88  1  
Exp2  6192.64  1  
Exp2  11198.74  1  
Exp2  15324.16  1  
Exp2  5739.18  1  
Exp2  7403.78  1  
Exp2  24172.78  0  
Exp2  31099.32  0  
Exp2  4522.3  1  
Exp2  6631.34  1  
Exp2  11344.7  0  
Exp2  9049.52  0  
Exp2  7234.04  1  
Exp2  5897.44  1  
Exp2  10391.04  1  
Exp2  31446.18  0  
Exp2  12059.74  0  
Exp2  7917.1  1  
Exp2  11769.46  0  
Exp2  23757.04  1  
Exp2  4509.18  1  
Exp2  5876.12  1  
Exp2  8956.86  1  
Exp2  6906.04  1  
Exp2  14536.96  1  
Exp2  9508.72  1  
Exp2  7445.6  1  
Exp2  5261.94  1  
Exp2  3355.44  0  
Exp2  11580.86  1  
Exp2  6195.1  1  
Exp2  98.4  0  
Exp2  3801.52  1  
Exp2  8819.1  1  
Exp2  13819.46  0  
Exp2  6017.98  1  
Exp2  24157.2  0  
Exp2  6513.26  1  
Exp2  11601.36  1  
Exp2  5588.3  1  
Exp2  6318.92  1  
Exp2  2775.7  1  
Exp2  8478.8  0  
Exp2  3138.14  0  
Exp2  12737.88  1  
Exp2  7903.16  0  
Exp2  6535.4  1  
Exp2  22868.16  0  
Exp2  7238.96  1  
Exp2  18356.52  0  
Exp2  15918.66  0  
Exp2  6601.82  1  
Exp2  8230.34  1  
Exp2  10471.4  1  
Exp2  6640.36  1  
Exp2  9132.34  1  
Exp2  10838.76  1  
Exp2  2991.3599  1  
Exp2  6437.0  1  
Exp2  5475.96  0  
Exp2  13985.1  1  
Exp2  14438.56  1  
Exp2  6566.56  1  
Exp2  10259.02  1  
Exp2  5394.78  1  
Exp2  4072.94  0  
Exp2  9717.0  0  
Exp2  5242.26  1  
Exp2  3137.32  0  
Exp2  11249.58  1  
Exp2  5926.14  1  
Exp2  4800.28  1  
Exp2  22431.92  0  
Exp2  18240.9  1  
Exp2  15554.58  0  
Exp2  7057.7397  1  
Exp2  19420.06  0  
Exp2  4949.52  1  
Exp2  8798.6  1  
Exp2  2545.28  1  
Exp2  20858.34  0  
Exp2  14154.84  0  
Exp2  20009.64  1  
Exp2  7972.04  1  
Exp2  11737.4795  1  
Exp2  22532.78  0  
Exp2  17064.2  0  
Exp2  6897.02  1  
Exp2  14549.26  0  
Exp2  20226.12  0  
Exp2  37346.08  0  
Exp2  7308.66  1  
Exp2  21810.36  0  
Exp2  12494.34  1  
Exp2  4938.04  1  
Exp2  6288.58  0  
Exp2  4736.32  1  
Exp2  5890.88  1  
Exp2  6054.88  0  
Exp2  23048.56  0  
Exp2  25291.26  0  
Exp2  6705.96  0  
Exp2  2811.78  0  
Exp2  4642.02  1  
Exp2  13848.9795  0  
Exp2  11757.9795  1  
Exp2  8253.3  1  
Exp2  6518.18  1  
Exp2  7865.44  0  
Exp2  10400.06  1  
Exp2  12855.96  1  
Exp2  18198.26  0  
Exp2  9939.22  1  
Exp2  5989.28  0  
Exp2  5400.52  1  
Exp2  6587.06  0  
Exp2  16943.66  0  
Exp2  10549.3  1  
Exp2  6205.76  1  
Exp2  13152.8  1  
Exp2  5109.42  1  
Exp2  27235.48  0  
Exp2  14946.96  0  
Exp2  5186.5  1  
Exp2  24215.42  0  
Exp2  4020.46  1  
Exp2  6296.78  1  
Exp2  5450.54  1  
Exp2  12321.32  1  
Exp2  6032.7397  1  
Exp2  5896.62  1  
Exp2  26318.72  0  
Exp2  3234.9  0  
Exp2  10204.9  1  
Exp2  5919.58  1  
Exp2  3311.16  1  
Exp2  12330.34  0  
Exp2  5563.7  1  
Exp2  5091.38  1  
Exp2  9981.04  1  
Exp2  6072.92  1  
Exp2  14390.18  1  
Exp2  8685.439  1  
Exp2  17724.3  0  
Exp2  6035.1997  1  
Exp2  18025.24  0  
Exp2  9283.22  1  
Exp2  11814.56  1  
Exp2  16471.34  1  
Exp2  10363.16  1  
Exp2  2755.2  1  
Exp2  8938.82  0  
Exp2  6776.48  1  
Exp2  10639.5  0  
Exp2  2754.38  0  
Exp2  2703.54  1  
Exp2  15399.6  0  
Exp2  13283.18  0  
Exp2  10719.86  0  
Exp2  11784.22  1  
Exp2  3521.08  1  
Exp2  4894.58  1  
Exp2  28208.0  0  
Exp2  7881.02  1  
Exp2  4030.3  1  
Exp2  7288.16  1  
Exp2  7754.7397  1  
Exp2  24217.879  0  
Exp2  25638.12  1  
Exp2  5197.98  1  
Exp2  6151.64  1  
Exp2  9146.28  1  
Exp2  5195.52  1  
Exp2  24334.32  0  
Exp2  5969.6  1  
Exp2  9569.4  1  
Exp2  14873.16  0  
Exp2  5872.02  1  
Exp2  4282.04  1  
Exp2  10501.74  1  
Exp2  4088.52  1  
Exp2  6455.04  1  
Exp2  20465.56  0  
Exp2  10417.28  1  
Exp2  6478.0  1  
Exp2  5467.76  1  
Exp2  5689.16  1  
Exp2  3132.4  1  
Exp2  7062.66  1  
Exp2  21142.879  0  
Exp2  18040.0  0  
Exp2  9846.56  1  
Exp2  9384.9  1  
Exp2  5058.58  1  
Exp2  7469.38  1  
Exp2  13100.32  1  
Exp2  18449.18  0  
Exp2  6632.16  1  
Exp2  23237.98  0  
Exp2  23072.34  0  
Exp2  4835.54  1  
Exp2  6374.68  1  
Exp2  10789.56  1  
Exp2  7525.96  1  
Exp2  6528.84  1  
Exp2  2607.6  0  
Exp2  4890.48  1  
Exp2  22937.04  0  
Exp2  12570.6  0  
Exp2  7377.54  1  
Exp2  6136.88  1  
Exp2  4289.42  1  
Exp2  15311.04  0  
Exp2  14290.14  0  
Exp2  5978.62  1  
Exp2  7170.9  1  
Exp2  5564.52  1  
Exp2  8911.76  1  
Exp2  3491.56  1  
Exp2  18413.1  0  
Exp2  4869.16  1  
Exp2  6630.52  1  
Exp2  20644.32  0  
Exp2  5464.48  1  
Exp2  11211.86  1  
Exp2  5557.14  1  
Exp2  30618.799  0  
Exp2  6450.12  1  
Exp2  5507.94  1  
Exp2  4364.86  1  
Exp2  17772.68  0  
Exp2  5308.68  1  
Exp2  22108.02  1  
Exp2  7818.6997  1  
Exp2  17145.379  0  
Exp2  5734.26  1  
Exp2  10479.6  1  
Exp2  5374.28  1  
Exp2  5903.18  1  
Exp2  10782.18  1  
Exp2  9920.36  1  
Exp2  6204.94  1  
Exp2  5038.08  1  
Exp2  5479.2397  1  
Exp2  8668.22  0  
Exp2  24932.92  0  
Exp2  12490.24  1  
Exp2  5562.06  1  
Exp2  5852.34  1  
Exp2  4997.9  1  
Exp2  6720.7197  1  
Exp2  9037.22  1  
Exp2  5355.42  1  
Exp2  5325.08  1  
Exp2  8318.08  1  
Exp2  12066.3  1  
Exp2  4409.14  1  
Exp2  7753.92  1  
Exp2  8307.42  1  
Exp2  23065.78  0  
Exp2  10800.22  0  
Exp2  17185.56  1  
Exp2  10522.24  1  
Exp2  22548.36  0  
Exp2  20226.12  0  
Exp2  5470.2197  1  
Exp2  20298.28  0  
Exp2  11710.42  1  
Exp2  3958.96  0  
Exp2  5188.96  1  
Exp2  14251.6  1  
Exp2  4764.2  1  
Exp2  6508.34  1  
Exp2  6118.84  1  
Exp2  12687.04  0  
Exp2  8130.3  1  
Exp2  4873.26  1  
Exp2  14653.399  0  
Exp2  4900.32  1  
Exp2  5065.96  1  
Exp2  17935.04  1  
Exp2  20625.459  0  
Exp2  7445.6  1  
Exp2  5467.76  1  
Exp2  23643.06  0  
Exp2  7238.96  1  
Exp2  10904.36  0  
Exp2  10887.96  1  
Exp2  6209.04  1  
Exp2  3079.92  1  
Exp2  2749.46  1  
Exp2  6740.4  1  
Exp2  6266.44  1  
Exp2  9787.52  1  
Exp2  22295.8  0  
Exp2  30375.26  0  
Exp2  7105.3  0  
Exp2  10237.7  1  
Exp2  10093.38  1  
Exp2  4392.7397  1  
Exp2  7405.42  1  
Exp2  13500.4795  1  
Exp2  8292.66  1  
Exp2  6190.18  1  
Exp2  5349.68  1  
Exp2  10765.78  1  
Exp2  8974.9  0  
Exp2  7210.26  1  
Exp2  5716.2197  1  
Exp2  7047.9  1  
Exp2  7209.44  1  
Exp2  16776.379  0  
Exp2  18082.64  1  
Exp2  7989.26  1  
Exp2  20577.08  0  
Exp2  5838.4  1  
Exp2  3402.18  1  
Exp2  18144.14  0  
Exp2  20837.84  1  
Exp2  3352.16  1  
Exp2  22978.04  0  
Exp2  6431.26  1  
Exp2  8423.04  1  
Exp2  8289.38  1  
Exp2  24653.299  1  
Exp2  6218.06  1  
Exp2  3742.48  1  
Exp2  20667.28  0  
Exp2  7902.34  1  
Exp2  6475.54  1  
Exp2  4561.66  1  
Exp2  9326.68  1  
Exp2  9727.66  1  
Exp2  4958.54  1  
Exp2  13206.92  1  
Exp2  2156.6  0  
Exp2  13247.92  1  
Exp2  7508.7397  1  
Exp2  6062.26  1  
Exp2  4549.36  1  
Exp2  29998.06  0  
Exp2  6058.16  1  
Exp2  9697.32  1  
Exp2  2642.8599  1  
Exp2  6450.12  1  
Exp2  6818.3  1  
Exp2  5043.82  1  
Exp2  5877.76  1  
Exp2  5848.2397  1  
Exp2  5854.8  1  
Exp2  13489.0  1  
Exp2  9307.0  0  
Exp2  6582.96  0  
Exp2  7331.62  1  
Exp2  10567.34  0  
Exp2  8537.84  0  
Exp2  15538.18  1  
Exp2  16096.6  1  
Exp2  6546.88  1  
Exp2  8568.18  1  
Exp2  6699.4  1  
Exp2  8614.92  1  
Exp2  4819.96  1  
Exp2  19686.56  0  
Exp2  4912.62  1  
Exp2  5042.18  1  
Exp2  5083.18  1  
Exp2  11075.74  1  
Exp2  13891.62  1  
Exp2  5883.5  1  
Exp2  16029.359  1  
Exp2  25869.36  0  
Exp2  20066.22  0  
Exp2  15033.06  1  
Exp2  14350.0  1  
Exp2  5755.58  1  
Exp2  5068.42  1  
Exp2  2806.04  0  
Exp2  4555.92  1  
Exp2  14077.76  0  
Exp2  10404.9795  0  
Exp2  4777.32  1  
Exp2  6929.82  1  
Exp2  9674.36  0  
Exp2  10261.4795  0  
Exp2  3244.74  1  
Exp2  4838.82  1  
Exp2  4731.4  1  
Exp2  5262.76  1  
Exp2  8427.96  0  
Exp2  12809.22  0  
Exp2  7885.12  1  
Exp2  13964.6  1  
Exp2  5990.1  1  
Exp2  7035.6  1  
Exp2  4958.54  1  
Exp2  5712.94  1  
Exp2  27326.5  0  
Exp2  3400.54  1  
Exp2  10357.42  1  
Exp2  10595.22  1  
Exp2  4910.16  1  
Exp2  5065.96  1  
Exp2  5084.82  1  
Exp2  16559.08  0  
Exp2  18809.98  0  
Exp2  11029.82  0  
Exp2  3720.34  1  
Exp2  4405.04  1  
Exp2  11890.0  0  
Exp2  4114.76  1  
Exp2  4798.64  1  
Exp2  30206.34  0  
Exp2  10866.64  1  
Exp2  6942.12  1  
Exp2  6476.36  1  
Exp2  7088.9  1  
Exp2  7470.1997  1  
Exp2  4906.06  1  
Exp2  6859.3  1  
Exp2  5996.66  1  
Exp2  20045.72  0  
Exp2  13420.12  1  
Exp2  2965.1199  1  
Exp2  15334.82  0  
Exp2  18153.16  1  
Exp2  3376.76  1  
Exp2  7999.92  1  
Exp2  7478.4  1  
Exp2  6660.04  0  
Exp2  4761.7397  1  
Exp2  3156.18  1  
Exp2  5705.56  1  
Exp2  7230.76  1  
Exp2  5449.7197  1  
Exp2  2748.64  0  
Exp2  3472.7  1  
Exp2  18623.84  0  
Exp2  5083.18  1  
Exp2  6906.04  1  
Exp2  3388.24  1  
Exp2  20885.4  1  
Exp2  11075.74  1  
Exp2  7010.18  1  
Exp2  4805.2  1  
Exp2  3573.56  1  
Exp2  7478.4  1  
Exp2  5008.56  0  
Exp2  5322.62  1  
Exp2  5092.2  1  
Exp2  24465.52  0  
Exp2  6994.6  1  
Exp2  32213.7  1  
Exp2  6804.36  0  
Exp2  6705.96  1  
Exp2  7436.58  1  
Exp2  11905.58  1  
Exp2  19006.78  0  
Exp2  5226.68  1  
Exp2  19606.2  1  
Exp2  4847.84  1  
Exp2  3953.22  1  
Exp2  6188.54  1  
Exp2  10327.08  1  
Exp2  61281.88  0  
Exp2  28817.26  0  
Exp2  6386.16  1  
Exp2  18878.86  1  
Exp2  9813.76  1  
Exp2  6351.7197  1  
Exp2  5673.58  1  
Exp2  23710.299  0  
Exp2  7421.82  0  
Exp2  11127.4  1  
Exp2  2983.16  0  
Exp2  20519.68  0  
Exp2  9289.78  1  
Exp2  6718.26  1  
Exp2  25052.64  0  
Exp2  11038.02  1  
Exp2  17835.0  0  
Exp2  7236.5  1  
Exp2  4112.3  1  
Exp2  5567.8  1  
Exp2  20045.72  0  
Exp2  9335.7  0  
Exp2  3033.18  1  
Exp2  5065.14  1  
Exp2  6383.6997  1  
Exp2  3976.18  1  
Exp2  14099.899  0  
Exp2  5002.0  1  
Exp2  6119.66  1  
Exp2  7429.1997  1  
Exp2  5366.08  1  
Exp2  8554.24  1  
Exp2  4744.52  0  
Exp2  5960.58  1  
Exp2  4213.98  1  
Exp2  7637.48  1  
Exp2  9309.46  1  
Exp2  5967.14  1  
Exp2  5498.1  1  
Exp2  2573.16  0  
Exp2  4138.54  1  
Exp2  10541.92  0  
Exp2  12832.18  1  
Exp2  6449.3  1  
Exp2  12800.2  0  
Exp2  6833.06  0  
Exp2  4845.38  1  
Exp2  9654.68  0  
Exp2  12554.2  1  
Exp2  9879.36  1  
Exp2  14484.4795  0  
Exp2  46143.04  0  
Exp2  3081.56  1  
Exp2  17354.48  0  
Exp2  5045.46  1  
Exp2  9871.16  0  
Exp2  5652.26  0  
Exp2  6910.14  1  
Exp2  6278.7397  1  
Exp2  5014.3  1  
Exp2  6286.12  1  
Exp2  15305.3  0  
Exp2  22486.04  0  
Exp2  9263.54  1  
Exp2  6938.02  1  
Exp2  5114.34  1  
Exp2  4974.12  1  
Exp2  9655.5  1  
Exp2  4946.2397  1  
Exp2  5682.6  1  
Exp2  6295.14  1  
Exp2  5396.42  1  
Exp2  10271.32  1  
Exp2  12766.58  1  
Exp2  23637.32  0  
Exp2  7637.48  1  
Exp2  7251.26  0  
Exp2  20822.26  1  
Exp2  6187.7197  1  
Exp2  9136.439  1  
Exp2  6470.62  1  
Exp2  14447.58  0  
Exp2  25766.86  0  
Exp2  15820.26  1  
Exp2  15937.52  1  
Exp2  20319.6  0  
Exp2  3881.06  1  
Exp2  26019.42  1  
Exp2  25989.9  0  
Exp2  13592.32  0  
Exp2  14523.84  1  
Exp2  18911.66  0  
Exp2  19635.72  0  
Exp2  12531.24  1  
Exp2  18486.9  0  
Exp2  4113.94  1  
Exp2  20250.72  0  
Exp2  6555.08  1  
Exp2  3634.24  1  
Exp2  4513.28  1  
Exp2  5539.92  1  
Exp2  24704.959  0  
Exp2  11106.9  1  
Exp2  6469.8  1  
Exp2  19298.7  1  
Exp2  4620.7  1  
Exp2  8624.76  1  
Exp2  4565.76  1  
Exp2  4719.1  1  
Exp2  4615.78  1  
Exp2  7050.36  1  
Exp2  6892.92  1  
Exp2  7616.16  1  
Exp2  9767.84  1  
Exp2  3526.0  1  
Exp2  4644.48  1  
Exp2  6597.7197  1  
Exp2  3211.94  0  
Exp2  5956.48  1  
Exp2  10081.08  1  
Exp2  27727.48  0  
Exp2  12299.18  0  
Exp2  5865.46  1  
Exp2  5492.36  1  
Exp2  13697.28  1  
Exp2  3131.58  1  
Exp2  4997.9  0  
Exp2  5352.14  1  
Exp2  13921.96  0  
Exp2  17231.48  1  
Exp2  5879.4  1  
Exp2  12859.24  0  
Exp2  17600.48  0  
Exp2  6400.92  1  
Exp2  23529.9  0  
Exp2  5001.18  0  
Exp2  7733.42  1  
Exp2  15993.28  1  
Exp2  12344.28  1  
Exp2  11443.92  1  
Exp2  4836.36  1  
Exp2  11566.92  1  
Exp2  7630.1  0  
Exp2  7744.9  1  
Exp2  6191.0  1  
Exp2  11697.3  0  
Exp2  10249.18  1  
Exp2  10981.439  0  
Exp2  9433.28  1  
Exp2  27108.379  1  
Exp2  4209.06  1  
Exp2  6488.66  1  
Exp2  3428.42  1  
Exp2  26076.0  1  
Exp2  6298.42  1  
Exp2  17005.16  0  
Exp2  23822.64  0  
Exp2  9283.22  1  
Exp2  5513.68  1  
Exp2  4233.66  1  
Exp2  5471.86  1  
Exp2  11756.34  1  
Exp2  5919.58  1  
Exp2  4668.26  1  
Exp2  11530.84  1  
Exp2  6628.88  1  
Exp2  7661.26  1  
Exp2  4996.26  1  
Exp2  18194.16  0  
Exp2  7622.7197  1  
Exp2  3639.98  1  
Exp2  13443.08  0  
Exp2  6717.44  1  
Exp2  5357.88  1  
Exp2  5457.92  1  
Exp2  18284.36  0  
Exp2  9795.72  1  
Exp2  15458.64  0  
Exp2  15056.84  0  
Exp2  12079.42  1  
Exp2  21657.02  0  
Exp2  5727.6997  1  
Exp2  16155.64  1  
Exp2  15493.08  0  
Exp2  4085.24  1  
Exp2  6822.4  1  
Exp2  16026.899  0  
Exp2  8375.4795  1  
Exp2  9122.5  1  
Exp2  5430.86  1  
Exp2  6316.46  1  
Exp2  4989.7  1  
Exp2  12095.0  1  
Exp2  6561.64  1  
Exp2  7596.48  1  
Exp2  21956.32  0  
Exp2  3368.56  1  
Exp2  19238.02  0  
Exp2  10851.06  1  
Exp2  24488.48  0  
Exp2  6712.52  1  
Exp2  10263.939  1  
Exp2  6707.6  0  
Exp2  5529.26  0  
Exp2  12802.66  1  
Exp2  13808.8  1  
Exp2  5222.58  1  
Exp2  8492.74  1  
Exp2  14663.24  0  
Exp2  21456.12  0  
Exp2  11789.96  0  
Exp2  6492.76  1  
Exp2  4469.82  1  
Exp2  3606.3599  1  
Exp2  7294.7197  1  
Exp2  24791.879  1  
Exp2  5427.58  1  
Exp2  4701.06  1  
Exp2  7657.16  1  
Exp2  20002.26  1  
Exp2  6153.28  1  
Exp2  6612.48  1  
Exp2  12447.6  1  
Exp2  3334.1199  1  
Exp2  6107.36  1  
Exp2  12615.7  1  
Exp2  25046.9  1  
Exp2  9337.34  1  
Exp2  5450.54  1  
Exp2  4285.32  0  
Exp2  10356.6  1  
Exp2  25213.36  0  
Exp2  8600.9795  1  
Exp2  6368.12  1  
Exp2  5876.12  1  
Exp2  6378.78  1  
Exp2  8291.84  1  
Exp2  7617.8  1  
Exp2  4334.52  1  
Exp2  12895.32  0  
Exp2  4461.62  0  
Exp2  10849.42  0  
Exp2  27349.459  0  
Exp2  4943.78  1  
Exp2  6558.36  1  
Exp2  7396.4  0  
Exp2  10869.92  1  
Exp2  5989.28  1  
Exp2  12577.16  1  
Exp2  5801.5  1  
Exp2  15884.22  1  
Exp2  5079.9  1  
Exp2  7033.96  1  
Exp2  25133.0  0  
Exp2  10491.9  1  
Exp2  10709.2  1  
Exp2  5068.42  0  
Exp2  5767.06  1  
Exp2  6345.16  1  
Exp2  7285.6997  1  
Exp2  6023.7197  1  
Exp2  11707.96  1  
Exp2  3066.8  1  
Exp2  4883.1  1  
Exp2  8594.42  0  
Exp2  22586.08  0  
Exp2  7388.1997  1  
Exp2  23424.94  0  
Exp2  7422.64  1  
Exp2  24605.74  1  
Exp2  2935.5999  0  
Exp2  6841.26  1  
Exp2  6058.16  1  
Exp2  6388.62  1  
Exp2  15591.4795  0  
Exp2  8546.04  1  
Exp2  22346.64  1  
Exp2  5904.82  1  
Exp2  10222.939  1  
Exp2  9527.58  1  
Exp2  8313.16  1  
Exp2  4412.42  0  
Exp2  5708.84  1  
Exp2  6638.7197  1  
Exp2  8095.04  1  
Exp2  22498.34  1  
Exp2  23629.94  0  
Exp2  6314.82  1  
Exp2  6931.46  1  
Exp2  8596.06  1  
Exp2  6802.7197  1  
Exp2  4159.04  1  
Exp2  4473.92  1  
Exp2  8702.66  1  
Exp2  10183.58  1  
Exp2  6550.98  1  
Exp2  4950.34  1  
Exp2  6422.2397  1  
Exp2  13334.84  1  
Exp2  11523.46  0  
Exp2  11079.84  1  
Exp2  13493.1  0  
Exp2  6959.34  1  
Exp2  6750.2397  1  
Exp2  7754.7397  1  
Exp2  6237.7397  1  
Exp2  10691.16  1  
Exp2  8940.46  1  
Exp2  6331.2197  1  
Exp2  5235.7  1  
Exp2  6089.32  1  
Exp2  6036.02  1  
Exp2  3128.3  1  
Exp2  12869.899  0  
Exp2  5020.86  1  
Exp2  22251.52  0  
Exp2  5235.7  1  
Exp2  5853.16  1  
Exp2  11662.86  1  
Exp2  5434.14  1  
Exp2  11383.24  0  
Exp2  6624.78  1  
Exp2  6708.42  1  
Exp2  11001.939  0  
Exp2  3416.94  1  
Exp2  31606.9  0  
Exp2  10733.8  1  
Exp2  10233.6  0  
Exp2  10474.68  0  
Exp2  8282.0  1  
Exp2  7100.38  1  
Exp2  20923.12  0  
Exp2  4940.5  1  
Exp2  19694.76  0  
Exp2  29873.42  0  
Exp2  12068.76  0  
Exp2  2715.02  1  
Exp2  4976.58  1  
Exp2  16184.34  1  
Exp2  5928.6  1  
Exp2  13899.0  0  
Exp2  6209.86  1  
Exp2  22917.36  1  
Exp2  8751.04  1  
Exp2  11929.36  1  
Exp2  12911.72  1  
Exp2  7076.6  1  
Exp2  4826.52  0  
Exp2  6414.86  1  
Exp2  2696.98  1  
Exp2  17630.82  0  
Exp2  6395.18  1  
Exp2  5635.86  1  
Exp2  5571.9  1  
Exp2  10748.56  1  
Exp2  5995.84  1  
Exp2  4727.3  0  
Exp2  6712.52  1  
Exp2  6418.96  1  
Exp2  6884.7197  1  
Exp2  22163.78  0  
Exp2  10801.86  0  
Exp2  14295.06  1  
Exp2  5762.96  0  
Exp2  2851.14  1  
Exp2  23251.92  0  
Exp2  5073.34  1  
Exp2  3338.22  0  
Exp2  4198.4  1  
Exp2  15081.439  1  
Exp2  10803.5  1  
Exp2  9036.4  1  
Exp2  6775.66  1  
Exp2  8140.96  0  
Exp2  3589.14  1  
Exp2  3735.92  1  
Exp2  6594.44  1  
Exp2  9140.54  0  
Exp2  10491.9  0  
Exp2  4784.7  1  
Exp2  8292.66  1  
Exp2  4077.04  1  
Exp2  5931.88  1  
Exp2  6856.84  1  
Exp2  6883.9  1  
Exp2  13478.34  0  
Exp2  7109.4  1  
Exp2  5596.5  1  
Exp2  5800.68  1  
Exp2  6838.8  1  
Exp2  6098.34  1  
Exp2  6288.58  1  
Exp2  7665.36  1  
Exp2  7147.94  1  
Exp2  12482.04  1  
Exp2  13964.6  1  
Exp2  5531.7197  1  
Exp2  22304.82  1  
Exp2  7018.38  1  
Exp2  17197.86  1  
Exp2  8584.58  1  
Exp2  22561.48  1  
Exp2  5360.34  1  
Exp2  5589.12  1  
Exp2  12565.68  0  
Exp2  5948.28  1  
Exp2  25310.12  0  
Exp2  12157.32  1  
Exp2  5640.78  0  
Exp2  3308.7  1  
Exp2  8908.4795  0  
Exp2  11819.4795  0  
Exp2  2302.56  0  
Exp2  3268.52  1  
Exp2  9931.02  1  
Exp2  5954.02  1  
Exp2  7574.34  1  
Exp2  7111.86  1  
Exp2  6207.4  1  
Exp2  5552.2197  1  
Exp2  21467.6  0  
Exp2  6583.78  1  
Exp2  6501.78  1  
Exp2  8652.64  1  
Exp2  6149.18  1  
Exp2  33714.3  0  
Exp2  5529.26  1  
Exp2  3298.04  1  
Exp2  15276.6  1  
Exp2  5371.82  0  
Exp2  6649.38  1  
Exp2  36490.0  0  
Exp2  11012.6  1  
Exp2  7785.9  1  
Exp2  30451.52  0  
Exp2  6363.1997  1  
Exp2  5180.76  1  
Exp2  25524.959  1  
Exp2  11101.16  1  
Exp2  5519.42  1  
Exp2  9373.42  0  
Exp2  30381.0  0  
Exp2  13556.24  1  
Exp2  8856.82  1  
Exp2  11529.2  1  
Exp2  6061.44  0  
Exp2  7588.28  1  
Exp2  4904.42  1  
Exp2  3626.04  1  
Exp2  10245.08  1  
Exp2  5921.2197  1  
Exp2  4555.1  1  
Exp2  4687.12  1  
Exp2  5607.16  1  
Exp2  9184.0  1  
Exp2  4856.86  1  
Exp2  5270.14  0  
Exp2  13803.88  1  
Exp2  9416.06  0  
Exp2  6952.78  1  
Exp2  10363.16  1  
Exp2  17615.24  1  
Exp2  10832.2  1  
Exp2  24628.7  0  
Exp2  6149.18  1  
Exp2  5535.0  1  
Exp2  17466.82  0  
Exp2  11762.08  0  
Exp2  6653.48  1  
Exp2  14236.02  0  
Exp2  9090.52  1  
Exp2  6213.96  0  
Exp2  8395.16  1  
Exp2  4839.64  1  
Exp2  4899.5  1  
Exp2  18552.5  1  
Exp2  5055.3  1  
Exp2  13929.34  1  
Exp2  10532.9  1  
Exp2  26385.959  1  
Exp2  5783.46  1  
Exp2  16612.379  0  
Exp2  2501.0  1  
Exp2  9814.58  0  
Exp2  5471.04  1  
Exp2  8281.18  1  
Exp2  8054.86  1  
Exp2  4382.08  1  
Exp2  25238.78  0  
Exp2  7150.4  1  
Exp2  13688.26  0  
Exp2  6068.0  1  
Exp2  9734.22  1  
Exp2  25841.48  0  
Exp2  3752.32  1  
Exp2  7064.3  1  
Exp2  6749.42  1  
Exp2  6071.28  1  
Exp2  6201.66  1  
Exp2  4605.94  1  
Exp2  14379.52  0  
Exp2  6763.36  1  
Exp2  12732.96  0  
Exp2  10705.1  0  
Exp2  6573.12  1  
Exp2  17382.36  0  
Exp2  21331.48  1  
Exp2  6050.78  1  
Exp2  7596.48  1  
Exp2  28431.04  0  
Exp2  10010.56  0  
Exp2  4857.68  1  
Exp2  4347.64  1  
Exp2  19128.959  0  
Exp2  5867.92  1  
Exp2  4540.34  1  
Exp2  10034.34  1  
Exp2  3967.98  0  
Exp2  10697.72  1  
Exp2  12463.18  1  
Exp2  5554.68  1  
Exp2  6489.48  1  
Exp2  3521.9  1  
Exp2  35132.9  0  
Exp2  8673.14  0  
Exp2  7532.52  1  
Exp2  12979.78  1  
Exp2  3661.3  1  
Exp2  6102.44  1  
Exp2  14393.46  1  
Exp2  13817.82  0  
Exp2  7557.94  1  
Exp2  3166.84  1  
Exp2  3284.0999  1  
Exp2  2781.44  0  
Exp2  3384.14  1  
Exp2  14004.78  1  
Exp2  19197.84  0  
Exp2  14748.52  0  
Exp2  6333.68  1  
Exp2  7107.76  1  
Exp2  13091.3  0  
Exp2  3660.48  1  
Exp2  5334.1  1  
Exp2  7916.28  1  
Exp2  4897.04  0  
Exp2  8505.04  0  
Exp2  27585.62  1  
Exp2  5150.42  1  
Exp2  5049.56  1  
Exp2  6750.2397  1  
Exp2  5011.02  1  
Exp2  3092.22  1  
Exp2  3175.8599  0  
Exp2  25383.92  0  
Exp2  21935.0  0  
Exp2  8791.22  1  
Exp2  27111.66  1  
Exp2  6287.76  1  
Exp2  5240.62  1  
Exp2  11838.34  1  
Exp2  13408.64  0  
Exp2  9745.7  1  
Exp2  3888.44  1  
Exp2  8410.74  1  
Exp2  9424.26  1  
Exp2  3442.3599  1  
Exp2  19673.44  1  
Exp2  15125.72  1  
Exp2  19383.98  0  
Exp2  9541.52  0  
Exp2  6049.96  1  
Exp2  13353.7  1  
Exp2  6579.68  1  
Exp2  6445.1997  1  
Exp2  5624.38  1  
Exp2  11284.02  1  
Exp2  7336.54  1  
Exp2  7042.16  1  
Exp2  8992.939  1  
Exp2  12163.06  1  
Exp2  4834.7197  1  
Exp2  11238.92  1  
Exp2  35348.56  0  
Exp2  10654.26  1  
Exp2  16220.42  0  
Exp2  26220.32  0  
Exp2  22517.2  0  
Exp2  3113.54  0  
Exp2  7010.18  1  
Exp2  10364.8  1  
Exp2  6471.44  1  
Exp2  9514.46  1  
Exp2  5949.1  1  
Exp2  6391.9  1  
Exp2  8104.06  1  
Exp2  23249.459  0  
Exp2  5598.96  1  
Exp2  16570.56  0  
Exp2  4392.7397  1  
Exp2  6156.56  1  
Exp2  15134.74  1  
Exp2  25392.94  0  
Exp2  18347.5  0  
Exp2  12568.14  1  
Exp2  31565.08  0  
Exp2  4883.92  1  
Exp2  6756.8  1  
Exp2  4196.76  0  
Exp2  21824.3  1  
Exp2  3900.74  1  
Exp2  5015.12  1  
Exp2  6148.36  1  
Exp2  23310.959  0  
Exp2  4449.32  0  
Exp2  6632.16  1  
Exp2  21251.12  0  
Exp2  17589.82  0  
Exp2  3296.4  0  
Exp2  7677.66  1  
Exp2  15797.3  1  
Exp2  25141.2  0  
Exp2  20904.26  0  
Exp2  5920.4  1  
Exp2  17512.74  0  
Exp2  13992.4795  0  
Exp2  5804.78  1  
Exp2  22307.28  0  
Exp2  6918.34  0  
Exp2  23023.959  0  
Exp2  5494.0  1  
Exp2  4901.96  1  
Exp2  6459.96  0  
Exp2  8414.02  1  
Exp2  3731.82  1  
Exp2  11125.76  0  
Exp2  17122.42  0  
Exp2  4451.78  0  
Exp2  5441.52  1  
Exp2  5009.38  1  
Exp2  10586.2  1  
Exp2  6857.66  1  
Exp2  14301.62  0  
Exp2  24841.9  1  
Exp2  10111.42  1  
Exp2  22155.58  0  
Exp2  5284.9  1  
Exp2  5494.0  1  
Exp2  4663.34  1  
Exp2  7917.1  1  
Exp2  9105.28  1  
Exp2  15232.32  1  
Exp2  6068.0  1  
Exp2  7616.16  1  
Exp2  5882.68  1  
Exp2  5566.98  1  
Exp2  11392.26  1  
Exp2  11287.3  1  
Exp2  7138.1  0  
Exp2  14984.68  1  
Exp2  5424.3  1  
Exp2  5494.0  1  
Exp2  4708.44  1  
Exp2  10529.62  1  
Exp2  7070.86  1  
Exp2  4227.1  0  
Exp2  11871.14  1  
Exp2  7545.64  1  
Exp2  5333.28  1  
Exp2  15811.24  0  
Exp2  10684.6  0  
Exp2  5253.7397  1  
Exp2  23099.4  0  
Exp2  12891.22  0  
Exp2  12451.7  0  
Exp2  3640.8  0  
Exp2  5963.86  1  
Exp2  9651.4  0  
Exp2  9231.56  1  
Exp2  6557.54  1  
Exp2  5015.12  1  
Exp2  6218.06  1  
Exp2  4776.5  1  
Exp2  6210.68  1  
Exp2  20139.2  0  
Exp2  11992.5  0  
Exp2  40746.62  0  
Exp2  4044.24  1  
Exp2  12566.5  1  
Exp2  12016.28  1  
Exp2  3741.66  0  
Exp2  8906.02  0  
Exp2  24003.86  0  
Exp2  5154.52  0  
Exp2  23365.08  1  
Exp2  15008.46  1  
Exp2  11310.26  0  
Exp2  23534.82  1  
Exp2  6060.62  1  
Exp2  3957.32  1  
Exp2  25338.82  0  
Exp2  7091.36  1  
Exp2  4531.32  1  
Exp2  14435.28  0  
Exp2  14696.04  0  
Exp2  11444.74  1  
Exp2  6148.36  1  
Exp2  6186.9  1  
Exp2  10195.88  1  
Exp2  8969.16  1  
Exp2  8537.02  1  
Exp2  6737.94  1  
Exp2  6578.86  1  
Exp2  21187.98  0  
Exp2  6457.5  1  
Exp2  6344.34  1  
Exp2  4710.08  1  
Exp2  34601.54  0  
Exp2  7024.12  1  
Exp2  7295.54  0  
Exp2  3279.18  1  
Exp2  10987.18  1  
Exp2  5171.7397  1  
Exp2  9571.86  1  
Exp2  24039.94  0  
Exp2  7625.18  1  
Exp2  7275.04  1  
Exp2  6481.28  0  
Exp2  5519.42  1  
Exp2  4634.64  1  
Exp2  4086.06  1  
Exp2  18522.16  0  
Exp2  11323.38  1  
Exp2  7219.28  1  
Exp2  12274.58  1  
Exp2  10455.82  0  
Exp2  14210.6  0  
Exp2  18917.4  0  
Exp2  12133.54  0  
Exp2  2920.84  1  
Exp2  7492.34  1  
Exp2  5363.62  0  
Exp2  6540.32  1  
Exp2  5071.7  1  
Exp2  6690.38  1  
Exp2  4812.58  1  
Exp2  5952.38  1  
Exp2  6326.3  1  
Exp2  6782.2197  1  
Exp2  11877.7  0  
Exp2  5747.38  1  
Exp2  6229.54  1  
Exp2  2715.84  0  
Exp2  4407.5  1  
Exp2  5826.92  1  
Exp2  9278.3  1  
Exp2  5040.54  1  
Exp2  5359.52  1  
Exp2  25060.84  0  
Exp2  26336.76  0  
Exp2  26066.98  1  
Exp2  5897.44  1  
Exp2  2957.74  1  
Exp2  9753.9  1  
Exp2  14508.26  1  
Exp2  3293.94  1  
Exp2  3350.52  1  
Exp2  10842.04  1  
Exp2  3278.3599  1  
Exp2  14043.32  1  
Exp2  4225.46  1  
Exp2  11292.22  1  
Exp2  7052.0  1  
Exp2  6292.68  1  
Exp2  12564.04  1  
Exp2  10417.28  1  
Exp2  23775.9  1  
Exp2  3943.38  1  
Exp2  6744.5  1  
Exp2  6270.54  1  
Exp2  4956.08  1  
Exp2  15705.46  1  
Exp2  4792.08  0  
Exp2  5883.5  1  
Exp2  6381.2397  1  
Exp2  5683.42  1  
Exp2  23488.9  1  
Exp2  11485.74  1  
Exp2  3114.3599  1  
Exp2  8434.52  1  
Exp2  14723.1  0  
Exp2  19857.12  1  
Exp2  7760.48  1  
Exp2  4472.28  1  
Exp2  4431.28  0  
Exp2  18539.379  0  
Exp2  3046.3  1  
Exp2  8170.48  1  
Exp2  9247.14  1  
Exp2  5457.1  1  
Exp2  34599.9  0  
Exp2  5796.58  1  
Exp2  5063.5  1  
Exp2  7814.6  1  
Exp2  12275.399  1  
Exp2  6277.1  1  
Exp2  7888.4  0  
Exp2  27839.0  0  
Exp2  17853.86  1  
Exp2  20954.28  0  
Exp2  12892.04  1  
Exp2  3828.58  1  
Exp2  4514.92  1  
Exp2  11739.939  1  
Exp2  10546.02  0  
Exp2  18754.22  0  
Exp2  7156.96  1  
Exp2  6487.84  1  
Exp2  5550.58  1  
Exp2  3934.3599  1  
Exp2  3191.44  1  
Exp2  22192.48  0  
Exp2  22435.2  0  
Exp2  5348.86  1  
Exp2  13065.06  1  
Exp2  3836.78  1  
Exp2  4063.92  1  
Exp2  14866.6  1  
Exp2  6455.86  1  
Exp2  11424.24  0  
Exp2  3583.4  1  
Exp2  4242.68  1  
Exp2  13530.0  1  
Exp2  4911.8  1  
Exp2  6088.5  1  
Exp2  7254.54  1  
Exp2  21573.379  0  
Exp2  18437.7  0  
Exp2  5834.3  0  
Exp2  5853.98  1  
Exp2  8131.12  1  
Exp2  6451.76  1  
Exp2  3582.58  1  
Exp2  8230.34  1  
Exp2  4605.12  1  
Exp2  21675.06  0  
Exp2  20334.36  0  
Exp2  4964.28  1  
Exp2  8692.82  1  
Exp2  8856.0  0  
Exp2  6243.48  1  
Exp2  9515.28  1  
Exp2  11466.88  1  
Exp2  23618.459  1  
Exp2  3948.3  1  
Exp2  7063.48  0  
Exp2  5777.7197  1  
Exp2  9066.74  1  
Exp2  5962.2197  1  
Exp2  3651.46  1  
Exp2  2920.02  1  
Exp2  5656.36  1  
Exp2  11101.16  0  
Exp2  7284.06  1  
Exp2  5681.78  1  
Exp2  6021.26  1  
Exp2  7949.9  1  
Exp2  12401.68  0  
Exp2  12413.9795  1  
Exp2  11043.76  0  
Exp2  21402.82  0  
Exp2  14340.9795  0  
Exp2  6107.36  1  
Exp2  6435.36  1  
Exp2  4955.26  0  
Exp2  6645.28  1  
Exp2  6448.48  1  
Exp2  22362.22  1  
Exp2  6736.3  1  
Exp2  5896.62  1  
Exp2  6502.6  1  
Exp2  6450.94  0  
Exp2  5948.28  1  
Exp2  9334.06  1  
Exp2  6652.66  1  
Exp2  5471.86  1  
Exp2  9411.96  0  
Exp2  20295.82  0  
Exp2  13811.26  0  
Exp2  2840.48  1  
Exp2  3262.78  1  
Exp2  5716.2197  1  
Exp2  19955.52  1  
Exp2  10713.3  1  
Exp2  16253.22  0  
Exp2  12506.64  1  
Exp2  2031.96  0  
Exp2  13876.04  1  
Exp2  5601.42  1  
Exp2  11785.04  1  
Exp2  8093.4  1  
Exp2  12689.5  1  
Exp2  27038.68  0  
Exp2  19791.52  0  
Exp2  5517.78  0  
Exp2  1336.6  0  
Exp2  33165.72  1  
Exp2  6638.7197  1  
Exp2  12223.74  1  
Exp2  5596.5  1  
Exp2  5468.58  1  
Exp2  18002.28  1  
Exp2  3107.8  1  
Exp2  32206.32  0  
Exp2  6254.14  1  
Exp2  5147.96  1  
Exp2  22427.82  1  
Exp2  7421.82  1  
Exp2  6222.16  0  
Exp2  6721.54  1  
Exp2  5274.2397  1  
Exp2  6906.86  1  
Exp2  12300.0  0  
Exp2  9004.42  1  
Exp2  14369.68  0  
Exp2  8596.88  1  
Exp2  12685.399  0  
Exp2  7549.7397  1  
Exp2  12747.72  1  
Exp2  3960.5999  1  
Exp2  13221.68  1  
Exp2  8031.9  1  
Exp2  5494.82  1  
Exp2  5138.12  1  
Exp2  20949.36  0  
Exp2  4856.04  1  
Exp2  7630.92  1  
Exp2  3996.68  1  
Exp2  19142.9  1  
Exp2  5555.5  1  
Exp2  4031.94  1  
Exp2  5565.34  1  
Exp2  18044.1  0  
Exp2  23986.64  0  
Exp2  5314.42  1  
Exp2  14643.56  1  
Exp2  5849.88  1  
Exp2  5662.1  1  
Exp2  29866.04  0  
Exp2  21105.98  0  
Exp2  6313.18  1  
Exp2  14782.96  0  
Exp2  9756.36  0  
Exp2  17878.459  0  
Exp2  26785.299  0  
Exp2  6548.52  0  
Exp2  3608.82  1  
Exp2  9666.9795  1  
Exp2  7504.64  1  
Exp2  24614.76  0  
Exp2  5899.9  1  
Exp2  5689.16  1  
Exp2  8608.36  1  
Exp2  12320.5  1  
Exp2  4078.68  1  
Exp2  34351.44  0  
Exp2  5368.54  1  
Exp2  10378.74  1  
Exp2  6439.46  1  
Exp2  5734.26  1  
Exp2  1968.0  0  
Exp2  3423.5  1  
Exp2  9138.08  0  
Exp2  6478.0  1  
Exp2  13296.3  1  
Exp2  12472.2  1  
Exp2  17438.12  0  
Exp2  18379.48  0  
Exp2  2614.98  1  
Exp2  5551.4  1  
Exp2  16630.42  0  
Exp2  4128.7  1  
Exp2  5102.04  1  
Exp2  7519.4  1  
Exp2  8001.56  1  
Exp2  10650.9795  1  
Exp2  6405.84  1  
Exp2  33937.34  0  
Exp2  10099.939  1  
Exp2  21734.92  0  
Exp2  9917.9  1  
Exp2  4341.9  1  
Exp2  5304.58  1  
Exp2  6245.12  1  
Exp2  25087.08  0  
Exp2  32612.219  0  
Exp2  13136.399  1  
Exp2  6230.36  1  
Exp2  5106.14  1  
Exp2  9246.32  1  
Exp2  10553.4  1  
Exp2  6127.86  1  
Exp2  22886.2  0  
Exp2  10949.46  0  
Exp2  6257.42  1  
Exp2  17017.459  0  
Exp2  9819.5  0  
Exp2  5548.94  1  
Exp2  15019.12  1  
Exp2  5547.3  1  
Exp2  5496.46  1  
Exp2  7785.08  1  
Exp2  4281.2197  1  
Exp2  30473.66  0  
Exp2  14986.32  1  
Exp2  11334.86  1  
Exp2  28235.879  0  
Exp2  15663.64  0  
Exp2  6323.02  0  
Exp2  4601.84  1  
Exp2  4492.78  1  
Exp2  11329.12  1  
Exp2  5174.2  1  
Exp2  3660.48  1  
Exp2  4612.5  1  
Exp2  11264.34  0  
Exp2  10857.62  1  
Exp2  12468.92  1  
Exp2  6382.88  1  
Exp2  9993.34  0  
Exp2  5842.5  1  
Exp2  22632.0  0  
Exp2  8163.92  1  
Exp2  5325.08  1  
Exp2  4794.54  1  
Exp2  5924.5  1  
Exp2  4997.08  1  
Exp2  12897.78  1  
Exp2  8387.78  1  
Exp2  8831.4  1  
Exp2  6609.1997  1  
Exp2  5306.2197  1  
Exp2  23395.42  1  
Exp2  5745.7397  0  
Exp2  22727.94  0  
Exp2  14206.5  0  
Exp2  5463.66  1  
Exp2  3270.16  1  
Exp2  3190.6199  1  
Exp2  2654.34  1  
Exp2  4707.62  1  
Exp2  3298.04  1  
Exp2  8977.36  1  
Exp2  6204.12  1  
Exp2  23620.1  1  
Exp2  2935.5999  0  
Exp2  4004.88  1  
Exp2  3058.5999  1  
Exp2  5661.28  1  
Exp2  6456.68  1  
Exp2  2706.82  1  
Exp2  5926.96  1  
Exp2  15417.64  0  
Exp2  6646.1  1  
Exp2  9718.64  0  
Exp2  2555.94  1  
Exp2  23734.08  0  
Exp2  19985.04  0  
Exp2  5246.36  1  
Exp2  6796.16  1  
Exp2  4566.58  1  
Exp2  6742.04  1  
Exp2  15501.28  1  
Exp2  4390.28  0  
Exp2  20996.1  0  
Exp2  6805.18  1  
Exp2  4992.16  0  
Exp2  3943.38  1  
Exp2  28771.34  1  
Exp2  5312.78  0  
Exp2  7055.28  1  
Exp2  6050.78  0  
Exp2  2846.22  0  
Exp2  6476.36  1  
Exp2  3776.92  0  
Exp2  5137.3  0  
Exp2  11595.62  1  
Exp2  13330.74  0  
Exp2  6195.92  1  
Exp2  8323.0  1  
Exp2  3527.64  0  
Exp2  9977.76  0  
Exp2  4144.28  1  
Exp2  3392.34  0  
Exp2  3663.76  1  
Exp2  25729.14  0  
Exp2  19015.8  0  
Exp2  20340.1  0  
Exp2  8077.82  0  
Exp2  5415.28  1  
Exp2  5594.04  1  
Exp2  4725.66  1  
Exp2  9839.18  1  
Exp2  3930.26  1  
Exp2  23695.54  1  
Exp2  21200.28  1  
Exp2  4218.08  1  
Exp2  21783.3  0  
Exp2  7042.16  1  
Exp2  6337.78  1  
Exp2  11491.4795  0  
Exp2  12725.58  1  
Exp2  6832.2397  1  
Exp2  5494.0  1  
Exp2  9710.439  1  
Exp2  5408.7197  1  
Exp2  5336.56  1  
Exp2  25805.4  0  
Exp2  11862.12  1  
Exp2  21698.02  0  
Exp2  21160.1  0  
Exp2  25112.5  1  
Exp2  11753.88  1  
Exp2  13407.82  0  
Exp2  8110.62  1  
Exp2  8058.14  1  
Exp2  15993.28  0  
Exp2  13064.24  0  
Exp2  24928.82  0  
Exp2  11808.0  1  
Exp2  4373.88  1  
Exp2  6897.02  1  
Exp2  3103.7  1  
Exp2  8107.34  1  
Exp2  6929.82  1  
Exp2  7001.98  1  
Exp2  5541.56  1  
Exp2  18008.02  0  
Exp2  11883.439  1  
Exp2  2768.32  1  
Exp2  6311.54  1  
Exp2  8587.86  1  
Exp2  6307.44  1  
Exp2  9056.08  1  
Exp2  10226.22  1  
Exp2  5637.5  1  
Exp2  16746.04  0  
Exp2  5189.78  1  
Exp2  5689.98  1  
Exp2  31217.4  0  
Exp2  20680.4  0  
Exp2  7324.2397  1  
Exp2  9242.22  0  
Exp2  6291.86  1  
Exp2  8140.96  1  
Exp2  5331.64  1  
Exp2  8405.0  1  
Exp2  17803.84  0  
Exp2  11858.02  0  
Exp2  8754.32  1  
Exp2  5263.58  1  
Exp2  8092.58  0  
Exp2  5760.5  1  
Exp2  9625.9795  1  
Exp2  6308.26  1  
Exp2  3055.32  0  
Exp2  15380.74  1  
Exp2  4213.98  1  
Exp2  21881.7  0  
Exp2  17999.0  0  
Exp2  5201.26  1  
Exp2  5301.3  1  
Exp2  7216.82  1  
Exp2  6948.68  1  
Exp2  4548.54  1  
Exp2  19575.86  0  
Exp2  9157.76  0  
Exp2  11732.56  0  
Exp2  19189.64  0  
Exp2  4832.26  1  
Exp2  3207.84  1  
Exp2  3851.54  1  
Exp2  6459.14  1  
Exp2  6174.6  1  
Exp2  12901.88  1  
Exp2  8822.38  0  
Exp2  6834.6997  1  
Exp2  4600.2  0  
Exp2  8563.26  1  
Exp2  4040.96  0  
Exp2  13769.439  1  
Exp2  7353.76  0  
Exp2  6966.7197  1  
Exp2  4909.34  1  
Exp2  5195.52  0  
Exp2  22518.84  0  
Exp2  15605.42  1  
Exp2  24281.84  0  
Exp2  5807.2397  1  
Exp2  7758.02  1  
Exp2  6591.98  1  
Exp2  4377.16  1  
Exp2  5946.64  1  
Exp2  6103.26  1  
Exp2  2545.28  1  
Exp2  11689.92  1  
Exp2  5471.04  1  
Exp2  6280.38  0  
Exp2  5676.86  1  
Exp2  10573.08  1  
Exp2  5081.54  1  
Exp2  6397.64  1  
Exp2  22308.1  0  
Exp2  11770.28  0  
Exp2  20952.64  0  
Exp2  19805.459  0  
Exp2  15417.64  1  
Exp2  5644.06  1  
Exp2  13777.64  1  
Exp2  2879.02  1  
Exp2  3874.5  0  
Exp2  10690.34  0  
Exp2  4672.36  1  
Exp2  21472.52  0  
Exp2  7014.28  1  
Exp2  21719.34  0  
Exp2  5749.02  1  
Exp2  3734.28  0  
Exp2  20176.1  1  
Exp2  10048.28  1  
Exp2  11380.78  0  
Exp2  4666.62  1  
Exp2  19829.24  1  
Exp2  5887.6  1  
Exp2  6109.82  1  
Exp2  3749.04  1  
Exp2  8745.3  1  
Exp2  5706.38  1  
Exp2  4661.7  1  
Exp2  3649.82  1  
Exp2  8560.8  0  
Exp2  6511.62  1  
Exp2  2990.54  1  
Exp2  13935.899  0  
Exp2  20665.64  1  
Exp2  28685.24  0  
Exp2  16814.1  0  
Exp2  5028.2397  1  
Exp2  4490.32  1  
Exp2  10178.66  0  
Exp2  9750.62  1  
Exp2  7534.98  1  
Exp2  5419.38  1  
Exp2  5004.46  1  
Exp2  27869.34  0  
Exp2  5375.92  1  
Exp2  12137.64  1  
Exp2  19890.74  0  
Exp2  17669.36  0  
Exp2  7913.0  1  
Exp2  17715.28  0  
Exp2  22145.74  0  
Exp2  20426.2  0  
Exp2  6200.84  1  
Exp2  6467.34  1  
Exp2  23225.68  0  
Exp2  22900.959  1  
Exp2  10042.54  1  
Exp2  5801.5  1  
Exp2  4852.76  1  
Exp2  13331.56  0  
Exp2  5239.8  1  
Exp2  4983.96  1  
Exp2  4219.7197  1  
Exp2  6906.04  1  
Exp2  5507.94  1  
Exp2  10837.12  1
[truncated: 1,185,304 more chars]
