# Supplementary material for: Robust assessment of asymmetric division in colon cancer cells
Source: eLife. 2026 Jan 23;14:RP104528. doi: 10.7554/eLife.104528 (PMC12829991; doi:10.7554/eLife.104528)
Supplement: Source data 1. [file elife-104528-data1.zip › RawData_eLife/CCD18Co_Raw_Data/Citofluorimetry_Exp/Replica 2/V450/20240115_all_data.txt]

Exp  V450-A  Gate  
Exp0  50334.062  0  
Exp0  64206.46  0  
Exp0  51059.28  0  
Exp0  79395.79  1  
Exp0  56807.32  1  
Exp0  67554.484  1  
Exp0  75242.766  1  
Exp0  104006.664  1  
Exp0  50272.44  0  
Exp0  69612.43  1  
Exp0  77217.766  1  
Exp0  43410.5  1  
Exp0  60358.37  1  
Exp0  77904.27  1  
Exp0  58021.55  1  
Exp0  66230.445  1  
Exp0  68587.016  1  
Exp0  53560.42  1  
Exp0  103595.07  1  
Exp0  56402.05  1  
Exp0  63765.64  1  
Exp0  55765.312  1  
Exp0  71538.45  1  
Exp0  87527.266  1  
Exp0  58459.21  0  
Exp0  49158.543  1  
Exp0  67675.35  1  
Exp0  74090.15  1  
Exp0  46805.133  1  
Exp0  109882.68  1  
Exp0  82393.84  1  
Exp0  48705.082  1  
Exp0  63233.973  1  
Exp0  44214.723  1  
Exp0  57911.742  1  
Exp0  68339.74  1  
Exp0  54713.82  1  
Exp0  62665.17  1  
Exp0  67669.82  1  
Exp0  92380.234  1  
Exp0  68428.22  1  
Exp0  121898.586  1  
Exp0  55686.312  1  
Exp0  57982.05  0  
Exp0  59033.543  1  
Exp0  57736.363  1  
Exp0  66863.234  0  
Exp0  84928.95  1  
Exp0  45789.98  1  
Exp0  43994.312  0  
Exp0  64537.473  1  
Exp0  66597.0  1  
Exp0  45653.312  1  
Exp0  70241.27  1  
Exp0  76900.18  0  
Exp0  53370.82  1  
Exp0  71788.09  1  
Exp0  68176.21  0  
Exp0  78372.74  1  
Exp0  80175.52  1  
Exp0  75682.0  1  
Exp0  71299.875  1  
Exp0  69916.58  0  
Exp0  71547.93  1  
Exp0  53220.723  0  
Exp0  52673.25  1  
Exp0  79208.56  1  
Exp0  53597.55  1  
Exp0  75907.15  1  
Exp0  94856.09  1  
Exp0  60471.34  1  
Exp0  64192.242  0  
Exp0  54750.953  1  
Exp0  52523.94  1  
Exp0  65269.8  1  
Exp0  95770.914  1  
Exp0  52776.742  1  
Exp0  56895.01  1  
Exp0  60065.28  1  
Exp0  36877.992  1  
Exp0  83870.35  1  
Exp0  66990.42  1  
Exp0  73378.36  0  
Exp0  32636.48  1  
Exp0  47625.152  1  
Exp0  61552.85  1  
Exp0  55751.883  1  
Exp0  56951.1  1  
Exp0  60367.062  1  
Exp0  53469.57  1  
Exp0  69926.06  1  
Exp0  98306.02  1  
Exp0  54566.883  1  
Exp0  45519.01  1  
Exp0  62498.48  1  
Exp0  70797.43  0  
Exp0  67936.055  1  
Exp0  49646.76  1  
Exp0  74302.664  1  
Exp0  64674.14  1  
Exp0  61451.73  1  
Exp0  58199.3  1  
Exp0  58070.53  1  
Exp0  55755.043  0  
Exp0  77514.016  1  
Exp0  53292.613  1  
Exp0  61616.84  1  
Exp0  62142.19  1  
Exp0  67440.72  1  
Exp0  65307.723  1  
Exp0  64789.48  1  
Exp0  55372.68  1  
Exp0  53569.113  1  
Exp0  52371.473  1  
Exp0  48105.473  1  
Exp0  57868.293  0  
Exp0  59224.723  1  
Exp0  49752.62  0  
Exp0  76799.06  1  
Exp0  55598.62  1  
Exp0  126181.17  1  
Exp0  63230.023  1  
Exp0  58106.87  1  
Exp0  78627.125  1  
Exp0  53780.832  1  
Exp0  117630.21  1  
Exp0  52540.53  1  
Exp0  53823.492  1  
Exp0  72712.39  1  
Exp0  61966.023  1  
Exp0  74634.46  1  
Exp0  62836.6  1  
Exp0  54331.46  1  
Exp0  47263.332  1  
Exp0  84942.38  1  
Exp0  75382.59  1  
Exp0  86779.92  0  
Exp0  66427.15  1  
Exp0  79521.4  1  
Exp0  59811.69  1  
Exp0  52703.27  1  
Exp0  76187.6  1  
Exp0  52443.363  1  
Exp0  22334.09  1  
Exp0  76795.11  1  
Exp0  51476.402  1  
Exp0  55168.07  1  
Exp0  75802.875  1  
Exp0  65547.09  1  
Exp0  70197.82  1  
Exp0  54863.92  0  
Exp0  57846.96  1  
Exp0  55412.18  0  
Exp0  60419.992  1  
Exp0  64909.562  1  
Exp0  54714.613  0  
Exp0  75539.016  1  
Exp0  70622.84  1  
Exp0  59005.1  1  
Exp0  50372.77  1  
Exp0  56289.082  1  
Exp0  59984.703  0  
Exp0  117280.24  1  
Exp0  54330.67  1  
Exp0  65412.0  1  
Exp0  67485.75  0  
Exp0  65265.062  1  
Exp0  54705.92  1  
Exp0  67524.46  1  
Exp0  62710.203  1  
Exp0  54681.43  1  
Exp0  53602.293  1  
Exp0  47130.61  1  
Exp0  82216.88  1  
Exp0  56729.113  1  
Exp0  64097.44  1  
Exp0  79359.45  1  
Exp0  56157.94  1  
Exp0  49809.5  1  
Exp0  50473.89  1  
Exp0  65783.305  1  
Exp0  58076.85  0  
Exp0  116303.016  1  
Exp0  72886.195  1  
Exp0  89955.72  1  
Exp0  62759.973  1  
Exp0  58737.293  1  
Exp0  66953.29  0  
Exp0  49499.03  1  
Exp0  72195.734  0  
Exp0  52181.082  1  
Exp0  61552.85  0  
Exp0  65220.03  1  
Exp0  78933.64  1  
Exp0  63916.53  0  
Exp0  61821.453  1  
Exp0  56431.28  1  
Exp0  68753.7  1  
Exp0  67908.4  1  
Exp0  67431.24  1  
Exp0  56030.75  0  
Exp0  55641.28  1  
Exp0  48825.953  1  
Exp0  54423.89  1  
Exp0  91727.695  0  
Exp0  68441.65  1  
Exp0  51833.48  1  
Exp0  51347.633  1  
Exp0  84512.625  0  
Exp0  47332.062  1  
Exp0  56216.402  1  
Exp0  60307.023  1  
Exp0  57940.973  1  
Exp0  59375.613  1  
Exp0  48898.633  0  
Exp0  70460.89  1  
Exp0  58382.582  0  
Exp0  53704.203  0  
Exp0  55089.863  1  
Exp0  79090.85  0  
Exp0  49608.05  1  
Exp0  79150.89  0  
Exp0  68305.77  1  
Exp0  59114.12  0  
Exp0  81964.086  1  
Exp0  53181.223  1  
Exp0  46144.69  1  
Exp0  48997.383  1  
Exp0  57327.14  1  
Exp0  57101.203  1  
Exp0  57350.05  1  
Exp0  54849.703  0  
Exp0  53946.73  0  
Exp0  130572.78  1  
Exp0  62169.84  1  
Exp0  54786.5  1  
Exp0  49206.73  1  
Exp0  69884.195  0  
Exp0  48587.37  1  
Exp0  85856.414  1  
Exp0  50973.17  1  
Exp0  113540.38  0  
Exp0  59346.383  0  
Exp0  69232.445  0  
Exp0  55874.332  1  
Exp0  68419.53  1  
Exp0  69880.24  0  
Exp0  40686.582  0  
Exp0  49442.152  1  
Exp0  60679.902  1  
Exp0  75032.625  1  
Exp0  60314.92  0  
Exp0  56869.73  1  
Exp0  71048.65  0  
Exp0  57442.48  0  
Exp0  43099.242  1  
Exp0  87728.71  0  
Exp0  44962.85  1  
Exp0  66784.234  1  
Exp0  56887.113  1  
Exp0  84404.39  1  
Exp0  69108.414  1  
Exp0  65333.0  1  
Exp0  64735.76  1  
Exp0  54622.18  1  
Exp0  74081.46  1  
Exp0  63928.383  0  
Exp0  60821.312  0  
Exp0  43727.293  1  
Exp0  51082.98  1  
Exp0  82544.734  1  
Exp0  62035.543  0  
Exp0  51327.09  1  
Exp0  69435.47  0  
Exp0  116417.56  1  
Exp0  61236.062  1  
Exp0  71307.77  1  
Exp0  51846.12  1  
Exp0  51151.71  1  
Exp0  52492.34  1  
Exp0  85993.875  1  
Exp0  91119.39  1  
Exp0  58430.773  0  
Exp0  52578.453  1  
Exp0  67830.195  1  
Exp0  64342.34  0  
Exp0  51717.35  1  
Exp0  73442.35  1  
Exp0  77950.88  0  
Exp0  541.94  0  
Exp0  67288.25  1  
Exp0  52392.01  1  
Exp0  49713.91  1  
Exp0  68620.984  0  
Exp0  46350.883  1  
Exp0  65196.332  1  
Exp0  58773.633  1  
Exp0  53036.652  1  
Exp0  65934.984  1  
Exp0  69296.43  1  
Exp0  64718.383  1  
Exp0  52680.363  1  
Exp0  60200.37  0  
Exp0  71498.95  1  
Exp0  58174.812  1  
Exp0  48907.32  0  
Exp0  64843.203  1  
Exp0  68773.45  1  
Exp0  72732.14  1  
Exp0  67634.27  1  
Exp0  65825.17  1  
Exp0  53859.832  1  
Exp0  47953.793  1  
Exp0  92438.695  0  
Exp0  63598.953  1  
Exp0  83485.625  1  
Exp0  78200.52  1  
Exp0  51014.25  1  
Exp0  75852.64  0  
Exp0  69679.58  0  
Exp0  51293.91  1  
Exp0  63841.48  1  
Exp0  72353.734  0  
Exp0  68308.14  1  
Exp0  77700.45  0  
Exp0  52753.043  1  
Exp0  62996.184  1  
Exp0  71006.78  0  
Exp0  61749.562  1  
Exp0  60828.42  0  
Exp0  57291.59  1  
Exp0  50780.41  1  
Exp0  56177.69  1  
Exp0  56099.48  1  
Exp0  49723.39  1  
Exp0  54361.48  1  
Exp0  54440.48  0  
Exp0  105719.38  0  
Exp0  58774.42  1  
Exp0  40643.92  1  
Exp0  52785.43  1  
Exp0  61965.23  1  
Exp0  59534.402  1  
Exp0  56853.14  1  
Exp0  51391.87  1  
Exp0  57368.223  1  
Exp0  71659.32  1  
Exp0  62476.363  0  
Exp0  117145.945  0  
Exp0  85966.22  1  
Exp0  55495.133  1  
Exp0  84293.0  1  
Exp0  56104.223  1  
Exp0  42385.082  1  
Exp0  67989.77  1  
Exp0  62307.3  0  
Exp0  54755.69  1  
Exp0  68399.78  0  
Exp0  63111.523  1  
Exp0  53902.492  1  
Exp0  72678.42  1  
Exp0  60453.17  1  
Exp0  49127.73  1  
Exp0  54909.742  1  
Exp0  54405.723  1  
Exp0  78021.195  0  
Exp0  66832.42  1  
Exp0  54149.76  1  
Exp0  70224.68  0  
Exp0  99134.734  1  
Exp0  77160.09  0  
Exp0  20881.281  1  
Exp0  97219.77  1  
Exp0  73985.875  1  
Exp0  71931.875  1  
Exp0  41613.25  0  
Exp0  71079.46  1  
Exp0  63218.96  1  
Exp0  60840.273  1  
Exp0  71887.63  0  
Exp0  50887.062  1  
Exp0  64862.953  1  
Exp0  43859.223  1  
Exp0  54096.043  1  
Exp0  56320.68  1  
Exp0  83569.36  0  
Exp0  62984.332  1  
Exp0  59109.383  1  
Exp0  164058.52  0  
Exp0  69966.35  1  
Exp0  56933.723  1  
Exp0  94464.25  1  
Exp0  71908.17  1  
Exp0  69557.92  1  
Exp0  71092.1  0  
Exp0  92295.7  1  
Exp0  64306.793  1  
Exp0  54728.832  1  
Exp0  54209.8  1  
Exp0  65400.152  1  
Exp0  49906.67  1  
Exp0  60643.562  1  
Exp0  82908.13  0  
Exp0  65190.8  1  
Exp0  62808.953  1  
Exp0  70655.234  0  
Exp0  66335.516  1  
Exp0  53628.363  1  
Exp0  57402.98  1  
Exp0  65016.21  1  
Exp0  47675.71  1  
Exp0  60930.332  1  
Exp0  61421.71  1  
Exp0  67266.92  1  
Exp0  56059.98  0  
Exp0  69200.84  0  
Exp0  66582.78  1  
Exp0  53359.76  0  
Exp0  53960.953  1  
Exp0  72379.016  1  
Exp0  65513.91  1  
Exp0  63611.59  1  
Exp0  51912.48  1  
Exp0  50806.48  1  
Exp0  77258.055  1  
Exp0  77508.484  1  
Exp0  49563.02  0  
Exp0  61422.5  1  
Exp0  51321.562  1  
Exp0  58743.613  1  
Exp0  45665.953  1  
Exp0  57987.582  1  
Exp0  71163.99  1  
Exp0  54935.812  1  
Exp0  57399.82  1  
Exp0  39240.883  1  
Exp0  95513.375  0  
Exp0  47733.383  1  
Exp0  58852.633  1  
Exp0  76453.836  1  
Exp0  62280.44  1  
Exp0  72405.08  1  
Exp0  78268.46  0  
Exp0  94210.664  0  
Exp0  56087.633  1  
Exp0  60244.613  1  
Exp0  72929.64  1  
Exp0  58238.8  0  
Exp0  61243.96  0  
Exp0  64330.492  0  
Exp0  52867.59  1  
Exp0  54227.973  1  
Exp0  58004.17  0  
Exp0  66027.414  1  
Exp0  70592.82  0  
Exp0  64828.19  1  
Exp0  60988.793  1  
Exp0  73424.97  1  
Exp0  28595.63  1  
Exp0  49057.42  1  
Exp0  85140.67  1  
Exp0  60371.01  1  
Exp0  60757.32  1  
Exp0  46831.203  1  
Exp0  53378.723  1  
Exp0  57469.34  1  
Exp0  53587.28  1  
Exp0  58874.75  1  
Exp0  58347.03  1  
Exp0  46281.36  1  
Exp0  46040.41  1  
Exp0  72961.24  1  
Exp0  73835.77  1  
Exp0  48009.09  0  
Exp0  53286.293  1  
Exp0  58175.6  0  
Exp0  56373.613  1  
Exp0  43739.93  1  
Exp0  64693.1  1  
Exp0  71427.85  1  
Exp0  99044.67  1  
Exp0  54373.332  1  
Exp0  59575.48  1  
Exp0  61256.6  1  
Exp0  68715.78  1  
Exp0  176143.94  0  
Exp0  67703.0  1  
Exp0  71482.36  1  
Exp0  58710.43  1  
Exp0  68569.63  1  
Exp0  67484.17  0  
Exp0  102000.06  0  
Exp0  59148.09  0  
Exp0  133690.12  1  
Exp0  57742.68  1  
Exp0  63611.59  1  
Exp0  61494.39  1  
Exp0  51043.48  1  
Exp0  109658.32  0  
Exp0  49606.473  1  
Exp0  60138.75  1  
Exp0  81038.99  1  
Exp0  51859.55  1  
Exp0  50744.07  1  
Exp0  61848.312  1  
Exp0  50438.34  1  
Exp0  99658.5  1  
Exp0  72575.72  1  
Exp0  65197.12  1  
Exp0  75285.42  0  
Exp0  42935.71  1  
Exp0  68189.64  1  
Exp0  51094.043  0  
Exp0  72032.2  0  
Exp0  52832.832  1  
Exp0  55183.082  1  
Exp0  76610.25  1  
Exp0  102709.484  1  
Exp0  57513.582  1  
Exp0  62274.12  1  
Exp0  65379.613  1  
Exp0  73023.65  1  
Exp0  75476.6  1  
Exp0  63835.16  1  
Exp0  65358.28  1  
Exp0  55634.96  1  
Exp0  73789.164  1  
Exp0  91047.5  1  
Exp0  48394.61  1  
Exp0  44804.85  1  
Exp0  50675.34  1  
Exp0  58922.152  1  
Exp0  63218.96  0  
Exp0  131660.61  0  
Exp0  60502.152  1  
Exp0  43173.5  1  
Exp0  56171.37  1  
Exp0  81339.984  1  
Exp0  71924.766  1  
Exp0  47856.62  1  
Exp0  45769.44  1  
Exp0  58226.953  0  
Exp0  48949.98  1  
Exp0  61864.902  1  
Exp0  58110.03  1  
Exp0  57553.082  1  
Exp0  145468.23  1  
Exp0  69565.82  1  
Exp0  60070.023  1  
Exp0  55691.84  1  
Exp0  66101.67  1  
Exp0  61183.92  1  
Exp0  59737.43  0  
Exp0  55394.8  0  
Exp0  161317.22  0  
Exp0  64997.25  1  
Exp0  55406.652  0  
Exp0  65277.703  1  
Exp0  64017.652  1  
Exp0  48524.17  1  
Exp0  65449.92  1  
Exp0  67871.27  1  
Exp0  78716.39  1  
Exp0  40463.8  1  
Exp0  80685.07  1  
Exp0  78048.055  1  
Exp0  77404.99  0  
Exp0  61862.53  1  
Exp0  67401.22  1  
Exp0  61247.91  1  
Exp0  45248.043  1  
Exp0  60179.043  1  
Exp0  68254.42  1  
Exp0  66412.93  1  
Exp0  52634.543  1  
Exp0  175514.31  0  
Exp0  61694.26  1  
Exp0  46852.53  1  
Exp0  100431.914  0  
Exp0  52369.1  1  
Exp0  65610.29  1  
Exp0  64486.91  1  
Exp0  62980.383  1  
Exp0  65234.25  1  
Exp0  58993.25  0  
Exp0  47584.07  1  
Exp0  54539.23  0  
Exp0  54328.3  1  
Exp0  64086.383  0  
Exp0  53801.37  1  
Exp0  83842.7  1  
Exp0  61197.35  0  
Exp0  60476.87  1  
Exp0  65770.664  1  
Exp0  66643.61  1  
Exp0  85523.03  1  
Exp0  55956.492  0  
Exp0  50980.28  1  
Exp0  58196.14  1  
Exp0  55188.613  0  
Exp0  76678.195  1  
Exp0  55817.453  1  
Exp0  70665.5  1  
Exp0  51671.53  1  
Exp0  47723.11  1  
Exp0  54370.17  1  
Exp0  71929.5  1  
Exp0  54811.78  1  
Exp0  56822.332  0  
Exp0  55722.652  1  
Exp0  58055.523  1  
Exp0  62015.793  1  
Exp0  50010.16  0  
Exp0  59109.383  1  
Exp0  49921.68  1  
Exp0  41358.87  1  
Exp0  61514.934  1  
Exp0  70800.59  0  
Exp0  67265.34  0  
Exp0  56163.473  0  
Exp0  64392.902  1  
Exp0  91484.375  0  
Exp0  71016.266  1  
Exp0  61740.87  1  
Exp0  38321.32  0  
Exp0  53016.113  0  
Exp0  56106.59  1  
Exp0  72748.734  0  
Exp0  67557.64  1  
Exp0  67239.27  1  
Exp0  44354.55  0  
Exp0  62195.12  1  
Exp0  65460.19  1  
Exp0  101473.92  0  
Exp0  66509.31  1  
Exp0  55309.48  1  
Exp0  41885.01  1  
Exp0  65819.64  0  
Exp0  67977.13  1  
Exp0  52975.82  1  
Exp0  67184.766  0  
Exp0  58900.03  0  
Exp0  77839.49  1  
Exp0  51720.51  1  
Exp0  61989.723  1  
Exp0  49643.6  1  
Exp0  82657.7  0  
Exp0  90156.38  1  
Exp0  93913.625  1  
Exp0  92682.805  1  
Exp0  66862.445  1  
Exp0  79658.86  1  
Exp0  60946.92  1  
Exp0  66020.305  1  
Exp0  59292.66  0  
Exp0  73453.414  0  
Exp0  64114.82  1  
Exp0  66183.83  1  
Exp0  52106.82  1  
Exp0  64198.562  1  
Exp0  61319.8  1  
Exp0  56533.98  1  
Exp0  65616.61  1  
Exp0  62942.46  0  
Exp0  77155.35  1  
Exp0  74657.375  0  
Exp0  72893.305  0  
Exp0  58231.69  0  
Exp0  63605.273  1  
Exp0  91859.625  1  
Exp0  53549.363  1  
Exp0  82501.28  1  
Exp0  48154.453  1  
Exp0  65949.99  1  
Exp0  52943.43  1  
Exp0  62583.8  1  
Exp0  90501.61  0  
Exp0  36110.11  1  
Exp0  79412.38  0  
Exp0  54596.902  1  
Exp0  54212.96  1  
Exp0  58625.902  1  
Exp0  67667.45  1  
Exp0  129492.06  0  
Exp0  65656.11  0  
Exp0  83514.06  1  
Exp0  69885.77  0  
Exp0  49642.812  1  
Exp0  61394.062  1  
Exp0  73148.47  0  
Exp0  53318.68  1  
Exp0  89307.13  0  
Exp0  54757.273  1  
Exp0  93618.164  1  
Exp0  52572.133  1  
Exp0  45628.03  1  
Exp0  45999.332  1  
Exp0  62018.953  1  
Exp0  75569.82  1  
Exp0  59544.67  1  
Exp0  66650.72  1  
Exp0  56854.723  0  
Exp0  73673.82  1  
Exp0  50038.6  0  
Exp0  71874.99  1  
Exp0  72311.86  1  
Exp0  66241.5  1  
Exp0  54051.01  1  
Exp0  58605.363  1  
Exp0  66435.84  1  
Exp0  63475.71  1  
Exp0  68501.695  1  
Exp0  90548.22  0  
Exp0  58648.023  1  
Exp0  52768.84  1  
Exp0  53122.76  1  
Exp0  50180.01  1  
Exp0  49519.57  1  
Exp0  72358.47  1  
Exp0  64223.05  1  
Exp0  63298.75  0  
Exp0  73026.02  1  
Exp0  56959.793  1  
Exp0  59741.383  1  
Exp0  53264.96  0  
Exp0  91965.484  1  
Exp0  54089.723  1  
Exp0  56713.312  1  
Exp0  52474.17  0  
Exp0  63269.523  1  
Exp0  67308.0  1  
Exp0  49525.1  1  
Exp0  47595.133  0  
Exp0  54582.68  0  
Exp0  62362.6  1  
Exp0  52464.69  0  
Exp0  73244.06  1  
Exp0  86278.27  1  
Exp0  52263.242  1  
Exp0  57461.44  1  
Exp0  72939.914  1  
Exp0  50824.652  1  
Exp0  68481.945  1  
Exp0  77156.93  1  
Exp0  51780.55  1  
Exp0  50197.39  1  
Exp0  70135.414  0  
Exp0  62887.16  1  
Exp0  69223.75  1  
Exp0  73417.07  1  
Exp0  56697.51  1  
Exp0  57079.87  0  
Exp0  61762.203  1  
Exp0  71446.81  1  
Exp0  68292.34  1  
Exp0  71768.34  1  
Exp0  62321.523  0  
Exp0  79716.53  0  
Exp0  75633.02  1  
Exp0  49213.05  1  
Exp0  75177.195  1  
Exp0  54466.55  0  
Exp0  70129.09  1  
Exp0  64268.082  1  
Exp0  60679.113  1  
Exp0  50394.1  0  
Exp0  67870.484  0  
Exp0  51041.902  1  
Exp0  58661.453  1  
Exp0  52483.652  1  
Exp0  134844.31  1  
Exp0  66041.63  1  
Exp0  63306.652  1  
Exp0  57767.17  1  
Exp0  63298.75  1  
Exp0  49960.39  1  
Exp0  34134.32  1  
Exp0  61193.402  1  
Exp0  69084.71  1  
Exp0  61179.973  1  
Exp0  73013.38  1  
Exp0  70437.984  1  
Exp0  61500.71  0  
Exp0  91257.64  0  
Exp0  50914.71  1  
Exp0  48431.742  1  
Exp0  76463.31  1  
Exp0  55499.082  1  
Exp0  61265.293  1  
Exp0  60420.78  1  
Exp0  54476.03  0  
Exp0  43830.78  0  
Exp0  149291.83  0  
Exp0  68842.97  0  
Exp0  57268.68  1  
Exp0  61279.51  1  
Exp0  78733.77  1  
Exp0  66129.32  0  
Exp0  73678.56  1  
Exp0  112398.836  0  
Exp0  47708.89  1  
Exp0  54392.293  1  
Exp0  52212.68  1  
Exp0  69283.0  1  
Exp0  60220.12  1  
Exp0  47520.87  1  
Exp0  44795.37  1  
Exp0  56389.41  1  
Exp0  44192.6  0  
Exp0  52501.82  1  
Exp0  66104.83  1  
Exp0  57414.043  1  
Exp0  56593.23  1  
Exp0  86751.484  0  
Exp0  52640.07  1  
Exp0  68244.945  1  
Exp0  42542.293  1  
Exp0  54580.312  1  
Exp0  84949.49  1  
Exp0  83383.71  1  
Exp0  56733.85  1  
Exp0  67947.11  1  
Exp0  61936.0  0  
Exp0  60311.76  1  
Exp0  69362.79  1  
Exp0  60747.05  1  
Exp0  63306.652  0  
Exp0  63708.76  0  
Exp0  57561.773  1  
Exp0  95236.875  0  
Exp0  57376.12  1  
Exp0  59110.17  1  
Exp0  86436.27  1  
Exp0  82842.56  1  
Exp0  64843.203  1  
Exp0  48722.46  1  
Exp0  54943.71  1  
Exp0  69091.03  1  
Exp0  54920.01  0  
Exp0  62462.934  1  
Exp0  64146.42  0  
Exp0  49807.92  1  
Exp0  77025.0  1  
Exp0  142553.92  0  
Exp0  58557.96  1  
Exp0  59829.863  1  
Exp0  55695.0  1  
Exp0  62765.5  1  
Exp0  52284.57  0  
Exp0  53284.71  1  
Exp0  52773.582  1  
Exp0  48430.16  1  
Exp0  61093.07  0  
Exp0  117748.71  0  
Exp0  62448.71  1  
Exp0  42833.01  1  
Exp0  70100.65  1  
Exp0  64474.273  1  
Exp0  61009.332  0  
Exp0  65170.26  0  
Exp0  58693.84  1  
Exp0  104513.055  0  
Exp0  58857.37  1  
Exp0  79995.4  1  
Exp0  101886.305  1  
Exp0  95496.78  1  
Exp0  65829.125  1  
Exp0  75554.81  0  
Exp0  55536.21  0  
Exp0  59610.242  0  
Exp0  85910.92  0  
Exp0  63361.16  1  
Exp0  56457.35  1  
Exp0  63497.832  1  
Exp0  60430.26  0  
Exp0  68145.4  1  
Exp0  86712.77  0  
Exp0  46997.89  1  
Exp0  62130.34  1  
Exp0  57179.41  1  
Exp0  71098.42  0  
Exp0  84773.32  1  
Exp0  60201.16  1  
Exp0  53163.84  0  
Exp0  72194.945  0  
Exp0  43731.242  0  
Exp0  60611.17  1  
Exp0  70449.04  1  
Exp0  48765.91  1  
Exp0  56113.703  1  
Exp0  50284.293  0  
Exp0  67296.945  1  
Exp0  45741.793  1  
Exp0  64315.48  1  
Exp0  57699.23  0  
Exp0  68288.39  0  
Exp0  56556.89  1  
Exp0  50746.44  1  
Exp0  81919.055  0  
Exp0  82660.07  0  
Exp0  57976.523  1  
Exp0  67396.484  0  
Exp0  75446.586  0  
Exp0  65453.082  1  
Exp0  32766.041  1  
Exp0  62001.57  1  
Exp0  77393.14  1  
Exp0  73915.56  1  
Exp0  97216.61  0  
Exp0  68381.61  1  
Exp0  59932.562  1  
Exp0  111543.266  1  
Exp0  50048.87  1  
Exp0  76701.1  0  
Exp0  77795.25  0  
Exp0  67767.78  1  
Exp0  71171.1  1  
Exp0  71496.58  0  
Exp0  52734.87  1  
Exp0  59786.41  1  
Exp0  56003.89  1  
Exp0  63732.46  1  
Exp0  70232.58  1  
Exp0  57259.203  1  
Exp0  86745.164  1  
Exp0  55221.793  0  
Exp0  57139.12  0  
Exp0  68050.6  1  
Exp0  52101.293  1  
Exp0  79865.055  0  
Exp0  92690.7  0  
Exp0  52403.07  0  
Exp0  57117.0  0  
Exp0  78677.68  1  
Exp0  50381.46  1  
Exp0  45071.87  0  
Exp0  57970.992  1  
Exp0  63058.59  1  
Exp0  62712.57  1  
Exp0  53357.39  1  
Exp0  47901.652  1  
Exp0  49849.0  1  
Exp0  42586.53  1  
Exp0  76562.85  1  
Exp0  54261.94  1  
Exp0  44494.383  1  
Exp0  53477.473  0  
Exp0  79666.766  0  
Exp0  57727.67  1  
Exp0  44525.98  1  
Exp0  73492.125  0  
Exp0  63300.332  1  
Exp0  57205.48  1  
Exp0  55544.113  1  
Exp0  100248.63  1  
Exp0  68935.4  1  
Exp0  83533.02  1  
Exp0  56818.383  1  
Exp0  58655.133  1  
Exp0  61623.16  1  
Exp0  64128.25  1  
Exp0  70317.11  1  
Exp0  58786.273  1  
Exp0  64601.46  0  
Exp0  63861.23  0  
Exp0  72130.95  1  
Exp0  70148.84  1  
Exp0  56338.062  1  
Exp0  65521.812  1  
Exp0  68918.02  0  
Exp0  32271.5  0  
Exp0  59339.273  0  
Exp0  45878.46  1  
Exp0  54400.19  1  
Exp0  55547.273  1  
Exp0  88245.375  1  
Exp0  82592.92  0  
Exp0  51729.992  1  
Exp0  47073.73  1  
Exp0  58141.633  0  
Exp0  50451.77  1  
Exp0  50876.793  1  
Exp0  74892.79  0  
Exp0  55874.332  1  
Exp0  48376.44  1  
Exp0  51459.812  1  
Exp0  57071.973  1  
Exp0  51800.3  1  
Exp0  62067.934  0  
Exp0  59735.062  1  
Exp0  79456.625  1  
Exp0  28583.781  0  
Exp0  120170.06  0  
Exp0  61164.17  0  
Exp0  47415.8  1  
Exp0  65408.84  1  
Exp0  53899.332  1  
Exp0  83594.64  0  
Exp0  61224.21  1  
Exp0  62466.09  1  
Exp0  45453.44  1  
Exp1  25155.97  1  
Exp1  5768.58  0  
Exp1  6890.3804  1  
Exp1  29334.281  1  
Exp1  46284.52  0  
Exp1  15188.54  1  
Exp1  13700.971  0  
Exp1  7530.2803  1  
Exp1  18256.9  0  
Exp1  7489.2  1  
Exp1  7899.2104  1  
Exp1  19888.25  1  
Exp1  23308.951  1  
Exp1  18598.18  0  
Exp1  15015.53  1  
Exp1  11990.62  1  
Exp1  15125.341  1  
Exp1  8776.11  0  
Exp1  20963.441  1  
Exp1  21673.65  1  
Exp1  13082.4  1  
Exp1  21427.96  1  
Exp1  18498.64  1  
Exp1  21153.83  0  
Exp1  24535.031  1  
Exp1  24944.25  0  
Exp1  27278.701  0  
Exp1  26273.82  1  
Exp1  40563.34  1  
Exp1  16225.0205  0  
Exp1  14875.7  1  
Exp1  27217.871  1  
Exp1  29685.83  1  
Exp1  20941.32  1  
Exp1  8644.971  0  
Exp1  6579.12  1  
Exp1  10446.17  1  
Exp1  18559.47  1  
Exp1  27228.14  1  
Exp1  13934.0205  0  
Exp1  19535.91  1  
Exp1  16590.0  1  
Exp1  15689.4  1  
Exp1  5981.0903  1  
Exp1  11568.761  0  
Exp1  32284.932  1  
Exp1  16988.951  0  
Exp1  15480.841  0  
Exp1  22090.771  1  
Exp1  22123.16  1  
Exp1  16465.18  1  
Exp1  13595.9  0  
Exp1  15902.7  1  
Exp1  48453.07  1  
Exp1  66906.68  1  
Exp1  28191.941  1  
Exp1  13256.2  0  
Exp1  12354.0205  1  
Exp1  25246.031  1  
Exp1  32411.33  1  
Exp1  17568.02  1  
Exp1  31480.71  0  
Exp1  18817.01  1  
Exp1  19250.72  0  
Exp1  13487.67  0  
Exp1  34171.45  1  
Exp1  28969.3  1  
Exp1  19053.22  0  
Exp1  18199.23  1  
Exp1  10515.69  0  
Exp1  45876.09  1  
Exp1  13721.511  1  
Exp1  26924.781  0  
Exp1  17802.65  1  
Exp1  14849.631  0  
Exp1  17904.56  1  
Exp1  20040.72  1  
Exp1  25550.97  1  
Exp1  25383.49  1  
Exp1  10010.09  0  
Exp1  22967.67  0  
Exp1  7624.29  1  
Exp1  28880.82  0  
Exp1  245277.62  0  
Exp1  17801.861  1  
Exp1  21682.34  1  
Exp1  5481.02  1  
Exp1  2957.76  1  
Exp1  13739.681  1  
Exp1  10398.7705  1  
Exp1  26663.291  1  
Exp1  7837.5903  1  
Exp1  18724.58  0  
Exp1  8205.73  1  
Exp1  12861.99  0  
Exp1  8454.58  1  
Exp1  9012.32  1  
Exp1  11068.69  0  
Exp1  12519.92  1  
Exp1  23896.71  0  
Exp1  24093.42  1  
Exp1  21074.83  1  
Exp1  25149.65  1  
Exp1  11681.73  0  
Exp1  22407.56  0  
Exp1  18019.111  1  
Exp1  27430.38  0  
Exp1  30770.5  1  
Exp1  8866.17  1  
Exp1  17743.4  0  
Exp1  8355.83  1  
Exp1  19264.941  1  
Exp1  13869.24  0  
Exp1  7580.8403  1  
Exp1  26368.621  1  
Exp1  14645.0205  1  
Exp1  35921.3  1  
Exp1  16534.701  1  
Exp1  4027.4202  1  
Exp1  12085.42  1  
Exp1  23094.07  1  
Exp1  23095.65  1  
Exp1  233.84001  0  
Exp1  14802.23  0  
Exp1  9439.71  1  
Exp1  27318.99  1  
Exp1  7880.25  0  
Exp1  42060.39  1  
Exp1  15010.79  1  
Exp1  24201.65  1  
Exp1  8365.311  0  
Exp1  47039.76  0  
Exp1  101587.68  0  
Exp1  11130.311  0  
Exp1  19936.441  1  
Exp1  16080.45  1  
Exp1  24755.441  1  
Exp1  35250.59  0  
Exp1  8612.58  1  
Exp1  18237.15  1  
Exp1  11060.0  1  
Exp1  17567.23  1  
Exp1  28930.59  1  
Exp1  21045.6  1  
Exp1  27222.611  1  
Exp1  18059.4  1  
Exp1  12218.931  1  
Exp1  30641.73  0  
Exp1  11401.28  0  
Exp1  24186.64  1  
Exp1  30919.021  1  
Exp1  11275.67  1  
Exp1  8950.7  0  
Exp1  8651.29  1  
Exp1  23906.98  1  
Exp1  4965.94  1  
Exp1  37380.43  1  
Exp1  11898.19  1  
Exp1  31558.92  1  
Exp1  24234.83  1  
Exp1  23605.99  1  
Exp1  31945.23  1  
Exp1  24875.521  1  
Exp1  12904.65  1  
Exp1  29899.92  1  
Exp1  18240.31  1  
Exp1  36603.07  1  
Exp1  13058.7  1  
Exp1  32685.46  0  
Exp1  10208.38  0  
Exp1  16321.4  1  
Exp1  7903.95  0  
Exp1  13503.471  0  
Exp1  19099.83  0  
Exp1  35886.54  1  
Exp1  12758.5  0  
Exp1  20126.041  1  
Exp1  24811.531  1  
Exp1  9698.04  1  
Exp1  9630.101  1  
Exp1  16898.1  1  
Exp1  11470.801  0  
Exp1  18713.521  1  
Exp1  13773.65  0  
Exp1  23711.06  0  
Exp1  9052.61  1  
Exp1  17644.65  1  
Exp1  10638.141  0  
Exp1  16751.951  1  
Exp1  6082.21  1  
Exp1  55125.41  0  
Exp1  19962.51  1  
Exp1  6173.06  1  
Exp1  34138.27  1  
Exp1  32444.512  1  
Exp1  42818.0  0  
Exp1  21025.06  0  
Exp1  60103.203  0  
Exp1  22071.81  1  
Exp1  11374.42  1  
Exp1  14960.23  1  
Exp1  20014.65  1  
Exp1  20686.15  1  
Exp1  10137.28  1  
Exp1  4751.06  1  
Exp1  8733.45  0  
Exp1  21614.4  0  
Exp1  28011.031  1  
Exp1  5059.95  1  
Exp1  3115.76  1  
Exp1  30771.291  1  
Exp1  11165.86  0  
Exp1  6528.56  1  
Exp1  12147.83  0  
Exp1  29922.041  1  
Exp1  20902.611  1  
Exp1  3716.9502  1  
Exp1  6728.43  0  
Exp1  16210.011  1  
Exp1  9026.54  1  
Exp1  9669.601  1  
Exp1  6969.3804  0  
Exp1  23821.66  1  
Exp1  8923.05  0  
Exp1  28342.041  1  
Exp1  13320.98  1  
Exp1  9201.13  0  
Exp1  3750.1301  1  
Exp1  29747.451  1  
Exp1  13242.7705  0  
Exp1  8332.13  0  
Exp1  7271.16  1  
Exp1  7663.0  0  
Exp1  21952.521  1  
Exp1  28356.262  0  
Exp1  32485.592  1  
Exp1  35836.77  1  
Exp1  23933.05  1  
Exp1  22832.58  1  
Exp1  19674.951  0  
Exp1  54619.02  1  
Exp1  21383.72  1  
Exp1  29075.16  1  
Exp1  4943.0303  1  
Exp1  17121.67  1  
Exp1  21194.121  1  
Exp1  37319.6  0  
Exp1  9109.49  0  
Exp1  17556.96  1  
Exp1  18429.121  1  
Exp1  24933.191  1  
Exp1  13584.841  0  
Exp1  13960.091  1  
Exp1  46448.84  0  
Exp1  19219.121  0  
Exp1  17097.97  1  
Exp1  20328.281  0  
Exp1  28305.701  0  
Exp1  5870.49  1  
Exp1  7644.83  1  
Exp1  3560.53  1  
Exp1  11601.94  1  
Exp1  13819.471  0  
Exp1  31384.33  1  
Exp1  22245.611  1  
Exp1  6594.1304  1  
Exp1  15089.0  0  
Exp1  39846.812  0  
Exp1  27990.49  1  
Exp1  33776.45  1  
Exp1  13720.721  1  
Exp1  6357.1304  1  
Exp1  16290.591  1  
Exp1  20887.6  1  
Exp1  22356.21  0  
Exp1  9948.471  0  
Exp1  5445.47  1  
Exp1  20805.441  1  
Exp1  12745.86  1  
Exp1  41678.82  1  
Exp1  8275.25  0  
Exp1  35108.39  1  
Exp1  20305.371  1  
Exp1  34978.832  1  
Exp1  13392.08  1  
Exp1  35636.11  1  
Exp1  40758.473  0  
Exp1  14238.17  0  
Exp1  18718.26  0  
Exp1  17828.72  1  
Exp1  6141.46  1  
Exp1  18646.371  0  
Exp1  13355.74  1  
Exp1  10785.87  1  
Exp1  25239.71  1  
Exp1  26461.84  1  
Exp1  8938.851  0  
Exp1  25668.682  0  
Exp1  15274.65  1  
Exp1  39790.723  0  
Exp1  21360.021  0  
Exp1  6338.1704  1  
Exp1  15991.971  0  
Exp1  37900.25  0  
Exp1  5933.69  1  
Exp1  35024.652  1  
Exp1  9372.561  1  
Exp1  6146.99  1  
Exp1  16976.31  0  
Exp1  23234.691  0  
Exp1  32137.99  1  
Exp1  19263.361  1  
Exp1  26486.33  0  
Exp1  26013.121  0  
Exp1  44501.492  1  
Exp1  13430.79  1  
Exp1  13620.391  1  
Exp1  10940.71  0  
Exp1  38726.59  1  
Exp1  18229.25  1  
Exp1  29436.191  0  
Exp1  4882.99  1  
Exp1  20725.65  0  
Exp1  7336.73  1  
Exp1  49288.89  0  
Exp1  10151.5  0  
Exp1  28681.74  1  
Exp1  15189.33  1  
Exp1  12545.2  0  
Exp1  42473.562  1  
Exp1  20200.3  1  
Exp1  3284.03  1  
Exp1  7061.02  1  
Exp1  26284.88  0  
Exp1  18328.791  0  
Exp1  30272.8  1  
Exp1  29892.81  0  
Exp1  10549.66  0  
Exp1  24354.121  1  
Exp1  19355.0  0  
Exp1  86867.61  1  
Exp1  17322.33  0  
Exp1  16605.8  1  
Exp1  11201.41  1  
Exp1  13530.33  1  
Exp1  11180.08  1  
Exp1  11286.73  0  
Exp1  2479.81  1  
Exp1  16913.111  0  
Exp1  10028.261  1  
Exp1  16126.2705  0  
Exp1  24842.34  1  
Exp1  9459.46  0  
Exp1  20152.9  0  
Exp1  16796.191  1  
Exp1  13430.0  1  
Exp1  7568.2  1  
Exp1  83230.45  0  
Exp1  32753.4  1  
Exp1  21988.07  1  
Exp1  10559.931  0  
Exp1  3906.55  1  
Exp1  6566.48  0  
Exp1  22596.371  1  
Exp1  17773.42  0  
Exp1  13667.79  0  
Exp1  33957.36  1  
Exp1  8862.221  1  
Exp1  24689.08  0  
Exp1  21330.791  1  
Exp1  30070.56  1  
Exp1  37633.23  1  
Exp1  21623.09  1  
Exp1  29624.21  0  
Exp1  14282.41  0  
Exp1  21314.201  0  
Exp1  10927.28  0  
Exp1  9925.561  1  
Exp1  19426.1  0  
Exp1  19868.5  1  
Exp1  28485.031  1  
Exp1  39654.05  1  
Exp1  3166.32  1  
Exp1  29583.92  1  
Exp1  20885.23  1  
Exp1  1531.02  1  
Exp1  23642.33  1  
Exp1  17037.14  1  
Exp1  26382.84  1  
Exp1  11985.09  0  
Exp1  7877.0903  1  
Exp1  10123.061  0  
Exp1  21792.15  1  
Exp1  7725.41  0  
Exp1  4333.94  1  
Exp1  4790.56  1  
Exp1  19863.76  1  
Exp1  28627.23  1  
Exp1  23571.23  1  
Exp1  28236.97  0  
Exp1  10180.73  0  
Exp1  11013.391  1  
Exp1  36698.66  1  
Exp1  16559.98  1  
Exp1  31430.15  1  
Exp1  7331.2  1  
Exp1  30659.9  0  
Exp1  15085.051  1  
Exp1  8738.98  1  
Exp1  28804.98  1  
Exp1  37563.71  1  
Exp1  3449.1401  1  
Exp1  27407.47  1  
Exp1  26088.17  0  
Exp1  88205.875  0  
Exp1  15908.23  1  
Exp1  28959.82  1  
Exp1  18554.73  1  
Exp1  31268.99  0  
Exp1  10727.41  1  
Exp1  26816.55  1  
Exp1  11410.761  1  
Exp1  22969.25  0  
Exp1  7358.85  1  
Exp1  10680.8  0  
Exp1  25757.951  1  
Exp1  29435.4  0  
Exp1  9179.01  1  
Exp1  26725.701  1  
Exp1  10650.78  1  
Exp1  40341.35  1  
Exp1  23534.102  0  
Exp1  7662.2104  1  
Exp1  15848.19  0  
Exp1  14205.78  1  
Exp1  29731.65  1  
Exp1  28018.14  0  
Exp1  21332.371  0  
Exp1  12916.5  1  
Exp1  11865.801  1  
Exp1  23704.74  0  
Exp1  12188.12  0  
Exp1  8249.181  0  
Exp1  13671.74  1  
Exp1  21831.65  1  
Exp1  18569.74  1  
Exp1  11826.301  1  
Exp1  31176.56  1  
Exp1  30636.201  0  
Exp1  42846.44  1  
Exp1  13490.04  0  
Exp1  5474.7  1  
Exp1  29308.21  1  
Exp1  25696.33  1  
Exp1  7167.6704  0  
Exp1  21247.05  1  
Exp1  11613.0  0  
Exp1  24209.55  0  
Exp1  16141.28  1  
Exp1  30161.41  0  
Exp1  7811.52  0  
Exp1  35719.062  1  
Exp1  14765.891  0  
Exp1  24766.5  1  
Exp1  12110.7  1  
Exp1  29959.17  0  
Exp1  31279.262  1  
Exp1  46685.84  1  
Exp1  23611.521  1  
Exp1  4021.1  1  
Exp1  9182.17  0  
Exp1  27370.34  1  
Exp1  33199.75  1  
Exp1  44109.652  1  
Exp1  19863.76  0  
Exp1  19490.88  1  
Exp1  10138.07  0  
Exp1  5596.3604  1  
Exp1  33578.16  1  
Exp1  9862.36  0  
Exp1  11794.7  1  
Exp1  15401.841  1  
Exp1  12297.931  0  
Exp1  42114.902  1  
Exp1  11974.03  1  
Exp1  4479.3003  1  
Exp1  11731.5  0  
Exp1  12842.24  1  
Exp1  13348.63  0  
Exp1  16884.67  0  
Exp1  39675.383  1  
Exp1  14759.57  1  
Exp1  10905.16  0  
Exp1  20637.96  1  
Exp1  18537.35  0  
Exp1  10548.87  1  
Exp1  27799.31  0  
Exp1  1734.8401  1  
Exp1  21109.59  1  
Exp1  10183.891  0  
Exp1  16048.851  1  
Exp1  30299.66  1  
Exp1  14076.221  1  
Exp1  39346.742  1  
Exp1  4433.48  1  
Exp1  12820.12  0  
Exp1  37471.28  1  
Exp1  24323.31  0  
Exp1  14024.87  1  
Exp1  16016.46  0  
Exp1  12594.971  1  
Exp1  28396.55  0  
Exp1  23882.49  0  
Exp1  9246.95  1  
Exp1  27828.541  1  
Exp1  55347.402  0  
Exp1  42712.14  0  
Exp1  12791.681  1  
Exp1  13275.95  1  
Exp1  18382.51  1  
Exp1  21337.111  1  
Exp1  11427.351  1  
Exp1  17820.82  0  
Exp1  12474.891  1  
Exp1  37389.12  0  
Exp1  9511.601  1  
Exp1  8525.681  0  
Exp1  13061.86  1  
Exp1  22628.76  1  
Exp1  16706.13  1  
Exp1  33441.492  1  
Exp1  9208.24  0  
Exp1  64965.652  0  
Exp1  7796.5103  1  
Exp1  4596.22  1  
Exp1  22644.56  0  
Exp1  60211.43  0  
Exp1  39988.223  0  
Exp1  14157.591  1  
Exp1  15343.381  1  
Exp1  21623.09  1  
Exp1  17195.93  1  
Exp1  35806.75  1  
Exp1  16288.221  1  
Exp1  4969.1  1  
Exp1  50007.793  1  
Exp1  19085.611  0  
Exp1  18820.96  1  
Exp1  18279.81  1  
Exp1  14625.2705  1  
Exp1  17258.34  1  
Exp1  31522.58  1  
Exp1  31492.56  1  
Exp1  26371.781  1  
Exp1  14740.61  1  
Exp1  10505.42  1  
Exp1  2009.76  0  
Exp1  12646.32  1  
Exp1  17830.3  1  
Exp1  32695.73  1  
Exp1  24016.791  1  
Exp1  3518.6602  1  
Exp1  32070.842  1  
Exp1  7577.68  1  
Exp1  14297.42  1  
Exp1  7019.1504  1  
Exp1  25243.66  1  
Exp1  30121.121  0  
Exp1  17918.781  0  
Exp1  9438.92  0  
Exp1  6893.54  1  
Exp1  27713.201  0  
Exp1  27317.41  0  
Exp1  17171.441  0  
Exp1  14773.0  0  
Exp1  17624.9  1  
Exp1  8843.26  1  
Exp1  28930.59  0  
Exp1  15307.83  1  
Exp1  17951.96  0  
Exp1  13614.07  0  
Exp1  18106.8  1  
Exp1  17067.951  1  
Exp1  9644.32  1  
Exp1  21584.38  0  
Exp1  11055.261  1  
Exp1  30318.621  1  
Exp1  15002.891  1  
Exp1  27004.57  0  
Exp1  16391.71  0  
Exp1  5420.98  1  
Exp1  26194.82  1  
Exp1  21691.031  1  
Exp1  21513.281  0  
Exp1  12349.28  0  
Exp1  11748.09  0  
Exp1  12393.5205  0  
Exp1  25394.55  0  
Exp1  22612.17  1  
Exp1  18488.371  0  
Exp1  30351.8  1  
Exp1  26589.031  0  
Exp1  22706.97  1  
Exp1  18802.791  1  
Exp1  34231.492  0  
Exp1  16757.48  1  
Exp1  33232.14  1  
Exp1  38382.152  1  
Exp1  814.49005  0  
Exp1  12301.091  1  
Exp1  32861.633  1  
Exp1  9999.03  1  
Exp1  19508.26  0  
Exp1  23634.43  1  
Exp1  21217.82  0  
Exp1  16448.59  0  
Exp1  19746.05  1  
Exp1  27593.121  1  
Exp1  29357.98  1  
Exp1  16773.281  1  
Exp1  16246.351  1  
Exp1  27367.97  1  
Exp1  11753.62  1  
Exp1  47881.902  1  
Exp1  15606.45  1  
Exp1  12269.49  0  
Exp1  18116.281  1  
Exp1  4321.3003  1  
Exp1  14559.7  0  
Exp1  19951.451  1  
Exp1  12971.801  1  
Exp1  6948.8403  1  
Exp1  15684.66  0  
Exp1  23375.31  1  
Exp1  16360.9  0  
Exp1  28503.201  1  
Exp1  7336.73  1  
Exp1  13971.94  0  
Exp1  16424.1  0  
Exp1  20231.9  0  
Exp1  12180.221  0  
Exp1  29031.71  0  
Exp1  18083.89  1  
Exp1  24845.5  0  
Exp1  32785.0  1  
Exp1  18606.08  1  
Exp1  24512.121  1  
Exp1  6722.9004  1  
Exp1  26698.05  1  
Exp1  22848.38  1  
Exp1  16260.57  1  
Exp1  3665.6  1  
Exp1  25034.31  1  
Exp1  6348.44  1  
Exp1  21033.75  1  
Exp1  10841.96  0  
Exp1  44658.703  0  
Exp1  7677.22  1  
Exp1  9281.71  0  
Exp1  33690.34  1  
Exp1  15372.61  1  
Exp1  19265.73  1  
Exp1  31256.352  1  
Exp1  13126.641  0  
Exp1  31194.73  1  
Exp1  39083.67  1  
Exp1  11908.46  1  
Exp1  18912.6  0  
Exp1  8690.79  1  
Exp1  32205.932  0  
Exp1  35933.152  1  
Exp1  5080.49  1  
Exp1  35619.52  0  
Exp1  31368.531  1  
Exp1  17862.691  1  
Exp1  12636.841  0  
Exp1  28857.121  1  
Exp1  33561.57  1  
Exp1  7136.8604  1  
Exp1  13732.57  1  
Exp1  6197.5503  1  
Exp1  11112.141  0  
Exp1  11739.4  1  
Exp1  12560.21  1  
Exp1  24801.26  1  
Exp1  17013.441  1  
Exp1  13896.101  1  
Exp1  25776.91  1  
Exp1  32264.39  0  
Exp1  16140.49  1  
Exp1  25588.89  0  
Exp1  18784.621  1  
Exp1  33934.45  1  
Exp1  38545.68  1  
Exp1  23246.541  1  
Exp1  33796.992  1  
Exp1  15970.641  1  
Exp1  24828.91  1  
Exp1  21657.852  1  
Exp1  22511.84  0  
Exp1  17179.34  1  
Exp1  11666.721  0  
Exp1  8571.5  0  
Exp1  7309.87  1  
Exp1  36227.03  1  
Exp1  12619.46  1  
Exp1  24915.81  1  
Exp1  16810.41  1  
Exp1  32116.66  1  
Exp1  12869.891  1  
Exp1  11296.21  1  
Exp1  43443.68  0  
Exp1  9064.46  1  
Exp1  39185.582  1  
Exp1  3931.04  1  
Exp1  28954.291  1  
Exp1  27625.512  1  
Exp1  12244.21  0  
Exp1  12838.29  1  
Exp1  24535.82  0  
Exp1  21333.951  1  
Exp1  11736.24  1  
Exp1  14549.431  0  
Exp1  23653.39  0  
Exp1  24147.93  1  
Exp1  14511.511  0  
Exp1  16873.611  0  
Exp1  5045.73  0  
Exp1  14337.71  0  
Exp1  22461.281  0  
Exp1  16686.38  1  
Exp1  21024.271  1  
Exp1  39791.51  1  
Exp1  15718.631  0  
Exp1  13112.42  1  
Exp1  7433.9004  1  
Exp1  49897.19  0  
Exp1  59518.6  0  
Exp1  29873.06  1  
Exp1  40489.082  0  
Exp1  17842.15  0  
Exp1  21905.121  0  
Exp1  6617.83  1  
Exp1  14658.45  0  
Exp1  15840.29  1  
Exp1  15342.591  0  
Exp1  12268.7  1  
Exp1  12512.0205  1  
Exp1  2588.04  1  
Exp1  34574.35  1  
Exp1  40553.86  1  
Exp1  20795.17  1  
Exp1  39488.94  1  
Exp1  25740.57  1  
Exp1  17734.71  1  
Exp1  19140.91  0  
Exp1  32554.32  1  
Exp1  16176.04  0  
Exp1  20359.88  1  
Exp1  12944.94  0  
Exp1  21106.43  0  
Exp1  12782.2  0  
Exp1  26962.701  1  
Exp1  41670.133  1  
Exp1  21119.07  1  
Exp1  20524.201  1  
Exp1  3697.2002  1  
Exp1  13442.641  1  
Exp1  10655.5205  0  
Exp1  31908.102  0  
Exp1  10221.811  1  
Exp1  11487.391  1  
Exp1  11270.931  0  
Exp1  9412.061  1  
Exp1  7493.1504  1  
Exp1  17320.75  1  
Exp1  19091.14  0  
Exp1  23293.941  0  
Exp1  13279.11  0  
Exp1  34348.41  0  
Exp1  7278.27  1  
Exp1  18958.42  0  
Exp1  14799.07  1  
Exp1  9623.78  1  
Exp1  44146.78  1  
Exp1  10792.19  1  
Exp1  13122.69  1  
Exp1  15771.561  1  
Exp1  12653.431  1  
Exp1  24975.06  1  
Exp1  9462.62  0  
Exp1  28092.4  1  
Exp1  11297.0  1  
Exp1  25234.182  1  
Exp1  32499.81  0  
Exp1  32009.22  0  
Exp1  6772.6704  1  
Exp1  27464.352  1  
Exp1  24890.531  1  
Exp1  30752.33  1  
Exp1  28834.21  1  
Exp1  18396.73  0  
Exp1  28264.621  1  
Exp1  17484.281  0  
Exp1  43936.64  0  
Exp1  16033.841  1  
Exp1  6704.73  1  
Exp1  13335.99  1  
Exp1  11691.21  1  
Exp1  11966.92  0  
Exp1  16405.93  1  
Exp1  21593.07  0  
Exp1  3931.83  1  
Exp1  7991.64  1  
Exp1  20595.3  1  
Exp1  17499.291  1  
Exp1  11191.141  1  
Exp1  40612.32  1  
Exp1  15717.051  1  
Exp1  21346.59  0  
Exp1  19148.021  1  
Exp1  18174.74  1  
Exp1  33536.29  0  
Exp1  27931.24  1  
Exp1  25140.17  1  
Exp1  18467.041  1  
Exp1  19351.05  0  
Exp1  14228.69  0  
Exp1  16638.98  1  
Exp1  10683.17  1  
Exp1  11849.21  0  
Exp1  18443.34  0  
Exp1  10199.69  0  
Exp1  7700.9204  1  
Exp1  26399.432  1  
Exp1  19802.93  0  
Exp1  21329.21  1  
Exp1  7173.2  1  
Exp1  8052.47  0  
Exp1  21115.91  1  
Exp1  19092.72  1  
Exp1  16048.061  1  
Exp1  28955.08  1  
Exp1  21752.65  0  
Exp1  15292.03  0  
Exp1  32626.21  1  
Exp1  19506.68  1  
Exp1  17409.23  0  
Exp1  16581.31  1  
Exp1  11235.38  0  
Exp1  21499.85  0  
Exp1  4697.3403  1  
Exp1  15506.91  1  
Exp1  12306.62  0  
Exp1  19647.3  1  
Exp1  28010.24  1  
Exp1  5928.16  0  
Exp1  25376.38  1  
Exp1  23018.23  1  
Exp1  24783.09  1  
Exp1  6577.54  1  
Exp1  14438.83  1  
Exp1  18256.9  0  
Exp1  21609.66  1  
Exp1  12360.341  0  
Exp1  20453.89  1  
Exp1  13841.591  0  
Exp1  27239.201  1  
Exp1  11959.811  1  
Exp1  13928.49  1  
Exp1  4604.91  1  
Exp1  10962.83  0  
Exp1  63542.863  0  
Exp1  13230.13  0  
Exp1  25006.66  1  
Exp1  11445.5205  1  
Exp1  11428.931  1  
Exp1  15357.601  1  
Exp1  26899.5  0  
Exp1  10388.5  0  
Exp1  16356.16  0  
Exp1  24489.21  0  
Exp1  23733.18  1  
Exp1  4117.48  1  
Exp1  13376.28  0  
Exp1  3351.97  1  
Exp1  5856.27  1  
Exp1  19395.291  1  
Exp1  35656.652  1  
Exp1  24868.41  0  
Exp1  10142.0205  1  
Exp1  36462.45  1  
Exp1  18788.57  0  
Exp1  4645.99  1  
Exp1  17352.35  0  
Exp1  35263.23  0  
Exp1  8013.7603  1  
Exp1  15405.79  0  
Exp1  14231.061  0  
Exp1  19678.9  1  
Exp1  10866.45  1  
Exp1  26134.781  1  
Exp1  12591.811  0  
Exp1  20119.72  0  
Exp1  23035.611  1  
Exp1  25694.75  1  
Exp1  24121.07  1  
Exp1  8368.471  0  
Exp1  10779.55  1  
Exp1  6613.8804  1  
Exp1  16904.42  0  
Exp1  27645.262  1  
Exp1  26620.63  0  
Exp1  13984.58  1  
Exp1  6471.68  1  
Exp1  51755.27  1  
Exp1  8070.64  1  
Exp1  8652.08  0  
Exp1  9736.75  0  
Exp1  24725.42  1  
Exp1  31829.89  0  
Exp1  21223.35  1  
Exp1  18364.34  1  
Exp1  24860.51  0  
Exp1  31956.291  1  
Exp1  13971.94  1  
Exp1  11355.46  1  
Exp1  10731.36  0  
Exp1  11137.42  1  
Exp1  20683.781  0  
Exp1  22462.07  1  
Exp1  9998.24  1  
Exp1  4488.7803  1  
Exp1  24745.96  1  
Exp1  6361.87  1  
Exp1  10617.601  1  
Exp1  19624.39  1  
Exp1  10498.311  1  
Exp1  20447.57  1  
Exp1  22854.701  0  
Exp1  25476.71  1  
Exp1  13154.29  0  
Exp1  28870.55  1  
Exp1  13459.23  0  
Exp1  29467.0  1  
Exp1  11291.471  0  
Exp1  17252.81  1  
Exp1  17816.871  1  
Exp1  22529.22  1  
Exp1  7326.46  1  
Exp1  25148.861  1  
Exp1  34937.75  1  
Exp1  7999.54  1  
Exp1  9354.391  1  
Exp1  22415.46  1  
Exp1  18016.74  1  
Exp1  2519.31  1  
Exp1  6472.47  1  
Exp1  33567.1  1  
Exp1  15299.141  1  
Exp1  6996.24  0  
Exp1  40651.03  0  
Exp1  16069.391  1  
Exp1  9875.0  0  
Exp1  20014.65  1  
Exp1  30482.15  0  
Exp1  5981.8804  1  
Exp1  16347.471  1  
Exp1  16552.08  0  
Exp1  27140.451  0  
Exp1  20904.98  1  
Exp1  15969.851  0  
Exp1  27023.531  0  
Exp1  10405.88  0  
Exp1  23675.51  1  
Exp1  16907.58  0  
Exp1  10900.42  1  
Exp1  19026.361  0  
Exp1  10415.36  0  
Exp1  14942.851  1  
Exp1  6801.1104  1  
Exp1  30059.5  1  
Exp1  3647.4302  1  
Exp1  15704.41  0  
Exp1  13734.94  1  
Exp1  19654.41  1  
Exp1  17465.32  1  
Exp1  26716.22  1  
Exp1  16116.0  0  
Exp1  10745.58  0  
Exp1  11076.59  1  
Exp1  10791.4  1  
Exp1  10211.54  1  
Exp1  9396.261  0  
Exp1  22344.361  1  
Exp1  20472.06  1  
Exp1  15220.931  1  
Exp1  26679.09  1  
Exp1  26469.74  1  
Exp1  21347.38  0  
Exp1  21607.291  0  
Exp1  10124.641  1  
Exp1  18158.941  0  
Exp1  37810.98  1  
Exp1  4111.95  1  
Exp1  26159.271  1  
Exp1  17235.43  1  
Exp1  10411.41  1  
Exp1  30114.012  1  
Exp1  21462.72  1  
Exp1  32216.99  1  
Exp1  5424.93  1  
Exp1  12519.13  1  
Exp1  11621.69  1  
Exp1  9383.62  1  
Exp1  21253.371  1  
Exp1  9487.9  0  
Exp1  32480.852  1  
Exp1  14567.601  0  
Exp1  17722.861  1  
Exp1  1794.88  1  
Exp1  11994.57  1  
Exp1  27371.92  1  
Exp1  6794.79  1  
Exp1  24409.42  1  
Exp1  18108.38  0  
Exp1  9708.311  1  
Exp1  16013.301  1  
Exp1  18593.441  0  
Exp1  17726.02  1  
Exp1  39431.27  1  
Exp1  44317.42  0  
Exp1  10077.24  1  
Exp1  19069.81  0  
Exp1  13008.931  1  
Exp1  17062.42  0  
Exp1  12692.931  1  
Exp1  26626.951  1  
Exp1  22425.73  1  
Exp1  23485.121  0  
Exp1  18790.941  1  
Exp1  9618.25  1  
Exp1  26917.67  1  
Exp1  18212.66  1  
Exp1  16738.52  0  
Exp1  10964.41  1  
Exp1  45305.71  1  
Exp1  34919.582  1  
Exp1  28135.06  1  
Exp1  16535.49  0  
Exp1  17705.48  1  
Exp1  11655.66  0  
Exp1  15685.45  0  
Exp1  38928.043  0  
Exp1  32491.91  1  
Exp1  18705.621  1  
Exp1  14542.32  1  
Exp1  8561.23  1  
Exp1  19157.5  1  
Exp1  13520.851  0  
Exp1  25201.791  0  
Exp1  10879.09  1  
Exp1  26833.14  1  
Exp1  58528.73  0  
Exp1  13154.29  0  
Exp1  39921.07  0  
Exp1  9067.62  1  
Exp1  34564.87  1  
Exp1  18617.14  0  
Exp1  10751.11  1  
Exp1  24264.852  1  
Exp1  24822.59  1  
Exp1  12564.16  0  
Exp1  33552.883  1  
Exp1  25569.14  0  
Exp1  28995.371  1  
Exp1  4145.13  1  
Exp1  5347.5103  0  
Exp1  28318.34  1  
Exp1  14707.431  0  
Exp1  33286.652  1  
Exp1  11322.28  0  
Exp1  33038.59  1  
Exp1  22009.4  1  
Exp1  15908.23  0  
Exp1  15988.811  1  
Exp1  13376.28  1  
Exp1  28660.41  1  
Exp1  20831.51  0  
Exp1  22504.73  0  
Exp1  29015.91  1  
Exp1  2389.75  1  
Exp1  22488.93  0  
Exp1  11181.66  1  
Exp1  19247.56  1  
Exp1  15422.381  1  
Exp1  34989.89  1  
Exp1  43023.402  0  
Exp1  37593.73  1  
Exp1  22215.59  1  
Exp1  12138.351  1  
Exp1  16203.69  1  
Exp1  2151.1702  1  
Exp1  14272.141  0  
Exp1  25987.05  0  
Exp1  13031.841  1  
Exp1  6124.87  0  
Exp1  9746.23  1  
Exp1  23109.08  0  
Exp1  36659.95  0  
Exp1  25226.281  0  
Exp1  14283.2  0  
Exp1  26798.38  1  
Exp1  18164.47  1  
Exp1  9906.601  1  
Exp1  31886.771  1  
Exp1  26562.96  0  
Exp1  21958.84  0  
Exp1  6921.1904  1  
Exp1  17120.09  1  
Exp1  17331.02  0  
Exp1  7020.73  1  
Exp1  34751.312  0  
Exp1  33134.973  1  
Exp1  9063.67  1  
Exp1  38627.84  1  
Exp1  6985.97  1  
Exp1  53564.37  0  
Exp1  8039.83  0  
Exp1  17597.25  1  
Exp1  22018.88  1  
Exp1  37453.902  1  
Exp1  1986.8501  1  
Exp1  12094.9  0  
Exp1  18286.92  1  
Exp1  8941.221  0  
Exp1  39853.133  1  
Exp1  30700.191  1  
Exp1  38676.82  1  
Exp1  25502.781  1  
Exp1  12298.721  1  
Exp1  23737.13  1  
Exp1  20488.65  0  
Exp1  16522.06  0  
Exp1  13368.38  0  
Exp1  12904.65  0  
Exp1  13485.301  1  
Exp1  37202.68  1  
Exp1  28243.291  1  
Exp1  24975.06  1  
Exp1  11447.891  1  
Exp1  18448.08  1  
Exp1  53785.57  0  
Exp1  9212.19  0  
Exp1  7608.49  1  
Exp1  16093.091  1  
Exp1  41398.37  1  
Exp1  16725.88  1  
Exp1  22051.271  1  
Exp1  32420.021  1  
Exp1  13917.431  1  
Exp1  19912.74  1  
Exp1  22357.0  0  
Exp1  10871.98  1  
Exp1  15599.341  0  
Exp1  24236.41  0  
Exp1  7524.75  0  
Exp1  20641.121  0  
Exp1  14462.53  1  
Exp1  17452.68  1  
Exp1  18163.68  1  
Exp1  18135.24  1  
Exp1  10577.311  1  
Exp1  17406.07  1  
Exp1  18024.64  1  
Exp1  17699.16  0  
Exp1  16285.061  1  
Exp1  14122.04  1  
Exp1  22257.46  0  
Exp1  13206.431  1  
Exp1  12156.5205  0  
Exp1  18429.121  0  
Exp1  24362.021  0  
Exp1  20624.531  1  
Exp1  27781.932  1  
Exp1  26002.06  1  
Exp1  20368.57  1  
Exp1  31915.21  0  
Exp1  28789.182  1  
Exp1  30491.63  0  
Exp1  13565.091  0  
Exp1  16303.23  1  
Exp1  22028.361  1  
Exp1  21006.1  0  
Exp1  34230.7  0  
Exp1  24453.66  0  
Exp1  22808.88  0  
Exp1  51158.82  0  
Exp1  20955.541  1  
Exp1  7586.37  1  
Exp1  44324.53  0  
Exp1  30636.201  1  
Exp1  29170.75  1  
Exp1  18144.72  0  
Exp1  17526.15  0  
Exp1  4541.71  0  
Exp1  25592.05  1  
Exp1  10534.65  1  
Exp1  35979.76  0  
Exp1  13344.681  1  
Exp1  10067.761  1  
Exp1  9077.891  0  
Exp1  25845.64  1  
Exp1  33609.76  0  
Exp1  9321.21  0  
Exp1  16076.5  1  
Exp1  14986.301  1  
Exp1  17308.111  0  
Exp1  31219.22  0  
Exp1  13422.891  0  
Exp1  23867.48  1  
Exp1  6207.0303  1  
Exp1  16525.22  0  
Exp1  45117.69  1  
Exp1  8115.6704  1  
Exp1  40732.402  1  
Exp1  6752.1304  1  
Exp1  10522.8  0  
Exp1  33052.02  1  
Exp1  19032.68  1  
Exp1  23680.25  0  
Exp1  18752.23  0  
Exp1  20035.98  0  
Exp1  24497.111  1  
Exp1  18971.06  0  
Exp1  15396.311  1  
Exp1  21300.771  1  
Exp1  6820.8604  1  
Exp1  19942.76  1  
Exp1  11346.7705  0  
Exp1  32948.53  1  
Exp1  7512.1104  1  
Exp1  35462.312  1  
Exp1  28115.31  1  
Exp1  13621.971  1  
Exp1  24609.291  1  
Exp1  25445.9  1  
Exp1  22270.89  0  
Exp1  12352.44  1  
Exp1  77651.47  0  
Exp1  20551.06  0  
Exp1  7025.47  0  
Exp1  31940.49  1  
Exp1  16100.2  1  
Exp1  4170.41  1  
Exp1  27668.17  0  
Exp1  23985.191  1  
Exp1  4796.8804  1  
Exp1  18034.91  0  
Exp1  12818.54  0  
Exp1  30453.71  1  
Exp1  13837.641  1  
Exp1  27094.63  1  
Exp1  12992.341  1  
Exp1  11146.9  0  
Exp1  11889.5  1  
Exp1  23789.271  0  
Exp1  13733.36  0  
Exp1  37344.09  0  
Exp1  66886.93  1  
Exp1  9090.53  1  
Exp1  19531.17  1  
Exp1  20307.74  0  
Exp1  25271.31  1  
Exp1  11710.96  1  
Exp1  37233.492  0  
Exp1  19783.97  0  
Exp1  29466.21  0  
Exp1  44331.64  0  
Exp1  13061.07  0  
Exp1  9841.03  0  
Exp1  12922.82  0  
Exp1  23255.23  0  
Exp1  4571.73  1  
Exp1  16928.91  0  
Exp1  7955.3003  1  
Exp1  28595.63  1  
Exp1  3927.09  1  
Exp1  28343.621  1  
Exp1  27074.09  1  
Exp1  22935.281  1  
Exp1  28951.92  1  
Exp1  14600.78  1  
Exp1  20694.05  1  
Exp1  44428.812  0  
Exp1  11165.07  1  
Exp1  25643.4  1  
Exp1  21127.76  0  
Exp1  18382.51  0  
Exp1  23186.5  0  
Exp1  26644.33  0  
Exp1  15629.36  0  
Exp1  19244.4  1  
Exp1  18583.96  1  
Exp1  30253.842  1  
Exp1  13199.32  1  
Exp1  11521.36  1  
Exp1  22709.34  1  
Exp1  17175.39  0  
Exp1  7152.66  1  
Exp1  25136.22  1  
Exp1  29798.8  1  
Exp1  14029.61  1  
Exp1  26043.14  0  
Exp1  39091.57  1  
Exp1  25446.691  1  
Exp1  11963.761  1  
Exp1  9330.69  0  
Exp1  42501.21  1  
Exp1  24301.191  1  
Exp1  36362.12  1  
Exp1  12191.28  0  
Exp1  8233.38  1  
Exp1  14731.131  0  
Exp1  36832.17  0  
Exp1  28114.521  0  
Exp1  2893.77  1  
Exp1  28910.84  1  
Exp1  42506.742  0  
Exp1  5419.4004  1  
Exp1  27033.01  1  
Exp1  31863.07  1  
Exp1  11308.851  0  
Exp1  11044.99  0  
Exp1  30098.21  0  
Exp1  30170.102  0  
Exp1  25237.34  1  
Exp1  34394.23  1  
Exp1  25494.09  0  
Exp1  11162.7  1  
Exp1  36662.32  1  
Exp1  35166.062  1  
Exp1  1355.64  0  
Exp1  9092.9  0  
Exp1  20573.18  1  
Exp1  10892.5205  0  
Exp1  13056.33  1  
Exp1  21246.26  1  
Exp1  27150.72  0  
Exp1  33695.082  0  
Exp1  21761.34  1  
Exp1  15773.931  0  
Exp1  60694.91  1  
Exp1  29698.47  0  
Exp1  7222.18  0  
Exp1  9561.37  1  
Exp1  29297.15  0  
Exp1  10032.21  0  
Exp1  8592.83  0  
Exp1  7347.0  1  
Exp1  25682.9  1  
Exp1  19985.42  1  
Exp1  1942.6101  1  
Exp1  24801.26  1  
Exp1  31505.201  0  
Exp1  9829.971  0  
Exp1  30331.262  1  
Exp1  9036.811  1  
Exp1  17435.3  1  
Exp1  13203.2705  1  
Exp1  19524.06  1  
Exp1  15823.7  1  
Exp1  14681.36  1  
Exp1  13344.681  0  
Exp1  16936.02  1  
Exp1  11503.98  0  
Exp1  21017.951  1  
Exp1  6453.5103  1  
Exp1  22915.531  1  
Exp1  27954.15  1  
Exp1  31752.47  1  
Exp1  8755.57  1  
Exp1  14600.78  1  
Exp1  32080.32  0  
Exp1  31979.201  1  
Exp1  18904.701  0  
Exp1  8972.82  0  
Exp1  16746.42  1  
Exp1  25979.941  1  
Exp1  26077.111  1  
Exp1  6856.41  1  
Exp1  44455.67  1  
Exp1  8245.23  1  
Exp1  12767.19  1  
Exp1  4969.1  0  
Exp1  30520.861  1  
Exp1  5962.92  0  
Exp1  5409.1304  1  
Exp1  17767.1  1  
Exp1  23590.191  1  
Exp1  9765.19  0  
Exp1  11404.44  0  
Exp1  11195.88  1  
Exp1  29713.48  1  
Exp1  23746.611  1  
Exp1  66360.79  0  
Exp1  14501.24  1  
Exp1  23136.73  0  
Exp1  29807.49  1  
Exp1  4743.95  1  
Exp1  7535.81  0  
Exp1  42502.0  1  
Exp1  35168.43  1  
Exp1  15363.921  0  
Exp1  12410.9  0  
Exp1  38786.633  1  
Exp1  9382.04  1  
Exp1  30915.861  0  
Exp1  13506.63  0  
Exp1  19001.871  0  
Exp1  8814.03  1  
Exp1  29749.82  0  
Exp1  15723.37  1  
Exp1  18741.17  0  
Exp1  36787.93  0  
Exp1  31608.691  1  
Exp1  22181.621  0  
Exp1  8125.9404  1  
Exp1  12855.67  1  
Exp1  22266.15  1  
Exp1  18256.111  1  
Exp1  18286.92  0  
Exp1  12336.641  1  
Exp1  22407.56  1  
Exp1  6286.0303  1  
Exp1  11048.15  0  
Exp1  28567.98  1  
Exp1  16500.73  0  
Exp1  2365.26  1  
Exp1  36440.332  1  
Exp1  31371.691  0  
Exp1  36346.32  1  
Exp1  3487.06  1  
Exp1  29865.16  1  
Exp1  26847.361  1  
Exp1  2451.37  0  
Exp1  27330.84  0  
Exp1  28135.852  1  
Exp1  13212.75  0  
Exp1  12959.95  0  
Exp1  31451.48  1  
Exp1  17838.99  0  
Exp1  13634.61  1  
Exp1  33617.66  1  
Exp1  21909.861  1  
Exp1  7049.1704  1  
Exp1  15822.91  1  
Exp1  16771.701  0  
Exp1  32291.25  1  
Exp1  16093.091  1  
Exp1  8711.33  1  
Exp1  23967.021  0  
Exp1  12942.57  1  
Exp1  7479.72  0  
Exp1  34126.42  0  
Exp1  25001.92  1  
Exp1  39487.36  1  
Exp1  1935.5  1  
Exp1  36264.16  0  
Exp1  22646.14  0  
Exp1  21837.97  0  
Exp1  13764.17  1  
Exp1  16303.23  0  
Exp1  14198.67  1  
Exp1  15275.44  1  
Exp1  25618.91  1  
Exp1  4753.43  1  
Exp1  20458.63  0  
Exp1  15476.101  0  
Exp1  29561.8  0  
Exp1  9829.181  0  
Exp1  13752.32  0  
Exp1  14547.061  1  
Exp1  18025.43  0  
Exp1  16214.75  1  
Exp1  15982.49  0  
Exp1  25505.941  1  
Exp1  8188.35  0  
Exp1  31735.092  1  
Exp1  105273.82  0  
Exp1  43187.723  1  
Exp1  19400.031  0  
Exp1  14225.53  0  
Exp1  35410.17  1  
Exp1  24806.0  1  
Exp1  13569.83  1  
Exp1  20647.441  1  
Exp1  18929.98  0  
Exp1  7301.18  1  
Exp1  12456.721  0  
Exp1  6639.95  1  
Exp1  6666.02  1  
Exp1  27939.932  1  
Exp1  19618.861  1  
Exp1  12790.101  0  
Exp1  11536.37  0  
Exp1  24978.22  0  
Exp1  5220.3203  1  
Exp1  16584.47  1  
Exp1  33187.902  1  
Exp1  20374.89  1  
Exp1  16499.15  1  
Exp1  17516.67  1  
Exp1  18489.951  1  
Exp1  17056.89  0  
Exp1  15468.99  0  
Exp1  27247.89  1  
Exp1  22123.16  1  
Exp1  12158.101  1  
Exp1  16651.621  1  
Exp1  23912.51  1  
Exp1  23785.32  0  
Exp1  21110.38  0  
Exp1  6041.1304  1  
Exp1  63238.71  0  
Exp1  7608.49  1  
Exp1  15372.61  0  
Exp1  24749.91  0  
Exp1  9938.99  0  
Exp1  13804.46  1  
Exp1  15107.96  1  
Exp1  14805.391  1  
Exp1  19709.71  0  
Exp1  12796.42  1  
Exp1  16609.75  1  
Exp1  5078.12  1  
Exp1  3728.01  1  
Exp1  25483.031  1  
Exp1  27044.07  1  
Exp1  18371.451  0  
Exp1  27596.281  1  
Exp1  19426.1  1  
Exp1  15920.87  0  
Exp1  16981.05  0  
Exp1  9540.83  0  
Exp1  11912.41  1  
Exp1  4898.0  1  
Exp1  26515.56  1  
Exp1  17365.781  0  
Exp1  30234.88  0  
Exp1  29978.92  1  
Exp1  18857.3  1  
Exp1  24907.91  1  
Exp1  12139.141  0  
Exp1  35541.312  1  
Exp1  32336.281  1  
Exp1  15468.99  1  
Exp1  10439.851  1  
Exp1  35225.312  0  
Exp1  14903.351  1  
Exp1  26007.59  1  
Exp1  19480.611  1  
Exp1  20471.271  0  
Exp1  15672.0205  0  
Exp1  5186.35  1  
Exp1  36789.51  1  
Exp1  13083.98  1  
Exp1  5821.5103  1  
Exp1  10090.67  1  
Exp1  24282.23  1  
Exp1  16228.971  1  
Exp1  13715.98  0  
Exp1  5530.79  1  
Exp1  16091.511  1  
Exp1  17102.71  1  
Exp1  15474.5205  1  
Exp1  10784.29  0  
Exp1  29391.16  0  
Exp1  9150.57  0  
Exp1  10839.59  0  
Exp1  41896.86  0  
Exp1  30715.99  1  
Exp1  30857.4  1  
Exp1  22473.13  1  
Exp1  14230.2705  0  
Exp1  14842.5205  1  
Exp1  30727.842  1  
Exp1  18829.65  1  
Exp1  7640.8804  1  
Exp1  36657.582  0  
Exp1  23804.281  1  
Exp1  17820.82  0  
Exp1  30587.22  1  
Exp1  31289.531  1  
Exp1  38965.17  0  
Exp1  26235.9  1  
Exp1  10876.721  1  
Exp1  39500.793  1  
Exp1  45480.3  1  
Exp1  53457.723  1  
Exp1  23361.09  0  
Exp1  17025.291  1  
Exp1  15650.69  1  
Exp1  23136.73  0  
Exp1  40331.87  0  
Exp1  13035.0  0  
Exp1  17167.49  0  
Exp1  11061.58  1  
Exp1  7335.1504  1  
Exp1  3641.11  0  
Exp1  24033.38  1  
Exp1  10025.891  0  
Exp1  16756.691  1  
Exp1  20810.97  0  
Exp1  17079.01  1  
Exp1  5317.49  1  
Exp1  42791.93  1  
Exp1  11133.471  1  
Exp1  11089.23  1  
Exp1  25347.15  1  
Exp1  46783.8  1  
Exp1  72393.234  0  
Exp1  12273.44  1  
Exp1  20733.55  1  
Exp1  12028.54  0  
Exp1  20491.021  0  
Exp1  18545.25  0  
Exp1  19375.541  1  
Exp1  29625.0  1  
Exp1  3974.49  1  
Exp1  15438.971  1  
Exp1  23196.771  1  
Exp1  42710.562  0  
Exp1  17792.38  0  
Exp1  13845.54  0  
Exp1  18674.81  1  
Exp1  25283.951  0  
Exp1  12611.561  1  
Exp1  14863.851  1  
Exp1  24548.46  0  
Exp1  20499.71  1  
Exp1  23873.01  0  
Exp1  21047.97  1  
Exp1  24943.46  1  
Exp1  18320.89  1  
Exp1  4498.2603  1  
Exp1  16802.51  0  
Exp1  29457.521  1  
Exp1  8403.23  1  
Exp1  14513.091  1  
Exp1  14402.49  0  
Exp1  39092.36  1  
Exp1  10401.141  0  
Exp1  7663.0  0  
Exp1  25154.39  1  
Exp1  22432.84  1  
Exp1  27386.14  0  
Exp1  29658.97  0  
Exp1  19368.43  1  
Exp1  12943.36  1  
Exp1  15508.49  1  
Exp1  5222.69  1  
Exp1  31816.46  0  
Exp1  13008.931  1  
Exp1  17258.34  1  
Exp1  19482.191  0  
Exp1  24061.82  0  
Exp1  11823.931  1  
Exp1  34721.29  1  
Exp1  4334.73  1  
Exp1  13038.16  0  
Exp1  7046.8003  1  
Exp1  61957.332  0  
Exp1  9784.15  1  
Exp1  12252.9  1  
Exp1  37518.68  0  
Exp1  6508.81  1  
Exp1  20373.31  1  
Exp1  24392.041  1  
Exp1  16067.811  0  
Exp1  41847.883  1  
Exp1  9328.32  0  
Exp1  11241.7  1  
Exp1  31620.541  1  
Exp1  22294.59  0  
Exp1  20345.66  0  
Exp1  14088.07  1  
Exp1  20790.43  1  
Exp1  26686.201  1  
Exp1  7424.4204  1  
Exp1  23362.67  0  
Exp1  13426.051  1  
Exp1  13314.66  1  
Exp1  25829.84  1  
Exp1  18517.6  0  
Exp1  29982.08  0  
Exp1  74774.29  1  
Exp1  28445.531  1  
Exp1  5911.5703  1  
Exp1  27486.47  1  
Exp1  54417.57  0  
Exp1  14608.681  1  
Exp1  4704.45  1  
Exp1  15294.4  1  
Exp1  37696.43  1  
Exp1  25380.33  0  
Exp1  20705.9  1  
Exp1  14979.19  0  
Exp1  21189.38  0  
Exp1  45331.78  0  
Exp1  16920.22  1  
Exp1  42799.832  0  
Exp1  18954.47  0  
Exp1  23668.4  1  
Exp1  20128.41  1  
Exp1  23857.21  1  
Exp1  19268.89  1  
Exp1  29830.4  1  
Exp1  27027.48  0  
Exp1  11336.5  1  
Exp1  21117.49  1  
Exp1  13539.811  0  
Exp1  31058.06  1  
Exp1  9117.391  0  
Exp1  20853.63  1  
Exp1  28317.55  0  
Exp1  17526.15  1  
Exp1  22020.46  0  
Exp1  8619.69  0  
Exp1  30971.951  0  
Exp1  21510.121  1  
Exp1  15386.83  0  
Exp1  18975.01  1  
Exp1  8515.41  0  
Exp1  12578.38  1  
Exp1  15210.66  1  
Exp1  24728.58  1  
Exp1  16058.33  1  
Exp1  26579.55  0  
Exp1  17965.39  0  
Exp1  12591.811  1  
Exp1  29926.781  0  
Exp1  20991.88  1  
Exp1  35581.6  1  
Exp1  37837.05  1  
Exp1  24781.51  0  
Exp1  36001.883  0  
Exp1  32182.23  0  
Exp1  27211.55  0  
Exp1  13061.86  1  
Exp1  33344.32  1  
Exp1  29043.56  0  
Exp1  15995.921  0  
Exp1  7997.9604  1  
Exp1  29498.602  1  
Exp1  27888.58  0  
Exp1  11187.98  0  
Exp1  18483.63  1  
Exp1  12195.23  1  
Exp1  26360.72  1  
Exp1  36039.01  0  
Exp1  21670.49  0  
Exp1  18786.201  1  
Exp1  16088.351  0  
Exp1  4074.82  1  
Exp1  30924.55  0  
Exp1  50097.85  0  
Exp1  51470.87  0  
Exp1  37485.5  0  
Exp1  8505.931  1  
Exp1  15973.011  1  
Exp1  33431.223  0  
Exp1  31750.102  1  
Exp1  20916.041  1  
Exp1  18299.56  1  
Exp1  13102.15  1  
Exp1  30313.092  1  
Exp1  4707.6104  1  
Exp1  21476.941  0  
Exp1  29349.291  1  
Exp1  14940.48  0  
Exp1  11135.84  1  
Exp1  44999.19  1  
Exp1  25799.82  1  
Exp1  22046.531  1  
Exp1  28587.73  1  
Exp1  36999.652  0  
Exp1  56325.42  0  
Exp1  36341.582  1  
Exp1  21101.691  1  
Exp1  8238.12  1  
Exp1  24193.75  1  
Exp1  11400.49  0  
Exp1  5337.24  0  
Exp1  9426.28  1  
Exp1  15582.75  0  
Exp1  14304.53  1  
Exp1  25701.07  1  
Exp1  34725.242  1  
Exp1  28479.5  1  
Exp1  4519.5903  1  
Exp1  27384.56  1  
Exp1  22620.07  1  
Exp1  15157.73  0  
Exp1  13700.181  1  
Exp1  39303.293  1  
Exp1  25951.5  0  
Exp1  10520.431  0  
Exp1  17778.951  1  
Exp1  12334.2705  0  
Exp1  50834.92  0  
Exp1  22445.48  0  
Exp1  24602.182  0  
Exp1  7676.43  0  
Exp1  25107.781  1  
Exp1  33910.75  0  
Exp1  15569.32  1  
Exp1  6794.79  0  
Exp1  7181.1  1  
Exp1  7952.14  1  
Exp1  12000.891  0  
Exp1  22071.81  0  
Exp1  22701.441  1  
Exp1  22942.39  0  
Exp1  9521.08  1  
Exp1  5078.91  1  
Exp1  14935.74  1  
Exp1  31667.15  1  
Exp1  20992.67  1  
Exp1  28831.05  1  
Exp1  44048.82  0  
Exp1  10392.45  1  
Exp1  24641.682  0  
Exp1  18244.26  1  
Exp1  8707.38  1  
Exp1  39211.652  1  
Exp1  26300.682  1  
Exp1  14124.41  0  
Exp1  12270.28  0  
Exp1  24970.32  1  
Exp1  12177.851  0  
Exp1  16719.56  0  
Exp1  41189.812  1  
Exp1  26229.58  0  
Exp1  3793.58  0  
Exp1  22190.31  1  
Exp1  27191.8  0  
Exp1  14241.33  0  
Exp1  13122.69  0  
Exp1  15915.341  0  
Exp1  14941.2705  1  
Exp1  30392.88  1  
Exp1  14245.28  1  
Exp1  19640.98  1  
Exp1  23026.92  1  
Exp1  15353.65  0  
Exp1  10101.73  1  
Exp1  20844.941  0  
Exp1  12590.23  0  
Exp1  24508.96  1  
Exp1  10920.17  1  
Exp1  13480.561  1  
Exp1  8726.34  1  
Exp1  12868.311  0  
Exp1  13095.83  0  
Exp1  29399.852  1  
Exp1  18698.51  0  
Exp1  18698.51  1  
Exp1  17889.55  1  
Exp1  37679.05  1  
Exp1  11342.82  1  
Exp1  20947.64  1  
Exp1  12669.23  0  
Exp1  32389.21  1  
Exp1  8757.94  0  
Exp1  10631.82  1  
Exp1  27895.691  0  
Exp1  14530.471  1  
Exp1  27947.83  1  
Exp1  34335.77  1  
Exp1  25333.72  1  
Exp1  17504.031  0  
Exp1  38105.652  0  
Exp1  25389.81  0  
Exp1  25456.17  0  
Exp1  15526.66  0  
Exp1  26679.09  0  
Exp1  7363.5903  1  
Exp1  10315.82  1  
Exp1  15328.37  1  
Exp1  12963.11  1  
Exp1  22761.48  0  
Exp1  18060.98  0  
Exp1  40035.62  1  
Exp1  23182.55  0  
Exp1  20154.48  0  
Exp1  13084.7705  1  
Exp1  9525.03  0  
Exp1  21815.06  1  
Exp1  28887.932  1  
Exp1  25068.281  0  
Exp1  16443.85  1  
Exp1  19351.05  1  
Exp1  16101.78  0  
Exp1  17707.06  1  
Exp1  13283.851  1  
Exp1  13798.931  1  
Exp1  13816.311  1  
Exp1  12429.07  0  
Exp1  13057.91  0  
Exp1  20320.38  1  
Exp1  5466.0103  1  
Exp1  29646.33  1  
Exp1  13909.53  0  
Exp1  14258.71  1  
Exp1  29665.291  1  
Exp1  5501.56  1  
Exp1  23726.07  1  
Exp1  24070.51  0  
Exp1  9513.181  0  
Exp1  25699.49  1  
Exp1  11701.48  0  
Exp1  16494.41  0  
Exp1  25862.23  1  
Exp1  23004.01  1  
Exp1  38016.383  1  
Exp1  21749.49  0  
Exp1  13153.5  1  
Exp1  16882.3  0  
Exp1  21205.18  1  
Exp1  8747.67  1  
Exp1  16799.35  0  
Exp1  13815.5205  0  
Exp1  16783.55  1  
Exp1  12877.79  1  
Exp1  11386.2705  1  
Exp1  2557.23  0  
Exp1  11959.0205  1  
Exp1  13269.63  1  
Exp1  18030.17  0  
Exp1  26347.291  1  
Exp1  12855.67  1  
Exp1  14663.19  1  
Exp1  22340.41  0  
Exp1  25408.771  1  
Exp1  23934.63  1  
Exp1  13947.45  0  
Exp1  23410.861  0  
Exp1  29191.291  1  
Exp1  14827.511  1  
Exp1  31183.67  1  
Exp1  8464.061  1  
Exp1  34515.1  1  
Exp1  15104.801  1  
Exp1  17541.951  0  
Exp1  40023.77  1  
Exp1  17711.01  0  
Exp1  15569.32  1  
Exp1  27974.691  1  
Exp1  41771.25  0  
Exp1  14664.7705  0  
Exp1  2326.55  1  
Exp1  12337.431  0  
Exp1  34320.76  1  
Exp1  25278.42  1  
Exp1  23880.121  1  
Exp1  10202.851  1  
Exp1  14983.931  0  
Exp1  23519.09  0  
Exp1  10390.08  1  
Exp1  5425.72  1  
Exp1  6647.85  1  
Exp1  6490.64  1  
Exp1  17549.85  0  
Exp1  20291.15  0  
Exp1  10335.57  0  
Exp1  15450.03  0  
Exp1  17213.31  0  
Exp1  9790.471  0  
Exp1  21213.871  1  
Exp1  29421.182  1  
Exp1  20671.14  0  
Exp1  45585.37  1  
Exp1  8353.46  1  
Exp1  11120.83  1  
Exp1  2759.47  1  
Exp1  8303.69  0  
Exp1  21204.39  1  
Exp1  19474.291  1  
Exp1  25632.34  1  
Exp1  10097.78  0  
Exp1  2491.6602  1  
Exp1  10932.811  0  
Exp1  20788.85  1  
Exp1  12873.051  0  
Exp1  27898.06  0  
Exp1  10314.24  0  
Exp1  10770.07  0  
Exp1  35633.742  0  
Exp1  19192.26  1  
Exp1  4994.3804  1  
Exp1  27977.852  0  
Exp1  25547.021  1  
Exp1  11151.641  0  
Exp1  22710.92  0  
Exp1  6632.0503  1  
Exp1  24418.9  1  
Exp1  20772.26  1  
Exp1  16507.05  1  
Exp1  30637.781  1  
Exp1  16513.371  1  
Exp1  10966.78  1  
Exp1  26897.92  1  
Exp1  20758.041  1  
Exp1  25720.031  1  
Exp1  23406.91  0  
Exp1  15828.44  0  
Exp1  13870.03  0  
Exp1  9050.24  0  
Exp1  6395.8403  1  
Exp1  10572.57  1  
Exp1  24448.13  1  
Exp1  34157.23  1  
Exp1  15529.82  0  
Exp1  37585.832  1  
Exp1  7854.97  1  
Exp1  35137.62  1  
Exp1  13749.16  0  
Exp1  15821.33  1  
Exp1  18590.281  1  
Exp1  24354.121  1  
Exp1  33492.05  0  
Exp1  13301.23  1  
Exp1  13113.21  0  
Exp1  20982.4  1  
Exp1  14873.33  0  
Exp1  26315.691  1  
Exp1  24173.21  1  
Exp1  20058.89  1  
Exp1  6959.1104  1  
Exp1  20107.08  1  
Exp1  13711.24  1  
Exp1  20566.861  1  
Exp1  35764.883  0  
Exp1  18052.291  1  
Exp1  18376.98  0  
Exp1  13797.351  0  
Exp1  20618.21  1  
Exp1  27615.24  1  
Exp1  16868.871  0  
Exp1  9997.45  1  
Exp1  22901.31  0  
Exp1  12895.17  1  
Exp1  12399.051  0  
Exp1  12749.0205  1  
Exp1  13242.7705  1  
Exp1  17126.41  1  
Exp1  26971.39  1  
Exp1  12143.88  0  
Exp1  19849.541  0  
Exp1  23364.25  0  
Exp1  18276.65  0  
Exp1  27124.65  0  
Exp1  14776.95  1  
Exp1  28900.57  1  
Exp1  19787.92  0  
Exp1  6345.2803  0  
Exp1  20725.65  0  
Exp1  10943.87  1  
Exp1  9824.44  0  
Exp1  30931.66  1  
Exp1  16765.38  1  
Exp1  20863.9  1  
Exp1  26242.22  1  
Exp1  21270.75  0  
Exp1  6993.08  0  
Exp1  30207.23  1  
Exp1  8838.5205  1  
Exp1  11346.7705  1  
Exp1  15415.2705  1  
Exp1  20028.08  0  
Exp1  22759.9  1  
Exp1  6063.25  1  
Exp1  35725.383  1  
Exp1  45338.1  1  
Exp1  26126.88  1  
Exp1  8345.561  1  
Exp1  6364.24  1  
Exp1  3784.8901  1  
Exp1  9493.431  0  
Exp1  13337.57  0  
Exp1  3558.9502  1  
Exp1  10033.79  1  
Exp1  30613.291  1  
Exp1  18705.621  1  
Exp1  50936.832  1  
Exp1  20626.9  0  
Exp1  13208.011  1  
Exp1  7639.3003  1  
Exp1  19651.25  1  
Exp1  29346.13  0  
Exp1  22408.352  1  
Exp1  20397.8  1  
Exp1  22917.9  0  
Exp1  31429.361  0  
Exp1  16118.37  0  
Exp1  12530.19  0  
Exp1  11934.53  1  
Exp1  21351.33  0  
Exp1  26027.34  1  
Exp1  16552.08  0  
Exp1  27713.99  1  
Exp1  20577.92  0  
Exp1  41168.48  1  
Exp1  9725.69  0  
Exp1  19123.531  0  
Exp1  12200.761  1  
Exp1  7041.27  0  
Exp1  45864.242  1  
Exp1  49165.652  1  
Exp1  19720.771  0  
Exp1  12411.69  1  
Exp1  11433.67  0  
Exp1  33193.43  1  
Exp1  8554.91  0  
Exp1  27837.23  1  
Exp1  30908.75  1  
Exp1  25597.58  1  
Exp1  26886.861  1  
Exp1  12739.54  1  
Exp1  25339.25  1  
Exp1  26763.621  1  
Exp1  39906.062  0  
Exp1  21053.5  1  
Exp1  14238.96  1  
Exp1  6668.39  1  
Exp1  26344.13  0  
Exp1  14133.891  1  
Exp1  14340.87  1  
Exp1  22096.3  1  
Exp1  17254.39  1  
Exp1  31031.99  1  
Exp1  12690.561  1  
Exp1  37509.2  0  
Exp1  14353.511  1  
Exp1  35593.45  0  
Exp1  39588.48  1  
Exp1  17760.781  1  
Exp1  23177.021  0  
Exp1  24572.951  1  
Exp1  15761.29  0  
Exp1  35676.402  1  
Exp1  23123.3  1  
Exp1  28671.47  0  
Exp1  38022.7  0  
Exp1  23807.441  1  
Exp1  5479.44  0  
Exp1  22388.602  1  
Exp1  30591.17  0  
Exp1  21599.39  1  
Exp1  31349.57  1  
Exp1  9217.721  0  
Exp1  20160.8  0  
Exp1  10267.63  0  
Exp1  24584.8  0  
Exp1  16338.78  1  
Exp1  31505.201  1  
Exp1  29474.9  1  
Exp1  13326.511  0  
Exp1  17421.08  1  
Exp1  19048.48  1  
Exp1  11817.61  1  
Exp1  19267.31  0  
Exp1  6820.0703  1  
Exp1  4121.43  1  
Exp1  15227.25  0  
Exp1  10853.0205  1  
Exp1  12786.15  0  
Exp1  17941.691  1  
Exp1  11127.15  1  
Exp1  26656.97  1  
Exp1  31507.57  0  
Exp1  42311.61  0  
Exp1  29700.05  1  
Exp1  11289.101  1  
Exp1  15280.971  0  
Exp1  19508.26  0  
Exp1  4096.94  0  
Exp1  17129.57  0  
Exp1  11843.681  1  
Exp1  27186.271  1  
Exp1  14549.431  0  
Exp1  28558.5  1  
Exp1  18238.73  0  
Exp1  32070.842  0  
Exp1  28037.89  0  
Exp1  36711.3  1  
Exp1  32469.791  1  
Exp1  27140.451  0  
Exp1  27228.14  1  
Exp1  14226.32  0  
Exp1  21352.121  1  
Exp1  40963.87  1  
Exp1  21328.42  1  
Exp1  9047.87  1  
Exp1  29941.791  1  
Exp1  43160.86  0  
Exp1  24287.76  1  
Exp1  23363.46  1  
Exp1  14764.311  1  
Exp1  33864.14  1  
Exp1  24794.15  0  
Exp1  40958.34  1  
Exp1  32570.121  1  
Exp1  34482.71  1  
Exp1  23733.18  0  
Exp1  14892.29  1  
Exp1  28244.08  0  
Exp1  28256.72  1  
Exp1  12006.42  0  
Exp1  18679.55  0  
Exp1  30569.05  0  
Exp1  46037.25  1  
Exp1  25298.96  1  
Exp1  9908.181  1  
Exp1  3447.56  1  
Exp1  21156.99  1  
Exp1  9974.54  1  
Exp1  42843.28  0  
Exp1  15126.131  1  
Exp1  12077.5205  1  
Exp1  29851.73  1  
Exp1  11769.42  0  
Exp1  17018.18  1  
Exp1  12473.311  1  
Exp1  8853.53  1  
Exp1  17673.88  1  
Exp1  10379.0205  1  
Exp1  17614.63  1  
Exp1  16954.98  1  
Exp1  18557.89  0  
Exp1  8727.92  0  
Exp1  16345.891  1  
Exp1  33973.16  1  
Exp1  3637.9502  1  
Exp1  21707.621  1  
Exp1  8087.23  1  
Exp1  9204.29  0  
Exp1  13366.011  0  
Exp1  32352.08  1  
Exp1  21261.271  1  
Exp1  9732.8  1  
Exp1  31310.861  1  
Exp1  19122.74  0  
Exp1  14852.79  1  
Exp1  22948.71  1  
Exp1  19965.67  1  
Exp1  45310.453  1  
Exp1  12847.7705  1  
Exp1  6922.77  1  
Exp1  3302.99  1  
Exp1  31277.682  0  
Exp1  5913.1504  1  
Exp1  18559.47  1  
Exp1  23429.82  1  
Exp1  38322.902  1  
Exp1  15766.03  1  
Exp1  11435.25  1  
Exp1  11067.9  0  
Exp1  9002.84  1  
Exp1  19249.14  1  
Exp1  9058.931  1  
Exp1  30126.65  1  
Exp1  15013.95  0  
Exp1  28650.932  1  
Exp1  25892.25  1  
Exp1  6794.79  0  
Exp1  45590.902  0  
Exp1  17876.91  1  
Exp1  7519.22  1  
Exp1  15781.04  1  
Exp1  24211.92  0  
Exp1  36857.45  1  
Exp1  38296.832  0  
Exp1  8881.971  1  
Exp1  75480.555  0  
Exp1  21086.68  0  
Exp1  17253.6  0  
Exp1  22064.701  1  
Exp1  19294.17  0  
Exp1  19582.521  1  
Exp1  10434.32  0  
Exp1  50785.94  1  
Exp1  20429.4  1  
Exp1  19373.96  0  
Exp1  29757.72  1  
Exp1  14844.101  1  
Exp1  13391.29  1  
Exp1  9604.82  0  
Exp1  33300.87  0  
Exp1  15652.2705  1  
Exp1  11657.24  0  
Exp1  10256.57  0  
Exp1  26788.9  1  
Exp1  3120.5  1  
Exp1  12061.721  0  
Exp1  12980.49  1  
Exp1  13581.681  1  
Exp1  10928.86  0  
Exp1  31526.531  1  
Exp1  11174.551  0  
Exp1  8782.431  1  
Exp1  4191.74  1  
Exp1  11072.641  1  
Exp1  14818.82  1  
Exp1  15726.53  1  
Exp1  16826.21  1  
Exp1  13078.45  1  
Exp1  17901.4  1  
Exp1  24958.47  1  
Exp1  15266.75  1  
Exp1  31696.38  1  
Exp1  24744.38  1  
Exp1  30542.98  1  
Exp1  8247.601  1  
Exp1  15220.931  1  
Exp1  26077.111  1  
Exp1  32479.271  1  
Exp1  3463.36  0  
Exp1  9457.09  0  
Exp1  18405.42  1  
Exp1  23632.852  1  
Exp1  24783.09  0  
Exp1  13406.301  0  
Exp1  25124.371  1  
Exp1  9288.03  0  
Exp1  5550.54  1  
Exp1  16148.391  1  
Exp1  13853.44  1  
Exp1  16202.9  1  
Exp1  29852.521  0  
Exp1  28297.012  1  
Exp1  7029.4204  0  
Exp1  40483.55  1  
Exp1  26774.682  0  
Exp1  10627.08  0  
Exp1  14119.67  1  
Exp1  21142.771  1  
Exp1  17572.76  1  
Exp1  21368.71  1  
Exp1  36865.35  0  
Exp1  24793.361  1  
Exp1  23308.951  1  
Exp1  14563.65  1  
Exp1  28013.4  1  
Exp1  12506.49  0  
Exp1  8234.17  1  
Exp1  11367.311  1  
Exp1  14616.58  0  
Exp1  4140.39  1  
Exp1  63396.71  1  
Exp1  6292.35  1  
Exp1  15250.95  1  
Exp1  14633.17  0  
Exp1  7335.1504  1  
Exp1  23596.51  1  
Exp1  9033.65  0  
Exp1  36686.812  1  
Exp1  30601.441  1  
Exp1  6012.69  0  
Exp1  22863.39  1  
Exp1  27949.41  1  
Exp1  10416.94  0  
Exp1  5030.72  0  
Exp1  8535.95  1  
Exp1  5018.08  1  
Exp1  23611.521  1  
Exp1  20218.47  1  
Exp1  21504.59  1  
Exp1  1223.7101  1  
Exp1  20949.22  0  
Exp1  3792.79  1  
Exp1  38968.332  0  
Exp1  4755.8003  1  
Exp1  17912.46  1  
Exp1  34097.98  1  
Exp1  19038.21  1  
Exp1  4472.98  1  
Exp1  30549.3  1  
Exp1  15686.24  0  
Exp1  5652.45  1  
Exp1  15729.69  0  
Exp1  14467.2705  1  
Exp1  19181.201  1  
Exp1  31983.941  0  
Exp1  4633.35  1  
Exp1  32415.281  0  
Exp1  25724.771  0  
Exp1  10153.08  1  
Exp1  11212.471  0  
Exp1  27164.15  0  
Exp1  26492.65  0  
Exp1  15817.381  1  
Exp1  6459.04  1  
Exp1  19111.68  1  
Exp1  32190.13  1  
Exp1  30497.951  1  
Exp1  18965.531  1  
Exp1  30274.38  0  
Exp1  19777.65  1  
Exp1  3792.0  1  
Exp1  22078.13  1  
Exp1  15626.99  0  
Exp1  13945.08  1  
Exp1  9685.4  0  
Exp1  23469.32  0  
Exp1  17688.89  1  
Exp1  6290.77  1  
Exp1  9635.63  1  
Exp1  14996.57  0  
Exp1  28303.33  1  
Exp1  30241.201  1  
Exp1  24395.99  1  
Exp1  9129.24  1  
Exp1  15672.0205  1  
Exp1  4182.2603  1  
Exp1  37589.78  1  
Exp1  10661.05  1  
Exp1  38513.293  1  
Exp1  5255.08  1  
Exp1  9442.08  0  
Exp1  19814.781  1  
Exp1  3579.49  0  
Exp1  30394.46  0  
Exp1  5433.62  1  
Exp1  26273.82  0  
Exp1  15653.061  1  
Exp1  27625.512  0  
Exp1  23741.871  0  
Exp1  14702.69  0  
Exp1  1482.8301  1  
Exp1  28537.17  1  
Exp1  6079.8403  1  
Exp1  22853.91  0  
Exp1  12822.49  0  
Exp1  16154.71  1  
Exp1  13908.74  0  
Exp1  28857.91  0  
Exp1  5026.77  1  
Exp1  10523.59  1  
Exp1  10416.15  0  
Exp1  13769.7  1  
Exp1  27707.67  1  
Exp1  1832.8  1  
Exp1  12450.4  1  
Exp1  26876.59  0  
Exp1  15952.471  0  
Exp1  33569.473  0  
Exp1  8949.91  1  
Exp1  24876.31  0  
Exp1  9436.55  1  
Exp1  32431.08  1  
Exp1  20265.871  1  
Exp1  16333.25  1  
Exp1  31874.92  0  
Exp1  18472.57  0  
Exp1  10021.94  1  
Exp1  12015.11  1  
Exp1  36183.582  1  
Exp1  31166.291  1  
Exp1  33398.04  1  
Exp1  19917.48  0  
Exp1  20848.1  1  
Exp1  27682.39  1  
Exp1  17569.6  0  
Exp1  25295.8  1  
Exp1  46111.51  1  
Exp1  23469.32  0  
Exp1  26653.021  1  
Exp1  17870.59  1  
Exp1  20831.51  1  
Exp1  34085.34  1  
Exp1  25175.72  1  
Exp1  14588.931  0  
Exp1  13035.0  0  
Exp1  29071.21  1  
Exp1  12888.061  0  
Exp1  21495.9  0  
Exp1  23536.47  1  
Exp1  18706.41  0  
Exp1  21640.47  1  
Exp1  15334.69  1  
Exp1  16089.141  0  
Exp1  26337.021  1  
Exp1  11714.91  0  
Exp1  6511.97  1  
Exp1  12827.23  1  
Exp1  21574.9  1  
Exp1  17746.56  0  
Exp1  20580.291  1  
Exp1  24689.871  1  
Exp1  31475.97  0  
Exp1  23137.521  1  
Exp1  14123.62  1  
Exp1  17413.97  0  
Exp1  10094.62  0  
Exp1  7831.27  1  
Exp1  13610.91  0  
Exp1  13685.17  0  
Exp1  23838.25  1  
Exp1  13304.391  1  
Exp1  21277.861  1  
Exp1  30960.89  1  
Exp1  16915.48  1  
Exp1  21024.271  1  
Exp1  22162.66  0  
Exp1  14717.7  0  
Exp1  9051.82  0  
Exp1  37325.92  0  
Exp1  6060.8804  1  
Exp1  32408.96  1  
Exp1  5870.49  1  
Exp1  9001.26  1  
Exp1  31807.771  1  
Exp1  17411.6  1  
Exp1  14429.351  0  
Exp1  14104.66  1  
Exp1  38096.17  0  
Exp1  23027.71  1  
Exp1  24027.852  0  
Exp1  27140.451  0  
Exp1  17744.98  0  
Exp1  24949.781  1  
Exp1  32677.56  1  
Exp1  5653.24  1  
Exp1  31193.941  1  
Exp1  21027.43  0  
Exp1  22721.98  1  
Exp1  14778.53  0  
Exp1  9429.44  0  
Exp1  19786.34  1  
Exp1  12283.71  0  
Exp1  15574.851  1  
Exp1  6895.91  1  
Exp1  22476.291  1  
Exp1  9179.8  1  
Exp1  23065.63  1  
Exp1  9428.65  0  
Exp1  22812.83  1  
Exp1  25810.88  1  
Exp1  36186.742  1  
Exp1  29139.15  1  
Exp1  14988.67  1  
Exp1  15071.62  0  
Exp1  7268.0  1  
Exp1  28257.512  1  
Exp1  8381.11  0  
Exp1  29172.33  1  
Exp1  38685.51  1  
Exp1  16022.78  1  
Exp1  24994.81  1  
Exp1  12681.08  0  
Exp1  11041.83  1  
Exp1  25143.33  0  
Exp1  28639.08  0  
Exp1  16007.7705  0  
Exp1  28141.38  1  
Exp1  20649.81  1  
Exp1  20397.01  0  
Exp1  5130.2603  0  
Exp1  9984.811  0  
Exp1  20856.791  1  
Exp1  28221.96  0  
Exp1  21193.33  1  
Exp1  48497.312  1  
Exp1  14065.16  0  
Exp1  7446.54  0  
Exp1  2765.79  1  
Exp1  10971.5205  0  
Exp1  17596.46  0  
Exp1  21514.07  0  
Exp1  21042.441  0  
Exp1  8824.3  1  
Exp1  11084.49  0  
Exp1  11887.92  1  
Exp1  15901.12  0  
Exp1  22908.42  1  
Exp1  21881.42  0  
Exp1  34734.723  1  
Exp1  20390.691  1  
Exp1  29673.191  0  
Exp1  8301.32  1  
Exp1  7196.1104  1  
Exp1  7365.1704  1  
Exp1  17508.77  0  
Exp1  24591.121  0  
Exp1  8989.41  1  
Exp1  17882.441  0  
Exp1  25050.111  0  
Exp1  16218.7  0  
Exp1  8940.431  1  
Exp1  9347.28  0  
Exp1  10915.431  0  
Exp1  15618.301  1  
Exp1  40775.062  1  
Exp1  63384.863  1  
Exp1  25312.39  1  
Exp1  23944.9  1  
Exp1  32695.73  0  
Exp1  13239.61  1  
Exp1  14563.65  1  
Exp1  13158.24  1  
Exp1  5069.43  1  
Exp1  10218.65  0  
Exp1  17054.52  1  
Exp1  4389.24  0  
Exp1  11062.37  0  
Exp1  18123.39  0  
Exp1  10903.58  1  
Exp1  30182.74  1  
Exp1  18218.98  1  
Exp1  20814.13  1  
Exp1  29951.271  1  
Exp1  13230.13  1  
Exp1  7457.6  1  
Exp1  31921.531  0  
Exp1  17063.21  0  
Exp1  40683.42  1  
Exp1  10369.54  1  
Exp1  28471.602  1  
Exp1  24252.21  1  
Exp1  7209.54  1  
Exp1  25144.91  0  
Exp1  14465.69  1  
Exp1  14265.03  0  
Exp1  15918.5  1  
Exp1  29865.16  0  
Exp1  28653.3  1  
Exp1  17323.121  0  
Exp1  10721.88  0  
Exp1  19988.58  1  
Exp1  13804.46  1  
Exp1  24612.451  0  
Exp1  27740.852  1  
Exp1  29049.88  1  
Exp1  15203.551  1  
Exp1  43055.793  1  
Exp1  3731.9602  1  
Exp1  20494.18  1  
Exp1  31472.021  1  
Exp1  36766.6  1  
Exp1  13511.37  1  
Exp1  20652.97  1  
Exp1  12477.261  0  
Exp1  26349.66  0  
Exp1  16070.181  1  
Exp1  23361.88  1  
Exp1  100330.79  0  
Exp1  7151.87  0  
Exp1  19607.8  1  
Exp1  10478.561  1  
Exp1  21347.38  1  
Exp1  13861.341  1  
Exp1  10552.82  0  
Exp1  15587.49  0  
Exp1  51210.96  1  
Exp1  15208.29  1  
Exp1  24215.08  0  
Exp1  27145.98  1  
Exp1  23880.121  1  
Exp1  42834.59  0  
Exp1  11033.931  0  
Exp1  73718.06  0  
Exp1  23305.0  1  
Exp1  21432.701  1  
Exp1  19564.35  1  
Exp1  12542.04  1  
Exp1  11359.41  1  
Exp1  12460.67  1  
Exp1  30659.111  0  
Exp1  17703.111  1  
Exp1  5389.3804  1  
Exp1  12977.33  1  
Exp1  16158.66  1  
Exp1  22029.15  1  
Exp1  12934.67  1  
Exp1  897.44  0  
Exp1  20804.65  1  
Exp1  15769.98  1  
Exp1  12635.261  1  
Exp1  26386.0  1  
Exp1  5908.41  1  
Exp1  11974.03  1  
Exp1  12887.2705  1  
Exp1  32350.5  1  
Exp1  13509.0  1  
Exp1  8107.77  0  
Exp1  4378.18  0  
Exp1  20313.271  1  
Exp1  10139.65  1  
Exp1  15958.0  0  
Exp1  18534.191  1  
Exp1  63409.35  0  
Exp1  22641.4  1  
Exp1  16415.41  0  
Exp1  16420.15  1  
Exp1  34496.14  1  
Exp1  16264.5205  1  
Exp1  12470.94  1  
Exp1  16372.75  1  
Exp1  41298.043  1  
Exp1  7575.31  1  
Exp1  9836.29  1  
Exp1  9446.82  1  
Exp1  18983.701  1  
Exp1  42030.37  1  
Exp1  26124.51  1  
Exp1  30384.98  0  
Exp1  22705.39  1  
Exp1  15359.971  0  
Exp1  11308.061  0  
Exp1  26768.361  1  
Exp1  24526.34  1  
Exp1  22964.51  0  
Exp1  12874.63  0  
Exp1  22379.121  1  
Exp1  9691.721  0  
Exp1  24523.97  1  
Exp1  17823.191  1  
Exp1  14674.25  1  
Exp1  13936.391  0  
Exp1  22686.43  1  
Exp1  6060.0903  0  
Exp1  8279.99  0  
Exp1  2556.4402  1  
Exp1  38269.973  1  
Exp1  20393.85  1  
Exp1  16924.96  1  
Exp1  17169.07  1  
Exp1  16066.23  1  
Exp1  14702.69  1  
Exp1  20335.39  1  
Exp1  28846.852  1  
Exp1  25610.22  1  
Exp1  7243.5103  0  
Exp1  22147.65  1  
Exp1  20588.191  1  
Exp1  34500.883  1  
Exp1  13613.28  1  
Exp1  14020.92  1  
Exp1  4929.6  1  
Exp1  13144.811  0  
Exp1  16228.971  0  
Exp1  17199.88  1  
Exp1  23376.102  1  
Exp1  34467.7  0  
Exp1  14105.45  0  
Exp1  17910.09  0  
Exp1  15522.71  1  
Exp1  16983.42  1  
Exp1  25200.21  0  
Exp1  18329.58  1  
Exp1  3867.84  0  
Exp1  17570.39  1  
Exp1  7389.66  1  
Exp1  15394.73  1  
Exp1  9917.66  0  
Exp1  29263.182  1  
Exp1  19294.17  1  
Exp1  14275.301  1  
Exp1  41802.062  1  
Exp1  18548.41  1  
Exp1  19666.26  0  
Exp1  34329.45  0  
Exp1  22180.83  0  
Exp1  20810.18  1  
Exp1  4454.02  1  
Exp1  30437.91  1  
Exp1  25325.031  1  
Exp1  12199.971  1  
Exp1  4999.91  1  
Exp1  3877.32  0  
Exp1  4101.68  1  
Exp1  33168.152  1  
Exp1  16729.83  0  
Exp1  25800.611  0  
Exp1  9111.86  0  
Exp1  9420.75  0  
Exp1  34966.98  1  
Exp1  41848.67  1  
Exp1  12425.91  0  
Exp1  13955.351  1  
Exp1  11523.73  1  
Exp1  25597.58  1  
Exp1  32161.691  1  
Exp1  11307.2705  0  
Exp1  14821.19  0  
Exp1  11228.2705  0  
Exp1  22379.91  0  
Exp1  28122.42  0  
Exp2  6975.7  1  
Exp2  16280.32  1  
Exp2  12005.63  1  
Exp2  14603.94  1  
Exp2  7010.46  1  
Exp2  37553.44  1  
Exp2  124776.555  1  
Exp2  2947.49  1  
Exp2  27302.4  1  
Exp2  3143.4102  1  
Exp2  2080.07  1  
Exp2  11329.391  1  
Exp2  4775.5503  1  
Exp2  6297.8804  1  
Exp2  29812.23  1  
Exp2  18862.041  1  
Exp2  9031.28  1  
Exp2  4467.45  1  
Exp2  32841.09  1  
Exp2  5368.8403  1  
Exp2  5206.89  1  
Exp2  6975.7  1  
Exp2  26104.76  1  
Exp2  4322.88  1  
Exp2  10212.33  1  
Exp2  3434.1301  1  
Exp2  31601.58  1  
Exp2  26886.07  1  
Exp2  3434.1301  1  
Exp2  11601.94  1  
Exp2  3855.2002  1  
Exp2  22711.71  1  
Exp2  2890.61  1  
Exp2  22037.84  1  
Exp2  5132.6304  1  
Exp2  18498.64  1  
Exp2  9235.891  1  
Exp2  7712.77  1  
Exp2  33335.633  1  
Exp2  1254.52  1  
Exp2  624.89  1  
Exp2  17502.451  1  
Exp2  7197.6904  1  
Exp2  3558.1602  1  
Exp2  16997.64  1  
Exp2  29220.521  1  
Exp2  34316.02  1  
Exp2  1438.5901  1  
Exp2  25694.75  1  
Exp2  7737.2603  1  
Exp2  16908.371  1  
Exp2  14975.24  1  
Exp2  8923.05  1  
Exp2  5215.58  1  
Exp2  13393.66  1  
Exp2  4788.98  1  
Exp2  21804.791  1  
Exp2  18215.031  1  
Exp2  5590.04  1  
Exp2  6789.2603  1  
Exp2  76900.97  1  
Exp2  3043.87  1  
Exp2  22631.92  1  
Exp2  4519.5903  1  
Exp2  2509.04  1  
Exp2  20009.91  1  
Exp2  15476.101  1  
Exp2  16661.1  1  
Exp2  4606.49  1  
Exp2  5526.0503  1  
Exp2  4782.66  1  
Exp2  8076.1704  1  
Exp2  8492.5  1  
Exp2  30272.8  1  
Exp2  3801.4802  1  
Exp2  13531.91  1  
Exp2  3761.98  1  
Exp2  14953.12  1  
Exp2  1099.68  1  
Exp2  5948.7  1  
Exp2  6812.96  1  
Exp2  4001.35  1  
Exp2  6225.99  1  
Exp2  5605.8403  1  
Exp2  15775.511  1  
Exp2  7852.6  1  
Exp2  3444.4001  1  
Exp2  4600.96  1  
Exp2  19204.9  1  
Exp2  20544.74  1  
Exp2  17794.75  1  
Exp2  16145.23  1  
Exp2  6178.5903  1  
Exp2  14811.71  1  
Exp2  2447.4202  1  
Exp2  5359.3604  1  
Exp2  3165.53  1  
Exp2  5714.0703  1  
Exp2  60810.25  1  
Exp2  7061.81  1  
Exp2  10023.5205  1  
Exp2  2166.1802  1  
Exp2  1450.4401  1  
Exp2  5382.27  1  
Exp2  23316.06  1  
Exp2  3088.11  1  
Exp2  18768.031  1  
Exp2  3709.84  1  
Exp2  4509.3203  1  
Exp2  5281.15  1  
Exp2  21198.07  1  
Exp2  2073.75  1  
Exp2  6950.4204  1  
Exp2  3000.4202  1  
Exp2  672.29004  1  
Exp2  7632.98  1  
Exp2  2966.4502  1  
Exp2  30930.871  1  
Exp2  14113.351  1  
Exp2  3469.6802  1  
Exp2  10003.7705  1  
Exp2  4412.94  1  
Exp2  18489.16  1  
Exp2  15745.49  1  
Exp2  1526.28  1  
Exp2  3257.9602  1  
Exp2  3595.29  1  
Exp2  22224.281  1  
Exp2  4208.33  1  
Exp2  4004.51  1  
Exp2  13636.98  1  
Exp2  4425.58  1  
Exp2  3945.26  1  
Exp2  17285.99  1  
Exp2  1180.26  1  
Exp2  8333.71  1  
Exp2  16480.98  1  
Exp2  6437.71  1  
Exp2  5581.35  1  
Exp2  7910.27  1  
Exp2  5149.22  1  
Exp2  31058.852  1  
Exp2  12330.32  1  
Exp2  11958.23  1  
Exp2  55578.082  1  
Exp2  5122.3604  1  
Exp2  3140.25  1  
Exp2  8738.19  1  
Exp2  4661.79  1  
Exp2  1754.5901  1  
Exp2  3723.27  1  
Exp2  7288.54  1  
Exp2  6218.0903  1  
Exp2  20185.291  1  
Exp2  1900.7401  1  
Exp2  4380.5503  1  
Exp2  2437.1501  1  
Exp2  12297.931  1  
Exp2  22195.05  1  
Exp2  17849.26  1  
Exp2  8099.87  1  
Exp2  15457.931  1  
Exp2  8276.04  1  
Exp2  2765.0  1  
Exp2  3351.1802  1  
Exp2  11721.23  1  
Exp2  6550.68  1  
Exp2  3793.58  1  
Exp2  8726.34  1  
Exp2  1365.12  1  
Exp2  11541.9  1  
Exp2  21042.441  1  
Exp2  4983.3203  1  
Exp2  5330.1304  1  
Exp2  9085.79  1  
Exp2  23248.121  1  
Exp2  6241.79  1  
Exp2  26356.771  1  
Exp2  981.18005  1  
Exp2  13818.681  1  
Exp2  5789.12  1  
Exp2  7979.79  1  
Exp2  3468.1  1  
Exp2  19569.09  1  
Exp2  10502.261  1  
Exp2  14676.62  1  
Exp2  7853.39  1  
Exp2  19638.611  1  
Exp2  4209.12  1  
Exp2  21433.49  1  
Exp2  36739.742  1  
Exp2  30323.361  1  
Exp2  6944.89  1  
Exp2  4792.14  1  
Exp2  2027.93  1  
Exp2  6290.77  1  
Exp2  3676.6602  1  
Exp2  4537.7603  1  
Exp2  3042.29  1  
Exp2  4531.44  1  
Exp2  1347.74  1  
Exp2  13859.761  1  
Exp2  5225.85  1  
Exp2  2063.48  1  
Exp2  14411.971  1  
Exp2  16327.721  1  
Exp2  12632.891  1  
Exp2  24659.852  1  
Exp2  3856.78  1  
Exp2  5160.2803  1  
Exp2  4395.56  1  
Exp2  6706.31  1  
Exp2  6567.27  1  
Exp2  3721.6902  1  
Exp2  3423.07  1  
Exp2  2838.47  1  
Exp2  22343.57  1  
Exp2  5300.9  1  
Exp2  40771.11  1  
Exp2  8270.51  1  
Exp2  3700.36  1  
Exp2  7354.1104  1  
Exp2  2348.6702  1  
Exp2  7189.79  1  
Exp2  25304.49  1  
Exp2  1374.6001  1  
Exp2  17917.201  1  
Exp2  6316.0503  1  
Exp2  6940.1504  1  
Exp2  3626.8901  1  
Exp2  4757.3804  1  
Exp2  21164.1  1  
Exp2  5565.5503  1  
Exp2  23640.75  1  
Exp2  1827.27  1  
Exp2  16258.2  1  
Exp2  21000.57  1  
Exp2  25182.041  1  
Exp2  3789.6301  1  
Exp2  5605.8403  1  
Exp2  1698.5  1  
Exp2  2742.09  1  
Exp2  6186.49  1  
Exp2  16415.41  1  
Exp2  29888.07  1  
Exp2  11946.38  1  
Exp2  6439.29  1  
Exp2  3931.83  1  
Exp2  18835.97  1  
Exp2  3728.01  1  
Exp2  4194.9  1  
Exp2  2540.6401  1  
Exp2  3957.9001  1  
Exp2  3434.9202  1  
Exp2  6371.35  1  
Exp2  2633.07  1  
Exp2  3334.59  1  
Exp2  3002.79  1  
Exp2  16744.84  1  
Exp2  36279.17  1  
Exp2  26384.42  1  
Exp2  8009.81  1  
Exp2  2982.25  1  
Exp2  4517.22  1  
Exp2  1748.27  1  
Exp2  4353.69  1  
Exp2  4291.2803  1  
Exp2  5612.95  1  
Exp2  17246.49  1  
Exp2  5981.8804  1  
Exp2  4796.0903  1  
Exp2  9288.03  1  
Exp2  67251.125  1  
Exp2  6354.7603  1  
Exp2  2142.48  1  
Exp2  7009.6704  1  
Exp2  8159.12  1  
Exp2  25051.691  1  
Exp2  24974.271  1  
Exp2  1410.9401  1  
Exp2  36047.7  1  
Exp2  9733.59  1  
Exp2  26152.951  1  
Exp2  6428.23  1  
Exp2  23830.352  1  
Exp2  2545.3801  1  
Exp2  4615.97  1  
Exp2  5847.58  1  
Exp2  2284.6802  1  
Exp2  34024.51  1  
Exp2  17748.93  1  
Exp2  6936.99  1  
Exp2  5830.2  1  
Exp2  15185.381  1  
Exp2  3446.77  1  
Exp2  3468.1  1  
Exp2  18945.781  1  
Exp2  5483.39  1  
Exp2  3864.6802  1  
Exp2  4977.79  1  
Exp2  1548.4  1  
Exp2  3332.22  1  
Exp2  30039.75  1  
Exp2  4863.24  1  
Exp2  3809.3801  1  
Exp2  12484.37  1  
Exp2  21487.21  1  
Exp2  2552.49  1  
Exp2  4563.04  1  
Exp2  6456.6704  1  
Exp2  30880.31  1  
Exp2  16676.9  1  
Exp2  3567.6401  1  
Exp2  38951.742  1  
Exp2  3543.1501  1  
Exp2  13017.62  1  
Exp2  1286.91  1  
Exp2  24186.64  1  
Exp2  1345.37  1  
Exp2  30702.56  1  
Exp2  2388.1702  1  
Exp2  12673.181  1  
Exp2  19043.74  1  
Exp2  7446.54  1  
Exp2  13371.54  1  
Exp2  2253.08  1  
Exp2  27808.791  1  
Exp2  22517.371  1  
Exp2  2351.83  1  
Exp2  8398.49  1  
Exp2  12885.69  1  
Exp2  2080.07  1  
Exp2  12716.63  1  
Exp2  6432.18  1  
Exp2  3103.9102  1  
Exp2  2647.29  1  
Exp2  7219.81  1  
Exp2  2114.04  1  
Exp2  23500.92  1  
Exp2  7268.0  1  
Exp2  1294.81  1  
Exp2  2915.1  1  
Exp2  8810.08  1  
Exp2  3258.75  1  
Exp2  3716.9502  1  
Exp2  4275.48  1  
Exp2  8979.931  1  
Exp2  30267.271  1  
Exp2  6579.12  1  
Exp2  2817.1401  1  
Exp2  1133.65  1  
Exp2  4100.1  1  
Exp2  5890.24  1  
Exp2  4647.5703  1  
Exp2  10484.09  1  
Exp2  77.420006  1  
Exp2  1967.1001  1  
Exp2  5299.3203  1  
Exp2  5543.43  1  
Exp2  4156.19  1  
Exp2  2800.55  1  
Exp2  6850.0903  1  
Exp2  3157.6301  1  
Exp2  4299.97  1  
Exp2  3695.62  1  
Exp2  26684.621  1  
Exp2  12479.63  1  
Exp2  2828.2002  1  
Exp2  4331.5703  1  
Exp2  26472.111  1  
Exp2  9394.681  1  
Exp2  11313.59  1  
Exp2  4135.65  1  
Exp2  2128.26  1  
Exp2  20594.51  1  
Exp2  17754.46  1  
Exp2  5865.75  1  
Exp2  4412.15  1  
Exp2  3414.3801  1  
Exp2  15225.671  1  
Exp2  4143.5503  1  
Exp2  2303.6401  1  
Exp2  9803.11  1  
Exp2  4201.22  1  
Exp2  6886.43  1  
Exp2  3780.9402  1  
Exp2  5593.2  1  
Exp2  12732.431  1  
Exp2  2479.81  1  
Exp2  5393.33  1  
Exp2  20174.23  1  
Exp2  24596.65  1  
Exp2  3175.01  1  
Exp2  5415.45  1  
Exp2  7749.1104  1  
Exp2  1589.4801  1  
Exp2  9645.9  1  
Exp2  3997.4001  1  
Exp2  10838.011  1  
Exp2  7097.3604  1  
Exp2  26736.76  1  
Exp2  24592.701  1  
Exp2  3692.4602  1  
Exp2  7102.89  1  
Exp2  17906.14  1  
Exp2  2426.09  1  
Exp2  25433.26  1  
Exp2  5304.06  1  
Exp2  8347.141  1  
Exp2  6438.5  1  
Exp2  1907.06  1  
Exp2  2923.79  1  
Exp2  13427.63  1  
Exp2  3667.9702  1  
Exp2  22602.691  1  
Exp2  7339.89  1  
Exp2  1373.02  1  
Exp2  5236.91  1  
Exp2  5291.42  1  
Exp2  18504.17  1  
Exp2  14838.57  1  
Exp2  10748.74  1  
Exp2  5530.0  1  
Exp2  6879.3203  1  
Exp2  16520.48  1  
Exp2  3596.08  1  
Exp2  4099.31  1  
Exp2  4792.14  1  
Exp2  2473.49  1  
Exp2  1631.3501  1  
Exp2  1056.23  1  
Exp2  16129.431  1  
Exp2  4433.48  1  
Exp2  25725.56  1  
Exp2  1817.79  1  
Exp2  2561.1802  1  
Exp2  7972.68  1  
Exp2  4514.85  1  
Exp2  2143.27  1  
Exp2  3458.62  1  
Exp2  7437.06  1  
Exp2  2934.06  1  
Exp2  3399.37  1  
Exp2  2708.12  1  
Exp2  3603.1902  1  
Exp2  16167.351  1  
Exp2  2479.02  1  
Exp2  20066.791  1  
Exp2  2776.06  1  
Exp2  15438.971  1  
Exp2  1954.4601  1  
Exp2  2295.74  1  
Exp2  5544.22  1  
Exp2  3054.9302  1  
Exp2  1437.8  1  
Exp2  3826.76  1  
Exp2  17631.22  1  
Exp2  4412.94  1  
Exp2  1850.9701  1  
Exp2  4709.19  1  
Exp2  3955.53  1  
Exp2  23165.17  1  
Exp2  2697.85  1  
Exp2  3669.55  1  
Exp2  3114.1802  1  
Exp2  6109.0703  1  
Exp2  17897.451  1  
Exp2  5299.3203  1  
Exp2  15607.24  1  
Exp2  9163.21  1  
Exp2  2765.0  1  
Exp2  3611.8801  1  
Exp2  4534.6  1  
Exp2  2973.56  1  
Exp2  7279.85  1  
Exp2  4670.48  1  
Exp2  2186.72  1  
Exp2  14655.29  1  
Exp2  1842.28  1  
Exp2  29996.3  1  
Exp2  11169.811  1  
Exp2  3338.54  1  
Exp2  3547.8901  1  
Exp2  17045.041  1  
Exp2  5145.27  1  
Exp2  2559.6  1  
Exp2  23561.75  1  
Exp2  6290.77  1  
Exp2  4564.62  1  
Exp2  14243.7  1  
Exp2  1734.8401  1  
Exp2  941.68005  1  
Exp2  16751.951  1  
Exp2  11072.641  1  
Exp2  4415.31  1  
Exp2  30423.691  1  
Exp2  2163.02  1  
Exp2  2655.98  1  
Exp2  14237.381  1  
Exp2  18033.33  1  
Exp2  4449.2803  1  
Exp2  21829.281  1  
Exp2  2528.0  1  
Exp2  26792.852  1  
Exp2  18226.09  1  
Exp2  19150.39  1  
Exp2  3148.1501  1  
Exp2  4885.3604  1  
Exp2  3576.33  1  
Exp2  14131.5205  1  
Exp2  3497.33  1  
Exp2  4191.74  1  
Exp2  19054.01  1  
Exp2  28560.871  1  
Exp2  733.12  1  
Exp2  26103.97  1  
Exp2  4514.06  1  
Exp2  22676.16  1  
Exp2  4679.96  1  
Exp2  9181.38  1  
Exp2  17665.98  1  
Exp2  20288.781  1  
Exp2  2620.4302  1  
Exp2  3780.1501  1  
Exp2  2046.89  1  
Exp2  5716.44  1  
Exp2  8916.73  1  
Exp2  1826.4801  1  
Exp2  7768.0703  1  
Exp2  4786.6104  1  
Exp2  47520.87  1  
Exp2  3058.8801  1  
Exp2  23244.96  1  
Exp2  8386.641  1  
Exp2  10141.23  1  
Exp2  3980.02  1  
Exp2  11555.33  1  
Exp2  24110.01  1  
Exp2  4550.4  1  
Exp2  14941.2705  1  
Exp2  4125.38  1  
Exp2  4718.67  1  
Exp2  4315.77  1  
Exp2  3995.03  1  
Exp2  5466.8003  1  
Exp2  25892.25  1  
Exp2  9116.601  1  
Exp2  6905.39  1  
Exp2  8617.32  1  
Exp2  19215.17  1  
Exp2  14968.92  1  
Exp2  17333.39  1  
Exp2  7389.66  1  
Exp2  2629.12  1  
Exp2  4036.9001  1  
Exp2  19148.81  1  
Exp2  3682.1902  1  
Exp2  11534.79  1  
Exp2  3908.9202  1  
Exp2  15966.69  1  
Exp2  6417.96  1  
Exp2  3537.62  1  
Exp2  34098.77  1  
Exp2  4514.85  1  
Exp2  2423.72  1  
Exp2  3855.99  1  
Exp2  3931.04  1  
Exp2  3190.81  1  
Exp2  2623.59  1  
Exp2  19217.541  1  
Exp2  8542.2705  1  
Exp2  6401.37  1  
Exp2  4134.8604  1  
Exp2  21700.51  1  
Exp2  12798.0  1  
Exp2  2575.4001  1  
Exp2  5044.94  1  
Exp2  6136.72  1  
Exp2  1932.3401  1  
Exp2  5062.3203  1  
Exp2  3530.51  1  
Exp2  23899.08  1  
Exp2  4247.04  1  
Exp2  19642.56  1  
Exp2  5225.85  1  
Exp2  9381.25  1  
Exp2  2181.19  1  
Exp2  21420.06  1  
Exp2  44100.17  1  
Exp2  5988.99  1  
Exp2  21986.49  1  
Exp2  2138.53  1  
Exp2  1926.81  1  
Exp2  2336.82  1  
Exp2  13190.63  1  
Exp2  1840.7001  1  
Exp2  6192.02  1  
Exp2  3626.8901  1  
Exp2  1938.66  1  
Exp2  1770.39  1  
Exp2  14239.75  1  
Exp2  11501.61  1  
Exp2  3353.55  1  
Exp2  6640.74  1  
Exp2  21547.25  1  
Exp2  2614.11  1  
Exp2  5645.3403  1  
Exp2  20682.201  1  
Exp2  2394.49  1  
Exp2  10601.8  1  
Exp2  20612.68  1  
Exp2  19808.46  1  
Exp2  3406.48  1  
Exp2  5167.39  1  
Exp2  2625.1702  1  
Exp2  1762.49  1  
Exp2  13150.341  1  
Exp2  6434.5503  1  
Exp2  4021.8901  1  
Exp2  8844.84  1  
Exp2  6214.14  1  
Exp2  8587.3  1  
Exp2  8699.48  1  
Exp2  13469.5  1  
Exp2  22734.621  1  
Exp2  6845.35  1  
Exp2  3981.6  1  
Exp2  6564.1104  1  
Exp2  3856.78  1  
Exp2  2144.06  1  
Exp2  23244.17  1  
Exp2  126223.05  1  
Exp2  19798.98  1  
Exp2  3094.4302  1  
Exp2  10612.07  1  
Exp2  5223.48  1  
Exp2  2559.6  1  
Exp2  10031.42  1  
Exp2  16918.64  1  
Exp2  5662.72  1  
Exp2  7488.41  1  
Exp2  2294.95  1  
Exp2  5219.5303  1  
Exp2  27100.16  1  
Exp2  2373.95  1  
Exp2  3975.28  1  
Exp2  6315.2603  1  
Exp2  11217.21  1  
Exp2  6813.75  1  
Exp2  3838.61  1  
Exp2  3570.8  1  
Exp2  19878.771  1  
Exp2  9919.24  1  
Exp2  10632.61  1  
Exp2  21780.3  1  
Exp2  13712.82  1  
Exp2  1201.5901  1  
Exp2  6556.21  1  
Exp2  16577.361  1  
Exp2  3539.2002  1  
Exp2  3644.27  1  
Exp2  3563.6902  1  
Exp2  5110.5103  1  
Exp2  2683.6301  1  
Exp2  15175.11  1  
Exp2  4116.69  1  
Exp2  3470.4702  1  
Exp2  4054.28  1  
Exp2  4262.8403  1  
Exp2  23318.43  1  
Exp2  25667.89  1  
Exp2  6366.6104  1  
Exp2  14087.28  1  
Exp2  3541.57  1  
Exp2  13672.53  1  
Exp2  4014.78  1  
Exp2  40474.07  1  
Exp2  4152.24  1  
Exp2  12098.061  1  
Exp2  26698.05  1  
Exp2  2079.28  1  
Exp2  2952.23  1  
Exp2  1041.22  1  
Exp2  19731.83  1  
Exp2  10583.63  1  
Exp2  11112.931  1  
Exp2  4801.62  1  
Exp2  1362.75  1  
Exp2  4429.5303  1  
Exp2  9998.24  1  
Exp2  2546.96  1  
Exp2  5831.7803  1  
Exp2  3302.99  1  
Exp2  4168.83  1  
Exp2  22348.31  1  
Exp2  3746.9702  1  
Exp2  12745.86  1  
Exp2  3406.48  1  
Exp2  2964.87  1  
Exp2  6395.8403  1  
Exp2  8596.78  1  
Exp2  1962.3601  1  
Exp2  2922.21  1  
Exp2  19513.791  1  
Exp2  8012.18  1  
Exp2  10751.9  1  
Exp2  6609.14  1  
Exp2  20691.68  1  
Exp2  2282.31  1  
Exp2  2196.2  1  
Exp2  4394.77  1  
Exp2  9058.141  1  
Exp2  3185.28  1  
Exp2  11137.42  1  
Exp2  1780.66  1  
Exp2  5251.1304  1  
Exp2  28018.14  1  
Exp2  2321.81  1  
Exp2  7682.75  1  
Exp2  12194.44  1  
Exp2  3340.12  1  
Exp2  6560.16  1  
Exp2  12882.53  1  
Exp2  3180.54  1  
Exp2  108.23  1  
Exp2  3163.9502  1  
Exp2  5911.5703  1  
Exp2  17153.27  1  
Exp2  1445.7001  1  
Exp2  1513.64  1  
Exp2  10651.57  1  
Exp2  7410.99  1  
Exp2  26939.0  1  
Exp2  4806.3604  1  
Exp2  10943.08  1  
Exp2  5355.41  1  
Exp2  1937.87  1  
Exp2  7435.48  1  
Exp2  4649.15  1  
Exp2  23332.65  1  
Exp2  24429.17  1  
Exp2  1244.25  1  
Exp2  14565.23  1  
Exp2  7948.98  1  
Exp2  2904.04  1  
Exp2  10407.46  1  
Exp2  5210.0503  1  
Exp2  3776.99  1  
Exp2  30322.57  1  
Exp2  30579.32  1  
Exp2  18818.59  1  
Exp2  32430.291  1  
Exp2  15785.78  1  
Exp2  6530.14  1  
Exp2  8385.851  1  
Exp2  21255.74  1  
Exp2  33634.25  1  
Exp2  9416.011  1  
Exp2  20374.89  1  
Exp2  9453.141  1  
Exp2  1380.92  1  
Exp2  3022.54  1  
Exp2  12886.48  1  
Exp2  2385.8  1  
Exp2  2951.4402  1  
Exp2  3259.54  1  
Exp2  19640.98  1  
Exp2  4057.4402  1  
Exp2  4333.94  1  
Exp2  5562.39  1  
Exp2  2988.57  1  
Exp2  4435.06  1  
Exp2  11133.471  1  
Exp2  6376.8804  1  
Exp2  17547.48  1  
Exp2  1851.76  1  
Exp2  6005.58  1  
Exp2  3194.76  1  
Exp2  9566.9  1  
Exp2  6297.0903  1  
Exp2  33003.04  1  
Exp2  24437.861  1  
Exp2  3061.25  1  
Exp2  3817.28  1  
Exp2  977.23004  1  
Exp2  2014.5  1  
Exp2  4256.52  1  
Exp2  17007.91  1  
Exp2  10961.25  1  
Exp2  4143.5503  1  
Exp2  7006.5103  1  
Exp2  9718.58  1  
Exp2  3249.27  1  
Exp2  5617.69  1  
Exp2  9873.42  1  
Exp2  3976.86  1  
Exp2  20578.71  1  
Exp2  4631.77  1  
Exp2  1067.29  1  
Exp2  1546.8201  1  
Exp2  4751.85  1  
Exp2  2923.0  1  
Exp2  4000.56  1  
Exp2  526.14  1  
Exp2  3193.1802  1  
Exp2  7012.04  1  
Exp2  3540.78  1  
Exp2  2252.29  1  
Exp2  12629.73  1  
Exp2  1610.81  1  
Exp2  10517.2705  1  
Exp2  2859.8  1  
Exp2  2437.9402  1  
Exp2  36929.34  1  
Exp2  2622.8  1  
Exp2  5738.56  1  
Exp2  40410.87  1  
Exp2  4200.43  1  
Exp2  15945.36  1  
Exp2  4205.96  1  
Exp2  2269.6702  1  
Exp2  11698.32  1  
Exp2  8543.851  1  
Exp2  8056.4204  1  
Exp2  15101.641  1  
Exp2  9489.48  1  
Exp2  18355.65  1  
Exp2  2217.53  1  
Exp2  1256.89  1  
Exp2  4085.8801  1  
Exp2  6304.2  1  
Exp2  30840.021  1  
Exp2  1744.3201  1  
Exp2  1622.66  1  
Exp2  13290.96  1  
Exp2  24905.541  1  
Exp2  4717.8804  1  
Exp2  35835.98  1  
Exp2  25201.791  1  
Exp2  2561.1802  1  
Exp2  4345.79  1  
Exp2  2146.4302  1  
Exp2  3628.4702  1  
Exp2  1160.51  1  
Exp2  3246.9001  1  
Exp2  19876.4  1  
Exp2  6310.52  1  
Exp2  3684.56  1  
Exp2  1959.2001  1  
Exp2  6583.0703  1  
Exp2  4684.7  1  
Exp2  9450.7705  1  
Exp2  5587.67  1  
Exp2  6780.5703  1  
Exp2  4299.18  1  
Exp2  1252.9401  1  
Exp2  5823.0903  1  
Exp2  3218.4602  1  
Exp2  3087.32  1  
Exp2  4237.56  1  
Exp2  11998.5205  1  
Exp2  5475.49  1  
Exp2  16507.84  1  
Exp2  19020.041  1  
Exp2  1682.7001  1  
Exp2  3125.24  1  
Exp2  28579.041  1  
Exp2  1379.3401  1  
Exp2  3056.51  1  
Exp2  4160.93  1  
Exp2  3122.87  1  
Exp2  887.17004  1  
Exp2  28089.24  1  
Exp2  1778.29  1  
Exp2  23886.441  1  
Exp2  4765.2803  1  
Exp2  18628.99  1  
Exp2  18888.9  1  
Exp2  14799.07  1  
Exp2  10465.13  1  
Exp2  4033.74  1  
Exp2  8095.9204  1  
Exp2  6718.16  1  
Exp2  9129.24  1  
Exp2  1430.6901  1  
Exp2  33823.85  1  
Exp2  16623.18  1  
Exp2  3989.5  1  
Exp2  5018.87  1  
Exp2  14450.681  1  
Exp2  3193.97  1  
Exp2  16022.78  1  
Exp2  6519.08  1  
Exp2  4689.44  1  
Exp2  31344.041  1  
Exp2  3195.55  1  
Exp2  17263.08  1  
Exp2  21299.191  1  
Exp2  7804.41  1  
Exp2  5400.44  1  
Exp2  4109.58  1  
Exp2  4428.74  1  
Exp2  7279.06  1  
Exp2  1706.4  1  
Exp2  22204.531  1  
Exp2  21275.49  1  
Exp2  1561.04  1  
Exp2  997.77  1  
Exp2  4352.9  1  
Exp2  15645.16  1  
Exp2  1823.3201  1  
Exp2  12824.07  1  
Exp2  7922.91  1  
Exp2  22911.58  1  
Exp2  4630.19  1  
Exp2  5562.39  1  
Exp2  1862.03  1  
Exp2  856.36005  1  
Exp2  2489.29  1  
Exp2  4582.0  1  
Exp2  10070.92  1  
Exp2  11919.5205  1  
Exp2  21335.531  1  
Exp2  3439.6602  1  
Exp2  4148.29  1  
Exp2  3650.59  1  
Exp2  2834.52  1  
Exp2  16572.621  1  
Exp2  19582.521  1  
Exp2  1279.8  1  
Exp2  5402.02  1  
Exp2  25299.75  1  
Exp2  7658.2603  1  
Exp2  11236.96  1  
Exp2  4986.48  1  
Exp2  18746.701  1  
Exp2  1279.01  1  
Exp2  11756.78  1  
Exp2  8837.73  1  
Exp2  18701.67  1  
Exp2  5704.5903  1  
Exp2  26789.691  1  
Exp2  1847.02  1  
Exp2  4146.71  1  
Exp2  4337.1  1  
Exp2  30051.602  1  
Exp2  13351.0  1  
Exp2  6312.89  1  
Exp2  3818.86  1  
Exp2  12155.73  1  
Exp2  33180.79  1  
Exp2  3680.61  1  
Exp2  22989.791  1  
Exp2  3276.9202  1  
Exp2  11094.761  1  
Exp2  8528.84  1  
Exp2  16394.08  1  
Exp2  18431.49  1  
Exp2  7760.1704  1  
Exp2  5548.17  1  
Exp2  3362.24  1  
Exp2  6922.77  1  
Exp2  2282.31  1  
Exp2  24045.23  1  
Exp2  32605.67  1  
Exp2  1579.2101  1  
Exp2  723.64  1  
Exp2  7542.1304  1  
Exp2  3204.24  1  
Exp2  27093.84  1  
Exp2  2759.47  1  
Exp2  7214.2803  1  
Exp2  8458.53  1  
Exp2  11319.12  1  
Exp2  6914.08  1  
Exp2  14149.69  1  
Exp2  5776.48  1  
Exp2  3968.9602  1  
Exp2  4612.81  1  
Exp2  1636.0901  1  
Exp2  1961.5701  1  
Exp2  5244.02  1  
Exp2  3886.8  1  
Exp2  20785.691  1  
Exp2  27485.682  1  
Exp2  9417.59  1  
Exp2  6519.08  1  
Exp2  30752.33  1  
Exp2  10779.55  1  
Exp2  3322.74  1  
Exp2  1153.4  1  
Exp2  3104.7002  1  
Exp2  1418.8401  1  
Exp2  5193.46  1  
Exp2  12369.82  1  
Exp2  6354.7603  1  
Exp2  6352.39  1  
Exp2  45283.59  1  
Exp2  2897.72  1  
Exp2  3841.77  1  
Exp2  1124.9601  1  
Exp2  5208.47  1  
Exp2  3055.72  1  
Exp2  4242.3003  1  
Exp2  30833.701  1  
Exp2  9476.84  1  
Exp2  16078.08  1  
Exp2  1997.91  1  
Exp2  4150.66  1  
Exp2  3709.84  1  
Exp2  5249.5503  1  
Exp2  17592.51  1  
Exp2  20802.281  1  
Exp2  3302.2002  1  
Exp2  2201.73  1  
Exp2  6165.95  1  
Exp2  5578.19  1  
Exp2  5364.89  1  
Exp2  6875.37  1  
Exp2  3674.29  1  
Exp2  1775.13  1  
Exp2  3882.85  1  
Exp2  1455.9701  1  
Exp2  10879.09  1  
Exp2  8881.971  1  
Exp2  27990.49  1  
Exp2  25693.96  1  
Exp2  3287.98  1  
Exp2  13245.931  1  
Exp2  1414.89  1  
Exp2  25732.67  1  
Exp2  6034.81  1  
Exp2  8108.56  1  
Exp2  9473.681  1  
Exp2  1630.56  1  
Exp2  11199.04  1  
Exp2  5433.62  1  
Exp2  10142.0205  1  
Exp2  1301.92  1  
Exp2  24852.611  1  
Exp2  5233.75  1  
Exp2  5750.41  1  
Exp2  23017.441  1  
Exp2  5250.3403  1  
Exp2  48821.21  1  
Exp2  15455.561  1  
Exp2  9727.2705  1  
Exp2  3583.4402  1  
Exp2  4478.5103  1  
Exp2  3054.1401  1  
Exp2  5455.74  1  
Exp2  12472.5205  1  
Exp2  16795.4  1  
Exp2  664.39  1  
Exp2  6065.62  1  
Exp2  9429.44  1  
Exp2  2200.94  1  
Exp2  3411.22  1  
Exp2  1561.8301  1  
Exp2  4153.0303  1  
Exp2  20221.63  1  
Exp2  12322.42  1  
Exp2  14535.21  1  
Exp2  8596.78  1  
Exp2  1896.0  1  
Exp2  1083.0901  1  
Exp2  2868.49  1  
Exp2  40201.52  1  
Exp2  2689.95  1  
Exp2  2766.58  1  
Exp2  3253.22  1  
Exp2  5591.62  1  
Exp2  4579.63  1  
Exp2  3413.59  1  
Exp2  2674.1501  1  
Exp2  4499.8403  1  
Exp2  5036.25  1  
Exp2  18985.281  1  
Exp2  16586.05  1  
Exp2  13024.73  1  
Exp2  10337.15  1  
Exp2  11811.29  1  
Exp2  14429.351  1  
Exp2  2563.55  1  
Exp2  3713.79  1  
Exp2  4232.0303  1  
Exp2  1323.25  1  
Exp2  3504.4402  1  
Exp2  3747.76  1  
Exp2  3514.7102  1  
Exp2  21696.56  1  
Exp2  6802.69  1  
Exp2  2333.6602  1  
Exp2  2654.4001  1  
Exp2  19836.111  0  
Exp2  9283.29  1  
Exp2  522.19  1  
Exp2  1171.5701  1  
Exp2  1647.9401  1  
Exp2  6127.24  1  
Exp2  4928.81  1  
Exp2  3310.8901  1  
Exp2  3884.4302  1  
Exp2  3460.99  1  
Exp2  3385.9402  1  
Exp2  21274.701  1  
Exp2  4509.3203  1  
Exp2  3472.84  1  
Exp2  9440.5  1  
Exp2  2128.26  1  
Exp2  13996.431  1  
Exp2  2091.1301  1  
Exp2  1077.56  1  
Exp2  885.59  1  
Exp2  15761.29  1  
Exp2  25679.74  1  
Exp2  5173.71  1  
Exp2  6993.87  1  
Exp2  8116.4604  1  
Exp2  3335.3801  1  
Exp2  17542.74  1  
Exp2  3094.4302  1  
Exp2  12919.66  1  
Exp2  8622.851  1  
Exp2  6241.0  1  
Exp2  4397.93  1  
Exp2  6169.1104  1  
Exp2  4474.56  1  
Exp2  3663.23  1  
Exp2  6225.99  1  
Exp2  5292.21  1  
Exp2  12017.48  1  
Exp2  21066.93  1  
Exp2  13930.07  1  
Exp2  12428.28  1  
Exp2  10420.891  1  
Exp2  2797.3901  1  
Exp2  21529.871  1  
Exp2  3093.6401  1  
Exp2  32140.361  1  
Exp2  17363.41  1  
Exp2  1624.24  1  
Exp2  15167.21  1  
Exp2  1598.9601  1  
Exp2  4868.77  1  
Exp2  10186.261  1  
Exp2  3834.6602  1  
Exp2  3878.11  1  
Exp2  4816.6304  1  
Exp2  2219.9001  1  
Exp2  2062.69  1  
Exp2  3246.9001  1  
Exp2  30813.16  1  
Exp2  28285.951  1  
Exp2  5130.2603  1  
Exp2  7841.54  1  
Exp2  6900.6504  1  
Exp2  3436.5  1  
Exp2  6727.64  1  
Exp2  905.34  1  
Exp2  15303.091  1  
Exp2  3843.35  1  
Exp2  31302.17  1  
Exp2  5214.0  1  
Exp2  1903.9  1  
Exp2  6899.0703  1  
Exp2  7350.95  1  
Exp2  10180.73  1  
Exp2  17502.451  1  
Exp2  5903.67  1  
Exp2  6616.25  1  
Exp2  3300.62  1  
Exp2  5277.99  1  
Exp2  4072.4502  1  
Exp2  3286.4001  1  
Exp2  17466.111  1  
Exp2  5774.9004  1  
Exp2  8461.69  1  
Exp2  7735.68  1  
Exp2  2744.46  1  
Exp2  2430.04  1  
Exp2  2035.04  1  
Exp2  26679.88  1  
Exp2  12056.19  1  
Exp2  6086.95  1  
Exp2  2475.86  1  
Exp2  2223.06  1  
Exp2  4150.66  1  
Exp2  4085.8801  1  
Exp2  8428.51  1  
Exp2  27979.432  1  
Exp2  6546.73  1  
Exp2  4212.2803  1  
Exp2  1797.25  1  
Exp2  2843.21  1  
Exp2  2878.76  1  
Exp2  13087.931  1  
Exp2  6707.1  1  
Exp2  4770.02  1  
Exp2  23271.031  1  
Exp2  15855.301  1  
Exp2  6087.74  1  
Exp2  4395.56  1  
Exp2  4288.91  1  
Exp2  5737.77  1  
Exp2  2057.1602  1  
Exp2  3029.6501  1  
Exp2  1947.3501  1  
Exp2  1695.3401  1  
Exp2  2083.23  1  
Exp2  15437.391  1  
Exp2  18170.0  1  
Exp2  2456.9001  1  
Exp2  3641.11  1  
Exp2  1792.51  1  
Exp2  4907.48  1  
Exp2  3310.8901  1  
Exp2  3321.1602  1  
Exp2  3616.62  1  
Exp2  6703.94  1  
Exp2  19776.07  1  
Exp2  20699.58  1  
Exp2  8698.69  1  
Exp2  15957.21  1  
Exp2  1406.99  1  
Exp2  929.04004  1  
Exp2  8112.5103  1  
Exp2  5308.0103  1  
Exp2  10657.891  1  
Exp2  15165.631  1  
Exp2  18364.34  1  
Exp2  1555.51  1  
Exp2  2988.57  1  
Exp2  4657.8403  1  
Exp2  2784.75  1  
Exp2  14566.811  1  
Exp2  4318.14  1  
Exp2  11564.0205  1  
Exp2  6174.64  1  
Exp2  2909.57  1  
Exp2  3233.47  1  
Exp2  4206.75  1  
Exp2  2983.04  1  
Exp2  3806.2202  1  
Exp2  23874.59  1  
Exp2  4045.59  1  
Exp2  4065.34  1  
Exp2  4311.8203  1  
Exp2  12861.99  1  
Exp2  8212.05  1  
Exp2  3633.2102  1  
Exp2  8600.73  1  
Exp2  2954.6  1  
Exp2  22450.22  1  
Exp2  23007.96  1  
Exp2  2075.33  1  
Exp2  4232.8203  1  
Exp2  23642.33  1  
Exp2  2228.59  1  
Exp2  19865.34  1  
Exp2  1503.37  1  
Exp2  2589.62  1  
Exp2  5294.58  1  
Exp2  8219.16  1  
Exp2  3470.4702  1  
Exp2  1328.78  1  
Exp2  3130.77  1  
Exp2  3861.52  1  
Exp2  3932.62  1  
Exp2  6157.2603  1  
Exp2  4979.37  1  
Exp2  15935.881  1  
Exp2  7854.18  1  
Exp2  7023.1  1  
Exp2  17116.93  1  
Exp2  28169.031  1  
Exp2  3254.01  1  
Exp2  3379.62  1  
Exp2  6615.46  1  
Exp2  2952.23  1  
Exp2  3969.75  1  
Exp2  9825.23  1  
Exp2  2303.6401  1  
Exp2  6538.04  1  
Exp2  7419.68  1  
Exp2  2283.8901  1  
Exp2  5988.2  1  
Exp2  1845.4401  1  
Exp2  3279.29  1  
Exp2  4744.74  1  
Exp2  5869.7  1  
Exp2  8698.69  1  
Exp2  8448.26  1  
Exp2  13384.971  1  
Exp2  1141.55  1  
Exp2  1055.4401  1  
Exp2  10458.811  1  
Exp2  39863.402  1  
Exp2  3998.9802  1  
Exp2  14236.591  1  
Exp2  2632.28  1  
Exp2  27266.06  1  
Exp2  14697.16  1  
Exp2  4294.44  1  
Exp2  23352.4  1  
Exp2  18816.22  1  
Exp2  6699.99  1  
Exp2  3423.86  1  
Exp2  18029.38  1  
Exp2  1582.37  1  
Exp2  900.60004  1  
Exp2  21465.09  1  
Exp2  4062.1802  1  
Exp2  23593.352  1  
Exp2  7562.6704  1  
Exp2  576.7  1  
Exp2  2700.22  1  
Exp2  6131.19  1  
Exp2  3203.4502  1  
Exp2  3239.79  1  
Exp2  10695.811  1  
Exp2  6717.37  1  
Exp2  1512.06  1  
Exp2  2762.6301  1  
Exp2  7933.18  1  
Exp2  37888.402  1  
Exp2  7015.2  1  
Exp2  22895.781  1  
Exp2  24844.71  1  
Exp2  5716.44  1  
Exp2  24643.26  1  
Exp2  3951.58  1  
Exp2  1410.15  1  
Exp2  4154.6104  1  
Exp2  1426.74  1  
Exp2  3025.7002  1  
Exp2  3438.08  1  
Exp2  5278.7803  1  
Exp2  7939.5  1  
Exp2  39895.0  1  
Exp2  6406.9004  1  
Exp2  1602.12  1  
Exp2  1600.54  1  
Exp2  2622.01  1  
Exp2  47227.78  1  
Exp2  34223.59  1  
Exp2  12415.641  1  
Exp2  6893.54  1  
Exp2  7063.39  1  
Exp2  1842.28  1  
Exp2  12471.73  1  
Exp2  3044.6602  1  
Exp2  6221.25  1  
Exp2  19871.66  1  
Exp2  3656.12  1  
Exp2  19945.13  1  
Exp2  22524.48  1  
Exp2  6034.02  1  
Exp2  27312.67  1  
Exp2  2048.47  1  
Exp2  68196.75  1  
Exp2  3336.1702  1  
Exp2  1984.4801  1  
Exp2  26829.98  1  
Exp2  24869.99  1  
Exp2  2024.77  1  
Exp2  10974.681  1  
Exp2  5274.83  1  
Exp2  5384.64  1  
Exp2  13323.351  1  
Exp2  6485.9004  1  
Exp2  7264.8403  1  
Exp2  4111.16  1  
Exp2  4573.31  1  
Exp2  904.55005  1  
Exp2  15996.71  1  
Exp2  8411.13  1  
Exp2  2294.95  1  
Exp2  19077.71  1  
Exp2  11794.7  1  
Exp2  1536.55  1  
Exp2  4604.91  1  
Exp2  5037.83  1  
Exp2  2355.78  1  
Exp2  3178.1702  1  
Exp2  7068.9204  1  
Exp2  3276.9202  1  
Exp2  5332.5  1  
Exp2  17876.91  1  
Exp2  1060.18  1  
Exp2  6167.5303  1  
Exp2  5002.2803  1  
Exp2  7012.83  1  
Exp2  4757.3804  1  
Exp2  3345.6501  1  
Exp2  5053.6304  1  
Exp2  58020.76  1  
Exp2  2948.28  1  
Exp2  23824.82  1  
Exp2  2759.47  1  
Exp2  13008.141  1  
Exp2  4794.5103  1  
Exp2  5066.27  1  
Exp2  2922.21  1  
Exp2  6921.1904  1  
Exp2  22235.34  1  
Exp2  1820.9501  1  
Exp2  3744.6  1  
Exp2  3319.58  1  
Exp2  2836.1  1  
Exp2  2785.54  1  
Exp2  2413.45  1  
Exp2  1577.63  1  
Exp2  3144.2002  1  
Exp2  2859.01  1  
Exp2  13026.311  1  
Exp2  7341.47  1  
Exp2  2504.3  1  
Exp2  4376.6  1  
Exp2  2810.82  1  
Exp2  2516.1501  1  
Exp2  22906.84  1  
Exp2  19777.65  1  
Exp2  12511.23  1  
Exp2  3044.6602  1  
Exp2  5280.3604  1  
Exp2  3438.87  1  
Exp2  6585.44  1  
Exp2  5157.12  1  
Exp2  7012.04  1  
Exp2  4712.35  1  
Exp2  5458.9004  1  
Exp2  23243.38  1  
Exp2  21419.271  1  
Exp2  4001.35  1  
Exp2  3283.24  1  
Exp2  7809.9404  1  
Exp2  1411.73  1  
Exp2  9201.13  1  
Exp2  20429.4  1  
Exp2  2856.6401  1  
Exp2  31351.941  1  
Exp2  2419.77  1  
Exp2  16371.96  1  
Exp2  2836.8901  1  
Exp2  1432.27  1  
Exp2  23790.06  1  
Exp2  17413.18  1  
Exp2  7280.64  1  
Exp2  23257.602  1  
Exp2  25682.9  1  
Exp2  7847.0703  1  
Exp2  27605.762  1  
Exp2  9725.69  1  
Exp2  2063.48  1  
Exp2  1929.18  1  
Exp2  25061.96  1  
Exp2  2881.9202  1  
Exp2  3380.4102  1  
Exp2  4470.6104  1  
Exp2  22771.75  1  
Exp2  18783.041  1  
Exp2  21079.57  1  
Exp2  4024.26  1  
Exp2  4918.54  1  
Exp2  5665.0903  1  
Exp2  5803.3403  1  
Exp2  6077.47  1  
Exp2  4168.83  1  
Exp2  2583.3  1  
Exp2  936.94  1  
Exp2  4288.91  1  
Exp2  4287.33  1  
Exp2  7403.0903  1  
Exp2  4032.1602  1  
Exp2  2150.3801  1  
Exp2  39516.59  1  
Exp2  8855.11  1  
Exp2  7151.08  1  
Exp2  3635.58  1  
Exp2  16115.21  1  
Exp2  5240.8604  1  
Exp2  3281.6602  1  
Exp2  23577.55  1  
Exp2  954.32  1  
Exp2  2443.47  1  
Exp2  20936.58  1  
Exp2  13620.391  1  
Exp2  1689.81  1  
Exp2  6752.9204  1  
Exp2  2858.22  1  
Exp2  297.04  1  
Exp2  2746.83  1  
Exp2  3156.05  1  
Exp2  5951.0703  1  
Exp2  14699.53  1  
Exp2  3074.6802  1  
Exp2  1997.91  1  
Exp2  2964.87  1  
Exp2  15337.851  1  
Exp2  4081.1401  1  
Exp2  21711.57  1  
Exp2  3184.49  1  
Exp2  25288.691  1  
Exp2  2804.5  1  
Exp2  18975.01  1  
Exp2  7009.6704  1  
Exp2  3288.77  1  
Exp2  2776.85  1  
Exp2  19227.81  1  
Exp2  8690.0  1  
Exp2  3768.3  1  
Exp2  20907.35  1  
Exp2  13614.86  1  
Exp2  4642.83  1  
Exp2  4241.5103  1  
Exp2  7615.6  1  
Exp2  18176.32  1  
Exp2  1044.38  1  
Exp2  3041.5  1  
Exp2  5301.69  1  
Exp2  6316.8403  1  
Exp2  6173.85  1  
Exp2  4418.47  1  
Exp2  4525.91  1  
Exp2  21339.48  1  
Exp2  3455.4602  1  
Exp2  10468.29  1  
Exp2  27011.682  1  
Exp2  2321.02  1  
Exp2  1451.23  1  
Exp2  3592.1301  1  
Exp2  5603.47  1  
Exp2  16833.32  1  
Exp2  5904.46  1  
Exp2  6351.6  1  
Exp2  15629.36  1  
Exp2  11128.73  1  
Exp2  31046.21  1  
Exp2  3485.48  1  
Exp2  5839.68  1  
Exp2  6459.83  1  
Exp2  2914.31  1  
Exp2  4849.81  1  
Exp2  5718.81  1  
Exp2  2946.7002  1  
Exp2  7677.22  1  
Exp2  3462.57  1  
Exp2  2748.4102  1  
Exp2  6726.85  1  
Exp2  2008.9701  1  
Exp2  9028.91  1  
Exp2  25994.16  1  
Exp2  40184.14  1  
Exp2  3739.86  1  
Exp2  6598.08  1  
Exp2  14839.36  1  
Exp2  2635.4402  1  
Exp2  4902.74  1  
Exp2  14125.2  1  
Exp2  4800.83  1  
Exp2  6157.2603  1  
Exp2  17948.8  1  
Exp2  4728.94  1  
Exp2  3455.4602  1  
Exp2  27329.262  1  
Exp2  22140.541  1  
Exp2  10701.34  1  
Exp2  5582.14  1  
Exp2  4212.2803  1  
Exp2  14201.83  1  
Exp2  3156.05  1  
Exp2  3328.27  1  
Exp2  6338.96  1  
Exp2  7994.0103  1  
Exp2  2292.58  1  
Exp2  13403.141  1  
Exp2  3678.24  1  
Exp2  1790.93  1  
Exp2  18231.621  1  
Exp2  7901.58  1  
Exp2  1070.4501  1  
Exp2  6410.06  1  
Exp2  3596.08  1  
Exp2  2115.62  1  
Exp2  7757.8003  1  
Exp2  3427.81  1  
Exp2  990.66003  1  
Exp2  31924.691  1  
Exp2  20183.71  1  
Exp2  8313.96  1  
Exp2  2929.32  1  
Exp2  6191.23  1  
Exp2  2961.71  1  
Exp2  4412.15  1  
Exp2  21476.15  1  
Exp2  1260.05  1  
Exp2  2812.4001  1  
Exp2  2022.4  1  
Exp2  4225.71  1  
Exp2  7510.5303  1  
Exp2  2364.47  1  
Exp2  2655.98  1  
Exp2  6530.93  1  
Exp2  3369.35  1  
Exp2  7258.52  1  
Exp2  11453.42  1  
Exp2  10074.08  1  
Exp2  4062.1802  1  
Exp2  16700.6  1  
Exp2  3350.3901  1  
Exp2  19995.691  1  
Exp2  11616.16  1  
Exp2  36743.69  1  
Exp2  2814.77  1  
Exp2  3462.57  1  
Exp2  19129.85  1  
Exp2  4342.63  1  
Exp2  17148.531  1  
Exp2  1315.35  1  
Exp2  1803.5701  1  
Exp2  16504.68  1  
Exp2  4899.58  1  
Exp2  1807.52  1  
Exp2  1624.24  1  
Exp2  3043.08  1  
Exp2  22042.58  1  
Exp2  5202.94  1  
Exp2  1380.92  1  
Exp2  1072.03  1  
Exp2  4933.5503  1  
Exp2  1371.4401  1  
Exp2  9791.261  1  
Exp2  4520.38  1  
Exp2  16571.041  1  
Exp2  5108.14  1  
Exp2  1008.83  1  
Exp2  20126.041  1  
Exp2  6094.85  1  
Exp2  18576.85  1  
Exp2  15831.601  1  
Exp2  29243.432  1  
Exp2  16257.41  1  
Exp2  1594.2201  1  
Exp2  1175.52  1  
Exp2  5252.71  1  
Exp2  3177.3801  1  
Exp2  13330.46  1  
Exp2  2418.1902  1  
Exp3  9066.83  1  
Exp3  18232.41  1  
Exp3  16349.841  1  
Exp3  41494.75  1  
Exp3  8127.52  1  
Exp3  4732.1  1  
Exp3  3910.5  1  
Exp3  1232.4  1  
Exp3  2417.4001  1  
Exp3  3540.78  1  
Exp3  16483.35  1  
Exp3  2403.97  1  
Exp3  5680.1  1  
Exp3  6588.6  1  
Exp3  13922.96  1  
Exp3  1718.25  1  
Exp3  3654.54  1  
Exp3  8253.13  1  
Exp3  8498.03  1  
Exp3  1222.92  1  
Exp3  4035.32  1  
Exp3  22294.59  1  
Exp3  6582.2803  1  
Exp3  24112.38  1  
Exp3  5489.71  1  
Exp3  22769.38  1  
Exp3  5754.3604  1  
Exp3  1113.11  1  
Exp3  2096.6602  1  
Exp3  6897.49  1  
Exp3  1383.29  1  
Exp3  2956.1802  1  
Exp3  31848.06  1  
Exp3  1301.92  1  
Exp3  29924.41  1  
Exp3  12279.761  1  
Exp3  8729.5  1  
Exp3  14453.841  1  
Exp3  16023.57  1  
Exp3  3751.7102  1  
Exp3  6385.5703  1  
Exp3  2836.1  1  
Exp3  4102.47  1  
Exp3  11736.24  1  
Exp3  4566.2  1  
Exp3  18072.83  1  
Exp3  2375.53  1  
Exp3  3565.27  1  
Exp3  10040.9  1  
Exp3  9961.11  1  
Exp3  1301.13  1  
Exp3  3442.82  1  
Exp3  3555.0  1  
Exp3  18577.64  1  
Exp3  5430.46  1  
Exp3  40507.25  1  
Exp3  26960.33  1  
Exp3  3720.11  1  
Exp3  16394.871  1  
Exp3  14325.86  1  
Exp3  5526.0503  1  
Exp3  26506.08  1  
Exp3  4839.54  1  
Exp3  5364.89  1  
Exp3  4149.87  1  
Exp3  2832.1501  1  
Exp3  2390.54  1  
Exp3  4452.44  1  
Exp3  8833.78  1  
Exp3  1994.75  1  
Exp3  1852.55  1  
Exp3  2528.79  1  
Exp3  3149.73  1  
Exp3  10468.29  1  
Exp3  3037.55  1  
Exp3  2540.6401  1  
Exp3  14692.42  1  
Exp3  5754.3604  1  
Exp3  2722.34  1  
Exp3  3691.6702  1  
Exp3  4349.74  1  
Exp3  1748.27  1  
Exp3  4735.2603  1  
Exp3  21216.24  1  
Exp3  13998.011  1  
Exp3  2400.02  1  
Exp3  16228.971  1  
Exp3  9053.4  1  
Exp3  2376.32  1  
Exp3  8062.74  1  
Exp3  27541.771  1  
Exp3  21297.611  1  
Exp3  1606.0701  1  
Exp3  13462.391  1  
Exp3  4333.94  1  
Exp3  9140.3  1  
Exp3  2205.6802  1  
Exp3  2346.3  1  
Exp3  3645.06  1  
Exp3  4307.08  1  
Exp3  2452.1602  1  
Exp3  18062.56  1  
Exp3  28519.0  1  
Exp3  3289.56  1  
Exp3  24677.23  1  
Exp3  19694.701  1  
Exp3  1868.3501  1  
Exp3  5764.6304  1  
Exp3  1986.8501  1  
Exp3  24555.57  1  
Exp3  5542.64  1  
Exp3  31914.42  1  
Exp3  6152.52  1  
Exp3  3417.54  1  
Exp3  2881.9202  1  
Exp3  5812.0303  1  
Exp3  4585.16  1  
Exp3  4401.0903  1  
Exp3  11831.83  1  
Exp3  643.85004  1  
Exp3  936.15  1  
Exp3  3346.4402  1  
Exp3  5558.44  1  
Exp3  4895.6304  1  
Exp3  14810.131  1  
Exp3  3718.53  1  
Exp3  6222.83  1  
Exp3  9864.73  1  
Exp3  3144.2002  1  
Exp3  14839.36  1  
Exp3  4044.8  1  
Exp3  7787.0303  1  
Exp3  2217.53  1  
Exp3  9597.71  1  
Exp3  1247.41  1  
Exp3  15662.54  1  
Exp3  7305.1304  1  
Exp3  2890.61  1  
Exp3  32616.73  1  
Exp3  2881.1301  1  
Exp3  5467.5903  1  
Exp3  2597.52  1  
Exp3  1444.91  1  
Exp3  4641.25  1  
Exp3  10877.511  1  
Exp3  13947.45  1  
Exp3  1707.1901  1  
Exp3  3415.9602  1  
Exp3  1598.17  1  
Exp3  1281.38  1  
Exp3  1330.36  1  
Exp3  1689.02  1  
Exp3  1240.3  1  
Exp3  1876.25  1  
Exp3  10988.11  1  
Exp3  2439.52  1  
Exp3  5635.0703  1  
Exp3  11648.551  1  
Exp3  24965.58  1  
Exp3  11858.69  1  
Exp3  3643.48  1  
Exp3  7167.6704  1  
Exp3  4944.6104  1  
Exp3  5794.6504  1  
Exp3  6287.6104  1  
Exp3  4076.4001  1  
Exp3  12017.48  1  
Exp3  845.30005  1  
Exp3  3821.2302  1  
Exp3  1620.29  1  
Exp3  2952.23  1  
Exp3  24448.13  1  
Exp3  2653.61  1  
Exp3  1765.65  1  
Exp3  9938.99  1  
Exp3  10936.761  1  
Exp3  3035.97  1  
Exp3  12879.37  1  
Exp3  4458.7603  1  
Exp3  7275.9004  1  
Exp3  26309.371  1  
Exp3  3242.1602  1  
Exp3  75422.09  1  
Exp3  2862.96  1  
Exp3  1197.64  1  
Exp3  9586.65  1  
Exp3  2906.4102  1  
Exp3  3417.54  1  
Exp3  10059.07  1  
Exp3  18120.23  1  
Exp3  2909.57  1  
Exp3  24628.25  1  
Exp3  3057.3  1  
Exp3  2719.1802  1  
Exp3  1582.37  1  
Exp3  4301.5503  1  
Exp3  11557.7  1  
Exp3  25524.111  1  
Exp3  11042.62  1  
Exp3  2558.81  1  
Exp3  19116.42  1  
Exp3  3276.1301  1  
Exp3  3126.03  1  
Exp3  902.18005  1  
Exp3  3773.04  1  
Exp3  3731.9602  1  
Exp3  6324.74  1  
Exp3  12192.07  1  
Exp3  5071.8003  1  
Exp3  6651.0103  1  
Exp3  2903.25  1  
Exp3  1389.61  1  
Exp3  2993.31  1  
Exp3  2848.74  1  
Exp3  8239.7  1  
Exp3  6789.2603  1  
Exp3  5793.8604  1  
Exp3  3328.27  1  
Exp3  6390.31  1  
Exp3  11183.24  1  
Exp3  2034.25  1  
Exp3  2170.1301  1  
Exp3  22026.781  1  
Exp3  6445.6104  1  
Exp3  6803.48  1  
Exp3  23677.09  1  
Exp3  6567.27  1  
Exp3  12210.24  1  
Exp3  1999.4901  1  
Exp3  3942.8901  1  
Exp3  21505.38  1  
Exp3  2219.11  1  
Exp3  5416.24  1  
Exp3  944.84  1  
Exp3  1933.13  1  
Exp3  2704.96  1  
Exp3  1474.93  1  
Exp3  8432.46  1  
Exp3  4865.6104  1  
Exp3  3155.26  1  
Exp3  17715.75  1  
Exp3  9059.721  1  
Exp3  2414.24  1  
Exp3  5591.62  1  
Exp3  3364.61  1  
Exp3  2085.6  1  
Exp3  5609.0  1  
Exp3  2684.4202  1  
Exp3  2877.1802  1  
Exp3  10410.62  1  
Exp3  955.9  1  
Exp3  30508.22  1  
Exp3  2809.24  1  
Exp3  3701.9402  1  
Exp3  18185.01  1  
Exp3  5648.5  1  
Exp3  5115.25  1  
Exp3  2906.4102  1  
Exp3  3361.4502  1  
Exp3  2283.8901  1  
Exp3  2234.12  1  
Exp3  1585.53  1  
Exp3  6326.3203  1  
Exp3  2779.22  1  
Exp3  3494.9602  1  
Exp3  3250.06  1  
Exp3  270.97  1  
Exp3  21247.05  1  
Exp3  3092.85  1  
Exp3  2202.52  1  
Exp3  1617.92  1  
Exp3  2642.55  1  
Exp3  6876.95  1  
Exp3  2988.57  1  
Exp3  4055.86  1  
Exp3  1517.5901  1  
Exp3  3995.82  1  
Exp3  2697.06  1  
Exp3  9587.44  1  
Exp3  4815.8403  1  
Exp3  3732.75  1  
Exp3  4359.22  1  
Exp3  6587.81  1  
Exp3  3957.11  1  
Exp3  23981.24  1  
Exp3  14873.33  1  
Exp3  1044.38  1  
Exp3  3473.6301  1  
Exp3  24572.16  1  
Exp3  3106.28  1  
Exp3  12707.15  1  
Exp3  5200.5703  1  
Exp3  415.54  1  
Exp3  2086.3901  1  
Exp3  2674.1501  1  
Exp3  6763.98  1  
Exp3  3987.1301  1  
Exp3  1489.9401  1  
Exp3  8108.56  1  
Exp3  2926.9502  1  
Exp3  35914.98  1  
Exp3  3686.1401  1  
Exp3  3694.04  1  
Exp3  5599.52  1  
Exp3  2176.45  1  
Exp3  9191.65  1  
Exp3  3596.87  1  
Exp3  2359.73  1  
Exp3  9090.53  1  
Exp3  16025.94  1  
Exp3  14949.96  1  
Exp3  7289.33  1  
Exp3  3985.55  1  
Exp3  1582.37  1  
Exp3  1396.7201  1  
Exp3  24557.15  1  
Exp3  4226.5  1  
Exp3  2701.8  1  
Exp3  9260.38  1  
Exp3  7695.39  1  
Exp3  16279.53  1  
Exp3  7110.0  1  
Exp3  2411.87  1  
Exp3  2260.98  1  
Exp3  2475.86  1  
Exp3  3510.76  1  
Exp3  5133.42  1  
Exp3  18122.6  1  
Exp3  2384.22  1  
Exp3  18594.23  1  
Exp3  6749.7603  1  
Exp3  15793.681  1  
Exp3  55200.46  1  
Exp3  4594.64  1  
Exp3  507.97  1  
Exp3  15442.921  1  
Exp3  5470.75  1  
Exp3  16593.951  1  
Exp3  4524.33  1  
Exp3  7838.3804  1  
Exp3  4352.9  1  
Exp3  24113.96  1  
Exp3  15152.99  1  
Exp3  4094.57  1  
Exp3  25121.21  1  
Exp3  7781.5  1  
Exp3  1944.9801  1  
Exp3  2090.34  1  
Exp3  4457.18  1  
Exp3  3765.9302  1  
Exp3  13378.65  1  
Exp3  1909.43  1  
Exp3  4539.3403  1  
Exp3  3189.23  1  
Exp3  7418.89  1  
Exp3  40515.94  1  
Exp3  2339.1902  1  
Exp3  4017.9402  1  
Exp3  4693.39  1  
Exp3  4398.72  1  
Exp3  5406.7603  1  
Exp3  890.33  1  
Exp3  4565.41  1  
Exp3  1667.6901  1  
Exp3  4520.38  1  
Exp3  1941.8201  1  
Exp3  5743.3003  1  
Exp3  3079.4202  1  
Exp3  12895.17  1  
Exp3  22180.041  1  
Exp3  1523.91  1  
Exp3  2946.7002  1  
Exp3  15798.421  1  
Exp3  2369.21  1  
Exp3  26689.361  1  
Exp3  10334.78  1  
Exp3  1955.25  1  
Exp3  1912.5901  1  
Exp3  5428.8804  1  
Exp3  2691.53  1  
Exp3  5563.18  1  
Exp3  2362.1  1  
Exp3  5264.56  1  
Exp3  1932.3401  1  
Exp3  1884.15  1  
Exp3  3613.4602  1  
Exp3  5299.3203  1  
Exp3  5538.69  1  
Exp3  3626.1  1  
Exp3  12783.78  1  
Exp3  31862.281  1  
Exp3  2421.35  1  
Exp3  5753.5703  1  
Exp3  5074.96  1  
Exp3  2264.9302  1  
Exp3  30738.9  1  
Exp3  17124.041  1  
Exp3  31570.771  1  
Exp3  1004.88  1  
Exp3  1809.89  1  
Exp3  10014.04  1  
Exp3  16608.96  1  
Exp3  8321.07  1  
Exp3  9092.9  1  
Exp3  15013.95  1  
Exp3  9918.45  1  
Exp3  2207.26  1  
Exp3  8332.13  1  
Exp3  14959.44  1  
Exp3  6481.16  1  
Exp3  2825.83  1  
Exp3  2718.3901  1  
Exp3  3500.49  1  
Exp3  2352.62  1  
Exp3  3450.7202  1  
Exp3  3174.22  1  
Exp3  1643.99  1  
Exp3  2453.74  1  
Exp3  7357.27  1  
Exp3  5372.0  1  
Exp3  1284.54  1  
Exp3  11596.41  1  
Exp3  6696.83  1  
Exp3  1561.04  1  
Exp3  6881.6904  1  
Exp3  4276.27  1  
Exp3  3336.1702  1  
Exp3  2965.6602  1  
Exp3  2250.71  1  
Exp3  2591.2  1  
Exp3  16111.261  1  
Exp3  1931.55  1  
Exp3  2936.4302  1  
Exp3  27813.531  1  
Exp3  1271.11  1  
Exp3  2820.3  1  
Exp3  1927.6001  1  
Exp3  2519.31  1  
Exp3  6382.41  1  
Exp3  5007.02  1  
Exp3  25139.38  1  
Exp3  5966.08  1  
Exp3  2006.6001  1  
Exp3  1707.1901  1  
Exp3  671.5  1  
Exp3  2510.62  1  
Exp3  16658.73  1  
Exp3  2008.9701  1  
Exp3  5612.95  1  
Exp3  2712.86  1  
Exp3  4597.8003  1  
Exp3  3667.1802  1  
Exp3  3468.8901  1  
Exp3  6215.72  1  
Exp3  2771.32  1  
Exp3  24243.521  1  
Exp3  6889.5903  1  
Exp3  1232.4  1  
Exp3  4887.73  1  
Exp3  4885.3604  1  
Exp3  3001.21  1  
Exp3  3320.37  1  
Exp3  7493.9404  1  
Exp3  3216.8801  1  
Exp3  2509.83  1  
Exp3  4190.16  1  
Exp3  7056.2803  1  
Exp3  19445.85  1  
Exp3  13983.79  1  
Exp3  30799.73  1  
Exp3  9580.33  1  
Exp3  40640.76  1  
Exp3  15314.15  1  
Exp3  4404.25  1  
Exp3  3039.9202  1  
Exp3  13946.66  1  
Exp3  2101.4001  1  
Exp3  2515.36  1  
Exp3  1142.3401  1  
Exp3  20290.361  1  
Exp3  1737.2101  1  
Exp3  5160.2803  1  
Exp3  2860.59  1  
Exp3  12123.34  1  
Exp3  5254.29  1  
Exp3  7994.8003  1  
Exp3  9717.0  1  
Exp3  13346.261  1  
Exp3  5421.77  1  
Exp3  6223.62  1  
Exp3  6135.93  1  
Exp3  504.81003  1  
Exp3  2378.6902  1  
Exp3  1550.77  1  
Exp3  352.34  1  
Exp3  3906.55  1  
Exp3  3223.99  1  
Exp3  41131.35  1  
Exp3  20869.43  1  
Exp3  810.54004  1  
Exp3  5317.49  1  
Exp3  1786.1901  1  
Exp3  4130.12  1  
Exp3  2121.1501  1  
Exp3  2762.6301  1  
Exp3  29436.191  1  
Exp3  4386.87  1  
Exp3  23059.31  1  
Exp3  27882.262  1  
Exp3  4151.45  1  
Exp3  6981.23  1  
Exp3  25297.38  1  
Exp3  5203.73  1  
Exp3  1308.24  1  
Exp3  27230.51  1  
Exp3  3739.07  1  
Exp3  11145.32  1  
Exp3  14735.08  1  
Exp3  4044.01  1  
Exp3  1967.1001  1  
Exp3  21348.96  1  
Exp3  1711.93  1  
Exp3  25458.541  1  
Exp3  6921.1904  1  
Exp3  12118.601  1  
Exp3  5399.6504  1  
Exp3  5252.71  1  
Exp3  1682.7001  1  
Exp3  6286.0303  1  
Exp3  24185.852  1  
Exp3  8724.76  1  
Exp3  4674.43  1  
Exp3  1664.53  1  
Exp3  13338.36  1  
Exp3  10799.301  1  
Exp3  5696.69  1  
Exp3  5713.2803  1  
Exp3  1543.66  1  
Exp3  2536.6902  1  
Exp3  2194.62  1  
Exp3  3498.12  1  
Exp3  1316.93  1  
Exp3  11833.41  1  
Exp3  3570.01  1  
Exp3  3488.6401  1  
Exp3  13522.431  1  
Exp3  7622.7104  1  
Exp3  14183.66  1  
Exp3  17918.781  1  
Exp3  608.3  1  
Exp3  2241.23  1  
Exp3  2589.62  1  
Exp3  20853.63  1  
Exp3  2851.9001  1  
Exp3  3417.54  1  
Exp3  10140.44  1  
Exp3  8984.67  1  
Exp3  7327.25  1  
Exp3  1482.04  1  
Exp3  2659.1401  1  
Exp3  4257.31  1  
Exp3  2275.2  1  
Exp3  1630.56  1  
Exp3  3165.53  1  
Exp3  1967.1001  1  
Exp3  2830.57  1  
Exp3  4258.89  1  
Exp3  4907.48  1  
Exp3  2777.6401  1  
Exp3  6699.2  1  
Exp3  2190.6702  1  
Exp3  12632.891  1  
Exp3  4600.96  1  
Exp3  11368.891  1  
Exp3  1812.26  1  
Exp3  23058.521  1  
Exp3  6779.7803  1  
Exp3  8340.03  1  
Exp3  3083.37  1  
Exp3  3163.9502  1  
Exp3  2715.23  1  
Exp3  31366.951  1  
Exp3  970.12006  1  
Exp3  8468.01  1  
Exp3  6137.5103  1  
Exp3  16225.0205  1  
Exp3  7053.12  1  
Exp3  8058.79  1  
Exp3  22622.441  1  
Exp3  23569.65  1  
Exp3  1720.62  1  
Exp3  2089.55  1  
Exp3  8904.88  1  
Exp3  33689.55  1  
Exp3  3830.7102  1  
Exp3  9893.96  1  
Exp3  17370.52  1  
Exp3  27262.9  1  
Exp3  1361.17  1  
Exp3  3951.58  1  
Exp3  19701.021  1  
Exp3  17476.38  1  
Exp3  6959.9004  1  
Exp3  6130.4004  1  
Exp3  3468.8901  1  
Exp3  15218.561  1  
Exp3  3526.56  1  
Exp3  9772.3  1  
Exp3  23400.59  1  
Exp3  1775.13  1  
Exp3  2957.76  1  
Exp3  2208.84  1  
Exp3  2239.6501  1  
Exp3  5596.3604  1  
Exp3  3080.2102  1  
Exp3  22925.8  1  
Exp3  9467.36  1  
Exp3  1895.2101  1  
Exp3  24335.951  1  
Exp3  7527.12  1  
Exp3  16601.85  1  
Exp3  9619.04  1  
Exp3  5408.3403  1  
Exp3  6758.45  1  
Exp3  6570.43  1  
Exp3  5769.37  1  
Exp3  5811.24  1  
Exp3  2566.71  1  
Exp3  9416.011  1  
Exp3  1662.16  1  
Exp3  2898.51  1  
Exp3  7469.45  1  
Exp3  21662.59  1  
Exp3  1539.7101  1  
Exp3  3416.75  1  
Exp3  2733.4001  1  
Exp3  1629.77  1  
Exp3  1878.62  1  
Exp3  2904.83  1  
Exp3  1973.42  1  
Exp3  15745.49  1  
Exp3  20293.521  1  
Exp3  8795.07  1  
Exp3  948.79004  1  
Exp3  13550.08  1  
Exp3  2650.45  1  
Exp3  3446.77  1  
Exp3  2131.4202  1  
Exp3  3190.81  1  
Exp3  2624.3801  1  
Exp3  7354.9004  1  
Exp3  7591.9004  1  
Exp3  2414.24  1  
Exp3  3743.02  1  
Exp3  1969.4701  1  
Exp3  1692.9701  1  
Exp3  609.09  1  
Exp3  2689.95  1  
Exp3  5234.54  1  
Exp3  4611.23  1  
Exp3  3348.02  1  
Exp3  2716.81  1  
Exp3  2865.33  1  
Exp3  23858.791  1  
Exp3  4047.1702  1  
Exp3  1981.3201  1  
Exp3  29219.73  1  
Exp3  21149.88  1  
Exp3  3794.37  1  
Exp3  12266.33  1  
Exp3  3452.3  1  
Exp3  30016.84  1  
Exp3  7741.2104  1  
Exp3  6282.08  1  
Exp3  1510.48  1  
Exp3  4715.5103  1  
Exp3  1504.16  1  
Exp3  2048.47  1  
Exp3  8781.641  1  
Exp3  10019.57  1  
Exp3  4014.78  1  
Exp3  14115.721  1  
Exp3  8061.95  1  
Exp3  9266.7  1  
Exp3  1679.54  1  
Exp3  19110.89  1  
Exp3  4983.3203  1  
Exp3  5487.3403  1  
Exp3  3885.2202  1  
Exp3  4928.02  1  
Exp3  14802.23  1  
Exp3  63361.16  1  
Exp3  4240.72  1  
Exp3  5193.46  1  
Exp3  1615.55  1  
Exp3  3382.78  1  
Exp3  7837.5903  1  
Exp3  3879.6902  1  
Exp3  15412.9  1  
Exp3  1482.04  1  
Exp3  6339.75  1  
Exp3  8625.221  1  
Exp3  2156.7  1  
Exp3  631.21  1  
Exp3  16018.04  1  
Exp3  4806.3604  1  
Exp3  6327.1104  1  
Exp3  23758.46  1  
Exp3  4108.79  1  
Exp3  2388.1702  1  
Exp3  4159.35  1  
Exp3  7989.27  1  
Exp3  3517.87  1  
Exp3  1854.92  1  
Exp3  5770.95  1  
Exp3  2790.28  1  
Exp3  3438.08  1  
Exp3  6943.31  1  
Exp3  8133.8403  1  
Exp3  3293.51  1  
Exp3  2998.84  1  
Exp3  12624.2  1  
Exp3  15088.21  1  
Exp3  14108.61  1  
Exp3  3549.4702  1  
Exp3  6740.2803  1  
Exp3  1002.51  1  
Exp3  5439.94  1  
Exp3  17795.541  1  
Exp3  9788.101  1  
Exp3  6334.22  1  
Exp3  3506.81  1  
Exp3  1598.17  1  
Exp3  19220.701  1  
Exp3  6901.4404  1  
Exp3  1050.7001  1  
Exp3  3115.76  1  
Exp3  2017.66  1  
Exp3  4439.0103  1  
Exp3  19702.6  1  
Exp3  7735.68  1  
Exp3  35189.76  1  
Exp3  2133.79  1  
Exp3  3159.2102  1  
Exp3  10074.08  1  
Exp3  3739.86  1  
Exp3  5330.1304  1  
Exp3  3060.4602  1  
Exp3  2594.36  1  
Exp3  34763.16  1  
Exp3  36464.82  1  
Exp3  4911.43  1  
Exp3  7866.8203  1  
Exp3  3932.62  1  
Exp3  5934.48  1  
Exp3  15273.07  1  
Exp3  23782.951  1  
Exp3  7236.4004  1  
Exp3  1721.41  1  
Exp3  20827.56  1  
Exp3  4998.33  1  
Exp3  2268.8801  1  
Exp3  2001.8601  1  
Exp3  11690.42  1  
Exp3  26139.521  1  
Exp3  1791.7201  1  
Exp3  2230.1702  1  
Exp3  4821.37  1  
Exp3  1151.03  1  
Exp3  3815.7002  1  
Exp3  3981.6  1  
Exp3  3751.7102  1  
Exp3  764.72003  1  
Exp3  2393.7  1  
Exp3  22476.291  1  
Exp3  2490.87  1  
Exp3  1776.7101  1  
Exp3  3505.23  1  
Exp3  5430.46  1  
Exp3  2972.77  1  
Exp3  7443.3804  1  
Exp3  17635.96  1  
Exp3  5132.6304  1  
Exp3  3892.33  1  
Exp3  9807.851  1  
Exp3  4744.74  1  
Exp3  6038.7603  1  
Exp3  9118.971  1  
Exp3  3761.1902  1  
Exp3  6038.7603  1  
Exp3  3386.73  1  
Exp3  10404.3  1  
Exp3  6386.3604  1  
Exp3  4634.93  1  
Exp3  2013.7101  1  
Exp3  26185.34  1  
Exp3  5495.24  1  
Exp3  3326.6902  1  
Exp3  12730.061  1  
Exp3  6606.77  1  
Exp3  19253.09  1  
Exp3  4596.22  1  
Exp3  4425.58  1  
Exp3  4529.8604  1  
Exp3  20769.1  1  
Exp3  1918.12  1  
Exp3  3534.4602  1  
Exp3  15486.37  1  
Exp3  1848.6001  1  
Exp3  3107.07  1  
Exp3  3873.37  1  
Exp3  2225.4302  1  
Exp3  15043.971  1  
Exp3  4620.71  1  
Exp3  2620.4302  1  
Exp3  1818.5801  1  
Exp3  4867.98  1  
Exp3  3131.56  1  
Exp3  2039.78  1  
Exp3  3324.32  1  
Exp3  8091.97  1  
Exp3  3863.8901  1  
Exp3  2046.1001  1  
Exp3  5232.96  1  
Exp3  2750.78  1  
Exp3  3457.04  1  
Exp3  3408.06  1  
Exp3  19212.01  1  
Exp3  1506.53  1  
Exp3  5612.95  1  
Exp3  1170.78  1  
Exp3  7481.3003  1  
Exp3  2640.1802  1  
Exp3  5159.49  1  
Exp3  3097.59  1  
Exp3  5898.93  1  
Exp3  3410.4302  1  
Exp3  11981.141  1  
Exp3  20867.06  1  
Exp3  4815.8403  1  
Exp3  6146.2  1  
Exp3  1921.28  1  
Exp3  1843.8601  1  
Exp3  1296.39  1  
Exp3  6998.6104  1  
Exp3  5124.73  1  
Exp3  15780.25  1  
Exp3  1199.2201  1  
Exp3  3611.8801  1  
Exp3  487.43002  1  
Exp3  1566.5701  1  
Exp3  13763.381  1  
Exp3  5934.48  1  
Exp3  32738.39  1  
Exp3  13092.67  1  
Exp3  4215.44  1  
Exp3  3171.06  1  
Exp3  2759.47  1  
Exp3  3472.05  1  
Exp3  2455.32  1  
Exp3  2208.05  1  
Exp3  1864.4  1  
Exp3  23463.791  1  
Exp3  22235.34  1  
Exp3  3813.33  1  
Exp3  7666.16  1  
Exp3  3029.6501  1  
Exp3  5625.5903  1  
Exp3  9024.96  1  
Exp3  22510.26  1  
Exp3  3449.9302  1  
Exp3  3814.9102  1  
Exp3  3788.05  1  
Exp3  20123.67  1  
Exp3  4035.32  1  
Exp3  714.16003  1  
Exp3  3779.36  1  
Exp3  1700.87  1  
Exp3  4737.6304  1  
Exp3  19665.47  1  
Exp3  1892.05  1  
Exp3  2490.87  1  
Exp3  4173.5703  1  
Exp3  6733.1704  1  
Exp3  860.31  1  
Exp3  30377.08  1  
Exp3  3283.24  1  
Exp3  3045.4502  1  
Exp3  3197.9202  1  
Exp3  9809.431  1  
Exp3  1842.28  1  
Exp3  1636.0901  1  
Exp3  2342.35  1  
Exp3  3469.6802  1  
Exp3  3738.28  1  
Exp3  3250.06  1  
Exp3  5680.1  1  
Exp3  4619.13  1  
Exp3  4273.1104  1  
Exp3  12374.561  1  
Exp3  11263.03  1  
Exp3  13317.82  1  
Exp3  2527.21  1  
Exp3  891.12  1  
Exp3  2138.53  1  
Exp3  6997.0303  1  
Exp3  4096.94  1  
Exp3  1448.86  1  
Exp3  3274.55  1  
Exp3  5549.75  1  
Exp3  8208.101  1  
Exp3  2018.4501  1  
Exp3  8133.8403  1  
Exp3  6809.8003  1  
Exp3  1233.98  1  
Exp3  4880.62  1  
Exp3  5007.02  1  
Exp3  6935.41  1  
Exp3  1453.6001  1  
Exp3  5716.44  1  
Exp3  17843.73  1  
Exp3  8033.5103  1  
Exp3  14861.48  1  
Exp3  2442.6802  1  
Exp3  17229.9  1  
Exp3  1494.68  1  
Exp3  26657.76  1  
Exp3  2828.2002  1  
Exp3  2444.26  1  
Exp3  2324.1802  1  
Exp3  3496.54  1  
Exp3  4540.92  1  
Exp3  4089.83  1  
Exp3  4626.24  1  
Exp3  17045.83  1  
Exp3  11760.73  1  
Exp3  9246.16  1  
Exp3  3939.7302  1  
Exp3  18353.281  1  
Exp3  10258.94  1  
Exp3  5289.8403  1  
Exp3  17394.22  1  
Exp3  5697.48  1  
Exp3  4476.93  1  
Exp3  1326.41  1  
Exp3  25244.451  1  
Exp3  2317.07  1  
Exp3  9563.74  1  
Exp3  996.19  1  
Exp3  7427.58  1  
Exp3  2142.48  1  
Exp3  5357.7803  1  
Exp3  5588.46  1  
Exp3  3983.1802  1  
Exp3  9224.04  1  
Exp3  4273.9  1  
Exp3  2378.6902  1  
Exp3  1726.9401  1  
Exp3  4471.4  1  
Exp3  613.83  1  
Exp3  3484.6902  1  
Exp3  3048.61  1  
Exp3  4262.0503  1  
Exp3  2639.3901  1  
Exp3  6012.69  1  
Exp3  17322.33  1  
Exp3  8252.34  1  
Exp3  3245.32  1  
Exp3  7554.77  1  
Exp3  28440.0  1  
Exp3  1343.79  1  
Exp3  2449.0  1  
Exp3  2071.3801  1  
Exp3  3330.6401  1  
Exp3  6832.71  1  
Exp3  2670.99  1  
Exp3  7734.89  1  
Exp3  2178.03  1  
Exp3  26890.021  1  
Exp3  4335.52  1  
Exp3  3051.77  1  
Exp3  10752.69  1  
Exp3  9659.33  1  
Exp3  3070.73  1  
Exp3  8555.7  1  
Exp3  11282.78  1  
Exp3  25348.73  1  
Exp3  970.12006  1  
Exp3  12053.03  1  
Exp3  1598.9601  1  
Exp3  2629.9102  1  
Exp3  4663.37  1  
Exp3  1219.76  1  
Exp3  22069.441  1  
Exp3  5436.7803  1  
Exp3  3728.8  1  
Exp3  2077.7  1  
Exp3  13591.95  1  
Exp3  23229.951  1  
Exp3  5907.62  1  
Exp3  6478.0  1  
Exp3  3197.1301  1  
Exp3  1362.75  1  
Exp3  8200.2  1  
Exp3  9505.28  1  
Exp3  2470.33  1  
Exp3  6150.94  1  
Exp3  1471.77  1  
Exp3  619.36005  1  
Exp3  1949.7201  1  
Exp3  304.94  1  
Exp3  3065.99  1  
Exp3  32600.932  1  
Exp3  2361.31  1  
Exp3  8942.8  1  
Exp3  12384.83  1  
Exp3  1645.5701  1  
Exp3  1331.15  1  
Exp3  6328.69  1  
Exp3  3740.6501  1  
Exp3  596.45  1  
Exp3  18125.76  1  
Exp3  16018.04  1  
Exp3  1220.55  1  
Exp3  2228.59  1  
Exp3  4006.8801  1  
Exp3  5180.0303  1  
Exp3  18419.64  1  
Exp3  1884.9401  1  
Exp3  17729.18  1  
Exp3  4134.8604  1  
Exp3  16537.861  1  
Exp3  1854.13  1  
Exp3  1978.16  1  
Exp3  13832.9  1  
Exp3  14283.2  1  
Exp3  1324.04  1  
Exp3  3560.53  1  
Exp3  13493.2  1  
Exp3  33573.42  1  
Exp3  3437.29  1  
Exp3  25430.89  1  
Exp3  2617.27  1  
Exp3  1916.54  1  
Exp3  3274.55  1  
Exp3  4820.58  1  
Exp3  1717.4601  1  
Exp3  24790.99  1  
Exp3  1603.7001  1  
Exp3  32645.96  1  
Exp3  2234.12  1  
Exp3  4808.73  1  
Exp3  3649.8  1  
Exp3  4743.16  1  
Exp3  4559.0903  1  
Exp3  2951.4402  1  
Exp3  2099.03  1  
Exp3  8546.221  1  
Exp3  623.31  1  
Exp3  2912.73  1  
Exp3  7008.0903  1  
Exp3  2627.54  1  
Exp3  3651.3801  1  
Exp3  507.97  1  
Exp3  6511.97  1  
Exp3  9298.3  1  
Exp3  27329.262  1  
Exp3  11902.141  1  
Exp3  1186.5801  1  
Exp3  18106.8  1  
Exp3  34017.402  1  
Exp3  17419.5  1  
Exp3  7559.5103  1  
Exp3  4137.23  1  
Exp3  3806.2202  1  
Exp3  2721.55  1  
Exp3  670.71  1  
Exp3  19873.24  1  
Exp3  4390.8203  1  
Exp3  1903.9  1  
Exp3  15806.32  1  
Exp3  23917.25  1  
Exp3  4388.45  1  
Exp3  1121.01  1  
Exp3  2249.9202  1  
Exp3  16705.34  1  
Exp3  4026.6301  1  
Exp3  7139.23  1  
Exp3  17829.51  1  
Exp3  33914.7  1  
Exp3  2780.01  1  
Exp3  8089.6  1  
Exp3  2475.07  1  
Exp3  1474.93  1  
Exp3  4675.22  1  
Exp3  17267.82  1  
Exp3  2106.9302  1  
Exp3  852.41003  1  
Exp3  15951.681  1  
Exp3  2776.85  1  
Exp3  2870.86  1  
Exp3  1468.61  1  
Exp3  6140.6704  1  
Exp3  5686.42  1  
Exp3  18341.43  1  
Exp3  1425.16  1  
Exp3  11607.471  1  
Exp3  3876.53  1  
Exp3  5167.39  1  
Exp3  4882.99  1  
Exp3  13266.471  1  
Exp3  23961.49  1  
Exp3  23336.602  1  
Exp3  13952.19  1  
Exp3  6527.77  1  
Exp3  2222.27  1  
Exp3  27658.691  1  
Exp3  31483.08  1  
Exp3  1904.6901  1  
Exp3  3347.23  1  
Exp3  8126.73  1  
Exp3  9124.5  1  
Exp3  5325.39  1  
Exp3  3295.09  1  
Exp3  1401.4601  1  
Exp3  8001.91  1  
Exp3  4838.75  1  
Exp3  32831.61  1  
Exp3  14393.801  1  
Exp3  5785.96  1  
Exp3  3130.77  1  
Exp3  447.14  1  
Exp3  9279.34  1  
Exp3  5040.99  1  
Exp3  1843.8601  1  
Exp3  24486.84  1  
Exp3  3012.27  1  
Exp3  1672.43  1  
Exp3  3652.1702  1  
Exp3  1195.27  1  
Exp3  8543.061  1  
Exp3  5917.89  1  
Exp3  2207.26  1  
Exp3  24199.281  1  
Exp3  2890.61  1  
Exp3  1075.98  1  
Exp3  6810.5903  1  
Exp3  6883.27  1  
Exp3  5664.3003  1  
Exp3  1064.13  1  
Exp3  1633.7201  1  
Exp3  5362.52  1  
Exp3  6258.3804  1  
Exp3  18850.98  1  
Exp3  1222.92  1  
Exp3  3113.3901  1  
Exp3  5947.12  1  
Exp3  1873.0901  1  
Exp3  5463.64  1  
Exp3  8321.07  1  
Exp3  4472.19  1  
Exp3  16198.95  1  
Exp3  1310.61  1  
Exp3  11597.2  1  
Exp3  15675.971  1  
Exp3  34338.93  1  
Exp3  3081.0  1  
Exp3  1633.7201  1  
Exp3  25648.932  1  
Exp3  1602.12  1  
Exp3  5309.5903  1  
Exp3  1458.3401  1  
Exp3  22478.66  1  
Exp3  17406.07  1  
Exp3  3156.84  1  
Exp3  5894.98  1  
Exp3  3848.09  1  
Exp3  15267.54  1  
Exp3  1893.63  1  
Exp3  7368.33  1  
Exp3  5883.1304  1  
Exp3  2512.2  1  
Exp3  2561.97  1  
Exp3  5495.24  1  
Exp3  4140.39  1  
Exp3  2701.8  1  
Exp3  1821.74  1  
Exp3  2633.07  1  
Exp3  1369.0701  1  
Exp3  11197.46  1  
Exp3  11877.65  1  
Exp3  12567.32  1  
Exp3  17469.27  1  
Exp3  4153.0303  1  
Exp3  11658.82  1  
Exp3  15091.37  1  
Exp3  8705.01  1  
Exp3  29975.762  1  
Exp3  6250.48  1  
Exp3  1136.02  1  
Exp3  3399.37  1  
Exp3  21932.771  1  
Exp3  19734.99  1  
Exp3  2533.53  1  
Exp3  1516.8  1  
Exp3  8895.4  1  
Exp3  16695.07  1  
Exp3  6630.47  1  
Exp3  3531.3  1  
Exp3  7484.46  1  
Exp3  9002.84  1  
Exp3  8034.3003  1  
Exp3  2773.6902  1  
Exp3  6151.73  1  
Exp3  5244.81  1  
Exp3  1923.65  1  
Exp3  4582.79  1  
Exp3  8129.89  1  
Exp3  11248.0205  1  
Exp3  2395.28  1  
Exp3  4135.65  1  
Exp3  16454.121  1  
Exp3  31909.682  1  
Exp3  2085.6  1  
Exp3  10629.45  1  
Exp3  2055.58  1  
Exp3  5858.64  1  
Exp3  3679.82  1  
Exp3  3039.9202  1  
Exp3  1438.5901  1  
Exp3  22913.951  1  
Exp3  20503.66  1  
Exp3  2253.08  1  
Exp3  2413.45  1  
Exp3  14995.78  1  
Exp3  2706.54  1  
Exp3  3520.24  1  
Exp3  5341.98  1  
Exp3  1692.9701  1  
Exp3  10400.351  1  
Exp3  2362.1  1  
Exp3  4796.8804  1  
Exp3  5932.1104  1  
Exp3  3431.76  1  
Exp3  6789.2603  1  
Exp3  10078.03  1  
Exp3  22247.98  1  
Exp3  1823.3201  1  
Exp3  4140.39  1  
Exp3  1716.67  1  
Exp3  3025.7002  1  
Exp3  1571.31  1  
Exp3  4342.63  1  
Exp3  2509.83  1  
Exp3  7942.66  1  
Exp3  15803.16  1  
Exp3  2063.48  1  
Exp3  2471.12  1  
Exp3  3634.79  1  
Exp3  1325.62  1  
Exp3  2415.03  1  
Exp3  5015.71  1  
Exp3  1963.9401  1  
Exp3  2652.03  1  
Exp3  1508.11  1  
Exp3  2501.9302  1  
Exp3  1470.1901  1  
Exp3  2194.62  1  
Exp3  1862.8201  1  
Exp3  1582.37  1  
Exp3  2743.6702  1  
Exp3  13794.98  1  
Exp3  23116.98  1  
Exp3  5333.29  1  
Exp3  794.74005  1  
Exp3  2934.06  1  
Exp3  2068.22  1  
Exp3  2868.49  1  
Exp3  1701.66  1  
Exp3  2691.53  1  
Exp3  26982.451  1  
Exp3  3816.49  1  
Exp3  24476.57  1  
Exp3  6372.93  1  
Exp3  2808.4502  1  
Exp3  2203.31  1  
Exp3  3085.74  1  
Exp3  1536.55  1  
Exp3  3016.22  1  
Exp3  5687.21  1  
Exp3  1672.43  1  
Exp3  6294.72  1  
Exp3  6221.25  1  
Exp3  3062.04  1  
Exp3  13391.29  1  
Exp3  15128.5  1  
Exp3  26686.201  1  
Exp3  5083.65  1  
Exp3  6477.21  1  
Exp3  1196.06  1  
Exp3  14405.65  1  
Exp3  13649.62  1  
Exp3  4551.19  1  
Exp3  15243.841  1  
Exp3  3649.8  1  
Exp3  3433.34  1  
Exp3  7626.66  1  
Exp3  6136.72  1  
Exp3  7140.81  1  
Exp3  3385.1501  1  
Exp3  3627.6802  1  
Exp3  1248.2001  1  
Exp3  4488.7803  1  
Exp3  3297.4602  1  
Exp3  12410.9  1  
Exp3  1564.2001  1  
Exp3  4400.3003  1  
Exp3  5586.8804  1  
Exp3  1481.25  1  
Exp3  7561.8804  1  
Exp3  5375.95  1  
Exp3  5187.14  1  
Exp3  4614.39  1  
Exp3  22048.111  1  
Exp3  2769.74  1  
Exp3  4724.2  1  
Exp3  2384.22  1  
Exp3  17191.191  1  
Exp3  18952.1  1  
Exp3  11170.601  1  
Exp3  29199.191  1  
Exp3  3716.9502  1  
Exp3  13574.57  1  
Exp3  19383.441  1  
Exp3  3769.8801  1  
Exp3  2238.07  1  
Exp3  2929.32  1  
Exp3  749.71  1  
Exp3  2934.06  1  
Exp3  5593.2  1  
Exp3  1904.6901  1  
Exp3  1438.5901  1  
Exp3  10320.561  1  
Exp3  3131.56  1  
Exp3  3024.12  1  
Exp3  12800.37  1  
Exp3  10623.92  1  
Exp3  5025.98  1  
Exp3  2447.4202  1  
Exp3  1508.11  1  
Exp3  6162.0  1  
Exp3  3373.3  1  
Exp3  4099.31  1  
Exp3  3356.7102  1  
Exp3  21014.791  1  
Exp3  2231.75  1  
Exp3  8771.37  1  
Exp3  4370.2803  1  
Exp3  10794.561  1  
Exp3  6910.1304  1  
Exp3  11138.21  1  
Exp3  4501.42  1  
Exp3  5996.1  1  
Exp3  1392.77  1  
Exp3  29179.441  1  
Exp3  4299.97  1  
Exp3  3195.55  1  
Exp3  7247.46  1  
Exp3  5250.3403  1  
Exp3  7037.3203  1  
Exp3  2216.74  1  
Exp3  13569.04  1  
Exp3  12241.841  1  
Exp3  4504.58  1  
Exp3  5810.45  1  
Exp3  4426.37  1  
Exp3  3311.6802  1  
Exp3  2069.8  1  
Exp3  9694.09  1  
Exp3  1946.56  1  
Exp3  1553.14  1  
Exp3  1982.9  1  
Exp3  7450.49  1  
Exp3  5995.31  1  
Exp3  6064.04  1  
Exp3  24531.871  1  
Exp3  17204.621  1  
Exp3  5727.5  1  
Exp3  2896.1401  1  
Exp3  1609.2301  1  
Exp3  6580.7  1  
Exp3  8701.061  1  
Exp3  2940.3801  1  
Exp3  3187.6501  1  
Exp3  4311.0303  1  
Exp3  5791.49  1  
Exp3  4210.7  1  
Exp3  19067.441  1  
Exp3  7143.97  1  
Exp3  4360.8003  1  
Exp3  13678.061  1  
Exp3  21228.88  1  
Exp3  10313.45  1  
Exp3  9904.23  1  
Exp3  18777.51  1  
Exp3  12455.141  1  
Exp3  1755.38  1  
Exp3  4026.6301  1  
Exp3  9051.03  1  
Exp3  2484.55  1  
Exp3  1579.2101  1  
Exp3  10744.79  1  
Exp3  2234.9102  1  
Exp3  2979.8801  1  
Exp3  12510.44  1  
Exp3  18403.05  1  
Exp3  3634.0  1  
Exp3  2058.74  1  
Exp3  6880.1104  1  
Exp3  9416.011  1  
Exp3  10498.311  1  
Exp3  14212.891  1  
Exp3  6978.8604  1  
Exp3  4294.44  1  
Exp3  1163.67  1  
Exp3  6247.3203  1  
Exp3  22891.041  1  
Exp3  2007.39  1  
Exp3  5585.3003  1  
Exp3  2085.6  1  
Exp3  1801.99  1  
Exp3  11644.601  1  
Exp3  6167.5303  1  
Exp3  2579.35  1  
Exp3  4184.63  1  
Exp3  22872.871  1  
Exp3  4227.29  1  
Exp3  1478.0901  1  
Exp3  12850.931  1  
Exp3  1607.65  1  
Exp3  23876.96  1  
Exp3  914.03  1  
Exp3  10399.561  1  
Exp3  13320.19  1  
Exp3  2557.23  1  
Exp3  4496.68  1  
Exp3  2429.25  1  
Exp3  16407.51  1  
Exp3  2704.1702  1  
Exp3  11319.12  1  
Exp3  3053.35  1  
Exp3  16977.89  1  
Exp3  11266.19  1  
Exp3  1282.17  1  
Exp3  3107.07  1  
Exp3  313.63  1  
Exp3  2020.8201  1  
Exp3  13283.061  1  
Exp3  5487.3403  1  
Exp3  21322.89  1  
Exp3  2963.29  1  
Exp3  6910.9204  1  
Exp3  8884.34  1  
Exp3  21606.5  1  
Exp3  12166.79  1  
Exp3  5680.89  1  
Exp3  21010.05  1  
Exp3  3516.29  1  
Exp3  3002.0  1  
Exp3  16765.38  1  
Exp3  1919.7001  1  
Exp3  2067.4302  1  
Exp3  17158.8  1  
Exp3  16488.88  1  
Exp3  4638.88  1  
Exp3  18802.791  1  
Exp3  5469.17  1  
Exp3  2697.85  1  
Exp3  5803.3403  1  
Exp3  4331.5703  1  
Exp3  6533.3003  1  
Exp3  1626.61  1  
Exp3  2175.6602  1  
Exp3  2747.62  1  
Exp3  1907.8501  1  
Exp3  4783.45  1  
Exp3  23506.451  1  
Exp3  6512.7603  1  
Exp3  32867.95  1  
Exp3  16284.2705  1  
Exp3  3727.2202  1  
Exp3  4092.2002  1  
Exp3  17475.59  1  
Exp3  975.65  1  
Exp3  1934.7101  1  
Exp3  7519.22  1  
Exp3  8364.5205  1  
Exp3  3339.33  1  
Exp3  18207.13  1  
Exp3  1832.01  1  
Exp3  2903.25  1  
Exp3  2526.4202  1  
Exp3  1493.1001  1  
Exp3  3264.28  1  
Exp3  2464.8  1  
Exp3  5061.5303  1  
Exp3  5316.7  1  
Exp3  4010.83  1  
Exp3  2829.78  1  
Exp3  12305.04  1  
Exp3  2565.9202  1  
Exp3  3484.6902  1  
Exp3  2437.1501  1  
Exp3  2282.31  1  
Exp3  2892.98  1  
Exp3  3312.47  1  
Exp3  2859.8  1  
Exp3  1230.03  1  
Exp3  3898.6501  1  
Exp3  1207.12  1  
Exp3  1986.06  1  
Exp3  7264.0503  1  
Exp3  9355.971  1  
Exp3  3412.8  1  
Exp3  4248.62  1  
Exp3  3054.1401  1  
Exp3  8993.36  1  
Exp3  4771.6  1  
Exp3  4190.95  1  
Exp3  3190.81  1  
Exp3  2901.6702  1  
Exp3  18931.56  1  
Exp3  6008.74  1  
Exp3  5326.97  1  
Exp3  2696.27  1  
Exp3  12894.38  1  
Exp3  8257.87  1  
Exp3  6466.1504  1  
Exp3  3184.49  1  
Exp3  19341.57  1  
Exp3  8406.391  1  
Exp3  819.23004  1  
Exp3  713.37  1  
Exp3  1129.7001  1  
Exp3  1211.0701  1  
Exp3  1832.8  1  
Exp3  3968.1702  1  
Exp3  8238.91  1  
Exp3  3424.6501  1  
Exp3  12438.551  1  
Exp3  3217.6702  1  
Exp3  14231.061  1  
Exp3  3758.03  1  
Exp3  25698.701  1  
Exp3  14329.811  1  
Exp3  4681.54  1  
Exp3  26421.55  1  
Exp3  3654.54  1  
Exp3  16934.441  1  
Exp3  17111.4  1  
Exp3  15871.891  1  
Exp3  3445.1902  1  
Exp3  10807.2  1  
Exp3  2418.1902  1  
Exp3  17316.01  1  
Exp3  2094.29  1  
Exp3  2832.9402  1  
Exp3  33704.562  1  
Exp3  4222.5503  1  
Exp3  3242.1602  1  
Exp3  5676.1504  1  
Exp3  9343.33  1  
Exp3  5601.89  1  
Exp3  3126.03  1  
Exp3  3532.8801  1  
Exp3  2398.4402  1  
Exp3  2805.29  1  
Exp3  16674.531  1  
Exp3  2547.75  1  
Exp3  2027.14  1  
Exp3  8018.5  1  
Exp3  1163.67  1  
Exp3  1478.0901  1  
Exp3  3250.85  1  
Exp3  2110.8801  1  
Exp3  1214.23  1  
Exp3  3958.6902  1  
Exp3  20205.041  1  
Exp3  6258.3804  1  
Exp3  1865.9801  1  
Exp3  6622.5703  1  
Exp3  3219.25  1  
Exp3  2099.03  1  
Exp3  7597.43  1  
Exp3  5706.17  1  
Exp3  18863.621  1  
Exp3  13143.23  1  
Exp3  1448.0701  1  
Exp3  14266.61  1  
Exp3  455.04  1  
Exp3  7941.87  1  
Exp3  3794.37  1  
Exp3  9808.641  1  
Exp3  15141.931  1  
Exp3  13361.2705  1  
Exp3  2074.54  1  
Exp3  15041.601  1  
Exp3  3315.6301  1  
Exp3  3539.99  1  
Exp3  4514.06  1  
Exp3  4199.64  1  
Exp3  1907.06  1  
Exp3  6329.48  1  
Exp3  14532.841  1  
Exp3  2763.4202  1  
Exp3  1678.75  1  
Exp3  3110.23  1  
Exp3  5548.17  1  
Exp3  2349.46  1  
Exp3  3327.48  1  
Exp3  9788.891  1  
Exp3  8607.84  1  
Exp3  14125.99  1  
Exp3  6312.1  1  
Exp3  3509.9702  1  
Exp3  15279.391  1  
Exp3  3469.6802  1  
Exp3  31769.852  1  
Exp3  1148.66  1  
Exp3  2895.35  1  
Exp3  1683.49  1  
Exp3  5561.6  1  
Exp3  8094.3403  1  
Exp3  3767.51  1  
Exp3  9601.66  1  
Exp3  23364.25  1  
Exp3  2784.75  1  
Exp3  34032.41  1  
Exp3  887.17004  1  
Exp3  3649.01  1  
Exp3  765.51  1  
Exp3  16513.371  1  
Exp3  4640.46  1  
Exp3  3279.29  1  
Exp3  2704.96  1  
Exp3  2648.87  1  
Exp3  871.37  1  
Exp3  2823.46  1  
Exp3  4731.31  1  
Exp3  12300.301  1  
Exp3  3647.4302  1  
Exp3  782.10004  1  
Exp3  4005.3  1  
Exp3  2294.1602  1  
Exp3  1572.89  1  
Exp3  9837.87  1  
Exp3  2838.47  1  
Exp3  2790.28  1  
Exp3  2679.6802  1  
Exp3  10533.86  1  
Exp3  3503.6501  1  
Exp3  9013.9  1  
Exp3  3079.4202  1  
Exp3  1145.5  1  
Exp3  3635.58  1  
Exp3  7490.7803  1  
Exp3  2745.25  1  
Exp3  18501.8  1  
Exp3  1020.68005  1  
Exp3  7008.8804  1  
Exp3  3680.61  1  
Exp3  3521.03  1  
Exp3  2232.54  1  
Exp3  5863.3804  1  
Exp3  1670.06  1  
Exp3  11976.4  1  
Exp3  1192.11  1  
Exp3  2705.75  1  
Exp3  4622.29  1  
Exp3  9211.4  1  
Exp3  8619.69  1  
Exp3  2141.69  1  
Exp3  12937.04  1  
Exp3  5258.24  1  
Exp3  2912.73  1  
Exp3  4349.74  1  
Exp3  18676.39  1  
Exp3  7346.21  1  
Exp3  21005.31  1  
Exp3  5571.08  1  
Exp3  8878.811  1  
Exp3  7132.12  1  
Exp3  7694.6  1  
Exp3  3171.06  1  
Exp3  3885.2202  1  
Exp3  13817.101  1  
Exp3  3492.59  1  
Exp3  3453.8801  1  
Exp3  44367.19  1  
Exp3  5159.49  1  
Exp3  16928.121  1  
Exp3  2497.1902  1  
Exp3  22552.92  1  
Exp3  13007.351  1  
Exp3  4953.3003  1  
Exp3  3868.6301  1  
Exp3  1399.88  1  
Exp3  2861.3801  1  
Exp3  3934.99  1  
Exp3  2203.31  1  
Exp3  16754.32  1  
Exp3  9547.15  1  
Exp3  1422.79  1  
Exp3  13042.11  1  
Exp3  20910.51  1  
Exp3  22308.021  1  
Exp3  1173.15  1  
Exp3  1137.6  1  
Exp3  3506.02  1  
Exp3  21006.1  1  
Exp3  3301.4102  1  
Exp3  3425.4402  1  
Exp3  17533.26  1  
Exp3  3152.8901  1  
Exp3  5502.35  1  
Exp3  3209.77  1  
Exp3  4267.58  1  
Exp3  22516.58  1  
Exp3  2009.76  1  
Exp3  17530.89  1  
Exp3  10840.38  1  
Exp3  1256.1  1  
Exp3  3692.4602  1  
Exp3  1730.1001  1  
Exp3  9409.69  1  
Exp3  20084.17  1  
Exp3  2384.22  1  
Exp3  1236.35  1  
Exp3  24722.26  1  
Exp3  10841.96  1  
Exp3  2866.12  1  
Exp3  4139.6  1  
Exp3  4666.5303  1  
Exp3  5765.42  1  
Exp3  21043.23  1  
Exp3  4549.6104  1  
Exp3  2968.03  1  
Exp3  3065.99  1  
Exp3  6993.87  1  
Exp3  6669.97  1  
Exp3  6592.5503  1  
Exp3  2489.29  1  
Exp3  3641.11  1  
Exp3  2002.65  1  
Exp3  8674.99  1  
Exp3  15342.591  1  
Exp3  3865.4702  1  
Exp3  5077.33  1  
Exp3  2412.6602  1  
Exp3  5933.69  1  
Exp3  23910.14  1  
Exp3  485.85  1  
Exp3  9082.63  1  
Exp3  6635.21  1  
Exp3  4456.39  1  
Exp3  1300.3401  1  
Exp3  1452.02  1  
Exp3  1595.8  1  
Exp3  4615.18  1  
Exp3  4203.5903  1  
Exp3  945.63  1  
Exp3  1701.66  1  
Exp3  2102.98  1  
Exp3  2153.54  1  
Exp3  3358.29  1  
Exp3  8070.64  1  
Exp3  4927.23  1  
Exp3  15943.78  1  
Exp3  17479.541  1  
Exp3  11147.69  1  
Exp3  3249.27  1  
Exp3  5488.92  1  
Exp3  4211.49  1  
Exp3  8974.4  1  
Exp3  2565.1301  1  
Exp3  11075.011  1  
Exp3  6462.99  1  
Exp3  10086.721  1  
Exp3  2652.82  1  
Exp3  22351.47  1  
Exp3  14693.21  1  
Exp3  15457.931  1  
Exp3  1228.4501  1  
Exp3  19023.99  1  
Exp3  5087.6  1  
Exp3  15188.54  1  
Exp3  1724.5701  1  
Exp3  11267.7705  1  
Exp3  2471.9102  1  
Exp3  12262.38  1  
Exp3  8038.25  1  
Exp3  4086.6702  1  
Exp3  14626.061  1  
Exp3  8464.061  1  
Exp3  20400.17  1  
Exp3  3618.99  1  
Exp3  4440.5903  1  
Exp3  5502.35  1  
Exp3  4358.43  1  
Exp3  4977.0  1  
Exp3  8241.28  1  
Exp3  21651.531  1  
Exp3  16063.07  1  
Exp3  2298.9001  1  
Exp3  1534.9701  1  
Exp3  1938.66  1  
Exp3  3475.2102  1  
Exp3  3517.87  1  
Exp3  2389.75  1  
Exp3  3092.06  1  
Exp3  3257.9602  1  
Exp3  6233.89  1  
Exp3  8277.62  1  
Exp3  27551.25  1  
Exp3  5970.0303  1  
Exp3  2365.26  1  
Exp3  2037.41  1  
Exp3  5108.14  1  
Exp3  11577.45  1  
Exp3  1602.91  1  
Exp3  3398.58  1  
Exp3  585.39  1  
Exp3  20147.371  1  
Exp3  8464.851  1  
Exp3  820.81  1  
Exp3  21608.08  1  
Exp3  2390.54  1  
Exp3  5344.35  1  
Exp3  1450.4401  1  
Exp3  1206.3301  1  
Exp3  2115.62  1  
Exp3  1932.3401  1  
Exp3  2257.82  1  
Exp3  2543.01  1  
Exp3  7959.25  1  
Exp3  4698.92  1  
Exp3  20097.6  1  
Exp3  4194.9  1  
Exp3  1506.53  1  
Exp3  8073.0103  1  
Exp3  4923.2803  1  
Exp3  5065.48  1  
Exp3  3722.48  1  
Exp3  3039.1301  1  
Exp3  9931.09  1  
Exp3  2145.6401  1  
Exp3  4909.85  1  
Exp3  1509.6901  1  
Exp3  18352.49  1  
Exp3  6818.49  1  
Exp3  2325.76  1  
Exp3  6597.29  1  
Exp3  7941.87  1  
Exp3  1691.39  1  
Exp3  5710.12  1  
Exp3  2020.03  1  
Exp3  13031.051  1  
Exp3  2358.9402  1  
Exp3  17135.89  1  
Exp3  3788.05  1  
Exp3  3062.04  1  
Exp3  1626.61  1  
Exp3  5236.91  1  
Exp3  4862.45  1  
Exp3  3816.49  1  
Exp3  18979.75  1  
Exp3  9317.26  1  
Exp3  3547.1  1  
Exp3  16949.451  1  
Exp3  11394.17  1  
Exp3  11804.181  1  
Exp3  1778.29  1  
Exp3  5817.56  1  
Exp3  5507.8804  1  
Exp3  1768.02  1  
Exp3  6455.0903  1  
Exp3  16316.66  1  
Exp3  2083.23  1  
Exp3  21330.0  1  
Exp3  6079.8403  1  
Exp3  4109.58  1  
Exp3  2205.6802  1  
Exp3  10640.511  1  
Exp3  5271.67  1  
Exp3  19339.201  1  
Exp3  910.87  1  
Exp3  3964.2202  1  
Exp3  1896.0  1  
Exp3  33206.86  1  
Exp3  2490.87  1  
Exp3  2833.73  1  
Exp3  3178.9602  1  
Exp3  2559.6  1  
Exp3  7285.3804  1  
Exp3  3438.08  1  
Exp3  1343.79  1  
Exp3  10266.84  1  
Exp3  6510.39  1  
Exp3  896.65  1  
Exp3  33754.332  1  
Exp3  4036.9001  1  
Exp3  6256.8003  1  
Exp3  5416.24  1  
Exp3  8743.721  1  
Exp3  2753.9402  1  
Exp3  14250.0205  1  
Exp3  3009.11  1  
Exp3  2251.5  1  
Exp3  5685.6304  1  
Exp3  20356.72  1  
Exp3  3724.06  1  
Exp3  3610.3  1  
Exp3  1232.4  1  
Exp3  3664.02  1  
Exp3  2226.22  1  
Exp3  9066.04  1  
Exp3  5240.0703  1  
Exp3  7899.2104  1  
Exp3  3655.33  1  
Exp3  3594.5  1  
Exp3  23288.41  1  
Exp3  2385.01  1  
Exp3  7147.9204  1  
Exp3  2216.74  1  
Exp3  4095.36  1  
Exp3  2443.47  1  
Exp3  4441.38  1  
Exp3  14140.21  1  
Exp3  6665.23  1  
Exp3  3194.76  1  
Exp3  3014.6401  1  
Exp3  4450.8604  1  
Exp3  1136.81  1  
Exp3  2598.31  1  
Exp3  15126.131  1  
Exp3  3578.7002  1  
Exp3  891.91003  1  
Exp3  17491.39  1  
Exp3  3126.82  1  
Exp3  5132.6304  1  
Exp3  1485.2001  1  
Exp3  3697.99  1  
Exp3  15971.431  1  
Exp3  8269.721  1  
Exp3  2370.0  1  
Exp3  2209.6301  1  
Exp3  21268.38  1  
Exp3  1011.2  1  
Exp3  8200.99  1  
Exp3  2975.1401  1  
Exp3  9583.49  1  
Exp3  16619.23  1  
Exp3  1817.79  1  
Exp3  5582.14  1  
Exp3  11759.94  1  
Exp3  8630.75  1  
Exp3  4158.56  1  
Exp3  3369.35  1  
Exp3  24347.01  1  
Exp3  5776.48  1  
Exp3  14148.9  1  
Exp3  1487.5701  1  
Exp3  1966.31  1  
Exp3  5281.15  1  
Exp3  1472.56  1  
Exp3  18494.691  1  
Exp3  7954.5103  1  
Exp3  3996.61  1  
Exp3  5972.4004  1  
Exp3  3602.4001  1  
Exp3  2066.6401  1  
Exp3  4130.12  1  
Exp3  9677.5  1  
Exp3  4586.74  1  
Exp3  9280.13  1  
Exp3  4356.06  1  
Exp3  17237.8  1  
Exp3  21386.88  1  
Exp3  1267.16  1  
Exp3  4735.2603  1  
Exp3  5842.0503  1  
Exp3  3024.12  1  
Exp3  4132.49  1  
Exp3  42212.07  1  
Exp3  1200.8  1  
Exp3  2893.77  1  
Exp3  1881.78  1  
Exp3  3175.01  1  
Exp3  5241.65  1  
Exp3  26803.91  1  
Exp3  1676.38  1  
Exp3  4613.6  1  
Exp3  2427.6702  1  
Exp3  2127.47  1  
Exp3  15021.061  1  
Exp3  1542.0801  1  
Exp3  2734.98  1  
Exp3  15807.11  1  
Exp3  11128.73  1  
Exp3  2375.53  1  
Exp3  5353.83  1  
Exp3  7888.9404  1  
Exp3  3177.3801  1  
Exp3  3773.04  1  
Exp3  6048.24  1  
Exp3  2663.09  1  
Exp3  3611.8801  1  
Exp3  4605.7  1  
Exp3  2744.46  1  
Exp3  3982.3901  1  
Exp3  11142.95  1  
Exp3  5169.7603  1  
Exp3  14478.33  1  
Exp3  1237.14  1  
Exp3  3101.54  1  
Exp3  3997.4001  1  
Exp3  26438.14  1  
Exp3  4052.7002  1  
Exp3  1214.23  1  
Exp3  2426.8801  1  
Exp3  6143.04  1  
Exp3  5450.21  1  
Exp3  3991.08  1  
Exp3  7003.35  1  
Exp3  3138.6702  1  
Exp3  33654.0  1  
Exp3  7364.3804  1  
Exp3  4484.83  1  
Exp3  1843.8601  1  
Exp3  563.27  1  
Exp3  1820.16  1  
Exp3  3891.54  1  
Exp3  2512.2  1  
Exp3  4567.7803  1  
Exp3  2462.4302  1  
Exp3  4359.22  1  
Exp3  2144.85  1  
Exp3  4008.4602  1  
Exp3  1809.89  1  
Exp3  4939.87  1  
Exp3  1577.63  1  
Exp3  24557.941  1  
Exp3  17496.13  1  
Exp3  2176.45  1  
Exp3  6272.6  1  
Exp3  3825.9702  1  
Exp3  2934.06  1  
Exp3  31622.121  1  
Exp3  3212.9302  1  
Exp3  3103.12  1  
Exp3  1886.52  1  
Exp3  1672.43  1  
Exp3  1511.27  1  
Exp3  3167.9001  1  
Exp3  2268.09  1  
Exp3  1407.78  1  
Exp3  2614.11  1  
Exp3  3450.7202  1  
Exp3  12722.95  1  
Exp3  2855.06  1  
Exp3  15097.69  1  
Exp3  14904.141  1  
Exp3  2264.1401  1  
Exp3  6034.02  1  
Exp3  3220.83  1  
Exp3  5000.7  1  
Exp3  2607.0  1  
Exp3  4021.1  1  
Exp3  5193.46  1  
Exp3  1144.7101  1  
Exp3  2509.04  1  
Exp3  31644.24  1  
Exp3  17107.451  1  
Exp3  2742.09  1  
Exp3  3883.6401  1  
Exp3  1990.01  1  
Exp3  3265.86  1  
Exp3  6563.3203  1  
Exp3  2712.86  1  
Exp3  6884.06  1  
Exp3  3419.9102  1  
Exp3  2204.1  1  
Exp3  2501.9302  1  
Exp3  7369.91  1  
Exp3  2347.8801  1  
Exp3  1733.26  1  
Exp3  3088.9001  1  
Exp3  4886.94  1  
Exp3  3965.01  1  
Exp3  1416.4701  1  
Exp3  2486.1301  1  
Exp3  5414.66  1  
Exp3  2934.85  1  
Exp3  1484.41  1  
Exp3  6198.3403  1  
Exp3  1597.38  1  
Exp3  4723.41  1  
Exp3  2024.77  1  
Exp3  3029.6501  1  
Exp3  5177.66  1  
Exp3  4808.73  1  
Exp3  1767.2301  1  
Exp3  564.85004  1  
Exp3  900.60004  1  
Exp3  3426.23  1  
Exp3  5705.3804  1  
Exp3  2095.87  1  
Exp3  3254.8  1  
Exp3  2802.9202  1  
Exp3  1933.92  1  
Exp3  1038.06  1  
Exp3  1613.9701  1  
Exp3  4973.8403  1  
Exp3  1147.87  1  
Exp3  2136.1602  1  
Exp3  1094.15  1  
Exp3  3511.55  1  
Exp3  4112.74  1  
Exp3  2851.9001  1  
Exp3  2035.8301  1  
Exp3  9582.7  1  
Exp3  7414.1504  1  
Exp3  13896.891  1  
Exp3  3102.33  1  
Exp3  2090.34  1  
Exp3  13394.45  1  
Exp3  21481.68  1  
Exp3  1461.5  1  
Exp3  1871.51  1  
Exp3  790.0  1  
Exp3  13300.44  1  
Exp3  6421.91  1  
Exp3  6777.41  1  
Exp3  2561.1802  1  
Exp3  8091.18  1  
Exp3  2520.8901  1  
Exp3  11131.101  1  
Exp3  2595.9402  1  
Exp3  1326.41  1  
Exp3  13473.45  1  
Exp3  13472.66  1  
Exp3  2704.96  1  
Exp3  4110.37  1  
Exp3  15933.511  1  
Exp3  3390.6802  1  
Exp3  3622.1501  1  
Exp3  24003.361  1  
Exp3  767.88  1  
Exp3  5639.02  1  
Exp3  2211.21  1  
Exp3  1374.6001  1  
Exp3  4114.3203  1  
Exp3  1959.9901  1  
Exp3  1811.4701  1  
Exp3  2474.28  1  
Exp3  14081.75  1  
Exp3  6999.4004  1  
Exp3  1259.26  1  
Exp3  6170.69  1  
Exp3  1606.0701  1  
Exp3  29381.682  1  
Exp3  2795.81  1  
Exp3  6651.8003  1  
Exp3  17776.58  1  
Exp3  1487.5701  1  
Exp3  10988.11  1  
Exp3  1459.92  1  
Exp3  2441.8901  1  
Exp3  1768.81  1  
Exp3  11752.83  1  
Exp3  17968.55  1  
Exp3  2224.6401  1  
Exp3  7049.1704  1  
Exp3  539.57  1  
Exp3  7193.74  1  
Exp3  2026.3501  1  
Exp3  1132.0701  1  
Exp3  20909.72  1  
Exp3  4226.5  1  
Exp3  2084.81  1  
Exp3  3391.47  1  
Exp3  3923.1401  1  
Exp3  3494.1702  1  
Exp3  5372.0  1  
Exp3  1893.63  1  
Exp3  6795.58  1  
Exp3  1449.65  1  
Exp3  3538.4102  1  
Exp3  3905.76  1  
Exp3  4849.81  1  
Exp3  1950.51  1  
Exp3  4573.31  1  
Exp3  1352.48  1  
Exp3  13451.33  1  
Exp3  4348.16  1  
Exp3  5410.71  1  
Exp3  1828.8501  1  
Exp3  6731.5903  1  
Exp3  1275.06  1  
Exp3  2433.99  1  
Exp3  26408.91  1  
Exp3  1754.5901  1  
Exp3  9420.75  1  
Exp3  16240.03  1  
Exp3  7101.31  1  
Exp3  5378.3203  1  
Exp3  14696.37  1  
Exp3  2950.6501  1  
Exp3  1248.99  1  
Exp3  4698.92  1  
Exp3  8813.24  1  
Exp3  4536.97  1  
Exp3  8304.48  1  
Exp3  2309.1702  1  
Exp3  1717.4601  1  
Exp3  2238.07  1  
Exp3  1689.81  1  
Exp3  2027.93  1  
Exp3  1660.5801  1  
Exp3  3353.55  1  
Exp3  3703.52  1  
Exp3  16443.85  1  
Exp3  14878.86  1  
Exp3  6961.48  1  
Exp3  774.2  1  
Exp3  4946.19  1  
Exp3  8234.17  1  
Exp3  5601.1  1  
Exp3  4666.5303  1  
Exp3  1756.17  1  
Exp3  1707.9801  1  
Exp3  3043.87  1  
Exp3  1916.54  1  
Exp3  3226.36  1  
Exp3  5548.96  1  
Exp3  3490.2202  1  
Exp3  25551.76  1  
Exp3  2452.95  1  
Exp3  5337.24  1  
Exp3  1755.38  1  
Exp3  1869.14  1  
Exp3  7008.8804  1  
Exp3  14837.78  1  
Exp3  2859.8  1  
Exp3  1993.9601  1  
Exp3  21931.98  1  
Exp3  1000.93005  1  
Exp3  1063.3401  1  
Exp3  3306.9402  1  
Exp3  22033.89  1  
Exp3  15554.311  1  
Exp3  1911.8  1  
Exp3  2714.4402  1  
Exp3  5874.44  1  
Exp3  5544.22  1  
Exp3  2080.86  1  
Exp3  15517.971  1  
Exp3  3478.37  1  
Exp3  1858.87  1  
Exp3  14199.46  1  
Exp3  4031.37  1  
Exp3  762.35004  1  
Exp3  2020.8201  1  
Exp3  2520.1  1  
Exp3  1558.67  1  
Exp3  2981.46  1  
Exp3  18684.291  1  
Exp3  3329.06  1  
Exp3  5815.19  1  
Exp3  2824.25  1  
Exp3  2873.23  1  
Exp3  1700.87  1  
Exp3  1429.11  1  
Exp3  5136.58  1  
Exp3  33915.492  1  
Exp3  6798.74  1  
Exp3  2925.37  1  
Exp3  3137.8801  1  
Exp3  4531.44  1  
Exp3  9358.34  1  
Exp3  13820.261  1  
Exp3  4524.33  1  
Exp3  1771.9701  1  
Exp3  1899.16  1  
Exp3  3182.12  1  
Exp3  5579.77  1  
Exp3  1063.3401  1  
Exp3  4305.5  1  
Exp3  1361.17  1  
Exp3  2108.51  1  
Exp3  3743.81  1  
Exp3  5127.1  1  
Exp3  3284.82  1  
Exp3  16304.811  1  
Exp3  2590.4102  1  
Exp3  2573.82  1  
Exp3  3446.77  1  
Exp3  2199.36  1  
Exp3  24817.852  1  
Exp3  3537.62  1  
Exp3  2593.57  1  
Exp3  23632.06  1  
Exp3  1577.63  1  
Exp3  4913.8003  1  
Exp4  3506.02  1  
Exp4  2834.52  1  
Exp4  4209.91  0  
Exp4  1058.6  1  
Exp4  2440.31  0  
Exp4  942.47003  1  
Exp4  851.62  1  
Exp4  4001.35  1  
Exp4  15943.78  0  
Exp4  9530.561  0  
Exp4  2263.35  1  
Exp4  5593.99  1  
Exp4  515.08  1  
Exp4  3389.8901  1  
Exp4  954.32  1  
Exp4  10691.07  0  
Exp4  7803.62  0  
Exp4  1464.66  1  
Exp4  1436.2201  1  
Exp4  1459.13  1  
Exp4  2052.4202  1  
Exp4  3084.1602  1  
Exp4  2765.0  1  
Exp4  4158.56  0  
Exp4  983.55005  1  
Exp4  418.7  1  
Exp4  1548.4  1  
Exp4  1452.02  1  
Exp4  1516.8  1  
Exp4  884.01  1  
Exp4  1775.13  0  
Exp4  1568.15  1  
Exp4  1510.48  1  
Exp4  5560.81  0  
Exp4  1800.41  1  
Exp4  924.30005  1  
Exp4  1147.87  1  
Exp4  1012.78  1  
Exp4  381.57  1  
Exp4  9173.48  0  
Exp4  838.19  1  
Exp4  6417.1704  0  
Exp4  1611.6001  1  
Exp4  910.87  1  
Exp4  2144.85  1  
Exp4  665.97003  1  
Exp4  550.63  1  
Exp4  2125.8901  1  
Exp4  2576.1902  1  
Exp4  579.07  1  
Exp4  982.76  1  
Exp4  1991.5901  1  
Exp4  1748.27  1  
Exp4  1860.4501  1  
Exp4  862.68005  1  
Exp4  1868.3501  1  
Exp4  816.07  1  
Exp4  1223.7101  1  
Exp4  2388.1702  1  
Exp4  5598.73  0  
Exp4  869.79004  1  
Exp4  913.24005  1  
Exp4  1446.49  1  
Exp4  655.7  1  
Exp4  1180.26  0  
Exp4  909.29004  1  
Exp4  162.74  1  
Exp4  3339.33  0  
Exp4  2489.29  0  
Exp4  1791.7201  1  
Exp4  1338.26  1  
Exp4  7277.48  0  
Exp4  4778.71  0  
Exp4  671.5  1  
Exp4  12714.261  0  
Exp4  1366.7001  1  
Exp4  1976.5801  1  
Exp4  808.17004  1  
Exp4  3579.49  1  
Exp4  940.89  1  
Exp4  1597.38  1  
Exp4  2258.61  1  
Exp4  2841.6301  1  
Exp4  20919.99  0  
Exp4  5883.1304  1  
Exp4  1391.98  1  
Exp4  1798.8301  1  
Exp4  925.88  1  
Exp4  1034.9  1  
Exp4  3367.77  1  
Exp4  2206.47  1  
Exp4  958.27  1  
Exp4  4265.21  0  
Exp4  2385.8  1  
Exp4  4164.0903  0  
Exp4  425.02002  1  
Exp4  922.72003  1  
Exp4  925.88  1  
Exp4  3712.2102  1  
Exp4  812.91003  1  
Exp4  2212.0  0  
Exp4  4717.8804  1  
Exp4  13881.881  0  
Exp4  1264.79  1  
Exp4  2220.69  0  
Exp4  1309.03  1  
Exp4  906.92004  1  
Exp4  10707.66  0  
Exp4  877.69  1  
Exp4  2485.34  1  
Exp4  383.15002  1  
Exp4  566.43  1  
Exp4  946.42004  1  
Exp4  919.56  1  
Exp4  14253.181  0  
Exp4  14607.891  0  
Exp4  1785.4  1  
Exp4  3278.5  1  
Exp4  2074.54  1  
Exp4  1256.89  1  
Exp4  1796.4601  0  
Exp4  3634.79  0  
Exp4  1132.86  1  
Exp4  1242.67  0  
Exp4  3118.1301  1  
Exp4  2670.2  1  
Exp4  1535.76  1  
Exp4  1629.77  1  
Exp4  1345.37  1  
Exp4  3773.04  1  
Exp4  1017.52  1  
Exp4  1729.31  1  
Exp4  895.86005  1  
Exp4  15451.61  0  
Exp4  2338.4001  1  
Exp4  21108.8  0  
Exp4  2394.49  1  
Exp4  3915.24  1  
Exp4  1364.3301  1  
Exp4  5201.3604  0  
Exp4  846.09  1  
Exp4  22665.89  1  
Exp4  663.60004  1  
Exp4  962.22003  1  
Exp4  5552.91  0  
Exp4  4954.8804  0  
Exp4  1286.12  1  
Exp4  1121.01  1  
Exp4  1323.25  1  
Exp4  2060.32  1  
Exp4  1516.01  1  
Exp4  3588.9702  1  
Exp4  1561.8301  1  
Exp4  2115.62  1  
Exp4  9563.74  0  
Exp4  8727.13  0  
Exp4  450.30002  1  
Exp4  12144.67  0  
Exp4  2111.6702  1  
Exp4  2998.84  1  
Exp4  2166.97  1  
Exp4  10378.23  0  
Exp4  4604.12  1  
Exp4  2791.86  1  
Exp4  432.92  1  
Exp4  820.02  1  
Exp4  4674.43  0  
Exp4  2901.6702  1  
Exp4  5807.29  0  
Exp4  831.87  1  
Exp4  1020.68005  1  
Exp4  2571.45  0  
Exp4  451.09003  1  
Exp4  19046.9  0  
Exp4  1320.0901  1  
Exp4  970.12006  1  
Exp4  1886.52  1  
Exp4  5526.0503  1  
Exp4  2117.99  1  
Exp4  8636.28  0  
Exp4  1544.4501  1  
Exp4  1044.38  1  
Exp4  2623.59  1  
Exp4  1016.73004  1  
Exp4  2122.73  1  
Exp4  1745.1101  1  
Exp4  10194.95  0  
Exp4  3008.32  1  
Exp4  1047.54  1  
Exp4  2543.01  1  
Exp4  1890.4701  1  
Exp4  869.79004  1  
Exp4  4470.6104  1  
Exp4  691.25  1  
Exp4  3788.84  1  
Exp4  1605.28  1  
Exp4  20120.51  0  
Exp4  1719.8301  1  
Exp4  10681.59  0  
Exp4  2544.59  1  
Exp4  4130.12  1  
Exp4  697.57  1  
Exp4  2797.3901  1  
Exp4  1388.8201  1  
Exp4  11705.431  0  
Exp4  15213.82  0  
Exp4  805.01  1  
Exp4  1843.8601  1  
Exp4  679.4  1  
Exp4  1419.63  1  
Exp4  14922.311  0  
Exp4  3254.01  1  
Exp4  859.52  1  
Exp4  1566.5701  1  
Exp4  1262.42  1  
Exp4  1632.14  1  
Exp4  748.13  1  
Exp4  1181.8401  1  
Exp4  940.10004  1  
Exp4  3218.4602  1  
Exp4  184.07  1  
Exp4  759.98004  1  
Exp4  2244.3901  1  
Exp4  1379.3401  1  
Exp4  3173.4302  1  
Exp4  3876.53  0  
Exp4  4169.62  0  
Exp4  5079.7  0  
Exp4  1087.8301  0  
Exp4  2277.57  1  
Exp4  2704.96  0  
Exp4  3149.73  1  
Exp4  654.91003  1  
Exp4  822.39  0  
Exp4  4363.96  0  
Exp4  2851.9001  1  
Exp4  2422.9302  0  
Exp4  1113.11  1  
Exp4  2495.61  1  
Exp4  2017.66  1  
Exp4  1440.17  1  
Exp4  1621.0801  0  
Exp4  1655.05  1  
Exp4  1749.8501  1  
Exp4  697.57  1  
Exp4  424.23  1  
Exp4  2105.35  1  
Exp4  507.97  1  
Exp4  2309.1702  1  
Exp4  2647.29  1  
Exp4  4975.42  1  
Exp4  14499.66  0  
Exp4  1530.2301  1  
Exp4  4785.0303  1  
Exp4  579.86  1  
Exp4  2718.3901  1  
Exp4  1629.77  1  
Exp4  14871.75  0  
Exp4  1720.62  1  
Exp4  21473.781  0  
Exp4  29894.39  1  
Exp4  18064.93  0  
Exp4  2012.92  1  
Exp4  4995.17  1  
Exp4  438.45  1  
Exp4  2817.1401  1  
Exp4  3077.05  1  
Exp4  1619.5  1  
Exp4  805.80005  1  
Exp4  5867.33  1  
Exp4  3441.24  0  
Exp4  5764.6304  0  
Exp4  1551.56  1  
Exp4  220.41  1  
Exp4  15990.391  0  
Exp4  1232.4  0  
Exp4  936.15  1  
Exp4  1148.66  0  
Exp4  744.18  1  
Exp4  7094.2  0  
Exp4  1835.9601  1  
Exp4  1650.31  1  
Exp4  1075.1901  1  
Exp4  1941.03  0  
Exp4  1689.81  1  
Exp4  4887.73  1  
Exp4  9785.73  0  
Exp4  4566.99  0  
Exp4  1425.16  1  
Exp4  677.03  1  
Exp4  7212.7  1  
Exp4  2042.9401  1  
Exp4  2035.04  1  
Exp4  807.38  1  
Exp4  1430.6901  1  
Exp4  764.72003  1  
Exp4  3144.99  0  
Exp4  1929.18  1  
Exp4  1967.89  1  
Exp4  757.61005  1  
Exp4  4303.92  1  
Exp4  1098.1  0  
Exp4  14630.801  0  
Exp4  1968.68  1  
Exp4  501.65002  1  
Exp4  535.62  1  
Exp4  20551.85  0  
Exp4  1515.2201  1  
Exp4  2035.8301  1  
Exp4  625.68  1  
Exp4  1583.16  1  
Exp4  6707.89  0  
Exp4  1444.12  1  
Exp4  16865.71  1  
Exp4  6485.9004  0  
Exp4  1661.37  1  
Exp4  14554.17  0  
Exp4  1754.5901  1  
Exp4  1435.43  1  
Exp4  12649.48  1  
Exp4  1293.23  1  
Exp4  18589.49  0  
Exp4  2877.97  1  
Exp4  1414.89  1  
Exp4  577.49  1  
Exp4  20676.67  1  
Exp4  2225.4302  1  
Exp4  959.06  1  
Exp4  1516.01  1  
Exp4  1477.3  1  
Exp4  6602.0303  0  
Exp4  434.5  1  
Exp4  5976.35  1  
Exp4  2782.3801  1  
Exp4  11776.53  0  
Exp4  1414.1001  1  
Exp4  1016.73004  1  
Exp4  1166.8301  1  
Exp4  1341.42  1  
Exp4  1380.92  1  
Exp4  553.0  1  
Exp4  5630.33  0  
Exp4  2604.6301  1  
Exp4  1847.02  1  
Exp4  15218.561  0  
Exp4  290.72  1  
Exp4  1459.13  1  
Exp4  6447.19  0  
Exp4  538.78  1  
Exp4  1176.31  1  
Exp4  1158.93  1  
Exp4  2084.02  1  
Exp4  538.78  1  
Exp4  3682.1902  1  
Exp4  1527.86  1  
Exp4  1345.37  1  
Exp4  925.88  1  
Exp4  9731.221  0  
Exp4  9209.82  1  
Exp4  10291.33  0  
Exp4  1117.85  1  
Exp4  508.76  1  
Exp4  4674.43  0  
Exp4  2846.37  1  
Exp4  12312.94  0  
Exp4  1183.42  1  
Exp4  1997.91  0  
Exp4  1715.0901  1  
Exp4  10505.42  0  
Exp4  4017.9402  1  
Exp4  1858.87  1  
Exp4  375.25  1  
Exp4  2056.37  0  
Exp4  3449.1401  1  
Exp4  2286.26  1  
Exp4  3176.59  0  
Exp4  6338.1704  1  
Exp4  677.82  1  
Exp4  1117.85  1  
Exp4  4313.4  1  
Exp4  2772.11  0  
Exp4  436.87003  1  
Exp4  1339.8401  1  
Exp4  24321.73  0  
Exp4  2222.27  1  
Exp4  1933.92  1  
Exp4  2710.49  1  
Exp4  3276.9202  0  
Exp4  658.86005  1  
Exp4  4212.2803  1  
Exp4  2062.69  0  
Exp4  2457.6902  1  
Exp4  11817.61  0  
Exp4  1112.3201  1  
Exp4  1364.3301  1  
Exp4  1609.2301  1  
Exp4  4784.24  0  
Exp4  1247.41  1  
Exp4  1805.9401  1  
Exp4  7063.39  0  
Exp4  1686.65  1  
Exp4  1239.51  1  
Exp4  2321.02  0  
Exp4  9623.78  0  
Exp4  11827.88  0  
Exp4  865.05005  1  
Exp4  608.3  1  
Exp4  793.95  1  
Exp4  3114.1802  1  
Exp4  3114.97  0  
Exp4  874.53  1  
Exp4  1252.15  1  
Exp4  15921.66  0  
Exp4  1009.62006  1  
Exp4  750.5  1  
Exp4  2851.9001  1  
Exp4  4767.65  0  
Exp4  642.27  1  
Exp4  2009.76  1  
Exp4  15532.98  0  
Exp4  3183.7002  1  
Exp4  1838.3301  1  
Exp4  1832.8  1  
Exp4  731.54004  1  
Exp4  2340.77  1  
Exp4  1479.67  1  
Exp4  778.94  1  
Exp4  830.29004  0  
Exp4  992.24005  1  
Exp4  1208.7001  1  
Exp4  1763.28  1  
Exp4  1711.93  1  
Exp4  3439.6602  1  
Exp4  3186.86  1  
Exp4  1196.06  1  
Exp4  1620.29  1  
Exp4  2947.49  0  
Exp4  767.09  1  
Exp4  391.05002  1  
Exp4  656.49  1  
Exp4  784.47003  1  
Exp4  917.98004  1  
Exp4  8045.3604  0  
Exp4  6405.3203  0  
Exp4  1945.77  1  
Exp4  1166.8301  1  
Exp4  976.44  1  
Exp4  6025.33  0  
Exp4  771.83  1  
Exp4  797.11005  1  
Exp4  4027.4202  0  
Exp4  20799.121  0  
Exp4  2174.08  1  
Exp4  18575.27  0  
Exp4  2388.1702  1  
Exp4  3679.82  1  
Exp4  1722.2001  1  
Exp4  2392.12  1  
Exp4  1997.91  1  
Exp4  4435.85  0  
Exp4  2181.98  1  
Exp4  11825.511  1  
Exp4  1414.89  0  
Exp4  857.15  1  
Exp4  1493.89  1  
Exp4  2818.72  1  
Exp4  1011.2  0  
Exp4  6377.6704  0  
Exp4  2270.46  1  
Exp4  552.21  1  
Exp4  812.91003  1  
Exp4  22559.24  0  
Exp4  22898.941  0  
Exp4  600.4  1  
Exp4  1809.1001  0  
Exp4  1280.5901  1  
Exp4  713.37  1  
Exp4  1005.67004  1  
Exp4  1683.49  1  
Exp4  6350.02  1  
Exp4  833.45  1  
Exp4  1051.49  1  
Exp4  1886.52  1  
Exp4  2286.26  1  
Exp4  2399.23  1  
Exp4  1612.39  1  
Exp4  2530.37  1  
Exp4  1945.77  1  
Exp4  1053.0701  1  
Exp4  822.39  1  
Exp4  4916.96  0  
Exp4  2069.8  1  
Exp4  748.13  1  
Exp4  12815.38  0  
Exp4  3304.57  0  
Exp4  804.22003  1  
Exp4  2606.21  1  
Exp4  1354.06  1  
Exp4  848.46  1  
Exp4  1474.14  0  
Exp4  20414.39  0  
Exp4  1061.76  1  
Exp4  796.32  1  
Exp4  1425.16  1  
Exp4  1214.23  1  
Exp4  1308.24  1  
Exp4  2160.6501  1  
Exp4  954.32  1  
Exp4  283.61002  1  
Exp4  5251.92  0  
Exp4  2030.3  1  
Exp4  1303.5  1  
Exp4  1509.6901  1  
Exp4  1872.3  1  
Exp4  5531.58  0  
Exp4  1847.02  1  
Exp4  1145.5  1  
Exp4  3631.6301  0  
Exp4  631.21  1  
Exp4  2659.1401  1  
Exp4  590.13  1  
Exp4  1647.9401  1  
Exp4  921.93005  1  
Exp4  1123.38  1  
Exp4  912.45  1  
Exp4  902.18005  1  
Exp4  1284.54  1  
Exp4  12867.5205  0  
Exp4  3380.4102  1  
Exp4  1832.01  1  
Exp4  4657.0503  1  
Exp4  1146.29  1  
Exp4  1851.76  1  
Exp4  5971.6104  1  
Exp4  1699.29  1  
Exp4  1036.48  1  
Exp4  6906.18  1  
Exp4  11106.61  0  
Exp4  1012.78  1  
Exp4  722.85004  1  
Exp4  15427.12  0  
Exp4  1341.42  1  
Exp4  1664.53  1  
Exp4  1346.9501  1  
Exp4  738.65  1  
Exp4  1186.5801  1  
Exp4  3681.4001  1  
Exp4  865.05005  1  
Exp4  1439.38  1  
Exp4  1313.77  1  
Exp4  1845.4401  1  
Exp4  1538.92  1  
Exp4  1601.3301  1  
Exp4  1601.3301  1  
Exp4  2370.79  1  
Exp4  592.5  1  
Exp4  720.48004  1  
Exp4  342.86002  1  
Exp4  2137.74  1  
Exp4  3088.9001  0  
Exp4  1428.3201  1  
Exp4  19896.15  0  
Exp4  2932.48  1  
Exp4  1673.2201  1  
Exp4  6015.06  0  
Exp4  622.52  1  
Exp4  1746.6901  0  
Exp4  1222.92  1  
Exp4  748.13  1  
Exp4  818.44  1  
Exp4  1805.9401  1  
Exp4  5335.66  1  
Exp4  9100.8  0  
Exp4  1200.8  1  
Exp4  992.24005  1  
Exp4  470.84003  1  
Exp4  1962.3601  1  
Exp4  4108.0  0  
Exp4  1571.31  1  
Exp4  2641.76  1  
Exp4  4857.71  1  
Exp4  677.03  1  
Exp4  1862.8201  1  
Exp4  723.64  1  
Exp4  1478.0901  1  
Exp4  4057.4402  1  
Exp4  3408.85  1  
Exp4  2521.6802  1  
Exp4  30093.47  1  
Exp4  5165.02  0  
Exp4  4142.7603  0  
Exp4  779.73004  1  
Exp4  2556.4402  1  
Exp4  1265.5801  1  
Exp4  13506.63  0  
Exp4  1440.17  1  
Exp4  2723.1301  1  
Exp4  3609.51  1  
Exp4  633.58  1  
Exp4  1028.5801  1  
Exp4  1666.11  0  
Exp4  1749.06  1  
Exp4  1456.76  1  
Exp4  1035.6901  1  
Exp4  828.71  1  
Exp4  1659.79  1  
Exp4  1711.93  1  
Exp4  3943.6802  0  
Exp4  2179.61  0  
Exp4  1097.31  1  
Exp4  839.77  1  
Exp4  1694.55  1  
Exp4  1064.92  1  
Exp4  2135.37  1  
Exp4  1271.9  1  
Exp4  1479.67  1  
Exp4  1628.9801  1  
Exp4  15277.811  0  
Exp4  605.93  1  
Exp4  2015.29  1  
Exp4  857.94  0  
Exp4  1576.05  1  
Exp4  1583.16  1  
Exp4  1395.93  1  
Exp4  427.39  1  
Exp4  1786.1901  1  
Exp4  1662.9501  1  
Exp4  1352.48  1  
Exp4  1129.7001  1  
Exp4  2215.95  1  
Exp4  1963.9401  1  
Exp4  1067.29  1  
Exp4  970.91003  1  
Exp4  1960.78  1  
Exp4  1253.73  1  
Exp4  413.96002  1  
Exp4  1224.5  1  
Exp4  12774.301  0  
Exp4  19571.46  0  
Exp4  8732.66  0  
Exp4  1205.54  1  
Exp4  1094.15  1  
Exp4  4803.99  0  
Exp4  1109.9501  1  
Exp4  2752.36  1  
Exp4  1604.49  1  
Exp4  628.84  1  
Exp4  738.65  1  
Exp4  1007.25  1  
Exp4  2587.25  1  
Exp4  722.06  1  
Exp4  2956.97  0  
Exp4  1413.31  1  
Exp4  648.59  1  
Exp4  801.06  1  
Exp4  850.04004  1  
Exp4  1196.06  1  
Exp4  2945.12  1  
Exp4  1772.76  1  
Exp4  493.75  1  
Exp4  330.22  1  
Exp4  1092.5701  1  
Exp4  3254.01  1  
Exp4  2866.12  1  
Exp4  1040.43  1  
Exp4  5887.87  1  
Exp4  9126.87  1  
Exp4  1276.64  1  
Exp4  7470.24  0  
Exp4  1198.43  1  
Exp4  10673.69  0  
Exp4  29327.96  0  
Exp4  585.39  1  
Exp4  3444.4001  1  
Exp4  364.19  1  
Exp4  818.44  1  
Exp4  1450.4401  1  
Exp4  3040.71  1  
Exp4  14001.17  0  
Exp4  13978.261  0  
Exp4  37242.973  0  
Exp4  2859.8  1  
Exp4  4676.8003  0  
Exp4  1876.25  1  
Exp4  691.25  1  
Exp4  1295.6  1  
Exp4  4313.4  1  
Exp4  1662.9501  1  
Exp4  945.63  1  
Exp4  18215.031  0  
Exp4  5311.17  1  
Exp4  1111.53  1  
Exp4  10526.75  0  
Exp4  12464.62  0  
Exp4  1380.92  1  
Exp4  462.15002  1  
Exp4  995.4  1  
Exp4  6644.69  0  
Exp4  3973.7002  1  
Exp4  1029.37  1  
Exp4  1572.1001  1  
Exp4  1069.66  1  
Exp4  2689.95  0  
Exp4  1084.67  1  
Exp4  1004.88  1  
Exp4  15136.4  0  
Exp4  1951.3  1  
Exp4  1683.49  1  
Exp4  4213.8604  1  
Exp4  1326.41  1  
Exp4  4679.96  0  
Exp4  19692.33  0  
Exp4  1248.2001  0  
Exp4  12824.07  0  
Exp4  417.12003  1  
Exp4  1829.64  1  
Exp4  5730.66  1  
Exp4  470.05002  1  
Exp4  2193.83  1  
Exp4  2772.9001  1  
Exp4  12512.811  0  
Exp4  19733.41  0  
Exp4  4102.47  1  
Exp4  865.84  1  
Exp4  683.35004  1  
Exp4  2540.6401  0  
Exp4  1000.14  1  
Exp4  1586.3201  1  
Exp4  794.74005  1  
Exp4  1853.3401  1  
Exp4  951.95  1  
Exp4  14358.25  0  
Exp4  14419.08  0  
Exp4  1898.37  1  
Exp4  3608.7202  0  
Exp4  1181.8401  1  
Exp4  2803.71  1  
Exp4  677.82  1  
Exp4  2608.58  1  
Exp4  2835.31  0  
Exp4  662.81  1  
Exp4  7610.8604  0  
Exp4  1200.8  1  
Exp4  3561.32  1  
Exp4  2284.6802  1  
Exp4  1576.05  1  
Exp4  4476.14  1  
Exp4  917.19  1  
Exp4  1954.4601  1  
Exp4  3908.9202  0  
Exp4  35203.98  0  
Exp4  631.21  1  
Exp4  2212.0  0  
Exp4  1636.0901  1  
Exp4  796.32  1  
Exp4  1711.14  1  
Exp4  1355.64  1  
Exp4  1255.31  1  
Exp4  3171.85  0  
Exp4  2795.02  0  
Exp4  1297.18  1  
Exp4  4624.66  1  
Exp4  1365.91  1  
Exp4  2588.83  1  
Exp4  2486.9202  0  
Exp4  3850.4602  0  
Exp4  4440.5903  1  
Exp4  10089.88  1  
Exp4  4039.27  0  
Exp4  1182.63  1  
Exp4  3998.9802  1  
Exp4  2876.3901  0  
Exp4  9810.221  0  
Exp4  4269.95  1  
Exp4  12564.95  0  
Exp4  2619.6401  1  
Exp4  1451.23  1  
Exp4  1756.9601  1  
Exp4  1235.56  1  
Exp4  1222.13  1  
Exp4  2845.58  0  
Exp4  1195.27  1  
Exp4  2129.84  1  
Exp4  1406.99  1  
Exp4  1079.93  1  
Exp4  455.04  1  
Exp4  671.5  1  
Exp4  796.32  1  
Exp4  1621.0801  1  
Exp4  10391.66  0  
Exp4  1956.04  1  
Exp4  20735.92  0  
Exp4  1900.7401  1  
Exp4  8293.42  0  
Exp4  2539.85  1  
Exp4  1050.7001  1  
Exp4  1492.31  1  
Exp4  2510.62  1  
Exp4  1647.15  1  
Exp4  919.56  1  
Exp4  1096.52  1  
Exp4  3286.4001  1  
Exp4  5161.8604  1  
Exp4  1811.4701  0  
Exp4  2722.34  1  
Exp4  1173.9401  1  
Exp4  1881.78  1  
Exp4  648.59  1  
Exp4  1999.4901  0  
Exp4  24502.64  0  
Exp4  473.21002  1  
Exp4  433.71002  1  
Exp4  1114.6901  1  
Exp4  19080.08  0  
Exp4  1529.4401  1  
Exp4  586.18  1  
Exp4  783.68  1  
Exp4  2519.31  1  
Exp4  509.55002  1  
Exp4  2008.18  0  
Exp4  15523.5  1  
Exp4  2316.28  0  
Exp4  2062.69  1  
Exp4  2203.31  1  
Exp4  730.75  1  
Exp4  1421.2101  1  
Exp4  1831.2201  1  
Exp4  21231.25  0  
Exp4  5780.43  0  
Exp4  1708.77  1  
Exp4  3373.3  1  
Exp4  2300.48  1  
Exp4  811.33  1  
Exp4  1546.03  1  
Exp4  2599.1  1  
Exp4  1548.4  1  
Exp4  2521.6802  1  
Exp4  10908.32  0  
Exp4  1613.18  1  
Exp4  711.0  1  
Exp4  1278.2201  1  
Exp4  939.31  1  
Exp4  1369.0701  1  
Exp4  665.97003  1  
Exp4  1975.79  1  
Exp4  674.66003  1  
Exp4  2038.9901  1  
Exp4  1944.1901  1  
Exp4  4466.66  1  
Exp4  422.65002  1  
Exp4  1762.49  1  
Exp4  1160.51  1  
Exp4  2798.97  1  
Exp4  649.38  1  
Exp4  1191.3201  1  
Exp4  22345.941  0  
Exp4  2263.35  1  
Exp4  2122.73  1  
Exp4  5902.0903  0  
Exp4  616.2  1  
Exp4  1218.18  1  
Exp4  1030.16  1  
Exp4  2734.1902  1  
Exp4  3527.35  1  
Exp4  5254.29  0  
Exp4  1809.1001  0  
Exp4  4435.06  1  
Exp4  594.08  1  
Exp4  1152.61  1  
Exp4  1412.52  1  
Exp4  2085.6  1  
Exp4  4554.35  0  
Exp4  1252.15  1  
Exp4  18222.14  0  
Exp4  745.76  1  
Exp4  2110.09  0  
Exp4  3871.0  1  
Exp4  7045.22  1  
Exp4  1839.12  1  
Exp4  2917.47  1  
Exp4  1715.88  1  
Exp4  3483.9001  1  
Exp4  884.80005  1  
Exp4  1656.63  1  
Exp4  905.34  1  
Exp4  2792.6501  1  
Exp4  2964.08  1  
Exp4  11032.351  0  
Exp4  7191.37  1  
Exp4  895.07  1  
Exp4  812.91003  1  
Exp4  512.71  1  
Exp4  1948.14  1  
Exp4  17089.281  0  
Exp4  644.64  1  
Exp4  3933.4102  0  
Exp4  5255.87  0  
Exp4  2869.28  1  
Exp4  4886.94  0  
Exp4  621.73004  1  
Exp4  2910.36  1  
Exp4  1254.52  1  
Exp4  677.03  1  
Exp4  5408.3403  1  
Exp4  15952.471  0  
Exp4  2822.6702  1  
Exp4  793.95  1  
Exp4  6004.0  0  
Exp4  6164.37  0  
Exp4  861.10004  1  
Exp4  423.44  1  
Exp4  628.05  0  
Exp4  2881.1301  0  
Exp4  2117.2  0  
Exp4  1162.88  1  
Exp4  6745.02  0  
Exp4  15139.561  0  
Exp4  1832.8  1  
Exp4  1145.5  1  
Exp4  631.21  1  
Exp4  2164.6  0  
Exp4  1316.93  1  
Exp4  2776.06  0  
Exp4  2807.6602  1  
Exp4  20195.56  0  
Exp4  1544.4501  1  
Exp4  488.22  1  
Exp4  3642.6902  1  
Exp4  1520.75  1  
Exp4  1365.12  1  
Exp4  1643.2001  1  
Exp4  8058.79  0  
Exp4  6420.33  0  
Exp4  978.02  1  
Exp4  3154.47  1  
Exp4  928.25  1  
Exp4  2354.99  1  
Exp4  1429.11  1  
Exp4  1865.1901  1  
Exp4  1440.9601  1  
Exp4  13744.42  1  
Exp4  7779.9204  0  
Exp4  6629.68  0  
Exp4  2316.28  1  
Exp4  4671.27  0  
Exp4  5110.5103  0  
Exp4  4232.0303  1  
Exp4  3003.58  1  
Exp4  6785.31  0  
Exp4  10237.61  0  
Exp4  333.38  1  
Exp4  705.47003  0  
Exp4  1197.64  1  
Exp4  1283.75  1  
Exp4  893.49005  1  
Exp4  1350.11  1  
Exp4  930.62  1  
Exp4  11560.07  0  
Exp4  1493.1001  1  
Exp4  502.44  1  
Exp4  7177.9404  0  
Exp4  2344.72  0  
Exp4  6551.47  0  
Exp4  2432.4102  1  
Exp4  2110.09  1  
Exp4  13904.0  0  
Exp4  2054.79  1  
Exp4  2773.6902  1  
Exp4  7888.9404  0  
Exp4  1072.03  1  
Exp4  1711.14  1  
Exp4  3062.04  1  
Exp4  17215.68  0  
Exp4  670.71  1  
Exp4  881.64  1  
Exp4  1510.48  1  
Exp4  13719.931  0  
Exp4  2941.1702  1  
Exp4  9271.44  0  
Exp4  820.02  1  
Exp4  1286.12  1  
Exp4  3200.29  1  
Exp4  3274.55  1  
Exp4  673.87  1  
Exp4  859.52  1  
Exp4  2452.1602  1  
Exp4  1143.13  1  
Exp4  1326.41  1  
Exp4  1232.4  1  
Exp4  1315.35  1  
Exp4  1405.41  1  
Exp4  1961.5701  1  
Exp4  19967.25  1  
Exp4  566.43  1  
Exp4  10640.511  0  
Exp4  996.19  1  
Exp4  910.87  1  
Exp4  1407.78  1  
Exp4  1010.41003  1  
Exp4  1586.3201  1  
Exp4  1023.84  1  
Exp4  806.59  1  
Exp4  2058.74  1  
Exp4  4732.89  1  
Exp4  997.77  1  
Exp4  1497.05  1  
Exp4  1388.8201  1  
Exp4  606.72003  1  
Exp4  3735.12  1  
Exp4  1452.81  1  
Exp4  2772.9001  1  
Exp4  3327.48  1  
Exp4  1034.9  1  
Exp4  915.61005  1  
Exp4  838.19  1  
Exp4  237.0  1  
Exp4  3242.9502  0  
Exp4  2076.9102  1  
Exp4  2642.55  1  
Exp4  17203.83  0  
Exp4  2210.4202  1  
Exp4  1315.35  1  
Exp4  1154.98  1  
Exp4  2005.81  1  
Exp4  1062.55  1  
Exp4  10911.48  0  
Exp4  1551.56  1  
Exp4  2017.66  1  
Exp4  784.47003  1  
Exp4  4500.63  0  
Exp4  2356.57  1  
Exp4  714.95  1  
Exp4  1137.6  1  
Exp4  2378.6902  1  
Exp4  1373.02  1  
Exp4  2305.22  1  
Exp4  3738.28  1  
Exp4  1394.3501  1  
Exp4  2117.2  1  
Exp4  1519.17  1  
Exp4  927.46  1  
Exp4  2561.97  1  
Exp4  1611.6001  1  
Exp4  2216.74  1  
Exp4  1664.53  1  
Exp4  559.32  1  
Exp4  488.22  1  
Exp4  1626.61  1  
Exp4  3920.77  1  
Exp4  602.77  1  
Exp4  1050.7001  1  
Exp4  11195.88  0  
Exp4  1893.63  1  
Exp4  793.95  1  
Exp4  9876.58  0  
Exp4  2281.52  1  
Exp4  1712.7201  1  
Exp4  1918.12  1  
Exp4  1391.98  1  
Exp4  588.55  1  
Exp4  9705.15  0  
Exp4  790.79004  1  
Exp4  1399.0901  1  
Exp4  2618.06  1  
Exp4  249.64  0  
Exp4  1572.89  0  
Exp4  4509.3203  0  
Exp4  2155.9102  1  
Exp4  2072.1702  1  
Exp4  3548.6802  1  
Exp4  1790.14  1  
Exp4  1514.43  0  
Exp4  1241.0901  1  
Exp4  807.38  1  
Exp4  991.45  1  
Exp4  688.09  1  
Exp4  1583.16  1  
Exp4  815.28  1  
Exp4  702.31  1  
Exp4  11906.09  0  
Exp4  650.96  1  
Exp4  2844.0  1  
Exp4  9296.721  0  
Exp4  1226.87  1  
Exp4  1479.67  1  
Exp4  6540.41  0  
Exp4  4094.57  0  
Exp4  1162.0901  1  
Exp4  985.13  1  
Exp4  3336.9602  1  
Exp4  1646.36  1  
Exp4  468.47  1  
Exp4  2062.69  1  
Exp4  1196.06  1  
Exp4  1176.31  1  
Exp4  1469.4  1  
Exp4  2975.9302  1  
Exp4  1472.56  1  
Exp4  741.81  1  
Exp4  2980.6702  0  
Exp4  1434.64  1  
Exp4  3488.6401  0  
Exp4  716.53  1  
Exp4  1162.0901  0  
Exp4  4514.06  0  
Exp4  931.41003  1  
Exp4  3251.6401  1  
Exp4  782.10004  1  
Exp4  1670.8501  1  
Exp4  651.75  1  
Exp4  1440.17  1  
Exp4  1805.15  1  
Exp4  7707.24  0  
Exp4  822.39  1  
Exp4  822.39  1  
Exp4  740.23004  1  
Exp4  1871.51  1  
Exp4  4077.1902  0  
Exp4  790.79004  1  
Exp4  16445.43  0  
Exp4  2011.3401  1  
Exp4  2051.6301  1  
Exp4  10783.5  0  
Exp4  923.51  1  
Exp4  1452.81  1  
Exp4  1060.97  1  
Exp4  1502.5801  1  
Exp4  546.68  1  
Exp4  3877.32  0  
Exp4  1298.76  1  
Exp4  601.19  1  
Exp4  1186.5801  1  
Exp4  4907.48  0  
Exp4  7846.2803  0  
Exp4  1147.87  1  
Exp4  1335.89  1  
Exp4  6171.48  0  
Exp4  2843.21  0  
Exp4  1192.9  1  
Exp4  2921.4202  0  
Exp4  2882.71  1  
Exp4  1743.53  1  
Exp4  1238.7201  0  
Exp4  21130.13  0  
Exp4  1280.5901  1  
Exp4  3743.02  1  
Exp4  15088.21  0  
Exp4  482.69  1  
Exp4  828.71  1  
Exp4  2005.02  1  
Exp4  26101.602  1  
Exp4  2295.74  1  
Exp4  23937.0  0  
Exp4  1933.92  1  
Exp4  885.59  1  
Exp4  1441.75  1  
Exp4  1519.17  1  
Exp4  425.02002  1  
Exp4  386.31  1  
Exp4  1704.03  1  
Exp4  1779.87  1  
Exp4  3407.27  1  
Exp4  5084.44  1  
Exp4  1361.9601  1  
Exp4  1196.85  1  
Exp4  9495.8  0  
Exp4  5952.6504  1  
Exp4  2532.74  1  
Exp4  4812.68  1  
Exp4  19466.39  0  
Exp4  4251.7803  1  
Exp4  4092.99  1  
Exp4  1168.41  1  
Exp4  13824.21  0  
Exp4  2331.29  1  
Exp4  1745.1101  1  
Exp4  1358.01  1  
Exp4  3530.51  0  
Exp4  2418.98  0  
Exp4  3768.3  0  
Exp4  6616.25  0  
Exp4  1813.8401  1  
Exp4  1277.43  1  
Exp4  1301.13  1  
Exp4  1414.89  1  
Exp4  1493.89  1  
Exp4  1933.13  1  
Exp4  1522.3301  1  
Exp4  2967.24  1  
Exp4  1354.8501  1  
Exp4  1576.8401  1  
Exp4  4580.42  1  
Exp4  16680.85  0  
Exp4  999.35004  1  
Exp4  7643.25  0  
Exp4  1932.3401  1  
Exp4  2803.71  1  
Exp4  1533.39  1  
Exp4  1088.62  1  
Exp4  3963.4302  1  
Exp4  730.75  1  
Exp4  8253.13  1  
Exp4  18649.531  0  
Exp4  795.53  1  
Exp4  18406.21  1  
Exp4  24625.88  1  
Exp4  2200.1501  0  
Exp4  4332.3604  0  
Exp4  1986.06  1  
Exp4  1701.66  1  
Exp4  2996.47  0  
Exp4  2536.6902  1  
Exp4  2391.33  1  
Exp4  2464.8  1  
Exp4  2786.33  1  
Exp4  2501.9302  1  
Exp4  4454.81  0  
Exp4  409.22  1  
Exp4  2284.6802  1  
Exp4  1015.94  1  
Exp4  1024.63  1  
Exp4  2196.99  1  
Exp4  3688.51  0  
Exp4  620.94  1  
Exp4  2189.09  1  
Exp4  8461.69  0  
Exp4  4314.19  0  
Exp4  1583.16  0  
Exp4  618.57  1  
Exp4  2879.55  1  
Exp4  787.63  1  
Exp4  729.96  1  
Exp4  4399.5103  0  
Exp4  2345.51  1  
Exp4  1360.38  0  
Exp4  10324.511  0  
Exp4  652.54004  1  
Exp4  1677.9601  1  
Exp4  1196.85  1  
Exp4  711.0  1  
Exp4  5797.81  0  
Exp4  22146.07  0  
Exp4  802.64  1  
Exp4  856.36005  1  
Exp4  684.14  1  
Exp4  10842.75  0  
Exp4  5105.77  1  
Exp4  2099.03  1  
Exp4  1993.9601  1  
Exp4  881.64  1  
Exp4  997.77  1  
Exp4  1450.4401  1  
Exp4  1422.79  1  
Exp4  1892.05  1  
Exp4  583.02  1  
Exp4  4879.83  1  
Exp4  1791.7201  1  
Exp4  383.94  1  
Exp4  3004.37  1  
Exp4  2529.58  0  
Exp4  536.41003  1  
Exp4  809.75  1  
Exp4  4304.71  0  
Exp4  328.64  1  
Exp4  1124.9601  1  
Exp4  2716.02  1  
Exp4  1986.8501  1  
Exp4  1162.88  1  
Exp4  2554.07  1  
Exp4  3031.23  1  
Exp4  324.69  1  
Exp4  1916.54  1  
Exp4  2341.56  1  
Exp4  1162.0901  1  
Exp4  815.28  1  
Exp4  19159.08  0  
Exp4  706.26  1  
Exp4  735.49  1  
Exp4  5586.0903  0  
Exp4  1150.24  1  
Exp4  3837.03  0  
Exp4  643.06  0  
Exp4  1053.86  1  
Exp4  4353.69  0  
Exp4  1842.28  1  
Exp4  808.96  1  
Exp4  1491.52  1  
Exp4  1363.54  1  
Exp4  963.01  1  
Exp4  2635.4402  1  
Exp4  989.08  1  
Exp4  813.7  1  
Exp4  14722.44  0  
Exp4  993.03  1  
Exp4  944.05005  1  
Exp4  1090.2001  1  
Exp4  1877.04  1  
Exp4  942.47003  1  
Exp4  7862.08  0  
Exp4  5748.04  0  
Exp4  1536.55  1  
Exp4  1144.7101  1  
Exp4  1240.3  1  
Exp4  1764.0701  1  
Exp4  5618.48  1  
Exp4  3931.04  0  
Exp4  1590.27  1  
Exp4  8706.59  1  
Exp4  15400.261  0  
Exp4  2938.01  0  
Exp4  1041.22  1  
Exp4  1920.4901  1  
Exp4  840.56  1  
Exp4  9223.25  0  
Exp4  1777.5  1  
Exp4  3354.34  1  
Exp4  3738.28  1  
Exp4  671.5  1  
Exp4  906.13  1  
Exp4  799.48004  1  
Exp4  1534.18  1  
Exp4  3052.56  0  
Exp4  10661.84  0  
Exp4  1572.1001  1  
Exp4  11043.41  0  
Exp4  549.84  1  
Exp4  812.12  1  
Exp4  1053.0701  1  
Exp4  1369.86  1  
Exp4  1900.7401  1  
Exp4  667.55  1  
Exp4  9186.91  1  
Exp4  925.88  1  
Exp4  2136.1602  1  
Exp4  899.02  1  
Exp4  1549.9801  1  
Exp4  1948.93  1  
Exp4  875.32  1  
Exp4  744.18  1  
Exp4  22085.24  0  
Exp4  17414.76  0  
Exp4  432.13  1  
Exp4  1592.64  1  
Exp4  2705.75  1  
Exp4  2095.08  1  
Exp4  1703.24  1  
Exp4  3231.8901  1  
Exp4  546.68  1  
Exp4  580.65  1  
Exp4  221.20001  1  
Exp4  12618.67  1  
Exp4  1641.62  1  
Exp4  4725.7803  1  
Exp4  4127.75  1  
Exp4  1084.67  1  
Exp4  2044.52  1  
Exp4  961.43005  1  
Exp4  1351.6901  1  
Exp4  220.41  1  
Exp4  748.13  1  
Exp4  4194.1104  0  
Exp4  1328.78  1  
Exp4  5027.56  0  
Exp4  2095.87  1  
Exp4  597.24  1  
Exp4  276.5  1  
Exp4  1640.8301  1  
Exp4  817.65  1  
Exp4  1196.85  1  
Exp4  1757.75  1  
Exp4  507.18002  1  
Exp4  882.43005  1  
Exp4  1083.88  1  
Exp4  895.86005  1  
Exp4  6760.0303  0  
Exp4  6229.1504  0  
Exp4  2757.1  1  
Exp4  2254.6602  0  
Exp4  1147.87  1  
Exp4  4388.45  1  
Exp4  1089.41  1  
Exp4  5300.1104  0  
Exp4  964.59  1  
Exp4  17918.781  1  
Exp4  771.04004  1  
Exp4  664.39  1  
Exp4  4263.63  1  
Exp4  1959.9901  1  
Exp4  2456.11  1  
Exp4  8532.0  0  
Exp4  4676.8003  1  
Exp4  2433.2  1  
Exp4  1846.2301  1  
Exp4  1703.24  1  
Exp4  1129.7001  1  
Exp4  1551.56  1  
Exp4  2565.1301  1  
Exp4  1086.25  1  
Exp4  1771.9701  1  
Exp4  3771.4602  1  
Exp4  1616.3401  1  
Exp4  549.05  1  
Exp4  4506.95  0  
Exp4  1646.36  1  
Exp4  722.06  1  
Exp4  7445.75  0  
Exp4  278.87  1  
Exp4  1099.68  1  
Exp4  2761.84  1  
Exp4  1603.7001  1  
Exp4  20781.74  0  
Exp4  788.42004  1  
Exp4  601.19  1  
Exp4  2372.37  1  
Exp4  6918.8203  1  
Exp4  734.7  1  
Exp4  2723.9202  1  
Exp4  1657.42  1  
Exp4  12344.54  0  
Exp4  2879.55  1  
Exp4  771.04004  1  
Exp4  1107.5801  1  
Exp4  3872.58  0  
Exp4  1622.66  1  
Exp4  645.43  1  
Exp4  694.41003  1  
Exp4  706.26  1  
Exp4  2430.04  0  
Exp4  239.37001  0  
Exp4  6083.79  0  
Exp4  14899.4  0  
Exp4  690.46  1  
Exp4  1449.65  1  
Exp4  1218.9701  1  
Exp4  5314.33  1  
Exp4  3577.9102  1  
Exp4  1076.77  0  
Exp4  2872.4402  1  
Exp4  1529.4401  1  
Exp4  1666.9  1  
Exp4  1553.14  1  
Exp4  1651.89  1  
Exp4  3428.6  0  
Exp4  635.95  1  
Exp4  14260.29  0  
Exp4  1095.73  1  
Exp4  824.76  1  
Exp4  990.66003  1  
Exp4  480.32  1  
Exp4  1376.9701  1  
Exp4  1922.0701  1  
Exp4  13712.82  0  
Exp4  2760.26  1  
Exp4  1809.1001  1  
Exp4  1535.76  1  
Exp4  22694.33  0  
Exp4  709.42004  1  
Exp4  797.11005  1  
Exp4  3077.05  1  
Exp4  676.24  1  
Exp4  1437.8  1  
Exp4  4046.3801  0  
Exp4  2892.98  1  
Exp4  1798.04  1  
Exp4  1460.7101  1  
Exp4  5462.85  0  
Exp4  4062.9702  1  
Exp4  28108.201  0  
Exp4  1785.4  1  
Exp4  2404.76  0  
Exp4  2836.8901  0  
Exp4  15795.261  0  
Exp4  1455.18  0  
Exp4  741.81  1  
Exp4  2119.57  1  
Exp4  10736.101  0  
Exp4  1881.78  1  
Exp4  11492.13  0  
Exp4  454.25  1  
Exp4  3055.72  0  
Exp4  4424.0  1  
Exp4  1410.9401  1  
Exp4  353.13  1  
Exp4  1583.16  1  
Exp4  4397.93  0  
Exp4  834.24005  1  
Exp4  7677.22  1  
Exp4  828.71  1  
Exp4  1384.0801  1  
Exp4  3601.61  0  
Exp4  541.94  1  
Exp4  1672.43  1  
Exp4  18758.55  0  
Exp4  636.74  1  
Exp4  7906.3203  1  
Exp4  782.10004  1  
Exp4  4581.21  1  
Exp4  1546.03  1  
Exp4  3032.81  1  
Exp4  1494.68  1  
Exp4  3299.04  1  
Exp4  557.74  1  
Exp4  632.79004  1  
Exp4  906.92004  1  
Exp4  788.42004  1  
Exp4  4034.53  1  
Exp4  1290.0701  1  
Exp4  2858.22  1  
Exp4  2300.48  0  
Exp4  404.48  1  
Exp4  794.74005  1  
Exp4  1413.31  1  
Exp4  16322.98  0  
Exp4  11145.32  0  
Exp4  5032.3003  0  
Exp4  4771.6  0  
Exp4  10977.051  0  
Exp4  4454.81  0  
Exp4  1375.39  1  
Exp4  9306.2  0  
Exp4  496.91  1  
Exp4  1061.76  1  
Exp4  1474.14  1  
Exp4  1346.16  0  
Exp4  13324.141  0  
Exp4  13023.94  0  
Exp4  1176.31  1  
Exp4  2807.6602  1  
Exp4  7155.8203  0  
Exp4  916.4  1  
Exp4  2505.8801  1  
Exp4  1794.0901  1  
Exp4  819.23004  1  
Exp4  1620.29  1  
Exp4  1354.06  0  
Exp4  1272.6901  1  
Exp4  2031.0901  1  
Exp4  16740.89  1  
Exp4  1466.24  1  
Exp4  1790.14  1  
Exp4  602.77  1  
Exp4  771.04004  1  
Exp4  889.54004  1  
Exp4  15147.46  1  
Exp4  1758.54  1  
Exp4  1472.56  1  
Exp4  3344.07  1  
Exp4  8131.47  0  
Exp4  2381.06  1  
Exp4  15184.591  0  
Exp4  1019.89  1  
Exp4  1629.77  1  
Exp4  859.52  0  
Exp4  1203.9601  1  
Exp4  2855.85  1  
Exp4  478.74002  1  
Exp4  3321.1602  1  
Exp4  1749.8501  0  
Exp4  9277.76  0  
Exp4  2694.6902  0  
Exp4  2915.1  1  
Exp4  2673.36  0  
Exp4  4654.68  1  
Exp4  2619.6401  1  
Exp4  7442.5903  0  
Exp4  618.57  1  
Exp4  3989.5  1  
Exp4  2482.1802  0  
Exp4  1003.30005  1  
Exp4  4221.7603  1  
Exp4  2750.78  1  
Exp4  4141.18  0  
Exp4  1498.63  1  
Exp4  1873.88  1  
Exp4  1344.5801  1  
Exp4  2120.36  1  
Exp4  2656.77  1  
Exp4  3082.58  1  
Exp4  446.35  1  
Exp4  417.12003  1  
Exp4  482.69  1  
Exp4  2396.86  0  
Exp4  1228.4501  1  
Exp4  2609.37  1  
Exp4  1185.79  1  
Exp4  9735.96  1  
Exp4  2384.22  1  
Exp4  1476.51  1  
Exp4  1781.4501  0  
Exp4  2310.75  1  
Exp4  1900.7401  1  
Exp4  1460.7101  1  
Exp4  1015.15  1  
Exp4  2397.6501  1  
Exp4  3026.49  1  
Exp4  5078.12  1  
Exp4  1448.86  1  
Exp4  596.45  1  
Exp4  1631.3501  1  
Exp4  2275.2  1  
Exp4  2031.88  1  
Exp4  1534.9701  1  
Exp4  1177.89  1  
Exp4  1643.99  1  
Exp4  871.37  1  
Exp4  8768.21  0  
Exp4  2373.1602  1  
Exp4  1022.26  1  
Exp4  4297.6  0  
Exp4  1467.8201  1  
Exp4  2864.54  1  
Exp4  897.44  1  
Exp4  20945.271  0  
Exp4  3245.32  1  
Exp4  2207.26  1  
Exp4  4238.35  1  
Exp4  893.49005  1  
Exp4  2941.96  1  
Exp4  936.15  1  
Exp4  14824.351  0  
Exp4  1922.0701  1  
Exp4  6152.52  1  
Exp4  7426.0  0  
Exp4  2621.22  1  
Exp4  489.01  1  
Exp4  2554.07  1  
Exp4  1383.29  1  
Exp4  2764.21  1  
Exp4  2798.97  1  
Exp4  3323.53  1  
Exp4  1870.7201  1  
Exp4  3058.8801  1  
Exp4  733.91003  1  
Exp4  1778.29  1  
Exp4  379.99002  1  
Exp4  1140.76  1  
Exp4  1282.9601  1  
Exp4  842.14  1  
Exp4  515.08  1  
Exp4  1071.24  1  
Exp4  767.88  1  
Exp4  955.9  1  
Exp4  678.61005  1  
Exp4  1564.99  1  
Exp4  1447.28  1  
Exp4  2426.8801  1  
Exp4  3197.9202  1  
Exp4  9689.351  0  
Exp4  781.31  1  
Exp4  336.54  1  
Exp4  1628.1901  1  
Exp4  16010.141  0  
Exp4  12414.851  0  
Exp4  616.99  1  
Exp4  2049.26  1  
Exp4  1040.43  1  
Exp4  5090.7603  1  
Exp4  1803.5701  1  
Exp4  9204.29  0  
Exp4  2259.4001  1  
Exp4  1375.39  1  
Exp4  1839.12  1  
Exp4  3256.3801  0  
Exp4  1176.31  1  
Exp4  2047.68  0  
Exp4  3138.6702  1  
Exp4  15029.75  0  
Exp4  1257.68  1  
Exp4  3351.1802  0  
Exp4  1008.83  1  
Exp4  4630.98  1  
Exp4  1450.4401  1  
Exp4  2382.6401  1  
Exp4  1321.67  1  
Exp4  1400.67  1  
Exp4  1854.13  1  
Exp4  4331.5703  1  
Exp4  1485.2001  1  
Exp4  1440.17  1  
Exp4  3371.72  1  
Exp4  749.71  0  
Exp4  6323.16  0  
Exp4  17990.67  0  
Exp4  2512.99  0  
Exp4  3299.83  1  
Exp4  3246.11  1  
Exp4  1444.91  1  
Exp4  894.28  1  
Exp4  1119.43  1  
Exp4  5500.77  1  
Exp4  1715.0901  1  
Exp4  10195.74  0  
Exp4  1342.2101  1  
Exp4  2025.56  1  
Exp4  1193.6901  1  
Exp4  650.96  1  
Exp4  1552.3501  1  
Exp4  1009.62006  1  
Exp4  2193.04  1  
Exp4  1629.77  1  
Exp4  843.72003  1  
Exp4  1000.14  1  
Exp4  1278.2201  1  
Exp4  7426.79  0  
Exp4  2449.79  1  
Exp4  5884.71  0  
Exp4  540.36  1  
Exp4  1971.05  1  
Exp4  1104.42  1  
Exp4  1224.5  1  
Exp4  837.4  1  
Exp4  1000.14  1  
Exp4  12765.61  1  
Exp4  1061.76  1  
Exp4  1366.7001  1  
Exp4  8829.83  1  
Exp4  8475.91  1  
Exp4  1688.2301  1  
Exp4  1822.53  1  
Exp4  5490.5  0  
Exp4  1132.86  1  
Exp4  6402.16  0  
Exp4  926.67004  1  
Exp4  4236.77  0  
Exp4  2874.81  0  
Exp4  11879.23  0  
Exp4  744.18  0  
Exp4  4275.48  1  
Exp4  786.84  1  
Exp4  1134.4401  1  
Exp4  8226.2705  0  
Exp4  906.13  1  
Exp4  942.47003  1  
Exp4  4500.63  1  
Exp4  2814.77  1  
Exp4  1245.04  1  
Exp4  1378.55  1  
Exp4  977.23004  1  
Exp4  7161.35  0  
Exp4  2467.96  1  
Exp4  689.67004  1  
Exp4  9614.3  1  
Exp4  859.52  1  
Exp4  1896.0  1  
Exp4  1655.8401  1  
Exp4  2576.1902  1  
Exp4  974.86005  1  
Exp4  568.8  1  
Exp4  1312.1901  1  
Exp4  2414.24  1  
Exp4  1243.4601  1  
Exp4  1307.4501  1  
Exp4  6608.35  0  
Exp4  1606.86  1  
Exp4  1245.04  1  
Exp4  1314.56  1  
Exp4  3776.2002  0  
Exp4  1235.56  1  
Exp4  6081.42  0  
Exp4  5759.1  0  
Exp4  842.93  1  
Exp4  4554.35  0  
Exp4  1485.2001  1  
Exp4  559.32  1  
Exp4  588.55  1  
Exp4  669.92004  1  
Exp4  2715.23  1  
Exp4  594.08  1  
Exp4  2153.54  1  
Exp4  5306.43  1  
Exp4  7285.3804  1  
Exp4  17108.24  0  
Exp4  2456.11  0  
Exp4  12767.19  0  
Exp4  6580.7  1  
Exp4  3919.1902  0  
Exp4  1134.4401  1  
Exp4  215.67001  1  
Exp4  302.57  1  
Exp4  2852.6902  1  
Exp4  1328.78  1  
Exp4  9615.88  0  
Exp4  820.02  1  
Exp4  22193.47  0  
Exp4  2065.06  1  
Exp4  1034.9  1  
Exp4  1565.78  1  
Exp4  653.33  1  
Exp4  1462.29  1  
Exp4  3122.08  1  
Exp4  728.38  1  
Exp4  944.05005  1  
Exp4  1151.03  0  
Exp4  463.73  1  
Exp4  1858.87  1  
Exp4  14822.7705  1  
Exp4  3675.87  1  
Exp4  8438.78  0  
Exp4  4765.2803  1  
Exp4  2731.82  1  
Exp4  1288.49  1  
Exp4  8264.98  0  
Exp4  3320.37  0  
Exp4  1723.78  1  
Exp4  1053.86  1  
Exp4  1160.51  1  
Exp4  1493.1001  1  
Exp4  6830.3403  0  
Exp4  2025.56  0  
Exp4  14209.73  1  
Exp4  2516.9402  1  
Exp4  2845.58  1  
Exp4  887.17004  1  
Exp4  25258.67  0  
Exp4  504.02002  1  
Exp4  4414.52  1  
Exp4  1014.36005  1  
Exp4  5741.72  1  
Exp4  8372.42  0  
Exp4  1050.7001  1  
Exp4  11876.07  0  
Exp4  2465.59  1  
Exp4  2065.06  1  
Exp4  1155.77  1  
Exp4  2258.61  1  
Exp4  2091.9202  1  
Exp4  964.59  1  
Exp4  1305.0801  1  
Exp4  1116.27  1  
Exp4  8020.08  0  
Exp4  3114.97  1  
Exp4  1546.8201  1  
Exp4  617.78  1  
Exp4  1677.17  1  
Exp4  1373.81  1  
Exp4  2644.9202  1  
Exp4  2035.04  1  
Exp4  12228.41  0  
Exp4  1956.8301  1  
Exp4  1234.77  1  
Exp4  1632.14  1  
Exp4  4600.17  1  
Exp4  1686.65  1  
Exp4  507.18002  1  
Exp4  4717.8804  1  
Exp4  5718.81  1  
Exp4  1978.9501  0  
Exp4  906.92004  1  
Exp4  2693.9001  1  
Exp4  1309.8201  1  
Exp4  20083.38  0  
Exp4  1273.48  1  
Exp4  1369.0701  1  
Exp4  2674.1501  0  
Exp4  10500.681  0  
Exp4  7952.93  0  
Exp4  624.10004  1  
Exp4  1926.02  1  
Exp4  8920.681  1  
Exp4  12309.78  0  
Exp4  1891.26  1  
Exp4  4620.71  0  
Exp4  1433.06  1  
Exp4  2878.76  1  
Exp4  206.19  0  
Exp4  1849.39  1  
Exp4  1737.2101  1  
Exp4  3521.03  1  
Exp4  1096.52  1  
Exp4  1348.53  0  
Exp4  985.92004  1  
Exp4  820.02  1  
Exp4  1019.89  1  
Exp4  3228.73  0  
Exp4  1459.92  1  
Exp4  1427.53  1  
Exp4  2096.6602  1  
Exp4  1281.38  1  
Exp4  2960.1301  1  
Exp4  1307.4501  1  
Exp4  23519.88  1  
Exp4  3039.9202  1  
Exp4  13567.46  0  
Exp4  741.02  1  
Exp4  2626.75  1  
Exp4  3406.48  1  
Exp4  1730.89  1  
Exp4  689.67004  1  
Exp4  1839.91  1  
Exp4  7027.8403  0  
Exp4  2692.32  1  
Exp4  2531.95  0  
Exp4  701.52  1  
Exp4  2336.82  1  
Exp4  2866.9102  0  
Exp4  1926.02  1  
Exp4  2411.87  1  
Exp4  597.24  1  
Exp4  1326.41  1  
Exp4  847.67004  1  
Exp4  1119.43  1  
Exp4  942.47003  1  
Exp4  2215.95  1  
Exp4  6658.91  1  
Exp4  8114.8804  0  
Exp4  1546.8201  1  
Exp4  725.22003  1  
Exp4  3055.72  1  
Exp4  901.39  1  
Exp4  15884.53  0  
Exp4  2176.45  1  
Exp4  2780.8  0  
Exp4  1956.8301  1  
Exp4  4673.64  0  
Exp4  1869.14  1  
Exp4  2390.54  1  
Exp4  1314.56  1  
Exp4  2230.96  1  
Exp4  4111.95  0  
Exp4  2189.09  1  
Exp4  906.13  1  
Exp4  1123.38  1  
Exp4  325.48  1  
Exp4  3111.02  1  
Exp4  8385.851  0  
Exp4  2232.54  1  
Exp4  1590.27  1  
Exp4  1379.3401  1  
Exp4  424.23  1  
Exp4  18388.83  0  
Exp4  2275.99  1  
Exp4  1044.38  1  
Exp4  3021.75  1  
Exp4  2811.61  1  
Exp4  3225.57  1  
Exp4  1117.85  1  
Exp4  3869.4202  1  
Exp4  1182.63  1  
Exp4  1763.28  1  
Exp4  9765.98  0  
Exp4  3432.55  1  
Exp4  1395.14  1  
Exp4  553.0  1  
Exp4  4270.74  0  
Exp4  1624.24  1  
Exp4  1316.14  1  
Exp4  2798.1802  1  
Exp4  4424.0  0  
Exp4  1935.5  0  
Exp4  869.0  1  
Exp4  1903.1101  1  
Exp4  1421.2101  1  
Exp4  1358.8  0  
Exp4  1749.06  1  
Exp4  1707.9801  1  
Exp4  7538.18  1  
Exp4  2536.6902  1  
Exp4  2196.2  0  
Exp4  3086.53  1  
Exp4  1486.78  1  
Exp4  1982.1101  1  
Exp4  4117.48  1  
Exp4  1734.05  1  
Exp4  1287.7001  1  
Exp4  2512.99  0  
Exp4  5674.5703  0  
Exp4  1180.26  1  
Exp4  3123.6602  1  
Exp4  5760.68  1  
Exp4  1523.12  1  
Exp4  13694.65  1  
Exp4  2476.6501  1  
Exp4  2658.35  0  
Exp4  1113.9  1  
Exp4  1257.68  1  
Exp4  938.52  1  
Exp4  445.56  1  
Exp4  1159.72  1  
Exp4  12369.03  0  
Exp4  2178.82  1  
Exp4  808.96  1  
Exp4  2565.9202  1  
Exp4  5222.69  1  
Exp4  658.86005  1  
Exp4  832.66003  1  
Exp4  6680.24  1  
Exp4  8560.44  0  
Exp4  5381.48  1  
Exp4  7549.24  0  
Exp4  400.53  1  
Exp4  600.4  1  
Exp4  1163.67  1  
Exp4  948.0  1  
Exp4  424.23  1  
Exp4  1377.76  1  
Exp4  624.89  1  
Exp4  1890.4701  1  
Exp4  11075.801  0  
Exp4  702.31  1  
Exp4  4721.04  0  
Exp4  297.04  1  
Exp4  1722.2001  1  
Exp4  813.7  1  
Exp4  11783.641  1  
Exp4  1933.13  1  
Exp4  1799.62  1  
Exp4  2770.53  1  
Exp4  14421.45  0  
Exp4  1500.2101  1  
Exp4  22791.5  0  
Exp4  589.34  1  
Exp4  2088.76  1  
Exp4  1189.74  1  
Exp4  2661.51  1  
Exp4  1699.29  1  
Exp4  1738.0  1  
Exp4  1008.04004  1  
Exp4  986.71  1  
Exp4  513.5  1  
Exp4  1324.04  1  
Exp4  654.91003  1  
Exp4  12666.07  0  
Exp4  7591.1104  0  
Exp4  891.91003  1  
Exp4  860.31  1  
Exp4  2436.36  1  
Exp4  864.26  1  
Exp4  1862.03  1  
Exp4  718.11005  1  
Exp4  782.89  1  
Exp4  19854.281  0  
Exp4  910.87  1  
Exp4  793.95  1  
Exp4  32344.97  0  
Exp4  921.14  1  
Exp4  503.23  1  
Exp4  3936.57  1  
Exp4  3818.86  1  
Exp4  1548.4  1  
Exp4  5999.2603  0  
Exp4  522.19  1  
Exp4  1048.3301  1  
Exp4  5920.2603  0  
Exp4  9079.471  0  
Exp4  457.41  1  
Exp4  810.54004  1  
Exp4  1023.05005  1  
Exp4  16101.78  0  
Exp4  783.68  1  
Exp4  665.18  1  
Exp4  1931.55  1  
Exp4  2091.1301  1  
Exp4  1674.8  1  
Exp4  2359.73  1  
Exp4  1211.0701  1  
Exp4  499.28  1  
Exp4  2784.75  1  
Exp4  4085.09  0  
Exp4  3047.03  1  
Exp4  2698.6401  0  
Exp4  650.96  1  
Exp4  3034.3901  0  
Exp4  17688.1  1  
Exp4  1763.28  1  
Exp4  1631.3501  1  
Exp4  1286.91  1  
Exp4  621.73004  1  
Exp4  2084.81  1  
Exp4  2416.61  1  
Exp4  1564.2001  1  
Exp4  2908.78  1  
Exp4  582.23004  1  
Exp4  3430.9702  0  
Exp4  5018.87  1  
Exp4  825.55005  1  
Exp4  1462.29  1  
Exp4  1138.39  1  
Exp4  2287.84  1  
Exp4  1364.3301  1  
Exp4  805.01  1  
Exp4  1405.41  1  
Exp4  19766.59  0  
Exp4  974.86005  1  
Exp4  545.89  1  
Exp4  2847.1602  1  
Exp4  387.1  1  
Exp4  2917.47  1  
Exp4  786.05005  1  
Exp4  328.64  1  
Exp4  2628.33  1  
Exp4  910.87  1  
Exp4  1109.9501  1  
Exp4  2245.97  1  
Exp4  1256.89  1  
Exp4  12745.07  1  
Exp4  1968.68  1  
Exp4  355.5  1  
Exp4  1765.65  1  
Exp4  1560.25  1  
Exp4  1124.17  1  
Exp4  7998.75  1  
Exp4  3080.2102  1  
Exp4  18807.531  0  
Exp4  2155.12  1  
Exp4  16253.46  0  
Exp4  1674.01  1  
Exp4  1782.24  1  
Exp4  2412.6602  1  
Exp4  1542.87  1  
Exp4  1057.02  1  
Exp4  2081.6501  1  
Exp4  3486.27  0  
Exp4  895.07  1  
Exp4  604.35004  1  
Exp4  1569.7301  1  
Exp4  880.06  1  
Exp4  3042.29  1  
Exp4  1243.4601  1  
Exp4  899.81  1  
Exp4  417.12003  1  
Exp4  462.94  1  
Exp4  835.03  1  
Exp4  2626.75  1  
Exp4  742.60004  1  
Exp4  1998.7001  1  
Exp4  4815.8403  1  
Exp4  967.75  1  
Exp4  1554.7201  1  
Exp4  912.45  1  
Exp4  1211.86  1  
Exp4  2939.59  1  
Exp4  416.33002  1  
Exp4  865.05005  1  
Exp4  2080.86  1  
Exp4  4763.7  0  
Exp4  1441.75  0  
Exp4  759.98004  1  
Exp4  737.86005  1  
Exp4  1501.0  1  
Exp4  590.13  1  
Exp4  1616.3401  1  
Exp4  1736.42  0  
Exp4  1581.5801  1  
Exp4  3451.51  1  
Exp4  3613.4602  1  
Exp4  287.56  1  
Exp4  944.84  1  
Exp4  1547.61  1  
Exp4  675.45  1  
Exp4  1405.41  1  
Exp4  2592.78  1  
Exp4  5066.27  1  
Exp4  1085.4601  1  
Exp4  1562.62  1  
Exp4  14149.69  0  
Exp4  18786.99  0  
Exp4  929.04004  1  
Exp4  1366.7001  1  
Exp4  15410.53  0  
Exp4  2308.3801  1  
Exp4  1784.6101  1  
Exp4  2877.97  1  
Exp4  1384.0801  1  
Exp4  931.41003  1  
Exp4  623.31  0  
Exp4  1399.88  1  
Exp4  1057.81  1  
Exp4  673.08  1  
Exp4  3485.48  1  
Exp4  570.38  1  
Exp4  2399.23  1  
Exp4  3739.07  1  
Exp4  1059.39  1  
Exp4  624.89  1  
Exp4  4577.2603  1  
Exp4  2071.3801  1  
Exp4  12409.32  0  
Exp4  1312.98  1  
Exp4  7534.23  0  
Exp4  1268.74  1  
Exp4  1104.42  1  
Exp4  544.31  1  
Exp4  1440.9601  1  
Exp4  1333.52  1  
Exp4  863.47003  1  
Exp4  19565.14  0  
Exp4  1200.8  1  
Exp4  10147.55  1  
Exp4  1645.5701  1  
Exp4  704.68  1  
Exp4  1120.22  1  
Exp4  3426.23  1  
Exp4  7063.39  1  
Exp4  1390.4  0  
Exp4  752.87  1  
Exp4  1512.06  1  
Exp4  721.27  1  
Exp4  805.01  1  
Exp4  809.75  1  
Exp4  447.14  1  
Exp4  4039.27  0  
Exp4  3420.7002  1  
Exp4  2760.26  1  
Exp4  1024.63  1  
Exp4  1554.7201  1  
Exp4  11219.58  0  
Exp4  744.97003  1  
Exp4  2753.1501  0  
Exp4  848.46  1  
Exp4  1158.93  1  
Exp4  3161.58  1  
Exp4  970.12006  1  
Exp4  7679.5903  0  
Exp4  1736.42  1  
Exp4  8419.82  0  
Exp4  1049.91  1  
Exp4  2392.12  1  
Exp4  14825.931  0  
Exp4  9393.101  1  
Exp4  759.19  1  
Exp4  766.30005  1  
Exp4  1100.47  1  
Exp4  1722.2001  1  
Exp4  1180.26  0  
Exp4  2650.45  1  
Exp4  865.84  1  
Exp4  2189.8801  1  
Exp4  1024.63  1  
Exp4  2108.51  1  
Exp4  547.47003  1  
Exp4  2617.27  1  
Exp4  3536.04  1  
Exp4  1101.26  1  
Exp4  1490.73  1  
Exp4  406.06  1  
Exp4  1414.1001  1  
Exp4  1118.64  1  
Exp4  2279.1501  1  
Exp4  2902.46  1  
Exp4  1418.8401  1  
Exp4  1184.2101  1  
Exp4  1514.43  1  
Exp4  733.91003  1  
Exp4  1993.9601  1  
Exp4  4830.85  1  
Exp4  700.73004  1  
Exp4  1082.3  1  
Exp4  2234.12  1  
Exp4  3164.74  1  
Exp4  819.23004  1  
Exp4  608.3  1  
Exp4  1376.9701  1  
Exp4  418.7  1  
Exp4  1432.27  0  
Exp4  2255.45  1  
Exp4  896.65  1  
Exp4  1282.17  1  
Exp4  1151.03  1  
Exp4  2557.23  1  
Exp4  722.06  1  
Exp4  1733.26  0  
Exp4  1104.42  1  
Exp4  1052.28  1  
Exp4  579.07  1  
Exp4  714.16003  1  
Exp4  2149.59  1  
Exp4  4344.21  1  
Exp4  5420.19  0  
Exp4  1034.11  0  
Exp4  334.96002  1  
Exp4  1491.52  0  
Exp4  1067.29  1  
Exp4  2288.6301  1  
Exp4  1705.61  1  
Exp4  4477.72  0  
Exp4  1127.3301  1  
Exp4  7403.8804  1  
Exp4  2402.3901  0  
Exp4  899.81  1  
Exp4  2381.85  1  
Exp4  2638.6  1  
Exp4  1161.3  1  
Exp4  841.35004  1  
Exp4  973.28  1  
Exp4  1196.85  1  
Exp4  537.2  1  
Exp4  1116.27  1  
Exp4  1261.63  1  
Exp4  507.97  1  
Exp4  635.95  1  
Exp4  2948.28  1  
Exp4  1167.62  0  
Exp4  27763.762  1  
Exp4  2742.8801  1  
Exp4  981.18005  1  
Exp4  2817.9302  1  
Exp4  1481.25  1  
Exp4  15182.221  0  
Exp4  1485.2001  1  
Exp4  1089.41  1  
Exp4  1338.26  1  
Exp4  17346.82  0  
Exp4  671.5  1  
Exp4  462.94  1  
Exp4  21323.68  0  
Exp4  2283.1  1  
Exp4  1333.52  1  
Exp4  2427.6702  1  
Exp4  16387.76  0  
Exp4  6779.7803  0  
Exp4  1403.8301  1  
Exp4  866.63  1  
Exp4  654.12  1  
Exp4  3721.6902  1  
Exp4  8957.0205  0  
Exp4  1912.5901  1  
Exp4  1850.9701  1  
Exp4  2087.97  1  
Exp4  934.57  1  
Exp4  1803.5701  1  
Exp4  3552.6301  0  
Exp4  1309.8201  1  
Exp4  515.08  1  
Exp4  1829.64  1  
Exp4  2209.6301  1  
Exp4  3342.49  1  
Exp4  1232.4  1  
Exp4  1881.78  0  
Exp4  774.2  1  
Exp4  6340.54  0  
Exp4  1744.3201  1  
Exp4  6557.79  0  
Exp4  2317.07  1  
Exp4  679.4  1  
Exp4  3381.99  0  
Exp4  3246.9001  1  
Exp4  1285.3301  1  
Exp4  1109.9501  1  
Exp4  249.64  1  
Exp4  2752.36  0  
Exp4  4624.66  1  
Exp4  1128.91  1  
Exp4  792.37  1  
Exp4  5699.06  1  
Exp4  2008.18  1  
Exp4  1805.9401  1  
Exp4  20242.17  1  
Exp4  1762.49  1  
Exp4  4423.21  1  
Exp4  1086.25  1  
Exp4  959.85004  1  
Exp4  785.26  1  
Exp4  2036.62  1  
Exp4  14764.311  0  
Exp4  644.64  1  
Exp4  2658.35  1  
Exp4  594.08  1  
Exp4  2058.74  1  
Exp4  2020.8201  1  
Exp4  187.23001  1  
Exp4  8358.2  0  
Exp4  2351.83  1  
Exp4  1557.0901  1  
Exp4  1580.79  1  
Exp4  5362.52  0  
Exp4  1403.04  1  
Exp4  3039.9202  1  
Exp4  1036.48  1  
Exp4  1558.67  1  
Exp4  589.34  1  
Exp4  628.05  1  
Exp4  641.48004  1  
Exp4  1470.1901  1  
Exp4  1442.54  1  
Exp4  1550.77  1  
Exp4  2808.4502  1  
Exp4  1197.64  1  
Exp4  500.07  1  
Exp4  753.66003  1  
Exp4  1713.51  1  
Exp4  470.84003  1  
Exp4  473.21002  1  
Exp4  2284.6802  1  
Exp4  2573.82  0  
Exp4  1049.12  1  
Exp4  3397.79  1  
Exp4  961.43005  1  
Exp4  2125.8901  1  
Exp4  1113.11  1  
Exp4  650.96  1  
Exp4  1440.17  1  
Exp4  861.89  1  
Exp4  1768.02  1  
Exp4  1360.38  1  
Exp4  5507.0903  1  
Exp4  2654.4001  0  
Exp4  1084.67  1  
Exp4  679.4  1  
Exp4  1261.63  1  
Exp4  1670.8501  1  
Exp4  639.11005  1  
Exp4  3964.2202  0  
Exp4  1247.41  1  
Exp4  5441.52  1  
Exp4  991.45  1  
Exp4  966.96  1  
Exp4  582.23004  1  
Exp4  779.73004  1  
Exp4  860.31  1  
Exp4  2465.59  1  
Exp4  1517.5901  1  
Exp4  1296.39  1  
Exp4  2347.09  1  
Exp4  1549.9801  1  
Exp4  2955.3901  1  
Exp4  981.97003  1  
Exp4  2203.31  1  
Exp4  810.54004  1  
Exp4  2302.06  1  
Exp4  5718.02  0  
Exp4  1805.9401  1  
Exp4  892.7  1  
Exp4  2276.78  1  
Exp4  1643.99  1  
Exp4  1865.1901  1  
Exp4  2214.37  1  
Exp4  850.04004  1  
Exp4  15427.12  0  
Exp4  552.21  1  
Exp4  1074.4  1  
Exp4  739.44  1  
Exp4  1132.0701  1  
Exp4  893.49005  1  
Exp4  374.46002  1  
Exp4  2784.75  0  
Exp4  863.47003  1  
Exp4  684.14  1  
Exp4  1101.26  1  
Exp4  6209.4004  0  
Exp4  3408.85  0  
Exp4  1476.51  1  
Exp4  3670.34  1  
Exp4  889.54004  1  
Exp4  2170.1301  1  
Exp4  7339.89  1  
Exp4  14240.54  0  
Exp4  1489.9401  1  
Exp4  1390.4  1  
Exp4  2514.57  1  
Exp4  2134.58  1  
Exp4  689.67004  1  
Exp4  1505.74  1  
Exp4  560.11  1  
Exp4  2225.4302  1  
Exp4  590.92004  1  
Exp4  2276.78  1  
Exp4  3345.6501  0  
Exp4  1534.18  1  
Exp4  1381.7101  1  
Exp4  1027.0  1  
Exp4  2768.9502  1  
Exp4  1233.98  1  
Exp4  1489.9401  1  
Exp4  2173.29  1  
Exp4  1647.9401  1  
Exp4  1009.62006  1  
Exp4  700.73004  1  
Exp4  575.12  1  
Exp4  1899.16  1  
Exp4  843.72003  1  
Exp4  2201.73  1  
Exp4  905.34  1  
Exp4  601.98004  1  
Exp4  1669.27  1  
Exp4  1060.97  1  
Exp4  3527.35  0  
Exp4  2084.81  1  
Exp4  22100.25  1  
Exp4  49040.043  0  
Exp4  1715.0901  1  
Exp4  1023.05005  1  
Exp5  12963.9  0  
Exp5  1692.18  1  
Exp5  1346.9501  1  
Exp5  3092.85  0  
Exp5  8530.42  0  
Exp5  1106.79  1  
Exp5  823.97003  1  
Exp5  956.69  1  
Exp5  2204.8901  1  
Exp5  478.74002  1  
Exp5  1580.79  1  
Exp5  1357.2201  1  
Exp5  1912.5901  1  
Exp5  1163.67  1  
Exp5  874.53  1  
Exp5  8599.94  0  
Exp5  639.11005  1  
Exp5  388.68002  1  
Exp5  703.10004  1  
Exp5  550.63  1  
Exp5  2488.5  1  
Exp5  16371.96  0  
Exp5  1986.06  1  
Exp5  7384.1304  0  
Exp5  20532.1  0  
Exp5  2912.73  1  
Exp5  2781.59  1  
Exp5  2565.1301  1  
Exp5  1256.89  1  
Exp5  1079.93  1  
Exp5  463.73  1  
Exp5  830.29004  1  
Exp5  10244.721  0  
Exp5  812.91003  1  
Exp5  358.66  1  
Exp5  1004.09  1  
Exp5  853.99005  0  
Exp5  1347.74  1  
Exp5  1169.2001  1  
Exp5  2928.53  1  
Exp5  3368.56  1  
Exp5  2362.1  1  
Exp5  624.89  1  
Exp5  3701.1501  0  
Exp5  4800.83  1  
Exp5  852.41003  1  
Exp5  2345.51  1  
Exp5  8929.37  0  
Exp5  772.62  1  
Exp5  1256.89  1  
Exp5  2238.07  1  
Exp5  568.8  0  
Exp5  2440.31  1  
Exp5  778.15  1  
Exp5  13388.13  1  
Exp5  869.0  1  
Exp5  2423.72  0  
Exp5  603.56  1  
Exp5  1627.4  1  
Exp5  3140.25  0  
Exp5  21057.451  0  
Exp5  974.07  1  
Exp5  1391.1901  1  
Exp5  2335.24  1  
Exp5  2244.3901  1  
Exp5  13573.78  0  
Exp5  662.02  1  
Exp5  7377.81  0  
Exp5  1839.91  1  
Exp5  963.80005  1  
Exp5  991.45  1  
Exp5  3303.78  1  
Exp5  6182.54  0  
Exp5  1518.38  1  
Exp5  1177.89  1  
Exp5  22517.371  0  
Exp5  3325.9001  1  
Exp5  1089.41  1  
Exp5  545.89  1  
Exp5  1071.24  1  
Exp5  671.5  1  
Exp5  4143.5503  0  
Exp5  2869.28  1  
Exp5  642.27  1  
Exp5  534.04004  1  
Exp5  5227.43  0  
Exp5  5372.0  0  
Exp5  1756.9601  1  
Exp5  575.12  1  
Exp5  31572.352  0  
Exp5  1132.0701  1  
Exp5  18093.371  0  
Exp5  833.45  1  
Exp5  462.94  1  
Exp5  1534.18  1  
Exp5  9007.58  0  
Exp5  5444.68  0  
Exp5  984.34  1  
Exp5  1389.61  1  
Exp5  32418.441  1  
Exp5  1235.56  0  
Exp5  9984.811  0  
Exp5  970.12006  1  
Exp5  25494.88  1  
Exp5  1757.75  0  
Exp5  12280.551  0  
Exp5  1352.48  1  
Exp5  2684.4202  1  
Exp5  1117.06  1  
Exp5  1248.2001  1  
Exp5  3682.1902  1  
Exp5  1404.62  1  
Exp5  3796.74  0  
Exp5  1869.14  1  
Exp5  2544.59  0  
Exp5  745.76  1  
Exp5  2330.5  1  
Exp5  2767.37  1  
Exp5  1883.3601  1  
Exp5  817.65  1  
Exp5  596.45  1  
Exp5  1044.38  1  
Exp5  2278.36  1  
Exp5  1143.13  1  
Exp5  2810.03  1  
Exp5  628.84  1  
Exp5  9736.75  0  
Exp5  15089.79  1  
Exp5  18158.941  0  
Exp5  2641.76  1  
Exp5  2001.0701  1  
Exp5  20811.76  0  
Exp5  1220.55  1  
Exp5  634.37  1  
Exp5  4134.8604  1  
Exp5  4300.7603  1  
Exp5  2956.97  0  
Exp5  4568.5703  1  
Exp5  2430.83  0  
Exp5  2738.1401  1  
Exp5  606.72003  1  
Exp5  6399.0  0  
Exp5  1462.29  1  
Exp5  7797.3003  0  
Exp5  2370.0  0  
Exp5  782.10004  1  
Exp5  424.23  1  
Exp5  1695.3401  1  
Exp5  1981.3201  1  
Exp5  567.22003  1  
Exp5  1013.57  1  
Exp5  744.97003  1  
Exp5  19227.81  0  
Exp5  3302.99  1  
Exp5  1505.74  1  
Exp5  1634.51  1  
Exp5  898.23004  1  
Exp5  429.76  1  
Exp5  945.63  1  
Exp5  618.57  1  
Exp5  791.58  1  
Exp5  10042.48  0  
Exp5  7038.1104  0  
Exp5  1872.3  1  
Exp5  3673.5  0  
Exp5  616.2  1  
Exp5  15412.9  0  
Exp5  1281.38  1  
Exp5  1311.4  1  
Exp5  2892.98  1  
Exp5  2084.02  1  
Exp5  2673.36  1  
Exp5  5921.8403  0  
Exp5  28087.66  0  
Exp5  867.42004  1  
Exp5  2215.1602  0  
Exp5  1567.36  1  
Exp5  2611.74  0  
Exp5  1866.77  1  
Exp5  5022.8203  0  
Exp5  18924.451  0  
Exp5  2758.6802  1  
Exp5  1608.4401  1  
Exp5  1440.17  1  
Exp5  2923.0  0  
Exp5  827.92004  1  
Exp5  1101.26  1  
Exp5  663.60004  1  
Exp5  793.95  1  
Exp5  2474.28  1  
Exp5  1358.8  1  
Exp5  15152.99  1  
Exp5  5533.16  0  
Exp5  883.22003  1  
Exp5  810.54004  1  
Exp5  4578.0503  0  
Exp5  9311.73  0  
Exp5  960.64  1  
Exp5  1012.78  1  
Exp5  4115.1104  0  
Exp5  7374.6504  0  
Exp5  694.41003  1  
Exp5  8227.061  1  
Exp5  2652.82  0  
Exp5  15751.0205  0  
Exp5  1571.31  1  
Exp5  1907.8501  0  
Exp5  1212.65  1  
Exp5  2332.87  1  
Exp5  2086.3901  1  
Exp5  1641.62  1  
Exp5  10028.261  1  
Exp5  881.64  1  
Exp5  2697.85  1  
Exp5  1277.43  1  
Exp5  1425.16  1  
Exp5  8730.29  0  
Exp5  1138.39  1  
Exp5  5507.0903  0  
Exp5  4698.92  1  
Exp5  749.71  1  
Exp5  935.36005  1  
Exp5  7444.96  0  
Exp5  695.2  1  
Exp5  235.42001  1  
Exp5  776.57  1  
Exp5  326.27002  1  
Exp5  1730.1001  1  
Exp5  3026.49  1  
Exp5  2814.77  1  
Exp5  865.84  1  
Exp5  34308.91  1  
Exp5  27689.5  0  
Exp5  377.62  1  
Exp5  620.94  1  
Exp5  2400.81  1  
Exp5  5965.29  0  
Exp5  509.55002  1  
Exp5  2285.47  1  
Exp5  249.64  0  
Exp5  3614.25  1  
Exp5  2414.24  1  
Exp5  2722.34  1  
Exp5  1921.28  1  
Exp5  930.62  1  
Exp5  1848.6001  1  
Exp5  1798.8301  1  
Exp5  2419.77  1  
Exp5  12049.08  0  
Exp5  1463.87  1  
Exp5  530.09  1  
Exp5  6298.6704  0  
Exp5  914.03  1  
Exp5  2257.03  1  
Exp5  564.85004  1  
Exp5  565.64  0  
Exp5  970.12006  1  
Exp5  5817.56  0  
Exp5  233.84001  1  
Exp5  605.14  1  
Exp5  1553.14  1  
Exp5  4621.5  0  
Exp5  3250.06  1  
Exp5  3103.9102  1  
Exp5  1685.0701  1  
Exp5  1723.78  1  
Exp5  783.68  1  
Exp5  4722.62  1  
Exp5  9162.42  0  
Exp5  2264.1401  1  
Exp5  20701.16  0  
Exp5  1331.9401  1  
Exp5  505.6  1  
Exp5  719.69  1  
Exp5  803.43  1  
Exp5  9291.19  0  
Exp5  6461.41  0  
Exp5  1722.99  1  
Exp5  7791.77  0  
Exp5  18072.83  0  
Exp5  1488.36  1  
Exp5  966.17004  1  
Exp5  729.17004  1  
Exp5  2830.57  1  
Exp5  373.67  0  
Exp5  3570.01  1  
Exp5  601.98004  1  
Exp5  245.69  1  
Exp5  1660.5801  1  
Exp5  1010.41003  1  
Exp5  2984.62  1  
Exp5  3282.4502  0  
Exp5  553.79004  1  
Exp5  1084.67  1  
Exp5  564.06  1  
Exp5  1468.61  1  
Exp5  1139.18  1  
Exp5  769.46  1  
Exp5  821.60004  1  
Exp5  4050.33  0  
Exp5  6143.83  1  
Exp5  625.68  0  
Exp5  3054.1401  1  
Exp5  2405.55  1  
Exp5  605.14  1  
Exp5  500.07  1  
Exp5  2303.6401  1  
Exp5  12375.351  0  
Exp5  2385.8  1  
Exp5  565.64  1  
Exp5  6081.42  1  
Exp5  2270.46  1  
Exp5  1508.11  1  
Exp5  1407.78  1  
Exp5  639.11005  1  
Exp5  4316.56  0  
Exp5  637.53  1  
Exp5  323.9  1  
Exp5  1912.5901  1  
Exp5  1979.7401  1  
Exp5  1403.04  1  
Exp5  1189.74  1  
Exp5  1783.03  1  
Exp5  2971.98  0  
Exp5  32712.32  0  
Exp5  2309.96  1  
Exp5  27838.81  0  
Exp5  3253.22  0  
Exp5  793.95  1  
Exp5  24434.701  0  
Exp5  4446.12  1  
Exp5  470.05002  1  
Exp5  1696.92  1  
Exp5  3739.86  1  
Exp5  1652.68  1  
Exp5  1537.3401  1  
Exp5  467.68002  1  
Exp5  323.9  1  
Exp5  5906.04  1  
Exp5  1368.28  1  
Exp5  495.33002  1  
Exp5  1000.14  1  
Exp5  5530.79  0  
Exp5  503.23  1  
Exp5  828.71  1  
Exp5  4705.24  0  
Exp5  2165.3901  0  
Exp5  774.99005  1  
Exp5  1556.3  1  
Exp5  189752.47  0  
Exp5  658.86005  1  
Exp5  2546.96  1  
Exp5  830.29004  1  
Exp5  7814.68  0  
Exp5  890.33  1  
Exp5  3720.11  0  
Exp5  5694.3203  1  
Exp5  1098.89  1  
Exp5  353.92  1  
Exp5  1820.9501  1  
Exp5  475.58002  1  
Exp5  16740.89  0  
Exp5  1496.26  1  
Exp5  17785.27  0  
Exp5  727.59  1  
Exp5  670.71  0  
Exp5  1069.66  1  
Exp5  446.35  1  
Exp5  1439.38  1  
Exp5  580.65  1  
Exp5  4657.8403  0  
Exp5  4198.85  0  
Exp5  911.66003  1  
Exp5  1129.7001  1  
Exp5  617.78  1  
Exp5  665.18  1  
Exp5  1105.2101  1  
Exp5  4629.4  1  
Exp5  16443.06  0  
Exp5  611.46  1  
Exp5  37833.1  0  
Exp5  1892.8401  1  
Exp5  3024.9102  1  
Exp5  25980.73  1  
Exp5  393.42  1  
Exp5  12880.16  0  
Exp5  9485.53  0  
Exp5  13874.7705  0  
Exp5  1102.8401  1  
Exp5  2049.26  1  
Exp5  1021.47003  1  
Exp5  13876.351  0  
Exp5  9070.78  0  
Exp5  884.01  1  
Exp5  456.62003  1  
Exp5  999.35004  1  
Exp5  2396.07  1  
Exp5  261.49002  1  
Exp5  798.69  1  
Exp5  2151.1702  1  
Exp5  1020.68005  0  
Exp5  1123.38  1  
Exp5  797.9  1  
Exp5  4227.29  0  
Exp5  1478.88  1  
Exp5  486.64  1  
Exp5  2189.8801  1  
Exp5  983.55005  1  
Exp5  9823.65  0  
Exp5  10530.7  0  
Exp5  1400.67  0  
Exp5  3498.9102  0  
Exp5  702.31  1  
Exp5  6339.75  0  
Exp5  1112.3201  1  
Exp5  1730.89  1  
Exp5  21825.33  0  
Exp5  16507.84  0  
Exp5  967.75  1  
Exp5  5849.16  0  
Exp5  5432.04  0  
Exp5  7874.72  0  
Exp5  3864.6802  0  
Exp5  966.17004  1  
Exp5  2126.6802  1  
Exp5  3436.5  1  
Exp5  1439.38  1  
Exp5  855.57  1  
Exp5  416.33002  1  
Exp5  853.2  1  
Exp5  1313.77  1  
Exp5  4137.23  0  
Exp5  5789.91  0  
Exp5  2047.68  1  
Exp5  4918.54  0  
Exp5  476.37003  1  
Exp5  614.62  1  
Exp5  404.48  1  
Exp5  470.05002  1  
Exp5  2924.58  1  
Exp5  3141.04  0  
Exp5  995.4  1  
Exp5  2934.85  1  
Exp5  17569.6  0  
Exp5  10242.351  0  
Exp5  724.43  1  
Exp5  1196.85  1  
Exp5  10897.261  1  
Exp5  964.59  0  
Exp5  3788.05  1  
Exp5  1638.4601  1  
Exp5  773.41003  1  
Exp5  1489.15  1  
Exp5  1260.05  1  
Exp5  6000.0503  1  
Exp5  3769.8801  1  
Exp5  6470.1  0  
Exp5  1338.26  0  
Exp5  650.17004  1  
Exp5  613.04004  1  
Exp5  7427.58  0  
Exp5  5063.9  0  
Exp5  379.2  1  
Exp5  943.26  1  
Exp5  1529.4401  0  
Exp5  4254.15  0  
Exp5  1018.31  1  
Exp5  767.88  1  
Exp5  651.75  1  
Exp5  1196.85  1  
Exp5  1165.25  1  
Exp5  1861.24  1  
Exp5  706.26  1  
Exp5  1688.2301  0  
Exp5  2881.1301  1  
Exp5  1858.0801  1  
Exp5  15570.9  0  
Exp5  37634.812  0  
Exp5  4548.8203  1  
Exp5  1268.74  1  
Exp5  22878.4  1  
Exp5  1595.8  1  
Exp5  2188.3  0  
Exp5  2049.26  1  
Exp5  1982.1101  1  
Exp5  814.49005  1  
Exp5  686.51  1  
Exp5  6735.54  0  
Exp5  774.2  1  
Exp5  2761.84  1  
Exp5  1894.42  1  
Exp5  613.04004  1  
Exp5  3094.4302  0  
Exp5  3965.01  0  
Exp5  6977.2803  0  
Exp5  3140.25  1  
Exp5  1632.14  1  
Exp5  12819.33  0  
Exp5  914.82  1  
Exp5  2920.6301  1  
Exp5  679.4  1  
Exp5  1309.03  1  
Exp5  334.17  1  
Exp5  362.61002  1  
Exp5  1192.9  1  
Exp5  1967.89  1  
Exp5  2212.79  0  
Exp5  3761.1902  1  
Exp5  2218.32  0  
Exp5  707.84  1  
Exp5  473.21002  1  
Exp5  6606.77  0  
Exp5  4159.35  0  
Exp5  1495.4701  0  
Exp5  2084.81  1  
Exp5  1580.0  1  
Exp5  5119.99  0  
Exp5  12365.87  0  
Exp5  2088.76  1  
Exp5  826.34  1  
Exp5  6742.6504  0  
Exp5  18126.55  0  
Exp5  664.39  1  
Exp5  989.08  1  
Exp5  4040.06  0  
Exp5  2259.4001  0  
Exp5  443.98  1  
Exp5  4947.77  0  
Exp5  767.88  1  
Exp5  1895.2101  1  
Exp5  6921.98  0  
Exp5  6111.44  0  
Exp5  2982.25  1  
Exp5  2456.11  1  
Exp5  1870.7201  1  
Exp5  4593.06  1  
Exp5  2069.01  1  
Exp5  828.71  1  
Exp5  29803.541  0  
Exp5  684.93  1  
Exp5  3911.29  1  
Exp5  496.12003  1  
Exp5  17410.81  0  
Exp5  901.39  1  
Exp5  455.04  1  
Exp5  816.07  1  
Exp5  3148.1501  1  
Exp5  3918.4001  1  
Exp5  1037.27  1  
Exp5  2761.05  1  
Exp5  1042.01  1  
Exp5  1431.48  1  
Exp5  1064.92  1  
Exp5  579.86  1  
Exp5  777.36005  1  
Exp5  1643.99  1  
Exp5  2114.04  1  
Exp5  46244.23  0  
Exp5  2811.61  1  
Exp5  7016.7803  0  
Exp5  5432.04  1  
Exp5  2351.83  1  
Exp5  713.37  1  
Exp5  7259.31  0  
Exp5  1102.8401  1  
Exp5  1612.39  1  
Exp5  1675.5901  1  
Exp5  5490.5  1  
Exp5  1380.92  1  
Exp5  2768.1602  1  
Exp5  811.33  1  
Exp5  11608.261  0  
Exp5  520.61  1  
Exp5  1879.41  1  
Exp5  604.35004  1  
Exp5  5394.91  0  
Exp5  5530.0  1  
Exp5  17361.041  0  
Exp5  1234.77  1  
Exp5  3097.59  1  
Exp5  2165.3901  0  
Exp5  1534.18  1  
Exp5  986.71  0  
Exp5  1212.65  1  
Exp5  8970.45  1  
Exp5  516.66003  1  
Exp5  666.76  1  
Exp5  2051.6301  1  
Exp5  1308.24  1  
Exp5  1488.36  1  
Exp5  2632.28  1  
Exp5  2321.02  1  
Exp5  2608.58  1  
Exp5  17952.75  0  
Exp5  598.82  1  
Exp5  1502.5801  1  
Exp5  503.23  1  
Exp5  731.54004  1  
Exp5  2620.4302  1  
Exp5  1811.4701  1  
Exp5  1217.39  1  
Exp5  2896.1401  1  
Exp5  9924.7705  1  
Exp5  692.83  1  
Exp5  2857.4302  1  
Exp5  3407.27  1  
Exp5  941.68005  1  
Exp5  2212.0  1  
Exp5  642.27  1  
Exp5  1010.41003  1  
Exp5  1519.9601  1  
Exp5  10157.03  0  
Exp5  3023.33  1  
Exp5  1659.79  1  
Exp5  2035.8301  1  
Exp5  608.3  1  
Exp5  1346.9501  0  
Exp5  754.45  1  
Exp5  19139.33  0  
Exp5  989.87006  0  
Exp5  1227.66  1  
Exp5  2723.9202  0  
Exp5  16789.08  1  
Exp5  662.81  1  
Exp5  1100.47  0  
Exp5  1209.49  1  
Exp5  1181.05  1  
Exp5  857.15  1  
Exp5  941.68005  1  
Exp5  2157.49  1  
Exp5  2558.81  0  
Exp5  2280.73  1  
Exp5  487.43002  1  
Exp5  522.98004  1  
Exp5  15256.48  0  
Exp5  3131.56  1  
Exp5  4913.8003  0  
Exp5  5913.1504  0  
Exp5  2087.97  1  
Exp5  1894.42  1  
Exp5  16332.46  0  
Exp5  2489.29  1  
Exp5  2535.11  1  
Exp5  2363.6802  1  
Exp5  8749.25  0  
Exp5  649.38  1  
Exp5  625.68  1  
Exp5  995.4  1  
Exp5  1067.29  1  
Exp5  9283.29  0  
Exp5  1926.02  1  
Exp5  1070.4501  0  
Exp5  967.75  1  
Exp5  1596.5901  1  
Exp5  909.29004  1  
Exp5  2348.6702  1  
Exp5  752.87  1  
Exp5  736.28  1  
Exp5  842.93  1  
Exp5  16810.41  0  
Exp5  15337.851  0  
Exp5  4527.49  1  
Exp5  654.12  1  
Exp5  846.09  1  
Exp5  876.11005  1  
Exp5  17639.121  0  
Exp5  1544.4501  1  
Exp5  1299.55  1  
Exp5  1798.04  1  
Exp5  2509.04  1  
Exp5  3895.49  1  
Exp5  1561.04  1  
Exp5  2665.46  1  
Exp5  9783.36  0  
Exp5  2089.55  1  
Exp5  3435.7102  0  
Exp5  6271.02  1  
Exp5  1265.5801  1  
Exp5  2303.6401  1  
Exp5  2838.47  1  
Exp5  29007.22  0  
Exp5  1538.92  1  
Exp5  1223.7101  1  
Exp5  3968.1702  1  
Exp5  17574.34  0  
Exp5  23498.55  0  
Exp5  6925.14  0  
Exp5  2313.9102  1  
Exp5  603.56  1  
Exp5  695.2  1  
Exp5  2420.56  1  
Exp5  530.88  1  
Exp5  1070.4501  1  
Exp5  932.99005  1  
Exp5  1786.9801  1  
Exp5  4514.06  0  
Exp5  3754.87  1  
Exp5  10316.61  0  
Exp5  748.92004  1  
Exp5  2187.51  1  
Exp5  30724.682  0  
Exp5  1377.76  1  
Exp5  1677.17  1  
Exp5  1414.1001  1  
Exp5  1320.88  1  
Exp5  28044.21  0  
Exp5  1275.85  1  
Exp5  2596.73  1  
Exp5  2489.29  0  
Exp5  29385.63  0  
Exp5  11719.65  0  
Exp5  8548.59  1  
Exp5  10265.261  0  
Exp5  4719.46  1  
Exp5  948.0  1  
Exp5  867.42004  1  
Exp5  1109.9501  1  
Exp5  1479.67  1  
Exp5  7382.5503  1  
Exp5  1542.0801  1  
Exp5  7786.24  0  
Exp5  720.48004  1  
Exp5  1068.0801  1  
Exp5  8430.09  0  
Exp5  7450.49  0  
Exp5  2927.74  1  
Exp5  793.16003  1  
Exp5  974.86005  1  
Exp5  32382.102  0  
Exp5  1940.2401  1  
Exp5  25713.71  0  
Exp5  1134.4401  1  
Exp5  11772.58  1  
Exp5  856.36005  1  
Exp5  500.86002  1  
Exp5  2050.84  1  
Exp5  1068.87  1  
Exp5  3408.85  1  
Exp5  3989.5  1  
Exp5  7204.0103  0  
Exp5  8701.061  0  
Exp5  1810.68  1  
Exp5  876.11005  1  
Exp5  459.78  1  
Exp5  1706.4  1  
Exp5  2461.6401  1  
Exp5  3981.6  1  
Exp5  3515.5  0  
Exp5  2446.6301  0  
Exp5  1538.13  1  
Exp5  1811.4701  0  
Exp5  5763.0503  0  
Exp5  1828.06  1  
Exp5  1073.61  1  
Exp5  1555.51  1  
Exp5  522.19  1  
Exp5  1115.48  1  
Exp5  741.81  1  
Exp5  2840.05  0  
Exp5  6685.77  0  
Exp5  3998.9802  1  
Exp5  563.27  1  
Exp5  414.75  1  
Exp5  1455.9701  1  
Exp5  730.75  1  
Exp5  1474.14  1  
Exp5  1275.06  1  
Exp5  4294.44  1  
Exp5  1762.49  0  
Exp5  2454.53  1  
Exp5  620.94  1  
Exp5  1756.17  1  
Exp5  8127.52  1  
Exp5  2238.07  1  
Exp5  4219.39  0  
Exp5  1613.18  1  
Exp5  5276.41  0  
Exp5  1255.31  1  
Exp5  559.32  1  
Exp5  1823.3201  0  
Exp5  765.51  1  
Exp5  3449.9302  1  
Exp5  4011.62  1  
Exp5  903.76  1  
Exp5  2181.19  1  
Exp5  1463.0801  1  
Exp5  864.26  1  
Exp5  2374.74  0  
Exp5  3012.27  1  
Exp5  826.34  1  
Exp5  4115.1104  1  
Exp5  1925.2301  0  
Exp5  1848.6001  1  
Exp5  699.15  1  
Exp5  1609.2301  1  
Exp5  975.65  1  
Exp5  601.19  1  
Exp5  1865.9801  1  
Exp5  1516.01  1  
Exp5  2147.22  1  
Exp5  1251.36  0  
Exp5  372.09  1  
Exp5  4774.7603  1  
Exp5  733.91003  1  
Exp5  2031.88  1  
Exp5  1236.35  1  
Exp5  858.73004  1  
Exp5  1127.3301  1  
Exp5  5594.7803  0  
Exp5  19067.441  0  
Exp5  635.95  1  
Exp5  10831.69  0  
Exp5  2025.56  1  
Exp5  4207.54  1  
Exp5  324.69  0  
Exp5  3956.32  0  
Exp5  2019.2401  1  
Exp5  4747.1104  0  
Exp5  1188.9501  1  
Exp5  877.69  1  
Exp5  7170.04  1  
Exp5  1451.23  1  
Exp5  2216.74  1  
Exp5  4232.8203  1  
Exp5  5206.1  0  
Exp5  13272.79  1  
Exp5  443.19  1  
Exp5  4383.71  1  
Exp5  20325.91  1  
Exp5  2493.24  1  
Exp5  406.85  1  
Exp5  2729.4502  1  
Exp5  3297.4602  0  
Exp5  591.71  1  
Exp5  2627.54  1  
Exp5  795.53  1  
Exp5  737.07  1  
Exp5  2827.4102  1  
Exp5  1647.15  1  
Exp5  13372.33  0  
Exp5  19133.8  0  
Exp5  16187.891  1  
Exp5  2983.04  1  
Exp5  1172.36  1  
Exp5  884.80005  1  
Exp5  769.46  1  
Exp5  1761.7001  1  
Exp5  822.39  1  
Exp5  1856.5  1  
Exp5  5471.54  1  
Exp5  4728.94  1  
Exp5  3299.83  1  
Exp5  1093.36  0  
Exp5  297.83002  1  
Exp5  9082.63  0  
Exp5  1339.05  1  
Exp5  6135.93  0  
Exp5  505.6  1  
Exp5  8783.221  0  
Exp5  9968.221  0  
Exp5  2033.4601  1  
Exp5  1069.66  1  
Exp5  904.55005  1  
Exp5  893.49005  0  
Exp5  1939.4501  1  
Exp5  15042.391  1  
Exp5  3524.98  0  
Exp5  1934.7101  0  
Exp5  2347.8801  0  
Exp5  578.28  0  
Exp5  17390.27  0  
Exp5  575.12  1  
Exp5  590.92004  1  
Exp5  2019.2401  1  
Exp5  7999.54  0  
Exp5  2674.9402  0  
Exp5  15981.7  0  
Exp5  1953.67  1  
Exp5  19681.271  0  
Exp5  9220.09  0  
Exp5  3395.4202  1  
Exp5  1991.5901  1  
Exp5  1026.2101  1  
Exp5  2451.37  1  
Exp5  2783.1702  0  
Exp5  1552.3501  1  
Exp5  1493.1001  1  
Exp5  5804.1304  1  
Exp5  2220.69  1  
Exp5  1305.87  1  
Exp5  2774.48  1  
Exp5  5955.81  1  
Exp5  773.41003  1  
Exp5  4788.19  1  
Exp5  2064.27  1  
Exp5  4683.12  0  
Exp5  2072.1702  1  
Exp5  288.35  1  
Exp5  635.16003  1  
Exp5  4696.5503  0  
Exp5  2341.56  1  
Exp5  8601.5205  1  
Exp5  688.88  1  
Exp5  3390.6802  1  
Exp5  1302.7101  1  
Exp5  1000.14  1  
Exp5  1507.3201  1  
Exp5  16260.57  0  
Exp5  28383.91  0  
Exp5  1006.46  1  
Exp5  750.5  1  
Exp5  846.88  1  
Exp5  777.36005  1  
Exp5  5045.73  0  
Exp5  1095.73  1  
Exp5  613.04004  1  
Exp5  1717.4601  1  
Exp5  263.86002  1  
Exp5  14854.37  0  
Exp5  776.57  1  
Exp5  3419.9102  1  
Exp5  518.24  1  
Exp5  2038.2001  1  
Exp5  4424.79  0  
Exp5  4807.94  1  
Exp5  347.6  1  
Exp5  2805.29  1  
Exp5  2665.46  1  
Exp5  334.96002  1  
Exp5  2328.9202  1  
Exp5  1881.78  0  
Exp5  2129.84  1  
Exp5  6065.62  0  
Exp5  637.53  1  
Exp5  651.75  1  
Exp5  12677.92  0  
Exp5  727.59  1  
Exp5  4386.08  1  
Exp5  2807.6602  1  
Exp5  1624.24  1  
Exp5  928.25  1  
Exp5  4010.83  1  
Exp5  329.43002  1  
Exp5  898.23004  1  
Exp5  1682.7001  1  
Exp5  17520.621  0  
Exp5  673.87  1  
Exp5  4502.21  0  
Exp5  7218.23  0  
Exp5  3421.49  1  
Exp5  692.04004  1  
Exp5  85079.055  0  
Exp5  2984.62  1  
Exp5  7177.9404  1  
Exp5  2412.6602  1  
Exp5  2797.3901  1  
Exp5  2837.6802  1  
Exp5  6515.9204  0  
Exp5  890.33  1  
Exp5  818.44  1  
Exp5  732.33  1  
Exp5  2671.78  1  
Exp5  8591.25  0  
Exp5  1211.86  1  
Exp5  865.84  1  
Exp5  464.52002  1  
Exp5  816.07  1  
Exp5  940.89  1  
Exp5  3585.81  1  
Exp5  2347.8801  1  
Exp5  496.91  1  
Exp5  3760.4001  1  
Exp5  1426.74  1  
Exp5  370.51  1  
Exp5  2941.96  1  
Exp5  2554.07  1  
Exp5  1202.38  1  
Exp5  3469.6802  1  
Exp5  1094.15  1  
Exp5  811.33  1  
Exp5  2851.11  1  
Exp5  1624.24  1  
Exp5  706.26  1  
Exp5  1783.8201  1  
Exp5  4397.14  1  
Exp5  6630.47  1  
Exp5  1758.54  1  
Exp5  3267.4402  1  
Exp5  1531.02  1  
Exp5  2605.4202  1  
Exp5  3472.05  1  
Exp5  4403.46  0  
Exp5  539.57  1  
Exp5  869.0  1  
Exp5  6637.58  0  
Exp5  751.29004  1  
Exp5  539.57  1  
Exp5  35998.723  0  
Exp5  296.25  1  
Exp5  3970.54  1  
Exp5  718.11005  1  
Exp5  477.16  1  
Exp5  553.79004  1  
Exp5  1125.75  0  
Exp5  2283.1  1  
Exp5  2629.9102  1  
Exp5  890.33  1  
Exp5  10118.32  0  
Exp5  18807.531  0  
Exp5  3049.4001  1  
Exp5  1185.79  1  
Exp5  688.09  1  
Exp5  1877.04  1  
Exp5  1245.04  1  
Exp5  1189.74  1  
Exp5  1485.2001  1  
Exp5  1154.98  1  
Exp5  3172.6401  1  
Exp5  1672.43  1  
Exp5  2557.23  0  
Exp5  2737.35  1  
Exp5  913.24005  1  
Exp5  1672.43  1  
Exp5  9829.181  0  
Exp5  662.81  1  
Exp5  2972.77  1  
Exp5  424.23  1  
Exp5  2850.32  1  
Exp5  17146.951  0  
Exp5  914.82  1  
Exp5  1732.4701  1  
Exp5  341.28  1  
Exp5  549.05  1  
Exp5  1736.42  1  
Exp5  6518.29  0  
Exp5  19289.43  0  
Exp5  3317.2102  1  
Exp5  1249.78  1  
Exp5  1745.1101  1  
Exp5  1352.48  1  
Exp5  3099.1702  1  
Exp5  1841.49  1  
Exp5  1688.2301  1  
Exp5  729.96  1  
Exp5  303.36002  1  
Exp5  985.13  0  
Exp5  1286.91  1  
Exp5  2524.05  0  
Exp5  687.30005  1  
Exp5  646.22003  1  
Exp5  1489.15  1  
Exp5  2317.07  1  
Exp5  5596.3604  0  
Exp5  2765.0  1  
Exp5  711.0  1  
Exp5  1595.01  1  
Exp5  931.41003  1  
Exp5  908.5  1  
Exp5  1692.9701  1  
Exp5  3716.9502  0  
Exp5  679.4  1  
Exp5  616.2  1  
Exp5  669.92004  1  
Exp5  649.38  1  
Exp5  1544.4501  1  
Exp5  9100.8  0  
Exp5  938.52  1  
Exp5  2971.98  1  
Exp5  780.52  1  
Exp5  21270.75  0  
Exp5  861.89  1  
Exp5  1675.5901  1  
Exp5  1347.74  1  
Exp5  13426.841  0  
Exp5  13339.15  0  
Exp5  18807.531  0  
Exp5  10315.82  0  
Exp5  1338.26  1  
Exp5  1295.6  1  
Exp5  343.65002  1  
Exp5  568.01  1  
Exp5  4725.7803  0  
Exp5  8287.891  0  
Exp5  790.79004  1  
Exp5  1202.38  1  
Exp5  2682.84  0  
Exp5  5789.12  0  
Exp5  635.16003  1  
Exp5  1628.9801  1  
Exp5  492.17  1  
Exp5  1937.87  1  
Exp5  1677.9601  1  
Exp5  468.47  1  
Exp5  1010.41003  1  
Exp5  585.39  1  
Exp5  853.2  1  
Exp5  30485.31  0  
Exp5  2682.05  1  
Exp5  2335.24  1  
Exp5  2708.9102  1  
Exp5  2783.96  1  
Exp5  3972.12  1  
Exp5  1780.66  1  
Exp5  6527.77  0  
Exp5  2059.53  1  
Exp5  296.25  1  
Exp5  1786.9801  1  
Exp5  3881.27  1  
Exp5  12497.011  0  
Exp5  12774.301  0  
Exp5  2189.8801  0  
Exp5  839.77  1  
Exp5  732.33  1  
Exp5  525.35004  1  
Exp5  9836.29  0  
Exp5  1709.56  1  
Exp5  596.45  1  
Exp5  1510.48  0  
Exp5  16664.26  0  
Exp5  6440.87  0  
Exp5  7358.06  0  
Exp5  18995.55  0  
Exp5  857.15  1  
Exp5  790.0  1  
Exp5  808.96  0  
Exp5  2591.99  1  
Exp5  912.45  1  
Exp5  3333.01  0  
Exp5  4777.1304  0  
Exp5  16145.23  0  
Exp5  7211.12  0  
Exp5  855.57  1  
Exp5  1359.5901  1  
Exp5  1177.89  1  
Exp5  743.39  1  
Exp5  658.86005  0  
Exp5  763.93  1  
Exp5  7859.7104  0  
Exp5  5855.48  0  
Exp5  1498.63  1  
Exp5  7046.0103  0  
Exp5  4279.43  0  
Exp5  1421.2101  1  
Exp5  459.78  1  
Exp5  1659.0  1  
Exp5  1765.65  1  
Exp5  3150.52  1  
Exp5  2446.6301  0  
Exp5  520.61  1  
Exp5  3032.81  1  
Exp5  3337.75  1  
Exp5  618.57  1  
Exp5  1027.0  1  
Exp5  4943.8203  1  
Exp5  662.02  1  
Exp5  8062.74  0  
Exp5  4605.7  1  
Exp5  4320.5103  1  
Exp5  2642.55  1  
Exp5  24990.861  0  
Exp5  695.2  1  
Exp5  9173.48  1  
Exp5  1948.93  1  
Exp5  8203.36  0  
Exp5  16533.121  1  
Exp5  5539.48  0  
Exp5  576.7  1  
Exp5  1944.9801  1  
Exp5  334.17  1  
Exp5  828.71  1  
Exp5  3771.4602  0  
Exp5  821.60004  1  
Exp5  10158.61  0  
Exp5  2268.09  1  
Exp5  4235.19  0  
Exp5  12197.601  0  
Exp5  2479.81  1  
Exp5  5288.2603  0  
Exp5  758.4  1  
Exp5  9603.24  1  
Exp5  1988.43  1  
Exp5  3186.86  1  
Exp5  2801.34  1  
Exp5  1749.8501  1  
Exp5  887.96  1  
Exp5  771.04004  0  
Exp5  1849.39  1  
Exp5  647.8  1  
Exp5  4909.06  0  
Exp5  796.32  1  
Exp5  16883.88  0  
Exp5  631.21  1  
Exp5  1090.2001  1  
Exp5  24528.71  0  
Exp5  629.63  1  
Exp5  1868.3501  1  
Exp5  467.68002  1  
Exp5  8818.7705  0  
Exp5  29715.06  0  
Exp5  1607.65  1  
Exp5  703.89  1  
Exp5  1628.9801  1  
Exp5  11233.801  0  
Exp5  9626.94  0  
Exp5  9891.59  0  
Exp5  435.29  1  
Exp5  1398.3  1  
Exp5  975.65  1  
Exp5  10024.311  1  
Exp5  3427.02  0  
Exp5  404.48  1  
Exp5  1707.1901  1  
Exp5  2179.61  1  
Exp5  2715.23  1  
Exp5  42424.582  0  
Exp5  773.41003  1  
Exp5  940.89  1  
Exp5  1185.79  1  
Exp5  1505.74  1  
Exp5  2794.23  1  
Exp5  2888.24  1  
Exp5  2832.9402  1  
Exp5  1205.54  1  
Exp5  1414.1001  1  
Exp5  599.61005  1  
Exp5  10157.82  0  
Exp5  1381.7101  0  
Exp5  15342.591  0  
Exp5  6431.39  0  
Exp5  820.02  1  
Exp5  3431.76  1  
Exp5  1410.15  1  
Exp5  1589.4801  1  
Exp5  8866.17  1  
Exp5  1415.68  1  
Exp5  738.65  1  
Exp5  3713.0  1  
Exp5  22770.96  0  
Exp5  471.63  1  
Exp5  2286.26  1  
Exp5  3473.6301  1  
Exp5  6182.54  1  
Exp5  3784.8901  0  
Exp5  1626.61  1  
Exp5  1027.79  1  
Exp5  962.22003  1  
Exp5  796.32  1  
Exp5  1090.99  1  
Exp5  4541.71  1  
Exp5  822.39  1  
Exp5  878.48004  1  
Exp5  557.74  1  
Exp5  1098.89  1  
Exp5  985.13  0  
Exp5  10236.03  0  
Exp5  959.85004  1  
Exp5  2106.9302  1  
Exp5  2359.73  0  
Exp5  2027.14  1  
Exp5  2294.1602  0  
Exp5  1928.39  0  
Exp5  8322.65  1  
Exp5  3998.1902  1  
Exp5  853.2  1  
Exp5  4310.24  0  
Exp5  1538.92  1  
Exp5  687.30005  1  
Exp5  2494.03  1  
Exp5  4683.91  1  
Exp5  4450.0703  1  
Exp5  2801.34  1  
Exp5  1369.86  1  
Exp5  2058.74  1  
Exp5  6938.5703  1  
Exp5  1361.9601  1  
Exp5  530.88  1  
Exp5  1435.43  1  
Exp5  2069.8  1  
Exp5  12579.17  0  
Exp5  1165.25  1  
Exp5  552.21  0  
Exp5  1105.2101  1  
Exp5  1841.49  1  
Exp5  1965.52  1  
Exp5  641.48004  1  
Exp5  1170.78  1  
Exp5  9062.88  0  
Exp5  759.98004  1  
Exp5  2710.49  1  
Exp5  8076.9604  0  
Exp5  1564.2001  1  
Exp5  613.83  1  
Exp5  1037.27  1  
Exp5  13219.07  0  
Exp5  2765.79  0  
Exp5  1181.8401  1  
Exp5  1899.9501  1  
Exp5  2532.74  1  
Exp5  5552.91  0  
Exp5  1253.73  1  
Exp5  666.76  1  
Exp5  1135.23  1  
Exp5  609.09  1  
Exp5  7372.2803  0  
Exp5  4567.7803  0  
Exp5  5052.8403  1  
Exp5  1038.06  0  
Exp5  757.61005  1  
Exp5  652.54004  1  
Exp5  4752.64  0  
Exp5  11018.92  0  
Exp5  12711.101  0  
Exp5  1816.2101  1  
Exp5  1042.01  0  
Exp5  6830.3403  0  
Exp5  21600.97  1  
Exp5  12403.0  0  
Exp5  12345.33  0  
Exp5  1114.6901  1  
Exp5  3275.34  1  
Exp5  767.88  1  
Exp5  772.62  1  
Exp5  4352.1104  1  
Exp5  1404.62  1  
Exp5  1929.18  1  
Exp5  3132.35  1  
Exp5  1005.67004  1  
Exp5  2836.8901  0  
Exp5  679.4  1  
Exp5  1211.0701  1  
Exp5  767.88  1  
Exp5  2216.74  1  
Exp5  2263.35  1  
Exp5  11701.48  0  
Exp5  2895.35  0  
Exp5  1012.78  1  
Exp5  2754.73  0  
Exp5  304.94  1  
Exp5  1843.8601  1  
Exp5  2185.9302  1  
Exp5  1489.15  1  
Exp5  500.86002  1  
Exp5  1659.79  1  
Exp5  13505.841  0  
Exp5  1225.29  1  
Exp5  3754.87  1  
Exp5  823.97003  1  
Exp5  6612.3003  0  
Exp5  1716.67  1  
Exp5  2366.84  1  
Exp5  18760.13  0  
Exp5  860.31  1  
Exp5  1880.99  1  
Exp5  545.10004  1  
Exp5  1803.5701  1  
Exp5  13049.221  0  
Exp5  724.43  1  
Exp5  581.44  1  
Exp5  269.39  1  
Exp5  6170.69  1  
Exp5  799.48004  1  
Exp5  3591.34  1  
Exp5  1475.7201  1  
Exp5  3838.61  1  
Exp5  705.47003  1  
Exp5  978.02  1  
Exp5  2551.7  0  
Exp5  2893.77  1  
Exp5  15882.16  0  
Exp5  746.55005  1  
Exp5  6656.54  0  
Exp5  2001.8601  1  
Exp5  13143.23  0  
Exp5  8965.71  0  
Exp5  443.98  1  
Exp5  1377.76  1  
Exp5  13087.931  1  
Exp5  2584.09  1  
Exp5  4875.0903  1  
Exp5  27539.4  1  
Exp5  5862.5903  1  
Exp5  2873.23  1  
Exp5  978.02  1  
Exp5  834.24005  1  
Exp5  1140.76  1  
Exp5  15962.74  0  
Exp5  4147.5  1  
Exp5  2373.1602  1  
Exp5  900.60004  1  
Exp5  669.92004  1  
Exp5  552.21  1  
Exp5  595.66003  1  
Exp5  1868.3501  1  
Exp5  676.24  1  
Exp5  1531.02  1  
Exp5  2844.79  1  
Exp5  993.82  1  
Exp5  677.82  1  
Exp5  2872.4402  1  
Exp5  2031.88  0  
Exp5  1697.7101  1  
Exp5  1353.27  1  
Exp5  661.23004  1  
Exp5  1218.9701  1  
Exp5  5571.87  1  
Exp5  1040.43  1  
Exp5  1784.6101  1  
Exp5  15685.45  0  
Exp5  1545.24  0  
Exp5  5917.1  0  
Exp5  767.88  1  
Exp5  515.08  1  
Exp5  406.85  1  
Exp5  1610.02  0  
Exp5  1050.7001  1  
Exp5  838.19  0  
Exp5  3233.47  1  
Exp5  12133.61  0  
Exp5  3672.7102  1  
Exp5  708.63  1  
Exp5  4239.14  1  
Exp5  2645.71  0  
Exp5  1804.3601  1  
Exp5  661.23004  1  
Exp5  836.61005  0  
Exp5  1979.7401  1  
Exp5  6680.24  1  
Exp5  1009.62006  1  
Exp5  1098.89  1  
Exp5  7155.8203  0  
Exp5  464.52002  1  
Exp5  1597.38  0  
Exp5  1350.9  1  
Exp5  1597.38  1  
Exp5  2885.87  1  
Exp5  17533.26  0  
Exp5  10682.38  0  
Exp5  1034.11  1  
Exp5  686.51  1  
Exp5  1067.29  1  
Exp5  2666.25  1  
Exp5  2677.31  1  
Exp5  1331.15  1  
Exp5  603.56  1  
Exp5  383.94  1  
Exp5  7942.66  0  
Exp5  2088.76  1  
Exp5  8806.13  0  
Exp5  7932.39  0  
Exp5  11518.2  1  
Exp5  2148.01  1  
Exp5  1754.5901  1  
Exp5  1068.87  1  
Exp5  5876.02  0  
Exp5  3445.1902  1  
Exp5  3260.33  1  
Exp5  1934.7101  1  
Exp5  1829.64  1  
Exp5  2227.01  1  
Exp5  2692.32  1  
Exp5  1236.35  1  
Exp5  9194.811  0  
Exp5  808.96  1  
Exp5  628.84  1  
Exp5  1496.26  1  
Exp5  556.95  1  
Exp5  35958.43  1  
Exp5  1264.0  1  
Exp5  7219.81  0  
Exp5  624.89  1  
Exp5  847.67004  1  
Exp5  213.3  1  
Exp5  1416.4701  1  
Exp5  7892.89  0  
Exp5  3083.37  1  
Exp5  982.76  1  
Exp5  1368.28  1  
Exp5  10003.7705  1  
Exp5  765.51  0  
Exp5  4077.9802  0  
Exp5  8203.36  0  
Exp5  1153.4  0  
Exp5  1862.03  1  
Exp5  609.09  1  
Exp5  1265.5801  1  
Exp5  17275.72  0  
Exp5  428.18002  1  
Exp5  666.76  1  
Exp5  1941.8201  1  
Exp5  9475.261  0  
Exp5  9423.12  0  
Exp5  2348.6702  1  
Exp5  1715.0901  1  
Exp5  6306.5703  1  
Exp5  3324.32  1  
Exp5  16417.781  0  
Exp5  650.96  1  
Exp5  5601.1  0  
Exp5  356.29  1  
Exp5  1456.76  1  
Exp5  2576.1902  0  
Exp5  18866.781  0  
Exp5  9029.7  1  
Exp5  920.35004  1  
Exp5  1415.68  1  
Exp5  4025.84  1  
Exp5  567.22003  1  
Exp5  3616.62  1  
Exp5  2452.1602  1  
Exp5  2101.4001  1  
Exp5  1129.7001  1  
Exp5  383.15002  0  
Exp5  13143.23  0  
Exp5  572.75  1  
Exp5  1041.22  1  
Exp5  1354.06  0  
Exp5  12819.33  0  
Exp5  863.47003  1  
Exp5  3344.86  0  
Exp5  4173.5703  1  
Exp5  1156.56  1  
Exp5  2686.0  1  
Exp5  2997.26  1  
Exp5  16894.15  0  
Exp5  610.67004  1  
Exp5  11852.37  0  
Exp5  594.08  1  
Exp5  9832.34  0  
Exp5  2042.9401  1  
Exp5  831.08  1  
Exp5  1466.24  1  
Exp5  2924.58  1  
Exp5  2103.77  1  
Exp5  2136.1602  1  
Exp5  13917.431  0  
Exp5  2979.8801  1  
Exp5  1478.0901  1  
Exp5  1128.12  1  
Exp5  697.57  1  
Exp5  4775.5503  1  
Exp5  362.61002  1  
Exp5  587.76  1  
Exp5  1872.3  1  
Exp5  2272.83  1  
Exp5  974.07  1  
Exp5  930.62  1  
Exp5  756.82  1  
Exp5  2023.9801  1  
Exp5  1290.86  1  
Exp5  1522.3301  1  
Exp5  1838.3301  1  
Exp5  477.95  1  
Exp5  1411.73  0  
Exp5  2134.58  1  
Exp5  443.98  1  
Exp5  4770.02  1  
Exp5  4813.47  1  
Exp5  2362.8901  1  
Exp5  733.91003  1  
Exp5  2711.28  1  
Exp5  1884.9401  1  
Exp5  976.44  1  
Exp5  2519.31  0  
Exp5  2001.8601  1  
Exp5  865.84  1  
Exp5  2187.51  1  
Exp5  4161.72  1  
Exp5  22114.47  0  
Exp5  2245.97  1  
Exp5  1597.38  1  
Exp5  1301.13  0  
Exp5  3125.24  1  
Exp5  1268.74  1  
Exp5  1141.55  1  
Exp5  820.81  1  
Exp5  742.60004  1  
Exp5  15647.53  0  
Exp5  677.82  1  
Exp5  6713.4204  1  
Exp5  1932.3401  1  
Exp5  309.68002  1  
Exp5  10235.24  0  
Exp5  4113.5303  1  
Exp5  456.62003  1  
Exp5  1193.6901  1  
Exp5  996.98004  1  
Exp5  16544.97  0  
Exp5  635.16003  0  
Exp5  1234.77  1  
Exp5  2204.8901  1  
Exp5  4526.7  0  
Exp5  1368.28  0  
Exp5  2313.12  1  
Exp5  940.89  1  
Exp5  3237.4202  1  
Exp5  16246.351  0  
Exp5  2701.01  0  
Exp5  1406.99  1  
Exp5  1320.88  0  
Exp5  1322.4601  1  
Exp5  1955.25  1  
Exp5  1738.79  1  
Exp5  1125.75  1  
Exp5  307.31  1  
Exp5  455.83002  1  
Exp5  2658.35  1  
Exp5  1335.1  1  
Exp5  2329.71  1  
Exp5  643.06  1  
Exp5  494.54  1  
Exp5  1210.28  1  
Exp5  10973.101  0  
Exp5  3103.9102  1  
Exp5  583.02  1  
Exp5  341.28  1  
Exp5  4643.62  0  
Exp5  2711.28  1  
Exp5  5003.0703  0  
Exp5  1001.72003  1  
Exp5  711.0  1  
Exp5  1219.76  1  
Exp5  1713.51  1  
Exp5  854.78  1  
Exp5  788.42004  1  
Exp5  1283.75  1  
Exp5  472.42  1  
Exp5  13859.761  0  
Exp5  378.41  0  
Exp5  651.75  1  
Exp5  1401.4601  1  
Exp5  787.63  1  
Exp5  2912.73  0  
Exp5  1363.54  1  
Exp5  2904.04  1  
Exp5  1265.5801  1  
Exp5  1075.1901  1  
Exp5  756.82  1  
Exp5  5058.37  0  
Exp5  387.1  1  
Exp5  456.62003  1  
Exp5  3200.29  1  
Exp5  876.9  1  
Exp5  5754.3604  1  
Exp5  2271.25  1  
Exp5  13347.841  1  
Exp5  1271.9  1  
Exp5  1260.8401  1  
Exp5  12087.79  0  
Exp5  4594.64  1  
Exp5  1997.91  1  
Exp5  1613.18  1  
Exp5  1023.05005  1  
Exp5  2211.21  1  
Exp5  2986.2002  0  
Exp5  1215.02  1  
Exp5  895.86005  1  
Exp5  17500.08  0  
Exp5  773.41003  0  
Exp5  847.67004  1  
Exp5  2567.5  1  
Exp5  3304.57  1  
Exp5  1087.04  1  
Exp5  23440.88  1  
Exp5  3531.3  0  
Exp5  4884.5703  0  
Exp5  1909.43  1  
Exp5  1271.9  1  
Exp5  1405.41  1  
Exp5  4661.79  1  
Exp5  595.66003  1  
Exp5  301.78  1  
Exp5  1192.9  1  
Exp5  16078.08  1  
Exp5  954.32  1  
Exp5  22937.65  1  
Exp5  862.68005  1  
Exp5  1891.26  1  
Exp5  318.37  1  
Exp5  577.49  1  
Exp5  1841.49  1  
Exp5  1029.37  1  
Exp5  14852.79  0  
Exp5  1984.4801  1  
Exp5  458.99002  1  
Exp5  851.62  1  
Exp5  446.35  1  
Exp5  2578.56  1  
Exp5  677.82  1  
Exp5  2641.76  1  
Exp5  2616.48  0  
Exp5  1222.92  1  
Exp5  2564.34  1  
Exp5  1914.9601  1  
Exp5  1176.31  1  
Exp5  2076.9102  1  
Exp5  1527.86  1  
Exp5  874.53  1  
Exp5  5640.6  1  
Exp5  1305.0801  1  
Exp5  2625.1702  0  
Exp5  1468.61  1  
Exp5  9100.01  0  
Exp5  1971.05  1  
Exp5  8174.1304  0  
Exp5  617.78  1  
Exp5  3115.76  0  
Exp5  22029.15  0  
Exp5  3356.7102  1  
Exp5  763.14  1  
Exp5  1152.61  1  
Exp5  3585.02  0  
Exp5  21108.8  0  
Exp5  2686.79  0  
Exp5  427.39  1  
Exp5  1801.99  1  
Exp5  952.74005  1  
Exp5  11013.391  0  
Exp5  571.96  0  
Exp5  890.33  1  
Exp5  443.98  1  
Exp5  2505.8801  1  
Exp5  5699.06  0  
Exp5  1073.61  1  
Exp5  1596.5901  1  
Exp5  878.48004  1  
Exp5  1059.39  1  
Exp5  16266.891  0  
Exp5  2494.82  1  
Exp5  818.44  1  
Exp5  502.44  1  
Exp5  1384.87  1  
Exp5  2153.54  0  
Exp5  1361.9601  1  
Exp5  1623.4501  1  
Exp5  225.94  1  
Exp5  1238.7201  1  
Exp5  2080.86  1  
Exp5  2752.36  0  
Exp5  2451.37  1  
Exp5  1875.4601  1  
Exp5  1448.0701  1  
Exp5  1440.17  1  
Exp5  806.59  1  
Exp5  5655.6104  0  
Exp5  16639.77  0  
Exp5  12414.851  0  
Exp5  1625.8201  1  
Exp5  2302.06  1  
Exp5  16851.49  0  
Exp5  3817.28  1  
Exp5  14141.79  0  
Exp5  2589.62  1  
Exp5  610.67004  1  
Exp5  794.74005  1  
Exp5  522.19  1  
Exp5  1065.7101  1  
Exp5  737.07  1  
Exp5  1236.35  1  
Exp5  7222.18  0  
Exp5  2659.9302  1  
Exp5  1338.26  1  
Exp5  685.72003  1  
Exp5  1383.29  1  
Exp5  11077.38  0  
Exp5  2388.1702  1  
Exp5  844.51  1  
Exp5  575.91003  1  
Exp5  1629.77  1  
Exp5  4661.79  0  
Exp5  10046.431  0  
Exp5  4248.62  1  
Exp5  2207.26  1  
Exp5  1561.04  1  
Exp5  1699.29  1  
Exp5  5050.47  0  
Exp5  4316.56  1  
Exp5  821.60004  0  
Exp5  10946.24  0  
Exp5  1418.05  1  
Exp5  744.18  1  
Exp5  1763.28  1  
Exp5  1516.01  1  
Exp5  1769.6001  1  
Exp5  2802.1301  1  
Exp5  533.25  1  
Exp5  952.74005  1  
Exp5  4166.46  1  
Exp5  1327.2001  1  
Exp5  1225.29  1  
Exp5  1741.16  1  
Exp5  2554.07  1  
Exp5  361.03  1  
Exp5  16068.601  0  
Exp5  756.82  1  
Exp5  822.39  1  
Exp5  1297.9701  1  
Exp5  819.23004  0  
Exp5  391.05002  1  
Exp5  5161.0703  0  
Exp5  3852.04  1  
Exp5  3315.6301  0  
Exp5  2828.2002  0  
Exp5  9792.05  0  
Exp5  1327.2001  1  
Exp5  2369.21  0  
Exp5  2158.28  1  
Exp5  6046.66  0  
Exp5  1194.48  0  
Exp5  711.79004  1  
Exp5  926.67004  1  
Exp5  3092.85  1  
Exp5  8605.471  0  
Exp5  18369.08  0  
Exp5  1220.55  1  
Exp5  825.55005  1  
Exp5  1042.01  1  
Exp5  1847.02  1  
Exp5  1392.77  1  
Exp5  5925.79  0  
Exp5  1227.66  1  
Exp5  627.26  1  
Exp5  7753.85  0  
Exp5  385.52002  1  
Exp5  932.99005  1  
Exp5  1491.52  1  
Exp5  3382.78  1  
Exp5  23672.352  0  
Exp5  26971.39  1  
Exp5  2821.09  1  
Exp5  2930.11  1  
Exp5  6371.35  1  
Exp5  1343.0  1  
Exp5  668.34  1  
Exp5  1114.6901  1  
Exp5  15589.86  0  
Exp5  3780.1501  0  
Exp5  1720.62  1  
Exp5  531.67004  1  
Exp5  456.62003  1  
Exp5  1253.73  1  
Exp5  17618.58  0  
Exp5  14273.721  0  
Exp5  1250.5701  1  
Exp5  3101.54  0  
Exp5  7399.14  0  
Exp5  775.78  1  
Exp5  944.05005  1  
Exp5  2324.97  0  
Exp5  10119.9  0  
Exp5  650.17004  1  
Exp5  13906.37  0  
Exp5  1636.88  1  
Exp5  841.35004  1  
Exp5  564.06  1  
Exp5  19346.31  0  
Exp5  1023.84  1  
Exp5  531.67004  1  
Exp5  714.95  1  
Exp5  2028.7201  1  
Exp5  3962.6401  0  
Exp5  6754.5  0  
Exp5  2965.6602  1  
Exp5  4106.42  1  
Exp5  1452.02  1  
Exp5  5434.41  1  
Exp5  17532.47  0  
Exp5  12401.42  0  
Exp5  605.14  0  
Exp5  644.64  1  
Exp5  808.96  1  
Exp5  6101.96  0  
Exp5  1012.78  1  
Exp5  1234.77  1  
Exp5  651.75  1  
Exp5  4209.12  1  
Exp5  1799.62  1  
Exp5  17105.871  0  
Exp5  331.80002  1  
Exp5  6585.44  1  
Exp5  17500.08  1  
Exp5  1233.98  1  
Exp5  6059.3003  1  
Exp5  16415.41  0  
Exp5  9194.0205  0  
Exp5  6387.94  0  
Exp5  2523.26  1  
Exp5  2231.75  1  
Exp5  273.34  1  
Exp5  347.6  1  
Exp5  2944.33  1  
Exp5  661.23004  1  
Exp5  759.98004  1  
Exp5  1818.5801  1  
Exp5  1706.4  1  
Exp5  3688.51  1  
Exp5  13970.36  0  
Exp5  748.13  1  
Exp5  2219.9001  0  
Exp5  1062.55  1  
Exp5  752.87  1  
Exp5  2571.45  1  
Exp5  8030.35  0  
Exp5  949.58  1  
Exp5  1065.7101  1  
Exp5  1538.92  1  
Exp5  2343.1401  1  
Exp5  1865.9801  1  
Exp5  3584.23  1  
Exp5  1212.65  1  
Exp5  655.7  1  
Exp5  409.22  1  
Exp5  723.64  1  
Exp5  882.43005  1  
Exp5  784.47003  1  
Exp5  1773.55  1  
Exp5  3314.84  1  
Exp5  1049.91  1  
Exp5  1010.41003  1  
Exp5  3082.58  1  
Exp5  4778.71  0  
Exp5  2419.77  1  
Exp5  1621.87  1  
Exp5  560.11  1  
Exp5  2598.31  1  
Exp5  1897.5801  1  
Exp5  1804.3601  1  
Exp5  19562.771  0  
Exp5  4712.35  0  
Exp5  3457.83  1  
Exp5  1498.63  1  
Exp5  602.77  1  
Exp5  884.01  1  
Exp5  2602.26  1  
Exp5  2944.33  1  
Exp5  789.21  1  
Exp5  1239.51  1  
Exp5  690.46  1  
Exp5  8437.2  0  
Exp5  5489.71  0  
Exp5  1424.37  0  
Exp5  15781.83  0  
Exp5  2079.28  1  
Exp5  3309.31  0  
Exp5  3073.8901  0  
Exp5  1784.6101  1  
Exp5  817.65  1  
Exp5  1780.66  1  
Exp5  662.02  1  
Exp5  5077.33  0  
Exp5  345.23  1  
Exp5  1700.87  1  
Exp5  3687.7202  1  
Exp5  385.52002  1  
Exp5  3120.5  0  
Exp5  3471.26  0  
Exp5  581.44  1  
Exp5  4108.0  1  
Exp5  5996.89  0  
Exp5  2679.6802  0  
Exp5  462.94  1  
Exp5  780.52  1  
Exp5  1512.8501  1  
Exp5  1064.92  1  
Exp5  4526.7  0  
Exp5  2794.23  1  
Exp5  222.78  1  
Exp5  688.88  0  
Exp5  669.92004  1  
Exp5  509.55002  1  
Exp5  1507.3201  1  
Exp5  863.47003  1  
Exp5  6056.14  0  
Exp5  2395.28  1  
Exp5  8290.26  0  
Exp5  1550.77  1  
Exp5  5382.27  1  
Exp5  3197.9202  0  
Exp5  1127.3301  1  
Exp5  2850.32  0  
Exp5  869.79004  1  
Exp5  10313.45  0  
Exp5  1426.74  1  
Exp5  1705.61  1  
Exp5  501.65002  0  
Exp5  4126.96  0  
Exp5  13902.42  0  
Exp5  841.35004  1  
Exp5  6846.14  0  
Exp5  3749.34  1  
Exp5  2585.6702  0  
Exp5  586.18  1  
Exp5  3368.56  0  
Exp5  731.54004  1  
Exp5  1000.93005  1  
Exp5  7799.6704  1  
Exp5  3111.02  1  
Exp5  10250.25  1  
Exp5  3758.03  1  
Exp5  2386.59  0  
Exp5  9916.08  1  
Exp5  787.63  1  
Exp5  225.94  1  
Exp5  1353.27  1  
Exp5  680.98004  1  
Exp5  6060.0903  1  
Exp5  2402.3901  1  
Exp5  4461.92  0  
Exp5  7035.74  0  
Exp5  18988.441  0  
Exp5  387.89  1  
Exp5  571.96  1  
Exp5  4913.8003  1  
Exp5  363.40002  1  
Exp5  575.91003  1  
Exp5  5834.94  0  
Exp5  895.86005  1  
Exp5  2787.9102  1  
Exp5  1419.63  1  
Exp5  736.28  1  
Exp5  1433.06  1  
Exp5  5622.43  0  
Exp5  11995.36  0  
Exp5  854.78  1  
Exp5  1361.17  1  
Exp5  2607.79  0  
Exp5  1109.9501  1  
Exp5  3065.99  1  
Exp5  3350.3901  0  
Exp5  1798.04  1  
Exp5  1461.5  1  
Exp5  1842.28  1  
Exp5  1419.63  0  
Exp5  6202.29  0  
Exp5  1260.05  1  
Exp5  605.14  1  
Exp5  826.34  1  
Exp5  861.89  1  
Exp5  2501.9302  1  
Exp5  3923.9302  0  
Exp5  13305.181  0  
Exp5  811.33  1  
Exp5  408.43002  1  
Exp5  6683.4004  0  
Exp5  211.72  1  
Exp5  1631.3501  0  
Exp5  6944.1  0  
Exp5  804.22003  1  
Exp5  2742.8801  1  
Exp5  883.22003  1  
Exp5  1034.11  1  
Exp5  635.95  1  
Exp5  436.08002  1  
Exp5  8040.62  0  
Exp5  1633.7201  0  
Exp5  1914.9601  1  
Exp5  681.77  1  
Exp5  1403.8301  1  
Exp5  2371.58  1  
Exp5  985.13  1  
Exp5  3414.3801  1  
Exp5  3091.27  1  
Exp5  2803.71  0  
Exp5  1459.92  1  
Exp5  553.0  1  
Exp5  5795.44  0  
Exp5  1281.38  0  
Exp5  1574.4701  1  
Exp5  2124.31  0  
Exp5  871.37  1  
Exp5  13447.38  0  
Exp5  8332.13  0  
Exp5  13341.5205  0  
Exp5  446.35  1  
Exp5  3227.9402  1  
Exp5  1768.02  1  
Exp5  950.37006  1  
Exp5  1105.2101  1  
Exp5  1038.06  1  
Exp5  738.65  1  
Exp5  1135.23  1  
Exp5  483.48  1  
Exp5  2060.32  1  
Exp5  4789.77  1  
Exp5  531.67004  1  
Exp5  3159.2102  1  
Exp5  872.95  1  
Exp5  981.97003  1  
Exp5  2484.55  1  
Exp5  1189.74  0  
Exp5  4071.6602  1  
Exp5  14500.45  0  
Exp5  894.28  1  
Exp5  391.05002  1  
Exp5  986.71  1  
Exp5  777.36005  1  
Exp5  2648.87  1  
Exp5  1931.55  1  
Exp5  4016.36  1  
Exp5  19302.861  0  
Exp5  6712.6304  0  
Exp5  779.73004  1  
Exp5  494.54  1  
Exp5  4795.3003  0  
Exp5  874.53  1  
Exp5  29408.541  0  
Exp5  558.53  1  
Exp5  558.53  1  
Exp5  2152.75  1  
Exp5  3528.9302  0  
Exp5  1571.31  0  
Exp5  752.08  1  
Exp5  5618.48  0  
Exp5  2063.48  1  
Exp5  1300.3401  1  
Exp5  440.03  1  
Exp5  520.61  1  
Exp5  3188.4402  0  
Exp5  2369.21  0  
Exp5  6501.7  0  
Exp5  4950.93  0  
Exp5  2567.5  1  
Exp5  884.01  1  
Exp5  1065.7101  1  
Exp5  422.65002  1  
Exp5  778.15  1  
Exp5  2309.96  1  
Exp5  10097.78  0  
Exp5  1557.0901  0  
Exp5  340.49002  1  
Exp5  959.85004  1  
Exp5  805.01  1  
Exp5  12352.44  0  
Exp5  554.58  1  
Exp5  667.55  1  
Exp5  887.17004  1  
Exp5  462.94  1  
Exp5  1726.15  0  
Exp5  4840.33  1  
Exp5  574.33  1  
Exp5  19868.5  0  
Exp5  1208.7001  1  
Exp5  1768.02  1  
Exp5  5907.62  1  
Exp5  625.68  1  
Exp5  8071.43  0  
Exp5  981.18005  1  
Exp5  605.93  1  
Exp5  1918.91  1  
Exp5  3053.35  1  
Exp5  2493.24  0  
Exp5  1669.27  1  
Exp5  6094.06  1  
Exp5  880.85004  1  
Exp5  9316.471  0  
Exp5  1774.3401  1  
Exp5  1271.9  1  
Exp5  6858.7803  0  
Exp5  2738.1401  0  
Exp5  806.59  1  
Exp5  470.84003  1  
Exp5  906.13  1  
Exp5  1093.36  1  
Exp5  1119.43  1  
Exp5  737.86005  1  
Exp5  1000.93005  1  
Exp5  3524.98  0  
Exp5  2388.1702  1  
Exp5  3446.77  1  
Exp5  7757.0103  1  
Exp5  2704.1702  1  
Exp5  2950.6501  0  
Exp5  332.59  1  
Exp5  15277.0205  1  
Exp5  1067.29  1  
Exp5  945.63  1  
Exp5  1207.91  1  
Exp5  1697.7101  1  
Exp5  1911.8  1  
Exp5  1121.01  1  
Exp5  2477.4402  0  
Exp5  416.33002  1  
Exp5  19161.451  0  
Exp5  2192.25  1  
Exp5  636.74  1  
Exp5  1967.89  0  
Exp5  5803.3403  1  
Exp5  609.88  0  
Exp5  758.4  1  
Exp5  683.35004  1  
Exp5  1562.62  1  
Exp5  709.42004  1  
Exp5  2383.4302  1  
Exp5  2373.1602  1  
Exp5  4697.3403  1  
Exp5  3587.3901  1  
Exp5  640.69  1  
Exp5  4455.6  1  
Exp5  7843.12  0  
Exp5  1444.91  1  
Exp5  2444.26  1  
Exp5  996.98004  1  
Exp5  19350.26  0  
Exp5  1278.2201  1  
Exp5  1153.4  1  
Exp5  839.77  1  
Exp5  2379.48  0  
Exp5  662.81  1  
Exp5  5064.69  1  
Exp5  4125.38  0  
Exp5  1738.0  1  
Exp5  322.32  1  
Exp5  3318.79  0  
Exp5  1557.0901  0  
Exp5  3204.24  1  
Exp5  383.15002  1  
Exp5  2584.8801  1  
Exp5  3791.2102  1  
Exp5  566.43  1  
Exp5  1698.5  1  
Exp5  1851.76  1  
Exp5  742.60004  1  
Exp5  5724.3403  1  
Exp5  2008.9701  0  
Exp5  845.30005  1  
Exp5  11421.82  0  
Exp5  413.17  1  
Exp5  1089.41  1  
Exp5  383.94  1  
Exp5  21997.55  0  
Exp5  2095.87  1  
Exp5  1903.1101  1  
Exp5  1090.2001  1  
Exp5  30022.371  0  
Exp5  1309.8201  1  
Exp5  713.37  1  
Exp5  857.94  1  
Exp5  1004.09  1  
Exp5  5962.92  0  
Exp5  2896.1401  0  
Exp5  330.22  1  
Exp5  1760.12  1  
Exp5  9711.471  0  
Exp5  2840.05  0  
Exp5  898.23004  1  
Exp5  31963.4  0  
Exp5  6511.18  1  
Exp5  1260.05  1  
Exp5  4063.76  0  
Exp5  2192.25  1  
Exp5  2637.02  1  
Exp5  1855.7101  0  
Exp5  4612.02  1  
Exp5  406.06  1  
Exp5  1091.78  1  
Exp5  6402.95  0  
Exp5  629.63  1  
Exp5  1022.26  1  
Exp5  474.79  1  
Exp5  1320.0901  1  
Exp5  1083.0901  1  
Exp5  2401.6  1  
Exp5  2210.4202  1  
Exp5  14016.971  0  
Exp5  1154.98  1  
Exp5  1670.06  1  
Exp5  9909.761  0  
Exp5  970.91003  1  
Exp5  2158.28  1  
Exp5  1437.01  1  
Exp5  946.42004  0  
Exp5  6040.3403  1  
Exp5  5772.5303  0  
Exp5  11021.29  1  
Exp5  895.07  1  
Exp5  20961.861  0  
Exp5  3898.6501  0  
Exp5  2678.8901  1  
Exp5  715.74  1  
Exp5  13878.721  1  
Exp5  2709.7002  1  
Exp5  10670.53  1  
Exp5  315.21002  1  
Exp5  5159.49  0  
Exp5  34942.492  0  
Exp5  3042.29  1  
Exp5  1092.5701  1  
Exp5  1217.39  1  
Exp5  1677.9601  1  
Exp5  9255.641  0  
Exp5  1666.11  1  
Exp5  1445.7001  1  
Exp5  5846.0  1  
Exp5  5806.5  1  
Exp5  2832.1501  1  
Exp5  563.27  1  
Exp5  933.78  1  
Exp5  695.99  0  
Exp5  2706.54  1  
Exp5  326.27002  1  
Exp5  1610.81  1  
Exp5  2024.77  1  
Exp5  3125.24  1  
Exp5  4206.75  0  
Exp5  13717.561  0  
Exp5  10932.811  0  
Exp5  1256.89  1  
Exp5  9982.44  0  
Exp5  1105.2101  1  
Exp5  1229.24  1  
Exp5  10771.65  0  
Exp5  1562.62  1  
Exp5  1847.02  1  
Exp5  1647.9401  1  
Exp5  622.52  1  
Exp5  5402.81  1  
Exp5  526.93  1  
Exp5  3088.9001  1  
Exp5  615.41003  1  
Exp5  1227.66  1  
Exp5  2161.44  1  
Exp5  1779.87  1  
Exp5  2687.58  1  
Exp5  732.33  1  
Exp5  995.4  1  
Exp5  2769.74  1  
Exp5  934.57  1  
Exp5  1489.9401  1  
Exp5  841.35004  0  
Exp5  6659.7  0  
Exp5  1011.99005  1  
Exp5  3018.59  0  
Exp5  750.5  1  
Exp5  1047.54  0  
Exp5  4905.1104  0  
Exp5  2599.1  1  
Exp5  951.95  1  
Exp5  5424.14  0  
Exp5  2904.04  1  
Exp5  1493.1001  1  
Exp5  6323.95  1  
Exp5  1922.8601  1  
Exp5  1325.62  1  
Exp5  3278.5  1  
Exp5  1180.26  1  
Exp5  808.17004  1  
Exp5  677.03  1  
Exp5  12933.091  0  
Exp5  757.61005  1  
Exp5  1777.5  1  
Exp5  2803.71  1  
Exp5  1038.06  1  
Exp5  879.27  1  
Exp5  3276.9202  1  
Exp5  3066.78  1  
Exp5  978.81  1  
Exp5  5429.67  1  
Exp5  1557.88  1  
Exp5  2008.18  1  
Exp5  415.54  1  
Exp5  8084.0703  0  
Exp5  22931.33  1  
Exp5  5631.12  0  
Exp5  20350.4  1  
Exp5  3000.4202  1  
Exp5  15107.171  0  
Exp5  2707.33  1  
Exp5  2633.86  1  
Exp5  865.84  1  
Exp5  587.76  1  
Exp5  4171.2  1  
Exp5  840.56  1  
Exp5  1049.12  1  
Exp5  4449.2803  0  
Exp5  5470.75  0  
Exp5  1806.7301  0  
Exp5  2664.6702  1  
Exp5  3439.6602  1  
Exp5  4521.17  0  
Exp5  634.37  1  
Exp5  827.92004  1  
Exp5  1933.13  1  
Exp5  1449.65  1  
Exp5  1902.3201  0  
Exp5  3860.7302  1  
Exp5  10270.79  1  
Exp5  15286.5  1  
Exp5  2125.8901  1  
Exp5  2883.5  1  
Exp5  3848.8801  1  
Exp5  17756.83  0  
Exp5  902.97003  1  
Exp5  549.84  1  
Exp5  11644.601  0  
Exp5  2607.79  0  
Exp5  827.13  1  
Exp5  1030.16  1  
Exp5  544.31  1  
Exp5  1491.52  1  
Exp5  3076.26  1  
Exp5  9101.59  0  
Exp5  1580.0  1  
Exp5  2546.1702  0  
Exp5  3144.99  0  
Exp5  13730.2  0  
Exp5  4303.92  1  
Exp5  626.47003  1  
Exp5  6169.9004  1  
Exp5  519.82  1  
Exp5  4736.8403  1  
Exp5  5763.0503  1  
Exp5  13602.221  0  
Exp5  2048.47  0  
Exp5  1821.74  1  
Exp5  420.28  1  
Exp5  673.87  1  
Exp5  1806.7301  1  
Exp5  654.12  1  
Exp5  850.83  0  
Exp5  1248.99  1  
Exp5  3189.23  1  
Exp5  368.14  1  
Exp5  1156.56  1  
Exp5  1626.61  1  
Exp5  2018.4501  1  
Exp5  684.14  1  
Exp5  1295.6  1  
Exp5  8874.86  0  
Exp5  837.4  1  
Exp5  2230.96  1  
Exp5  631.21  1  
Exp5  668.34  1  
Exp5  3307.73  0  
Exp5  1160.51  1  
Exp5  570.38  1  
Exp5  958.27  1  
Exp5  2086.3901  1  
Exp5  806.59  1  
Exp5  531.67004  1  
Exp5  2053.21  0  
Exp5  1129.7001  1  
Exp5  15133.24  1  
Exp5  7281.43  1  
Exp5  19535.121  0  
Exp5  3583.4402  1  
Exp5  11334.92  0  
Exp5  899.81  1  
Exp5  8394.54  0  
Exp5  2129.84  1  
Exp5  864.26  1  
Exp5  651.75  1  
Exp5  647.01  1  
Exp5  1709.56  1  
Exp5  13333.62  0  
Exp5  5131.0503  0  
Exp5  835.03  1  
Exp5  461.36002  1  
Exp5  6945.68  0  
Exp5  1322.4601  1  
Exp5  3171.06  1  
Exp5  1801.2001  1  
Exp5  9799.95  0  
Exp5  2286.26  1  
Exp5  2685.21  1  
Exp5  1099.68  1  
Exp5  1385.66  1  
Exp5  907.71  1  
Exp5  4940.66  0  
Exp5  658.86005  1  
Exp5  4435.85  0  
Exp5  2435.57  1  
Exp5  7617.18  0  
Exp5  11606.681  0  
Exp5  1094.9401  1  
Exp5  2952.23  0  
Exp5  1696.13  1  
Exp5  1610.81  1  
Exp5  30554.83  1  
Exp5  20566.861  1  
Exp5  3881.27  0  
Exp5  1004.88  1  
Exp5  1153.4  1  
Exp5  6895.12  0  
Exp5  1809.89  1  
Exp5  22175.3  0  
Exp5  433.71002  1  
Exp5  2297.32  1  
Exp5  939.31  1  
Exp5  1224.5  1  
Exp5  596.45  1  
Exp5  623.31  1  
Exp5  733.91003  1  
Exp5  1365.12  1  
Exp5  297.04  1  
Exp5  590.92004  1  
Exp5  351.55002  1  
Exp5  1077.56  1  
Exp5  2794.23  1  
Exp5  518.24  1  
Exp5  460.57  1  
Exp5  1384.87  1  
Exp5  2612.53  1  
Exp5  2250.71  1  
Exp5  1694.55  1  
Exp5  3771.4602  1  
Exp5  906.92004  1  
Exp5  569.59  1  
Exp5  1256.89  1  
Exp5  4657.0503  0  
Exp5  17966.97  1  
Exp5  2422.9302  1  
Exp5  999.35004  1  
Exp5  1128.91  1  
Exp5  13099.78  0  
Exp5  1343.79  1  
Exp5  6307.3604  0  
Exp5  2590.4102  1  
Exp5  2919.84  1  
Exp5  2047.68  1  
Exp5  3065.99  1  
Exp5  820.02  1  
Exp5  1108.37  0  
Exp5  16541.81  1  
Exp5  1555.51  1  
Exp5  960.64  1  
Exp5  13791.03  0  
Exp5  714.95  1  
Exp5  641.48004  1  
Exp5  613.04004  1  
Exp5  395.0  1  
Exp5  515.08  1  
Exp5  5383.06  0  
Exp5  1042.01  1  
Exp5  1340.63  1  
Exp5  1461.5  1  
Exp5  601.19  1  
Exp5  671.5  1  
Exp5  1080.72  1  
Exp5  13704.92  0  
Exp5  734.7  1  
Exp5  777.36005  1  
Exp5  1181.05  1  
Exp5  5059.16  0  
Exp5  966.17004  1  
Exp5  2787.12  1  
Exp5  1303.5  1  
Exp5  1472.56  1  
Exp5  4299.97  1  
Exp5  2757.1  1  
Exp5  1707.9801  1  
Exp5  563.27  0  
Exp5  5073.3804  0  
Exp5  593.29004  1  
Exp5  4123.8003  1  
Exp5  1395.14  1  
Exp5  2358.9402  1  
Exp5  603.56  1  
Exp5  2312.33  1  
Exp5  2158.28  0  
Exp5  9163.21  0  
Exp5  1147.0801  1  
Exp5  555.37  1  
Exp5  925.09  1  
Exp5  3024.12  1  
Exp5  2652.03  1  
Exp5  4508.5303  0  
Exp5  16880.72  0  
Exp5  3622.1501  1  
Exp5  2535.9001  1  
Exp5  5828.62  0  
Exp5  6448.77  0  
Exp5  910.08  1  
Exp5  2246.76  1  
Exp5  1055.4401  1  
Exp5  1420.42  1  
Exp5  862.68005  1  
Exp5  20165.541  0  
Exp5  810.54004  1  
Exp5  2589.62  1  
Exp5  12499.38  0  
Exp5  11113.721  0  
Exp5  1557.0901  0  
Exp5  337.33002  1  
Exp5  19810.83  1  
Exp5  760.77  1  
Exp5  1629.77  1  
Exp5  4408.2  1  
Exp5  585.39  1  
Exp5  2170.9202  1  
Exp5  2786.33  1  
Exp5  672.29004  1  
Exp5  1373.02  1  
Exp5  2535.9001  1  
Exp5  1038.06  1  
Exp5  1942.6101  1  
Exp5  2072.1702  1  
Exp5  1393.56  1  
Exp5  620.94  1  
Exp5  1397.51  1  
Exp5  687.30005  1  
Exp5  1023.05005  1  
Exp5  1572.1001  1  
Exp5  1403.8301  1  
Exp5  2818.72  1  
Exp5  1549.1901  1  
Exp5  618.57  1  
Exp5  5420.19  1  
Exp5  1534.18  1  
Exp5  705.47003  1  
Exp5  788.42004  1  
Exp5  17449.52  1  
Exp5  7478.14  0  
Exp5  624.10004  1  
Exp5  1997.12  1  
Exp5  2151.96  1  
Exp5  1055.4401  1  
Exp5  1331.9401  1  
Exp5  1108.37  0  
Exp5  51632.03  0  
Exp5  323.9  1  
Exp5  534.04004  1  
Exp5  4877.46  1  
Exp5  2020.8201  0  
Exp5  3786.4702  1  
Exp5  842.14  1  
Exp5  2210.4202  1  
Exp5  31876.5  0  
Exp5  1156.56  1  
Exp5  2193.04  1  
Exp5  1586.3201  1  
Exp5  2186.72  1  
Exp5  6823.23  0  
Exp5  6267.8604  0  
Exp5  4551.98  0  
Exp5  16620.02  0  
Exp5  3078.6301  1  
Exp5  2166.97  0  
Exp5  10344.261  0  
Exp5  7359.64  0  
Exp5  667.55  1  
Exp5  708.63  1  
Exp5  5571.08  0  
Exp5  11755.2  0  
Exp5  2923.79  0  
Exp5  2094.29  1  
Exp5  357.87  1  
Exp5  904.55005  1  
Exp5  1753.01  1  
Exp5  2067.4302  1  
Exp5  180.91  1  
Exp5  1940.2401  1  
Exp5  1074.4  1  
Exp5  1630.56  1  
Exp5  640.69  1  
Exp5  870.58  1  
Exp5  14592.091  0  
Exp5  363.40002  1  
Exp5  3975.28  1  
Exp5  517.45  1  
Exp5  2302.06  1  
Exp5  489.01  1  
Exp5  10524.38  1  
Exp5  638.32  1  
Exp5  5027.56  1  
Exp5  1074.4  1  
Exp5  933.78  1  
Exp5  3874.9502  1  
Exp5  1559.4601  1  
Exp5  673.08  1  
Exp5  698.36005  1  
Exp5  413.96002  1  
Exp5  736.28  1  
Exp5  3412.01  1  
Exp5  8235.75  0  
Exp5  14266.61  0  
Exp5  1038.06  1  
Exp5  2442.6802  1  
Exp5  851.62  1  
Exp5  189.6  1  
Exp5  2192.25  1  
Exp5  2313.12  0  
Exp5  576.7  1  
Exp5  653.33  1  
Exp5  571.96  1  
Exp5  5332.5  1  
Exp5  4468.24  0  
Exp5  761.56  1  
Exp5  1270.3201  1  
Exp5  19832.951  0  
Exp5  17658.08  0  
Exp5  2086.3901  0  
Exp5  10236.03  1  
Exp5  365.77002  1  
Exp5  2810.03  1  
Exp5  698.36005  1  
Exp5  705.47003  0  
Exp5  18015.951  0  
Exp5  1260.05  1  
Exp5  1343.0  1  
Exp5  1466.24  1  
Exp5  535.62  1  
Exp5  686.51  1  
Exp5  184.86  1  
Exp5  623.31  1  
Exp5  3407.27  0  
Exp5  4181.47  1  
Exp5  2205.6802  1  
Exp5  707.84  1  
Exp5  1189.74  1  
Exp5  1916.54  1  
Exp5  6622.5703  1  
Exp5  1455.18  1  
Exp5  3130.77  1  
Exp5  1365.91  1  
Exp5  2255.45  1  
Exp5  3426.23  1  
Exp5  2424.51  1  
Exp5  1222.92  1  
Exp5  2248.34  1  
Exp5  864.26  1  
Exp5  1461.5  1  
Exp5  1946.56  1  
Exp5  1348.53  1  
Exp5  3341.7002  1  
Exp5  3235.05  0  
Exp5  599.61005  0  
Exp5  966.96  1  
Exp5  1108.37  1  
Exp5  16932.07  0  
Exp5  2921.4202  1  
Exp5  1889.68  0  
Exp5  470.84003  1  
Exp5  20119.72  0  
Exp5  1713.51  1  
Exp5  1624.24  0  
Exp5  2638.6  1  
Exp5  5502.35  1  
Exp5  3539.99  0  
Exp5  564.06  1  
Exp5  18296.4  0  
Exp5  1038.85  1  
Exp5  2221.48  1  
Exp5  4807.15  0  
Exp5  844.51  1  
Exp5  4192.5303  1  
Exp5  642.27  1  
Exp5  901.39  1  
Exp5  754.45  1  
Exp5  1915.75  1  
Exp5  1742.74  0  
Exp5  2912.73  0  
Exp5  1695.3401  1  
Exp5  369.72  1  
Exp5  1115.48  1  
Exp5  2727.87  0  
Exp5  2433.2  1  
Exp5  560.11  1  
Exp5  8323.44  0  
Exp5  4882.99  0  
Exp5  1103.63  1  
Exp5  701.52  1  
Exp5  3388.31  1  
Exp5  1146.29  0  
Exp5  327.06  1  
Exp5  915.61005  1  
Exp5  933.78  1  
Exp5  3069.1501  1  
Exp5  2342.35  1  
Exp5  828.71  1  
Exp5  1478.0901  1  
Exp5  1492.31  1  
Exp5  7645.62  0  
Exp5  3193.97  1  
Exp5  16194.21  0  
Exp5  756.82  1  
Exp5  18935.51  0  
Exp5  780.52  1  
Exp5  639.11005  1  
Exp5  2734.98  0  
Exp5  12446.45  0  
Exp5  281.24002  1  
Exp5  642.27  1  
Exp5  703.10004  1  
Exp5  632.0  1  
Exp5  2636.23  0  
Exp5  1920.4901  1  
Exp5  1043.5901  1  
Exp5  1377.76  1  
Exp5  655.7  1  
Exp5  1616.3401  1  
Exp5  827.13  1  
Exp5  3088.11  0  
Exp5  4236.77  0  
Exp5  835.03  1  
Exp5  4638.0903  1  
Exp5  1720.62  1  
Exp5  964.59  1  
Exp5  1222.92  1  
Exp5  3502.07  1  
Exp5  3408.06  0  
Exp5  1648.7301  1  
Exp5  2368.4202  1  
Exp5  1498.63  1  
Exp5  659.65  1  
Exp5  6386.3604  0  
Exp5  1505.74  1  
Exp5  1011.99005  1  
Exp5  1511.27  1  
Exp5  3397.79  1  
Exp5  811.33  1  
Exp5  4993.5903  1  
Exp5  1327.2001  1  
Exp5  1068.87  1  
Exp5  654.91003  1  
Exp5  1925.2301  1  
Exp5  583.81  1  
Exp5  4864.0303  1  
Exp5  1549.9801  1  
Exp5  759.98004  1  
Exp5  2633.86  1  
Exp5  1091.78  1  
Exp5  9153.73  1  
Exp5  2565.1301  1  
Exp5  625.68  1  
Exp5  19442.691  0  
Exp5  417.91  1  
Exp5  931.41003  1  
Exp5  622.52  1  
Exp5  2076.9102  1  
Exp5  3145.78  1  
Exp5  1177.1  1  
Exp5  4055.07  1  
Exp5  2796.6  1  
Exp5  4167.25  1  
Exp5  455.04  1  
Exp5  1738.79  1  
Exp5  1393.56  1  
Exp5  14486.23  0  
Exp5  20154.48  1  
Exp5  729.96  1  
Exp5  1122.5901  1  
Exp5  6171.48  0  
Exp5  8442.73  0  
Exp5  1658.2101  1  
Exp5  1132.0701  1  
Exp5  3278.5  0  
Exp5  2810.03  1  
Exp5  1129.7001  1  
Exp5  1581.5801  1  
Exp5  2600.6802  0  
Exp5  282.03  1  
Exp5  8016.9204  0  
Exp5  4521.17  1  
Exp5  531.67004  1  
Exp5  3175.01  1  
Exp5  2606.21  1  
Exp5  2407.1301  1  
Exp5  1759.3301  1  
Exp5  1160.51  1  
Exp5  613.04004  1  
Exp5  1335.89  1  
Exp5  2170.9202  1  
Exp5  516.66003  1  
Exp5  4785.0303  0  
Exp5  5508.67  1  
Exp5  6050.6104  1  
Exp5  1474.93  1  
Exp5  3337.75  0  
Exp5  4544.08  0  
Exp5  988.29004  1  
Exp5  3125.24  1  
Exp5  956.69  1  
Exp5  1478.0901  1  
Exp5  894.28  1  
Exp5  1393.56  1  
Exp5  1379.3401  1  
Exp5  1993.9601  0  
Exp5  771.04004  1  
Exp5  2500.35  0  
Exp5  1248.99  1  
Exp5  1584.74  1  
Exp5  1637.67  1  
Exp5  15144.301  0  
Exp5  1105.2101  0  
Exp5  1376.9701  1  
Exp5  935.36005  0  
Exp5  1063.3401  1  
Exp5  2582.51  1  
Exp5  526.93  1  
Exp5  557.74  1  
Exp5  1064.92  1  
Exp5  3912.87  1  
Exp5  526.14  1  
Exp5  1043.5901  1  
Exp5  971.7  1  
Exp5  3788.05  0  
Exp5  3266.6501  0  
Exp5  417.91  1  
Exp5  1244.25  1  
Exp5  624.89  1  
Exp5  757.61005  1  
Exp5  1394.3501  1  
Exp5  10410.62  0  
Exp5  2050.05  1  
Exp5  842.14  1  
Exp5  2682.84  1  
Exp5  652.54004  1  
Exp5  1592.64  1  
Exp5  1571.31  1  
Exp5  4794.5103  1  
Exp5  229.89  1  
Exp5  379.2  1  
Exp5  6259.96  0  
Exp5  2097.45  1  
Exp5  3002.0  1  
Exp5  2749.99  1  
Exp5  642.27  1  
Exp5  947.21  1  
Exp5  3974.49  1  
Exp5  467.68002  1  
Exp5  4228.08  1  
Exp5  3725.6401  1  
Exp5  3030.4402  1  
Exp5  2298.11  1  
Exp5  585.39  1  
Exp5  357.08002  1  
Exp5  797.9  1  
Exp5  1315.35  1  
Exp5  1422.79  1  
Exp5  17430.56  0  
Exp5  2986.2002  1  
Exp5  1561.04  1  
Exp5  705.47003  1  
Exp5  1897.5801  1  
Exp5  933.78  1  
Exp5  1050.7001  1  
Exp5  4295.23  0  
Exp5  251.22  1  
Exp5  1053.0701  1  
Exp5  2125.8901  1  
Exp5  964.59  1  
Exp5  425.02002  1  
Exp5  1412.52  1  
Exp5  978.02  1  
Exp5  1691.39  1  
Exp5  303.36002  1  
Exp5  1224.5  1  
Exp5  1091.78  0  
Exp5  9995.08  0  
Exp5  1963.15  1  
Exp5  1348.53  1  
Exp5  1856.5  1  
Exp5  2365.26  1  
Exp5  1594.2201  1  
Exp5  10562.3  0  
Exp5  1834.38  1  
Exp5  1613.9701  1  
Exp5  3882.85  1  
Exp5  756.82  1  
Exp5  1282.17  1  
Exp5  1211.0701  0  
Exp5  852.41003  1  
Exp5  13369.96  0  
Exp5  8472.75  1  
Exp5  1445.7001  1  
Exp5  699.15  1  
Exp5  1478.0901  1  
Exp5  4299.97  1  
Exp5  2229.3801  1  
Exp5  15725.74  1  
Exp5  3380.4102  0  
Exp5  1877.04  1  
Exp5  1960.78  1  
Exp5  2898.51  1  
Exp5  7546.87  0  
Exp5  4322.0903  0  
Exp5  912.45  1  
Exp5  6007.16  0  
Exp5  11082.91  0  
Exp5  4305.5  0  
Exp5  1019.89  1  
Exp5  1264.0  1  
Exp5  816.86005  1  
Exp5  627.26  1  
Exp5  1504.9501  1  
Exp5  2588.83  1  
Exp5  8734.24  1  
Exp5  3671.1301  1  
Exp5  586.97003  1  
Exp5  1851.76  1  
Exp5  1331.15  1  
Exp5  633.58  1  
Exp5  10466.71  0  
Exp5  11996.15  0  
Exp5  11773.37  0  
Exp5  3773.04  1  
Exp5  511.92  1  
Exp5  476.37003  1  
Exp5  854.78  1  
Exp5  2257.03  1  
Exp5  1908.64  1  
Exp5  2651.24  0  
Exp5  436.87003  1  
Exp5  562.48004  1  
Exp5  1861.24  1  
Exp5  2068.22  1  
Exp5  566.43  1  
Exp5  1321.67  1  
Exp5  1000.93005  1  
Exp5  885.59  1  
Exp5  9898.7  1  
Exp5  2012.13  1  
Exp5  2589.62  1  
Exp5  4276.27  0  
Exp5  3357.5  1  
Exp5  4094.57  1  
Exp5  402.90002  1  
Exp5  14425.4  0  
Exp5  5515.7803  0  
Exp5  4991.22  1  
Exp5  321.53  1  
Exp5  1121.8  0  
Exp5  350.76  1  
Exp5  15962.74  1  
Exp5  541.94  1  
Exp5  825.55005  0  
Exp5  1588.6901  1  
Exp5  1566.5701  1  
Exp5  5627.96  1  
Exp5  5990.5703  0  
Exp5  1409.36  1  
Exp5  636.74  1  
Exp5  368.93002  1  
Exp5  6471.68  0  
Exp5  4226.5  0  
Exp5  3799.11  1  
Exp5  879.27  1  
Exp5  877.69  1  
Exp5  1343.79  1  
Exp5  899.81  1  
Exp5  2466.3801  1  
Exp5  1798.8301  1  
Exp5  3112.6  1  
Exp5  484.27002  1  
Exp5  601.98004  1  
Exp5  1233.1901  1  
Exp5  5784.3804  1  
Exp5  20877.33  0  
Exp5  808.96  1  
Exp5  1254.52  0  
Exp5  5589.25  1  
Exp5  578.28  1  
Exp5  1005.67004  1  
Exp5  7918.9604  1  
Exp5  21292.871  1  
Exp5  367.35  1  
Exp5  2026.3501  0  
Exp5  375.25  1  
Exp5  7147.9204  1  
Exp5  550.63  1  
Exp5  2388.1702  1  
Exp5  1978.9501  1  
Exp5  1962.3601  1  
Exp5  2213.58  1  
Exp5  835.03  1  
Exp5  1804.3601  1  
Exp5  1102.05  1  
Exp5  7824.95  0  
Exp5  2150.3801  0  
Exp5  10286.59  0  
Exp5  1624.24  1  
Exp5  1156.56  1  
Exp5  3254.01  1  
Exp5  16394.871  0  
Exp5  6424.2803  0  
Exp5  7595.06  0  
Exp5  1008.83  0  
Exp5  737.86005  1  
Exp5  3856.78  0  
Exp5  3683.77  0  
Exp5  855.57  1  
Exp5  8335.29  0  
Exp5  782.10004  1  
Exp5  9697.25  0  
Exp5  7579.2603  0  
Exp5  2005.81  1  
Exp5  280.45  1  
Exp5  2083.23  1  
Exp5  815.28  1  
Exp5  20374.89  0  
Exp5  1235.56  1  
Exp5  4311.0303  0  
Exp5  1312.98  1  
Exp5  1869.93  0  
Exp5  821.60004  1  
Exp5  3107.86  1  
Exp5  13641.721  0  
Exp5  1019.10004  1  
Exp5  974.86005  1  
Exp5  9793.63  0  
Exp5  4022.6802  1  
Exp5  10021.94  0  
Exp5  1382.5  0  
Exp5  3661.6501  0  
Exp5  917.98004  1  
Exp5  3521.03  0  
Exp5  1236.35  1  
Exp5  27438.281  0  
Exp5  460.57  1  
Exp5  17492.97  0  
Exp5  1989.2201  0  
Exp5  9530.561  1  
Exp5  2506.6702  0  
Exp5  4727.3604  0  
Exp5  339.7  1  
Exp5  1585.53  0  
Exp5  10675.2705  0  
Exp5  862.68005  1  
Exp5  9374.141  0  
Exp5  3986.34  1  
Exp5  2419.77  1  
Exp5  13719.931  0  
Exp5  8548.59  0  
Exp5  3556.58  1  
Exp5  3284.82  1  
Exp5  30360.49  0  
Exp5  7688.2803  0  
Exp5  891.12  1  
Exp5  633.58  1  
Exp5  600.4  1  
Exp5  581.44  1  
Exp5  743.39  1  
Exp5  20331.441  0  
Exp5  800.27  1  
Exp5  14720.86  0  
Exp5  1268.74  1  
Exp5  5714.8604  0  
Exp5  4155.4  0  
Exp5  6331.85  0  
Exp5  18568.16  0  
Exp5  14754.83  0  
Exp5  12773.511  0  
Exp5  3577.9102  0  
Exp5  1008.04004  1  
Exp5  1049.91  1  
Exp5  14170.23  0  
Exp5  488.22  1  
Exp5  2727.08  1  
Exp5  2284.6802  1  
Exp5  9668.811  0  
Exp5  25712.13  0  
Exp5  1425.16  1  
Exp5  10014.83  1  
Exp5  26299.89  0  
Exp5  2196.99  0  
Exp5  2292.58  1  
Exp5  786.05005  1  
Exp5  26750.191  0  
Exp5  915.61005  1  
Exp5  1004.88  1  
Exp5  899.81  1  
Exp5  1254.52  0  
Exp5  8683.681  0  
Exp5  4292.0703  1  
Exp5  307.31  1  
Exp5  20352.771  0  
Exp5  135.09  1  
Exp5  497.7  1  
Exp5  2218.32  1  
Exp5  2874.02  1  
Exp5  628.05  1  
Exp5  314.42  1  
Exp5  2050.84  1  
Exp5  2092.71  1  
Exp5  29109.92  1  
Exp5  414.75  1  
Exp5  2267.3  1  
Exp5  3397.79  0  
Exp5  1296.39  1  
Exp5  757.61005  1  
Exp5  2438.73  1  
Exp5  5240.8604  1  
Exp5  1034.9  1  
Exp5  1282.9601  1  
Exp5  8665.51  0  
Exp5  722.85004  1  
Exp5  852.41003  1  
Exp5  311.26  1  
Exp5  2475.86  1  
Exp5  643.85004  1  
Exp5  1937.87  1  
Exp5  1202.38  1  
Exp5  2026.3501  1  
Exp5  2007.39  1  
Exp5  7147.9204  0  
Exp5  1279.01  1  
Exp5  774.99005  1  
Exp5  4931.97  1  
Exp5  1423.5801  1  
Exp5  9344.91  0  
Exp5  656.49  1  
Exp5  1309.03  1  
Exp5  349.97  1  
Exp5  18474.941  0  
Exp5  786.05005  1  
Exp5  1859.66  0  
Exp5  34128.79  0  
Exp5  3949.2102  1  
Exp5  1926.81  1  
Exp5  1630.56  1  
Exp5  8773.74  0  
Exp5  699.15  1  
Exp5  1369.0701  1  
Exp5  929.83  1  
Exp5  3827.55  0  
Exp5  4777.1304  1  
Exp5  1238.7201  1  
Exp5  1075.1901  1  
Exp5  1418.8401  1  
Exp5  1564.99  1  
Exp5  2585.6702  0  
Exp5  1644.78  1  
Exp5  641.48004  1  
Exp5  3104.7002  1  
Exp5  1411.73  1  
Exp5  2234.9102  1  
Exp5  905.34  1  
Exp5  3941.31  1  
Exp5  895.86005  1  
Exp5  2385.8  0  
Exp5  1452.02  0  
Exp5  761.56  1  
Exp5  13311.5  0  
Exp5  4210.7  1  
Exp5  16287.431  0  
Exp5  20783.32  0  
Exp5  587.76  1  
Exp5  567.22003  1  
Exp5  6750.5503  0  
Exp5  2023.9801  1  
Exp5  788.42004  1  
Exp5  615.41003  1  
Exp5  493.75  1  
Exp5  971.7  1  
Exp5  1042.8  1  
Exp5  14514.67  0  
Exp5  17242.541  0  
Exp5  2439.52  1  
Exp5  1675.5901  1  
Exp5  711.79004  1  
Exp5  1922.8601  1  
Exp5  996.19  1  
Exp5  1268.74  1  
Exp5  693.62  1  
Exp5  2848.74  0  
Exp5  2810.03  0  
Exp5  576.7  1  
Exp5  6139.8804  1  
Exp5  575.12  1  
Exp5  1821.74  1  
Exp5  469.26  1  
Exp5  891.12  0  
Exp5  6887.22  1  
Exp5  7429.95  0  
Exp5  9930.3  0  
Exp5  1844.65  0  
Exp5  1041.22  1  
Exp5  1606.86  1  
Exp5  790.0  1  
Exp5  4279.43  0  
Exp5  1112.3201  1  
Exp5  3720.11  0  
Exp5  1589.4801  0  
Exp5  1829.64  1  
Exp5  18354.861  0  
Exp5  1047.54  1  
Exp5  966.96  1  
Exp5  993.03  1  
Exp5  1420.42  1  
Exp5  850.83  1  
Exp5  774.2  1  
Exp5  496.12003  1  
Exp5  1350.9  1  
Exp5  1222.92  1  
Exp5  1380.92  1  
Exp5  3245.32  1  
Exp5  1229.24  1  
Exp5  3446.77  0  
Exp5  827.13  1  
Exp5  1608.4401  1  
Exp5  1198.43  1  
Exp5  29275.82  0  
Exp5  5225.85  1  
Exp5  838.98004  1  
Exp5  1264.79  1  
Exp5  6015.85  1  
Exp5  3859.9402  0  
Exp5  10200.48  0  
Exp5  2305.22  1  
Exp5  2859.8  1  
Exp5  344.44  1  
Exp5  14785.641  0  
Exp5  12080.681  0  
Exp5  12356.391  0  
Exp5  1936.29  1  
Exp5  4951.72  0  
Exp5  520.61  1  
Exp5  4587.5303  0  
Exp5  18854.14  0  
Exp5  2387.3801  0  
Exp5  1734.05  1  
Exp5  4686.2803  1  
Exp5  686.51  1  
Exp5  18615.56  0  
Exp5  1673.2201  1  
Exp5  1299.55  1  
Exp5  451.09003  1  
Exp5  1098.89  1  
Exp5  1366.7001  1  
Exp5  4285.75  0  
Exp5  2584.8801  1  
Exp5  6079.8403  0  
Exp5  13629.08  0  
Exp5  1104.42  1  
Exp5  2727.08  1  
Exp5  1799.62  1  
Exp5  856.36005  1  
Exp5  786.05005  1  
Exp5  2233.33  1  
Exp5  4130.12  1  
Exp5  768.67004  1  
Exp5  23725.281  0  
Exp5  3483.11  1  
Exp5  1158.14  0  
Exp5  2154.33  1  
Exp5  7380.18  0  
Exp5  2441.1  1  
Exp5  791.58  1  
Exp5  2759.47  1  
Exp5  12487.53  0  
Exp5  1271.9  1  
Exp5  19587.26  0  
Exp5  2697.06  1  
Exp5  457.41  1  
Exp5  1162.0901  1  
Exp5  3753.29  0  
Exp5  989.08  1  
Exp5  6587.02  1  
Exp5  2698.6401  0  
Exp5  1320.88  1  
Exp5  813.7  1  
Exp5  2638.6  0  
Exp5  1066.5  1  
Exp5  1474.14  1  
Exp5  3553.4202  1  
Exp5  1979.7401  1  
Exp5  1060.18  0  
Exp5  1216.6  1  
Exp5  1743.53  1  
Exp5  2073.75  0  
Exp5  9915.29  0  
Exp5  2347.8801  1  
Exp5  403.69  1  
Exp5  734.7  1  
Exp5  9624.57  0  
Exp5  16723.51  1  
Exp5  825.55005  1  
Exp5  3686.1401  1  
Exp5  1429.11  1  
Exp5  3216.09  0  
Exp5  19024.781  0  
Exp5  4747.9  1  
Exp5  1534.18  1  
Exp5  3107.07  1  
Exp5  5169.7603  1  
Exp5  22129.48  0  
Exp5  18121.81  1  
Exp5  4124.5903  0  
Exp5  8454.58  0  
Exp5  3740.6501  0  
Exp5  617.78  1  
Exp5  10832.48  0  
Exp5  9206.66  1  
Exp5  7986.9004  0  
Exp5  605.93  1  
Exp5  6357.9204  0  
Exp5  1038.85  0  
Exp5  1003.30005  1  
Exp5  1364.3301  1  
Exp5  9880.53  0  
Exp5  19402.4  0  
Exp5  890.33  1  
Exp5  163947.92  0  
Exp5  1709.56  1  
Exp5  722.85004  1  
Exp5  3080.2102  0  
Exp5  12026.96  0  
Exp5  4272.3203  0  
Exp5  2098.24  0  
Exp5  1151.8201  1  
Exp5  3152.8901  0  
Exp5  12477.261  0  
Exp5  1331.9401  1  
Exp5  5183.98  1  
Exp5  9635.63  0  
Exp5  948.79004  1  
Exp5  3467.31  0  
Exp5  7841.54  0  
Exp5  2859.01  1  
Exp5  1867.56  1  
Exp5  983.55005  1  
Exp5  477.95  1  
Exp5  2128.26  1  
Exp5  2472.7  0  
Exp5  890.33  1  
Exp5  779.73004  1  
Exp5  1859.66  1  
Exp5  2792.6501  0  
Exp5  1529.4401  1  
Exp5  1414.1001  1  
Exp5  1546.8201  1  
Exp5  8923.84  0  
Exp5  1430.6901  1  
Exp5  311.26  1  
Exp5  1327.99  1  
Exp5  955.11005  1  
Exp5  4078.77  0  
Exp5  1295.6  1  
Exp5  794.74005  1  
Exp5  587.76  1  
Exp5  3392.26  1  
Exp5  1174.73  1  
Exp5  9756.5  0  
Exp5  1775.92  1  
Exp5  5104.19  1  
Exp5  3320.37  1  
Exp5  3558.9502  1  
Exp5  1023.05005  1  
Exp5  2486.9202  0  
Exp5  2788.7002  1  
Exp5  3645.85  0  
Exp5  18588.701  0  
Exp5  1779.87  1  
Exp5  1406.2001  1  
Exp5  14299.79  0  
Exp5  13490.04  0  
Exp5  892.7  0  
Exp5  17575.13  0  
Exp5  6387.94  1  
Exp5  1389.61  1  
Exp5  2703.3801  1  
Exp5  2040.5701  1  
Exp5  17982.77  0  
Exp5  6489.85  0  
Exp5  3257.1702  1  
Exp5  12419.591  0  
Exp5  1536.55  1  
Exp5  2780.01  1  
Exp5  2269.6702  0  
Exp5  13134.54  0  
Exp5  2003.4401  1  
Exp5  780.52  1  
Exp5  2012.92  1  
Exp5  652.54004  1  
Exp5  5575.0303  0  
Exp5  418.7  1  
Exp5  13250.67  0  
Exp5  1166.04  1  
Exp5  2115.62  1  
Exp5  19426.1  1  
Exp5  461.36002  1  
Exp5  2766.58  1  
Exp5  1985.27  1  
Exp5  1028.5801  1  
Exp5  1738.79  1  
Exp5  3390.6802  0  
Exp5  5464.43  0  
Exp5  7229.29  0  
Exp5  21559.89  0  
Exp5  1448.0701  1  
Exp5  4494.31  0  
Exp5  1201.5901  1  
Exp5  786.84  1  
Exp5  3510.76  0  
Exp5  1377.76  1  
Exp5  1639.25  1  
Exp5  1925.2301  1  
Exp5  7734.1  0  
Exp5  7316.1904  0  
Exp5  2216.74  1  
Exp5  1119.43  1  
Exp5  1572.89  1  
Exp5  1152.61  1  
Exp5  1193.6901  1  
Exp5  1337.4701  0  
Exp5  683.35004  1  
Exp5  14665.561  0  
Exp5  1816.2101  1  
Exp5  955.11005  1  
Exp5  615.41003  1  
Exp5  652.54004  1  
Exp5  419.49002  1  
Exp5  1080.72  1  
Exp5  2641.76  1  
Exp5  2227.8  1  
Exp5  48995.01  0  
Exp5  13989.32  0  
Exp5  454.25  1  
Exp5  1542.0801  1  
Exp5  2031.0901  1  
Exp5  1772.76  1  
Exp5  2335.24  1  
Exp5  13473.45  0  
Exp5  2865.33  1  
Exp5  18094.16  1  
Exp5  5834.94  0  
Exp5  2893.77  0  
Exp5  365.77002  1  
Exp5  654.12  1  
Exp5  6665.23  0  
Exp5  1296.39  0  
Exp5  3538.4102  0  
Exp5  1724.5701  1  
Exp5  823.97003  1  
Exp5  13062.65  0  
Exp5  296.25  1  
Exp5  1620.29  1  
Exp5  2618.06  1  
Exp5  2968.03  0  
Exp5  734.7  1  
Exp5  17011.861  0  
Exp5  2941.96  1  
Exp5  2981.46  1  
Exp5  2129.05  0  
Exp5  16119.95  0  
Exp5  1064.92  0  
Exp5  1222.13  1  
Exp5  4207.54  0  
Exp5  5759.89  0  
Exp5  586.97003  1  
Exp5  481.90002  1  
Exp5  500.07  1  
Exp5  4555.93  1  
Exp5  1195.27  1  
Exp5  16614.49  0  
Exp5  1229.24  1  
Exp5  914.82  1  
Exp5  19716.82  0  
Exp5  440.82  1  
Exp5  656.49  1  
Exp5  2057.95  1  
Exp5  1779.87  1  
Exp5  919.56  1  
Exp5  3566.85  1  
Exp5  2620.4302  1  
Exp5  948.0  1  
Exp5  9.4800005  0  
Exp5  1820.16  1  
Exp5  2095.08  1  
Exp5  1990.01  1  
Exp5  812.91003  1  
Exp5  18595.81  0  
Exp5  4999.91  1  
Exp5  15026.591  0  
Exp5  715.74  1  
Exp5  398.16  1  
Exp5  5882.3403  1  
Exp5  2441.8901  1  
Exp5  3117.34  1  
Exp5  764.72003  1  
Exp5  2505.09  1  
Exp5  778.15  1  
Exp5  830.29004  1  
Exp5  703.10004  1  
Exp5  748.92004  1  
Exp5  3938.1501  0  
Exp5  1584.74  0  
Exp5  2643.34  1  
Exp5  7629.8203  0  
Exp5  9569.2705  0  
Exp5  2971.98  1  
Exp5  5371.21  0  
Exp5  659.65  1  
Exp5  500.07  1  
Exp5  2582.51  1  
Exp5  1000.14  1  
Exp5  3302.99  0  
Exp5  2302.06  1  
Exp5  10938.34  0  
Exp5  4066.9202  1  
Exp5  535.62  1  
Exp5  5737.77  0  
Exp5  1087.8301  1  
Exp5  2989.36  0  
Exp5  3054.1401  1  
Exp5  591.71  1  
Exp5  1772.76  1  
Exp5  737.07  0  
Exp5  18710.361  1  
Exp5  1266.37  1  
Exp5  4295.23  0  
Exp5  10816.681  0  
Exp5  646.22003  1  
Exp5  7435.48  0  
Exp5  3328.27  0  
Exp5  581.44  1  
Exp5  1619.5  0  
Exp5  2945.9102  1  
Exp5  9660.91  0  
Exp5  2367.6301  1  
Exp5  3365.4001  1  
Exp5  13161.4  0  
Exp5  9457.09  0  
Exp5  1038.85  0  
Exp5  20811.76  0  
Exp5  4790.56  1  
Exp5  1753.8  1  
Exp5  933.78  1  
Exp5  2813.1902  0  
Exp5  18677.18  0  
Exp5  10984.95  0  
Exp5  15805.53  0  
Exp5  690.46  1  
Exp5  266.23  1  
Exp5  2847.9502  0  
Exp5  3677.4502  1  
Exp5  2802.1301  1  
Exp5  5925.0  0  
Exp5  2946.7002  1  
Exp5  1196.85  1  
Exp5  240.95001  1  
Exp5  389.47  1  
Exp5  988.29004  1  
Exp5  4240.72  0  
Exp5  8280.78  0  
Exp5  1832.8  1  
Exp5  1322.4601  1  
Exp5  767.09  1  
Exp5  7106.0503  0  
Exp5  4592.27  1  
Exp5  2755.52  1  
Exp5  4495.1  1  
Exp5  799.48004  1  
Exp5  2447.4202  1  
Exp5  1632.93  1  
Exp5  622.52  1  
Exp5  735.49  1  
Exp5  752.08  1  
Exp5  604.35004  1  
Exp5  906.92004  1  
Exp5  4925.65  0  
Exp5  1217.39  1  
Exp5  4864.0303  0  
Exp5  291.51  1  
Exp5  3340.9102  1  
Exp5  811.33  0  
Exp5  1408.5701  1  
Exp5  1636.0901  1  
Exp5  615.41003  1  
Exp5  616.99  1  
Exp5  2396.86  1  
Exp5  17328.65  0  
Exp5  1087.04  1  
Exp5  3667.1802  1  
Exp5  3374.09  1  
Exp5  1555.51  1  
Exp5  449.51  1  
Exp5  14798.28  0  
Exp5  5497.6104  1  
Exp5  569.59  1  
Exp5  1071.24  1  
Exp5  2976.72  1  
Exp5  1659.0  1  
Exp5  3835.4502  1  
Exp5  819.23004  1  
Exp5  3352.76  0  
Exp5  526.14  1  
Exp5  3537.62  0  
Exp5  1628.1901  1  
Exp5  25633.13  0  
Exp5  818.44  1  
Exp5  4978.58  0  
Exp5  1245.8301  1  
Exp5  4450.8604  0  
Exp5  2308.3801  1  
Exp5  2346.3  1  
Exp5  20605.57  0  
Exp5  283.61002  1  
Exp5  5822.3003  0  
Exp5  2086.3901  1  
Exp5  876.9  1  
Exp5  459.78  1  
Exp5  7679.5903  1  
Exp5  415.54  0  
Exp5  1663.74  1  
Exp5  1128.12  1  
Exp5  7064.97  0  
Exp5  696.78  1  
Exp5  1554.7201  1  
Exp5  810.54004  1  
Exp5  3484.6902  1  
Exp5  7892.89  1  
Exp5  1606.0701  1  
Exp5  1517.5901  1  
Exp5  503.23  1  
Exp5  2132.21  1  
Exp5  3551.84  1  
Exp5  1891.26  1  
Exp5  653.33  1  
Exp5  6939.3604  0  
Exp5  6387.1504  0  
Exp5  3946.84  1  
Exp5  440.03  1  
Exp5  6440.87  1  
Exp5  1497.8401  1  
Exp5  873.74005  1  
Exp5  2176.45  1  
Exp5  5398.0703  0  
Exp5  915.61005  1  
Exp5  2569.08  1  
Exp5  1088.62  1  
Exp5  1069.66  1  
Exp5  1397.51  1  
Exp5  4849.81  0  
Exp5  1307.4501  0  
Exp5  1024.63  1  
Exp5  822.39  1  
Exp5  481.90002  1  
Exp5  334.17  1  
Exp5  1541.29  1  
Exp5  703.89  1  
Exp5  538.78  1  
Exp5  2337.61  1  
Exp5  547.47003  1  
Exp5  1484.41  1  
Exp5  602.77  1  
Exp5  1631.3501  1  
Exp5  1079.14  1  
Exp5  1749.06  1  
Exp5  793.16003  1  
Exp5  835.82  0  
Exp5  2690.74  1  
Exp5  676.24  1  
Exp5  2359.73  1  
Exp5  966.17004  1  
Exp5  9476.84  0  
Exp5  1512.06  1  
Exp5  1853.3401  1  
Exp5  1222.92  1  
Exp5  2501.9302  1  
Exp5  135.09  1  
Exp5  577.49  1  
Exp5  2475.07  1  
Exp5  17599.621  0  
Exp5  449.51  1  
Exp5  1249.78  1  
Exp5  2133.0  1  
Exp5  530.09  1  
Exp5  347.6  1  
Exp5  737.86005  1  
Exp5  15450.03  0  
Exp5  2494.03  1  
Exp5  876.9  1  
Exp5  2497.1902  1  
Exp5  696.78  1  
Exp5  848.46  1  
Exp5  1215.02  1  
Exp5  548.26  1  
Exp5  15300.721  0  
Exp5  1025.42  1  
Exp5  3415.9602  0  
Exp5  808.17004  1  
Exp5  13473.45  0  
Exp5  724.43  1  
Exp5  939.31  1  
Exp5  2087.1802  1  
Exp5  1126.54  1  
Exp5  6208.6104  1  
Exp5  7998.75  0  
Exp5  1953.67  1  
Exp5  358.66  1  
Exp5  2803.71  1  
Exp5  22381.49  0  
Exp5  5741.72  0  
Exp5  5047.31  1  
Exp5  2263.35  0  
Exp5  1465.4501  1  
Exp5  1781.4501  1  
Exp5  1561.04  1  
Exp5  313.63  1  
Exp5  5274.04  0  
Exp5  324.69  1  
Exp5  658.07  1  
Exp5  27924.13  0  
Exp5  973.28  1  
Exp5  6398.21  1  
Exp5  688.88  1  
Exp5  922.72003  1  
Exp5  580.65  1  
Exp5  3348.81  1  
Exp5  509.55002  1  
Exp5  519.03  1  
Exp5  4277.85  1  
Exp5  7199.27  1  
Exp5  4967.52  0  
Exp5  9307.78  1  
Exp5  10618.391  0  
Exp5  3006.74  0  
Exp5  4863.24  1  
Exp5  972.49005  1  
Exp5  4810.31  0  
Exp5  2765.0  0  
Exp5  164.32  1  
Exp5  1384.87  1  
Exp5  8496.45  0  
Exp5  1975.0  1  
Exp5  925.88  1  
Exp5  5794.6504  0  
Exp5  815.28  1  
Exp5  722.85004  0  
Exp5  942.47003  1  
Exp5  3151.31  1  
Exp5  2634.6501  1  
Exp5  1089.41  1  
Exp5  2219.9001  1  
Exp5  963.80005  1  
Exp5  13338.36  0  
Exp5  545.10004  1  
Exp5  3454.6702  0  
Exp5  2234.12  0  
Exp5  1911.8  1  
Exp5  2223.06  1  
Exp5  1016.73004  1  
Exp5  856.36005  1  
Exp5  7630.6104  0  
Exp5  5076.54  1  
Exp5  1105.2101  1  
Exp5  10073.29  0  
Exp5  830.29004  1  
Exp5  930.62  1  
Exp5  2109.3  0  
Exp5  1922.8601  0  
Exp5  8136.2104  0  
Exp5  4491.94  1  
Exp5  14780.9  0  
Exp5  2272.04  1  
Exp5  1252.15  1  
Exp5  9923.98  0  
Exp5  439.24002  1  
Exp5  1253.73  1  
Exp5  3017.8  1  
Exp5  1237.14  1  
Exp5  383.94  1  
Exp5  2661.51  0  
Exp5  5243.23  0  
Exp5  7538.18  0  
Exp5  2712.07  0  
Exp5  688.09  1  
Exp5  2664.6702  0  
Exp5  6481.95  1  
Exp5  3305.36  0  
Exp5  349.18002  1  
Exp5  1555.51  1  
Exp5  2242.02  1  
Exp5  515.08  0  
Exp5  1226.0801  0  
Exp5  496.12003  1  
Exp5  639.11005  1  
Exp5  489.80002  1  
Exp5  575.12  1  
Exp5  1376.18  1  
Exp5  488.22  1  
Exp5  1189.74  1  
Exp5  1640.04  1  
Exp5  1412.52  1  
Exp5  23611.521  0  
Exp5  565.64  1  
Exp5  1185.79  1  
Exp5  3953.9502  1  
Exp5  2802.1301  1  
Exp5  2771.32  1  
Exp5  1212.65  1  
Exp5  485.06003  1  
Exp5  474.79  1  
Exp5  632.79004  1  
Exp5  1918.12  1  
Exp5  1055.4401  1  
Exp5  614.62  1  
Exp5  10623.92  0  
Exp5  1007.25  1  
Exp5  2956.1802  1  
Exp5  1267.9501  0  
Exp5  2972.77  1  
Exp5  1635.3  1  
Exp5  928.25  1  
Exp5  3888.3801  0  
Exp5  8629.96  0  
Exp5  6101.17  0  
Exp5  1533.39  0  
Exp5  2497.1902  1  
Exp5  11623.2705  1  
Exp5  663.60004  1  
Exp5  1113.9  1  
Exp5  536.41003  0  
Exp5  1568.9401  1  
Exp5  1822.53  1  
Exp5  2093.5  1  
Exp5  1230.8201  0  
Exp5  2983.04  1  
Exp5  1807.52  1  
Exp5  1508.11  1  
Exp5  1568.9401  1  
Exp5  618.57  1  
Exp5  1677.9601  0  
Exp5  1956.04  1  
Exp5  5954.23  0  
Exp5  682.56  1  
Exp5  1433.8501  1  
Exp5  237.0  1  
Exp5  2167.76  1  
Exp5  1455.18  1  
Exp5  2586.46  0  
Exp5  2207.26  1  
Exp5  1166.8301  1  
Exp5  734.7  1  
Exp5  3919.1902  1  
Exp5  2706.54  1  
Exp5  4501.42  0  
Exp5  1335.1  0  
Exp5  1408.5701  1  
Exp5  12867.5205  0  
Exp5  1102.8401  1  
Exp5  7568.99  0  
Exp5  3623.73  1  
Exp5  809.75  1  
Exp5  267.81  1  
Exp5  780.52  1  
Exp5  2783.1702  1  
Exp5  680.19  1  
Exp5  983.55005  1  
Exp5  1346.16  0  
Exp5  3490.2202  1  
Exp5  745.76  1  
Exp5  573.54004  1  
Exp5  528.51  1  
Exp5  435.29  1  
Exp5  439.24002  1  
Exp5  1847.02  1  
Exp5  1934.7101  1  
Exp5  517.45  1  
Exp5  737.07  1  
Exp5  1000.14  0  
Exp5  677.82  0  
Exp5  1025.42  1  
Exp5  19418.99  0  
Exp5  783.68  1  
Exp5  3465.73  0  
Exp5  1494.68  1  
Exp5  16544.18  1  
Exp5  644.64  1  
Exp5  2783.96  1  
Exp5  8960.181  0  
Exp5  1374.6001  1  
Exp5  12036.44  0  
Exp5  632.79004  1  
Exp5  4278.64  1  
Exp5  3397.79  1  
Exp5  586.18  1  
Exp5  3847.3  1  
Exp5  296.25  0  
Exp5  16242.4  1  
Exp5  3924.7202  1  
Exp5  2393.7  1  
Exp5  687.30005  1  
Exp5  1036.48  1  
Exp5  1007.25  1  
Exp5  894.28  1  
Exp5  2779.22  1  
Exp5  1706.4  1  
Exp5  1632.14  1  
Exp5  675.45  0  
Exp5  757.61005  1  
Exp5  2016.87  0  
Exp5  9897.91  1  
Exp5  966.96  1  
Exp5  916.4  1  
Exp5  1031.74  1  
Exp5  1518.38  0  
Exp5  1953.67  1  
Exp5  31464.91  0  
Exp5  3208.98  1  
Exp5  2162.23  0  
Exp5  2804.5  1  
Exp5  3005.9502  0  
Exp5  510.34003  1  
Exp5  1373.81  0  
Exp5  925.09  1  
Exp5  1939.4501  1  
Exp5  1765.65  1  
Exp5  1193.6901  1  
Exp5  1847.02  1  
Exp5  1038.06  1  
Exp5  2137.74  1  
Exp5  270.18  1  
Exp5  4042.4302  0  
Exp5  1395.93  1  
Exp5  2450.58  1  
Exp5  929.83  1  
Exp5  5306.43  0  
Exp5  906.92004  1  
Exp5  1853.3401  1  
Exp5  867.42004  1  
Exp5  1542.87  1  
Exp5  4903.5303  1  
Exp5  1365.12  0  
Exp5  798.69  1  
Exp5  3906.55  0  
Exp5  4757.3804  0  
Exp5  1531.02  1  
Exp5  705.47003  0  
Exp5  996.19  1  
Exp5  18761.71  0  
Exp5  736.28  1  
Exp5  4666.5303  1  
Exp5  2907.99  1  
Exp5  1321.67  1  
Exp5  669.92004  1  
Exp5  13961.67  0  
Exp5  2474.28  1  
Exp5  1478.88  1  
Exp5  976.44  1  
Exp5  5434.41  0  
Exp5  4307.87  1  
Exp5  1046.75  1  
Exp5  206.98001  1  
Exp5  1188.9501  1  
Exp5  1607.65  1  
Exp5  3508.3901  1  
Exp5  4383.71  1  
Exp5  2025.56  1  
Exp5  1704.03  1  
Exp5  970.12006  1  
Exp5  465.31  1  
Exp5  1534.18  1  
Exp5  1685.0701  1  
Exp5  844.51  1  
Exp5  368.93002  0  
Exp5  193.55  1  
Exp5  598.82  1  
Exp5  1414.1001  1  
Exp5  15883.74  1  
Exp5  1854.13  1  
Exp5  1352.48  1  
Exp5  1113.9  0  
Exp5  603.56  1  
Exp5  1093.36  1  
Exp5  824.76  1  
Exp5  502.44  1  
Exp5  1617.92  1  
Exp5  507.97  1  
Exp5  4984.9  0  
Exp5  1131.28  1  
Exp5  8776.11  0  
Exp5  2165.3901  1  
Exp5  2345.51  1  
Exp5  3187.6501  1  
Exp5  455.04  0  
Exp5  1044.38  1  
Exp5  643.85004  0  
Exp5  2548.54  0  
Exp5  3019.3801  1  
Exp5  2344.72  1  
Exp5  455.04  1  
Exp5  788.42004  1  
Exp5  1334.31  1  
Exp5  1716.67  1  
Exp5  296.25  1  
Exp5  1967.1001  1  
Exp5  868.21  1  
Exp5  2361.31  1  
Exp5  2628.33  1  
Exp5  1139.18  1  
Exp5  669.13  1  
Exp5  10796.141  0  
Exp5  3924.7202  0  
Exp5  1139.97  1  
Exp5  679.4  1  
Exp5  595.66003  1  
Exp5  1141.55  1  
Exp5  265.44  1  
Exp5  1613.18  1  
Exp5  1681.91  1  
Exp5  952.74005  1  
Exp5  19102.201  1  
Exp5  1184.2101  1  
Exp5  1817.79  1  
Exp5  376.83002  1  
Exp5  976.44  1  
Exp5  3378.04  0  
Exp5  1428.3201  0  
Exp5  738.65  1  
Exp5  1625.03  1  
Exp5  1136.81  1  
Exp5  983.55005  1  
Exp5  1810.68  1  
Exp5  2464.8  1  
Exp5  1413.31  1  
Exp5  1292.4401  1  
Exp5  678.61005  1  
Exp5  4578.8403  1  
Exp5  587.76  0  
Exp5  432.13  1  
Exp5  541.94  0  
Exp5  2381.06  1  
Exp5  15099.2705  0  
Exp5  1736.42  1  
Exp5  437.66  1  
Exp5  1885.7301  1  
Exp5  1503.37  1  
Exp5  1779.87  0  
Exp5  12410.9  1  
Exp5  1245.8301  1  
Exp5  1112.3201  0  
Exp5  3365.4001  1  
Exp5  820.81  1  
Exp5  3477.58  1  
Exp5  2650.45  1  
Exp5  18423.59  0  
Exp5  857.94  1  
Exp5  1320.88  1  
Exp5  946.42004  1  
Exp5  11334.92  0  
Exp5  764.72003  1  
Exp5  13073.71  0  
Exp5  554.58  1  
Exp5  15352.07  1  
Exp5  1671.64  1  
Exp5  802.64  1  
Exp5  3678.24  1  
Exp5  13171.67  0  
Exp5  1252.9401  1  
Exp5  570.38  1  
Exp5  2269.6702  1  
Exp5  3721.6902  1  
Exp5  1389.61  1  
Exp5  703.89  1  
Exp5  2026.3501  0  
Exp5  330.22  1  
Exp5  2183.56  1  
Exp5  2327.34  1  
Exp5  389.47  1  
Exp5  678.61005  1  
Exp5  1166.04  1  
Exp5  4404.25  1  
Exp5  1107.5801  1  
Exp5  1188.16  1  
Exp5  872.95  1  
Exp5  1459.92  1  
Exp5  1196.85  1  
Exp5  4297.6  0  
Exp5  7089.46  0  
Exp5  2385.01  1  
Exp5  14784.851  1  
Exp5  862.68005  1  
Exp5  548.26  0  
Exp5  1158.93  1  
Exp5  1645.5701  1  
Exp5  1586.3201  0  
Exp5  3421.49  1  
Exp5  2070.59  0  
Exp5  2776.06  0  
Exp5  1659.79  1  
Exp5  611.46  1  
Exp5  1849.39  1  
Exp5  1442.54  1  
Exp5  654.91003  1  
Exp5  741.81  1  
Exp5  3746.9702  0  
Exp5  1303.5  1  
Exp5  634.37  1  
Exp5  795.53  1  
Exp5  821.60004  1  
Exp5  909.29004  1  
Exp5  12082.261  0  
Exp5  1621.87  1  
Exp5  1185.79  0  
Exp5  682.56  1  
Exp5  659.65  1  
Exp5  606.72003  1  
Exp5  786.05005  1  
Exp5  1463.87  1  
Exp5  1832.8  1  
Exp5  1043.5901  1  
Exp5  2714.4402  1  
Exp5  15105.591  0  
Exp5  650.17004  1  
Exp5  640.69  1  
Exp5  1594.2201  1  
Exp5  1787.77  1  
Exp5  850.83  1  
Exp5  1627.4  1  
Exp5  669.92004  1  
Exp5  1279.8  1  
Exp5  473.21002  1  
Exp5  1964.7301  0  
Exp5  3180.54  1  
Exp5  665.18  1  
Exp5  7409.41  0  
