# Supplementary material for: Robust assessment of asymmetric division in colon cancer cells
Source: eLife. 2026 Jan 23;14:RP104528. doi: 10.7554/eLife.104528 (PMC12829991; doi:10.7554/eLife.104528)
Supplement: Source data 1. [file elife-104528-data1.zip › RawData_eLife/CCD18Co_Raw_Data/Citofluorimetry_Exp/Replica 2/V450/20240115_fit_data.txt]

#Experiment  generation meanintensity  variance fraction
0   0        15.87711105         0.05080127       623.31804610
1   0        14.62264806         0.20372637      1001.72139398
1   1        13.68465263         0.15971832       543.10810585
1   2        12.80834720         0.03264189       108.89386143
1   3        12.20296261         0.09472324       113.65057391
1   4        11.18348273         0.18274387        24.62606483
2   0        14.20853348         0.27572969       466.92451419
2   1        12.61965303         0.20329911       455.91837440
2   2        11.77367621         0.11944845       411.85206794
2   3        10.82083851         0.17163467       180.23722409
2   4         9.96262853         0.01391091        14.57084325
3   0        14.10000384         0.31747516       509.15078150
3   1        12.41026867         0.39367711       779.68753174
3   2        11.30246906         0.38233555       810.80963273
3   3        10.68277716         1.00868463       214.35205403
4   0        13.98225976         0.28212953        31.08967320
4   1        11.51128191         0.53175135       432.78954877
4   2        10.71347358         0.20147413       648.92048636
4   3         9.80547586         0.25815851       626.15789358
4   4         9.31395451         0.58376810       178.13307332
5   0        14.14892351         0.20548720        48.86660083
5   1        12.47151827         0.61004118       122.83441878
5   2        11.26924971         0.43229763       821.50379337
5   3        10.30233592         0.48186866      1294.79753811
5   4         9.51384000         0.10111552       363.63490742
5   5         9.06910439         0.41668892       441.36274149
