# Supplementary material for: Robust assessment of asymmetric division in colon cancer cells
Source: eLife. 2026 Jan 23;14:RP104528. doi: 10.7554/eLife.104528 (PMC12829991; doi:10.7554/eLife.104528)
Supplement: Source data 1. [file elife-104528-data1.zip › RawData_eLife/CCD18Co_Raw_Data/Citofluorimetry_Exp/Replica 2/V450/20240115_all_data_weight.txt]

Exp V450-A Gate  Gen0  Gen1  Gen2  Gen3  Gen4  Gen5  Gen6  Gen7  Gen8
Exp0  79395.79  1  0.6881703118700855  0.0  0.0  0.0  0.0  0.0  0.0  0.0  0.0  
Exp0  56807.32  1  0.910691302832867  0.0  0.0  0.0  0.0  0.0  0.0  0.0  0.0  
Exp0  67554.484  1  0.8794875659845823  0.0  0.0  0.0  0.0  0.0  0.0  0.0  0.0  
Exp0  75242.766  1  0.7831510104553918  0.0  0.0  0.0  0.0  0.0  0.0  0.0  0.0  
Exp0  104006.664  1  0.042567087063223805  0.0  0.0  0.0  0.0  0.0  0.0  0.0  0.0  
Exp0  69612.43  1  0.861749894916966  0.0  0.0  0.0  0.0  0.0  0.0  0.0  0.0  
Exp0  77217.766  1  0.742380092236056  0.0  0.0  0.0  0.0  0.0  0.0  0.0  0.0  
Exp0  43410.5  1  0.7101954696713677  0.0  0.0  0.0  0.0  0.0  0.0  0.0  0.0  
Exp0  60358.37  1  0.9102525482411836  0.0  0.0  0.0  0.0  0.0  0.0  0.0  0.0  
Exp0  77904.27  1  0.7263586157145103  0.0  0.0  0.0  0.0  0.0  0.0  0.0  0.0  
Exp0  58021.55  1  0.91164464395664  0.0  0.0  0.0  0.0  0.0  0.0  0.0  0.0  
Exp0  66230.445  1  0.88849688999687  0.0  0.0  0.0  0.0  0.0  0.0  0.0  0.0  
Exp0  68587.016  1  0.8711946490069143  0.0  0.0  0.0  0.0  0.0  0.0  0.0  0.0  
Exp0  53560.42  1  0.9013513515189636  0.0  0.0  0.0  0.0  0.0  0.0  0.0  0.0  
Exp0  103595.07  1  0.04571387014078625  0.0  0.0  0.0  0.0  0.0  0.0  0.0  0.0  
Exp0  56402.05  1  0.9100956518796091  0.0  0.0  0.0  0.0  0.0  0.0  0.0  0.0  
Exp0  63765.64  1  0.9009733219518506  0.0  0.0  0.0  0.0  0.0  0.0  0.0  0.0  
Exp0  55765.312  1  0.9088594689797356  0.0  0.0  0.0  0.0  0.0  0.0  0.0  0.0  
Exp0  71538.45  1  0.8403613501733318  0.0  0.0  0.0  0.0  0.0  0.0  0.0  0.0  
Exp0  87527.266  1  0.41497582352106926  0.0  0.0  0.0  0.0  0.0  0.0  0.0  0.0  
Exp0  49158.543  1  0.8640765642641526  0.0  0.0  0.0  0.0  0.0  0.0  0.0  0.0  
Exp0  67675.35  1  0.8785765325255456  0.0  0.0  0.0  0.0  0.0  0.0  0.0  0.0  
Exp0  74090.15  1  0.8034791341461635  0.0  0.0  0.0  0.0  0.0  0.0  0.0  0.0  
Exp0  46805.133  1  0.8225770656955128  0.0  0.0  0.0  0.0  0.0  0.0  0.0  0.0  
Exp0  109882.68  1  0.014774267907704189  0.0  0.0  0.0  0.0  0.0  0.0  0.0  0.0  
Exp0  82393.84  1  0.5979050795397279  0.0  0.0  0.0  0.0  0.0  0.0  0.0  0.0  
Exp0  48705.082  1  0.8576576396817733  0.0  0.0  0.0  0.0  0.0  0.0  0.0  0.0  
Exp0  63233.973  1  0.9030009235063321  0.0  0.0  0.0  0.0  0.0  0.0  0.0  0.0  
Exp0  44214.723  1  0.7443821849816175  0.0  0.0  0.0  0.0  0.0  0.0  0.0  0.0  
Exp0  57911.742  1  0.9116077134067149  0.0  0.0  0.0  0.0  0.0  0.0  0.0  0.0  
Exp0  68339.74  1  0.8732880047863445  0.0  0.0  0.0  0.0  0.0  0.0  0.0  0.0  
Exp0  54713.82  1  0.9059495240746095  0.0  0.0  0.0  0.0  0.0  0.0  0.0  0.0  
Exp0  62665.17  1  0.9049263691991757  0.0  0.0  0.0  0.0  0.0  0.0  0.0  0.0  
Exp0  67669.82  1  0.8786186840133003  0.0  0.0  0.0  0.0  0.0  0.0  0.0  0.0  
Exp0  92380.234  1  0.24875621691702157  0.0  0.0  0.0  0.0  0.0  0.0  0.0  0.0  
Exp0  68428.22  1  0.8725466797690584  0.0  0.0  0.0  0.0  0.0  0.0  0.0  0.0  
Exp0  121898.586  1  0.001469130514981779  0.0  0.0  0.0  0.0  0.0  0.0  0.0  0.0  
Exp0  55686.312  1  0.9086794417684655  0.0  0.0  0.0  0.0  0.0  0.0  0.0  0.0  
Exp0  59033.543  1  0.9115447548546968  0.0  0.0  0.0  0.0  0.0  0.0  0.0  0.0  
Exp0  57736.363  1  0.9115288416306945  0.0  0.0  0.0  0.0  0.0  0.0  0.0  0.0  
Exp0  84928.95  1  0.5101386992528001  0.0  0.0  0.0  0.0  0.0  0.0  0.0  0.0  
Exp0  45789.98  1  0.796952586167162  0.0  0.0  0.0  0.0  0.0  0.0  0.0  0.0  
Exp0  64537.473  1  0.8976253194765892  0.0  0.0  0.0  0.0  0.0  0.0  0.0  0.0  
Exp0  66597.0  1  0.8861755784091252  0.0  0.0  0.0  0.0  0.0  0.0  0.0  0.0  
Exp0  45653.312  1  0.7930540312327  0.0  0.0  0.0  0.0  0.0  0.0  0.0  0.0  
Exp0  70241.27  1  0.855315029636574  0.0  0.0  0.0  0.0  0.0  0.0  0.0  0.0  
Exp0  53370.82  1  0.9004378362951377  0.0  0.0  0.0  0.0  0.0  0.0  0.0  0.0  
Exp0  71788.09  1  0.8372075804205352  0.0  0.0  0.0  0.0  0.0  0.0  0.0  0.0  
Exp0  78372.74  1  0.7148634372672775  0.0  0.0  0.0  0.0  0.0  0.0  0.0  0.0  
Exp0  80175.52  1  0.6663757048179899  0.0  0.0  0.0  0.0  0.0  0.0  0.0  0.0  
Exp0  75682.0  1  0.774748109702402  0.0  0.0  0.0  0.0  0.0  0.0  0.0  0.0  
Exp0  71299.875  1  0.843288785640331  0.0  0.0  0.0  0.0  0.0  0.0  0.0  0.0  
Exp0  71547.93  1  0.8402423652265424  0.0  0.0  0.0  0.0  0.0  0.0  0.0  0.0  
Exp0  52673.25  1  0.8966497000841449  0.0  0.0  0.0  0.0  0.0  0.0  0.0  0.0  
Exp0  79208.56  1  0.6932184751780158  0.0  0.0  0.0  0.0  0.0  0.0  0.0  0.0  
Exp0  53597.55  1  0.9015248589825753  0.0  0.0  0.0  0.0  0.0  0.0  0.0  0.0  
Exp0  75907.15  1  0.7702961884642396  0.0  0.0  0.0  0.0  0.0  0.0  0.0  0.0  
Exp0  94856.09  1  0.18043326894115555  0.0  0.0  0.0  0.0  0.0  0.0  0.0  0.0  
Exp0  60471.34  1  0.9100827542264205  0.0  0.0  0.0  0.0  0.0  0.0  0.0  0.0  
Exp0  54750.953  1  0.9060720644717621  0.0  0.0  0.0  0.0  0.0  0.0  0.0  0.0  
Exp0  52523.94  1  0.8957465626094634  0.0  0.0  0.0  0.0  0.0  0.0  0.0  0.0  
Exp0  65269.8  1  0.893987579495524  0.0  0.0  0.0  0.0  0.0  0.0  0.0  0.0  
Exp0  95770.914  1  0.15879827899199742  0.0  0.0  0.0  0.0  0.0  0.0  0.0  0.0  
Exp0  52776.742  1  0.8972558984969352  0.0  0.0  0.0  0.0  0.0  0.0  0.0  0.0  
Exp0  56895.01  1  0.9108013581332706  0.0  0.0  0.0  0.0  0.0  0.0  0.0  0.0  
Exp0  60065.28  1  0.9106497023208571  0.0  0.0  0.0  0.0  0.0  0.0  0.0  0.0  
Exp0  36877.992  1  0.24593683080239445  0.0  0.0  0.0  0.0  0.0  0.0  0.0  0.0  
Exp0  83870.35  1  0.5477607888317334  0.0  0.0  0.0  0.0  0.0  0.0  0.0  0.0  
Exp0  66990.42  1  0.883539222052718  0.0  0.0  0.0  0.0  0.0  0.0  0.0  0.0  
Exp0  32636.48  1  0.03911650109384078  0.0  0.0  0.0  0.0  0.0  0.0  0.0  0.0  
Exp0  47625.152  1  0.8395201384310872  0.0  0.0  0.0  0.0  0.0  0.0  0.0  0.0  
Exp0  61552.85  1  0.9079847064898895  0.0  0.0  0.0  0.0  0.0  0.0  0.0  0.0  
Exp0  55751.883  1  0.9088293252479946  0.0  0.0  0.0  0.0  0.0  0.0  0.0  0.0  
Exp0  56951.1  1  0.9108682468759922  0.0  0.0  0.0  0.0  0.0  0.0  0.0  0.0  
Exp0  60367.062  1  0.9102398605178496  0.0  0.0  0.0  0.0  0.0  0.0  0.0  0.0  
Exp0  53469.57  1  0.9009195235267908  0.0  0.0  0.0  0.0  0.0  0.0  0.0  0.0  
Exp0  69926.06  1  0.8586041132809891  0.0  0.0  0.0  0.0  0.0  0.0  0.0  0.0  
Exp0  98306.02  1  0.10899599558182838  0.0  0.0  0.0  0.0  0.0  0.0  0.0  0.0  
Exp0  54566.883  1  0.9054500482705024  0.0  0.0  0.0  0.0  0.0  0.0  0.0  0.0  
Exp0  45519.01  1  0.7891100673943395  0.0  0.0  0.0  0.0  0.0  0.0  0.0  0.0  
Exp0  62498.48  1  0.9054437290382297  0.0  0.0  0.0  0.0  0.0  0.0  0.0  0.0  
Exp0  67936.055  1  0.8765585720451711  0.0  0.0  0.0  0.0  0.0  0.0  0.0  0.0  
Exp0  49646.76  1  0.8703023065544994  0.0  0.0  0.0  0.0  0.0  0.0  0.0  0.0  
Exp0  74302.664  1  0.7999140822837725  0.0  0.0  0.0  0.0  0.0  0.0  0.0  0.0  
Exp0  64674.14  1  0.8969810116286676  0.0  0.0  0.0  0.0  0.0  0.0  0.0  0.0  
Exp0  61451.73  1  0.9082171626074117  0.0  0.0  0.0  0.0  0.0  0.0  0.0  0.0  
Exp0  58199.3  1  0.9116843215790453  0.0  0.0  0.0  0.0  0.0  0.0  0.0  0.0  
Exp0  58070.53  1  0.9116580564316568  0.0  0.0  0.0  0.0  0.0  0.0  0.0  0.0  
Exp0  77514.016  1  0.7355843807229238  0.0  0.0  0.0  0.0  0.0  0.0  0.0  0.0  
Exp0  53292.613  1  0.900046918363411  0.0  0.0  0.0  0.0  0.0  0.0  0.0  0.0  
Exp0  61616.84  1  0.9078336864231643  0.0  0.0  0.0  0.0  0.0  0.0  0.0  0.0  
Exp0  62142.19  1  0.9064794283194149  0.0  0.0  0.0  0.0  0.0  0.0  0.0  0.0  
Exp0  67440.72  1  0.8803312182501617  0.0  0.0  0.0  0.0  0.0  0.0  0.0  0.0  
Exp0  65307.723  1  0.8937867351563646  0.0  0.0  0.0  0.0  0.0  0.0  0.0  0.0  
Exp0  64789.48  1  0.8964252312272442  0.0  0.0  0.0  0.0  0.0  0.0  0.0  0.0  
Exp0  55372.68  1  0.907904626248938  0.0  0.0  0.0  0.0  0.0  0.0  0.0  0.0  
Exp0  53569.113  1  0.9013921904722847  0.0  0.0  0.0  0.0  0.0  0.0  0.0  0.0  
Exp0  52371.473  1  0.8947886167539842  0.0  0.0  0.0  0.0  0.0  0.0  0.0  0.0  
Exp0  48105.473  1  0.8481202458956539  0.0  0.0  0.0  0.0  0.0  0.0  0.0  0.0  
Exp0  59224.723  1  0.9114384915225724  0.0  0.0  0.0  0.0  0.0  0.0  0.0  0.0  
Exp0  76799.06  1  0.7516743222833863  0.0  0.0  0.0  0.0  0.0  0.0  0.0  0.0  
Exp0  55598.62  1  0.9084725653964527  0.0  0.0  0.0  0.0  0.0  0.0  0.0  0.0  
Exp0  126181.17  1  0.0006281187546454557  0.0  0.0  0.0  0.0  0.0  0.0  0.0  0.0  
Exp0  63230.023  1  0.903015081182169  0.0  0.0  0.0  0.0  0.0  0.0  0.0  0.0  
Exp0  58106.87  1  0.9116667810885626  0.0  0.0  0.0  0.0  0.0  0.0  0.0  0.0  
Exp0  78627.125  1  0.7084302401009583  0.0  0.0  0.0  0.0  0.0  0.0  0.0  0.0  
Exp0  53780.832  1  0.9023548428249047  0.0  0.0  0.0  0.0  0.0  0.0  0.0  0.0  
Exp0  117630.21  1  0.003386751587172061  0.0  0.0  0.0  0.0  0.0  0.0  0.0  0.0  
Exp0  52540.53  1  0.8958484450007694  0.0  0.0  0.0  0.0  0.0  0.0  0.0  0.0  
Exp0  53823.492  1  0.9025418626023156  0.0  0.0  0.0  0.0  0.0  0.0  0.0  0.0  
Exp0  72712.39  1  0.8247023875521514  0.0  0.0  0.0  0.0  0.0  0.0  0.0  0.0  
Exp0  61966.023  1  0.9069564386499586  0.0  0.0  0.0  0.0  0.0  0.0  0.0  0.0  
Exp0  74634.46  1  0.7941841902225146  0.0  0.0  0.0  0.0  0.0  0.0  0.0  0.0  
Exp0  62836.6  1  0.9043721798249337  0.0  0.0  0.0  0.0  0.0  0.0  0.0  0.0  
Exp0  54331.46  1  0.9045991686084043  0.0  0.0  0.0  0.0  0.0  0.0  0.0  0.0  
Exp0  47263.332  1  0.8324166780173837  0.0  0.0  0.0  0.0  0.0  0.0  0.0  0.0  
Exp0  84942.38  1  0.5096529444497008  0.0  0.0  0.0  0.0  0.0  0.0  0.0  0.0  
Exp0  75382.59  1  0.7805151268067765  0.0  0.0  0.0  0.0  0.0  0.0  0.0  0.0  
Exp0  66427.15  1  0.887267356725322  0.0  0.0  0.0  0.0  0.0  0.0  0.0  0.0  
Exp0  79521.4  1  0.684745413236134  0.0  0.0  0.0  0.0  0.0  0.0  0.0  0.0  
Exp0  59811.69  1  0.910942526585404  0.0  0.0  0.0  0.0  0.0  0.0  0.0  0.0  
Exp0  52703.27  1  0.8968272258461717  0.0  0.0  0.0  0.0  0.0  0.0  0.0  0.0  
Exp0  76187.6  1  0.7646128080708844  0.0  0.0  0.0  0.0  0.0  0.0  0.0  0.0  
Exp0  52443.363  1  0.8952447750132302  0.0  0.0  0.0  0.0  0.0  0.0  0.0  0.0  
Exp0  22334.09  1  2.8388411440346314e-06  0.0  0.0  0.0  0.0  0.0  0.0  0.0  0.0  
Exp0  76795.11  1  0.7517605256596336  0.0  0.0  0.0  0.0  0.0  0.0  0.0  0.0  
Exp0  51476.402  1  0.8883857330968962  0.0  0.0  0.0  0.0  0.0  0.0  0.0  0.0  
Exp0  55168.07  1  0.9073460187538099  0.0  0.0  0.0  0.0  0.0  0.0  0.0  0.0  
Exp0  75802.875  1  0.7723706623851633  0.0  0.0  0.0  0.0  0.0  0.0  0.0  0.0  
Exp0  65547.09  1  0.8924885241886552  0.0  0.0  0.0  0.0  0.0  0.0  0.0  0.0  
Exp0  70197.82  1  0.855776082355972  0.0  0.0  0.0  0.0  0.0  0.0  0.0  0.0  
Exp0  57846.96  1  0.9115814394643795  0.0  0.0  0.0  0.0  0.0  0.0  0.0  0.0  
Exp0  60419.992  1  0.9101611003688403  0.0  0.0  0.0  0.0  0.0  0.0  0.0  0.0  
Exp0  64909.562  1  0.8958345177441528  0.0  0.0  0.0  0.0  0.0  0.0  0.0  0.0  
Exp0  75539.016  1  0.7775232964424369  0.0  0.0  0.0  0.0  0.0  0.0  0.0  0.0  
Exp0  70622.84  1  0.8511576607381314  0.0  0.0  0.0  0.0  0.0  0.0  0.0  0.0  
Exp0  59005.1  1  0.9115582196876549  0.0  0.0  0.0  0.0  0.0  0.0  0.0  0.0  
Exp0  50372.77  1  0.8783892423872175  0.0  0.0  0.0  0.0  0.0  0.0  0.0  0.0  
Exp0  56289.082  1  0.9099035826044193  0.0  0.0  0.0  0.0  0.0  0.0  0.0  0.0  
Exp0  117280.24  1  0.0036245703765229067  0.0  0.0  0.0  0.0  0.0  0.0  0.0  0.0  
Exp0  54330.67  1  0.9045962061965257  0.0  0.0  0.0  0.0  0.0  0.0  0.0  0.0  
Exp0  65412.0  1  0.8932273830501773  0.0  0.0  0.0  0.0  0.0  0.0  0.0  0.0  
Exp0  65265.062  1  0.89401264503231  0.0  0.0  0.0  0.0  0.0  0.0  0.0  0.0  
Exp0  54705.92  1  0.9059233288664708  0.0  0.0  0.0  0.0  0.0  0.0  0.0  0.0  
Exp0  67524.46  1  0.8797113442220886  0.0  0.0  0.0  0.0  0.0  0.0  0.0  0.0  
Exp0  62710.203  1  0.904782932007721  0.0  0.0  0.0  0.0  0.0  0.0  0.0  0.0  
Exp0  54681.43  1  0.9058415685621577  0.0  0.0  0.0  0.0  0.0  0.0  0.0  0.0  
Exp0  53602.293  1  0.9015467384117966  0.0  0.0  0.0  0.0  0.0  0.0  0.0  0.0  
Exp0  47130.61  1  0.829666975209559  0.0  0.0  0.0  0.0  0.0  0.0  0.0  0.0  
Exp0  82216.88  1  0.6036950567381415  0.0  0.0  0.0  0.0  0.0  0.0  0.0  0.0  
Exp0  56729.113  1  0.9105875760178812  0.0  0.0  0.0  0.0  0.0  0.0  0.0  0.0  
Exp0  64097.44  1  0.8995935550384286  0.0  0.0  0.0  0.0  0.0  0.0  0.0  0.0  
Exp0  79359.45  1  0.6891577260307122  0.0  0.0  0.0  0.0  0.0  0.0  0.0  0.0  
Exp0  56157.94  1  0.9096661111294767  0.0  0.0  0.0  0.0  0.0  0.0  0.0  0.0  
Exp0  49809.5  1  0.8722315082625867  0.0  0.0  0.0  0.0  0.0  0.0  0.0  0.0  
Exp0  50473.89  1  0.8794141834565808  0.0  0.0  0.0  0.0  0.0  0.0  0.0  0.0  
Exp0  65783.305  1  0.8911571441992155  0.0  0.0  0.0  0.0  0.0  0.0  0.0  0.0  
Exp0  116303.016  1  0.004378137928386795  0.0  0.0  0.0  0.0  0.0  0.0  0.0  0.0  
Exp0  72886.195  1  0.8221999192729449  0.0  0.0  0.0  0.0  0.0  0.0  0.0  0.0  
Exp0  89955.72  1  0.32785514015510175  0.0  0.0  0.0  0.0  0.0  0.0  0.0  0.0  
Exp0  62759.973  1  0.9046226668795004  0.0  0.0  0.0  0.0  0.0  0.0  0.0  0.0  
Exp0  58737.293  1  0.9116550913928153  0.0  0.0  0.0  0.0  0.0  0.0  0.0  0.0  
Exp0  49499.03  1  0.8684894195539457  0.0  0.0  0.0  0.0  0.0  0.0  0.0  0.0  
Exp0  52181.082  1  0.8935404045188238  0.0  0.0  0.0  0.0  0.0  0.0  0.0  0.0  
Exp0  65220.03  1  0.8942494656916593  0.0  0.0  0.0  0.0  0.0  0.0  0.0  0.0  
Exp0  78933.64  1  0.7004988275327266  0.0  0.0  0.0  0.0  0.0  0.0  0.0  0.0  
Exp0  61821.453  1  0.9073305671711019  0.0  0.0  0.0  0.0  0.0  0.0  0.0  0.0  
Exp0  56431.28  1  0.9101434910509016  0.0  0.0  0.0  0.0  0.0  0.0  0.0  0.0  
Exp0  68753.7  1  0.8697441836282034  0.0  0.0  0.0  0.0  0.0  0.0  0.0  0.0  
Exp0  67908.4  1  0.8767761333759033  0.0  0.0  0.0  0.0  0.0  0.0  0.0  0.0  
Exp0  67431.24  1  0.8804006863682563  0.0  0.0  0.0  0.0  0.0  0.0  0.0  0.0  
Exp0  55641.28  1  0.9085742088858249  0.0  0.0  0.0  0.0  0.0  0.0  0.0  0.0  
Exp0  48825.953  1  0.8594318096905652  0.0  0.0  0.0  0.0  0.0  0.0  0.0  0.0  
Exp0  54423.89  1  0.9049408338811901  0.0  0.0  0.0  0.0  0.0  0.0  0.0  0.0  
Exp0  68441.65  1  0.8724329941634196  0.0  0.0  0.0  0.0  0.0  0.0  0.0  0.0  
Exp0  51833.48  1  0.8911064854667178  0.0  0.0  0.0  0.0  0.0  0.0  0.0  0.0  
Exp0  51347.633  1  0.8873467634399003  0.0  0.0  0.0  0.0  0.0  0.0  0.0  0.0  
Exp0  47332.062  1  0.833809433497053  0.0  0.0  0.0  0.0  0.0  0.0  0.0  0.0  
Exp0  56216.402  1  0.9097739314281663  0.0  0.0  0.0  0.0  0.0  0.0  0.0  0.0  
Exp0  60307.023  1  0.9103266920571843  0.0  0.0  0.0  0.0  0.0  0.0  0.0  0.0  
Exp0  57940.973  1  0.9116184733779029  0.0  0.0  0.0  0.0  0.0  0.0  0.0  0.0  
Exp0  59375.613  1  0.9113353795396656  0.0  0.0  0.0  0.0  0.0  0.0  0.0  0.0  
Exp0  70460.89  1  0.852946438488719  0.0  0.0  0.0  0.0  0.0  0.0  0.0  0.0  
Exp0  55089.863  1  0.9071211402874727  0.0  0.0  0.0  0.0  0.0  0.0  0.0  0.0  
Exp0  49608.05  1  0.8698330131122445  0.0  0.0  0.0  0.0  0.0  0.0  0.0  0.0  
Exp0  68305.77  1  0.8735701325772222  0.0  0.0  0.0  0.0  0.0  0.0  0.0  0.0  
Exp0  81964.086  1  0.6118700074092971  0.0  0.0  0.0  0.0  0.0  0.0  0.0  0.0  
Exp0  53181.223  1  0.8994759751776535  0.0  0.0  0.0  0.0  0.0  0.0  0.0  0.0  
Exp0  46144.69  1  0.8065523463355014  0.0  0.0  0.0  0.0  0.0  0.0  0.0  0.0  
Exp0  48997.383  1  0.8618684841417066  0.0  0.0  0.0  0.0  0.0  0.0  0.0  0.0  
Exp0  57327.14  1  0.9112481964767251  0.0  0.0  0.0  0.0  0.0  0.0  0.0  0.0  
Exp0  57101.203  1  0.9110341652995512  0.0  0.0  0.0  0.0  0.0  0.0  0.0  0.0  
Exp0  57350.05  1  0.9112675462376733  0.0  0.0  0.0  0.0  0.0  0.0  0.0  0.0  
Exp0  130572.78  1  0.00026031279961867304  0.0  0.0  0.0  0.0  0.0  0.0  0.0  0.0  
Exp0  62169.84  1  0.9064024584785831  0.0  0.0  0.0  0.0  0.0  0.0  0.0  0.0  
Exp0  54786.5  1  0.9061879032678483  0.0  0.0  0.0  0.0  0.0  0.0  0.0  0.0  
Exp0  49206.73  1  0.8647214802700168  0.0  0.0  0.0  0.0  0.0  0.0  0.0  0.0  
Exp0  48587.37  1  0.8558832209479742  0.0  0.0  0.0  0.0  0.0  0.0  0.0  0.0  
Exp0  85856.414  1  0.4764112690191667  0.0  0.0  0.0  0.0  0.0  0.0  0.0  0.0  
Exp0  50973.17  1  0.8841415676305598  0.0  0.0  0.0  0.0  0.0  0.0  0.0  0.0  
Exp0  55874.332  1  0.9090980568357696  0.0  0.0  0.0  0.0  0.0  0.0  0.0  0.0  
Exp0  68419.53  1  0.8726198063107348  0.0  0.0  0.0  0.0  0.0  0.0  0.0  0.0  
Exp0  49442.152  1  0.867775448820709  0.0  0.0  0.0  0.0  0.0  0.0  0.0  0.0  
Exp0  60679.902  1  0.9097446867739084  0.0  0.0  0.0  0.0  0.0  0.0  0.0  0.0  
Exp0  75032.625  1  0.7870399326574438  0.0  0.0  0.0  0.0  0.0  0.0  0.0  0.0  
Exp0  56869.73  1  0.9107702858053753  0.0  0.0  0.0  0.0  0.0  0.0  0.0  0.0  
Exp0  43099.242  1  0.6954444239481784  0.0  0.0  0.0  0.0  0.0  0.0  0.0  0.0  
Exp0  44962.85  1  0.7715231612724022  0.0  0.0  0.0  0.0  0.0  0.0  0.0  0.0  
Exp0  66784.234  1  0.8849401983914927  0.0  0.0  0.0  0.0  0.0  0.0  0.0  0.0  
Exp0  56887.113  1  0.9107917199559887  0.0  0.0  0.0  0.0  0.0  0.0  0.0  0.0  
Exp0  84404.39  1  0.5289229999327262  0.0  0.0  0.0  0.0  0.0  0.0  0.0  0.0  
Exp0  69108.414  1  0.8665489999004703  0.0  0.0  0.0  0.0  0.0  0.0  0.0  0.0  
Exp0  65333.0  1  0.8936519173270041  0.0  0.0  0.0  0.0  0.0  0.0  0.0  0.0  
Exp0  64735.76  1  0.8966855709736191  0.0  0.0  0.0  0.0  0.0  0.0  0.0  0.0  
Exp0  54622.18  1  0.9056408004305199  0.0  0.0  0.0  0.0  0.0  0.0  0.0  0.0  
Exp0  74081.46  1  0.8036236838549822  0.0  0.0  0.0  0.0  0.0  0.0  0.0  0.0  
Exp0  43727.293  1  0.7243206442331575  0.0  0.0  0.0  0.0  0.0  0.0  0.0  0.0  
Exp0  51082.98  1  0.8851106845314183  0.0  0.0  0.0  0.0  0.0  0.0  0.0  0.0  
Exp0  82544.734  1  0.5929330735169241  0.0  0.0  0.0  0.0  0.0  0.0  0.0  0.0  
Exp0  51327.09  1  0.8871781873817215  0.0  0.0  0.0  0.0  0.0  0.0  0.0  0.0  
Exp0  116417.56  1  0.00428251857167214  0.0  0.0  0.0  0.0  0.0  0.0  0.0  0.0  
Exp0  61236.062  1  0.9086879362691067  0.0  0.0  0.0  0.0  0.0  0.0  0.0  0.0  
Exp0  71307.77  1  0.843194059878859  0.0  0.0  0.0  0.0  0.0  0.0  0.0  0.0  
Exp0  51846.12  1  0.8911986541944763  0.0  0.0  0.0  0.0  0.0  0.0  0.0  0.0  
Exp0  51151.71  1  0.8857047162126274  0.0  0.0  0.0  0.0  0.0  0.0  0.0  0.0  
Exp0  52492.34  1  0.8955508923225286  0.0  0.0  0.0  0.0  0.0  0.0  0.0  0.0  
Exp0  85993.875  1  0.47137364058308817  0.0  0.0  0.0  0.0  0.0  0.0  0.0  0.0  
Exp0  91119.39  1  0.2885982113900011  0.0  0.0  0.0  0.0  0.0  0.0  0.0  0.0  
Exp0  52578.453  1  0.8960802139024133  0.0  0.0  0.0  0.0  0.0  0.0  0.0  0.0  
Exp0  67830.195  1  0.8773864391705282  0.0  0.0  0.0  0.0  0.0  0.0  0.0  0.0  
Exp0  51717.35  1  0.8902468546657513  0.0  0.0  0.0  0.0  0.0  0.0  0.0  0.0  
Exp0  73442.35  1  0.8138596050964302  0.0  0.0  0.0  0.0  0.0  0.0  0.0  0.0  
Exp0  67288.25  1  0.8814407240790723  0.0  0.0  0.0  0.0  0.0  0.0  0.0  0.0  
Exp0  52392.01  1  0.8949197482070513  0.0  0.0  0.0  0.0  0.0  0.0  0.0  0.0  
Exp0  49713.91  1  0.8711069146395144  0.0  0.0  0.0  0.0  0.0  0.0  0.0  0.0  
Exp0  46350.883  1  0.8118033318329583  0.0  0.0  0.0  0.0  0.0  0.0  0.0  0.0  
Exp0  65196.332  1  0.894373447992239  0.0  0.0  0.0  0.0  0.0  0.0  0.0  0.0  
Exp0  58773.633  1  0.9116451338376473  0.0  0.0  0.0  0.0  0.0  0.0  0.0  0.0  
Exp0  53036.652  1  0.8987092757101202  0.0  0.0  0.0  0.0  0.0  0.0  0.0  0.0  
Exp0  65934.984  1  0.8902755010693172  0.0  0.0  0.0  0.0  0.0  0.0  0.0  0.0  
Exp0  69296.43  1  0.8647949228137592  0.0  0.0  0.0  0.0  0.0  0.0  0.0  0.0  
Exp0  64718.383  1  0.8967692223229287  0.0  0.0  0.0  0.0  0.0  0.0  0.0  0.0  
Exp0  52680.363  1  0.8966918263889377  0.0  0.0  0.0  0.0  0.0  0.0  0.0  0.0  
Exp0  71498.95  1  0.8408510187448537  0.0  0.0  0.0  0.0  0.0  0.0  0.0  0.0  
Exp0  58174.812  1  0.9116803239989795  0.0  0.0  0.0  0.0  0.0  0.0  0.0  0.0  
Exp0  64843.203  1  0.8961624275213592  0.0  0.0  0.0  0.0  0.0  0.0  0.0  0.0  
Exp0  68773.45  1  0.8695695897604873  0.0  0.0  0.0  0.0  0.0  0.0  0.0  0.0  
Exp0  72732.14  1  0.824421090380586  0.0  0.0  0.0  0.0  0.0  0.0  0.0  0.0  
Exp0  67634.27  1  0.8788877362884284  0.0  0.0  0.0  0.0  0.0  0.0  0.0  0.0  
Exp0  65825.17  1  0.8909160136430493  0.0  0.0  0.0  0.0  0.0  0.0  0.0  0.0  
Exp0  53859.832  1  0.9026994434670128  0.0  0.0  0.0  0.0  0.0  0.0  0.0  0.0  
Exp0  47953.793  1  0.8455018395629869  0.0  0.0  0.0  0.0  0.0  0.0  0.0  0.0  
Exp0  63598.953  1  0.9016329556316158  0.0  0.0  0.0  0.0  0.0  0.0  0.0  0.0  
Exp0  83485.625  1  0.5611229662060493  0.0  0.0  0.0  0.0  0.0  0.0  0.0  0.0  
Exp0  78200.52  1  0.7191424738979453  0.0  0.0  0.0  0.0  0.0  0.0  0.0  0.0  
Exp0  51014.25  1  0.8845070328930673  0.0  0.0  0.0  0.0  0.0  0.0  0.0  0.0  
Exp0  51293.91  1  0.8869038227952446  0.0  0.0  0.0  0.0  0.0  0.0  0.0  0.0  
Exp0  63841.48  1  0.900665658309146  0.0  0.0  0.0  0.0  0.0  0.0  0.0  0.0  
Exp0  68308.14  1  0.8735499210685875  0.0  0.0  0.0  0.0  0.0  0.0  0.0  0.0  
Exp0  52753.043  1  0.8971185667989328  0.0  0.0  0.0  0.0  0.0  0.0  0.0  0.0  
Exp0  62996.184  1  0.9038361057186705  0.0  0.0  0.0  0.0  0.0  0.0  0.0  0.0  
Exp0  61749.562  1  0.9075108516292032  0.0  0.0  0.0  0.0  0.0  0.0  0.0  0.0  
Exp0  57291.59  1  0.9112173521577571  0.0  0.0  0.0  0.0  0.0  0.0  0.0  0.0  
Exp0  50780.41  1  0.8823803437166698  0.0  0.0  0.0  0.0  0.0  0.0  0.0  0.0  
Exp0  56177.69  1  0.9097028919229524  0.0  0.0  0.0  0.0  0.0  0.0  0.0  0.0  
Exp0  56099.48  1  0.909555119422502  0.0  0.0  0.0  0.0  0.0  0.0  0.0  0.0  
Exp0  49723.39  1  0.8712193476997734  0.0  0.0  0.0  0.0  0.0  0.0  0.0  0.0  
Exp0  54361.48  1  0.9047112374478444  0.0  0.0  0.0  0.0  0.0  0.0  0.0  0.0  
Exp0  58774.42  1  0.9116448986254262  0.0  0.0  0.0  0.0  0.0  0.0  0.0  0.0  
Exp0  40643.92  1  0.5465429122737316  0.0  0.0  0.0  0.0  0.0  0.0  0.0  0.0  
Exp0  52785.43  1  0.8973060673546431  0.0  0.0  0.0  0.0  0.0  0.0  0.0  0.0  
Exp0  61965.23  1  0.9069584945415238  0.0  0.0  0.0  0.0  0.0  0.0  0.0  0.0  
Exp0  59534.402  1  0.9112086101842414  0.0  0.0  0.0  0.0  0.0  0.0  0.0  0.0  
Exp0  56853.14  1  0.9107496342521536  0.0  0.0  0.0  0.0  0.0  0.0  0.0  0.0  
Exp0  51391.87  1  0.887707311364479  0.0  0.0  0.0  0.0  0.0  0.0  0.0  0.0  
Exp0  57368.223  1  0.9112825634723115  0.0  0.0  0.0  0.0  0.0  0.0  0.0  0.0  
Exp0  71659.32  1  0.8388458632302408  0.0  0.0  0.0  0.0  0.0  0.0  0.0  0.0  
Exp0  85966.22  1  0.47239073602898113  0.0  0.0  0.0  0.0  0.0  0.0  0.0  0.0  
Exp0  55495.133  1  0.9082187532315259  0.0  0.0  0.0  0.0  0.0  0.0  0.0  0.0  
Exp0  84293.0  1  0.5328784185267166  0.0  0.0  0.0  0.0  0.0  0.0  0.0  0.0  
Exp0  56104.223  1  0.909564247497422  0.0  0.0  0.0  0.0  0.0  0.0  0.0  0.0  
Exp0  42385.082  1  0.6581668937014338  0.0  0.0  0.0  0.0  0.0  0.0  0.0  0.0  
Exp0  67989.77  1  0.8761335410120051  0.0  0.0  0.0  0.0  0.0  0.0  0.0  0.0  
Exp0  54755.69  1  0.9060875927004489  0.0  0.0  0.0  0.0  0.0  0.0  0.0  0.0  
Exp0  63111.523  1  0.9034364678724314  0.0  0.0  0.0  0.0  0.0  0.0  0.0  0.0  
Exp0  53902.492  1  0.9028823869581233  0.0  0.0  0.0  0.0  0.0  0.0  0.0  0.0  
Exp0  72678.42  1  0.8251864881257326  0.0  0.0  0.0  0.0  0.0  0.0  0.0  0.0  
Exp0  60453.17  1  0.9101106620726166  0.0  0.0  0.0  0.0  0.0  0.0  0.0  0.0  
Exp0  49127.73  1  0.8636602912851761  0.0  0.0  0.0  0.0  0.0  0.0  0.0  0.0  
Exp0  54909.742  1  0.9065788568400882  0.0  0.0  0.0  0.0  0.0  0.0  0.0  0.0  
Exp0  54405.723  1  0.9048744780649413  0.0  0.0  0.0  0.0  0.0  0.0  0.0  0.0  
Exp0  66832.42  1  0.8846163477805576  0.0  0.0  0.0  0.0  0.0  0.0  0.0  0.0  
Exp0  54149.76  1  0.9038988290334735  0.0  0.0  0.0  0.0  0.0  0.0  0.0  0.0  
Exp0  99134.734  1  0.09576540782721031  0.0  0.0  0.0  0.0  0.0  0.0  0.0  0.0  
Exp0  20881.281  1  3.182563490206853e-07  0.0  0.0  0.0  0.0  0.0  0.0  0.0  0.0  
Exp0  97219.77  1  0.1285539875784094  0.0  0.0  0.0  0.0  0.0  0.0  0.0  0.0  
Exp0  73985.875  1  0.8051989272765505  0.0  0.0  0.0  0.0  0.0  0.0  0.0  0.0  
Exp0  71931.875  1  0.8353482198194272  0.0  0.0  0.0  0.0  0.0  0.0  0.0  0.0  
Exp0  71079.46  1  0.8459213250810351  0.0  0.0  0.0  0.0  0.0  0.0  0.0  0.0  
Exp0  63218.96  1  0.9030549243365604  0.0  0.0  0.0  0.0  0.0  0.0  0.0  0.0  
Exp0  60840.273  1  0.9094631475208158  0.0  0.0  0.0  0.0  0.0  0.0  0.0  0.0  
Exp0  50887.062  1  0.8833645862658237  0.0  0.0  0.0  0.0  0.0  0.0  0.0  0.0  
Exp0  64862.953  1  0.8960651404256219  0.0  0.0  0.0  0.0  0.0  0.0  0.0  0.0  
Exp0  43859.223  1  0.7299459369976815  0.0  0.0  0.0  0.0  0.0  0.0  0.0  0.0  
Exp0  54096.043  1  0.9036842114241072  0.0  0.0  0.0  0.0  0.0  0.0  0.0  0.0  
Exp0  56320.68  1  0.909958469609682  0.0  0.0  0.0  0.0  0.0  0.0  0.0  0.0  
Exp0  62984.332  1  0.9038766442039677  0.0  0.0  0.0  0.0  0.0  0.0  0.0  0.0  
Exp0  59109.383  1  0.9115058657248593  0.0  0.0  0.0  0.0  0.0  0.0  0.0  0.0  
Exp0  69966.35  1  0.8581905986811439  0.0  0.0  0.0  0.0  0.0  0.0  0.0  0.0  
Exp0  56933.723  1  0.9108478318549321  0.0  0.0  0.0  0.0  0.0  0.0  0.0  0.0  
Exp0  94464.25  1  0.19030592346596786  0.0  0.0  0.0  0.0  0.0  0.0  0.0  0.0  
Exp0  71908.17  1  0.8356576591235323  0.0  0.0  0.0  0.0  0.0  0.0  0.0  0.0  
Exp0  69557.92  1  0.8622835650875315  0.0  0.0  0.0  0.0  0.0  0.0  0.0  0.0  
Exp0  92295.7  1  0.2513269921478832  0.0  0.0  0.0  0.0  0.0  0.0  0.0  0.0  
Exp0  64306.793  1  0.8986769795777552  0.0  0.0  0.0  0.0  0.0  0.0  0.0  0.0  
Exp0  54728.832  1  0.9059992131716794  0.0  0.0  0.0  0.0  0.0  0.0  0.0  0.0  
Exp0  54209.8  1  0.904134505771063  0.0  0.0  0.0  0.0  0.0  0.0  0.0  0.0  
Exp0  65400.152  1  0.8932914016968431  0.0  0.0  0.0  0.0  0.0  0.0  0.0  0.0  
Exp0  49906.67  1  0.8733501483571714  0.0  0.0  0.0  0.0  0.0  0.0  0.0  0.0  
Exp0  60643.562  1  0.9098058548401413  0.0  0.0  0.0  0.0  0.0  0.0  0.0  0.0  
Exp0  65190.8  1  0.8944022250926578  0.0  0.0  0.0  0.0  0.0  0.0  0.0  0.0  
Exp0  62808.953  1  0.9044631035597727  0.0  0.0  0.0  0.0  0.0  0.0  0.0  0.0  
Exp0  66335.516  1  0.8878446689879895  0.0  0.0  0.0  0.0  0.0  0.0  0.0  0.0  
Exp0  53628.363  1  0.9016673320773269  0.0  0.0  0.0  0.0  0.0  0.0  0.0  0.0  
Exp0  57402.98  1  0.9113105368292949  0.0  0.0  0.0  0.0  0.0  0.0  0.0  0.0  
Exp0  65016.21  1  0.8952993757768085  0.0  0.0  0.0  0.0  0.0  0.0  0.0  0.0  
Exp0  47675.71  1  0.8404686105504996  0.0  0.0  0.0  0.0  0.0  0.0  0.0  0.0  
Exp0  60930.332  1  0.9092968623400817  0.0  0.0  0.0  0.0  0.0  0.0  0.0  0.0  
Exp0  61421.71  1  0.908284805883308  0.0  0.0  0.0  0.0  0.0  0.0  0.0  0.0  
Exp0  67266.92  1  0.8815941510666527  0.0  0.0  0.0  0.0  0.0  0.0  0.0  0.0  
Exp0  66582.78  1  0.8862683039476561  0.0  0.0  0.0  0.0  0.0  0.0  0.0  0.0  
Exp0  53960.953  1  0.9031294198045846  0.0  0.0  0.0  0.0  0.0  0.0  0.0  0.0  
Exp0  72379.016  1  0.829366416631837  0.0  0.0  0.0  0.0  0.0  0.0  0.0  0.0  
Exp0  65513.91  1  0.8926715157172943  0.0  0.0  0.0  0.0  0.0  0.0  0.0  0.0  
Exp0  63611.59  1  0.9015838041219808  0.0  0.0  0.0  0.0  0.0  0.0  0.0  0.0  
Exp0  51912.48  1  0.8916777805317248  0.0  0.0  0.0  0.0  0.0  0.0  0.0  0.0  
Exp0  50806.48  1  0.8826230180181612  0.0  0.0  0.0  0.0  0.0  0.0  0.0  0.0  
Exp0  77258.055  1  0.7414656735131128  0.0  0.0  0.0  0.0  0.0  0.0  0.0  0.0  
Exp0  77508.484  1  0.7357129505542913  0.0  0.0  0.0  0.0  0.0  0.0  0.0  0.0  
Exp0  61422.5  1  0.9082829868478058  0.0  0.0  0.0  0.0  0.0  0.0  0.0  0.0  
Exp0  51321.562  1  0.887132642167398  0.0  0.0  0.0  0.0  0.0  0.0  0.0  0.0  
Exp0  58743.613  1  0.9116534382680832  0.0  0.0  0.0  0.0  0.0  0.0  0.0  0.0  
Exp0  45665.953  1  0.7934195907807439  0.0  0.0  0.0  0.0  0.0  0.0  0.0  0.0  
Exp0  57987.582  1  0.9116342462483711  0.0  0.0  0.0  0.0  0.0  0.0  0.0  0.0  
Exp0  71163.99  1  0.8449199597561304  0.0  0.0  0.0  0.0  0.0  0.0  0.0  0.0  
Exp0  54935.812  1  0.9066594666380509  0.0  0.0  0.0  0.0  0.0  0.0  0.0  0.0  
Exp0  57399.82  1  0.9113080423842849  0.0  0.0  0.0  0.0  0.0  0.0  0.0  0.0  
Exp0  39240.883  1  0.43785751519731114  0.0  0.0  0.0  0.0  0.0  0.0  0.0  0.0  
Exp0  47733.383  1  0.8415379280749122  0.0  0.0  0.0  0.0  0.0  0.0  0.0  0.0  
Exp0  58852.633  1  0.9116200191209044  0.0  0.0  0.0  0.0  0.0  0.0  0.0  0.0  
Exp0  76453.836  1  0.7590712780126149  0.0  0.0  0.0  0.0  0.0  0.0  0.0  0.0  
Exp0  62280.44  1  0.90608885836911  0.0  0.0  0.0  0.0  0.0  0.0  0.0  0.0  
Exp0  72405.08  1  0.8290085669470975  0.0  0.0  0.0  0.0  0.0  0.0  0.0  0.0  
Exp0  56087.633  1  0.9095322830990563  0.0  0.0  0.0  0.0  0.0  0.0  0.0  0.0  
Exp0  60244.613  1  0.9104141599099708  0.0  0.0  0.0  0.0  0.0  0.0  0.0  0.0  
Exp0  72929.64  1  0.8215677866353552  0.0  0.0  0.0  0.0  0.0  0.0  0.0  0.0  
Exp0  52867.59  1  0.8977750678102516  0.0  0.0  0.0  0.0  0.0  0.0  0.0  0.0  
Exp0  54227.973  1  0.9042050125131825  0.0  0.0  0.0  0.0  0.0  0.0  0.0  0.0  
Exp0  66027.414  1  0.8897276368874594  0.0  0.0  0.0  0.0  0.0  0.0  0.0  0.0  
Exp0  64828.19  1  0.8962360473437436  0.0  0.0  0.0  0.0  0.0  0.0  0.0  0.0  
Exp0  60988.793  1  0.9091856996029519  0.0  0.0  0.0  0.0  0.0  0.0  0.0  0.0  
Exp0  73424.97  1  0.8141280906656281  0.0  0.0  0.0  0.0  0.0  0.0  0.0  0.0  
Exp0  28595.63  1  0.002467241369700157  0.0  0.0  0.0  0.0  0.0  0.0  0.0  0.0  
Exp0  49057.42  1  0.8627004562057013  0.0  0.0  0.0  0.0  0.0  0.0  0.0  0.0  
Exp0  85140.67  1  0.5024869819252373  0.0  0.0  0.0  0.0  0.0  0.0  0.0  0.0  
Exp0  60371.01  1  0.9102340533074059  0.0  0.0  0.0  0.0  0.0  0.0  0.0  0.0  
Exp0  60757.32  1  0.9096111141671177  0.0  0.0  0.0  0.0  0.0  0.0  0.0  0.0  
Exp0  46831.203  1  0.8231634181986947  0.0  0.0  0.0  0.0  0.0  0.0  0.0  0.0  
Exp0  53378.723  1  0.9004768719588576  0.0  0.0  0.0  0.0  0.0  0.0  0.0  0.0  
Exp0  57469.34  1  0.911361208277685  0.0  0.0  0.0  0.0  0.0  0.0  0.0  0.0  
Exp0  53587.28  1  0.9014770590869856  0.0  0.0  0.0  0.0  0.0  0.0  0.0  0.0  
Exp0  58874.75  1  0.9116121332567557  0.0  0.0  0.0  0.0  0.0  0.0  0.0  0.0  
Exp0  58347.03  1  0.9116985201593161  0.0  0.0  0.0  0.0  0.0  0.0  0.0  0.0  
Exp0  46281.36  1  0.8100585928369567  0.0  0.0  0.0  0.0  0.0  0.0  0.0  0.0  
Exp0  46040.41  1  0.8038056278725763  0.0  0.0  0.0  0.0  0.0  0.0  0.0  0.0  
Exp0  72961.24  1  0.8211048532193642  0.0  0.0  0.0  0.0  0.0  0.0  0.0  0.0  
Exp0  73835.77  1  0.807643008331141  0.0  0.0  0.0  0.0  0.0  0.0  0.0  0.0  
Exp0  53286.293  1  0.9000150487923679  0.0  0.0  0.0  0.0  0.0  0.0  0.0  0.0  
Exp0  56373.613  1  0.9100483816448426  0.0  0.0  0.0  0.0  0.0  0.0  0.0  0.0  
Exp0  43739.93  1  0.7248657912341968  0.0  0.0  0.0  0.0  0.0  0.0  0.0  0.0  
Exp0  64693.1  1  0.8968904941817188  0.0  0.0  0.0  0.0  0.0  0.0  0.0  0.0  
Exp0  71427.85  1  0.8417288001081438  0.0  0.0  0.0  0.0  0.0  0.0  0.0  0.0  
Exp0  99044.67  1  0.09713617590347197  0.0  0.0  0.0  0.0  0.0  0.0  0.0  0.0  
Exp0  54373.332  1  0.9047552057865393  0.0  0.0  0.0  0.0  0.0  0.0  0.0  0.0  
Exp0  59575.48  1  0.911172754797461  0.0  0.0  0.0  0.0  0.0  0.0  0.0  0.0  
Exp0  61256.6  1  0.9086446036698718  0.0  0.0  0.0  0.0  0.0  0.0  0.0  0.0  
Exp0  68715.78  1  0.8700767453285214  0.0  0.0  0.0  0.0  0.0  0.0  0.0  0.0  
Exp0  67703.0  1  0.8783659167366862  0.0  0.0  0.0  0.0  0.0  0.0  0.0  0.0  
Exp0  71482.36  1  0.8410569249187072  0.0  0.0  0.0  0.0  0.0  0.0  0.0  0.0  
Exp0  58710.43  1  0.9116618124953924  0.0  0.0  0.0  0.0  0.0  0.0  0.0  0.0  
Exp0  68569.63  1  0.8713435080963511  0.0  0.0  0.0  0.0  0.0  0.0  0.0  0.0  
Exp0  133690.12  1  0.00013865659954299936  0.0  0.0  0.0  0.0  0.0  0.0  0.0  0.0  
Exp0  57742.68  1  0.9115320997543711  0.0  0.0  0.0  0.0  0.0  0.0  0.0  0.0  
Exp0  63611.59  1  0.9015838041219808  0.0  0.0  0.0  0.0  0.0  0.0  0.0  0.0  
Exp0  61494.39  1  0.9081200779716075  0.0  0.0  0.0  0.0  0.0  0.0  0.0  0.0  
Exp0  51043.48  1  0.8847647413875315  0.0  0.0  0.0  0.0  0.0  0.0  0.0  0.0  
Exp0  49606.473  1  0.8698138449861047  0.0  0.0  0.0  0.0  0.0  0.0  0.0  0.0  
Exp0  60138.75  1  0.9105560661670518  0.0  0.0  0.0  0.0  0.0  0.0  0.0  0.0  
Exp0  81038.99  1  0.6408209333086967  0.0  0.0  0.0  0.0  0.0  0.0  0.0  0.0  
Exp0  51859.55  1  0.8912962863004091  0.0  0.0  0.0  0.0  0.0  0.0  0.0  0.0  
Exp0  50744.07  1  0.8820394393227796  0.0  0.0  0.0  0.0  0.0  0.0  0.0  0.0  
Exp0  61848.312  1  0.9072622322714238  0.0  0.0  0.0  0.0  0.0  0.0  0.0  0.0  
Exp0  50438.34  1  0.8790565148888363  0.0  0.0  0.0  0.0  0.0  0.0  0.0  0.0  
Exp0  99658.5  1  0.08811670404640796  0.0  0.0  0.0  0.0  0.0  0.0  0.0  0.0  
Exp0  72575.72  1  0.8266357357578352  0.0  0.0  0.0  0.0  0.0  0.0  0.0  0.0  
Exp0  65197.12  1  0.8943693988838181  0.0  0.0  0.0  0.0  0.0  0.0  0.0  0.0  
Exp0  42935.71  1  0.6873359503593919  0.0  0.0  0.0  0.0  0.0  0.0  0.0  0.0  
Exp0  68189.64  1  0.8745250432604744  0.0  0.0  0.0  0.0  0.0  0.0  0.0  0.0  
Exp0  52832.832  1  0.8975778638588037  0.0  0.0  0.0  0.0  0.0  0.0  0.0  0.0  
Exp0  55183.082  1  0.9073885032575014  0.0  0.0  0.0  0.0  0.0  0.0  0.0  0.0  
Exp0  76610.25  1  0.7557496681429723  0.0  0.0  0.0  0.0  0.0  0.0  0.0  0.0  
Exp0  102709.484  1  0.05320968567181263  0.0  0.0  0.0  0.0  0.0  0.0  0.0  0.0  
Exp0  57513.582  1  0.9113929801897807  0.0  0.0  0.0  0.0  0.0  0.0  0.0  0.0  
Exp0  62274.12  1  0.9061070810825105  0.0  0.0  0.0  0.0  0.0  0.0  0.0  0.0  
Exp0  65379.613  1  0.8934020607387393  0.0  0.0  0.0  0.0  0.0  0.0  0.0  0.0  
Exp0  73023.65  1  0.820186276702711  0.0  0.0  0.0  0.0  0.0  0.0  0.0  0.0  
Exp0  75476.6  1  0.7787241228232222  0.0  0.0  0.0  0.0  0.0  0.0  0.0  0.0  
Exp0  63835.16  1  0.9006915017535686  0.0  0.0  0.0  0.0  0.0  0.0  0.0  0.0  
Exp0  65358.28  1  0.8935167134838975  0.0  0.0  0.0  0.0  0.0  0.0  0.0  0.0  
Exp0  55634.96  1  0.9085592579833797  0.0  0.0  0.0  0.0  0.0  0.0  0.0  0.0  
Exp0  73789.164  1  0.808392496981872  0.0  0.0  0.0  0.0  0.0  0.0  0.0  0.0  
Exp0  91047.5  1  0.2909596687991466  0.0  0.0  0.0  0.0  0.0  0.0  0.0  0.0  
Exp0  48394.61  1  0.8528768047178199  0.0  0.0  0.0  0.0  0.0  0.0  0.0  0.0  
Exp0  44804.85  1  0.7661382887968996  0.0  0.0  0.0  0.0  0.0  0.0  0.0  0.0  
Exp0  50675.34  1  0.8813866827340708  0.0  0.0  0.0  0.0  0.0  0.0  0.0  0.0  
Exp0  58922.152  1  0.9115940128617135  0.0  0.0  0.0  0.0  0.0  0.0  0.0  0.0  
Exp0  60502.152  1  0.9100347896443202  0.0  0.0  0.0  0.0  0.0  0.0  0.0  0.0  
Exp0  43173.5  1  0.6990440275131804  0.0  0.0  0.0  0.0  0.0  0.0  0.0  0.0  
Exp0  56171.37  1  0.9096911762543117  0.0  0.0  0.0  0.0  0.0  0.0  0.0  0.0  
Exp0  81339.984  1  0.6315714311395568  0.0  0.0  0.0  0.0  0.0  0.0  0.0  0.0  
Exp0  71924.766  1  0.8354411522728667  0.0  0.0  0.0  0.0  0.0  0.0  0.0  0.0  
Exp0  47856.62  1  0.8437775674849954  0.0  0.0  0.0  0.0  0.0  0.0  0.0  0.0  
Exp0  45769.44  1  0.7963737335236306  0.0  0.0  0.0  0.0  0.0  0.0  0.0  0.0  
Exp0  48949.98  1  0.8612040301142765  0.0  0.0  0.0  0.0  0.0  0.0  0.0  0.0  
Exp0  61864.902  1  0.9072197218208922  0.0  0.0  0.0  0.0  0.0  0.0  0.0  0.0  
Exp0  58110.03  1  0.9116674973884507  0.0  0.0  0.0  0.0  0.0  0.0  0.0  0.0  
Exp0  57553.082  1  0.9114200110554308  0.0  0.0  0.0  0.0  0.0  0.0  0.0  0.0  
Exp0  145468.23  1  1.2533789090231047e-05  0.0  0.0  0.0  0.0  0.0  0.0  0.0  0.0  
Exp0  69565.82  1  0.8622071930537031  0.0  0.0  0.0  0.0  0.0  0.0  0.0  0.0  
Exp0  60070.023  1  0.9106437983455506  0.0  0.0  0.0  0.0  0.0  0.0  0.0  0.0  
Exp0  55691.84  1  0.9086923039809581  0.0  0.0  0.0  0.0  0.0  0.0  0.0  0.0  
Exp0  66101.67  1  0.8892820131500023  0.0  0.0  0.0  0.0  0.0  0.0  0.0  0.0  
Exp0  61183.92  1  0.9087966510009983  0.0  0.0  0.0  0.0  0.0  0.0  0.0  0.0  
Exp0  64997.25  1  0.8953951627721078  0.0  0.0  0.0  0.0  0.0  0.0  0.0  0.0  
Exp0  65277.703  1  0.8939458316564971  0.0  0.0  0.0  0.0  0.0  0.0  0.0  0.0  
Exp0  64017.652  1  0.8999335782099879  0.0  0.0  0.0  0.0  0.0  0.0  0.0  0.0  
Exp0  48524.17  1  0.8549114731372465  0.0  0.0  0.0  0.0  0.0  0.0  0.0  0.0  
Exp0  65449.92  1  0.893021560196929  0.0  0.0  0.0  0.0  0.0  0.0  0.0  0.0  
Exp0  67871.27  1  0.8770664283844446  0.0  0.0  0.0  0.0  0.0  0.0  0.0  0.0  
Exp0  78716.39  1  0.7061413142302949  0.0  0.0  0.0  0.0  0.0  0.0  0.0  0.0  
Exp0  40463.8  1  0.5333864982164213  0.0  0.0  0.0  0.0  0.0  0.0  0.0  0.0  
Exp0  80685.07  1  0.6514707592380332  0.0  0.0  0.0  0.0  0.0  0.0  0.0  0.0  
Exp0  78048.055  1  0.7228785915554508  0.0  0.0  0.0  0.0  0.0  0.0  0.0  0.0  
Exp0  61862.53  1  0.9072258079522867  0.0  0.0  0.0  0.0  0.0  0.0  0.0  0.0  
Exp0  67401.22  1  0.8806208624942498  0.0  0.0  0.0  0.0  0.0  0.0  0.0  0.0  
Exp0  61247.91  1  0.9086629333985342  0.0  0.0  0.0  0.0  0.0  0.0  0.0  0.0  
Exp0  45248.043  1  0.780800737637938  0.0  0.0  0.0  0.0  0.0  0.0  0.0  0.0  
Exp0  60179.043  1  0.9105030407011853  0.0  0.0  0.0  0.0  0.0  0.0  0.0  0.0  
Exp0  68254.42  1  0.8739936189177566  0.0  0.0  0.0  0.0  0.0  0.0  0.0  0.0  
Exp0  66412.93  1  0.8873575175976799  0.0  0.0  0.0  0.0  0.0  0.0  0.0  0.0  
Exp0  52634.543  1  0.8964188321994098  0.0  0.0  0.0  0.0  0.0  0.0  0.0  0.0  
Exp0  61694.26  1  0.907647006937349  0.0  0.0  0.0  0.0  0.0  0.0  0.0  0.0  
Exp0  46852.53  1  0.8236409968180137  0.0  0.0  0.0  0.0  0.0  0.0  0.0  0.0  
Exp0  52369.1  1  0.8947733185191302  0.0  0.0  0.0  0.0  0.0  0.0  0.0  0.0  
Exp0  65610.29  1  0.8921372312528901  0.0  0.0  0.0  0.0  0.0  0.0  0.0  0.0  
Exp0  64486.91  1  0.8978595275301597  0.0  0.0  0.0  0.0  0.0  0.0  0.0  0.0  
Exp0  62980.383  1  0.9038901312291723  0.0  0.0  0.0  0.0  0.0  0.0  0.0  0.0  
Exp0  65234.25  1  0.8941748183781134  0.0  0.0  0.0  0.0  0.0  0.0  0.0  0.0  
Exp0  47584.07  1  0.8387413241966724  0.0  0.0  0.0  0.0  0.0  0.0  0.0  0.0  
Exp0  54328.3  1  0.9045873148852275  0.0  0.0  0.0  0.0  0.0  0.0  0.0  0.0  
Exp0  53801.37  1  0.9024451088574981  0.0  0.0  0.0  0.0  0.0  0.0  0.0  0.0  
Exp0  83842.7  1  0.548725642207384  0.0  0.0  0.0  0.0  0.0  0.0  0.0  0.0  
Exp0  60476.87  1  0.9100741599905372  0.0  0.0  0.0  0.0  0.0  0.0  0.0  0.0  
Exp0  65770.664  1  0.8912294909419731  0.0  0.0  0.0  0.0  0.0  0.0  0.0  0.0  
Exp0  66643.61  1  0.8858712741681923  0.0  0.0  0.0  0.0  0.0  0.0  0.0  0.0  
Exp0  85523.03  1  0.4885946699205131  0.0  0.0  0.0  0.0  0.0  0.0  0.0  0.0  
Exp0  50980.28  1  0.8842050544413543  0.0  0.0  0.0  0.0  0.0  0.0  0.0  0.0  
Exp0  58196.14  1  0.9116838331694209  0.0  0.0  0.0  0.0  0.0  0.0  0.0  0.0  
Exp0  76678.195  1  0.7542927049359496  0.0  0.0  0.0  0.0  0.0  0.0  0.0  0.0  
Exp0  55817.453  1  0.908974994363854  0.0  0.0  0.0  0.0  0.0  0.0  0.0  0.0  
Exp0  70665.5  1  0.8506804246191165  0.0  0.0  0.0  0.0  0.0  0.0  0.0  0.0  
Exp0  51671.53  1  0.889901025109972  0.0  0.0  0.0  0.0  0.0  0.0  0.0  0.0  
Exp0  47723.11  1  0.841348227820231  0.0  0.0  0.0  0.0  0.0  0.0  0.0  0.0  
Exp0  54370.17  1  0.90474349578593  0.0  0.0  0.0  0.0  0.0  0.0  0.0  0.0  
Exp0  71929.5  1  0.8353792068982878  0.0  0.0  0.0  0.0  0.0  0.0  0.0  0.0  
Exp0  54811.78  1  0.906269334812873  0.0  0.0  0.0  0.0  0.0  0.0  0.0  0.0  
Exp0  55722.652  1  0.9087629963063035  0.0  0.0  0.0  0.0  0.0  0.0  0.0  0.0  
Exp0  58055.523  1  0.9116541492804844  0.0  0.0  0.0  0.0  0.0  0.0  0.0  0.0  
Exp0  62015.793  1  0.9068239798975863  0.0  0.0  0.0  0.0  0.0  0.0  0.0  0.0  
Exp0  59109.383  1  0.9115058657248593  0.0  0.0  0.0  0.0  0.0  0.0  0.0  0.0  
Exp0  49921.68  1  0.873520831225527  0.0  0.0  0.0  0.0  0.0  0.0  0.0  0.0  
Exp0  41358.87  1  0.5959033173663787  0.0  0.0  0.0  0.0  0.0  0.0  0.0  0.0  
Exp0  61514.934  1  0.9080727455002342  0.0  0.0  0.0  0.0  0.0  0.0  0.0  0.0  
Exp0  64392.902  1  0.8982895748536954  0.0  0.0  0.0  0.0  0.0  0.0  0.0  0.0  
Exp0  71016.266  1  0.8466635651146797  0.0  0.0  0.0  0.0  0.0  0.0  0.0  0.0  
Exp0  61740.87  1  0.9075323967713835  0.0  0.0  0.0  0.0  0.0  0.0  0.0  0.0  
Exp0  56106.59  1  0.9095688040015671  0.0  0.0  0.0  0.0  0.0  0.0  0.0  0.0  
Exp0  67557.64  1  0.8794641957592234  0.0  0.0  0.0  0.0  0.0  0.0  0.0  0.0  
Exp0  67239.27  1  0.8817922006432218  0.0  0.0  0.0  0.0  0.0  0.0  0.0  0.0  
Exp0  62195.12  1  0.9063315918159539  0.0  0.0  0.0  0.0  0.0  0.0  0.0  0.0  
Exp0  65460.19  1  0.8929656985205995  0.0  0.0  0.0  0.0  0.0  0.0  0.0  0.0  
Exp0  66509.31  1  0.8867428077221794  0.0  0.0  0.0  0.0  0.0  0.0  0.0  0.0  
Exp0  55309.48  1  0.90773668204964  0.0  0.0  0.0  0.0  0.0  0.0  0.0  0.0  
Exp0  41885.01  1  0.629117885426908  0.0  0.0  0.0  0.0  0.0  0.0  0.0  0.0  
Exp0  67977.13  1  0.8762340701629183  0.0  0.0  0.0  0.0  0.0  0.0  0.0  0.0  
Exp0  52975.82  1  0.8983778816391336  0.0  0.0  0.0  0.0  0.0  0.0  0.0  0.0  
Exp0  77839.49  1  0.7279115983578872  0.0  0.0  0.0  0.0  0.0  0.0  0.0  0.0  
Exp0  51720.51  1  0.8902707099313403  0.0  0.0  0.0  0.0  0.0  0.0  0.0  0.0  
Exp0  61989.723  1  0.9068935596011243  0.0  0.0  0.0  0.0  0.0  0.0  0.0  0.0  
Exp0  49643.6  1  0.8702642645713601  0.0  0.0  0.0  0.0  0.0  0.0  0.0  0.0  
Exp0  90156.38  1  0.320938796771085  0.0  0.0  0.0  0.0  0.0  0.0  0.0  0.0  
Exp0  93913.625  1  0.2047894834950467  0.0  0.0  0.0  0.0  0.0  0.0  0.0  0.0  
Exp0  92682.805  1  0.239672885429589  0.0  0.0  0.0  0.0  0.0  0.0  0.0  0.0  
Exp0  66862.445  1  0.8844140004975846  0.0  0.0  0.0  0.0  0.0  0.0  0.0  0.0  
Exp0  79658.86  1  0.6809560996407156  0.0  0.0  0.0  0.0  0.0  0.0  0.0  0.0  
Exp0  60946.92  1  0.9092655633710127  0.0  0.0  0.0  0.0  0.0  0.0  0.0  0.0  
Exp0  66020.305  1  0.8897703290279749  0.0  0.0  0.0  0.0  0.0  0.0  0.0  0.0  
Exp0  64114.82  1  0.8995188542571382  0.0  0.0  0.0  0.0  0.0  0.0  0.0  0.0  
Exp0  66183.83  1  0.8887831518757314  0.0  0.0  0.0  0.0  0.0  0.0  0.0  0.0  
Exp0  52106.82  1  0.8930376430013464  0.0  0.0  0.0  0.0  0.0  0.0  0.0  0.0  
Exp0  64198.562  1  0.8991554568499405  0.0  0.0  0.0  0.0  0.0  0.0  0.0  0.0  
Exp0  61319.8  1  0.9085092414189901  0.0  0.0  0.0  0.0  0.0  0.0  0.0  0.0  
Exp0  56533.98  1  0.9103055002927748  0.0  0.0  0.0  0.0  0.0  0.0  0.0  0.0  
Exp0  65616.61  1  0.892101837172223  0.0  0.0  0.0  0.0  0.0  0.0  0.0  0.0  
Exp0  77155.35  1  0.7437870334088645  0.0  0.0  0.0  0.0  0.0  0.0  0.0  0.0  
Exp0  63605.273  1  0.9016083968734575  0.0  0.0  0.0  0.0  0.0  0.0  0.0  0.0  
Exp0  91859.625  1  0.2648323439050136  0.0  0.0  0.0  0.0  0.0  0.0  0.0  0.0  
Exp0  53549.363  1  0.9012994234420802  0.0  0.0  0.0  0.0  0.0  0.0  0.0  0.0  
Exp0  82501.28  1  0.5943686200198893  0.0  0.0  0.0  0.0  0.0  0.0  0.0  0.0  
Exp0  48154.453  1  0.8489476485487147  0.0  0.0  0.0  0.0  0.0  0.0  0.0  0.0  
Exp0  65949.99  1  0.8901871915877193  0.0  0.0  0.0  0.0  0.0  0.0  0.0  0.0  
Exp0  52943.43  1  0.8981993029612162  0.0  0.0  0.0  0.0  0.0  0.0  0.0  0.0  
Exp0  62583.8  1  0.905181624440687  0.0  0.0  0.0  0.0  0.0  0.0  0.0  0.0  
Exp0  36110.11  1  0.1909318994936213  0.0  0.0  0.0  0.0  0.0  0.0  0.0  0.0  
Exp0  54596.902  1  0.9055540408635698  0.0  0.0  0.0  0.0  0.0  0.0  0.0  0.0  
Exp0  54212.96  1  0.9041467697878004  0.0  0.0  0.0  0.0  0.0  0.0  0.0  0.0  
Exp0  58625.902  1  0.911679380665098  0.0  0.0  0.0  0.0  0.0  0.0  0.0  0.0  
Exp0  67667.45  1  0.8786363497167189  0.0  0.0  0.0  0.0  0.0  0.0  0.0  0.0  
Exp0  83514.06  1  0.5601403972096325  0.0  0.0  0.0  0.0  0.0  0.0  0.0  0.0  
Exp0  49642.812  1  0.8702547502685203  0.0  0.0  0.0  0.0  0.0  0.0  0.0  0.0  
Exp0  61394.062  1  0.9083464407030485  0.0  0.0  0.0  0.0  0.0  0.0  0.0  0.0  
Exp0  53318.68  1  0.9001781371979908  0.0  0.0  0.0  0.0  0.0  0.0  0.0  0.0  
Exp0  54757.273  1  0.9060926847018926  0.0  0.0  0.0  0.0  0.0  0.0  0.0  0.0  
Exp0  93618.164  1  0.2128496702411243  0.0  0.0  0.0  0.0  0.0  0.0  0.0  0.0  
Exp0  52572.133  1  0.8960417276788312  0.0  0.0  0.0  0.0  0.0  0.0  0.0  0.0  
Exp0  45628.03  1  0.792320239995205  0.0  0.0  0.0  0.0  0.0  0.0  0.0  0.0  
Exp0  45999.332  1  0.8027069797741659  0.0  0.0  0.0  0.0  0.0  0.0  0.0  0.0  
Exp0  62018.953  1  0.906815519624824  0.0  0.0  0.0  0.0  0.0  0.0  0.0  0.0  
Exp0  75569.82  1  0.7769293445242432  0.0  0.0  0.0  0.0  0.0  0.0  0.0  0.0  
Exp0  59544.67  1  0.9111997657206594  0.0  0.0  0.0  0.0  0.0  0.0  0.0  0.0  
Exp0  66650.72  1  0.885825052138557  0.0  0.0  0.0  0.0  0.0  0.0  0.0  0.0  
Exp0  73673.82  1  0.8102330402731103  0.0  0.0  0.0  0.0  0.0  0.0  0.0  0.0  
Exp0  71874.99  1  0.8360880359946312  0.0  0.0  0.0  0.0  0.0  0.0  0.0  0.0  
Exp0  72311.86  1  0.8302844817650167  0.0  0.0  0.0  0.0  0.0  0.0  0.0  0.0  
Exp0  66241.5  1  0.8884288889878552  0.0  0.0  0.0  0.0  0.0  0.0  0.0  0.0  
Exp0  54051.01  1  0.9035018202202476  0.0  0.0  0.0  0.0  0.0  0.0  0.0  0.0  
Exp0  58605.363  1  0.9116828249946485  0.0  0.0  0.0  0.0  0.0  0.0  0.0  0.0  
Exp0  66435.84  1  0.8872121535044852  0.0  0.0  0.0  0.0  0.0  0.0  0.0  0.0  
Exp0  63475.71  1  0.902106518256014  0.0  0.0  0.0  0.0  0.0  0.0  0.0  0.0  
Exp0  68501.695  1  0.8719243629074565  0.0  0.0  0.0  0.0  0.0  0.0  0.0  0.0  
Exp0  58648.023  1  0.9116753080263615  0.0  0.0  0.0  0.0  0.0  0.0  0.0  0.0  
Exp0  52768.84  1  0.8972102741812275  0.0  0.0  0.0  0.0  0.0  0.0  0.0  0.0  
Exp0  53122.76  1  0.8991694355493474  0.0  0.0  0.0  0.0  0.0  0.0  0.0  0.0  
Exp0  50180.01  1  0.8763693408927812  0.0  0.0  0.0  0.0  0.0  0.0  0.0  0.0  
Exp0  49519.57  1  0.8687448309310868  0.0  0.0  0.0  0.0  0.0  0.0  0.0  0.0  
Exp0  72358.47  1  0.8296484316873188  0.0  0.0  0.0  0.0  0.0  0.0  0.0  0.0  
Exp0  64223.05  1  0.8990480610620354  0.0  0.0  0.0  0.0  0.0  0.0  0.0  0.0  
Exp0  73026.02  1  0.8201520641438043  0.0  0.0  0.0  0.0  0.0  0.0  0.0  0.0  
Exp0  56959.793  1  0.9108783822177867  0.0  0.0  0.0  0.0  0.0  0.0  0.0  0.0  
Exp0  59741.383  1  0.9110153803902663  0.0  0.0  0.0  0.0  0.0  0.0  0.0  0.0  
Exp0  91965.484  1  0.2615162072680814  0.0  0.0  0.0  0.0  0.0  0.0  0.0  0.0  
Exp0  54089.723  1  0.9036588514271757  0.0  0.0  0.0  0.0  0.0  0.0  0.0  0.0  
Exp0  56713.312  1  0.9105659947498349  0.0  0.0  0.0  0.0  0.0  0.0  0.0  0.0  
Exp0  63269.523  1  0.9028721634660785  0.0  0.0  0.0  0.0  0.0  0.0  0.0  0.0  
Exp0  67308.0  1  0.8812983442850029  0.0  0.0  0.0  0.0  0.0  0.0  0.0  0.0  
Exp0  49525.1  1  0.8688134922254067  0.0  0.0  0.0  0.0  0.0  0.0  0.0  0.0  
Exp0  62362.6  1  0.9058500131830514  0.0  0.0  0.0  0.0  0.0  0.0  0.0  0.0  
Exp0  73244.06  1  0.8168928398395519  0.0  0.0  0.0  0.0  0.0  0.0  0.0  0.0  
Exp0  86278.27  1  0.46093161724037407  0.0  0.0  0.0  0.0  0.0  0.0  0.0  0.0  
Exp0  52263.242  1  0.8940861930505383  0.0  0.0  0.0  0.0  0.0  0.0  0.0  0.0  
Exp0  57461.44  1  0.9113553650025997  0.0  0.0  0.0  0.0  0.0  0.0  0.0  0.0  
Exp0  72939.914  1  0.8214169710141702  0.0  0.0  0.0  0.0  0.0  0.0  0.0  0.0  
Exp0  50824.652  1  0.8827914183326478  0.0  0.0  0.0  0.0  0.0  0.0  0.0  0.0  
Exp0  68481.945  1  0.8720921050829601  0.0  0.0  0.0  0.0  0.0  0.0  0.0  0.0  
Exp0  77156.93  1  0.7437526021961031  0.0  0.0  0.0  0.0  0.0  0.0  0.0  0.0  
Exp0  51780.55  1  0.89071777439153  0.0  0.0  0.0  0.0  0.0  0.0  0.0  0.0  
Exp0  50197.39  1  0.8765551437433813  0.0  0.0  0.0  0.0  0.0  0.0  0.0  0.0  
Exp0  62887.16  1  0.9042044141343365  0.0  0.0  0.0  0.0  0.0  0.0  0.0  0.0  
Exp0  69223.75  1  0.8654782801513519  0.0  0.0  0.0  0.0  0.0  0.0  0.0  0.0  
Exp0  73417.07  1  0.81424939484418  0.0  0.0  0.0  0.0  0.0  0.0  0.0  0.0  
Exp0  56697.51  1  0.9105441504520044  0.0  0.0  0.0  0.0  0.0  0.0  0.0  0.0  
Exp0  61762.203  1  0.9074794912168088  0.0  0.0  0.0  0.0  0.0  0.0  0.0  0.0  
Exp0  71446.81  1  0.8414953002442961  0.0  0.0  0.0  0.0  0.0  0.0  0.0  0.0  
Exp0  68292.34  1  0.8736807908113183  0.0  0.0  0.0  0.0  0.0  0.0  0.0  0.0  
Exp0  71768.34  1  0.8374603082506868  0.0  0.0  0.0  0.0  0.0  0.0  0.0  0.0  
Exp0  75633.02  1  0.7757040952128071  0.0  0.0  0.0  0.0  0.0  0.0  0.0  0.0  
Exp0  49213.05  1  0.8648054395080303  0.0  0.0  0.0  0.0  0.0  0.0  0.0  0.0  
Exp0  75177.195  1  0.7843728561123324  0.0  0.0  0.0  0.0  0.0  0.0  0.0  0.0  
Exp0  70129.09  1  0.8565004363850686  0.0  0.0  0.0  0.0  0.0  0.0  0.0  0.0  
Exp0  64268.082  1  0.8988491853025576  0.0  0.0  0.0  0.0  0.0  0.0  0.0  0.0  
Exp0  60679.113  1  0.9097460478620228  0.0  0.0  0.0  0.0  0.0  0.0  0.0  0.0  
Exp0  51041.902  1  0.8847510925537346  0.0  0.0  0.0  0.0  0.0  0.0  0.0  0.0  
Exp0  58661.453  1  0.9116726575470855  0.0  0.0  0.0  0.0  0.0  0.0  0.0  0.0  
Exp0  52483.652  1  0.8954969449674183  0.0  0.0  0.0  0.0  0.0  0.0  0.0  0.0  
Exp0  134844.31  1  0.00010972406756963296  0.0  0.0  0.0  0.0  0.0  0.0  0.0  0.0  
Exp0  66041.63  1  0.8896431403786726  0.0  0.0  0.0  0.0  0.0  0.0  0.0  0.0  
Exp0  63306.652  1  0.9027368269425907  0.0  0.0  0.0  0.0  0.0  0.0  0.0  0.0  
Exp0  57767.17  1  0.9115444772863327  0.0  0.0  0.0  0.0  0.0  0.0  0.0  0.0  
Exp0  63298.75  1  0.902765760994824  0.0  0.0  0.0  0.0  0.0  0.0  0.0  0.0  
Exp0  49960.39  1  0.873958073576474  0.0  0.0  0.0  0.0  0.0  0.0  0.0  0.0  
Exp0  34134.32  1  0.08468270619553317  0.0  0.0  0.0  0.0  0.0  0.0  0.0  0.0  
Exp0  61193.402  1  0.9087769864233195  0.0  0.0  0.0  0.0  0.0  0.0  0.0  0.0  
Exp0  69084.71  1  0.8667675630103994  0.0  0.0  0.0  0.0  0.0  0.0  0.0  0.0  
Exp0  61179.973  1  0.9088047476856669  0.0  0.0  0.0  0.0  0.0  0.0  0.0  0.0  
Exp0  73013.38  1  0.820337263339665  0.0  0.0  0.0  0.0  0.0  0.0  0.0  0.0  
Exp0  70437.984  1  0.8531955665386757  0.0  0.0  0.0  0.0  0.0  0.0  0.0  0.0  
Exp0  50914.71  1  0.8836155979960756  0.0  0.0  0.0  0.0  0.0  0.0  0.0  0.0  
Exp0  48431.742  1  0.8534658314935349  0.0  0.0  0.0  0.0  0.0  0.0  0.0  0.0  
Exp0  76463.31  1  0.758870914247864  0.0  0.0  0.0  0.0  0.0  0.0  0.0  0.0  
Exp0  55499.082  1  0.908228666558082  0.0  0.0  0.0  0.0  0.0  0.0  0.0  0.0  
Exp0  61265.293  1  0.9086261302376613  0.0  0.0  0.0  0.0  0.0  0.0  0.0  0.0  
Exp0  60420.78  1  0.9101598962274263  0.0  0.0  0.0  0.0  0.0  0.0  0.0  0.0  
Exp0  57268.68  1  0.9111969130164553  0.0  0.0  0.0  0.0  0.0  0.0  0.0  0.0  
Exp0  61279.51  1  0.9085958461706926  0.0  0.0  0.0  0.0  0.0  0.0  0.0  0.0  
Exp0  78733.77  1  0.7056935666598182  0.0  0.0  0.0  0.0  0.0  0.0  0.0  0.0  
Exp0  73678.56  1  0.8101588643291444  0.0  0.0  0.0  0.0  0.0  0.0  0.0  0.0  
Exp0  47708.89  1  0.8410851513009756  0.0  0.0  0.0  0.0  0.0  0.0  0.0  0.0  
Exp0  54392.293  1  0.9048251063354136  0.0  0.0  0.0  0.0  0.0  0.0  0.0  0.0  
Exp0  52212.68  1  0.8937516668997101  0.0  0.0  0.0  0.0  0.0  0.0  0.0  0.0  
Exp0  69283.0  1  0.8649219767186165  0.0  0.0  0.0  0.0  0.0  0.0  0.0  0.0  
Exp0  60220.12  1  0.9104477078326624  0.0  0.0  0.0  0.0  0.0  0.0  0.0  0.0  
Exp0  47520.87  1  0.8375302480361694  0.0  0.0  0.0  0.0  0.0  0.0  0.0  0.0  
Exp0  44795.37  1  0.765809583660736  0.0  0.0  0.0  0.0  0.0  0.0  0.0  0.0  
Exp0  56389.41  1  0.9100747365883308  0.0  0.0  0.0  0.0  0.0  0.0  0.0  0.0  
Exp0  52501.82  1  0.895609679348455  0.0  0.0  0.0  0.0  0.0  0.0  0.0  0.0  
Exp0  66104.83  1  0.8892630151424266  0.0  0.0  0.0  0.0  0.0  0.0  0.0  0.0  
Exp0  57414.043  1  0.911319248730283  0.0  0.0  0.0  0.0  0.0  0.0  0.0  0.0  
Exp0  56593.23  1  0.9103946616795473  0.0  0.0  0.0  0.0  0.0  0.0  0.0  0.0  
Exp0  52640.07  1  0.8964519714165593  0.0  0.0  0.0  0.0  0.0  0.0  0.0  0.0  
Exp0  68244.945  1  0.8740715488512375  0.0  0.0  0.0  0.0  0.0  0.0  0.0  0.0  
Exp0  42542.293  1  0.6667918155481217  0.0  0.0  0.0  0.0  0.0  0.0  0.0  0.0  
Exp0  54580.312  1  0.9054966622609076  0.0  0.0  0.0  0.0  0.0  0.0  0.0  0.0  
Exp0  84949.49  1  0.5093978334710721  0.0  0.0  0.0  0.0  0.0  0.0  0.0  0.0  
Exp0  83383.71  1  0.5646264922832529  0.0  0.0  0.0  0.0  0.0  0.0  0.0  0.0  
Exp0  56733.85  1  0.9105940448731092  0.0  0.0  0.0  0.0  0.0  0.0  0.0  0.0  
Exp0  67947.11  1  0.8764714325598966  0.0  0.0  0.0  0.0  0.0  0.0  0.0  0.0  
Exp0  60311.76  1  0.9103199252786394  0.0  0.0  0.0  0.0  0.0  0.0  0.0  0.0  
Exp0  69362.79  1  0.8641655732604159  0.0  0.0  0.0  0.0  0.0  0.0  0.0  0.0  
Exp0  60747.05  1  0.9096291025677259  0.0  0.0  0.0  0.0  0.0  0.0  0.0  0.0  
Exp0  57561.773  1  0.9114257751224187  0.0  0.0  0.0  0.0  0.0  0.0  0.0  0.0  
Exp0  57376.12  1  0.9112890012674058  0.0  0.0  0.0  0.0  0.0  0.0  0.0  0.0  
Exp0  59110.17  1  0.9115054427160358  0.0  0.0  0.0  0.0  0.0  0.0  0.0  0.0  
Exp0  86436.27  1  0.45512004147711893  0.0  0.0  0.0  0.0  0.0  0.0  0.0  0.0  
Exp0  82842.56  1  0.5830036629702826  0.0  0.0  0.0  0.0  0.0  0.0  0.0  0.0  
Exp0  64843.203  1  0.8961624275213592  0.0  0.0  0.0  0.0  0.0  0.0  0.0  0.0  
Exp0  48722.46  1  0.8579153668337514  0.0  0.0  0.0  0.0  0.0  0.0  0.0  0.0  
Exp0  54943.71  1  0.9066836942638744  0.0  0.0  0.0  0.0  0.0  0.0  0.0  0.0  
Exp0  69091.03  1  0.8667096327863081  0.0  0.0  0.0  0.0  0.0  0.0  0.0  0.0  
Exp0  62462.934  1  0.9055513886570783  0.0  0.0  0.0  0.0  0.0  0.0  0.0  0.0  
Exp0  49807.92  1  0.8722131102008186  0.0  0.0  0.0  0.0  0.0  0.0  0.0  0.0  
Exp0  77025.0  1  0.746702750408536  0.0  0.0  0.0  0.0  0.0  0.0  0.0  0.0  
Exp0  58557.96  1  0.9116895438850504  0.0  0.0  0.0  0.0  0.0  0.0  0.0  0.0  
Exp0  59829.863  1  0.9109231355383088  0.0  0.0  0.0  0.0  0.0  0.0  0.0  0.0  
Exp0  55695.0  1  0.9086995316903043  0.0  0.0  0.0  0.0  0.0  0.0  0.0  0.0  
Exp0  62765.5  1  0.9046047799935417  0.0  0.0  0.0  0.0  0.0  0.0  0.0  0.0  
Exp0  53284.71  1  0.9000070289863296  0.0  0.0  0.0  0.0  0.0  0.0  0.0  0.0  
Exp0  52773.582  1  0.897237739734783  0.0  0.0  0.0  0.0  0.0  0.0  0.0  0.0  
Exp0  48430.16  1  0.8534405323465638  0.0  0.0  0.0  0.0  0.0  0.0  0.0  0.0  
Exp0  62448.71  1  0.9055941185559617  0.0  0.0  0.0  0.0  0.0  0.0  0.0  0.0  
Exp0  42833.01  1  0.6821152627458416  0.0  0.0  0.0  0.0  0.0  0.0  0.0  0.0  
Exp0  70100.65  1  0.8567985231903966  0.0  0.0  0.0  0.0  0.0  0.0  0.0  0.0  
Exp0  64474.273  1  0.8979178650219057  0.0  0.0  0.0  0.0  0.0  0.0  0.0  0.0  
Exp0  58693.84  1  0.9116656934049452  0.0  0.0  0.0  0.0  0.0  0.0  0.0  0.0  
Exp0  58857.37  1  0.9116183597525995  0.0  0.0  0.0  0.0  0.0  0.0  0.0  0.0  
Exp0  79995.4  1  0.6715197248340838  0.0  0.0  0.0  0.0  0.0  0.0  0.0  0.0  
Exp0  101886.305  1  0.061152134959073505  0.0  0.0  0.0  0.0  0.0  0.0  0.0  0.0  
Exp0  95496.78  1  0.1650727265174977  0.0  0.0  0.0  0.0  0.0  0.0  0.0  0.0  
Exp0  65829.125  1  0.8908928614462635  0.0  0.0  0.0  0.0  0.0  0.0  0.0  0.0  
Exp0  63361.16  1  0.9025360744567497  0.0  0.0  0.0  0.0  0.0  0.0  0.0  0.0  
Exp0  56457.35  1  0.9101855187115014  0.0  0.0  0.0  0.0  0.0  0.0  0.0  0.0  
Exp0  63497.832  1  0.9020224088281519  0.0  0.0  0.0  0.0  0.0  0.0  0.0  0.0  
Exp0  68145.4  1  0.8748849864277328  0.0  0.0  0.0  0.0  0.0  0.0  0.0  0.0  
Exp0  46997.89  1  0.8268364482494939  0.0  0.0  0.0  0.0  0.0  0.0  0.0  0.0  
Exp0  62130.34  1  0.9065122949636049  0.0  0.0  0.0  0.0  0.0  0.0  0.0  0.0  
Exp0  57179.41  1  0.911113093650483  0.0  0.0  0.0  0.0  0.0  0.0  0.0  0.0  
Exp0  84773.32  1  0.5157366708542924  0.0  0.0  0.0  0.0  0.0  0.0  0.0  0.0  
Exp0  60201.16  1  0.9104734167439001  0.0  0.0  0.0  0.0  0.0  0.0  0.0  0.0  
Exp0  60611.17  1  0.9098596293530936  0.0  0.0  0.0  0.0  0.0  0.0  0.0  0.0  
Exp0  70449.04  1  0.8530756756692234  0.0  0.0  0.0  0.0  0.0  0.0  0.0  0.0  
Exp0  48765.91  1  0.8585564853889017  0.0  0.0  0.0  0.0  0.0  0.0  0.0  0.0  
Exp0  56113.703  1  0.9095824433886914  0.0  0.0  0.0  0.0  0.0  0.0  0.0  0.0  
Exp0  67296.945  1  0.8813779262827514  0.0  0.0  0.0  0.0  0.0  0.0  0.0  0.0  
Exp0  45741.793  1  0.7955909115653764  0.0  0.0  0.0  0.0  0.0  0.0  0.0  0.0  
Exp0  64315.48  1  0.8986382339176142  0.0  0.0  0.0  0.0  0.0  0.0  0.0  0.0  
Exp0  56556.89  1  0.9103403619302153  0.0  0.0  0.0  0.0  0.0  0.0  0.0  0.0  
Exp0  50746.44  1  0.8820615523301967  0.0  0.0  0.0  0.0  0.0  0.0  0.0  0.0  
Exp0  57976.523  1  0.9116306552912375  0.0  0.0  0.0  0.0  0.0  0.0  0.0  0.0  
Exp0  65453.082  1  0.8930043647669103  0.0  0.0  0.0  0.0  0.0  0.0  0.0  0.0  
Exp0  32766.041  1  0.042040662542199334  0.0  0.0  0.0  0.0  0.0  0.0  0.0  0.0  
Exp0  62001.57  1  0.9068620087145017  0.0  0.0  0.0  0.0  0.0  0.0  0.0  0.0  
Exp0  77393.14  1  0.738379743977046  0.0  0.0  0.0  0.0  0.0  0.0  0.0  0.0  
Exp0  73915.56  1  0.8063493900478698  0.0  0.0  0.0  0.0  0.0  0.0  0.0  0.0  
Exp0  68381.61  1  0.8729378697213084  0.0  0.0  0.0  0.0  0.0  0.0  0.0  0.0  
Exp0  59932.562  1  0.9108088345273853  0.0  0.0  0.0  0.0  0.0  0.0  0.0  0.0  
Exp0  111543.266  1  0.01083819357745467  0.0  0.0  0.0  0.0  0.0  0.0  0.0  0.0  
Exp0  50048.87  1  0.8749438856766639  0.0  0.0  0.0  0.0  0.0  0.0  0.0  0.0  
Exp0  67767.78  1  0.8778696002663423  0.0  0.0  0.0  0.0  0.0  0.0  0.0  0.0  
Exp0  71171.1  1  0.8448359064521492  0.0  0.0  0.0  0.0  0.0  0.0  0.0  0.0  
Exp0  52734.87  1  0.8970126686555656  0.0  0.0  0.0  0.0  0.0  0.0  0.0  0.0  
Exp0  59786.41  1  0.9109691502341222  0.0  0.0  0.0  0.0  0.0  0.0  0.0  0.0  
Exp0  56003.89  1  0.9093668401530806  0.0  0.0  0.0  0.0  0.0  0.0  0.0  0.0  
Exp0  63732.46  1  0.9011063513091967  0.0  0.0  0.0  0.0  0.0  0.0  0.0  0.0  
Exp0  70232.58  1  0.8554068697652237  0.0  0.0  0.0  0.0  0.0  0.0  0.0  0.0  
Exp0  57259.203  1  0.911188307820795  0.0  0.0  0.0  0.0  0.0  0.0  0.0  0.0  
Exp0  86745.164  1  0.4437496043422797  0.0  0.0  0.0  0.0  0.0  0.0  0.0  0.0  
Exp0  68050.6  1  0.8756488783569196  0.0  0.0  0.0  0.0  0.0  0.0  0.0  0.0  
Exp0  52101.293  1  0.8929997259639364  0.0  0.0  0.0  0.0  0.0  0.0  0.0  0.0  
Exp0  78677.68  1  0.7071360738729756  0.0  0.0  0.0  0.0  0.0  0.0  0.0  0.0  
Exp0  50381.46  1  0.878478259310906  0.0  0.0  0.0  0.0  0.0  0.0  0.0  0.0  
Exp0  57970.992  1  0.9116288300829499  0.0  0.0  0.0  0.0  0.0  0.0  0.0  0.0  
Exp0  63058.59  1  0.9036211163587781  0.0  0.0  0.0  0.0  0.0  0.0  0.0  0.0  
Exp0  62712.57  1  0.9047753649774292  0.0  0.0  0.0  0.0  0.0  0.0  0.0  0.0  
Exp0  53357.39  1  0.9003712617856653  0.0  0.0  0.0  0.0  0.0  0.0  0.0  0.0  
Exp0  47901.652  1  0.8445811977586705  0.0  0.0  0.0  0.0  0.0  0.0  0.0  0.0  
Exp0  49849.0  1  0.87268915637974  0.0  0.0  0.0  0.0  0.0  0.0  0.0  0.0  
Exp0  42586.53  1  0.6691769930482916  0.0  0.0  0.0  0.0  0.0  0.0  0.0  0.0  
Exp0  76562.85  1  0.7567610910994835  0.0  0.0  0.0  0.0  0.0  0.0  0.0  0.0  
Exp0  54261.94  1  0.9043358705488274  0.0  0.0  0.0  0.0  0.0  0.0  0.0  0.0  
Exp0  44494.383  1  0.755023940082015  0.0  0.0  0.0  0.0  0.0  0.0  0.0  0.0  
Exp0  57727.67  1  0.9115242876817533  0.0  0.0  0.0  0.0  0.0  0.0  0.0  0.0  
Exp0  44525.98  1  0.7561882747585462  0.0  0.0  0.0  0.0  0.0  0.0  0.0  0.0  
Exp0  63300.332  1  0.9027599477825068  0.0  0.0  0.0  0.0  0.0  0.0  0.0  0.0  
Exp0  57205.48  1  0.9111382381059561  0.0  0.0  0.0  0.0  0.0  0.0  0.0  0.0  
Exp0  55544.113  1  0.9083402508836514  0.0  0.0  0.0  0.0  0.0  0.0  0.0  0.0  
Exp0  100248.63  1  0.08012822243641649  0.0  0.0  0.0  0.0  0.0  0.0  0.0  0.0  
Exp0  68935.4  1  0.8681257376846707  0.0  0.0  0.0  0.0  0.0  0.0  0.0  0.0  
Exp0  83533.02  1  0.5594845677799926  0.0  0.0  0.0  0.0  0.0  0.0  0.0  0.0  
Exp0  56818.383  1  0.9107055692749636  0.0  0.0  0.0  0.0  0.0  0.0  0.0  0.0  
Exp0  58655.133  1  0.9116739233555385  0.0  0.0  0.0  0.0  0.0  0.0  0.0  0.0  
Exp0  61623.16  1  0.9078186236458313  0.0  0.0  0.0  0.0  0.0  0.0  0.0  0.0  
Exp0  64128.25  1  0.8994609150454594  0.0  0.0  0.0  0.0  0.0  0.0  0.0  0.0  
Exp0  70317.11  1  0.8545044913467061  0.0  0.0  0.0  0.0  0.0  0.0  0.0  0.0  
Exp0  58786.273  1  0.9116414251541465  0.0  0.0  0.0  0.0  0.0  0.0  0.0  0.0  
Exp0  72130.95  1  0.8327235151854284  0.0  0.0  0.0  0.0  0.0  0.0  0.0  0.0  
Exp0  70148.84  1  0.8562929275168897  0.0  0.0  0.0  0.0  0.0  0.0  0.0  0.0  
Exp0  56338.062  1  0.9099882881489921  0.0  0.0  0.0  0.0  0.0  0.0  0.0  0.0  
Exp0  65521.812  1  0.8926281349375325  0.0  0.0  0.0  0.0  0.0  0.0  0.0  0.0  
Exp0  45878.46  1  0.7994158841970974  0.0  0.0  0.0  0.0  0.0  0.0  0.0  0.0  
Exp0  54400.19  1  0.9048541721478176  0.0  0.0  0.0  0.0  0.0  0.0  0.0  0.0  
Exp0  55547.273  1  0.9083480000412164  0.0  0.0  0.0  0.0  0.0  0.0  0.0  0.0  
Exp0  88245.375  1  0.38872413318479043  0.0  0.0  0.0  0.0  0.0  0.0  0.0  0.0  
Exp0  51729.992  1  0.890341664277339  0.0  0.0  0.0  0.0  0.0  0.0  0.0  0.0  
Exp0  47073.73  1  0.8284637967787353  0.0  0.0  0.0  0.0  0.0  0.0  0.0  0.0  
Exp0  50451.77  1  0.8791920412760582  0.0  0.0  0.0  0.0  0.0  0.0  0.0  0.0  
Exp0  50876.793  1  0.8832706559172674  0.0  0.0  0.0  0.0  0.0  0.0  0.0  0.0  
Exp0  55874.332  1  0.9090980568357696  0.0  0.0  0.0  0.0  0.0  0.0  0.0  0.0  
Exp0  48376.44  1  0.8525867893819705  0.0  0.0  0.0  0.0  0.0  0.0  0.0  0.0  
Exp0  51459.812  1  0.8882535342623281  0.0  0.0  0.0  0.0  0.0  0.0  0.0  0.0  
Exp0  57071.973  1  0.9110033752810437  0.0  0.0  0.0  0.0  0.0  0.0  0.0  0.0  
Exp0  51800.3  1  0.8908634737613428  0.0  0.0  0.0  0.0  0.0  0.0  0.0  0.0  
Exp0  59735.062  1  0.9110217466210594  0.0  0.0  0.0  0.0  0.0  0.0  0.0  0.0  
Exp0  79456.625  1  0.6865156161066819  0.0  0.0  0.0  0.0  0.0  0.0  0.0  0.0  
Exp0  47415.8  1  0.835478495385596  0.0  0.0  0.0  0.0  0.0  0.0  0.0  0.0  
Exp0  65408.84  1  0.8932444524147963  0.0  0.0  0.0  0.0  0.0  0.0  0.0  0.0  
Exp0  53899.332  1  0.9028688684096046  0.0  0.0  0.0  0.0  0.0  0.0  0.0  0.0  
Exp0  61224.21  1  0.9087128312092767  0.0  0.0  0.0  0.0  0.0  0.0  0.0  0.0  
Exp0  62466.09  1  0.90554192648507  0.0  0.0  0.0  0.0  0.0  0.0  0.0  0.0  
Exp0  45453.44  1  0.7871437251435425  0.0  0.0  0.0  0.0  0.0  0.0  0.0  0.0  
Exp1  25155.97  1  0.9616317976618342  0.038368202338159046  4.164810968255589e-23  6.697066569011483e-15  2.3772126655088295e-16  0.0  0.0  0.0  0.0  
Exp1  6890.3804  1  0.0005524908858084309  0.1198832794015581  0.7765023657970896  0.10296732113032186  9.454278522207443e-05  0.0  0.0  0.0  0.0  
Exp1  29334.281  1  0.989599647382019  0.010400352617980951  1.0399103942897108e-28  2.0926222181948417e-17  3.7228599916153345e-18  0.0  0.0  0.0  0.0  
Exp1  15188.54  1  0.33371849149902644  0.6662814420209353  5.448329834680556e-09  6.096858843553014e-08  6.311991644985566e-11  0.0  0.0  0.0  0.0  
Exp1  7530.2803  1  0.0016469050016134005  0.2303747872588525  0.7248989738126348  0.04305052363181928  2.8810295080103615e-05  0.0  0.0  0.0  0.0  
Exp1  7489.2  1  0.0015313837964709672  0.22022851458825135  0.7329087359665695  0.045300527696040364  3.083795266781854e-05  0.0  0.0  0.0  0.0  
Exp1  7899.2104  1  0.0031557792952418987  0.3452895405049154  0.6239791462359874  0.027559431963811328  1.610200004406124e-05  0.0  0.0  0.0  0.0  
Exp1  19888.25  1  0.7875211049714522  0.21247889500574935  1.1410876774409719e-15  2.2686213123416255e-11  1.1103297574372552e-13  0.0  0.0  0.0  0.0  
Exp1  23308.951  1  0.9298269496217271  0.0701730503781674  1.5408003528871624e-20  1.0374054780472677e-13  1.815688135034563e-15  0.0  0.0  0.0  0.0  
Exp1  15015.53  1  0.3160606508918109  0.6839392573919892  9.438350701171237e-09  8.219681897038906e-08  8.103022418822597e-11  0.0  0.0  0.0  0.0  
Exp1  11990.62  1  0.09293732128300719  0.9069502362915869  9.42842855960945e-05  1.8149076890149445e-05  9.06291970670851e-09  0.0  0.0  0.0  0.0  
Exp1  15125.341  1  0.3272246534202874  0.6727752718561434  6.660875872872372e-09  6.799355543487374e-08  6.913805212823349e-11  0.0  0.0  0.0  0.0  
Exp1  20963.441  1  0.8487493293064561  0.1512506706895118  3.276116857793098e-17  4.002946983137992e-12  2.9028455150178395e-14  0.0  0.0  0.0  0.0  
Exp1  21673.65  1  0.8798832583828232  0.12011674161586605  3.1724529195529503e-18  1.2983865864359955e-12  1.2259787368811976e-14  0.0  0.0  0.0  0.0  
Exp1  13082.4  1  0.15295494955285102  0.8470388228832213  3.760168005130832e-06  2.4658920761952487e-06  1.5038464765228174e-09  0.0  0.0  0.0  0.0  
Exp1  21427.96  1  0.8698670259923345  0.13013297400573604  7.106164781983441e-18  1.9131058441897082e-12  1.6482320167427332e-14  0.0  0.0  0.0  0.0  
Exp1  18498.64  1  0.6796568579819964  0.3203431417934433  1.1324592799077193e-13  2.2377806683492893e-10  6.690002933781086e-13  0.0  0.0  0.0  0.0  
Exp1  24535.031  1  0.9530553666763178  0.046944633323665025  2.999759834418638e-22  1.6599316825140094e-14  4.641742934063681e-16  0.0  0.0  0.0  0.0  
Exp1  26273.82  1  0.9731982962223866  0.0268017037776121  1.2351812029920623e-24  1.351927869740885e-15  7.382234150225519e-17  0.0  0.0  0.0  0.0  
Exp1  40563.34  1  0.9994934319358403  0.0005065680641597813  2.3855834245600212e-42  4.162241192956245e-23  5.034043178199507e-22  0.0  0.0  0.0  0.0  
Exp1  14875.7  1  0.30207918508959786  0.697920695417512  1.4693922316245874e-08  1.04699698000034e-07  9.926970835358946e-11  0.0  0.0  0.0  0.0  
Exp1  27217.871  1  0.9801019569477754  0.0198980430522243  6.572658149126936e-26  3.618048328971154e-16  2.844279739273279e-17  0.0  0.0  0.0  0.0  
Exp1  29685.83  1  0.990637778656008  0.009362221343992044  3.624015204910003e-29  1.321050381139869e-17  2.6909753362978747e-18  0.0  0.0  0.0  0.0  
Exp1  20941.32  1  0.8476687064988376  0.1523312934969857  3.523776265973838e-17  4.146897199629559e-12  2.982761003630948e-14  0.0  0.0  0.0  0.0  
Exp1  6579.12  1  0.0003392668854248136  0.09170755037672666  0.7383218098746105  0.16944179122856592  0.00018958163467213134  0.0  0.0  0.0  0.0  
Exp1  10446.17  1  0.0415567228709496  0.9514773856987845  0.006615676430133936  0.00035006485392821425  1.501462036554941e-07  0.0  0.0  0.0  0.0  
Exp1  18559.47  1  0.6850673434735715  0.314932656323468  9.262164195299969e-14  2.0225039071117851e-10  6.17559558260457e-13  0.0  0.0  0.0  0.0  
Exp1  27228.14  1  0.9801658084152995  0.01983419158470008  6.367337015489901e-26  3.5670912802567876e-16  2.81536918368959e-17  0.0  0.0  0.0  0.0  
Exp1  19535.91  1  0.7633265643556579  0.23667343560381782  3.661416927505607e-15  4.034649868609565e-11  1.739490916355656e-13  0.0  0.0  0.0  0.0  
Exp1  16590.0  1  0.48532898391855595  0.5146710104687937  5.974716107471289e-11  5.544133921470091e-09  8.769428551789911e-12  0.0  0.0  0.0  0.0  
Exp1  15689.4  1  0.38665937568203057  0.6133405974184183  1.0989746754407018e-09  2.5769696588450224e-08  3.0879815664155176e-11  0.0  0.0  0.0  0.0  
Exp1  5981.0903  1  0.00013019357102244547  0.05431781245329227  0.4863671464497263  0.45835698210615633  0.0008278654198026373  0.0  0.0  0.0  0.0  
Exp1  32284.932  1  0.9955977850253127  0.004402214974687309  1.7349413433201887e-32  4.919337990053069e-19  2.7144260542094625e-19  0.0  0.0  0.0  0.0  
Exp1  22090.771  1  0.8952207504530774  0.10477924954623975  8.094288157290094e-19  6.755068863352668e-13  7.457523129488698e-15  0.0  0.0  0.0  0.0  
Exp1  22123.16  1  0.8963287353808265  0.10367126461852405  7.281233622472382e-19  6.422548454064926e-13  7.177247080232877e-15  0.0  0.0  0.0  0.0  
Exp1  16465.18  1  0.4716054262943849  0.5283945667513967  8.965565143371708e-11  6.854140991471415e-09  1.0421687228823977e-11  0.0  0.0  0.0  0.0  
Exp1  15902.7  1  0.4098081583950284  0.5901918231432751  5.533880352669731e-10  1.788545672859352e-08  2.2851940082633695e-11  0.0  0.0  0.0  0.0  
Exp1  48453.07  1  0.9999152335161455  8.476648385445805e-05  7.228549511289089e-51  1.8321353448433432e-26  3.59249307731356e-24  0.0  0.0  0.0  0.0  
Exp1  66906.68  1  0.999997373066683  2.62693331695912e-06  3.2680099994617882e-68  5.7044628008911875e-33  4.1357982725391e-28  0.0  0.0  0.0  0.0  
Exp1  28191.941  1  0.9852876072996343  0.014712392700365671  3.304962232223372e-27  9.57510263679312e-17  1.0964295290543042e-17  0.0  0.0  0.0  0.0  
Exp1  12354.0205  1  0.11041559545595321  0.8895423519450811  3.278116702323656e-05  9.266521238468299e-06  4.910704011591307e-09  0.0  0.0  0.0  0.0  
Exp1  25246.031  1  0.9627331605692517  0.037266839430742264  3.1314366866732345e-23  5.8776070258231434e-15  2.1598841994433965e-16  0.0  0.0  0.0  0.0  
Exp1  32411.33  1  0.9957521283733171  0.00424787162668298  1.2042144912207046e-32  4.2118166449754993e-19  2.438808508912193e-19  0.0  0.0  0.0  0.0  
Exp1  17568.02  1  0.5899283121511445  0.4100716867825096  2.435517526157982e-12  1.0615997360796397e-09  2.3106106598250376e-12  0.0  0.0  0.0  0.0  
Exp1  18817.01  1  0.7072960913885806  0.2927039084790272  3.95229332693075e-14  1.3191175557660493e-10  4.40712534430074e-13  0.0  0.0  0.0  0.0  
Exp1  34171.45  1  0.9973916590532236  0.002608340946776406  7.931789969247757e-35  5.057258871664981e-20  5.713268652689866e-20  0.0  0.0  0.0  0.0  
Exp1  28969.3  1  0.988390750857914  0.011609249142086133  3.1225739280842915e-28  3.386919087438613e-17  5.234726624825503e-18  0.0  0.0  0.0  0.0  
Exp1  18199.23  1  0.6521616290157366  0.34783837061436873  3.0444325044332334e-13  3.6859656413858517e-10  9.937063403234283e-13  0.0  0.0  0.0  0.0  
Exp1  45876.09  1  0.9998517100436879  0.00014828995631222046  3.603411303829691e-48  2.0522820695521645e-25  1.648877238752449e-23  0.0  0.0  0.0  0.0  
Exp1  13721.511  1  0.19901736883992321  0.8009813041801617  5.37619297056458e-07  7.888053528582125e-07  5.552652417616686e-10  0.0  0.0  0.0  0.0  
Exp1  17802.65  1  0.6136816642072281  0.38631833507412777  1.1254820855775312e-12  7.158327417389827e-10  1.685921880447927e-12  0.0  0.0  0.0  0.0  
Exp1  17904.56  1  0.6237800568155126  0.37621994257880337  8.045465237729076e-13  6.034083626362993e-10  1.4710461636771322e-12  0.0  0.0  0.0  0.0  
Exp1  20040.72  1  0.7973359661596927  0.20266403382251275  6.891577120046136e-16  1.7702110657223354e-11  9.155720791963056e-14  0.0  0.0  0.0  0.0  
Exp1  25550.97  1  0.9662236926724268  0.03377630732756933  1.1949657862256062e-23  3.785978735975633e-15  1.5645558806204302e-16  0.0  0.0  0.0  0.0  
Exp1  25383.49  1  0.9643511787597465  0.03564882124024858  2.0274170724464706e-23  4.818501623292861e-15  1.8668916050356666e-16  0.0  0.0  0.0  0.0  
Exp1  7624.29  1  0.0019457354182767254  0.2555313923097139  0.7041268696841243  0.038371269895352174  2.473269253286607e-05  0.0  0.0  0.0  0.0  
Exp1  17801.861  1  0.6136029983592839  0.38639700092111995  1.1284079358681167e-12  7.167801368133817e-10  1.6877034318347902e-12  0.0  0.0  0.0  0.0  
Exp1  21682.34  1  0.8802240684163238  0.11977593158238328  3.0832310152315565e-18  1.2807380058765856e-12  1.2132516983621898e-14  0.0  0.0  0.0  0.0  
Exp1  5481.02  1  4.1926193516193804e-05  0.02545551283703146  0.1676888648054871  0.8043623352377401  0.0024513609262252095  0.0  0.0  0.0  0.0  
Exp1  2957.76  1  1.8912425058403668e-09  8.823026780099538e-06  1.0920977344025343e-10  0.44975932155354503  0.5502318534192226  0.0  0.0  0.0  0.0  
Exp1  13739.681  1  0.2004473989416536  0.7995513282526562  5.084171375615892e-07  7.638485255944497e-07  5.400271552396295e-10  0.0  0.0  0.0  0.0  
Exp1  10398.7705  1  0.04045012991731289  0.9516883236656225  0.007477067479169006  0.00038431436316715647  1.6457472847637545e-07  0.0  0.0  0.0  0.0  
Exp1  26663.291  1  0.9763115745479364  0.02368842545206275  3.667009695692281e-25  7.819934899462594e-16  4.962625592955599e-17  0.0  0.0  0.0  0.0  
Exp1  7837.5903  1  0.0028349781931742615  0.3230623509369574  0.6444043801295246  0.029680589018193714  1.770172215010594e-05  0.0  0.0  0.0  0.0  
Exp1  8205.73  1  0.0052641639483566646  0.47150807016429386  0.5043740652904855  0.018843646024671822  1.0054572191931496e-05  0.0  0.0  0.0  0.0  
Exp1  8454.58  1  0.007663802950398069  0.5849973000337724  0.39386925053090904  0.013462884493146855  6.761991773541554e-06  0.0  0.0  0.0  0.0  
Exp1  9012.32  1  0.014993379577968988  0.8061891743355071  0.17326553656758775  0.005549381435893121  2.528083043120392e-06  0.0  0.0  0.0  0.0  
Exp1  12519.92  1  0.11920004546398931  0.88077298856969  2.0125822754765245e-05  6.836411818894062e-06  3.7317470487613e-09  0.0  0.0  0.0  0.0  
Exp1  24093.42  1  0.9457659697366064  0.05423403026336056  1.232061948963181e-21  3.1920049062881714e-14  7.536543254006349e-16  0.0  0.0  0.0  0.0  
Exp1  21074.83  1  0.8540850534154586  0.14591494658116466  2.2700377505416184e-17  3.3513004624624872e-12  2.532505938287575e-14  0.0  0.0  0.0  0.0  
Exp1  25149.65  1  0.9615532655190495  0.03844673448094349  4.24902624897065e-23  6.7587454414009125e-15  2.393283049405533e-16  0.0  0.0  0.0  0.0  
Exp1  18019.111  1  0.6349620343418486  0.36503796515824954  5.515199362064646e-13  4.980879036383345e-10  1.2625414668457374e-12  0.0  0.0  0.0  0.0  
Exp1  30770.5  1  0.9931999823217833  0.006800017678216594  1.4452425049932428e-30  3.2697501751725435e-18  1.0106145227405358e-18  0.0  0.0  0.0  0.0  
Exp1  8866.17  1  0.012866827914973192  0.7575795645194264  0.22242351984163172  0.007126772585184559  3.3151387841527936e-06  0.0  0.0  0.0  0.0  
Exp1  8355.83  1  0.00663688464995835  0.5396540286035012  0.43825670828367974  0.015444443463641285  7.934999219566075e-06  0.0  0.0  0.0  0.0  
Exp1  19264.941  1  0.7432609715092034  0.25673902842758084  8.976961611516706e-15  6.296029499523427e-11  2.4641803177121784e-13  0.0  0.0  0.0  0.0  
Exp1  7580.8403  1  0.0018013723509358315  0.24356337455802213  0.714150976095817  0.040457749908835466  2.6527086389547624e-05  0.0  0.0  0.0  0.0  
Exp1  26368.621  1  0.9739939055521005  0.02600609444789825  9.185550321042827e-25  1.1826941021050246e-15  6.69873945636792e-17  0.0  0.0  0.0  0.0  
Exp1  14645.0205  1  0.27963855905046164  0.7203612541532906  3.0411993225904656e-08  1.5624516039966313e-07  1.390941593506823e-10  0.0  0.0  0.0  0.0  
Exp1  35921.3  1  0.9983671300231765  0.0016328699768235878  6.01805281485828e-37  6.6254867816737754e-21  1.4457789626166587e-20  0.0  0.0  0.0  0.0  
Exp1  16534.701  1  0.4792528862803618  0.5207471075484497  7.152232352541877e-11  6.090200545612317e-09  9.46572039078715e-12  0.0  0.0  0.0  0.0  
Exp1  4027.4202  1  2.5901516588283876e-07  0.0004979687802428834  5.0478910238810615e-05  0.9639660725776299  0.03548522071672258  0.0  0.0  0.0  0.0  
Exp1  12085.42  1  0.09726947646878056  0.9026436040645069  7.169424508220492e-05  1.5217509618345413e-05  7.712011842755709e-09  0.0  0.0  0.0  0.0  
Exp1  23094.07  1  0.9246825604337799  0.07531743956607392  3.08896909317863e-20  1.4382295565475649e-13  2.319766636656616e-15  0.0  0.0  0.0  0.0  
Exp1  23095.65  1  0.9247219302419617  0.07527806975789238  3.0731188040644403e-20  1.4347535003270113e-13  2.315555861251935e-15  0.0  0.0  0.0  0.0  
Exp1  9439.71  1  0.021769380353256207  0.9013569716909159  0.07434542623692461  0.0025271197555248744  1.1019633783063417e-06  0.0  0.0  0.0  0.0  
Exp1  27318.99  1  0.9807209828090401  0.01927901719095959  4.810336674078219e-26  3.147143102697016e-16  2.5726037751102752e-17  0.0  0.0  0.0  0.0  
Exp1  42060.39  1  0.9996456088937463  0.0003543911062536163  5.014309323757424e-44  8.872522882996637e-24  1.8431131427242268e-22  0.0  0.0  0.0  0.0  
Exp1  15010.79  1  0.31558291499484986  0.684416992470185  9.58106300658393e-09  8.287231456865888e-08  8.158769538446018e-11  0.0  0.0  0.0  0.0  
Exp1  24201.65  1  0.9476538465414354  0.05234615345853678  8.709537006064192e-22  2.717643197599329e-14  6.68793451991231e-16  0.0  0.0  0.0  0.0  
Exp1  19936.441  1  0.7906654522938991  0.20933454768502163  9.72956235554833e-16  2.0973926231074246e-11  1.0445731555457852e-13  0.0  0.0  0.0  0.0  
Exp1  16080.45  1  0.4292666838736414  0.5707333025957472  3.1185273515018327e-10  1.3200951772703301e-08  1.7806882338544834e-11  0.0  0.0  0.0  0.0  
Exp1  24755.441  1  0.9563071697011671  0.04369283029882033  1.485972108169725e-22  1.2008457902561206e-14  3.6544007229573124e-16  0.0  0.0  0.0  0.0  
Exp1  8612.58  1  0.009499015698243175  0.6558399292856266  0.3239778290326735  0.010678035459615124  5.190523841607617e-06  0.0  0.0  0.0  0.0  
Exp1  18237.15  1  0.6557213727880137  0.3442786268647884  2.6862185066198e-13  3.4598419132894137e-10  9.44980209960498e-13  0.0  0.0  0.0  0.0  
Exp1  11060.0  1  0.058096621820635144  0.9405078404142737  0.0012896985989167531  0.00010579200708769158  4.715908665898558e-08  0.0  0.0  0.0  0.0  
Exp1  17567.23  1  0.5898472503456033  0.4101527485866313  2.4418478040170343e-12  1.063010507938696e-09  2.3130702679696277e-12  0.0  0.0  0.0  0.0  
Exp1  28930.59  1  0.9882539923775807  0.011746007622419272  3.5099258095307893e-28  3.5652483182424366e-17  5.428699048089119e-18  0.0  0.0  0.0  0.0  
Exp1  21045.6  1  0.8527017092719027  0.14729829072455994  2.499422125890095e-17  3.5111502373259958e-12  2.624744777115323e-14  0.0  0.0  0.0  0.0  
Exp1  27222.611  1  0.980131502487319  0.01986849751268065  6.476924669570464e-26  3.5943994893005917e-16  2.8308764515198146e-17  0.0  0.0  0.0  0.0  
Exp1  18059.4  1  0.6388498983597167  0.36115010117297575  4.829144705617437e-13  4.656280029341546e-10  1.1965991380163088e-12  0.0  0.0  0.0  0.0  
Exp1  12218.931  1  0.10364060065852138  0.8962988607405253  4.8647044928716065e-05  1.188540059719124e-05  6.155427436217696e-09  0.0  0.0  0.0  0.0  
Exp1  24186.64  1  0.9473962434423064  0.0526037565576652  9.138292549182376e-22  2.7788610399725813e-14  6.799420348915658e-16  0.0  0.0  0.0  0.0  
Exp1  30919.021  1  0.9934877598372068  0.006512240162793229  9.329741391642033e-31  2.707789433342773e-18  8.86004460691039e-19  0.0  0.0  0.0  0.0  
Exp1  11275.67  1  0.06501999046020303  0.9341974520390419  0.0007126065227365717  6.991915329122396e-05  3.182472726192931e-08  0.0  0.0  0.0  0.0  
Exp1  8651.29  1  0.009981952273953133  0.6725338245411114  0.3074145225605903  0.010064844154480104  4.856469864937673e-06  0.0  0.0  0.0  0.0  
Exp1  23906.98  1  0.9423481170349679  0.057651882964989166  2.241609436580995e-21  4.2155993027057067e-14  9.268350301008849e-16  0.0  0.0  0.0  0.0  
Exp1  4965.94  1  8.242926127579858e-06  0.007452958638973751  0.021787232497129924  0.9648978100941588  0.0058537558436100295  0.0  0.0  0.0  0.0  
Exp1  37380.43  1  0.9988819230795184  0.0011180769204815798  1.1158249834432092e-38  1.2829463199943423e-21  4.8224249934051766e-21  0.0  0.0  0.0  0.0  
Exp1  11898.19  1  0.08886309695717005  0.9109923321835559  0.0001229976223210698  2.1562617707589785e-05  1.0619245350313953e-08  0.0  0.0  0.0  0.0  
Exp1  31558.92  1  0.9945865272262975  0.005413472773702534  1.4298459389862552e-31  1.210213926446041e-18  5.060029092089668e-19  0.0  0.0  0.0  0.0  
Exp1  24234.83  1  0.9482191217391371  0.05178087826083637  7.83137966682346e-22  2.587038534828571e-14  6.447950170180852e-16  0.0  0.0  0.0  0.0  
Exp1  23605.99  1  0.9363587576168116  0.06364124238312081  5.905747859201929e-21  6.62225751838683e-14  1.2978992636605181e-15  0.0  0.0  0.0  0.0  
Exp1  31945.23  1  0.9951524083972302  0.004847591602769827  4.6429580278568676e-32  7.482839202555589e-19  3.626690761253731e-19  0.0  0.0  0.0  0.0  
Exp1  24875.521  1  0.9579796257145854  0.04202037428540413  1.0142138291196352e-22  1.0073973664767043e-14  3.210410136073025e-16  0.0  0.0  0.0  0.0  
Exp1  12904.65  1  0.14161132653514313  0.8583788613567304  6.412849454448635e-06  3.3972614808487e-06  1.9971910363245763e-09  0.0  0.0  0.0  0.0  
Exp1  29899.92  1  0.9912153298391934  0.008784670160806682  1.911705559975909e-29  1.0001009008519565e-17  2.21218228914261e-18  0.0  0.0  0.0  0.0  
Exp1  18240.31  1  0.6560168915464574  0.3439831081081708  2.658352448260221e-13  3.441649438088313e-10  9.41033053771201e-13  0.0  0.0  0.0  0.0  
Exp1  36603.07  1  0.9986337358590849  0.0013662641409151115  9.252541883205827e-38  3.0587776703193927e-21  8.6108618739927e-21  0.0  0.0  0.0  0.0  
Exp1  13058.7  1  0.15140580837218737  0.8485875784535972  4.038328029202224e-06  2.5732846386764206e-06  1.5615475430881138e-09  0.0  0.0  0.0  0.0  
Exp1  16321.4  1  0.4557731578356422  0.5442268332547204  1.42969597051031e-10  8.75394448352283e-09  1.2723258380899015e-11  0.0  0.0  0.0  0.0  
Exp1  35886.54  1  0.9983521153285736  0.0016478846714263497  6.623959863136754e-37  6.893781850962475e-21  1.48486947841074e-20  0.0  0.0  0.0  0.0  
Exp1  20126.041  1  0.8026591011237605  0.19734089886074482  5.197538661402313e-16  1.541199162284088e-11  8.2220696224102e-14  0.0  0.0  0.0  0.0  
Exp1  24811.531  1  0.9570969042175991  0.04290309578238949  1.2430525148799818e-22  1.1061701936645636e-14  3.4395931052799747e-16  0.0  0.0  0.0  0.0  
Exp1  9698.04  1  0.0262412882831341  0.9304540578055572  0.04177193745204599  0.0015320583579363893  6.581013262192527e-07  0.0  0.0  0.0  0.0  
Exp1  9630.101  1  0.025034464612466046  0.924418593268298  0.048796704907684514  0.0017494833296371947  7.538819142806822e-07  0.0  0.0  0.0  0.0  
Exp1  16898.1  1  0.5189854406044094  0.48101455607996624  2.188130345799394e-11  3.2880023233985735e-09  5.7406318004939696e-12  0.0  0.0  0.0  0.0  
Exp1  18713.521  1  0.6984973694211061  0.3015026304217345  5.5655123826527474e-14  1.5659912112644612e-10  5.045640926413364e-13  0.0  0.0  0.0  0.0  
Exp1  9052.61  1  0.015598885520571048  0.8181243200544991  0.16110511479417564  0.005169336899183503  2.342731570755467e-06  0.0  0.0  0.0  0.0  
Exp1  17644.65  1  0.5977597289938663  0.4022402700688649  1.8930644790063465e-12  9.332916283935464e-10  2.0841702201324324e-12  0.0  0.0  0.0  0.0  
Exp1  16751.951  1  0.503070340514883  0.49692965523092225  3.5254252968505545e-11  4.211924919725306e-09  7.0156379089683085e-12  0.0  0.0  0.0  0.0  
Exp1  6082.21  1  0.0001555800967108674  0.06024930194671375  0.5474583529307562  0.39149131465421  0.0006454503716092652  0.0  0.0  0.0  0.0  
Exp1  19962.51  1  0.792350297361455  0.20764970261834037  8.925726887972444e-16  2.0102600672355142e-11  1.010671530620551e-13  0.0  0.0  0.0  0.0  
Exp1  6173.06  1  0.000180938860898788  0.06555870057915476  0.596362129374472  0.3373838231397146  0.0005144080457598943  0.0  0.0  0.0  0.0  
Exp1  34138.27  1  0.9973679749133112  0.0026320250866887322  8.710497222276962e-35  5.25971474204281e-20  5.867891697216327e-20  0.0  0.0  0.0  0.0  
Exp1  32444.512  1  0.995791680136687  0.004208319863313049  1.0942458281474645e-32  4.043853619443112e-19  2.371364526992562e-19  0.0  0.0  0.0  0.0  
Exp1  22071.81  1  0.8945666738583385  0.105433326140958  8.611966110155565e-19  6.957814836167006e-13  7.626826410237098e-15  0.0  0.0  0.0  0.0  
Exp1  11374.42  1  0.06840717276501167  0.9309933178993527  0.0005415742890465842  5.7908404952919845e-05  2.6641636106790477e-08  0.0  0.0  0.0  0.0  
Exp1  14960.23  1  0.31049930770615863  0.6895005905147189  1.1245664999181623e-08  9.044566450256106e-08  8.779288708266452e-11  0.0  0.0  0.0  0.0  
Exp1  20014.65  1  0.7956855277841145  0.20431447219732193  7.512007778478588e-16  1.8468210072967614e-11  9.462084158625868e-14  0.0  0.0  0.0  0.0  
Exp1  20686.15  1  0.8346829104428449  0.16531708955087365  8.173182923829873e-17  6.2405204507876755e-12  4.0857857053374206e-14  0.0  0.0  0.0  0.0  
Exp1  10137.28  1  0.034712578250459994  0.9501291252208104  0.014513856711846294  0.000644165299224673  2.7451765867323256e-07  0.0  0.0  0.0  0.0  
Exp1  4751.06  1  3.864215984701331e-06  0.004139645565968922  0.007162217255999218  0.9803214599421413  0.008372813019906016  0.0  0.0  0.0  0.0  
Exp1  28011.031  1  0.9844456276126871  0.01555437238731292  5.742726368146031e-27  1.2228305339321155e-16  1.3057890530230458e-17  0.0  0.0  0.0  0.0  
Exp1  5059.95  1  1.136276344583148e-05  0.009545119660071481  0.03382360157938654  0.9515948740851664  0.005025041911929789  0.0  0.0  0.0  0.0  
Exp1  3115.76  1  4.802365828785508e-09  1.9660273565414586e-05  1.5597610213170113e-09  0.6129330569512605  0.3870472764130472  0.0  0.0  0.0  0.0  
Exp1  30771.291  1  0.9932015548936393  0.006798445106360699  1.4418651207372577e-30  3.2664533029041824e-18  1.009902929032376e-18  0.0  0.0  0.0  0.0  
Exp1  6528.56  1  0.00031404584195968393  0.08800917100745526  0.7270237938172297  0.1844392364840702  0.00021375284928520601  0.0  0.0  0.0  0.0  
Exp1  29922.041  1  0.9912728083886184  0.008727191611381652  1.78961653021195e-29  9.718197531494783e-18  2.1680035022209155e-18  0.0  0.0  0.0  0.0  
Exp1  20902.611  1  0.8457604605239694  0.15423953947158775  4.003194166006655e-17  4.411561544513459e-12  3.128094543699863e-14  0.0  0.0  0.0  0.0  
Exp1  3716.9502  1  7.560132914476801e-08  0.0001877871999107697  2.9139177367038384e-06  0.9231516871092637  0.07665753617175974  0.0  0.0  0.0  0.0  
Exp1  16210.011  1  0.4435083004401631  0.5564916887564347  2.0510665759643132e-10  1.0583437093982069e-08  1.4858344662775152e-11  0.0  0.0  0.0  0.0  
Exp1  9026.54  1  0.015206196939502651  0.8104748700496902  0.16890380988799086  0.005412661912265432  2.4612105506309754e-06  0.0  0.0  0.0  0.0  
Exp1  9669.601  1  0.025733208708247104  0.9280523029056829  0.04459409037473021  0.001619701385375915  6.966259639461269e-07  0.0  0.0  0.0  0.0  
Exp1  23821.66  1  0.9407114091862883  0.0592885908136628  2.948965571481237e-21  4.7897385633319756e-14  1.0192917535007041e-15  0.0  0.0  0.0  0.0  
Exp1  28342.041  1  0.9859493926612208  0.014050607338779083  2.0917404164425377e-27  7.822650782202354e-17  9.491876876531687e-18  0.0  0.0  0.0  0.0  
Exp1  13320.98  1  0.16918215121950317  0.8308144124072302  1.827434428599962e-06  1.6079063973943837e-06  1.032440531760438e-09  0.0  0.0  0.0  0.0  
Exp1  3750.1301  1  8.650581895860441e-08  0.00020904719698344048  4.058201818579725e-06  0.9294906010314609  0.07029620706391812  0.0  0.0  0.0  0.0  
Exp1  29747.451  1  0.9908080606908592  0.009191939309140728  3.01411763807688e-29  1.2191790321331922e-17  2.5430815719741804e-18  0.0  0.0  0.0  0.0  
Exp1  7271.16  1  0.001045124560767662  0.1742878331212055  0.7646907352861375  0.05993132332297464  4.49837089145737e-05  0.0  0.0  0.0  0.0  
Exp1  21952.521  1  0.8903598744619161  0.10964012553723687  1.2722671660554633e-18  8.382913147854438e-13  8.786561469743234e-15  0.0  0.0  0.0  0.0  
Exp1  32485.592  1  0.995840093511677  0.004159906488323033  9.719838008101898e-33  3.8453426543291666e-19  2.2905425454893106e-19  0.0  0.0  0.0  0.0  
Exp1  35836.77  1  0.9983303699464784  0.0016696300535216967  7.599254486391489e-37  7.29708797872201e-21  1.542722804662052e-20  0.0  0.0  0.0  0.0  
Exp1  23933.05  1  0.9428390680418804  0.05716093195807807  2.061474879196264e-21  4.0544677192021e-14  9.003372227553898e-16  0.0  0.0  0.0  0.0  
Exp1  22832.58  1  0.9179088272312008  0.08209117276858174  7.214887124245861e-20  2.1450273441699096e-13  3.1330851058352182e-15  0.0  0.0  0.0  0.0  
Exp1  54619.02  1  0.9999758426643457  2.415733565428423e-05  5.050457889108577e-57  8.123658718262275e-29  1.2575268726955982e-25  0.0  0.0  0.0  0.0  
Exp1  21383.72  1  0.8679810797105255  0.13201892028740525  8.218171439041304e-18  2.051865630081169e-12  1.73890516192562e-14  0.0  0.0  0.0  0.0  
Exp1  29075.16  1  0.9887561131703523  0.0112438868296478  2.2686868923741744e-28  2.94421693386875e-17  4.740068049838782e-18  0.0  0.0  0.0  0.0  
Exp1  4943.0303  1  7.614358335850333e-06  0.007009578469293902  0.01948817881902466  0.9674178327463671  0.006076795606978634  0.0  0.0  0.0  0.0  
Exp1  17121.67  1  0.5430825882652599  0.4569174094672024  1.053346319702604e-11  2.2527741966172692e-09  4.2299288991653236e-12  0.0  0.0  0.0  0.0  
Exp1  21194.121  1  0.8596060631024528  0.1403939368947535  1.5329008012566463e-17  2.7718146677194066e-12  2.1892802189753034e-14  0.0  0.0  0.0  0.0  
Exp1  17556.96  1  0.5887919367921891  0.41120806212140143  2.5257201259645927e-12  1.0815383879814756e-09  2.345315325328687e-12  0.0  0.0  0.0  0.0  
Exp1  18429.121  1  0.6733992941431972  0.3266007056046993  1.4249232247943377e-13  2.5122800334964065e-10  7.331749022434521e-13  0.0  0.0  0.0  0.0  
Exp1  24933.191  1  0.9587590869495181  0.04124091305047236  8.44392291691317e-23  9.260651937439626e-15  3.017346013007923e-16  0.0  0.0  0.0  0.0  
Exp1  13960.091  1  0.21831275469826716  0.7816864695486025  2.5765769287658824e-07  5.177093325432816e-07  3.8610491338612055e-10  0.0  0.0  0.0  0.0  
Exp1  17097.97  1  0.5405453790595462  0.459454618579906  1.138302433371721e-11  2.344795927078864e-09  4.3687252213610735e-12  0.0  0.0  0.0  0.0  
Exp1  5870.49  1  0.00010544278906203252  0.04775142976343865  0.4136421350672853  0.537422799738681  0.0010781926415328437  0.0  0.0  0.0  0.0  
Exp1  7644.83  1  0.0020179338549439294  0.2613964436861842  0.6991345824635198  0.037427106321973866  2.3933673378331542e-05  0.0  0.0  0.0  0.0  
Exp1  3560.53  1  3.9474518829490564e-08  0.00011164552128776327  5.539476668392774e-07  0.8832392727552059  0.11664848830132071  0.0  0.0  0.0  0.0  
Exp1  11601.94  1  0.07676170101971136  0.9229147012222579  0.00028596760656066154  3.7612368188211424e-05  1.7783281802949496e-08  0.0  0.0  0.0  0.0  
Exp1  31384.33  1  0.9943079456256609  0.005692054374339108  2.3815575969728724e-31  1.5059140040181342e-18  5.889345033863668e-19  0.0  0.0  0.0  0.0  
Exp1  22245.611  1  0.9004159269048493  0.09958407309461366  4.880645771998155e-19  5.308306688055695e-13  6.211719508394369e-15  0.0  0.0  0.0  0.0  
Exp1  6594.1304  1  0.00034716009810528686  0.0928430262877072  0.7413712824355396  0.1652555237920042  0.00018300738664365368  0.0  0.0  0.0  0.0  
Exp1  27990.49  1  0.9843468165644952  0.015653183435504696  6.115107477077442e-27  1.2573560705531654e-16  1.3320490350488117e-17  0.0  0.0  0.0  0.0  
Exp1  33776.45  1  0.997094276578543  0.0029057234214568874  2.424234483444179e-34  8.082866385338695e-20  7.863464679379603e-20  0.0  0.0  0.0  0.0  
Exp1  13720.721  1  0.19895541666612343  0.8010432539458593  5.389244193193994e-07  7.899076609340521e-07  5.559369612427519e-10  0.0  0.0  0.0  0.0  
Exp1  6357.1304  1  0.00024171557380051208  0.0766190529911984  0.6758680512519443  0.24694648423306403  0.0003246959499928171  0.0  0.0  0.0  0.0  
Exp1  16290.591  1  0.45238039211580244  0.5476195984874549  1.579844838946887e-10  9.225477737234696e-09  1.328035933818947e-11  0.0  0.0  0.0  0.0  
Exp1  20887.6  1  0.8450144757631781  0.15498552423227116  4.2062606654055756e-17  4.518759152462023e-12  3.1863993338149566e-14  0.0  0.0  0.0  0.0  
Exp1  5445.47  1  3.79650510844523e-05  0.023683783678929156  0.15014626786232052  0.8235140249164377  0.002617958491228231  0.0  0.0  0.0  0.0  
Exp1  20805.441  1  0.8408738569794584  0.15912614301535252  5.514644661692528e-17  5.1538332435737484e-12  3.525772217444376e-14  0.0  0.0  0.0  0.0  
Exp1  12745.86  1  0.13201039480053786  0.8679747710187009  1.0302152271824873e-05  4.529448296241159e-06  2.580193140217482e-09  0.0  0.0  0.0  0.0  
Exp1  41678.82  1  0.9996121618473595  0.0003878381526405581  1.3331321499066842e-43  1.3106204431891026e-23  2.373247550546067e-22  0.0  0.0  0.0  0.0  
Exp1  35108.39  1  0.9979742321799354  0.0020257678200645297  5.732674735300975e-36  1.6881592834424094e-20  2.7153333737239313e-20  0.0  0.0  0.0  0.0  
Exp1  20305.371  1  0.8134572716753167  0.18654272831309085  2.8733101789387415e-16  1.1526567157509642e-11  6.56424229251985e-14  0.0  0.0  0.0  0.0  
Exp1  34978.832  1  0.9979027501633667  0.0020972498366331927  8.228485366349192e-36  1.962304112497425e-20  3.006112122337835e-20  0.0  0.0  0.0  0.0  
Exp1  13392.08  1  0.17424144488951548  0.8257556656803277  1.4722667697617413e-06  1.4162395020293893e-06  9.238851957106228e-10  0.0  0.0  0.0  0.0  
Exp1  35636.11  1  0.9982394950662806  0.0017605049337193767  1.3235467940868496e-36  9.182918218097459e-21  1.8007691237339862e-20  0.0  0.0  0.0  0.0  
Exp1  17828.72  1  0.6162785343540349  0.3837214649581015  1.0328746107909425e-12  6.85202683632635e-10  1.6280728830176129e-12  0.0  0.0  0.0  0.0  
Exp1  6141.46  1  0.00017181933701352885  0.06370958402791115  0.5800508927290198  0.3555109327904313  0.0005567711156242203  0.0  0.0  0.0  0.0  
Exp1  13355.74  1  0.17164315862148996  0.8283536850157432  1.6442802259742552e-06  1.5111047413782779e-06  9.777994264047778e-10  0.0  0.0  0.0  0.0  
Exp1  10785.87  1  0.050170776569495375  0.9469440137905146  0.0027051662701300977  0.0001799648294472545  7.854041264200134e-08  0.0  0.0  0.0  0.0  
Exp1  25239.71  1  0.9626569056730431  0.037343094326950925  3.1947484573276115e-23  5.931671467318771e-15  2.1744540138066887e-16  0.0  0.0  0.0  0.0  
Exp1  26461.84  1  0.9747518683832299  0.025248131616768858  6.867481985472861e-25  1.0372905416006698e-15  6.09034159393029e-17  0.0  0.0  0.0  0.0  
Exp1  15274.65  1  0.34264139599223675  0.6573585472515466  4.1418521766047995e-09  5.255859182790506e-08  5.577263463031121e-11  0.0  0.0  0.0  0.0  
Exp1  6338.1704  1  0.00023475992274031406  0.07544105562302554  0.6688967310470013  0.25508710834642123  0.00034034506081159614  0.0  0.0  0.0  0.0  
Exp1  5933.69  1  0.0001192161311782366  0.05151376312061668  0.4557765533172208  0.4916621927122525  0.0009282747187318081  0.0  0.0  0.0  0.0  
Exp1  35024.652  1  0.9979283300196474  0.002071669980352618  7.240847704840167e-36  1.8605381502758383e-20  2.899779934523515e-20  0.0  0.0  0.0  0.0  
Exp1  9372.561  1  0.020655258620525915  0.8907157662781289  0.08575616302407452  0.0028715533155810706  1.2587616895262833e-06  0.0  0.0  0.0  0.0  
Exp1  6146.99  1  0.00017339180394465575  0.06403292896957918  0.5829612931264185  0.35228326895194007  0.0005491171481175922  0.0  0.0  0.0  0.0  
Exp1  32137.99  1  0.9954107631079094  0.004589236892090539  2.654443076977849e-32  5.895720776623138e-19  3.0757679765927613e-19  0.0  0.0  0.0  0.0  
Exp1  19263.361  1  0.7431402944312582  0.25685970550536164  9.024000353305537e-15  6.312412675771587e-11  2.469205367968318e-13  0.0  0.0  0.0  0.0  
Exp1  44501.492  1  0.999798293462603  0.00020170653739708499  1.0671375980062325e-46  7.756799165047131e-25  3.8449905757646433e-23  0.0  0.0  0.0  0.0  
Exp1  13430.79  1  0.17703941592617603  0.8229579528537017  1.3085606665475612e-06  1.321789639807316e-06  8.698160413687781e-10  0.0  0.0  0.0  0.0  
Exp1  13620.391  1  0.19117966351529944  0.8088186590523646  7.332041286478019e-07  9.435796294458607e-07  6.485779004113939e-10  0.0  0.0  0.0  0.0  
Exp1  38726.59  1  0.9992045002655854  0.0007954997344146543  3.0046328082653805e-40  2.936457693246161e-22  1.8148615172903016e-21  0.0  0.0  0.0  0.0  
Exp1  18229.25  1  0.654982132478872  0.34501786716932403  2.7571446282572866e-13  3.5057340363602687e-10  9.54919043932601e-13  0.0  0.0  0.0  0.0  
Exp1  4882.99  1  6.1741120155729e-06  0.00595870068763251  0.0144332632217136  0.9728948912753576  0.006706970703280731  0.0  0.0  0.0  0.0  
Exp1  7336.73  1  0.0011712722098079404  0.18677966599297374  0.7570208238931672  0.0549882104786793  4.002742537188827e-05  0.0  0.0  0.0  0.0  
Exp1  28681.74  1  0.987332938541262  0.012667061458737975  7.453104620668755e-28  4.963722217622192e-17  6.866444324206015e-18  0.0  0.0  0.0  0.0  
Exp1  15189.33  1  0.33380029567118463  0.6661996379459328  5.4345985377855e-09  6.088523617421651e-08  6.304789609277714e-11  0.0  0.0  0.0  0.0  
Exp1  42473.562  1  0.9996783718676293  0.00032162813237072394  1.7479765396415897e-44  5.832167006113202e-24  1.405182357462451e-22  0.0  0.0  0.0  0.0  
Exp1  20200.3  1  0.8071937814403469  0.19280621854591404  4.0662809433361085e-16  1.3663850911446224e-11  7.489028790396561e-14  0.0  0.0  0.0  0.0  
Exp1  3284.03  1  1.138543236760724e-08  4.052981271059243e-05  1.8284660113797916e-08  0.7500416650024504  0.2499177755147466  0.0  0.0  0.0  0.0  
Exp1  7061.02  1  0.0007310062549890391  0.1408622818997251  0.7782968674897704  0.08004304126225621  6.680309325909896e-05  0.0  0.0  0.0  0.0  
Exp1  30272.8  1  0.9921322831067637  0.007867716893236273  6.302343211428627e-30  6.178990478618097e-18  1.5775136480058133e-18  0.0  0.0  0.0  0.0  
Exp1  24354.121  1  0.9501996288546584  0.049800371145319336  5.3464847347365495e-22  2.167998904514309e-14  5.65620555487907e-16  0.0  0.0  0.0  0.0  
Exp1  86867.61  1  0.9999998724944519  1.275055480843254e-07  5.12096826512986e-84  1.2667524333170233e-38  2.460174566592664e-31  0.0  0.0  0.0  0.0  
Exp1  16605.8  1  0.4870635413070379  0.5129364532302659  5.6752719387574413e-11  5.397363240201667e-09  8.580245942023442e-12  0.0  0.0  0.0  0.0  
Exp1  11201.41  1  0.06256434731904946  0.9364800760266525  0.0008749372620016752  8.06029816441577e-05  3.641065226771543e-08  0.0  0.0  0.0  0.0  
Exp1  13530.33  1  0.18437236403985294  0.8156255621777764  9.658289175749637e-07  1.1072081261500987e-06  7.453269690758002e-10  0.0  0.0  0.0  0.0  
Exp1  11180.08  1  0.06187297111046974  0.9371151147303766  0.0009279057155779646  8.397059128052385e-05  3.785229524935407e-08  0.0  0.0  0.0  0.0  
Exp1  2479.81  1  4.254379217180697e-11  2.919130599081752e-07  2.410973737220964e-15  0.06571963106083696  0.934280076983557  0.0  0.0  0.0  0.0  
Exp1  10028.261  1  0.03248743272447795  0.9477045785617674  0.01900844160511378  0.0007992065117996897  3.405968411930667e-07  0.0  0.0  0.0  0.0  
Exp1  24842.34  1  0.9575242730688774  0.04247572693111157  1.127041754571602e-22  1.0574427846469626e-14  3.327215666421094e-16  0.0  0.0  0.0  0.0  
Exp1  16796.191  1  0.5078991661947366  0.49210082986056175  3.051724832363794e-11  3.907582620290145e-09  6.601833219588925e-12  0.0  0.0  0.0  0.0  
Exp1  13430.0  1  0.1769820084875181  0.8230153552753349  1.3117143202284254e-06  1.3236519407472921e-06  8.708861301252102e-10  0.0  0.0  0.0  0.0  
Exp1  7568.2  1  0.0017614379038023  0.24019313428877703  0.716929789386471  0.041088561209642056  2.7077211307669538e-05  0.0  0.0  0.0  0.0  
Exp1  32753.4  1  0.996141469788192  0.0038585302118080197  4.496249656211264e-33  2.7725423757046997e-19  1.828893738256913e-19  0.0  0.0  0.0  0.0  
Exp1  21988.07  1  0.8916304106457399  0.10836958935345868  1.132532553704693e-18  7.929660050162383e-13  8.423090685909057e-15  0.0  0.0  0.0  0.0  
Exp1  3906.55  1  1.6149494096218152e-07  0.00034294370424307473  1.7710411873922648e-05  0.9522743229668552  0.04736486142208683  0.0  0.0  0.0  0.0  
Exp1  22596.371  1  0.9112684556744016  0.08873154432528584  1.5553280129252984e-19  3.0843618706572646e-13  4.119881766426592e-15  0.0  0.0  0.0  0.0  
Exp1  33957.36  1  0.9972347549428738  0.002765245057126089  1.452269648484236e-34  6.517616377423353e-20  6.790270847194322e-20  0.0  0.0  0.0  0.0  
Exp1  8862.221  1  0.012811023322044273  0.7561539451671399  0.22385776235850496  0.007173930047114951  3.339105195838058e-06  0.0  0.0  0.0  0.0  
Exp1  21330.791  1  0.8656913440093726  0.13430865598837752  9.779719972636289e-18  2.231320302070143e-12  1.8541280491574368e-14  0.0  0.0  0.0  0.0  
Exp1  30070.56  1  0.9916483847449737  0.008351615255026274  1.1497052098401182e-29  8.019028579218489e-18  1.8941207764438552e-18  0.0  0.0  0.0  0.0  
Exp1  37633.23  1  0.9989518335463575  0.001048166453642524  5.6335624360750864e-39  9.698541955891666e-22  4.003708463398024e-21  0.0  0.0  0.0  0.0  
Exp1  21623.09  1  0.8778839072412484  0.12211609275733247  3.744741182372923e-18  1.405962238536751e-12  1.3027185843538842e-14  0.0  0.0  0.0  0.0  
Exp1  9925.561  1  0.030470441915906823  0.944142981237827  0.024407063629220217  0.000979095469161586  4.1774788431388033e-07  0.0  0.0  0.0  0.0  
Exp1  19868.5  1  0.7862210704545557  0.21377892952190117  1.2181273775567905e-15  2.3428180084525625e-11  1.138489039394736e-13  0.0  0.0  0.0  0.0  
Exp1  28485.031  1  0.9865504288740825  0.013449571125917423  1.3540010868156636e-27  6.456689128464681e-17  8.278907237446135e-18  0.0  0.0  0.0  0.0  
Exp1  39654.05  1  0.9993677796667693  0.0006322203332307094  2.5785645303889064e-41  1.0860203404523983e-22  9.430643271040542e-22  0.0  0.0  0.0  0.0  
Exp1  3166.32  1  6.298848300731262e-09  2.4727233668970016e-05  3.3894178359250026e-09  0.6588989399639956  0.34107632311406927  0.0  0.0  0.0  0.0  
Exp1  29583.92  1  0.990348746845442  0.009651253154557964  4.916747513716867e-29  1.5089052351684483e-17  2.9553680489751223e-18  0.0  0.0  0.0  0.0  
Exp1  20885.23  1  0.8448968716531126  0.15510312834231949  4.239118213910724e-17  4.535854150507488e-12  3.195668540115329e-14  0.0  0.0  0.0  0.0  
Exp1  1531.02  1  3.991765167623459e-16  5.032969525022039e-12  2.7030357121848763e-32  1.594701615340753e-05  0.9999840529788132  0.0  0.0  0.0  0.0  
Exp1  23642.33  1  0.9371143098716942  0.06288569012824198  5.253037674902591e-21  6.269752351544819e-14  1.2459629608393629e-15  0.0  0.0  0.0  0.0  
Exp1  17037.14  1  0.534012065082154  0.4659879323004626  1.3890128205728316e-11  2.598746631734315e-09  4.74669842165011e-12  0.0  0.0  0.0  0.0  
Exp1  26382.84  1  0.97411098977254  0.025889010227458972  8.786987653460937e-25  1.159254371262013e-15  6.602077650407585e-17  0.0  0.0  0.0  0.0  
Exp1  7877.0903  1  0.003037002867863763  0.33717393497861864  0.6314685383647323  0.028303865834262854  1.665795452234285e-05  0.0  0.0  0.0  0.0  
Exp1  21792.15  1  0.8844476975370683  0.11555230246184318  2.1511513120270607e-18  1.077758036113743e-12  1.0637709018463239e-14  0.0  0.0  0.0  0.0  
Exp1  4333.94  1  8.338151542496731e-07  0.0012483270524026415  0.000528982821597299  0.9800214966757657  0.0182003596350801  0.0  0.0  0.0  0.0  
Exp1  4790.56  1  4.450790520044365e-06  0.004620988595904019  0.008886563145318781  0.9786600816754538  0.00782791579280347  0.0  0.0  0.0  0.0  
Exp1  19863.76  1  0.7859080284976308  0.2140919714786436  1.2373815687069877e-15  2.3609900867353444e-11  1.145356384680621e-13  0.0  0.0  0.0  0.0  
Exp1  28627.23  1  0.9871210620862625  0.012878937913737423  8.79275100430671e-28  5.3383072574467107e-17  7.230935011070551e-18  0.0  0.0  0.0  0.0  
Exp1  23571.23  1  0.9356274750062863  0.06437252499364268  6.606049269759453e-21  6.978244616427932e-14  1.3496619579411675e-15  0.0  0.0  0.0  0.0  
Exp1  11013.391  1  0.05668242299514803  0.9417373912207655  0.001464386122239641  0.00011574827223462825  5.138961235890084e-08  0.0  0.0  0.0  0.0  
Exp1  36698.66  1  0.9986672110188477  0.0013327889811523017  7.125602104997848e-38  2.7469258699917156e-21  8.013385921334973e-21  0.0  0.0  0.0  0.0  
Exp1  16559.98  1  0.48203127661937617  0.5179687174714319  6.587739219263288e-11  5.834173866513861e-09  9.140699481680788e-12  0.0  0.0  0.0  0.0  
Exp1  31430.15  1  0.9943825148949881  0.0056174851050120175  2.0828603262035625e-31  1.4218322490221598e-18  5.65893189659838e-19  0.0  0.0  0.0  0.0  
Exp1  7331.2  1  0.0011600238604401586  0.1856840674072207  0.7577303595176498  0.05538513022013784  4.041899455141313e-05  0.0  0.0  0.0  0.0  
Exp1  15085.051  1  0.3231106452554214  0.6768892742089359  7.57017276150867e-09  7.28921915700148e-08  7.3278398911037e-11  0.0  0.0  0.0  0.0  
Exp1  8738.98  1  0.01111978204222451  0.7089566066063858  0.27114714038255583  0.008772304630878148  4.166337955721489e-06  0.0  0.0  0.0  0.0  
Exp1  28804.98  1  0.9877983491922318  0.012201650807768178  5.131441469902217e-28  4.212382765297533e-17  6.110785734538314e-18  0.0  0.0  0.0  0.0  
Exp1  37563.71  1  0.9989330885149091  0.0010669114850908226  6.796903999265047e-39  1.047274579548149e-21  4.21338447072578e-21  0.0  0.0  0.0  0.0  
Exp1  3449.1401  1  2.4369181767947833e-08  7.561337171426978e-05  1.5204284135661957e-07  0.8413537522954659  0.15857045792079674  0.0  0.0  0.0  0.0  
Exp1  27407.47  1  0.9812459255736713  0.018754074426328513  3.6617833931904146e-26  2.78641067791519e-16  2.3569000470829768e-17  0.0  0.0  0.0  0.0  
Exp1  15908.23  1  0.41041164915964345  0.5895883325569703  5.436138684934945e-10  1.7717097577369378e-08  2.2674827665742007e-11  0.0  0.0  0.0  0.0  
Exp1  28959.82  1  0.9883574287140716  0.011642571285928452  3.2132392932610135e-28  3.429719074294611e-17  5.2815406197433025e-18  0.0  0.0  0.0  0.0  
Exp1  18554.73  1  0.6846483301908145  0.31535166960462135  9.408272696924173e-14  2.0384861446568603e-10  6.214151903645541e-13  0.0  0.0  0.0  0.0  
Exp1  10727.41  1  0.04859795730129862  0.9480387549433168  0.0031615060953895896  0.00020169396273097992  8.769726398629559e-08  0.0  0.0  0.0  0.0  
Exp1  26816.55  1  0.9774299640589074  0.022570035941091898  2.2775063719025947e-25  6.313195270918298e-16  4.2506306983866594e-17  0.0  0.0  0.0  0.0  
Exp1  11410.761  1  0.06968948293462614  0.9297671198937206  0.0004893348133822596  5.403739494005105e-05  2.4963330842833453e-08  0.0  0.0  0.0  0.0  
Exp1  7358.85  1  0.0012174280210411914  0.1912399423035927  0.7540683413319692  0.05343578140915544  3.8506934241402176e-05  0.0  0.0  0.0  0.0  
Exp1  25757.951  1  0.9683966988582859  0.03160330114171091  6.2265505314637245e-24  2.8139909280572928e-15  1.2594094259164967e-16  0.0  0.0  0.0  0.0  
Exp1  9179.01  1  0.017545885282987533  0.8514079967027559  0.12692663230829793  0.004117647057679509  1.8386482791374378e-06  0.0  0.0  0.0  0.0  
Exp1  26725.701  1  0.9767739106004977  0.023226089399501583  3.020157706911916e-25  7.166535037798357e-16  4.658873995522257e-17  0.0  0.0  0.0  0.0  
Exp1  10650.78  1  0.046595240044036736  0.9492968172501793  0.003873564080063738  0.0002342772102756833  1.0141544457480447e-07  0.0  0.0  0.0  0.0  
Exp1  40341.35  1  0.9994654475621871  0.0005345524378128776  4.255314583783202e-42  5.2527954868384335e-23  5.860491113499005e-22  0.0  0.0  0.0  0.0  
Exp1  7662.2104  1  0.0020811000428524367  0.2664653250828118  0.6947822553971393  0.03664803889547363  2.3280581722672265e-05  0.0  0.0  0.0  0.0  
Exp1  14205.78  1  0.23933281715854973  0.7606667260799385  1.2021746728815592e-07  3.362772976325408e-07  2.667469748822092e-10  0.0  0.0  0.0  0.0  
Exp1  29731.65  1  0.9907647022240201  0.009235297775979937  3.1599569055732577e-29  1.2445206260460049e-17  2.5801950686085307e-18  0.0  0.0  0.0  0.0  
Exp1  12916.5  1  0.1423476110576634  0.8576428723091316  6.189352987867216e-06  3.325320622463008e-06  1.959594662257863e-09  0.0  0.0  0.0  0.0  
Exp1  11865.801  1  0.08746960983285436  0.912372501400616  0.0001349693042828589  2.2908233584981647e-05  1.1228662052370726e-08  0.0  0.0  0.0  0.0  
Exp1  13671.74  1  0.19513432113239484  0.8048641904065179  6.263877350524305e-07  8.614740324855273e-07  5.993196138129854e-10  0.0  0.0  0.0  0.0  
Exp1  21831.65  1  0.8859320077185674  0.11406799228040924  1.8899753805103042e-18  1.0129858500623695e-12  1.0147378860108118e-14  0.0  0.0  0.0  0.0  
Exp1  18569.74  1  0.6859750303742999  0.3140249694261747  8.95296038244371e-14  1.988266862740541e-10  6.092792684092337e-13  0.0  0.0  0.0  0.0  
Exp1  11826.301  1  0.08579423244105554  0.9140299658598279  0.00015112408741650547  2.4665590163372915e-05  1.2021536916488085e-08  0.0  0.0  0.0  0.0  
Exp1  31176.56  1  0.9939562694176811  0.0060437305823189446  4.37730336994271e-31  1.955499492797836e-18  7.06251296564443e-19  0.0  0.0  0.0  0.0  
Exp1  42846.44  1  0.999705161881738  0.00029483811826202746  6.782858128553226e-45  4.003891617605507e-24  1.1024014473048709e-22  0.0  0.0  0.0  0.0  
Exp1  5474.7  1  4.119996358056027e-05  0.025135339531584307  0.1644827805369594  0.8078602338232143  0.0024804461446615903  0.0  0.0  0.0  0.0  
Exp1  29308.21  1  0.9895179179894444  0.010482082010555623  1.1246780501865992e-28  2.165554053752853e-17  3.814103088410811e-18  0.0  0.0  0.0  0.0  
Exp1  25696.33  1  0.9677655661569279  0.03223443384306886  7.558772626413743e-24  3.0733642258778163e-15  1.3432191968581576e-16  0.0  0.0  0.0  0.0  
Exp1  21247.05  1  0.8619927461657365  0.13800725383169477  1.287956075911461e-17  2.5482935477609193e-12  2.0526595262664573e-14  0.0  0.0  0.0  0.0  
Exp1  16141.28  1  0.43594824242643126  0.5640517454014723  2.5619127047011946e-10  1.1899550342403405e-08  1.6354758151457672e-11  0.0  0.0  0.0  0.0  
Exp1  35719.062  1  0.998277694305903  0.0017223056940971176  1.0520521360422186e-36  8.349449341603287e-21  1.689053219886177e-20  0.0  0.0  0.0  0.0  
Exp1  24766.5  1  0.9564641306181886  0.043535869381799215  1.434549678972236e-22  1.181539963340312e-14  3.610959931857426e-16  0.0  0.0  0.0  0.0  
Exp1  12110.7  1  0.09845135659722412  0.9014674848453142  6.66305889245206e-05  1.4520580026749338e-05  7.388510483776622e-09  0.0  0.0  0.0  0.0  
Exp1  31279.262  1  0.9941329216087306  0.005867078391269429  3.239308405028188e-31  1.7183494802052934e-18  6.455082160206402e-19  0.0  0.0  0.0  0.0  
Exp1  46685.84  1  0.9998759063138579  0.0001240936861420072  5.0188893803484814e-49  9.505352731137055e-26  1.0126993170340043e-23  0.0  0.0  0.0  0.0  
Exp1  23611.521  1  0.9364745412328955  0.06352545876703758  5.80121553701947e-21  6.56724186873266e-14  1.2898392701852224e-15  0.0  0.0  0.0  0.0  
Exp1  4021.1  1  2.527407581665907e-07  0.000488434149043078  4.787582980346599e-05  0.963451331180245  0.036012106100150265  0.0  0.0  0.0  0.0  
Exp1  27370.34  1  0.9810275022698629  0.018972497730136765  4.1057984724013967e-26  2.9323716427672857e-16  2.4450491626716565e-17  0.0  0.0  0.0  0.0  
Exp1  33199.75  1  0.9965929772900876  0.0034070227099124027  1.2515055467655745e-33  1.614014624247984e-19  1.26165361109808e-19  0.0  0.0  0.0  0.0  
Exp1  44109.652  1  0.9997795287951583  0.00022047120484172328  2.831469904445354e-46  1.1394171159060874e-24  4.9171527604593953e-23  0.0  0.0  0.0  0.0  
Exp1  19490.88  1  0.7600812284886829  0.23991877146769205  4.249669789531636e-15  4.3436729803393515e-11  1.8427756729609697e-13  0.0  0.0  0.0  0.0  
Exp1  5596.3604  1  5.687098630724361e-05  0.03163509130271564  0.23223945330229334  0.7341081961302001  0.001960388278483717  0.0  0.0  0.0  0.0  
Exp1  33578.16  1  0.996931467392282  0.0030685326077179802  4.256723812096579e-34  1.0242935096301144e-19  9.243454418278554e-20  0.0  0.0  0.0  0.0  
Exp1  11794.7  1  0.08447240373747611  0.9153360086241843  0.00016540461125614736  2.617032912105677e-05  1.2697962246875642e-08  0.0  0.0  0.0  0.0  
Exp1  15401.841  1  0.35597019456792095  0.6440297604020788  2.760264853482675e-09  4.2223250154789336e-08  4.648534148626596e-11  0.0  0.0  0.0  0.0  
Exp1  42114.902  1  0.9996501306759541  0.0003498693240458938  4.36192969479671e-44  8.39313506896876e-24  1.7780301184392028e-22  0.0  0.0  0.0  0.0  
Exp1  11974.03  1  0.09219506263360211  0.9076873070723798  9.890234261099896e-05  1.8718627676140124e-05  9.323730937723338e-09  0.0  0.0  0.0  0.0  
Exp1  4479.3003  1  1.4337743859524378e-06  0.0019087238074737287  0.001408001915310921  0.9830100034710988  0.013671837031730557  0.0  0.0  0.0  0.0  
Exp1  12842.24  1  0.13777822113589508  0.8622102446120861  7.728781253974484e-06  3.8032627350473408e-06  2.2080299339601662e-09  0.0  0.0  0.0  0.0  
Exp1  39675.383  1  0.9993710809417848  0.000628919058215164  2.4378720922583573e-41  1.0616838510221263e-22  9.291418224845777e-22  0.0  0.0  0.0  0.0  
Exp1  14759.57  1  0.2906806474242806  0.7093192032029572  2.120158471838876e-08  1.2805358010227608e-07  1.175975418995832e-10  0.0  0.0  0.0  0.0  
Exp1  20637.96  1  0.8321212855345096  0.16787871445870414  9.581620529435308e-17  6.742762502415526e-12  4.3371278052207515e-14  0.0  0.0  0.0  0.0  
Exp1  10548.87  1  0.044031179638585556  0.9506187968902772  0.005063828768142197  0.0002860714930587872  1.2320993642626802e-07  0.0  0.0  0.0  0.0  
Exp1  1734.8401  1  7.949834551295958e-15  9.11676520290961e-11  2.1881148180268956e-27  0.00017773460462275857  0.9998222653042017  0.0  0.0  0.0  0.0  
Exp1  21109.59  1  0.8557141467936149  0.14428585320319004  2.0245869909111918e-17  3.170803793426429e-12  2.4271514734495763e-14  0.0  0.0  0.0  0.0  
Exp1  16048.851  1  0.42579884571943144  0.5742011399838142  3.453704185121973e-10  1.3932771295326967e-08  1.8612687858777317e-11  0.0  0.0  0.0  0.0  
Exp1  30299.66  1  0.9921942788433901  0.007805721156610048  5.819277768708616e-30  5.969214343459164e-18  1.539776092211121e-18  0.0  0.0  0.0  0.0  
Exp1  14076.221  1  0.22810563843420992  0.7718937593454911  1.7981133848016628e-07  4.220849475952321e-07  3.2401284119339046e-10  0.0  0.0  0.0  0.0  
Exp1  39346.742  1  0.9993180661855687  0.0006819338144313236  5.799135431211052e-41  1.5071472179364811e-22  1.1695776024832615e-21  0.0  0.0  0.0  0.0  
Exp1  4433.48  1  1.209572075292514e-06  0.0016708276135048272  0.0010431001889261446  0.9823521214009446  0.014932741224549018  0.0  0.0  0.0  0.0  
Exp1  37471.28  1  0.9989076056882902  0.0010923943117097901  8.726164834810357e-39  1.160052221141466e-21  4.509909871413017e-21  0.0  0.0  0.0  0.0  
Exp1  14024.87  1  0.22374322572664826  0.7762561011324635  2.108437977451893e-07  4.6194699892986556e-07  3.5009165131108446e-10  0.0  0.0  0.0  0.0  
Exp1  12594.971  1  0.1233456336805242  0.8766322795583321  1.6122664644858155e-05  5.960797257256079e-06  3.299241467785604e-09  0.0  0.0  0.0  0.0  
Exp1  9246.95  1  0.018620210241400703  0.8667510242364785  0.11099342908194607  0.0036337252842556815  1.6111559190295085e-06  0.0  0.0  0.0  0.0  
Exp1  27828.541  1  0.9835442110904893  0.01645578890951053  1.0040007840217107e-26  1.5666675196750393e-16  1.559135795991624e-17  0.0  0.0  0.0  0.0  
Exp1  12791.681  1  0.134729886869563  0.8652569551642468  8.987488081489364e-06  4.16808238349891e-06  2.3957250946668387e-09  0.0  0.0  0.0  0.0  
Exp1  13275.95  1  0.16603129074014641  0.8339648705303236  2.0949278048777727e-06  1.7426937778124071e-06  1.1079473109466004e-09  0.0  0.0  0.0  0.0  
Exp1  18382.51  1  0.6691603934503535  0.3308396062771918  1.6621402582346255e-13  2.7150887711088844e-10  7.796844235421204e-13  0.0  0.0  0.0  0.0  
Exp1  21337.111  1  0.8659666134659951  0.1340333865317774  9.57870192271974e-18  2.2090892056180736e-12  1.8399718925819896e-14  0.0  0.0  0.0  0.0  
Exp1  11427.351  1  0.0702813558284218  0.9291991030410939  0.0004671578644363267  5.23590317765454e-05  2.423427145438206e-08  0.0  0.0  0.0  0.0  
Exp1  12474.891  1  0.11676461431075474  0.8832049756630698  2.2982543004492415e-05  7.423463990358054e-06  4.019180595059975e-09  0.0  0.0  0.0  0.0  
Exp1  9511.601  1  0.022983102457223594  0.9112267524253114  0.06358784553829887  0.0022013444599208237  9.55119245300359e-07  0.0  0.0  0.0  0.0  
Exp1  13061.86  1  0.15161169477551348  0.8483817448757692  4.0000985441864e-06  2.5586964494577356e-06  1.553723593348523e-09  0.0  0.0  0.0  0.0  
Exp1  22628.76  1  0.9122096744532849  0.08779032554641761  1.3996992321098313e-19  2.934170201642837e-13  3.9675503353493655e-15  0.0  0.0  0.0  0.0  
Exp1  16706.13  1  0.4980609382217942  0.5019390571775507  4.0932768422187746e-11  4.552250393291089e-09  7.472055841558393e-12  0.0  0.0  0.0  0.0  
Exp1  33441.492  1  0.9968135679647212  0.0031864320352786896  6.2801456975213605e-34  1.206619217265997e-19  1.0338661447837154e-19  0.0  0.0  0.0  0.0  
Exp1  7796.5103  1  0.0026381000379215886  0.30891326845933165  0.6572487539798386  0.031181015590667018  1.886193224132123e-05  0.0  0.0  0.0  0.0  
Exp1  4596.22  1  2.2047450556084774e-06  0.0026721645386303177  0.0029247420795881045  0.9834007912902787  0.011000097346447245  0.0  0.0  0.0  0.0  
Exp1  14157.591  1  0.23512052285774993  0.7648789712846583  1.3965773763880884e-07  3.659131366322929e-07  2.8671747503490923e-10  0.0  0.0  0.0  0.0  
Exp1  15343.381  1  0.3498230626090867  0.6501768873221109  3.326657773601652e-09  4.6691605109071435e-08  5.0539680621375676e-11  0.0  0.0  0.0  0.0  
Exp1  21623.09  1  0.8778839072412484  0.12211609275733247  3.744741182372923e-18  1.405962238536751e-12  1.3027185843538842e-14  0.0  0.0  0.0  0.0  
Exp1  17195.93  1  0.5510051461520459  0.4489948518486229  8.259348025812708e-12  1.9872485646041737e-09  3.823336455670429e-12  0.0  0.0  0.0  0.0  
Exp1  35806.75  1  0.9983170994785505  0.0016829005214494578  8.256303133973377e-37  7.551985654132992e-21  1.5787564900311665e-20  0.0  0.0  0.0  0.0  
Exp1  16288.221  1  0.4521195099650078  0.5478804805996871  1.5920210462077768e-10  9.262778902894552e-09  1.332421612205881e-11  0.0  0.0  0.0  0.0  
Exp1  4969.1  1  8.333313175800849e-06  0.00751603337517112  0.02212190257265905  0.9645300296941821  0.005823701044811865  0.0  0.0  0.0  0.0  
Exp1  50007.793  1  0.9999388791164667  6.112088353329425e-05  1.855315370842156e-52  4.462981834664007e-27  1.4867927870244747e-24  0.0  0.0  0.0  0.0  
Exp1  18820.96  1  0.7076277757857985  0.29237222408267105  3.9010718626330125e-14  1.3105287990309296e-10  4.384493898293427e-13  0.0  0.0  0.0  0.0  
Exp1  18279.81  1  0.6596999878850244  0.34030001179164004  2.333273003946391e-13  3.222091114201392e-10  8.930616549554333e-13  0.0  0.0  0.0  0.0  
Exp1  14625.2705  1  0.27775629885127573  0.7222435069425747  3.2360135323507406e-08  1.617028251582927e-07  1.4318909031461355e-10  0.0  0.0  0.0  0.0  
Exp1  17258.34  1  0.5576280629531104  0.4423719352480807  6.731424243630912e-12  1.7885648437097958e-09  3.5124836908552636e-12  0.0  0.0  0.0  0.0  
Exp1  31522.58  1  0.9945297986317974  0.005470201368202707  1.5897987887704011e-31  1.2664342884345194e-18  5.22200305473372e-19  0.0  0.0  0.0  0.0  
Exp1  31492.56  1  0.9944824081463264  0.005517591853673633  1.7355635541873753e-31  1.3149271047032326e-18  5.359989126341368e-19  0.0  0.0  0.0  0.0  
Exp1  26371.781  1  0.9740199509576682  0.02598004904233076  9.095514321505946e-25  1.1774482621271372e-15  6.677151202721822e-17  0.0  0.0  0.0  0.0  
Exp1  14740.61  1  0.28883849494644004  0.7111613500861226  2.2507820219579955e-08  1.3233871168996105e-07  1.209054382229573e-10  0.0  0.0  0.0  0.0  
Exp1  10505.42  1  0.04297139652264195  0.9510449041367064  0.00567201225882463  0.0003115531486665078  1.3393316046718656e-07  0.0  0.0  0.0  0.0  
Exp1  12646.32  1  0.12624506167035454  0.8737356599924535  1.3847159550703303e-05  5.4281440432075e-06  3.0335979058502275e-09  0.0  0.0  0.0  0.0  
Exp1  17830.3  1  0.6164355419502657  0.3835644573636918  1.0275161152650352e-12  6.833903446604419e-10  1.6246345400933115e-12  0.0  0.0  0.0  0.0  
Exp1  32695.73  1  0.9960786048885927  0.00392139511140731  5.30702650397016e-33  2.974411464316904e-19  1.919440042877216e-19  0.0  0.0  0.0  0.0  
Exp1  24016.791  1  0.9443871040431514  0.055612895956811986  1.5754283347554336e-21  3.578039972712948e-14  8.203942682226716e-16  0.0  0.0  0.0  0.0  
Exp1  3518.6602  1  3.300448778349791e-08  9.665300414828515e-05  3.4471149818264646e-07  0.8690504754547757  0.1308524938250901  0.0  0.0  0.0  0.0  
Exp1  32070.842  1  0.9953224836541988  0.004677516345801175  3.224685429634241e-32  6.405469938519594e-19  3.257117345546478e-19  0.0  0.0  0.0  0.0  
Exp1  7577.68  1  0.0017913136318746894  0.2427169858858336  0.7148507798800867  0.040614257353233284  2.6663248971709814e-05  0.0  0.0  0.0  0.0  
Exp1  14297.42  1  0.24746135432370278  0.75253826864888  9.03551969439548e-08  2.864395938423103e-07  2.326263182621694e-10  0.0  0.0  0.0  0.0  
Exp1  7019.1504  1  0.0006818586760376587  0.13526030882815965  0.7789633117734331  0.08502193862747255  7.258209489709464e-05  0.0  0.0  0.0  0.0  
Exp1  25243.66  1  0.9627046069406934  0.03729539305930057  3.155010687499417e-23  5.8978060084860775e-15  2.1653316609842485e-16  0.0  0.0  0.0  0.0  
Exp1  6893.54  1  0.0005553113336050273  0.12022955469863182  0.7766472175633684  0.1024740000818559  9.39163225388209e-05  0.0  0.0  0.0  0.0  
Exp1  17624.9  1  0.5957481419377705  0.4042518570932854  2.0200929909158765e-12  9.647837324409307e-10  2.140270766916351e-12  0.0  0.0  0.0  0.0  
Exp1  8843.26  1  0.012544430976098047  0.7492312398605294  0.23081709925965596  0.007403773625973227  3.4562777433121068e-06  0.0  0.0  0.0  0.0  
Exp1  15307.83  1  0.3461023903663808  0.6538975562157252  3.726094493360204e-09  4.9638619290060874e-08  5.3180245293723974e-11  0.0  0.0  0.0  0.0  
Exp1  18106.8  1  0.6433954828151615  0.35660451675316  4.130054391095046e-13  4.301420643165449e-10  1.123465848399177e-12  0.0  0.0  0.0  0.0  
Exp1  17067.951  1  0.5373240427058225  0.4626759548102075  1.2558393457030478e-11  2.466860400855818e-09  4.551296491816891e-12  0.0  0.0  0.0  0.0  
Exp1  9644.32  1  0.025285105751483232  0.9257677861687837  0.04724472614603358  0.0017016491835595347  7.327501399285324e-07  0.0  0.0  0.0  0.0  
Exp1  11055.261  1  0.05795160013045228  0.9406351072863836  0.0013064822881743848  0.0001067627230627553  4.75719267951438e-08  0.0  0.0  0.0  0.0  
Exp1  30318.621  1  0.9922376995303008  0.007762300469699113  5.5010370260133155e-30  5.825599391052161e-18  1.5137167063838877e-18  0.0  0.0  0.0  0.0  
Exp1  15002.891  1  0.3147856894276549  0.6852142166526058  9.824210768013862e-09  8.40130010771285e-08  8.252754180880719e-11  0.0  0.0  0.0  0.0  
Exp1  5420.98  1  3.540721322159779e-05  0.02250516000515873  0.13875829628838224  0.83596400867836  0.0027371278148774925  0.0  0.0  0.0  0.0  
Exp1  26194.82  1  0.972515848883543  0.027484151116455413  1.5812972734370739e-24  1.5116338615053698e-15  8.006574328923412e-17  0.0  0.0  0.0  0.0  
Exp1  21691.031  1  0.8805635308852695  0.11943646911345512  2.996630323067601e-18  1.2633540991010891e-12  1.2006759447733062e-14  0.0  0.0  0.0  0.0  
Exp1  22612.17  1  0.9117290638553426  0.08827093614435227  1.47731697319439e-19  3.010109612631214e-13  4.044798035802218e-15  0.0  0.0  0.0  0.0  
Exp1  30351.8  1  0.9923131073807305  0.007686892619269404  4.985313281695412e-30  5.582544358025191e-18  1.4691803258242084e-18  0.0  0.0  0.0  0.0  
Exp1  22706.97  1  0.9144418390480499  0.08555816095168639  1.0852383629817352e-19  2.6013546781802973e-13  3.623139675405664e-15  0.0  0.0  0.0  0.0  
Exp1  18802.791  1  0.7060974793619869  0.2939025205024655  4.142702192252756e-14  1.3505723541865382e-10  4.4897538644947207e-13  0.0  0.0  0.0  0.0  
Exp1  16757.48  1  0.5036740281664939  0.49632596761927855  3.46246312597839e-11  4.172640343026342e-09  6.9625345617187506e-12  0.0  0.0  0.0  0.0  
Exp1  33232.14  1  0.9966234577699696  0.0033765422300303465  1.1409262826812668e-33  1.5521875687465084e-19  1.228344043104936e-19  0.0  0.0  0.0  0.0  
Exp1  38382.152  1  0.9991328049437566  0.0008671950562434461  7.532232491019826e-40  4.267079426225659e-22  2.3231435512466883e-21  0.0  0.0  0.0  0.0  
Exp1  12301.091  1  0.10772081563837593  0.8922306889878711  3.827551483230806e-05  1.0214495040263103e-05  5.363880391293836e-09  0.0  0.0  0.0  0.0  
Exp1  32861.633  1  0.9962565597983377  0.003743440201662228  3.295056529148755e-33  2.43048416477478e-19  1.6706873814044277e-19  0.0  0.0  0.0  0.0  
Exp1  9999.03  1  0.03190595829040114  0.9468282678456611  0.020418654266726836  0.0008467586566470285  3.6094056375864885e-07  0.0  0.0  0.0  0.0  
Exp1  23634.43  1  0.9369510225167433  0.06304897748319196  5.388327663977655e-21  6.34464246781945e-14  1.2570558308592134e-15  0.0  0.0  0.0  0.0  
Exp1  19746.05  1  0.7780128913680757  0.22198710860318085  1.8265479944845354e-15  2.8608637032759425e-11  1.3301560287557968e-13  0.0  0.0  0.0  0.0  
Exp1  27593.121  1  0.9822986046741558  0.01770139532584402  2.0680352227583e-26  2.1601560846385814e-16  1.9629700122279785e-17  0.0  0.0  0.0  0.0  
Exp1  29357.98  1  0.9896733754987164  0.01032662450128359  9.684109623219748e-29  2.028474302484082e-17  3.6418500341401254e-18  0.0  0.0  0.0  0.0  
Exp1  16773.281  1  0.5053995528258592  0.4946004430721159  3.288535819190628e-11  4.062326343614976e-09  6.8129317142469456e-12  0.0  0.0  0.0  0.0  
Exp1  16246.351  1  0.44750881619375804  0.5524911736620506  1.8233430380767436e-10  9.947732837655506e-09  1.4124273625515908e-11  0.0  0.0  0.0  0.0  
Exp1  27367.97  1  0.9810134701174935  0.018986529882506202  4.1359079147393255e-26  2.9419475787141823e-16  2.4507896998935474e-17  0.0  0.0  0.0  0.0  
Exp1  11753.62  1  0.0827788394309915  0.9170069180386485  0.00018596167760179762  2.8267215624524955e-05  1.3637133780928391e-08  0.0  0.0  0.0  0.0  
Exp1  47881.902  1  0.9999042282712479  9.577172875203094e-05  2.820262831461822e-50  3.104035076424831e-26  5.001747911072417e-24  0.0  0.0  0.0  0.0  
Exp1  15606.45  1  0.3777362278162434  0.6222637410052024  1.4341033552049795e-09  2.970971660412483e-08  3.473411145662485e-11  0.0  0.0  0.0  0.0  
Exp1  18116.281  1  0.6443007006379151  0.35569929893719704  4.002856114068007e-13  4.233780950634319e-10  1.1093936430594919e-12  0.0  0.0  0.0  0.0  
Exp1  4321.3003  1  7.951325890134179e-07  0.001202678503218605  0.00048393835700150887  0.9796371838334088  0.018675404173782183  0.0  0.0  0.0  0.0  
Exp1  19951.451  1  0.7916372620960144  0.20836273788341478  9.25813015085303e-16  2.046751483796834e-11  1.0249073868843112e-13  0.0  0.0  0.0  0.0  
Exp1  12971.801  1  0.14582199939295235  0.8541697457014641  5.243711204552128e-06  3.0094008185149593e-06  1.7935605453248384e-09  0.0  0.0  0.0  0.0  
Exp1  6948.8403  1  0.0006074417883088814  0.12653632226386533  0.7784836252790927  0.09428890359396884  8.370707476424803e-05  0.0  0.0  0.0  0.0  
Exp1  23375.31  1  0.9313429168351479  0.06865708316475645  1.2433334148493283e-20  9.381564503840608e-14  1.683982078915235e-15  0.0  0.0  0.0  0.0  
Exp1  28503.201  1  0.9866248474164777  0.013375152583522197  1.2812480664930042e-27  6.301376364499283e-17  8.136630607658376e-18  0.0  0.0  0.0  0.0  
Exp1  7336.73  1  0.0011712722098079404  0.18677966599297374  0.7570208238931672  0.0549882104786793  4.002742537188827e-05  0.0  0.0  0.0  0.0  
Exp1  18083.89  1  0.6412032371736743  0.3587967623777872  4.4542336812169944e-13  4.469347245834375e-10  1.1582161299360223e-12  0.0  0.0  0.0  0.0  
Exp1  32785.0  1  0.9961754613768433  0.0038245386231566857  4.105975497792924e-33  2.667886228834071e-19  1.7811592221454693e-19  0.0  0.0  0.0  0.0  
Exp1  18606.08  1  0.6891729096375633  0.31082709017460225  7.939348303201992e-14  1.8717416710248703e-10  5.808776041187696e-13  0.0  0.0  0.0  0.0  
Exp1  24512.121  1  0.9527030939096157  0.04729690609036662  3.2274429403901685e-22  1.7169434264913198e-14  4.759138628648495e-16  0.0  0.0  0.0  0.0  
Exp1  6722.9004  1  0.00042362328792338206  0.10340428436569034  0.7621905204835175  0.13384542483474607  0.00013614702812264826  0.0  0.0  0.0  0.0  
Exp1  26698.05  1  0.9765702655153988  0.023429734484600426  3.2912560483808534e-25  7.448873665145664e-16  4.791004851235348e-17  0.0  0.0  0.0  0.0  
Exp1  22848.38  1  0.9183347152620369  0.08166528473775078  6.854125707118594e-20  2.0937153125009802e-13  3.076491375159613e-15  0.0  0.0  0.0  0.0  
Exp1  16260.57  1  0.44907382590528866  0.5509261641970514  1.7412904368852846e-10  9.709683467279632e-09  1.3847332261590179e-11  0.0  0.0  0.0  0.0  
Exp1  3665.6  1  6.125274362771605e-08  0.00015876506622269972  1.721058747563837e-06  0.9120253523453591  0.08781410027692715  0.0  0.0  0.0  0.0  
Exp1  25034.31  1  0.9600897975955978  0.039910202404394  6.125200225283286e-23  7.992041617660637e-15  2.7072122429814884e-16  0.0  0.0  0.0  0.0  
Exp1  6348.44  1  0.00023850438056795392  0.07607747860325793  0.6727061278226507  0.25064611561409145  0.00033177357943203783  0.0  0.0  0.0  0.0  
Exp1  21033.75  1  0.8521375754185769  0.14786242457781837  2.598881875496486e-17  3.57811966118617e-12  2.6631058260909586e-14  0.0  0.0  0.0  0.0  
Exp1  7677.22  1  0.0021371902664062323  0.2709191908808239  0.6909311809077996  0.035989704809174475  2.2733135795824652e-05  0.0  0.0  0.0  0.0  
Exp1  33690.34  1  0.9970247518254758  0.002975248174524336  3.094996129429913e-34  8.957253185900812e-20  8.434428100324659e-20  0.0  0.0  0.0  0.0  
Exp1  15372.61  1  0.3528920516995192  0.6471079008206257  3.0303570582368534e-09  4.440102864438499e-08  4.846932271843124e-11  0.0  0.0  0.0  0.0  
Exp1  19265.73  1  0.7433212974831145  0.25667870245375196  8.953532821283294e-15  6.287853508847916e-11  2.46167155557014e-13  0.0  0.0  0.0  0.0  
Exp1  31256.352  1  0.9940940129369653  0.0059059870630346805  3.464136708750649e-31  1.7685648542185753e-18  6.585686812064901e-19  0.0  0.0  0.0  0.0  
Exp1  31194.73  1  0.9939879552442077  0.006012044755792229  4.149962531202615e-31  1.9112079157548794e-18  6.950810678474174e-19  0.0  0.0  0.0  0.0  
Exp1  39083.67  1  0.9992721696356581  0.0007278303643418367  1.163500161005304e-40  1.9981767188009754e-22  1.4080631487571418e-21  0.0  0.0  0.0  0.0  
Exp1  11908.46  1  0.08930854320220948  0.9105508682102967  0.00011942506707440746  2.1153087074333162e-05  1.0433345073050772e-08  0.0  0.0  0.0  0.0  
Exp1  8690.79  1  0.010487240648182978  0.6891995830528864  0.29084246313831613  0.009466178698447167  4.534462167329694e-06  0.0  0.0  0.0  0.0  
Exp1  35933.152  1  0.9983722139764748  0.0016277860235252451  5.824523899070169e-37  6.536489699881394e-21  1.4327001024418925e-20  0.0  0.0  0.0  0.0  
Exp1  5080.49  1  1.2175165099295872e-05  0.010065022632748421  0.03709243958341838  0.9479699024913669  0.004860460127367033  0.0  0.0  0.0  0.0  
Exp1  31368.531  1  0.9942820136233729  0.0057179863766271335  2.494123183918101e-31  1.5360354491283133e-18  5.97094560702563e-19  0.0  0.0  0.0  0.0  
Exp1  17862.691  1  0.6196476169621755  0.3803523823880705  9.235584317128878e-13  6.472746477656468e-10  1.5557401666172595e-12  0.0  0.0  0.0  0.0  
Exp1  28857.121  1  0.9879897562463269  0.012010243753673149  4.3825917228688e-28  3.930334175333482e-17  5.817450236136664e-18  0.0  0.0  0.0  0.0  
Exp1  33561.57  1  0.9969174203329376  0.003082579667062444  4.4621495939071495e-34  1.0448228017763997e-19  9.369630714444061e-20  0.0  0.0  0.0  0.0  
Exp1  7136.8604  1  0.0008304193699355536  0.1518531577063364  0.7753354804709754  0.07192325246919966  5.7689983552921436e-05  0.0  0.0  0.0  0.0  
Exp1  13732.57  1  0.19988637794210407  0.8001123283174547  5.196654235437504e-07  7.7352907275656e-07  5.459447667448136e-10  0.0  0.0  0.0  0.0  
Exp1  6197.5503  1  0.00018824252417927294  0.06699658899485994  0.6084732326025805  0.3238581640864567  0.0004837717919236225  0.0  0.0  0.0  0.0  
Exp1  11739.4  1  0.08219881627526186  0.9175784879952817  0.00019364911395215698  2.903263647036729e-05  1.397903392865174e-08  0.0  0.0  0.0  0.0  
Exp1  12560.21  1  0.12141246237454804  0.878563315039942  1.7867960436962674e-05  6.351132427178023e-06  3.4926459839210237e-09  0.0  0.0  0.0  0.0  
Exp1  24801.26  1  0.9569532711615438  0.0430467288384446  1.2843827589628588e-22  1.1229369544425883e-14  3.4779668071220695e-16  0.0  0.0  0.0  0.0  
Exp1  17013.441  1  0.5314594142850839  0.4685405829899813  1.50097245946178e-11  2.705022273103115e-09  4.902830124013725e-12  0.0  0.0  0.0  0.0  
Exp1  13896.101  1  0.2130271865120205  0.7869719195622163  3.140027907494012e-07  5.79497521302255e-07  4.2545127142639034e-10  0.0  0.0  0.0  0.0  
Exp1  25776.91  1  0.9685882723875996  0.031411727612397425  5.866133380899509e-24  2.7387506040477448e-15  1.234723535900561e-16  0.0  0.0  0.0  0.0  
Exp1  16140.49  1  0.4358614490172537  0.5641385387939383  2.5684627046688853e-10  1.1915588914720546e-08  1.6372813401206717e-11  0.0  0.0  0.0  0.0  
Exp1  18784.621  1  0.7045620124300201  0.2954379874302924  4.39921359747423e-14  1.3918381543736957e-10  4.597561939101387e-13  0.0  0.0  0.0  0.0  
Exp1  33934.45  1  0.997217374540681  0.0027826254593189027  1.5495279958529176e-34  6.697417452461051e-20  6.917348822014679e-20  0.0  0.0  0.0  0.0  
Exp1  38545.68  1  0.9991676711083585  0.0008323288916414758  4.8665098943262036e-40  3.572265559622944e-22  2.0656272261201017e-21  0.0  0.0  0.0  0.0  
Exp1  23246.541  1  0.9283704274432953  0.07162957255658883  1.885439679040185e-20  1.140466569287541e-13  1.9492372637166485e-15  0.0  0.0  0.0  0.0  
Exp1  33796.992  1  0.9971106103316859  0.0028893896683139728  2.287041804671952e-34  7.887345044676604e-20  7.733208038099562e-20  0.0  0.0  0.0  0.0  
Exp1  15970.641  1  0.4172311665520879  0.5827688170583576  4.44539007235995e-10  1.592424493121534e-08  2.077066878616373e-11  0.0  0.0  0.0  0.0  
Exp1  24828.91  1  0.9573385056247715  0.04266149437521736  1.1762178660172237e-22  1.0784116428397112e-14  3.3757339035506847e-16  0.0  0.0  0.0  0.0  
Exp1  21657.852  1  0.8792619409398686  0.1207380590587878  3.3411588428319978e-18  1.3310712054829449e-12  1.249444203807033e-14  0.0  0.0  0.0  0.0  
Exp1  17179.34  1  0.5492393578794444  0.45076064006423416  8.720610808719925e-12  2.0436902378660136e-09  3.910566705515608e-12  0.0  0.0  0.0  0.0  
Exp1  7309.87  1  0.0011177279556734193  0.1815331922484401  0.7603580320908427  0.056949074838490266  4.1972866553434644e-05  0.0  0.0  0.0  0.0  
Exp1  36227.03  1  0.998493007606995  0.0015069923930049966  2.593697191892391e-37  4.678824880008263e-21  1.1446705131852882e-20  0.0  0.0  0.0  0.0  
Exp1  12619.46  1  0.12472204564352131  0.8752572559455514  1.499480215159184e-05  5.700439118746022e-06  3.1696568882674036e-09  0.0  0.0  0.0  0.0  
Exp1  24915.81  1  0.9585257406331091  0.04147425936688121  8.92332633135959e-23  9.498514155034277e-15  3.074243164861742e-16  0.0  0.0  0.0  0.0  
Exp1  16810.41  1  0.5094490314080932  0.4905509647417457  2.913399090284165e-11  3.814552859642216e-09  6.474199640073543e-12  0.0  0.0  0.0  0.0  
Exp1  32116.66  1  0.995382897476262  0.004617102523738137  2.823769073750506e-32  6.05311287899054e-19  3.1322514423910824e-19  0.0  0.0  0.0  0.0  
Exp1  12869.891  1  0.13946707335066993  0.8605221912413851  7.115685131875516e-06  3.6176109210637193e-06  2.111891957107998e-09  0.0  0.0  0.0  0.0  
Exp1  11296.21  1  0.06571318771047098  0.9335464047101607  0.000673150520254757  6.722639358499604e-05  3.06655284529279e-08  0.0  0.0  0.0  0.0  
Exp1  9064.46  1  0.015778425551288035  0.8215121938971468  0.15764526064599438  0.005061829301572862  2.2906039979919325e-06  0.0  0.0  0.0  0.0  
Exp1  39185.582  1  0.9992903323048469  0.0007096676951532146  8.881641520961443e-41  1.7910734039493557e-22  1.3101997478676272e-21  0.0  0.0  0.0  0.0  
Exp1  3931.04  1  1.7782761619046378e-07  0.00037008229206605427  2.203148402395444e-05  0.954987021885822  0.04462068651047174  0.0  0.0  0.0  0.0  
Exp1  28954.291  1  0.9883379318917693  0.01166206810823077  3.267376708892874e-28  3.45495481985198e-17  5.3090652172446865e-18  0.0  0.0  0.0  0.0  
Exp1  27625.512  1  0.9824757875694392  0.01752421243056058  1.8720509592604141e-26  2.0665303406044547e-16  1.9015291476374785e-17  0.0  0.0  0.0  0.0  
Exp1  12838.29  1  0.13753841612584167  0.8624499306749095  7.820438657131231e-06  3.830538474146163e-06  2.222117700000489e-09  0.0  0.0  0.0  0.0  
Exp1  21333.951  1  0.8658290348058018  0.13417096519195965  9.678695519988608e-18  2.220177386448045e-12  1.8470365755660886e-14  0.0  0.0  0.0  0.0  
Exp1  11736.24  1  0.08207049950989469  0.9177048834810977  0.00019539754723510682  2.9205405630461392e-05  1.4056142118528079e-08  0.0  0.0  0.0  0.0  
Exp1  24147.93  1  0.9467255158113098  0.05327448418866006  1.0345024787388734e-21  2.943375205376537e-14  7.096025183074664e-16  0.0  0.0  0.0  0.0  
Exp1  16686.38  1  0.49589830058588796  0.5041016946553684  4.3654394272571013e-11  4.707411103222923e-09  7.678094669993159e-12  0.0  0.0  0.0  0.0  
Exp1  21024.271  1  0.8516847990157739  0.14831520098056658  2.6813034985344866e-17  3.632629891085102e-12  2.694210912926034e-14  0.0  0.0  0.0  0.0  
Exp1  39791.51  1  0.9993887462908837  0.0006112537091162169  1.796212880868982e-41  9.384981605113763e-23  8.569320561752831e-22  0.0  0.0  0.0  0.0  
Exp1  13112.42  1  0.15493326265277282  0.8450609646215277  3.4349148501318316e-06  2.3363769235637983e-06  1.4339258253057354e-09  0.0  0.0  0.0  0.0  
Exp1  7433.9004  1  0.0013889324898171053  0.20734933790412108  0.7426734785486052  0.04855440762108629  3.384343637032163e-05  0.0  0.0  0.0  0.0  
Exp1  29873.06  1  0.9911449849662654  0.008855015033734604  2.0712734106581324e-29  1.0355737868300043e-17  2.2670865552297776e-18  0.0  0.0  0.0  0.0  
Exp1  6617.83  1  0.0003600218696587144  0.09467293344500942  0.7459100251509677  0.15888387208002736  0.00017314745433676858  0.0  0.0  0.0  0.0  
Exp1  15840.29  1  0.4030077514266834  0.5969922279708795  6.765886137638488e-10  1.9900896979114465e-08  2.495149266972699e-11  0.0  0.0  0.0  0.0  
Exp1  12268.7  1  0.10609762648786088  0.8938494509567937  4.207430732122373e-05  1.0842585592767494e-05  5.662431367150857e-09  0.0  0.0  0.0  0.0  
Exp1  12512.0205  1  0.1187698624095656  0.8812025974280473  2.0600475392087562e-05  6.935906398776591e-06  3.780596187621442e-09  0.0  0.0  0.0  0.0  
Exp1  2588.04  1  1.1440456757704309e-10  7.206752265140648e-07  4.0478291242335066e-14  0.11611968464872967  0.8838795945615987  0.0  0.0  0.0  0.0  
Exp1  34574.35  1  0.9976616320851034  0.0023383679148966676  2.552867552020305e-35  3.1470053192076515e-20  4.1394700312176554e-20  0.0  0.0  0.0  0.0  
Exp1  40553.86  1  0.999492268240507  0.0005077317594930672  2.445265438254795e-42  4.203777923084933e-23  5.066782384676726e-22  0.0  0.0  0.0  0.0  
Exp1  20795.17  1  0.8403492036981903  0.15965079629653453  5.704603957691109e-17  5.239340957085384e-12  3.5707305746653596e-14  0.0  0.0  0.0  0.0  
Exp1  39488.94  1  0.9993415711394882  0.0006584288605117805  3.984110772946524e-41  1.2948069690895312e-22  1.058485911253311e-21  0.0  0.0  0.0  0.0  
Exp1  25740.57  1  0.9682200083332594  0.031779991666737555  6.576443210703964e-24  2.884809286678649e-15  1.282486571532773e-16  0.0  0.0  0.0  0.0  
Exp1  17734.71  1  0.6068739628511218  0.3931260363433483  1.4075743840291723e-12  8.022755571112501e-10  1.8466859436962264e-12  0.0  0.0  0.0  0.0  
Exp1  32554.32  1  0.9959197665565385  0.004080233443461525  7.973105686579063e-33  3.5351054639160936e-19  2.1616282971198346e-19  0.0  0.0  0.0  0.0  
Exp1  20359.88  1  0.8166356478904122  0.18336435209897164  2.3998365559538413e-16  1.0554572109437996e-11  6.131495047496258e-14  0.0  0.0  0.0  0.0  
Exp1  26962.701  1  0.9784445098640288  0.021555490135970683  1.44741085450365e-25  5.151488706844114e-16  3.6697933981393956e-17  0.0  0.0  0.0  0.0  
Exp1  41670.133  1  0.9996113628782337  0.00038863712176629697  1.3631819892006414e-43  1.3223405442454595e-23  2.3869931725460513e-22  0.0  0.0  0.0  0.0  
Exp1  21119.07  1  0.8561553860052616  0.14384461399159107  1.9624042281067034e-17  3.1233219746255424e-12  2.3992143427178924e-14  0.0  0.0  0.0  0.0  
Exp1  20524.201  1  0.8259329094334276  0.17406709055842554  1.394735305527818e-16  8.096878733134158e-12  4.995239672568539e-14  0.0  0.0  0.0  0.0  
Exp1  3697.2002  1  6.974344700087116e-08  0.00017609604566455175  2.384589424668905e-06  0.9190719309394952  0.08074951868196867  0.0  0.0  0.0  0.0  
Exp1  13442.641  1  0.17790180489605098  0.8220956379111608  1.2621594778733507e-06  1.294179378835748e-06  8.539314739338826e-10  0.0  0.0  0.0  0.0  
Exp1  10221.811  1  0.036502627867977235  0.9512115821868864  0.01174056015208757  0.000544997345145997  2.324479028811218e-07  0.0  0.0  0.0  0.0  
Exp1  11487.391  1  0.07245746243149222  0.9271009684871784  0.0003948297259334332  4.671757862393866e-05  2.1776771942791524e-08  0.0  0.0  0.0  0.0  
Exp1  9412.061  1  0.021308345820206024  0.897147935989896  0.07887852378273975  0.0026640303046441614  1.1641025142017457e-06  0.0  0.0  0.0  0.0  
Exp1  7493.1504  1  0.0015421252963190063  0.221182778343971  0.7321663121077683  0.04507814857505529  3.063567688639721e-05  0.0  0.0  0.0  0.0  
Exp1  17320.75  1  0.5642143311591418  0.43578566722225487  5.485743126913638e-12  1.6098900706439318e-09  3.2273864872430357e-12  0.0  0.0  0.0  0.0  
Exp1  7278.27  1  0.0010580718888189386  0.17559142569390992  0.7639370290981005  0.05936906199185025  4.441132732036237e-05  0.0  0.0  0.0  0.0  
Exp1  14799.07  1  0.29453504587694745  0.7054648157217435  1.871777333420187e-08  1.1957253299581956e-07  1.1100287798411135e-10  0.0  0.0  0.0  0.0  
Exp1  9623.78  1  0.024923284141025535  0.9238031765898194  0.04950159969205502  0.00177117610093576  7.634761644367551e-07  0.0  0.0  0.0  0.0  
Exp1  44146.78  1  0.9997813847227371  0.00021861527726284825  2.5808924165329575e-46  1.0985282563786833e-24  4.803441745856363e-23  0.0  0.0  0.0  0.0  
Exp1  10792.19  1  0.05034315228150815  0.9468191598326291  0.0026598466358647094  0.00017776363773903275  7.761225909860314e-08  0.0  0.0  0.0  0.0  
Exp1  13122.69  1  0.1556146582558644  0.844379716592004  3.3300954823006827e-06  2.2936458765183337e-06  1.410772870133866e-09  0.0  0.0  0.0  0.0  
Exp1  15771.561  1  0.3955437148255019  0.6044562619171727  8.440098718603864e-10  2.23858231606075e-08  2.7492462307599176e-11  0.0  0.0  0.0  0.0  
Exp1  12653.431  1  0.12665035686975948  0.8733307234804185  1.3558311648786228e-05  5.358339546816258e-06  2.998626384628218e-09  0.0  0.0  0.0  0.0  
Exp1  24975.06  1  0.9593157457336692  0.040684254266321905  7.392279973393429e-23  8.712084868533605e-15  2.884672369058053e-16  0.0  0.0  0.0  0.0  
Exp1  28092.4  1  0.9848304892841271  0.015169510715872827  4.478446202086182e-27  1.0953053691060062e-16  1.2069355970615922e-17  0.0  0.0  0.0  0.0  
Exp1  11297.0  1  0.06573976084818224  0.9335213949235063  0.0006716878530453435  6.712575309143861e-05  3.06221748013449e-08  0.0  0.0  0.0  0.0  
Exp1  25234.182  1  0.9625901909253114  0.037409809074682304  3.2510787476041475e-23  5.9792909880009815e-15  2.187258541816721e-16  0.0  0.0  0.0  0.0  
Exp1  6772.6704  1  0.0004580057520750838  0.1079401069177059  0.7678560107244292  0.12362401020664975  0.00012186639914005764  0.0  0.0  0.0  0.0  
Exp1  27464.352  1  0.9815753171786838  0.018424682821315926  3.073325271285014e-26  2.5770379351924476e-16  2.2282044165974485e-17  0.0  0.0  0.0  0.0  
Exp1  24890.531  1  0.9581840681732068  0.04181593182678316  9.669400444169801e-23  9.855427945879077e-15  3.1589381158994723e-16  0.0  0.0  0.0  0.0  
Exp1  30752.33  1  0.9931638789310698  0.006836121068930109  1.5247628502000992e-30  3.346149768342206e-18  1.0270457642602423e-18  0.0  0.0  0.0  0.0  
Exp1  28834.21  1  0.9879060203587758  0.012093979641224136  4.697190209600543e-28  4.051862740710359e-17  5.944550200925477e-18  0.0  0.0  0.0  0.0  
Exp1  28264.621  1  0.9856120987673586  0.014387901232641285  2.6480450684489826e-27  8.681526852278176e-17  1.0223911531561634e-17  0.0  0.0  0.0  0.0  
Exp1  16033.841  1  0.4241522980968272  0.5758476872269945  3.6252851135305274e-10  1.4294641291597802e-08  1.90084824029478e-11  0.0  0.0  0.0  0.0  
Exp1  6704.73  1  0.00041179463349383746  0.10181621085198428  0.7598050069944104  0.13782514891971548  0.00014183860039589574  0.0  0.0  0.0  0.0  
Exp1  13335.99  1  0.17024190001931835  0.8297547876293562  1.7459880432832152e-06  1.5653548159833461e-06  1.0084662658184298e-09  0.0  0.0  0.0  0.0  
Exp1  11691.21  1  0.08025850383375589  0.9194876168965036  0.00022207804206325163  3.178602246670219e-05  1.52052106297679e-08  0.0  0.0  0.0  0.0  
Exp1  16405.93  1  0.4650820745240735  0.5349179177749869  1.0868005062567155e-10  7.580945511009168e-09  1.1313907957326182e-11  0.0  0.0  0.0  0.0  
Exp1  3931.83  1  1.783801566650457e-07  0.0003709906873654496  2.218602297428556e-05  0.9550713459793201  0.04453529893018359  0.0  0.0  0.0  0.0  
Exp1  7991.64  1  0.003698200198201968  0.38079799344134424  0.5908534265056054  0.024636402129335083  1.3977725513495147e-05  0.0  0.0  0.0  0.0  
Exp1  20595.3  1  0.8298240149710757  0.17017598502165704  1.1029989892710614e-16  7.22142543582786e-12  4.57283333000503e-14  0.0  0.0  0.0  0.0  
Exp1  17499.291  1  0.5828465404495651  0.417153458353117  3.0527001803407342e-12  1.1917302574402082e-09  2.534989470287932e-12  0.0  0.0  0.0  0.0  
Exp1  11191.141  1  0.06223065789013886  0.9367870347341754  0.0009000632926910497  8.220698547297034e-05  3.709752188500587e-08  0.0  0.0  0.0  0.0  
Exp1  40612.32  1  0.9994993902738653  0.0005006097261347732  2.1001488458464468e-42  3.954487013316235e-23  4.868582004286098e-22  0.0  0.0  0.0  0.0  
Exp1  15717.051  1  0.3896436671357744  0.6103563072516812  1.0056187137436366e-09  2.4577230814381984e-08  2.9694933462276e-11  0.0  0.0  0.0  0.0  
Exp1  19148.021  1  0.7342083161247254  0.26579168379864265  1.3218553487913194e-14  7.633213805358204e-11  2.8660489712356304e-13  0.0  0.0  0.0  0.0  
Exp1  18174.74  1  0.6498512908432991  0.35014870877136023  3.3007140482299377e-13  3.839841264637736e-10  1.0265250966477798e-12  0.0  0.0  0.0  0.0  
Exp1  27931.24  1  0.9840581646246821  0.015941835375317848  7.33022838800376e-27  1.362560091532647e-16  1.4108633625512038e-17  0.0  0.0  0.0  0.0  
Exp1  25140.17  1  0.9614351902589183  0.03856480974107454  4.3785237708423446e-23  6.852318888236149e-15  2.417591489707318e-16  0.0  0.0  0.0  0.0  
Exp1  18467.041  1  0.6768215591272485  0.3231784406360662  1.2571446555410554e-13  2.358620837380408e-10  6.974353199087599e-13  0.0  0.0  0.0  0.0  
Exp1  16638.98  1  0.4907043272703  0.5092956675688672  5.094139890899571e-11  5.1016950000029914e-09  8.196324025966656e-12  0.0  0.0  0.0  0.0  
Exp1  10683.17  1  0.047433654100982076  0.9487908542205798  0.003555497594261008  0.00021989872100771247  9.536316940107002e-08  0.0  0.0  0.0  0.0  
Exp1  7700.9204  1  0.0022287947342355717  0.2781010358747797  0.6846724258336182  0.034975845455998716  2.1898101367895793e-05  0.0  0.0  0.0  0.0  
Exp1  26399.432  1  0.9742469892637067  0.025753010736292176  8.343556934055503e-25  1.1324842427707109e-15  6.491040662522574e-17  0.0  0.0  0.0  0.0  
Exp1  21329.21  1  0.865622456547616  0.13437754345012845  9.830622043403494e-18  2.2369123682642454e-12  1.8576838636910785e-14  0.0  0.0  0.0  0.0  
Exp1  7173.2  1  0.0008832891018968021  0.15753128170079206  0.7731305361331525  0.06840103119757113  5.386186658748729e-05  0.0  0.0  0.0  0.0  
Exp1  21115.91  1  0.8560086398988955  0.1439913600979413  1.9828889956112487e-17  3.13904781075826e-12  2.4084775815425555e-14  0.0  0.0  0.0  0.0  
Exp1  19092.72  1  0.7298441310554844  0.2701558688605706  1.5873049619110833e-14  8.362116793828672e-11  3.0788366287279607e-13  0.0  0.0  0.0  0.0  
Exp1  16048.061  1  0.42571157776112073  0.5742884079222735  3.4625899330880527e-10  1.3951713306329582e-08  1.8633448336534708e-11  0.0  0.0  0.0  0.0  
Exp1  28955.08  1  0.9883406997675674  0.011659300232432616  3.259641539589539e-28  3.451363487811097e-17  5.3051516533734956e-18  0.0  0.0  0.0  0.0  
Exp1  32626.21  1  0.9960013613452314  0.003998638654768602  6.48212126602177e-33  3.2377617413398507e-19  2.0347867040639334e-19  0.0  0.0  0.0  0.0  
Exp1  19506.68  1  0.7612234991537197  0.23877650080376905  4.033294962945398e-15  4.232654545047648e-11  1.805854454953184e-13  0.0  0.0  0.0  0.0  
Exp1  16581.31  1  0.4843741931245945  0.515625801178463  6.146156658156365e-11  5.626605613785119e-09  8.875340872462017e-12  0.0  0.0  0.0  0.0  
Exp1  4697.3403  1  3.1845076223924317e-06  0.0035603478756177395  0.0052972687911178986  0.981950897520237  0.00918830130540485  0.0  0.0  0.0  0.0  
Exp1  15506.91  1  0.3671015091988469  0.6328984535422257  1.972646107495365e-09  3.524626665793021e-08  4.0014757284988846e-11  0.0  0.0  0.0  0.0  
Exp1  19647.3  1  0.771206782407433  0.2287932175587942  2.5324215287887794e-15  3.3619479362177243e-11  1.508576859098532e-13  0.0  0.0  0.0  0.0  
Exp1  28010.24  1  0.9844418108200034  0.015558189179996578  5.756723698982185e-27  1.2241503462755e-16  1.3067966565279427e-17  0.0  0.0  0.0  0.0  
Exp1  25376.38  1  0.9642692794410038  0.03573072055899119  2.0735054457399505e-23  4.868218391814784e-15  1.8809961621295636e-16  0.0  0.0  0.0  0.0  
Exp1  23018.23  1  0.922777741072519  0.077222258927317  3.949778852781767e-20  1.6146242090482888e-13  2.5303636236980013e-15  0.0  0.0  0.0  0.0  
Exp1  24783.09  1  0.9566983762395708  0.043301623760417074  1.3607754628259666e-22  1.1531829771025085e-14  3.5468224953469756e-16  0.0  0.0  0.0  0.0  
Exp1  6577.54  1  0.00033844808351630654  0.0915891941779543  0.7379931962466967  0.1698888732633673  0.0001902882284653567  0.0  0.0  0.0  0.0  
Exp1  14438.83  1  0.26030122961943725  0.7396984883654545  5.8080434623045455e-08  2.2374613570279976e-07  1.885380350903457e-10  0.0  0.0  0.0  0.0  
Exp1  21609.66  1  0.8773474287524944  0.12265257124605626  3.913464826820324e-18  1.43603174912266e-12  1.3239237679351997e-14  0.0  0.0  0.0  0.0  
Exp1  20453.89  1  0.8220065832493427  0.17799341674153388  1.7592608858044918e-16  9.06855296232395e-12  5.4524503970056116e-14  0.0  0.0  0.0  0.0  
Exp1  27239.201  1  0.9802342529935548  0.019765747006444866  6.153651129164329e-26  3.5130899866937863e-16  2.784608135674795e-17  0.0  0.0  0.0  0.0  
Exp1  11959.811  1  0.09156297506416237  0.9083147596367843  0.00010303473608834356  1.9221009580759737e-05  9.553384222789861e-09  0.0  0.0  0.0  0.0  
Exp1  13928.49  1  0.21569233446526087  0.7843068336779941  2.841067277736392e-07  5.473449719912886e-07  4.050451371224863e-10  0.0  0.0  0.0  0.0  
Exp1  4604.91  1  2.275923307710652e-06  0.002739316217328755  0.0030821616872051118  0.9833480262113824  0.010828219960776169  0.0  0.0  0.0  0.0  
Exp1  25006.66  1  0.9597303848033839  0.04026961519660736  6.687015082987577e-23  8.320317507400097e-15  2.788607015412465e-16  0.0  0.0  0.0  0.0  
Exp1  11445.5205  1  0.07093411438409376  0.9285712768166698  0.0004440031005351955  5.058223723403813e-05  2.3461467106197746e-08  0.0  0.0  0.0  0.0  
Exp1  11428.931  1  0.07033789283089759  0.9291447814518922  0.0004650994389031291  5.220211224505734e-05  2.4166062066390108e-08  0.0  0.0  0.0  0.0  
Exp1  15357.601  1  0.3513146913687718  0.6486852598396062  3.1791070523538807e-09  4.556299331998465e-08  4.9521610261692086e-11  0.0  0.0  0.0  0.0  
Exp1  23733.18  1  0.9389635194639474  0.061036480535996814  3.920410157803739e-21  5.469524299834052e-14  1.1252813889312248e-15  0.0  0.0  0.0  0.0  
Exp1  4117.48  1  3.666220238655416e-07  0.0006546973487394933  0.00010512799691192736  0.9703513806393119  0.028888427393012863  0.0  0.0  0.0  0.0  
Exp1  3351.97  1  1.569893199253219e-08  5.281355768232791e-05  4.512785189436792e-08  0.7924411711037946  0.2075059545117392  0.0  0.0  0.0  0.0  
Exp1  5856.27  1  0.0001024768537465387  0.04690207513913198  0.4040155174138776  0.5478653790325836  0.0011145515606602555  0.0  0.0  0.0  0.0  
Exp1  19395.291  1  0.7530729170724706  0.24692708287649984  5.831313024081194e-15  5.0815443081860325e-11  2.0833969650436599e-13  0.0  0.0  0.0  0.0  
Exp1  35656.652  1  0.9982490390751623  0.0017509609248378408  1.2503687166390915e-36  8.968931335448662e-21  1.772409005029726e-20  0.0  0.0  0.0  0.0  
Exp1  10142.0205  1  0.034811523298208226  0.9502070275512338  0.014343030416851038  0.0006381467735400697  2.719601670328973e-07  0.0  0.0  0.0  0.0  
Exp1  36462.45  1  0.9985828341795349  0.0014171658204651203  1.3596067887835016e-37  3.584400809317211e-21  9.574969092741539e-21  0.0  0.0  0.0  0.0  
Exp1  4645.99  1  2.6435792961405823e-06  0.003079077156266837  0.003934939492380331  0.9829244933098847  0.01005884646217188  0.0  0.0  0.0  0.0  
Exp1  8013.7603  1  0.0038394547828308665  0.38965846821244604  0.5825100607893445  0.02397850346793524  1.351274744337714e-05  0.0  0.0  0.0  0.0  
Exp1  19678.9  1  0.7734029509723314  0.226597048995595  2.2809973532856146e-15  3.192630564523028e-11  1.4489659914184676e-13  0.0  0.0  0.0  0.0  
Exp1  10866.45  1  0.05240429883161882  0.9452623245879169  0.002179449151551907  0.00015385990473944195  6.752417293551384e-08  0.0  0.0  0.0  0.0  
Exp1  26134.781  1  0.9719848154915346  0.028015184508463745  1.908280243375515e-24  1.645787909663748e-15  8.51754400273465e-17  0.0  0.0  0.0  0.0  
Exp1  23035.611  1  0.9232185746384894  0.07678142536135088  3.733322459703968e-20  1.5723431391964498e-13  2.4804143587066693e-15  0.0  0.0  0.0  0.0  
Exp1  25694.75  1  0.9677492126729832  0.03225078732701344  7.596453953315209e-24  3.0803246297343455e-15  1.3454420822314758e-16  0.0  0.0  0.0  0.0  
Exp1  24121.07  1  0.9462548269047142  0.05374517309525454  1.127539407630002e-21  3.0633464930967374e-14  7.309704994640843e-16  0.0  0.0  0.0  0.0  
Exp1  10779.55  1  0.04999877548114437  0.9470676913273645  0.0027512587186931015  0.00018219499213285775  7.94806651987445e-08  0.0  0.0  0.0  0.0  
Exp1  6613.8804  1  0.0003578435793102149  0.09436472320680292  0.7451767714851644  0.15992591388384095  0.00017474784488162175  0.0  0.0  0.0  0.0  
Exp1  27645.262  1  0.9825828722998718  0.01741712770012783  1.761844933483754e-26  2.0114928901343103e-16  1.865053848656395e-17  0.0  0.0  0.0  0.0  
Exp1  13984.58  1  0.22035600913755973  0.7796432557591035  2.388597029339088e-07  4.958715716229012e-07  3.7206221493694014e-10  0.0  0.0  0.0  0.0  
Exp1  6471.68  1  0.0002879660910567293  0.08405528058614158  0.7123296025355903  0.20308202017251722  0.0002451306146942151  0.0  0.0  0.0  0.0  
Exp1  51755.27  1  0.9999573091451912  4.269085480867342e-05  3.252566405599529e-54  9.480312268497686e-28  5.688376736540106e-25  0.0  0.0  0.0  0.0  
Exp1  8070.64  1  0.004223898858365694  0.4130384952283867  0.5603715055279391  0.022353714875036765  1.2385510271682678e-05  0.0  0.0  0.0  0.0  
Exp1  24725.42  1  0.9558782576955207  0.04412174230446622  1.6350348661939398e-22  1.2548682474209453e-14  3.775024979118698e-16  0.0  0.0  0.0  0.0  
Exp1  21223.35  1  0.8609283182296302  0.1390716817677024  1.3924186940445298e-17  2.6460727700743574e-12  2.1127450190646526e-14  0.0  0.0  0.0  0.0  
Exp1  18364.34  1  0.6674986649605849  0.3325013347585855  1.7649537678530528e-13  2.7985448732585455e-10  7.986192441251856e-13  0.0  0.0  0.0  0.0  
Exp1  31956.291  1  0.9951676552568894  0.004832344743110529  4.4961112532565154e-32  7.38092455309249e-19  3.5924540300461648e-19  0.0  0.0  0.0  0.0  
Exp1  13971.94  1  0.21929973119935486  0.7806995130071605  2.483878334617883e-07  5.070264064123889e-07  3.7924472190534996e-10  0.0  0.0  0.0  0.0  
Exp1  11355.46  1  0.06774610096994559  0.9316228895415118  0.0005709435830378312  6.00383421922262e-05  2.7563312655924087e-08  0.0  0.0  0.0  0.0  
Exp1  11137.42  1  0.060509257405583945  0.9383562017941274  0.00104335888128319  9.114100238853718e-05  4.091661685235104e-08  0.0  0.0  0.0  0.0  
Exp1  22462.07  1  0.9072583074441181  0.09274169255549763  2.4088197544177296e-19  3.795114451459212e-13  4.8185444327486545e-15  0.0  0.0  0.0  0.0  
Exp1  9998.24  1  0.031890262459079596  0.9468030320877067  0.020458256242832866  0.0008480877007050827  3.6150967578065727e-07  0.0  0.0  0.0  0.0  
Exp1  4488.7803  1  1.4849644790955093e-06  0.0019618467966064854  0.0014967010564669782  0.9831124482691438  0.013427518913303672  0.0  0.0  0.0  0.0  
Exp1  24745.96  1  0.9561723207899722  0.04382767921001505  1.5314651893383196e-22  1.2176291853036913e-14  3.692021056861675e-16  0.0  0.0  0.0  0.0  
Exp1  6361.87  1  0.00024348204024744532  0.07691536185827257  0.6775672565519937  0.2449529935728627  0.0003209059766235561  0.0  0.0  0.0  0.0  
Exp1  10617.601  1  0.04574823513665879  0.9497738151407074  0.004227841167819051  0.0002500005225381356  1.0803227661720647e-07  0.0  0.0  0.0  0.0  
Exp1  19624.39  1  0.7696028222116013  0.23039717775333626  2.7319974389610452e-15  3.490429747038857e-11  1.5533852495768952e-13  0.0  0.0  0.0  0.0  
Exp1  10498.311  1  0.042799655737722535  0.9511061718004521  0.005778095600005812  0.00031594108184700365  1.3577997259850964e-07  0.0  0.0  0.0  0.0  
Exp1  20447.57  1  0.8216502845019099  0.1783497154888736  1.7963241122767872e-16  9.161362725719538e-12  5.49554057537589e-14  0.0  0.0  0.0  0.0  
Exp1  25476.71  1  0.9654064165563695  0.03459358344362627  1.510430375049554e-23  4.212754417935983e-15  1.6918393137058974e-16  0.0  0.0  0.0  0.0  
Exp1  28870.55  1  0.988038543101436  0.011961456898564064  4.208144276486119e-28  3.860841426598199e-17  5.7442711716681945e-18  0.0  0.0  0.0  0.0  
Exp1  29467.0  1  0.9900053239772028  0.009994676022797256  6.980961298165292e-29  1.758259680731526e-17  3.2921123011133358e-18  0.0  0.0  0.0  0.0  
Exp1  17252.81  1  0.5570424402834038  0.44295755790086544  6.854617375609486e-12  1.8053370590312584e-09  3.538964802635625e-12  0.0  0.0  0.0  0.0  
Exp1  17816.871  1  0.615099200456645  0.38490079884166795  1.0739881923214937e-12  6.989589271778959e-10  1.6541140218995082e-12  0.0  0.0  0.0  0.0  
Exp1  22529.22  1  0.9092854082934049  0.09071459170624879  1.9354370646884906e-19  3.421038551761367e-13  4.455124606116619e-15  0.0  0.0  0.0  0.0  
Exp1  7326.46  1  0.0011504809771370197  0.1847518776981969  0.7583289457048756  0.05572793752447909  4.07580953114002e-05  0.0  0.0  0.0  0.0  
Exp1  25148.861  1  0.9615433351663216  0.03845666483367138  4.259783326047732e-23  6.766576323505849e-15  2.395320665648058e-16  0.0  0.0  0.0  0.0  
Exp1  34937.75  1  0.9978795201968211  0.002120479803178853  9.22892465147258e-36  2.0583867809878497e-20  3.104908761451515e-20  0.0  0.0  0.0  0.0  
Exp1  7999.54  1  0.003748108650139557  0.38394585615997506  0.5878924412834419  0.02439978397685933  1.3809929584283995e-05  0.0  0.0  0.0  0.0  
Exp1  9354.391  1  0.02035702242693453  0.8875864062560761  0.08908335393054927  0.0029719126457338286  1.3047407060793522e-06  0.0  0.0  0.0  0.0  
Exp1  22415.46  1  0.905825318889938  0.09417468110964905  2.804036152738237e-19  4.0788819246539685e-13  5.088566764100085e-15  0.0  0.0  0.0  0.0  
Exp1  18016.74  1  0.6347325437455301  0.3652674557525802  5.55847163917216e-13  5.00067367088069e-10  1.2665349925477466e-12  0.0  0.0  0.0  0.0  
Exp1  2519.31  1  6.15350307552979e-11  4.093246063858948e-07  6.944963698160786e-15  0.08158202143136818  0.9184175691824835  0.0  0.0  0.0  0.0  
Exp1  6472.47  1  0.00028831357963660646  0.08410894691069919  0.7125490286346634  0.2028090502485061  0.0002446606264946575  0.0  0.0  0.0  0.0  
Exp1  33567.1  1  0.9969221095603549  0.0030778904396451855  4.392602197865466e-34  1.0379347274120215e-19  9.327382089689571e-20  0.0  0.0  0.0  0.0  
Exp1  15299.141  1  0.34519493548434477  0.654805010243962  3.830775835527066e-09  5.038707038630965e-08  5.3846932824737896e-11  0.0  0.0  0.0  0.0  
Exp1  16069.391  1  0.42805252824822504  0.5719474579578924  3.2319930915631115e-10  1.3452598451068425e-08  1.808480285817711e-11  0.0  0.0  0.0  0.0  
Exp1  20014.65  1  0.7956855277841145  0.20431447219732193  7.512007778478588e-16  1.8468210072967614e-11  9.462084158625868e-14  0.0  0.0  0.0  0.0  
Exp1  5981.8804  1  0.00013038058678007964  0.0543642165222232  0.48686575792295644  0.4578133625907048  0.0008262823773354661  0.0  0.0  0.0  0.0  
Exp1  16347.471  1  0.4586440043255465  0.541355987156852  1.3138089369799122e-10  8.373950178261222e-09  1.2270518914864661e-11  0.0  0.0  0.0  0.0  
Exp1  20904.98  1  0.8458775637902168  0.15412243620535693  3.9721423659550285e-17  4.394926903465485e-12  3.119018705467886e-14  0.0  0.0  0.0  0.0  
Exp1  23675.51  1  0.9377963371062104  0.06220366289372883  4.7203658628652295e-21  5.964492423932512e-14  1.2004034055841982e-15  0.0  0.0  0.0  0.0  
Exp1  10900.42  1  0.053369449372884355  0.9444976207448088  0.0019888246953393197  0.0001440418121678349  6.33747995472674e-08  0.0  0.0  0.0  0.0  
Exp1  14942.851  1  0.30875938607832104  0.6912405087416629  1.18820261740689e-08  9.320795329116085e-08  9.00366625033382e-11  0.0  0.0  0.0  0.0  
Exp1  6801.1104  1  0.0004790493205026162  0.11066218316308586  0.7705414168748306  0.11820285745055105  0.00011449319102991537  0.0  0.0  0.0  0.0  
Exp1  30059.5  1  0.9916209952478315  0.00837900475216842  1.1882217422516249e-29  8.134543288654192e-18  1.91324269504647e-18  0.0  0.0  0.0  0.0  
Exp1  3647.4302  1  5.682197978826212e-08  0.00014951810948560527  1.4225318423402208e-06  0.9076647279667052  0.09218427456998698  0.0  0.0  0.0  0.0  
Exp1  13734.94  1  0.2000737173867829  0.7999249959085343  5.158799162379292e-07  7.702808065310009e-07  5.439601197750373e-10  0.0  0.0  0.0  0.0  
Exp1  19654.41  1  0.7717021334639638  0.2282978665026532  2.4735700742458613e-15  3.323099596680956e-11  1.494957242334666e-13  0.0  0.0  0.0  0.0  
Exp1  17465.32  1  0.5793265129675939  0.4206734857644669  3.4131403982306126e-12  1.2618720542732412e-09  2.6539812056793577e-12  0.0  0.0  0.0  0.0  
Exp1  26716.22  1  0.9767042659654674  0.023295734034531675  3.1105280150873334e-25  7.262137460548669e-16  4.7037691341917153e-17  0.0  0.0  0.0  0.0  
Exp1  11076.59  1  0.05860701321994496  0.9400579402189361  0.0012325391633386832  0.0001024616557388424  4.574204143381179e-08  0.0  0.0  0.0  0.0  
Exp1  10791.4  1  0.050321525468219656  0.9468348735759212  0.0026654852585528918  0.0001780379693660677  7.772794007118653e-08  0.0  0.0  0.0  0.0  
Exp1  10211.54  1  0.03628195732931509  0.9511130897831466  0.012048538020708481  0.0005561776832838231  2.3718354617768148e-07  0.0  0.0  0.0  0.0  
Exp1  22344.361  1  0.9035970785379779  0.09640292146156133  3.5358339738414275e-19  4.553866115805557e-13  5.530851023831427e-15  0.0  0.0  0.0  0.0  
Exp1  20472.06  1  0.8230290969650746  0.17697090302606544  1.6567527094900549e-16  8.80656980806779e-12  5.330287755484988e-14  0.0  0.0  0.0  0.0  
Exp1  15220.931  1  0.3370653700771719  0.6629345672916882  4.914645173652313e-09  5.765624861930716e-08  6.02460244008955e-11  0.0  0.0  0.0  0.0  
Exp1  26679.09  1  0.9764295033444801  0.023570496655519066  3.4911929428991978e-25  7.649037409449517e-16  4.883861976180095e-17  0.0  0.0  0.0  0.0  
Exp1  26469.74  1  0.9748150919235931  0.025184908076405926  6.700212548747657e-25  1.0258241104346855e-15  6.041425880190754e-17  0.0  0.0  0.0  0.0  
Exp1  10124.641  1  0.03444996192604908  0.9499111067909846  0.014978178492707963  0.0006604713407402463  2.81449518099039e-07  0.0  0.0  0.0  0.0  
Exp1  37810.98  1  0.9989981736284623  0.0010018263715376268  3.4886180921964813e-39  7.973073736442891e-22  3.5152675469205565e-21  0.0  0.0  0.0  0.0  
Exp1  4111.95  1  3.589199338265885e-07  0.0006438498493566529  0.00010060746326086521  0.9700064148990867  0.029248768868362068  0.0  0.0  0.0  0.0  
Exp1  26159.271  1  0.9722026865591402  0.027797313440858264  1.7674332610117618e-24  1.5896693964122481e-15  8.305197340652623e-17  0.0  0.0  0.0  0.0  
Exp1  17235.43  1  0.5552004891210597  0.444799509008984  7.256540427640559e-12  1.8590761757159637e-09  3.6235053424608367e-12  0.0  0.0  0.0  0.0  
Exp1  10411.41  1  0.040743025774982004  0.951644487105181  0.007237461698500173  0.0003748648285622975  1.6059277438482077e-07  0.0  0.0  0.0  0.0  
Exp1  30114.012  1  0.9917549553658523  0.008245044634147719  1.0102811118118595e-29  7.581580195173767e-18  1.8209652559234855e-18  0.0  0.0  0.0  0.0  
Exp1  21462.72  1  0.8713307430169822  0.12866925698119125  6.339374225117095e-18  1.810794602832898e-12  1.580413473229853e-14  0.0  0.0  0.0  0.0  
Exp1  32216.99  1  0.9955123446419173  0.004487655358082697  2.1117266598656959e-32  5.348513170498816e-19  2.8757102225552154e-19  0.0  0.0  0.0  0.0  
Exp1  5424.93  1  3.581050219881859e-05  0.022692883079720443  0.1405562410325074  0.8339974076904934  0.0027176576950798483  0.0  0.0  0.0  0.0  
Exp1  12519.13  1  0.11915718689990007  0.8808157905514553  2.0172565467106878e-05  6.846246599226489e-06  3.736578191824097e-09  0.0  0.0  0.0  0.0  
Exp1  11621.69  1  0.07752441794932703  0.9221688893564602  0.00027043961664793343  3.6235901524032416e-05  1.71760408741049e-08  0.0  0.0  0.0  0.0  
Exp1  9383.62  1  0.020837475011164966  0.8925675513170387  0.08378174928389426  0.0028119928516716934  1.231536230353088e-06  0.0  0.0  0.0  0.0  
Exp1  21253.371  1  0.8622752550554473  0.13772474494200945  1.2614552431660106e-17  2.522847348997579e-12  2.0369376823178555e-14  0.0  0.0  0.0  0.0  
Exp1  32480.852  1  0.9958345309513894  0.004165469048610575  9.853767067911515e-33  3.867760587710154e-19  2.2997324557299204e-19  0.0  0.0  0.0  0.0  
Exp1  17722.861  1  0.6056806794749795  0.394319319703287  1.4635466183799536e-12  8.183936424585515e-10  1.8762829167531557e-12  0.0  0.0  0.0  0.0  
Exp1  1794.88  1  1.8003637671678455e-14  1.9967582343380813e-10  4.117614019817061e-26  0.0003329151306583908  0.9996670846696477  0.0  0.0  0.0  0.0  
Exp1  11994.57  1  0.09311461412572414  0.9067741434742103  9.321720390547868e-05  1.8016194162070148e-05  9.001998054745049e-09  0.0  0.0  0.0  0.0  
Exp1  27371.92  1  0.9810368159296102  0.018963184070389372  4.0859224208233175e-26  2.926029122857094e-16  2.4412441514138124e-17  0.0  0.0  0.0  0.0  
Exp1  6794.79  1  0.00047427954383187355  0.11004857428786283  0.7699783557110894  0.11938270460587884  0.0001160858513372472  0.0  0.0  0.0  0.0  
Exp1  24409.42  1  0.9510910677797315  0.048908932220248086  4.480210975318566e-22  1.9978281908445766e-14  5.323891468409198e-16  0.0  0.0  0.0  0.0  
Exp1  9708.311  1  0.026425779886897937  0.9312788634362689  0.04079315539794811  0.001501556558093395  6.447207917343149e-07  0.0  0.0  0.0  0.0  
Exp1  16013.301  1  0.42190130955238725  0.5780986752356853  3.873796162352919e-10  1.4804984068692917e-08  1.9563813685835313e-11  0.0  0.0  0.0  0.0  
Exp1  17726.02  1  0.6059982745746484  0.3940017246079601  1.448444310432913e-12  8.140745518065548e-10  1.868363044085309e-12  0.0  0.0  0.0  0.0  
Exp1  39431.27  1  0.9993321439164499  0.000667856083550191  4.638986838092419e-41  1.3770006588631958e-22  1.1021672301210688e-21  0.0  0.0  0.0  0.0  
Exp1  10077.24  1  0.03347600931165918  0.9489506764396459  0.016847603061435987  0.0007254020936787447  3.090935801197583e-07  0.0  0.0  0.0  0.0  
Exp1  13008.931  1  0.14818916862182965  0.8518033246975545  4.690437039287011e-06  2.814553241416808e-06  1.6903351143742141e-09  0.0  0.0  0.0  0.0  
Exp1  12692.931  1  0.12892059333911493  0.8710623589264803  1.2058208584341092e-05  4.986714045047002e-06  2.8117753128711815e-09  0.0  0.0  0.0  0.0  
Exp1  26626.951  1  0.9760379436878969  0.023962056312102343  4.1059187954275057e-25  8.227929080448954e-16  5.1488190352311725e-17  0.0  0.0  0.0  0.0  
Exp1  22425.73  1  0.906142985827583  0.09385701417201045  2.7116940511824413e-19  4.014549084872063e-13  5.0277508849722025e-15  0.0  0.0  0.0  0.0  
Exp1  18790.941  1  0.705097056592811  0.2949029432689566  4.308184084876753e-14  1.3773335615693955e-10  4.559743630669755e-13  0.0  0.0  0.0  0.0  
Exp1  9618.25  1  0.02482630547056765  0.9232577153248269  0.05012486681742402  0.0017903404293556045  7.719578258422017e-07  0.0  0.0  0.0  0.0  
Exp1  26917.67  1  0.9781371002456871  0.021862899754312343  1.6642613313710767e-25  5.484236075994162e-16  3.8394865800903735e-17  0.0  0.0  0.0  0.0  
Exp1  18212.66  1  0.653424850270914  0.3465751493673959  2.9124171822723065e-13  3.6042275153884585e-10  9.761633041278413e-13  0.0  0.0  0.0  0.0  
Exp1  10964.41  1  0.05522626271254448  0.9429736760597603  0.001672759397936754  0.00012724556410613066  5.626565216446124e-08  0.0  0.0  0.0  0.0  
Exp1  45305.71  1  0.9998316563354729  0.00016834366452706442  1.4604460940954797e-47  3.5504868137877252e-25  2.335973480709817e-23  0.0  0.0  0.0  0.0  
Exp1  34919.582  1  0.9978691586991302  0.0021308413008698556  9.709518701639304e-36  2.1023936584915323e-20  3.149667889399983e-20  0.0  0.0  0.0  0.0  
Exp1  28135.06  1  0.9850282535314687  0.014971746468531189  3.931353813729425e-27  1.0339251582620554e-16  1.1582213781360112e-17  0.0  0.0  0.0  0.0  
Exp1  17705.48  1  0.6039261957668506  0.3960738033870379  1.5497390507716015e-12  8.426411710164754e-10  1.9205975709047196e-12  0.0  0.0  0.0  0.0  
Exp1  32491.91  1  0.9958474823997137  0.004152517600286337  9.54447024202742e-33  3.815719452345517e-19  2.278373837781066e-19  0.0  0.0  0.0  0.0  
Exp1  18705.621  1  0.6978180387093349  0.3021819611314326  5.712885672362005e-14  1.586657566130337e-10  5.098120231657556e-13  0.0  0.0  0.0  0.0  
Exp1  14542.32  1  0.2699180046176747  0.730081766411778  4.199208313974548e-08  1.8681667071110676e-07  1.617934182132476e-10  0.0  0.0  0.0  0.0  
Exp1  8561.23  1  0.008877954710966902  0.6332216590988966  0.3463619925605729  0.011532730310509328  5.663319054294373e-06  0.0  0.0  0.0  0.0  
Exp1  19157.5  1  0.7349504075997543  0.2650495923248001  1.2810684192040495e-14  7.514969777929476e-11  2.8311410678168093e-13  0.0  0.0  0.0  0.0  
Exp1  10879.09  1  0.05276182924232186  0.9449814526605804  0.0021065232931311855  0.00015012885615925983  6.59478073004723e-08  0.0  0.0  0.0  0.0  
Exp1  26833.14  1  0.9775475565102824  0.02245244348971699  2.1632542174690006e-25  6.168996833222548e-16  4.180213987839243e-17  0.0  0.0  0.0  0.0  
Exp1  9067.62  1  0.01582638475266246  0.8224057227152158  0.15673211666981668  0.005033498972448609  2.276889856489567e-06  0.0  0.0  0.0  0.0  
Exp1  34564.87  1  0.9976556337560556  0.002344366243944404  2.621728606787433e-35  3.182198570750184e-20  4.170814146920688e-20  0.0  0.0  0.0  0.0  
Exp1  10751.11  1  0.04923070948206117  0.9476084200307034  0.002968204967672971  0.00019258166121390174  8.385834857963093e-08  0.0  0.0  0.0  0.0  
Exp1  24264.852  1  0.9487251142216756  0.051274885778299126  7.113687407244825e-22  2.474380238496569e-14  6.238488116337194e-16  0.0  0.0  0.0  0.0  
Exp1  24822.59  1  0.9572508155322873  0.04274918446770114  1.2000932440522304e-22  1.0884226549674064e-14  3.3988123788223924e-16  0.0  0.0  0.0  0.0  
Exp1  33552.883  1  0.9969100241357607  0.0030899758642392917  4.573862393788896e-34  1.0557587268638419e-19  9.436529977374585e-20  0.0  0.0  0.0  0.0  
Exp1  28995.371  1  0.9884819025582563  0.011518097441743631  2.8861741474279195e-28  3.2719510675116186e-17  5.108133873267725e-18  0.0  0.0  0.0  0.0  
Exp1  4145.13  1  4.076095139844455e-07  0.0007116184071288471  0.00013069553342753707  0.971992885335995  0.027164393113934565  0.0  0.0  0.0  0.0  
Exp1  28318.34  1  0.9858470041187606  0.01415299588123927  2.2483336300567148e-27  8.076068068922619e-17  9.710110427327322e-18  0.0  0.0  0.0  0.0  
Exp1  33286.652  1  0.996674114922385  0.0033258850776149654  9.764695335677731e-34  1.453488880194744e-19  1.1743055980401297e-19  0.0  0.0  0.0  0.0  
Exp1  33038.59  1  0.9964368585301022  0.003563141469897779  1.984244810450172e-33  1.9610490740219442e-19  1.4418543990523934e-19  0.0  0.0  0.0  0.0  
Exp1  22009.4  1  0.892385411655327  0.10761458834389781  1.0562323995453497e-18  7.669874587160324e-13  8.212588462301278e-15  0.0  0.0  0.0  0.0  
Exp1  15988.811  1  0.41921954840892767  0.5807804357141413  4.192323129210511e-10  1.5437451062942336e-08  2.0247589756192307e-11  0.0  0.0  0.0  0.0  
Exp1  13376.28  1  0.17310883404434657  0.826888163576788  1.5447253535850558e-06  1.4567065818773138e-06  9.469298619965224e-10  0.0  0.0  0.0  0.0  
Exp1  28660.41  1  0.9872504407786081  0.012749559221391826  7.951221683300392e-28  5.1070678610225543e-17  7.006814789919242e-18  0.0  0.0  0.0  0.0  
Exp1  29015.91  1  0.9885531522743282  0.011446847725671894  2.712714506760454e-28  3.184207911321435e-17  5.010665686963379e-18  0.0  0.0  0.0  0.0  
Exp1  2389.75  1  1.7744222753677976e-11  1.3056209681459508e-07  1.9024431330219877e-16  0.03875592369737949  0.9612439457227793  0.0  0.0  0.0  0.0  
Exp1  11181.66  1  0.0619240128941463  0.9370683595698708  0.000923873720857031  8.371607173004689e-05  3.7743395975651055e-08  0.0  0.0  0.0  0.0  
Exp1  19247.56  1  0.7419297308901203  0.2580702690448301  9.508734836999105e-15  6.478825328252356e-11  2.5200946984866983e-13  0.0  0.0  0.0  0.0  
Exp1  15422.381  1  0.35813793182708753  0.6418620247850215  2.5849505201649213e-09  4.0757799161208726e-08  4.51412620896795e-11  0.0  0.0  0.0  0.0  
Exp1  34989.89  1  0.9979089532945653  0.0020910467054347146  7.978435078205922e-36  1.9372415045028828e-20  2.9800909410312864e-20  0.0  0.0  0.0  0.0  
Exp1  37593.73  1  0.9989412238176519  0.001058776182348039  6.267721043945389e-39  1.013111789287624e-21  4.1215149191639524e-21  0.0  0.0  0.0  0.0  
Exp1  22215.59  1  0.8994291223810251  0.10057087761841224  5.383131107357619e-19  5.561786008768968e-13  6.435241482345745e-15  0.0  0.0  0.0  0.0  
Exp1  12138.351  1  0.0997570957526532  0.9001676072854139  6.14944918440099e-05  1.3795419271540401e-05  7.050817238888605e-09  0.0  0.0  0.0  0.0  
Exp1  16203.69  1  0.4428127242265543  0.5571872648510124  2.0934666631389065e-10  1.0698096698291919e-08  1.4989928447237424e-11  0.0  0.0  0.0  0.0  
Exp1  2151.1702  1  1.4185182681563944e-12  1.2465767135524483e-08  8.96170919917478e-20  0.007596329416745893  0.9924036581160685  0.0  0.0  0.0  0.0  
Exp1  13031.841  1  0.14966365727638262  0.8503292620767162  4.378254558832951e-06  2.7007626077911873e-06  1.629734492222564e-09  0.0  0.0  0.0  0.0  
Exp1  9746.23  1  0.02711192989892645  0.9341375611087145  0.03735595504945983  0.0013939563120361012  5.976308630213694e-07  0.0  0.0  0.0  0.0  
Exp1  26798.38  1  0.9773002618757073  0.02269973812429208  2.4097753512655163e-25  6.475271567763133e-16  4.329261268411776e-17  0.0  0.0  0.0  0.0  
Exp1  18164.47  1  0.6488798017306322  0.3511201978773581  3.4144902394178524e-13  3.906276926770963e-10  1.0406137952798373e-12  0.0  0.0  0.0  0.0  
Exp1  9906.601  1  0.03010596771149247  0.9433294978539501  0.02554765748172495  0.0010164431222074225  4.3383062488626667e-07  0.0  0.0  0.0  0.0  
Exp1  31886.771  1  0.9950710085208244  0.0049289914791756225  5.502483422384512e-32  8.045450142212715e-19  3.813227844247279e-19  0.0  0.0  0.0  0.0  
Exp1  6921.1904  1  0.0005807195370476321  0.12332510151338742  0.7777298682027539  0.0982756748717881  8.86358750229665e-05  0.0  0.0  0.0  0.0  
Exp1  17120.09  1  0.5429130637017662  0.45708693402459394  1.0588245823307758e-11  2.258812652816091e-09  4.239068397558682e-12  0.0  0.0  0.0  0.0  
Exp1  7020.73  1  0.0006836474029291764  0.1354663132589642  0.7789508727182954  0.08482681366311312  7.235295669815649e-05  0.0  0.0  0.0  0.0  
Exp1  33134.973  1  0.9965311345706654  0.003468865429334505  1.506001146473869e-33  1.745279751630672e-19  1.3310981004912447e-19  0.0  0.0  0.0  0.0  
Exp1  9063.67  1  0.01576642275368515  0.8212878175356669  0.1578745207208785  0.005068944939759733  2.2940500097425498e-06  0.0  0.0  0.0  0.0  
Exp1  38627.84  1  0.9991846195669084  0.0008153804330916661  3.9088063482284e-40  3.267753727091459e-22  1.9475677716353094e-21  0.0  0.0  0.0  0.0  
Exp1  6985.97  1  0.0006455352935538644  0.1310404794574191  0.7789903423963933  0.08924604817214996  7.759468048385693e-05  0.0  0.0  0.0  0.0  
Exp1  17597.25  1  0.5929239055384535  0.40707609344643086  2.2123608220728842e-12  1.0106819319186851e-09  2.221412880686291e-12  0.0  0.0  0.0  0.0  
Exp1  22018.88  1  0.8927197893910076  0.1072802106082284  1.023952339177414e-18  7.55704628619917e-13  8.12064857317015e-15  0.0  0.0  0.0  0.0  
Exp1  37453.902  1  0.9989027403529811  0.0010972596470189369  9.14632112997535e-39  1.182606368278907e-21  4.5680504775104166e-21  0.0  0.0  0.0  0.0  
Exp1  1986.8501  1  2.0825148225703132e-13  2.0500643566458288e-09  1.836689875289274e-22  0.002014442192401519  0.9979855557573258  0.0  0.0  0.0  0.0  
Exp1  18286.92  1  0.6603599511515418  0.3396400485289335  2.2791595501969757e-13  3.184120574629755e-10  8.84700600374454e-13  0.0  0.0  0.0  0.0  
Exp1  39853.133  1  0.9993979025147542  0.0006020974852458341  1.527745242249671e-41  8.791442694808563e-23  8.210012134748563e-22  0.0  0.0  0.0  0.0  
Exp1  30700.191  1  0.9930590709823119  0.006940929017687995  1.7783776565509802e-30  3.5757682378988425e-18  1.075778014453528e-18  0.0  0.0  0.0  0.0  
Exp1  38676.82  1  0.9991945472920835  0.0008054527079164698  3.4304486360726963e-40  3.098910367497113e-22  1.8805270348157507e-21  0.0  0.0  0.0  0.0  
Exp1  25502.781  1  0.9656956276186799  0.034304372381315784  1.3911558625108474e-23  4.057640412171083e-15  1.6459849189857186e-16  0.0  0.0  0.0  0.0  
Exp1  12298.721  1  0.10760157632047883  0.8923496179794723  3.8541213669571723e-05  1.0259101253124737e-05  5.385126013885782e-09  0.0  0.0  0.0  0.0  
Exp1  23737.13  1  0.9390427274178567  0.060957272582087885  3.870826839049364e-21  5.4371544766279824e-14  1.12031139251568e-15  0.0  0.0  0.0  0.0  
Exp1  13485.301  1  0.18103016240700098  0.8189675290698237  1.1081969126046948e-06  1.1995270756848005e-06  7.991870028857124e-10  0.0  0.0  0.0  0.0  
Exp1  37202.68  1  0.9988297761876913  0.0011702238123087463  1.8066527592091918e-38  1.5631409370685788e-21  5.500438617511352e-21  0.0  0.0  0.0  0.0  
Exp1  28243.291  1  0.9855176691314033  0.014482330868596675  2.8259157803735914e-27  8.934590683080717e-17  1.0435668163855891e-17  0.0  0.0  0.0  0.0  
Exp1  24975.06  1  0.9593157457336692  0.040684254266321905  7.392279973393429e-23  8.712084868533605e-15  2.884672369058053e-16  0.0  0.0  0.0  0.0  
Exp1  11447.891  1  0.07101957835254265  0.9284889747064983  0.0004410684065410132  5.0355171787321735e-05  2.3362630551988915e-08  0.0  0.0  0.0  0.0  
Exp1  18448.08  1  0.67511298853444  0.32488701122128666  1.338426646690263e-13  2.4342437622215105e-10  7.150809873752579e-13  0.0  0.0  0.0  0.0  
Exp1  7608.49  1  0.0018919532380511504  0.25111114814011504  0.7078559706367001  0.03911555968361488  2.5368301518774058e-05  0.0  0.0  0.0  0.0  
Exp1  16093.091  1  0.43065373028902443  0.5693462564747569  2.993785903074449e-10  1.2919345304442086e-08  1.7494806638476447e-11  0.0  0.0  0.0  0.0  
Exp1  41398.37  1  0.9995854247216076  0.00041457527839235385  2.7432014898826025e-43  1.7487694282389657e-23  2.861928084504835e-22  0.0  0.0  0.0  0.0  
Exp1  16725.88  1  0.5002210069773829  0.49977898857465836  3.838145210757742e-11  4.402305420494728e-09  7.271744171116986e-12  0.0  0.0  0.0  0.0  
Exp1  22051.271  1  0.8938538704727287  0.1061461295265451  9.21008532090479e-19  7.184346065078484e-13  7.81463373242566e-15  0.0  0.0  0.0  0.0  
Exp1  32420.021  1  0.995762510627993  0.004237489372006978  1.1744252663616962e-32  4.167215584773866e-19  2.4209805580795276e-19  0.0  0.0  0.0  0.0  
Exp1  13917.431  1  0.21478052408899548  0.7852186234122163  2.9397761172131484e-07  5.581092836937578e-07  4.118929120782089e-10  0.0  0.0  0.0  0.0  
Exp1  19912.74  1  0.789124282686494  0.2108757172915984  1.0522782179814124e-15  2.1798890690441793e-11  1.0763926008818833e-13  0.0  0.0  0.0  0.0  
Exp1  10871.98  1  0.05256051681341422  0.9451399608764104  0.0021472397919553277  0.00015221568865983706  6.682956023907423e-08  0.0  0.0  0.0  0.0  
Exp1  14462.53  1  0.26248738028899715  0.7375123509169208  5.392642576846578e-08  2.146856195643597e-07  1.820366106764465e-10  0.0  0.0  0.0  0.0  
Exp1  17452.68  1  0.578014060842082  0.42198593786265176  3.5577805319660213e-12  1.2890088093296168e-09  2.6996782419690257e-12  0.0  0.0  0.0  0.0  
Exp1  18163.68  1  0.6488047666805523  0.3511952329269184  3.4234313385750884e-13  3.911451597045289e-10  1.041709167330238e-12  0.0  0.0  0.0  0.0  
Exp1  18135.24  1  0.6461062878619165  0.35389371172644973  3.7601860812557857e-13  4.101759848881889e-10  1.0817985329324416e-12  0.0  0.0  0.0  0.0  
Exp1  10577.311  1  0.04473556913943809  0.950293544051889  0.004700224492013022  0.00027054563953390806  1.1667712595744172e-07  0.0  0.0  0.0  0.0  
Exp1  17406.07  1  0.5731594847840555  0.4268405138146636  4.1460523049731866e-12  1.3942596426789319e-09  2.875238158758047e-12  0.0  0.0  0.0  0.0  
Exp1  18024.64  1  0.6354969335293488  0.36450306597535426  5.415583244742219e-13  4.935020606683302e-10  1.25327765236882e-12  0.0  0.0  0.0  0.0  
Exp1  16285.061  1  0.45177094066876633  0.5482290498441518  1.6084360646338747e-10  9.31285524198889e-09  1.338304534017986e-11  0.0  0.0  0.0  0.0  
Exp1  14122.04  1  0.23204005957445578  0.7679593946873196  1.559728553501158e-07  3.894629322336861e-07  3.024370293411426e-10  0.0  0.0  0.0  0.0  
Exp1  13206.431  1  0.1612474740849585  0.8387479651972822  2.5858036517698785e-06  1.9736781560532227e-06  1.2359515287016119e-09  0.0  0.0  0.0  0.0  
Exp1  20624.531  1  0.8314015742474312  0.16859842574563483  1.0015465869331099e-16  6.889784237448538e-12  4.4099076198590557e-14  0.0  0.0  0.0  0.0  
Exp1  27781.932  1  0.9833051824072487  0.016694817592751238  1.158229925462533e-26  1.6693112310574014e-16  1.63165410084225e-17  0.0  0.0  0.0  0.0  
Exp1  26002.06  1  0.9707725129985733  0.029227487001424773  2.8924602641017966e-24  1.986911094801474e-15  9.769896919462479e-17  0.0  0.0  0.0  0.0  
Exp1  20368.57  1  0.8171383760289384  0.18286162396059344  2.3318766206150405e-16  1.0407337378500004e-11  6.065198914843174e-14  0.0  0.0  0.0  0.0  
Exp1  28789.182  1  0.9877397121214414  0.012260287878558632  5.382784128604633e-28  4.3018472292964674e-17  6.202654993090225e-18  0.0  0.0  0.0  0.0  
Exp1  16303.23  1  0.45377205578197366  0.5462279350242925  1.516443066508112e-10  9.029040764089806e-09  1.3048889284616487e-11  0.0  0.0  0.0  0.0  
Exp1  22028.361  1  0.8930527917699209  0.10694720822932653  9.926951150091213e-19  7.446022540748691e-13  8.029865977206407e-15  0.0  0.0  0.0  0.0  
Exp1  20955.541  1  0.8483643127216278  0.15163568727428914  3.362473746962614e-17  4.053753018542508e-12  2.931123468497109e-14  0.0  0.0  0.0  0.0  
Exp1  7586.37  1  0.001819146531037595  0.2450548961591244  0.7129146778796259  0.04018498913073512  2.6290299477089788e-05  0.0  0.0  0.0  0.0  
Exp1  30636.201  1  0.9929280618586304  0.007071938141369577  2.1483808330057852e-30  3.87969129832469e-18  1.1388851640782076e-18  0.0  0.0  0.0  0.0  
Exp1  29170.75  1  0.989075476382338  0.010924523617662045  1.7008726643762116e-28  2.5951907300284008e-17  4.334964060904519e-18  0.0  0.0  0.0  0.0  
Exp1  25592.05  1  0.9666670620721555  0.033332937927840776  1.0498196564469118e-23  3.569067026716341e-15  1.4984381111781414e-16  0.0  0.0  0.0  0.0  
Exp1  10534.65  1  0.04368225689230909  0.9507678682448731  0.005255580190366294  0.0002941680555514862  1.266168999525179e-07  0.0  0.0  0.0  0.0  
Exp1  13344.681  1  0.1708577484675871  0.8291390088307009  1.7004718264647227e-06  1.5412350396432547e-06  9.948459732552313e-10  0.0  0.0  0.0  0.0  
Exp1  10067.761  1  0.0332832558859588  0.9487303141054103  0.017246978252272664  0.000739136806723941  3.149496342974231e-07  0.0  0.0  0.0  0.0  
Exp1  25845.64  1  0.9692727850745877  0.030727214925409526  4.726089148571974e-24  2.4826625675228264e-15  1.1493222422334666e-16  0.0  0.0  0.0  0.0  
Exp1  16076.5  1  0.42883267089122956  0.5711673154846539  3.158620468640649e-10  1.3290348759245075e-08  1.790571497033416e-11  0.0  0.0  0.0  0.0  
Exp1  14986.301  1  0.3131163120466502  0.6868835910573559  1.035428394979107e-08  8.645717498804993e-08  8.453500752559377e-11  0.0  0.0  0.0  0.0  
Exp1  23867.48  1  0.9415962939242983  0.05840370607565598  2.5449734176808953e-21  4.472132597011751e-14  9.685090137655473e-16  0.0  0.0  0.0  0.0  
Exp1  6207.0303  1  0.00019112706324873844  0.06755468457999311  0.6130348896512411  0.3187468914230381  0.00047240728247891146  0.0  0.0  0.0  0.0  
Exp1  45117.69  1  0.9998244243034304  0.00017557569656946853  2.321146807943166e-47  4.258324335594064e-25  2.622619711918086e-23  0.0  0.0  0.0  0.0  
Exp1  8115.6704  1  0.0045504949654681486  0.43211127366760915  0.5421951240644469  0.021131549683621204  1.1557618854415322e-05  0.0  0.0  0.0  0.0  
Exp1  40732.402  1  0.9995136888447718  0.0004863111552283091  1.536887038747969e-42  3.4884265820799506e-23  4.4861381484820905e-22  0.0  0.0  0.0  0.0  
Exp1  6752.1304  1  0.0004434555032480616  0.10603456701462324  0.7656699925031395  0.1277244486255331  0.000127536353456217  0.0  0.0  0.0  0.0  
Exp1  33052.02  1  0.9964501614661719  0.003549838533827965  1.9093835748403523e-33  1.929419193667774e-19  1.425862797038012e-19  0.0  0.0  0.0  0.0  
Exp1  19032.68  1  0.7250452283480775  0.27495477155923626  1.936222609307863e-14  9.23341267922513e-11  3.328222972189666e-13  0.0  0.0  0.0  0.0  
Exp1  24497.111  1  0.9524710981449332  0.047528901855048745  3.3857418180018555e-22  1.7553238752168352e-14  4.837613279479958e-16  0.0  0.0  0.0  0.0  
Exp1  15396.311  1  0.3553875242936785  0.6446124302234224  2.809430922477432e-09  4.262661422457279e-08  4.685400043597237e-11  0.0  0.0  0.0  0.0  
Exp1  21300.771  1  0.8643764416472902  0.13562355835035056  1.079391433120485e-17  2.3400636340492352e-12  1.9229182730694643e-14  0.0  0.0  0.0  0.0  
Exp1  6820.8604  1  0.0004942968851017612  0.11261093697975588  0.7721773377484829  0.1146077465136448  0.00010968187301455444  0.0  0.0  0.0  0.0  
Exp1  19942.76  1  0.7910753682111824  0.208924631767954  9.528073717708875e-16  2.075903377781463e-11  1.036240736487707e-13  0.0  0.0  0.0  0.0  
Exp1  32948.53  1  0.9963462934743355  0.0036537065256646243  2.568206333504053e-33  2.187148007243069e-19  1.5539541721018948e-19  0.0  0.0  0.0  0.0  
Exp1  7512.1104  1  0.0015947521784633084  0.22582559772968167  0.7285210047596796  0.04402895848407196  2.9686848103457746e-05  0.0  0.0  0.0  0.0  
Exp1  35462.312  1  0.9981565102491079  0.00184348975089216  2.142429238427951e-36  1.1213782574684267e-20  2.060229881214201e-20  0.0  0.0  0.0  0.0  
Exp1  28115.31  1  0.9849369984896953  0.01506300151030462  4.1758674535149616e-27  1.0619071115668605e-16  1.1805264503976615e-17  0.0  0.0  0.0  0.0  
Exp1  13621.971  1  0.19130021880801593  0.8086981099259628  7.296729192129226e-07  9.409460961046702e-07  6.470058623682266e-10  0.0  0.0  0.0  0.0  
Exp1  24609.291  1  0.9541778931894455  0.045822106810539186  2.3671780525730656e-22  1.4881346898524627e-14  4.281584839953782e-16  0.0  0.0  0.0  0.0  
Exp1  25445.9  1  0.9650612017714679  0.034938798228527544  1.6647586163396512e-23  4.403940864192655e-15  1.747756984996225e-16  0.0  0.0  0.0  0.0  
Exp1  12352.44  1  0.11033419620313459  0.889623571620151  3.2933704945686126e-05  9.293548098589188e-06  4.923670112328102e-09  0.0  0.0  0.0  0.0  
Exp1  31940.49  1  0.995145847377336  0.004854152622664022  4.7074659380872985e-32  7.527027620543039e-19  3.641491387707211e-19  0.0  0.0  0.0  0.0  
Exp1  16100.2  1  0.4314343188426581  0.5685656680838718  2.9257984249548717e-10  1.2763568655054934e-08  1.7321680462132898e-11  0.0  0.0  0.0  0.0  
Exp1  4170.41  1  4.489581221550373e-07  0.0007677874872547221  0.00015899885352249916  0.9733775218913141  0.0256952428097867  0.0  0.0  0.0  0.0  
Exp1  23985.191  1  0.9438079890079271  0.05619201099203432  1.743646695632176e-21  3.750773392214619e-14  8.496679947800053e-16  0.0  0.0  0.0  0.0  
Exp1  4796.8804  1  4.55220622151098e-06  0.004702687844103862  0.009194231334406973  0.9783538416000691  0.007744687015198517  0.0  0.0  0.0  0.0  
Exp1  30453.71  1  0.9925397753995896  0.007460224600410295  3.685943052229631e-30  4.898833460563876e-18  1.340719901131097e-18  0.0  0.0  0.0  0.0  
Exp1  13837.641  1  0.20826933775059656  0.7917296432838296  3.7605804508821557e-07  6.42442521108521e-07  4.650076195006983e-10  0.0  0.0  0.0  0.0  
Exp1  27094.63  1  0.9793189815815121  0.020681018418487546  9.620265938476254e-26  4.2901494073635796e-16  3.215912119327967e-17  0.0  0.0  0.0  0.0  
Exp1  12992.341  1  0.14712833799547415  0.8528638302473054  4.930064928324999e-06  2.8999566304573226e-06  1.7356616323790496e-09  0.0  0.0  0.0  0.0  
Exp1  11889.5  1  0.08848727278861018  0.9113646957495034  0.00012610494351928775  2.1915738991347312e-05  1.0779375758011788e-08  0.0  0.0  0.0  0.0  
Exp1  66886.93  1  0.9999973643237418  2.6356762583200405e-06  3.3986832098658727e-68  5.786684316738987e-33  4.170598258246204e-28  0.0  0.0  0.0  0.0  
Exp1  9090.53  1  0.016175598063843437  0.8287685046364484  0.15022169476943983  0.004832022899635931  2.1796306322203874e-06  0.0  0.0  0.0  0.0  
Exp1  19531.17  1  0.762986594652354  0.23701340530680626  3.719293460115811e-15  4.06610581917178e-11  1.7500789219773722e-13  0.0  0.0  0.0  0.0  
Exp1  25271.31  1  0.9630363497851752  0.03696365021481905  2.890694145119169e-23  5.666455586009069e-15  2.1026444672071745e-16  0.0  0.0  0.0  0.0  
Exp1  11710.96  1  0.08104914881160667  0.9187102461851202  0.00020996353748268582  3.062677615078691e-05  1.468963985044162e-08  0.0  0.0  0.0  0.0  
Exp1  4571.73  1  2.0156070290388447e-06  0.0024913109868570883  0.0025195560662577957  0.9834844814723122  0.011502635867543909  0.0  0.0  0.0  0.0  
Exp1  7955.3003  1  0.0034758598242481038  0.3665376141943549  0.6042206295910674  0.025751119719945557  1.477667038412419e-05  0.0  0.0  0.0  0.0  
Exp1  28595.63  1  0.986996503160954  0.013003496839045975  9.677566306882464e-28  5.56851581633829e-17  7.451349665040424e-18  0.0  0.0  0.0  0.0  
Exp1  3927.09  1  1.750894318902489e-07  0.0003655715390003192  2.1273696654652448e-05  0.9545624516040253  0.04505052807088771  0.0  0.0  0.0  0.0  
Exp1  28343.621  1  0.985956161290692  0.014043838709307897  2.0817420217170267e-27  7.806117992222687e-17  9.477571147690526e-18  0.0  0.0  0.0  0.0  
Exp1  27074.09  1  0.9791853692843169  0.020814630715682653  1.0251366221689434e-25  4.4139198985240136e-16  3.2825589864596605e-17  0.0  0.0  0.0  0.0  
Exp1  22935.281  1  0.9206390965409218  0.07936090345889214  5.1691982498413346e-20  1.8328349983994434e-13  2.783355516681196e-15  0.0  0.0  0.0  0.0  
Exp1  28951.92  1  0.9883295569482046  0.011670443051795475  3.290881964331414e-28  3.465838971709418e-17  5.320918891054824e-18  0.0  0.0  0.0  0.0  
Exp1  14600.78  1  0.2754298576792926  0.7245699384799993  3.495008978909327e-08  1.687421761980799e-07  1.4844220248122374e-10  0.0  0.0  0.0  0.0  
Exp1  20694.05  1  0.8350997867541212  0.16490021323967638  7.962786492801421e-17  6.1618164933131435e-12  4.045999789840313e-14  0.0  0.0  0.0  0.0  
Exp1  11165.07  1  0.061390376600324745  0.9375561328265638  0.0009670264941064103  8.642517695380861e-05  3.8902051266533634e-08  0.0  0.0  0.0  0.0  
Exp1  25643.4  1  0.9672128962928718  0.03278710370712471  8.929562700984599e-24  3.315513605557282e-15  1.4198021690831133e-16  0.0  0.0  0.0  0.0  
Exp1  19244.4  1  0.7416876064577046  0.2583123934769071  9.608550880360301e-15  6.512564290719005e-11  2.530378695519638e-13  0.0  0.0  0.0  0.0  
Exp1  18583.96  1  0.6872287891956607  0.3127712106094729  8.541838745504665e-14  1.9418301181410114e-10  5.980022719236222e-13  0.0  0.0  0.0  0.0  
Exp1  30253.842  1  0.9920882051105276  0.007911794889472289  6.667390781080774e-30  6.3315691244130345e-18  1.6047265312129775e-18  0.0  0.0  0.0  0.0  
Exp1  13199.32  1  0.16076350737803627  0.8392318503342793  2.6420369628874893e-06  1.9990008345046026e-06  1.249886972991715e-09  0.0  0.0  0.0  0.0  
Exp1  11521.36  1  0.07371290392494033  0.9258843830963944  0.00035888826577161394  4.3804209896432784e-05  2.0502997029400223e-08  0.0  0.0  0.0  0.0  
Exp1  22709.34  1  0.9145082121656884  0.08549178783404872  1.0769528522761125e-19  2.591944193902891e-13  3.613253544280343e-15  0.0  0.0  0.0  0.0  
Exp1  7152.66  1  0.0008529629901613476  0.15428765381443135  0.7744388886499929  0.07036450824252824  5.598630288622148e-05  0.0  0.0  0.0  0.0  
Exp1  25136.22  1  0.9613857901059991  0.03861420989399362  4.4337453869438975e-23  6.891768135622895e-15  2.4278138750728175e-16  0.0  0.0  0.0  0.0  
Exp1  29798.8  1  0.9909474247719245  0.009052575228075467  2.585373785743003e-29  1.1404176100839516e-17  2.426275993159218e-18  0.0  0.0  0.0  0.0  
Exp1  14029.61  1  0.22414363082325575  0.7758557029434441  2.0777099271361765e-07  4.581147101266226e-07  3.4759723225461976e-10  0.0  0.0  0.0  0.0  
Exp1  39091.57  1  0.9992735962282066  0.0007264037717934581  1.1393681713068012e-40  1.981273647199055e-22  1.4002079653423206e-21  0.0  0.0  0.0  0.0  
Exp1  25446.691  1  0.9650701027417338  0.034929897258261705  1.660608225573734e-23  4.398927572957449e-15  1.7462988900100677e-16  0.0  0.0  0.0  0.0  
Exp1  11963.761  1  0.09173807282495704  0.9081409664800836  0.00010187100291704924  1.9080202988016366e-05  9.489054378837177e-09  0.0  0.0  0.0  0.0  
Exp1  42501.21  1  0.9996804464005373  0.0003195535994626746  1.6291900424586849e-44  5.671206199736197e-24  1.38001306147533e-22  0.0  0.0  0.0  0.0  
Exp1  24301.191  1  0.9493307693800342  0.050669230619941816  6.332666150067404e-22  2.3446608571565684e-14  5.994307935000668e-16  0.0  0.0  0.0  0.0  
Exp1  36362.12  1  0.9985452689990355  0.0014547310009644745  1.7900886695097785e-37  4.014915316325354e-21  1.0330732525956438e-20  0.0  0.0  0.0  0.0  
Exp1  8233.38  1  0.005499767060369409  0.4838808109469759  0.4924296240532464  0.01818016775940502  9.630180003462715e-06  0.0  0.0  0.0  0.0  
Exp1  2893.77  1  1.2429693511330872e-09  6.112065019491986e-06  3.326003526523037e-11  0.3803298466289524  0.6196640400297988  0.0  0.0  0.0  0.0  
Exp1  28910.84  1  0.9881835696319082  0.011816430368091749  3.7257522708752004e-28  3.65986713842542e-17  5.53049456665058e-18  0.0  0.0  0.0  0.0  
Exp1  5419.4004  1  3.524690013399556e-05  0.02243033607604911  0.13804337147075138  0.8367461031565021  0.0027449423965635183  0.0  0.0  0.0  0.0  
Exp1  27033.01  1  0.9789153507757881  0.021084649224211546  1.164131304626798e-25  4.67251689694976e-16  3.42019275694194e-17  0.0  0.0  0.0  0.0  
Exp1  31863.07  1  0.9950375873657931  0.004962412634206925  5.894999853284548e-32  8.285667018868885e-19  3.891665324567064e-19  0.0  0.0  0.0  0.0  
Exp1  25237.34  1  0.9626282982689451  0.037371701731048534  3.2187948401539004e-23  5.9520542554985816e-15  2.1799380349644526e-16  0.0  0.0  0.0  0.0  
Exp1  34394.23  1  0.9975448321514779  0.0024551678485220467  4.234768410818698e-35  3.888609888057937e-20  4.778780027770893e-20  0.0  0.0  0.0  0.0  
Exp1  11162.7  1  0.061314480399083625  0.9376253143318604  0.0009733469301708974  8.681926836954082e-05  3.907051559557395e-08  0.0  0.0  0.0  0.0  
Exp1  36662.32  1  0.9986545858639773  0.0013454141360227745  7.869449753828671e-38  2.861516515675412e-21  8.235374070508951e-21  0.0  0.0  0.0  0.0  
Exp1  35166.062  1  0.9980052066949281  0.0019947933050719303  4.881709142037144e-36  1.578982965619197e-20  2.5954106673975826e-20  0.0  0.0  0.0  0.0  
Exp1  20573.18  1  0.8286214550574407  0.17137854493502916  1.1865587973272147e-16  7.483094044577468e-12  4.7002168237045346e-14  0.0  0.0  0.0  0.0  
Exp1  13056.33  1  0.15125127736707708  0.8487420694828776  4.067283678549188e-06  2.584298915078609e-06  1.5674518387014841e-09  0.0  0.0  0.0  0.0  
Exp1  21246.26  1  0.8619569291128655  0.13804307088456239  1.2913518382234659e-17  2.5515346879279367e-12  2.0546594905787777e-14  0.0  0.0  0.0  0.0  
Exp1  21761.34  1  0.8832774289150328  0.116722571083825  2.379669546525877e-18  1.1311672595202644e-12  1.103690065827904e-14  0.0  0.0  0.0  0.0  
Exp1  60694.91  1  0.9999922651728559  7.734827144240051e-06  1.0154961630149404e-62  5.983560061300832e-31  6.478571867126506e-27  0.0  0.0  0.0  0.0  
Exp1  9561.37  1  0.02383669557080738  0.9172080397724119  0.056954929108457945  0.0019994706913140066  8.648570088717361e-07  0.0  0.0  0.0  0.0  
Exp1  7347.0  1  0.0011924648147627456  0.18883459941847278  0.7556730008472086  0.05426062230689863  3.931261265725254e-05  0.0  0.0  0.0  0.0  
Exp1  25682.9  1  0.9676262280281199  0.032373771971876915  7.885274414995242e-24  3.133065433501761e-15  1.3622429598416444e-16  0.0  0.0  0.0  0.0  
Exp1  19985.42  1  0.7938212910798359  0.20617870890069795  8.274457203460128e-16  1.936722744939503e-11  9.818127386329624e-14  0.0  0.0  0.0  0.0  
Exp1  1942.6101  1  1.20958008462859e-13  1.2256863532967106e-09  2.9900122457256275e-23  0.001364931863534684  0.9986350669106581  0.0  0.0  0.0  0.0  
Exp1  24801.26  1  0.9569532711615438  0.0430467288384446  1.2843827589628588e-22  1.1229369544425883e-14  3.4779668071220695e-16  0.0  0.0  0.0  0.0  
Exp1  30331.262  1  0.9922665333316645  0.00773346666833552  5.2984377571645606e-30  5.731716270928739e-18  1.49657968567329e-18  0.0  0.0  0.0  0.0  
Exp1  9036.811  1  0.015360486467527013  0.8135200010541447  0.16580140353506284  0.005315695029983409  2.413913282001106e-06  0.0  0.0  0.0  0.0  
Exp1  17435.3  1  0.5762065806164746  0.4237934180497095  3.766705524925855e-12  1.3272853847267662e-09  2.7638265135370995e-12  0.0  0.0  0.0  0.0  
Exp1  13203.2705  1  0.16103235100923513  0.838963052224645  2.610636969819445e-06  1.9848870277062826e-06  1.242122189994896e-09  0.0  0.0  0.0  0.0  
Exp1  19524.06  1  0.7624765294845884  0.23752347047409417  3.807720029727051e-15  4.113696694810395e-11  1.7660650769976576e-13  0.0  0.0  0.0  0.0  
Exp1  15823.7  1  0.4012038328654157  0.5987961459213691  7.136906495982754e-10  2.047398262608253e-08  2.554192885022761e-11  0.0  0.0  0.0  0.0  
Exp1  14681.36  1  0.2831189428618711  0.7168808831980088  2.7126104562903485e-08  1.466821459219827e-07  1.3186953775387369e-10  0.0  0.0  0.0  0.0  
Exp1  16936.02  1  0.5230959441201053  0.4769040527715508  1.933181435248131e-11  3.083561932631365e-09  5.450185863741314e-12  0.0  0.0  0.0  0.0  
Exp1  21017.951  1  0.851382130707052  0.14861786928925136  2.7377212357599584e-17  3.669449709108386e-12  2.7151619366510004e-14  0.0  0.0  0.0  0.0  
Exp1  6453.5103  1  0.0002801023313103249  0.08283300262090974  0.7071734969958463  0.20945720215883804  0.0002561958930955284  0.0  0.0  0.0  0.0  
Exp1  22915.531  1  0.9201212739503694  0.07987872604943887  5.511313723937289e-20  1.8890570386375107e-13  2.8473344098099268e-15  0.0  0.0  0.0  0.0  
Exp1  27954.15  1  0.9841704353194396  0.015829564680560244  6.834020660525639e-27  1.3208606734746885e-16  1.3798336967000889e-17  0.0  0.0  0.0  0.0  
Exp1  31752.47  1  0.9948784139604582  0.005121586039541763  8.132576668018814e-32  9.506680549122343e-19  4.2803091851454456e-19  0.0  0.0  0.0  0.0  
Exp1  8755.57  1  0.011341462434818744  0.7155996466017353  0.26451229091778244  0.008542554395073895  4.045650589567533e-06  0.0  0.0  0.0  0.0  
Exp1  14600.78  1  0.2754298576792926  0.7245699384799993  3.495008978909327e-08  1.687421761980799e-07  1.4844220248122374e-10  0.0  0.0  0.0  0.0  
Exp1  31979.201  1  0.9951990502836204  0.004800949716379631  4.2068186056690964e-32  7.174444775500041e-19  3.522648763377107e-19  0.0  0.0  0.0  0.0  
Exp1  16746.42  1  0.5024655109218826  0.4975344847835036  3.5896363460905594e-11  4.2516481718358014e-09  7.069243755351044e-12  0.0  0.0  0.0  0.0  
Exp1  25979.941  1  0.9705652392519083  0.029434760748089765  3.1001937917365766e-24  2.0503729211363396e-15  9.996352796867219e-17  0.0  0.0  0.0  0.0  
Exp1  26077.111  1  0.9714646490339047  0.028535350966093574  2.2860965847689687e-24  1.786030693320561e-15  9.040019250728447e-17  0.0  0.0  0.0  0.0  
Exp1  6856.41  1  0.0005231424241842736  0.11624702932722752  0.774663287680805  0.10846493247790932  0.00010160808987395888  0.0  0.0  0.0  0.0  
Exp1  44455.67  1  0.9997961896592648  0.00020381034073524095  1.1958950726105317e-46  8.112627535112882e-25  3.9567949875110763e-23  0.0  0.0  0.0  0.0  
Exp1  8245.23  1  0.005603138826522274  0.4892161325478166  0.48727014393092344  0.017901131452600944  9.453242136692579e-06  0.0  0.0  0.0  0.0  
Exp1  12767.19  1  0.1332713658753466  0.8667146062176958  9.668009827593383e-06  4.3574045907760625e-06  2.492539169106762e-09  0.0  0.0  0.0  0.0  
Exp1  30520.861  1  0.992685241304742  0.007314758695257995  3.0214626712122188e-30  4.495424809723721e-18  1.2624617824321609e-18  0.0  0.0  0.0  0.0  
Exp1  5409.1304  1  3.421885920714367e-05  0.02194775109249444  0.1334561461934587  0.8417657799356063  0.0027961039192335242  0.0  0.0  0.0  0.0  
Exp1  17767.1  1  0.6101265884598707  0.3898734107772658  1.2652425271173695e-12  7.598301129499918e-10  1.7681885858778927e-12  0.0  0.0  0.0  0.0  
Exp1  23590.191  1  0.936027663378459  0.06397233662147178  6.214084226998567e-21  6.78160143030277e-14  1.3211513929342848e-15  0.0  0.0  0.0  0.0  
Exp1  11195.88  1  0.0623845419579648  0.936645582575154  0.0008883762813919986  8.146240676355947e-05  3.677872539119734e-08  0.0  0.0  0.0  0.0  
Exp1  29713.48  1  0.990714631101054  0.009285368898946019  3.3362357623215014e-29  1.274290216898341e-17  2.6235155832135947e-18  0.0  0.0  0.0  0.0  
Exp1  23746.611  1  0.9392322020928995  0.060767797907045874  3.7544977758356745e-21  5.360337960406738e-14  1.1084877334873476e-15  0.0  0.0  0.0  0.0  
Exp1  14501.24  1  0.26607920099739923  0.733920550389887  4.7765905878663327e-08  2.0067489988872332e-07  1.719081421062212e-10  0.0  0.0  0.0  0.0  
Exp1  29807.49  1  0.9909707811904636  0.009029218809536464  2.5191427193213498e-29  1.1276124028154743e-17  2.4070679442945316e-18  0.0  0.0  0.0  0.0  
Exp1  4743.95  1  3.7668179157318966e-06  0.0040581552010132  0.006885649109712192  0.9805767934874147  0.008475635383944205  0.0  0.0  0.0  0.0  
Exp1  42502.0  1  0.9996805051816657  0.0003194948183343338  1.6259335132063435e-44  5.6666957730227296e-24  1.3793042072152599e-22  0.0  0.0  0.0  0.0  
Exp1  35168.43  1  0.9980064692734041  0.0019935307265958276  4.849576540190937e-36  1.5746511967127554e-20  2.5905990104143662e-20  0.0  0.0  0.0  0.0  
Exp1  38786.633  1  0.9992163366942508  0.0007836633057493104  2.560783770777909e-40  2.7518826481891735e-22  1.7387599724444546e-21  0.0  0.0  0.0  0.0  
Exp1  9382.04  1  0.020811488159946604  0.8923062080951186  0.08406066133982837  0.002820407025508338  1.2353795980764275e-06  0.0  0.0  0.0  0.0  
Exp1  8814.03  1  0.012137798627567462  0.7383085062529519  0.241780622007552  0.007769429191309472  3.6439206192942973e-06  0.0  0.0  0.0  0.0  
Exp1  15723.37  1  0.39032760659503213  0.6096723680780176  9.85381236786375e-10  2.431213866642132e-08  2.9430266865350656e-11  0.0  0.0  0.0  0.0  
Exp1  31608.691  1  0.9946632476620678  0.005336752337932254  1.2365552614203144e-31  1.1372669539722864e-18  4.846455643831655e-19  0.0  0.0  0.0  0.0  
Exp1  8125.9404  1  0.004627767839053481  0.43652392182626837  0.5379765328730489  0.020860401169244546  1.1376292384855982e-05  0.0  0.0  0.0  0.0  
Exp1  12855.67  1  0.1385964232588427  0.8613924378374473  7.42481118007191e-06  3.711931739648908e-06  2.160790263726253e-09  0.0  0.0  0.0  0.0  
Exp1  22266.15  1  0.9010863263459854  0.09891367365349446  4.56389032308189e-19  5.141486773771125e-13  6.063246549450774e-15  0.0  0.0  0.0  0.0  
Exp1  18256.111  1  0.6574929564538897  0.3425070432097289  2.523224441973947e-13  3.3520762119099566e-10  9.21537776307523e-13  0.0  0.0  0.0  0.0  
Exp1  12336.641  1  0.10952500130209072  0.890430932486408  3.4493656179374186e-05  9.567500380379726e-06  5.054941449365164e-09  0.0  0.0  0.0  0.0  
Exp1  22407.56  1  0.9055803742646185  0.0944196257349635  2.877167875602343e-19  4.1290519899541137e-13  5.135836658793516e-15  0.0  0.0  0.0  0.0  
Exp1  6286.0303  1  0.00021652485525027468  0.07225906366648048  0.6483002521071153  0.2788365694603986  0.00038758991075535967  0.0  0.0  0.0  0.0  
Exp1  28567.98  1  0.9868865098399779  0.01311349016002198  1.0524475400632439e-27  5.778131598028659e-17  7.64982090708486e-18  0.0  0.0  0.0  0.0  
Exp1  2365.26  1  1.3881955486182737e-11  1.0407870425320048e-07  9.240438097568301e-17  0.0332945536560317  0.966705342251382  0.0  0.0  0.0  0.0  
Exp1  36440.332  1  0.9985746438874352  0.0014253561125647655  1.4445530186091418e-37  3.675079868545774e-21  9.736499815838083e-21  0.0  0.0  0.0  0.0  
Exp1  36346.32  1  0.9985392618561014  0.0014607381438986556  1.8693236506826523e-37  4.087292850048093e-21  1.0455149978068514e-20  0.0  0.0  0.0  0.0  
Exp1  3487.06  1  2.878298667716416e-08  8.65351068691575e-05  2.3878766431628986e-07  0.8571414400899463  0.1427717572325335  0.0  0.0  0.0  0.0  
Exp1  29865.16  1  0.9911241930653739  0.00887580693462605  2.1206741082068283e-29  1.0462424683169586e-17  2.2834920524692822e-18  0.0  0.0  0.0  0.0  
Exp1  26847.361  1  0.9776479635388073  0.022352036461192076  2.0697968427690637e-25  6.047912531421797e-16  4.1207404899572183e-17  0.0  0.0  0.0  0.0  
Exp1  28135.852  1  0.985031848311483  0.014968151688516772  3.9219904011338054e-27  1.0328347052251675e-16  1.1573487672750728e-17  0.0  0.0  0.0  0.0  
Exp1  31451.48  1  0.9944168941525118  0.005583105847488217  1.9568613246843269e-31  1.3843104544084984e-18  5.554800667191006e-19  0.0  0.0  0.0  0.0  
Exp1  13634.61  1  0.19226972915815588  0.8077286482013628  7.0193137249478e-07  9.200745799117265e-07  6.345289367189077e-10  0.0  0.0  0.0  0.0  
Exp1  33617.66  1  0.996964672773977  0.003035327226023065  3.804572847148316e-34  9.770004873413763e-20  8.94974917264388e-20  0.0  0.0  0.0  0.0  
Exp1  21909.861  1  0.8888161196208583  0.11118388037823632  1.4629624797027965e-18  8.961688689464092e-13  9.24411817569071e-15  0.0  0.0  0.0  0.0  
Exp1  7049.1704  1  0.0007167053538262606  0.1392444571067235  0.7785562884831909  0.0814141686779445  6.838037831473804e-05  0.0  0.0  0.0  0.0  
Exp1  15822.91  1  0.4011174212694551  0.5988825574875957  7.15518658637996e-10  2.0501860039974306e-08  2.5570580078350703e-11  0.0  0.0  0.0  0.0  
Exp1  32291.25  1  0.995605640603014  0.004394359396985946  1.703539371074602e-32  4.881255920771432e-19  2.6999125645836864e-19  0.0  0.0  0.0  0.0  
Exp1  16093.091  1  0.43065373028902443  0.5693462564747569  2.993785903074449e-10  1.2919345304442086e-08  1.7494806638476447e-11  0.0  0.0  0.0  0.0  
Exp1  8711.33  1  0.010754727171873294  0.6977014116660485  0.28237390300054166  0.00916558384599391  4.37431554265279e-06  0.0  0.0  0.0  0.0  
Exp1  12942.57  1  0.14397830351856652  0.8560127981233591  5.724121310344152e-06  3.172357364693607e-06  1.8793993539106566e-09  0.0  0.0  0.0  0.0  
Exp1  25001.92  1  0.9596686098493002  0.040331390150691135  6.788103849057622e-23  8.377790663341176e-15  2.8027715913756663e-16  0.0  0.0  0.0  0.0  
Exp1  39487.36  1  0.999341312788181  0.000658687211819064  4.000879748997386e-41  1.2970078772588183e-22  1.0596675428506782e-21  0.0  0.0  0.0  0.0  
Exp1  1935.5  1  1.1072053074963869e-13  1.127094297897435e-09  2.2192092572690438e-23  0.0012804264417534063  0.9987195724310416  0.0  0.0  0.0  0.0  
Exp1  13764.17  1  0.2023843891080559  0.7976144073417305  4.7154545889101603e-07  7.314845766666666e-07  5.201780760258306e-10  0.0  0.0  0.0  0.0  
Exp1  14198.67  1  0.23870884068332346  0.7612906956500665  1.2290618511850985e-07  3.4049082499766873e-07  2.6959986636180135e-10  0.0  0.0  0.0  0.0  
Exp1  15275.44  1  0.34272444961213516  0.6572754937144076  4.131336960225677e-09  5.2486411346094975e-08  5.5708825853863644e-11  0.0  0.0  0.0  0.0  
Exp1  25618.91  1  0.966953707127727  0.03304629287226927  9.646080299348955e-24  3.4340917616948253e-15  1.4567663153281955e-16  0.0  0.0  0.0  0.0  
Exp1  4753.43  1  3.897191011309479e-06  0.004167128309946206  0.007256512735433454  0.9802335661867488  0.008338895576860217  0.0  0.0  0.0  0.0  
Exp1  14547.061  1  0.27036280925329376  0.7296369639329733  4.137209792190208e-08  1.8528096871773146e-07  1.606662741153184e-10  0.0  0.0  0.0  0.0  
Exp1  16214.75  1  0.44402960772042177  0.5559703815645112  2.0198529907735597e-10  1.0498321292035638e-08  1.4760507293127594e-11  0.0  0.0  0.0  0.0  
Exp1  25505.941  1  0.9657306214759496  0.03426937852404599  1.3773127628861426e-23  4.039179531268917e-15  1.6404974069651056e-16  0.0  0.0  0.0  0.0  
Exp1  31735.092  1  0.9948529150566581  0.005147084943341904  8.55460864545948e-32  9.714511106075642e-19  4.344920605515622e-19  0.0  0.0  0.0  0.0  
Exp1  43187.723  1  0.9997275924131817  0.0002724075868182849  2.862290824932972e-45  2.8436716644300678e-24  8.843908368675445e-23  0.0  0.0  0.0  0.0  
Exp1  35410.17  1  0.9981307989447549  0.0018692010552451995  2.4760514414753595e-36  1.190823361230112e-20  2.145406345745768e-20  0.0  0.0  0.0  0.0  
Exp1  24806.0  1  0.9570195297262513  0.042980470273737005  1.2651661202170922e-22  1.1151777382073152e-14  3.4602267998669774e-16  0.0  0.0  0.0  0.0  
Exp1  13569.83  1  0.18733792462691778  0.8126601865526548  8.559523975631873e-07  1.0321668549906506e-06  7.011748543999146e-10  0.0  0.0  0.0  0.0  
Exp1  20647.441  1  0.8326282389923583  0.16737176100095794  9.286421965328968e-17  6.640781489542724e-12  4.2864380059153063e-14  0.0  0.0  0.0  0.0  
Exp1  7301.18  1  0.0011009652976336506  0.17987414540489047  0.7613799801619665  0.05760228211956882  4.262701594060961e-05  0.0  0.0  0.0  0.0  
Exp1  6639.95  1  0.0003724906148024642  0.0964244117381542  0.749849500479685  0.15318911146092148  0.00016448570643683624  0.0  0.0  0.0  0.0  
Exp1  6666.02  1  0.0003877914240884952  0.09854562792949464  0.7541344342448282  0.14677724107867166  0.00015490532291689098  0.0  0.0  0.0  0.0  
Exp1  27939.932  1  0.9841008072509057  0.015899192749094234  7.138076210898372e-27  1.346603325046478e-16  1.3990210946987087e-17  0.0  0.0  0.0  0.0  
Exp1  19618.861  1  0.7692148346742411  0.23078516529037832  2.782412905391083e-15  3.5221349530918695e-11  1.5643882597324887e-13  0.0  0.0  0.0  0.0  
Exp1  5220.3203  1  1.924560448671794e-05  0.0142731744687378  0.0669605242408189  0.9148800912334843  0.0038669644524722264  0.0  0.0  0.0  0.0  
Exp1  16584.47  1  0.4847221207471983  0.5152778735867211  6.08312730849504e-11  5.596412801622149e-09  8.836598633650444e-12  0.0  0.0  0.0  0.0  
Exp1  33187.902  1  0.9965817521757224  0.0034182478242776038  1.2945994816285254e-33  1.637255667416254e-19  1.2740724575138045e-19  0.0  0.0  0.0  0.0  
Exp1  20374.89  1  0.8175027370000988  0.1824972629895391  2.283729987509452e-16  1.0301708432141932e-11  6.017510259620993e-14  0.0  0.0  0.0  0.0  
Exp1  16499.15  1  0.4753433714873904  0.5246566219528848  8.028508352282439e-11  6.46949688729998e-09  9.942843642092184e-12  0.0  0.0  0.0  0.0  
Exp1  17516.67  1  0.584642634379222  0.41535736445804455  2.8832341211610584e-12  1.1573739975379864e-09  2.476224158993626e-12  0.0  0.0  0.0  0.0  
Exp1  18489.951  1  0.6788787473592045  0.32112125241296463  1.1654620297556361e-13  2.2703765971206116e-10  6.76700214357214e-13  0.0  0.0  0.0  0.0  
Exp1  27247.89  1  0.9802879381950514  0.019712061804948233  5.990569675917902e-26  3.471179960791103e-16  2.760645657875931e-17  0.0  0.0  0.0  0.0  
Exp1  22123.16  1  0.8963287353808265  0.10367126461852405  7.281233622472382e-19  6.422548454064926e-13  7.177247080232877e-15  0.0  0.0  0.0  0.0  
Exp1  12158.101  1  0.10069831306823875  0.8992303143365111  5.806575153271877e-05  1.3300024274072e-05  6.819443286083144e-09  0.0  0.0  0.0  0.0  
Exp1  16651.621  1  0.4920893236482742  0.5079106713013061  4.888852599742529e-11  4.9934763618371275e-09  8.05482156682681e-12  0.0  0.0  0.0  0.0  
Exp1  23912.51  1  0.9424526359949551  0.05754736400500226  2.2021168403947963e-21  4.180878590851971e-14  9.211468773154862e-16  0.0  0.0  0.0  0.0  
Exp1  6041.1304  1  0.00014493003453664073  0.057846412249267454  0.5234114916019073  0.4178825827264884  0.000714583387800331  0.0  0.0  0.0  0.0  
Exp1  7608.49  1  0.0018919532380511504  0.25111114814011504  0.7078559706367001  0.03911555968361488  2.5368301518774058e-05  0.0  0.0  0.0  0.0  
Exp1  13804.46  1  0.20559838398716956  0.7944005177711979  4.1654251942950307e-07  6.812099792870394e-07  4.891339478650569e-10  0.0  0.0  0.0  0.0  
Exp1  15107.96  1  0.32544775749229504  0.6745521653335714  7.038926492331161e-09  7.006431357610514e-08  7.089359452153967e-11  0.0  0.0  0.0  0.0  
Exp1  14805.391  1  0.2951540502563956  0.704845813016668  1.8348053134587405e-08  1.1826889998120476e-07  1.0998331201527547e-10  0.0  0.0  0.0  0.0  
Exp1  12796.42  1  0.13501331610651332  0.8649736876214453  8.861449405630318e-06  4.1324451780137565e-06  2.377457703819002e-09  0.0  0.0  0.0  0.0  
Exp1  16609.75  1  0.4874973305911458  0.5125026639830295  5.6027340276298444e-11  5.3612638225388375e-09  8.533575720725162e-12  0.0  0.0  0.0  0.0  
Exp1  5078.12  1  1.2078768612554093e-05  0.010003803415566425  0.036702188158435865  0.9484027476773433  0.004879181980041694  0.0  0.0  0.0  0.0  
Exp1  3728.01  1  7.908267091929126e-08  0.00019464234194329497  3.256620190970792e-06  0.9253344463291486  0.07446757562604615  0.0  0.0  0.0  0.0  
Exp1  25483.031  1  0.9654767287823312  0.0345232712176645  1.4806184362323998e-23  4.174623666133773e-15  1.680608593128774e-16  0.0  0.0  0.0  0.0  
Exp1  27044.07  1  0.978988320405845  0.021011679594154464  1.1249949528633015e-25  4.601502073575338e-16  3.3826072843127375e-17  0.0  0.0  0.0  0.0  
Exp1  27596.281  1  0.9823159478952797  0.01768405210472008  2.0480708174192794e-26  2.1508490234609108e-16  1.9568956797991337e-17  0.0  0.0  0.0  0.0  
Exp1  19426.1  1  0.755348790407825  0.24465120954366074  5.266027230885001e-15  4.830875342040421e-11  2.0025347586869004e-13  0.0  0.0  0.0  0.0  
Exp1  11912.41  1  0.08948013084462272  0.9103807809093414  0.00011807999629003812  2.0997886906071143e-05  1.0362839927028759e-08  0.0  0.0  0.0  0.0  
Exp1  4898.0  1  6.50788738550533e-06  0.006206990309927747  0.015575385439080939  0.9716682580350394  0.00654285832856637  0.0  0.0  0.0  0.0  
Exp1  26515.56  1  0.9751781062954425  0.024821893704556706  5.80854360343874e-25  9.61884309558842e-16  5.765910011232396e-17  0.0  0.0  0.0  0.0  
Exp1  29978.92  1  0.9914187413210552  0.008581258678944721  1.5104788712154852e-29  9.027892941180012e-18  2.058564787803816e-18  0.0  0.0  0.0  0.0  
Exp1  18857.3  1  0.7106727903062603  0.2893272095698905  3.4590703316725464e-14  1.2339651607956468e-10  4.181377747971351e-13  0.0  0.0  0.0  0.0  
Exp1  24907.91  1  0.9584193963046216  0.04158060369536851  9.149799930638157e-23  9.608495383089265e-15  3.1004270953342586e-16  0.0  0.0  0.0  0.0  
Exp1  35541.312  1  0.9981947410018595  0.0018052589981405146  1.7209507740521818e-36  1.0239329234544787e-20  1.9378005864821645e-20  0.0  0.0  0.0  0.0  
Exp1  32336.281  1  0.9956611963645371  0.004338803635462936  1.495660879282786e-32  4.618380169479573e-19  2.598768449168987e-19  0.0  0.0  0.0  0.0  
Exp1  15468.99  1  0.36307217599780484  0.6369277841134792  2.2271023233412942e-09  3.7619377101522827e-08  4.223660414919322e-11  0.0  0.0  0.0  0.0  
Exp1  10439.851  1  0.041407980128628535  0.9515126995088956  0.0067247236038855355  0.00035444476780951663  1.5199078083053248e-07  0.0  0.0  0.0  0.0  
Exp1  14903.351  1  0.30482204056963114  0.6951778460669089  1.3463882599307545e-08  9.980422168979338e-08  9.535567440247777e-11  0.0  0.0  0.0  0.0  
Exp1  26007.59  1  0.9708241589260457  0.02917584107395239  2.842683180303173e-24  1.971339847049273e-15  9.71404238657406e-17  0.0  0.0  0.0  0.0  
Exp1  19480.611  1  0.7593352935155869  0.24066470644004673  4.396729169431827e-15  4.417520810330379e-11  1.8672247553013785e-13  0.0  0.0  0.0  0.0  
Exp1  5186.35  1  1.7256546679188716e-05  0.013139010599802131  0.05836305279191781  0.924390708447275  0.004089971614325812  0.0  0.0  0.0  0.0  
Exp1  36789.51  1  0.9986982129544288  0.001301787045571139  5.560714163625987e-38  2.4805065271379554e-21  7.48522496214497e-21  0.0  0.0  0.0  0.0  
Exp1  13083.98  1  0.1530588042766818  0.8469349930561495  3.7422824793477263e-06  2.4588846162552114e-06  1.500072906759458e-09  0.0  0.0  0.0  0.0  
Exp1  5821.5103  1  9.543135373206967e-05  0.04482395817233523  0.38036116389183966  0.5735118439274225  0.0012076026546706145  0.0  0.0  0.0  0.0  
Exp1  10090.67  1  0.033750237667533406  0.949246383636826  0.016296697275196368  0.0007063804321640823  3.0098828001117073e-07  0.0  0.0  0.0  0.0  
Exp1  24282.23  1  0.9490156451789363  0.0509843548210389  6.728848193525621e-22  2.4114663767417533e-14  6.120473680397264e-16  0.0  0.0  0.0  0.0  
Exp1  16228.971  1  0.4455958018346959  0.5544041877111928  1.9289024094782137e-10  1.0246750513152793e-08  1.4470534457217247e-11  0.0  0.0  0.0  0.0  
Exp1  5530.79  1  4.797727335909221e-05  0.028047603130870347  0.19418280226405094  0.7754912051752123  0.002230412156507304  0.0  0.0  0.0  0.0  
Exp1  16091.511  1  0.4304808502260137  0.5695191365014398  3.009056373625058e-10  1.295410733507866e-08  1.7533391791003932e-11  0.0  0.0  0.0  0.0  
Exp1  17102.71  1  0.5410528860575327  0.45894711160081464  1.1207912976385598e-11  2.3261042342676242e-09  4.340615235193886e-12  0.0  0.0  0.0  0.0  
Exp1  15474.5205  1  0.36365926786530617  0.6363406926414036  2.1880362436884546e-09  3.726334920797983e-08  4.190472302575674e-11  0.0  0.0  0.0  0.0  
Exp1  30715.99  1  0.9930909974488731  0.006909002551126965  1.6973796166374915e-30  3.504572783150107e-18  1.0607696134285416e-18  0.0  0.0  0.0  0.0  
Exp1  30857.4  1  0.9933699861501231  0.006630013849876948  1.1186070421562159e-30  2.9279183320298734e-18  9.356505808629864e-19  0.0  0.0  0.0  0.0  
Exp1  22473.13  1  0.9075953498669571  0.0924046501326649  2.3235058219501415e-19  3.7307382384327034e-13  4.756630362147624e-15  0.0  0.0  0.0  0.0  
Exp1  14842.5205  1  0.2988020442608235  0.7011978284210433  1.63182392333357e-08  1.1089570853615202e-07  1.0418542013854549e-10  0.0  0.0  0.0  0.0  
Exp1  30727.842  1  0.9931148703052073  0.006885129694792723  1.6389968996768453e-30  3.4520560092526973e-18  1.049641092301193e-18  0.0  0.0  0.0  0.0  
Exp1  18829.65  1  0.7083584658017908  0.29164153406855947  3.790421511368355e-14  1.291782655868537e-10  4.334991936284222e-13  0.0  0.0  0.0  0.0  
Exp1  7640.8804  1  0.0020038437219089393  0.2602578923811439  0.7001074832221263  0.03760669565200967  2.4085022811150752e-05  0.0  0.0  0.0  0.0  
Exp1  23804.281  1  0.9403722267423599  0.05962777325758983  3.118501708136412e-21  4.9161086307970006e-14  1.0392630207343316e-15  0.0  0.0  0.0  0.0  
Exp1  30587.22  1  0.9928260361569539  0.007173963843046218  2.4829389714044142e-30  4.1298912198242214e-18  1.189749216168737e-18  0.0  0.0  0.0  0.0  
Exp1  31289.531  1  0.9941502942925359  0.005849705707464159  3.143229324675417e-31  1.6962871122432684e-18  6.397341399989107e-19  0.0  0.0  0.0  0.0  
Exp1  26235.9  1  0.9728729284716414  0.027127071528357215  1.390659133722298e-24  1.4263364997323695e-15  7.675430737876187e-17  0.0  0.0  0.0  0.0  
Exp1  10876.721  1  0.05269457412208454  0.9450345094630436  0.002120028112569782  0.00015082206157399745  6.62407279429631e-08  0.0  0.0  0.0  0.0  
Exp1  39500.793  1  0.9993434908664316  0.0006565091335683242  3.861483433511199e-41  1.2785425778189223e-22  1.0497327045985852e-21  0.0  0.0  0.0  0.0  
Exp1  45480.3  1  0.9998380862618594  0.0001619137381405542  9.506908398806209e-48  3.0005054263847627e-25  2.0988045003209003e-23  0.0  0.0  0.0  0.0  
Exp1  53457.723  1  0.9999696503920295  3.034960797062392e-05  6.796628447338845e-56  2.174390520919198e-28  2.2975102447587865e-25  0.0  0.0  0.0  0.0  
Exp1  17025.291  1  0.5327369961715265  0.46726300115789365  1.4438777315460766e-11  2.6513169404891776e-09  4.824074154038798e-12  0.0  0.0  0.0  0.0  
Exp1  15650.69  1  0.3824893405071705  0.6175106306777435  1.2443604377428453e-09  2.753810484757039e-08  3.26207544808348e-11  0.0  0.0  0.0  0.0  
Exp1  11061.58  1  0.05814504161385491  0.9404652917631989  0.0012841492533234257  0.00010547034735521365  4.702226762294645e-08  0.0  0.0  0.0  0.0  
Exp1  7335.1504  1  0.0011680456848380497  0.18646575058366507  0.7572247790548782  0.05510128581622067  4.013886039803902e-05  0.0  0.0  0.0  0.0  
Exp1  24033.38  1  0.9446884703562914  0.05531152964367299  1.4937911987452748e-21  3.490674809775724e-14  8.054544493151754e-16  0.0  0.0  0.0  0.0  
Exp1  16756.691  1  0.5035881286678  0.49641186711230834  3.4713540957575216e-11  4.1782081532871624e-09  6.970066360056929e-12  0.0  0.0  0.0  0.0  
Exp1  17079.01  1  0.5385114226232641  0.4614885749389697  1.211199120771945e-11  2.421170864732019e-09  4.4831583857807995e-12  0.0  0.0  0.0  0.0  
Exp1  5317.49  1  2.6062138094635654e-05  0.017933137425547096  0.09702865117917887  0.8817289426908579  0.0032832065663214367  0.0  0.0  0.0  0.0  
Exp1  42791.93  1  0.999701399202047  0.0002986007979529964  7.787634324812844e-45  4.22959805725314e-24  1.1420714976485759e-22  0.0  0.0  0.0  0.0  
Exp1  11133.471  1  0.06038413942741842  0.9384692426406043  0.001054740419153032  9.183629941903216e-05  4.121340503283491e-08  0.0  0.0  0.0  0.0  
Exp1  11089.23  1  0.05899815840568246  0.9397111297241038  0.001190670008173833  9.999716931643995e-05  4.469272356021699e-08  0.0  0.0  0.0  0.0  
Exp1  25347.15  1  0.9639305822757326  0.03606941772426231  2.2742519782141946e-23  5.078106844572924e-15  1.9401348291685378e-16  0.0  0.0  0.0  0.0  
Exp1  46783.8  1  0.9998785335222402  0.00012146647775981319  3.958841031638412e-49  8.665979921876748e-26  9.552284155733151e-24  0.0  0.0  0.0  0.0  
Exp1  12273.44  1  0.10633385702688516  0.8936138927513815  4.1496292511696984e-05  1.0748311520344445e-05  5.617701210146471e-09  0.0  0.0  0.0  0.0  
Exp1  20733.55  1  0.8371687924337353  0.16283120756044256  6.989946196240014e-17  5.783321315142427e-12  3.85305439961152e-14  0.0  0.0  0.0  0.0  
Exp1  19375.541  1  0.7516054463308406  0.24839455361644855  6.225169585721692e-15  5.2490844036129556e-11  2.1369749033053315e-13  0.0  0.0  0.0  0.0  
Exp1  29625.0  1  0.9904663813651784  0.009533618634821533  4.347631778934504e-29  1.4301138890815885e-17  2.8457031978936566e-18  0.0  0.0  0.0  0.0  
Exp1  3974.49  1  2.1080616774966028e-07  0.0004233014416155943  3.220355660515754e-05  0.9593480007325027  0.040196283463108745  0.0  0.0  0.0  0.0  
Exp1  15438.971  1  0.35989139470496956  0.6401085631875694  2.4514964294086656e-09  3.961187973526153e-08  4.408494184840797e-11  0.0  0.0  0.0  0.0  
Exp1  23196.771  1  0.927187188480259  0.07281281151961577  2.2149058254280755e-20  1.2300571862884833e-13  2.0629555601391715e-15  0.0  0.0  0.0  0.0  
Exp1  18674.81  1  0.6951593700870776  0.304840629745339  6.325685378565109e-14  1.6698947411951778e-10  5.308106683706581e-13  0.0  0.0  0.0  0.0  
Exp1  12611.561  1  0.12427698293527646  0.8757018810754781  1.5349680182872487e-05  5.783098212356137e-06  3.2108502392074515e-09  0.0  0.0  0.0  0.0  
Exp1  14863.851  1  0.300906514692807  0.6990933630790462  1.5254923237576246e-08  1.0687222552060097e-07  1.0099803714723229e-10  0.0  0.0  0.0  0.0  
Exp1  20499.71  1  0.8245736757325262  0.17542632425899934  1.5122485224198971e-16  8.422864888519413e-12  5.149909790314846e-14  0.0  0.0  0.0  0.0  
Exp1  21047.97  1  0.8528147320585231  0.147185267937953  2.479917740724112e-17  3.4978583977205945e-12  2.6171115184016736e-14  0.0  0.0  0.0  0.0  
Exp1  24943.46  1  0.9588963177116296  0.041103682288360976  8.17290581858443e-23  9.122966048088239e-15  2.9842401719543933e-16  0.0  0.0  0.0  0.0  
Exp1  18320.89  1  0.6635043074230671  0.336495692275011  2.0372725552774202e-13  3.0087236500644607e-10  8.458161571265861e-13  0.0  0.0  0.0  0.0  
Exp1  4498.2603  1  1.5379434015573086e-06  0.00201640095706872  0.001590490619723899  0.9832030912703844  0.013188479209421433  0.0  0.0  0.0  0.0  
Exp1  29457.521  1  0.9899769593967936  0.010023040603206272  7.182055597984854e-29  1.7801945562322186e-17  3.321052017750092e-18  0.0  0.0  0.0  0.0  
Exp1  8403.23  1  0.007117773212066342  0.5614412425909224  0.4169643514682616  0.014469280725373233  7.352003376370272e-06  0.0  0.0  0.0  0.0  
Exp1  14513.091  1  0.26718401420797666  0.7328157430271052  4.602335402910762e-08  1.965726398281525e-07  1.6892439560845339e-10  0.0  0.0  0.0  0.0  
Exp1  39092.36  1  0.9992737359442355  0.0007262640557644346  1.1370292660189034e-40  1.9796241477713068e-22  1.3994402081982861e-21  0.0  0.0  0.0  0.0  
Exp1  25154.39  1  0.961612178461711  0.03838782153828197  4.1857083883121635e-23  6.712433884186568e-15  2.3812201688564084e-16  0.0  0.0  0.0  0.0  
Exp1  22432.84  1  0.9063620240491994  0.09363797595039865  2.64963173756617e-19  3.970668047612145e-13  4.986136430034458e-15  0.0  0.0  0.0  0.0  
Exp1  19368.43  1  0.7510756342183138  0.24892436572835677  6.373339951266685e-15  5.310738545747004e-11  2.1566005837299418e-13  0.0  0.0  0.0  0.0  
Exp1  12943.36  1  0.14402773784216152  0.8559633817987309  5.71062916567748e-06  3.1678529096753135e-06  1.8770323157225114e-09  0.0  0.0  0.0  0.0  
Exp1  15508.49  1  0.3672695277767021  0.6327304350698582  1.962704357561296e-09  3.515081058366257e-08  3.992489725509482e-11  0.0  0.0  0.0  0.0  
Exp1  5222.69  1  1.939162819421227e-05  0.01435512461727589  0.06759592880037521  0.9141777656560596  0.0038517892980950838  0.0  0.0  0.0  0.0  
Exp1  13008.931  1  0.14818916862182965  0.8518033246975545  4.690437039287011e-06  2.814553241416808e-06  1.6903351143742141e-09  0.0  0.0  0.0  0.0  
Exp1  17258.34  1  0.5576280629531104  0.4423719352480807  6.731424243630912e-12  1.7885648437097958e-09  3.5124836908552636e-12  0.0  0.0  0.0  0.0  
Exp1  11823.931  1  0.08569426610014676  0.9141287918413256  0.0001521543847842072  2.47756026781732e-05  1.2071065404422646e-08  0.0  0.0  0.0  0.0  
Exp1  34721.29  1  0.9977525035929167  0.0022474964070832307  1.6908027462661354e-35  2.6495852835355747e-20  3.68374729848718e-20  0.0  0.0  0.0  0.0  
Exp1  4334.73  1  8.362859247318667e-07  0.0012512267613650418  0.0005319140997148984  0.9800447808051161  0.01817124204787918  0.0  0.0  0.0  0.0  
Exp1  7046.8003  1  0.0007138867977474477  0.1389244390485077  0.778601433709266  0.08169153967052149  6.87007739574415e-05  0.0  0.0  0.0  0.0  
Exp1  9784.15  1  0.027806162949142982  0.9367161780906421  0.03418323842336804  0.0012938665504647305  5.53986382371613e-07  0.0  0.0  0.0  0.0  
Exp1  12252.9  1  0.10531247102313535  0.8946322992531168  4.406066709135948e-05  1.116324228968436e-05  5.814366714503455e-09  0.0  0.0  0.0  0.0  
Exp1  6508.81  1  0.0003047298341715977  0.08661324595374191  0.7221661238791277  0.19069178723776245  0.00022411309519627096  0.0  0.0  0.0  0.0  
Exp1  20373.31  1  0.8174118900236874  0.182588109965924  2.2956483944876214e-16  1.0327960476889978e-11  6.029372322642486e-14  0.0  0.0  0.0  0.0  
Exp1  24392.041  1  0.9508125530622052  0.04918744693777371  4.736229620877575e-22  2.0498208479939102e-14  5.426156051008754e-16  0.0  0.0  0.0  0.0  
Exp1  41847.883  1  0.9996273816908963  0.00037261830910375026  8.639107153293684e-44  1.1022130383840503e-23  2.121178309280216e-22  0.0  0.0  0.0  0.0  
Exp1  11241.7  1  0.06388708233115582  0.9352554262586115  0.0007828429626439869  7.461460491750293e-05  3.384267101839292e-08  0.0  0.0  0.0  0.0  
Exp1  31620.541  1  0.9946813401861075  0.00531865981389247  1.1945471947410514e-31  1.1205699965012442e-18  4.796998915399609e-19  0.0  0.0  0.0  0.0  
Exp1  14088.07  1  0.2291194268590107  0.7708799861112221  1.733199106613823e-07  4.133915718250259e-07  3.1828468847035607e-10  0.0  0.0  0.0  0.0  
Exp1  20790.43  1  0.840106452470017  0.15989354752466767  5.794502238366124e-17  5.279301383243654e-12  3.591684852403383e-14  0.0  0.0  0.0  0.0  
Exp1  26686.201  1  0.9764823654030633  0.02351763459693589  3.4148661010895476e-25  7.573382683401058e-16  4.848843133716187e-17  0.0  0.0  0.0  0.0  
Exp1  7424.4204  1  0.0013659375133321147  0.20522945924004463  0.7442302428605516  0.04913996716410867  3.439322196300676e-05  0.0  0.0  0.0  0.0  
Exp1  13426.051  1  0.17669521171411015  0.8233021268148821  1.3275929801048323e-06  1.3330017714504415e-06  8.762561082213075e-10  0.0  0.0  0.0  0.0  
Exp1  13314.66  1  0.16873795826327861  0.8312585517587133  1.8627900110445578e-06  1.6261453012783402e-06  1.04269586306164e-09  0.0  0.0  0.0  0.0  
Exp1  25829.84  1  0.9691166977492343  0.030883302250763023  4.96691786981433e-24  2.5393372721591427e-15  1.1684145291531212e-16  0.0  0.0  0.0  0.0  
Exp1  74774.29  1  0.9999992584286721  7.415713279156646e-07  9.507134879460911e-75  2.4626801589974073e-35  1.7672387483994474e-29  0.0  0.0  0.0  0.0  
Exp1  28445.531  1  0.9863871988757008  0.013612801124299087  1.5267148635132153e-27  6.8077391740325e-17  8.597000941820035e-18  0.0  0.0  0.0  0.0  
Exp1  5911.5703  1  0.0001142847278890622  0.050199696235698074  0.4411752996953307  0.5075321061278588  0.0009786132132233764  0.0  0.0  0.0  0.0  
Exp1  27486.47  1  0.9817017728540615  0.018298227145938362  2.870981468806679e-26  2.4999899722851737e-16  2.180129910080187e-17  0.0  0.0  0.0  0.0  
Exp1  14608.681  1  0.27617968605474696  0.7238201132691845  3.4092407906163555e-08  1.66436935336704e-07  1.4672537167550983e-10  0.0  0.0  0.0  0.0  
Exp1  4704.45  1  3.2673535075323105e-06  0.003632356368033904  0.00551603566353692  0.9817732719256085  0.009075068689313202  0.0  0.0  0.0  0.0  
Exp1  15294.4  1  0.3447000415857252  0.6552999036706099  3.889132779851062e-09  5.080031791881415e-08  5.4214375733477875e-11  0.0  0.0  0.0  0.0  
Exp1  37696.43  1  0.998968566519179  0.001031433480820962  4.750459420795943e-39  9.045356190101843e-22  3.822477816932854e-21  0.0  0.0  0.0  0.0  
Exp1  20705.9  1  0.8357229061078879  0.16427709388602632  7.657519714039108e-17  6.045717605758345e-12  3.9871034820520463e-14  0.0  0.0  0.0  0.0  
Exp1  16920.22  1  0.5213842645120326  0.4786157322948973  2.0355997494901683e-11  3.1671446975780194e-09  5.569342183878068e-12  0.0  0.0  0.0  0.0  
Exp1  23668.4  1  0.9376509739327064  0.062349026067232215  4.829636892831638e-21  6.028543034151595e-14  1.2100096392118982e-15  0.0  0.0  0.0  0.0  
Exp1  20128.41  1  0.8028051317085905  0.19719486827597413  5.157003547668853e-16  1.5352887895411995e-11  8.19759177687276e-14  0.0  0.0  0.0  0.0  
Exp1  23857.21  1  0.9413991638068172  0.05860083619313622  2.630392082452811e-21  4.5413989680946987e-14  9.796584811067617e-16  0.0  0.0  0.0  0.0  
Exp1  19268.89  1  0.7435625175815931  0.2564374823556002  8.86041797965204e-15  6.255253229017847e-11  2.4516615364672933e-13  0.0  0.0  0.0  0.0  
Exp1  29830.4  1  0.9910320481146666  0.008967951885333475  2.3525893961361332e-29  1.0945505072291458e-17  2.3571795492647992e-18  0.0  0.0  0.0  0.0  
Exp1  11336.5  1  0.06709005307878882  0.9322457914437919  0.0006018779919553555  6.224896679137458e-05  2.8518672513070422e-08  0.0  0.0  0.0  0.0  
Exp1  21117.49  1  0.8560820275435082  0.14391797245333665  1.9726203569125952e-17  3.1311751877221457e-12  2.4038415577981547e-14  0.0  0.0  0.0  0.0  
Exp1  31058.06  1  0.9937453302073747  0.006254669792625282  6.1987176972899505e-31  2.270924239646759e-18  7.837503427888579e-19  0.0  0.0  0.0  0.0  
Exp1  20853.63  1  0.8433146763495145  0.15668532364568125  4.7045489495512906e-17  4.7711079395916856e-12  3.3224494364673586e-14  0.0  0.0  0.0  0.0  
Exp1  17526.15  1  0.5856201415642763  0.41437985729141363  2.794856310701476e-12  1.1390704002181124e-09  2.444781506680307e-12  0.0  0.0  0.0  0.0  
Exp1  21510.121  1  0.8733015088384078  0.12669849115989706  5.425611886464486e-18  1.6801574020636564e-12  1.4925273677397218e-14  0.0  0.0  0.0  0.0  
Exp1  18975.01  1  0.7203771608666844  0.27962283903136864  2.34334408141035e-14  1.0156491253899346e-10  3.5871823152183753e-13  0.0  0.0  0.0  0.0  
Exp1  12578.38  1  0.12241988270349098  0.8775570361384646  1.6933773074503158e-05  6.1439948309887314e-06  3.3901388904687685e-09  0.0  0.0  0.0  0.0  
Exp1  15210.66  1  0.3360030298327515  0.6639969063419553  5.0779501379926105e-09  5.868620089480787e-08  6.114229290039955e-11  0.0  0.0  0.0  0.0  
Exp1  24728.58  1  0.9559237592928405  0.04407624070714656  1.6186088765333053e-22  1.2490482910389131e-14  3.762094455391165e-16  0.0  0.0  0.0  0.0  
Exp1  16058.33  1  0.4268384000818897  0.5731615858556408  3.349599544731875e-10  1.3709142333428924e-08  1.8367227430082965e-11  0.0  0.0  0.0  0.0  
Exp1  12591.811  1  0.12316917391193109  0.8768085536638978  1.6273904555598374e-05  5.995203285436037e-06  3.3163302085232628e-09  0.0  0.0  0.0  0.0  
Exp1  20991.88  1  0.850128491445349  0.14987150855079784  2.983113091411818e-17  3.825257926985928e-12  2.8033034730196726e-14  0.0  0.0  0.0  0.0  
Exp1  35581.6  1  0.9982139128805699  0.0017860871194300256  1.539142638770819e-36  9.775922404811546e-21  1.878277022634579e-20  0.0  0.0  0.0  0.0  
Exp1  37837.05  1  0.9990047856692938  0.0009952143307061171  3.252038056603884e-39  7.747593477492271e-22  3.448970204656487e-21  0.0  0.0  0.0  0.0  
Exp1  13061.86  1  0.15161169477551348  0.8483817448757692  4.0000985441864e-06  2.5586964494577356e-06  1.553723593348523e-09  0.0  0.0  0.0  0.0  
Exp1  33344.32  1  0.9967267960252921  0.0032732039747078476  8.283809629020502e-34  1.356051842249484e-19  1.1198327399057323e-19  0.0  0.0  0.0  0.0  
Exp1  7997.9604  1  0.0037381036887051563  0.38331634047086005  0.5884848686153233  0.02444684397359959  1.384325151194581e-05  0.0  0.0  0.0  0.0  
Exp1  29498.602  1  0.9900994360103487  0.009900563989651388  6.349435050908067e-29  1.6869749262842267e-17  3.197335811060245e-18  0.0  0.0  0.0  0.0  
Exp1  18483.63  1  0.6783124085571157  0.321687591212646  1.1900514025754807e-13  2.2943688523792017e-10  6.823535477556395e-13  0.0  0.0  0.0  0.0  
Exp1  12195.23  1  0.10248596373779083  0.8974494883253351  5.212398823796603e-05  1.2417542819453286e-05  6.405816726565488e-09  0.0  0.0  0.0  0.0  
Exp1  26360.72  1  0.9739284688296289  0.026071531170369946  9.4152946550793e-25  1.195954217552778e-15  6.753195337995328e-17  0.0  0.0  0.0  0.0  
Exp1  18786.201  1  0.7046955572375092  0.2953044426231677  4.376325421749222e-14  1.388205231001228e-10  4.588097278137187e-13  0.0  0.0  0.0  0.0  
Exp1  4074.82  1  3.111257701420379e-07  0.0005753447802204594  7.462257713795703e-05  0.9675372059669305  0.03181251554994104  0.0  0.0  0.0  0.0  
Exp1  8505.931  1  0.008235254820319374  0.6083815012877509  0.37087005263083  0.0125069787702822  6.212490817618054e-06  0.0  0.0  0.0  0.0  
Exp1  15973.011  1  0.41748991752565684  0.5825100661524649  4.411607220934397e-10  1.5860015645433857e-08  2.0701807214880213e-11  0.0  0.0  0.0  0.0  
Exp1  31750.102  1  0.9948749412031869  0.00512505879681309  8.188930236519301e-32  9.534781804059783e-19  4.2890701107994357e-19  0.0  0.0  0.0  0.0  
Exp1  20916.041  1  0.8464251946417496  0.15357480535390192  3.829825447249405e-17  4.317823576205134e-12  3.0768501978256175e-14  0.0  0.0  0.0  0.0  
Exp1  18299.56  1  0.6615315433041236  0.3384684563830166  2.1860137283030468e-13  3.1177123266695716e-10  8.700297168207549e-13  0.0  0.0  0.0  0.0  
Exp1  13102.15  1  0.15425453049781218  0.8457395452529801  3.54290980606105e-06  2.3798819470144992e-06  1.4574546817645815e-09  0.0  0.0  0.0  0.0  
Exp1  30313.092  1  0.9922250552792351  0.0077749447207648825  5.592055690397773e-30  5.867141928383099e-18  1.5212738637930649e-18  0.0  0.0  0.0  0.0  
Exp1  4707.6104  1  3.3048456393035306e-06  0.003664807773059681  0.005615862280176146  0.981690753117768  0.009025271983356755  0.0  0.0  0.0  0.0  
Exp1  29349.291  1  0.9896464039346694  0.010353596065330557  9.940382085472907e-29  2.0517620996817168e-17  3.671343087933853e-18  0.0  0.0  0.0  0.0  
Exp1  11135.84  1  0.06045913296971224  0.9384015054577671  0.0010479017743820116  9.141876295235496e-05  4.103518627412882e-08  0.0  0.0  0.0  0.0  
Exp1  44999.19  1  0.9998196951046904  0.00018030489530965313  3.110018048918478e-47  4.77670869147701e-25  2.8217880178923926e-23  0.0  0.0  0.0  0.0  
Exp1  25799.82  1  0.9688181704812799  0.031181829518717154  5.458387365865041e-24  2.650544231556146e-15  1.205555344572777e-16  0.0  0.0  0.0  0.0  
Exp1  22046.531  1  0.8936882608896478  0.10631173910962052  9.354321871809087e-19  7.23782284117098e-13  7.858765886049005e-15  0.0  0.0  0.0  0.0  
Exp1  28587.73  1  0.9869651662754497  0.013034833724550285  9.912386218587865e-28  5.627624602271253e-17  7.50752590295919e-18  0.0  0.0  0.0  0.0  
Exp1  36341.582  1  0.9985374559563359  0.0014625440436641483  1.893754893619617e-37  4.109246506511795e-21  1.0492746966433952e-20  0.0  0.0  0.0  0.0  
Exp1  21101.691  1  0.8553455333465099  0.14465446665025466  2.0779048946234288e-17  3.2109253153737204e-12  2.450684469423527e-14  0.0  0.0  0.0  0.0  
Exp1  8238.12  1  0.005540954275822669  0.4860133186023794  0.4903680239508448  0.018068144135605778  9.559035347430828e-06  0.0  0.0  0.0  0.0  
Exp1  24193.75  1  0.9475183214276698  0.052481678572302015  8.93279737341226e-22  2.7497157022778318e-14  6.746420491707725e-16  0.0  0.0  0.0  0.0  
Exp1  9426.28  1  0.021545049329364945  0.8993421821273263  0.07651885589514004  0.0025927809144805115  1.131733688295469e-06  0.0  0.0  0.0  0.0  
Exp1  14304.53  1  0.24809918356647165  0.7519004449370775  8.837058465310026e-08  2.828956948010395e-07  2.301714877381136e-10  0.0  0.0  0.0  0.0  
Exp1  25701.07  1  0.9678145805145433  0.03218541948545342  7.446837016440148e-24  3.052576275462059e-15  1.336572450352756e-16  0.0  0.0  0.0  0.0  
Exp1  34725.242  1  0.9977548921189738  0.002245107881026122  1.6722079058385775e-35  2.6373850319367087e-20  3.672245671705378e-20  0.0  0.0  0.0  0.0  
Exp1  28479.5  1  0.9865276782459874  0.013472321754012487  1.3769706567167557e-27  6.50475699975902e-17  8.322744683150145e-18  0.0  0.0  0.0  0.0  
Exp1  4519.5903  1  1.6639276875718517e-06  0.0021444952983248784  0.0018213545004741967  0.9833629387720974  0.01266954750141609  0.0  0.0  0.0  0.0  
Exp1  27384.56  1  0.9811114900764277  0.018888509923571894  3.929655538662806e-26  2.875561105718008e-16  2.4108862497546926e-17  0.0  0.0  0.0  0.0  
Exp1  22620.07  1  0.911958165280535  0.0880418347191636  1.4398458415076105e-19  2.9737158304319376e-13  4.0078359415990944e-15  0.0  0.0  0.0  0.0  
Exp1  13700.181  1  0.1973467285712674  0.8026518776572648  5.74033308398908e-07  8.191644340664207e-07  5.737255150159882e-10  0.0  0.0  0.0  0.0  
Exp1  39303.293  1  0.999310702973367  0.0006892970266329405  6.505112990821547e-41  1.5788805909298462e-22  1.205890958179269e-21  0.0  0.0  0.0  0.0  
Exp1  17778.951  1  0.6113138141327016  0.3886861851194762  1.216815106881926e-12  7.448650224475032e-10  1.7403126630048362e-12  0.0  0.0  0.0  0.0  
Exp1  25107.781  1  0.9610285146792202  0.03897148532077246  4.8520929419510906e-23  7.182408409490635e-15  2.502668787647004e-16  0.0  0.0  0.0  0.0  
Exp1  15569.32  1  0.37375992549225356  0.6262400411914955  1.6153158060022629e-09  3.166432022985394e-08  3.661503528817853e-11  0.0  0.0  0.0  0.0  
Exp1  7181.1  1  0.0008952663188525594  0.15880274375902115  0.7725845823033891  0.06766433654939803  5.3071069338972715e-05  0.0  0.0  0.0  0.0  
Exp1  7952.14  1  0.0034570916532518673  0.365315684021676  0.6053622826505263  0.025850093397310776  1.4848277235148e-05  0.0  0.0  0.0  0.0  
Exp1  22701.441  1  0.9142856665114769  0.0857143334882569  1.1049610505667139e-19  2.623605187747606e-13  3.646480906848653e-15  0.0  0.0  0.0  0.0  
Exp1  9521.08  1  0.023144834234556648  0.9124178522391267  0.06227491488462455  0.0021614614000752133  9.37241616915951e-07  0.0  0.0  0.0  0.0  
Exp1  5078.91  1  1.2110909143926957e-05  0.010024228893093368  0.036832237064899534  0.9482585062888348  0.004872916844028473  0.0  0.0  0.0  0.0  
Exp1  14935.74  1  0.3080489875187472  0.6919509058757333  1.2152482970786833e-08  9.436206541295382e-08  9.097120675179389e-11  0.0  0.0  0.0  0.0  
Exp1  31667.15  1  0.9947518964064026  0.0052481035935973575  1.0427086662083646e-31  1.0572553469706972e-18  4.607407141235847e-19  0.0  0.0  0.0  0.0  
Exp1  20992.67  1  0.8501666812468905  0.14983331874926106  2.9753509602795856e-17  3.820432071423314e-12  2.8005857198010698e-14  0.0  0.0  0.0  0.0  
Exp1  28831.05  1  0.9878944825691589  0.012105517430841132  4.742090353865349e-28  4.0688333244347795e-17  5.962212166497888e-18  0.0  0.0  0.0  0.0  
Exp1  10392.45  1  0.04030414908573747  0.9517067624317059  0.0075997892481313445  0.00038913262897780423  1.6660544737205116e-07  0.0  0.0  0.0  0.0  
Exp1  18244.26  1  0.6563867106443219  0.34361328901257904  2.623866554111721e-13  3.419005482409008e-10  9.361142892316148e-13  0.0  0.0  0.0  0.0  
Exp1  8707.38  1  0.01070304565723802  0.6960757348931793  0.28399399289851057  0.009222821820162038  4.404730909961921e-06  0.0  0.0  0.0  0.0  
Exp1  39211.652  1  0.9992948988948751  0.0007051011051248827  8.289428126402281e-41  1.7417041774677938e-22  1.2863200119743683e-21  0.0  0.0  0.0  0.0  
Exp1  26300.682  1  0.9734263066836379  0.026573693316360784  1.1357127968710775e-24  1.301614652593149e-15  7.181546383900645e-17  0.0  0.0  0.0  0.0  
Exp1  24970.32  1  0.9592529516399139  0.04074704836007711  7.504716206244379e-23  8.772656029912706e-15  2.899424955878495e-16  0.0  0.0  0.0  0.0  
Exp1  41189.812  1  0.9995642644527942  0.00043573554720581145  4.698656035369191e-43  2.169053068354445e-23  3.292051210322551e-22  0.0  0.0  0.0  0.0  
Exp1  22190.31  1  0.8985900933499017  0.10140990664951317  5.846660097789572e-19  5.78491631414478e-13  6.630025650290163e-15  0.0  0.0  0.0  0.0  
Exp1  14941.2705  1  0.3086014296331678  0.6913984648717377  1.1941617243508629e-08  9.346323373160292e-08  9.024352292151895e-11  0.0  0.0  0.0  0.0  
Exp1  30392.88  1  0.992405361648606  0.007594638351393933  4.41368259650073e-30  5.295929386491559e-18  1.4159249683584586e-18  0.0  0.0  0.0  0.0  
Exp1  14245.28  1  0.24281823337392974  0.7571813462749818  1.0630146450298699e-07  3.137981779751045e-07  2.5144594538532474e-10  0.0  0.0  0.0  0.0  
Exp1  19640.98  1  0.7707651850585935  0.22923481490728276  2.5859767595684064e-15  3.396908896149971e-11  1.520805056527217e-13  0.0  0.0  0.0  0.0  
Exp1  23026.92  1  0.9229984327503462  0.07700156724949193  3.8400416928454233e-20  1.59334528818403e-13  2.5052655368785206e-15  0.0  0.0  0.0  0.0  
Exp1  10101.73  1  0.03397705468924116  0.9494756651748149  0.015855891410563563  0.0006910942465333623  2.94478847074644e-07  0.0  0.0  0.0  0.0  
Exp1  24508.96  1  0.952654325176842  0.0473456748231403  3.2601566673001934e-22  1.7249561217234546e-14  4.775558186379184e-16  0.0  0.0  0.0  0.0  
Exp1  10920.17  1  0.05393718909255458  0.9440385898204768  0.001885531303414022  0.00013862869829980176  6.10852547471105e-08  0.0  0.0  0.0  0.0  
Exp1  13480.561  1  0.18068062035873217  0.8193170447978236  1.1243468601405064e-06  1.2096914959391778e-06  8.050881584867032e-10  0.0  0.0  0.0  0.0  
Exp1  8726.34  1  0.010952177796426306  0.7038383666866259  0.27625468961225946  0.008950505546168835  4.260358519287681e-06  0.0  0.0  0.0  0.0  
Exp1  29399.852  1  0.9898022416499203  0.010197758350079706  8.539663153592383e-29  1.9200162174836978e-17  3.503186427727899e-18  0.0  0.0  0.0  0.0  
Exp1  18698.51  1  0.6972060969327398  0.30279390290613895  5.84877339223615e-14  1.6054813989559488e-10  5.14579991025482e-13  0.0  0.0  0.0  0.0  
Exp1  17889.55  1  0.6223011363158855  0.37769886306298717  8.453457748580373e-13  6.187810918904196e-10  1.5008587643814458e-12  0.0  0.0  0.0  0.0  
Exp1  37679.05  1  0.9989639971588207  0.0010360028411794064  4.978259006815061e-39  9.22025633348632e-22  3.8714165523066295e-21  0.0  0.0  0.0  0.0  
Exp1  11342.82  1  0.06730812129743824  0.9320389569501146  0.0005913904244263473  6.150313153813642e-05  2.8196482538645488e-08  0.0  0.0  0.0  0.0  
Exp1  20947.64  1  0.8479778656904133  0.15202213430545178  3.4512344075746955e-17  4.1052833543126454e-12  2.959723487393066e-14  0.0  0.0  0.0  0.0  
Exp1  32389.21  1  0.9957255362698333  0.004274463730166726  1.2836394335491356e-32  4.327733397131379e-19  2.484876300464313e-19  0.0  0.0  0.0  0.0  
Exp1  10631.82  1  0.04610965134068162  0.9495747189065469  0.004072387724899722  0.00024313688387181932  1.0514399991867347e-07  0.0  0.0  0.0  0.0  
Exp1  14530.471  1  0.26880782073547244  0.7311919448057151  4.358242173439076e-08  1.9071174413893478e-07  1.6464650744266687e-10  0.0  0.0  0.0  0.0  
Exp1  27947.83  1  0.9841395453119841  0.015860454688015804  6.967448475566236e-27  1.33223366003724e-16  1.3883232949218424e-17  0.0  0.0  0.0  0.0  
Exp1  34335.77  1  0.9975055996050466  0.0024944003949534583  4.991862068170471e-35  4.165687404524211e-20  5.007521180512015e-20  0.0  0.0  0.0  0.0  
Exp1  25333.72  1  0.9637740324568903  0.03622596754310437  2.3727970307369517e-23  5.177482996292025e-15  1.9679130407527765e-16  0.0  0.0  0.0  0.0  
Exp1  7363.5903  1  0.0012275673352211823  0.1922123082828262  0.753411719037074  0.05311021503475484  3.8190310123670944e-05  0.0  0.0  0.0  0.0  
Exp1  10315.82  1  0.03856449261731142  0.9517335661815076  0.009249118896146824  0.00045262891419769097  1.933908363678482e-07  0.0  0.0  0.0  0.0  
Exp1  15328.37  1  0.34825004362485656  0.6517499049195028  3.489881088659996e-09  4.7914121456038294e-08  5.163813393442594e-11  0.0  0.0  0.0  0.0  
Exp1  12963.11  1  0.14527239907984887  0.8547191600551738  5.38213453990984e-06  3.0569118052397254e-06  1.8186320402457646e-09  0.0  0.0  0.0  0.0  
Exp1  40035.62  1  0.9994241638766836  0.0005758361233163513  9.466051388162665e-42  7.248132186730429e-23  7.2346675256179365e-22  0.0  0.0  0.0  0.0  
Exp1  13084.7705  1  0.1531104713698522  0.8468833383055765  3.733419123657534e-06  2.4554072475483953e-06  1.498199922088537e-09  0.0  0.0  0.0  0.0  
Exp1  21815.06  1  0.8853109499777118  0.11468905002123814  1.995539526088007e-18  1.0396907115476005e-12  1.0350391148961703e-14  0.0  0.0  0.0  0.0  
Exp1  28887.932  1  0.9881013262863477  0.01189867371365231  3.9928300282349803e-28  3.772816305529009e-17  5.6510374808811105e-18  0.0  0.0  0.0  0.0  
Exp1  16443.85  1  0.46925765447513484  0.530742338310721  9.608788473567405e-11  7.107322005643031e-09  1.073428868126817e-11  0.0  0.0  0.0  0.0  
Exp1  19351.05  1  0.7497763822774205  0.2502236176677062  6.750688070100674e-15  5.464598948750051e-11  2.2053704710118788e-13  0.0  0.0  0.0  0.0  
Exp1  17707.06  1  0.6040857787837381  0.39591422037239554  1.5417020156351803e-12  8.404082823329839e-10  1.916527107986024e-12  0.0  0.0  0.0  0.0  
Exp1  13283.851  1  0.16658118868118374  0.8334150466462911  2.0453385622876834e-06  1.7182396673924006e-06  1.0942955043125988e-09  0.0  0.0  0.0  0.0  
Exp1  13798.931  1  0.20515547237663231  0.7948434155387752  4.236955445543036e-07  6.87895770009706e-07  4.93277779991502e-10  0.0  0.0  0.0  0.0  
Exp1  13816.311  1  0.2065496952671727  0.7934492355388231  4.0161233331614753e-07  6.671012975685221e-07  4.803733029260588e-10  0.0  0.0  0.0  0.0  
Exp1  20320.38  1  0.814336704320432  0.18566329566825296  2.734390491243027e-16  1.1250384820594858e-11  6.442122910643367e-14  0.0  0.0  0.0  0.0  
Exp1  5466.0103  1  4.021727137968582e-05  0.02469882993180577  0.1601368044403673  0.812603346749602  0.002520801606845224  0.0  0.0  0.0  0.0  
Exp1  29646.33  1  0.9905268717697457  0.009473128230254244  4.078654534585194e-29  1.390857169307157e-17  2.7904160005470008e-18  0.0  0.0  0.0  0.0  
Exp1  14258.71  1  0.24400921551581203  0.755990375781863  1.0194605365102598e-07  3.0650981693177026e-07  2.4645437866942124e-10  0.0  0.0  0.0  0.0  
Exp1  29665.291  1  0.9905802781492017  0.009419721850798353  3.8537015806448713e-29  1.356895210674804e-17  2.742221369099209e-18  0.0  0.0  0.0  0.0  
Exp1  5501.56  1  4.4351108761355603e-05  0.026510142929478023  0.17835582075928674  0.7927312141803272  0.00235847102214666  0.0  0.0  0.0  0.0  
Exp1  23726.07  1  0.9388209029982154  0.06117909700172816  4.011128538491522e-21  5.5281922638831703e-14  1.1342706634457753e-15  0.0  0.0  0.0  0.0  
Exp1  25699.49  1  0.9677982500745468  0.03220174992544992  7.483965059361409e-24  3.0594900831374473e-15  1.338784386892546e-16  0.0  0.0  0.0  0.0  
Exp1  25862.23  1  0.9694355033540151  0.03056449664598226  4.486229561223659e-24  2.424637414866785e-15  1.1296557584177819e-16  0.0  0.0  0.0  0.0  
Exp1  23004.01  1  0.9224151734661653  0.07758482653366706  4.136209917418707e-20  1.6500750683167117e-13  2.5720007352926337e-15  0.0  0.0  0.0  0.0  
Exp1  38016.383  1  0.9990490062287427  0.0009509937712572442  2.0077065024647933e-39  6.362915293029473e-22  3.026726519545236e-21  0.0  0.0  0.0  0.0  
Exp1  13153.5  1  0.15767022587125562  0.8423245681076946  3.0344428150807456e-06  2.1702345765668154e-06  1.3436579915849651e-09  0.0  0.0  0.0  0.0  
Exp1  21205.18  1  0.8601078246991208  0.13989217529813397  1.4781402349733587e-17  2.723532551792394e-12  2.1599873331964327e-14  0.0  0.0  0.0  0.0  
Exp1  8747.67  1  0.011235618175248749  0.7124456924842764  0.26766316552484487  0.008651421052149874  4.102763480186466e-06  0.0  0.0  0.0  0.0  
Exp1  16783.55  1  0.5065203234624527  0.4934796725068145  3.180200332779076e-11  3.992213390652825e-09  6.7174679234104085e-12  0.0  0.0  0.0  0.0  
Exp1  12877.79  1  0.1399521673118413  0.8600373147077477  6.949593238073784e-06  3.566301930131628e-06  2.0852428570113973e-09  0.0  0.0  0.0  0.0  
Exp1  11386.2705  1  0.06882334440349991  0.9305960536454126  0.000523960393452875  5.661547607952044e-05  2.6081554930720267e-08  0.0  0.0  0.0  0.0  
Exp1  11959.0205  1  0.0915279244176965  0.9083495471974203  0.0001032694696806424  1.9249348874478306e-05  9.566328071578813e-09  0.0  0.0  0.0  0.0  
Exp1  13269.63  1  0.1655925189222419  0.8344035820260963  2.1354322510842185e-06  1.7625004207713028e-06  1.1189898587316423e-09  0.0  0.0  0.0  0.0  
Exp1  26347.291  1  0.9738169892122555  0.026183010787743193  9.818584926413703e-25  1.2188111456421659e-15  6.846686341389996e-17  0.0  0.0  0.0  0.0  
Exp1  12855.67  1  0.1385964232588427  0.8613924378374473  7.42481118007191e-06  3.711931739648908e-06  2.160790263726253e-09  0.0  0.0  0.0  0.0  
Exp1  14663.19  1  0.2813764321766373  0.7186233875791952  2.8722134901535845e-08  1.513866008292267e-07  1.354317184721183e-10  0.0  0.0  0.0  0.0  
Exp1  25408.771  1  0.9646406778298183  0.035359322170176975  1.8717759899021026e-23  4.645940542275805e-15  1.8176392547145695e-16  0.0  0.0  0.0  0.0  
Exp1  23934.63  1  0.9428687198449557  0.05713128015500298  2.0510242641599e-21  4.044894361760588e-14  8.98754742305146e-16  0.0  0.0  0.0  0.0  
Exp1  29191.291  1  0.9891428453295894  0.01085715467041061  1.598836086291016e-28  2.5258457000381047e-17  4.252671357161012e-18  0.0  0.0  0.0  0.0  
Exp1  14827.511  1  0.2973244603504934  0.7026754086126931  1.7110675904575064e-08  1.1381964641891103e-07  1.0649115791709462e-10  0.0  0.0  0.0  0.0  
Exp1  31183.67  1  0.9939686825667086  0.006031317433291528  4.286940401822246e-31  1.9380545863862846e-18  7.018608186081363e-19  0.0  0.0  0.0  0.0  
Exp1  8464.061  1  0.007767450051134768  0.5893327056075977  0.3896106021487021  0.013282584657413925  6.657535151609322e-06  0.0  0.0  0.0  0.0  
Exp1  34515.1  1  0.9976238796894971  0.002376120310502831  3.014954866071498e-35  3.3735865159652344e-20  4.33939784590699e-20  0.0  0.0  0.0  0.0  
Exp1  15104.801  1  0.3251254954362946  0.6748744269355518  7.1098293884923e-09  7.044710710389526e-08  7.121725136152792e-11  0.0  0.0  0.0  0.0  
Exp1  40023.77  1  0.9994224957254707  0.0005775042745293786  9.764710454911663e-42  7.339455214253152e-23  7.294229069981101e-22  0.0  0.0  0.0  0.0  
Exp1  15569.32  1  0.37375992549225356  0.6262400411914955  1.6153158060022629e-09  3.166432022985394e-08  3.661503528817853e-11  0.0  0.0  0.0  0.0  
Exp1  27974.691  1  0.9842703901298505  0.01572960987014934  6.4178325689293134e-27  1.2845749571603273e-16  1.3526104129748961e-17  0.0  0.0  0.0  0.0  
Exp1  2326.55  1  9.356402336140073e-12  7.2244901777358e-08  2.868053911683638e-17  0.026002029453028163  0.9739978982927135  0.0  0.0  0.0  0.0  
Exp1  34320.76  1  0.997495423542494  0.002504576457506007  5.207181156755665e-35  4.239977371554658e-20  5.068028328809205e-20  0.0  0.0  0.0  0.0  
Exp1  25278.42  1  0.9631212488907338  0.03687875110926028  2.826326980081862e-23  5.608408117094575e-15  2.0868125515516183e-16  0.0  0.0  0.0  0.0  
Exp1  23880.121  1  0.9418380314348644  0.05816196856509077  2.443634180349485e-21  4.388337006943785e-14  9.54963341305225e-16  0.0  0.0  0.0  0.0  
Exp1  10202.851  1  0.03609595776074788  0.9510229199826086  0.01231506453777623  0.0005658164511661217  2.4126770120748677e-07  0.0  0.0  0.0  0.0  
Exp1  10390.08  1  0.04024952714418689  0.9517130655051369  0.0076462855497785  0.0003909544275685345  1.673733292247856e-07  0.0  0.0  0.0  0.0  
Exp1  5425.72  1  3.58914747025578e-05  0.022730487293501404  0.1409171353177471  0.8336027053622657  0.0027137805517832227  0.0  0.0  0.0  0.0  
Exp1  6647.85  1  0.0003770570499161841  0.0970606173686433  0.7511885475995014  0.15121226553541517  0.00016151244652400662  0.0  0.0  0.0  0.0  
Exp1  6490.64  1  0.00029640738439637584  0.08535107974764608  0.7174689574780619  0.1966494170076922  0.00023413838220335287  0.0  0.0  0.0  0.0  
Exp1  21213.871  1  0.8605011215674603  0.13949887842983213  1.4364685724945877e-17  2.6861733126653145e-12  2.1372406646697694e-14  0.0  0.0  0.0  0.0  
Exp1  29421.182  1  0.9898672201814708  0.01013277981852919  8.00998191856778e-29  1.8670589803046215e-17  3.434666831736032e-18  0.0  0.0  0.0  0.0  
Exp1  45585.37  1  0.9998418291174317  0.0001581708825684279  7.345139096879287e-48  2.712061312011751e-25  1.968199733381054e-23  0.0  0.0  0.0  0.0  
Exp1  8353.46  1  0.00661343792610387  0.5385657456480056  0.43931847409998254  0.015494377174026292  7.965151881888372e-06  0.0  0.0  0.0  0.0  
Exp1  11120.83  1  0.0599855654080205  0.9388283532251468  0.0010919436030759405  9.409558637235598e-05  4.2177384368111107e-08  0.0  0.0  0.0  0.0  
Exp1  2759.47  1  4.711825773915749e-10  2.585598358972984e-06  2.1703599176238233e-12  0.24451420225996592  0.7554832116683221  0.0  0.0  0.0  0.0  
Exp1  21204.39  1  0.8600716230531096  0.13992837694414179  1.4820307326403204e-17  2.7269927251876644e-12  2.16209051785112e-14  0.0  0.0  0.0  0.0  
Exp1  19474.291  1  0.7588756132503417  0.2411243867048298  4.489691244848603e-15  4.4635674564089806e-11  1.8824259275139678e-13  0.0  0.0  0.0  0.0  
Exp1  25632.34  1  0.9670960828550698  0.032903917144926687  9.246354825173298e-24  3.3685520461473397e-15  1.436377789686309e-16  0.0  0.0  0.0  0.0  
Exp1  2491.6602  1  4.7569654343160024e-11  3.233819923489637e-07  3.3231186188247528e-15  0.07019372807485127  0.9298059484955834  0.0  0.0  0.0  0.0  
Exp1  20788.85  1  0.8400254733822267  0.15997452661244446  5.824777915994397e-17  5.292687931125475e-12  3.598696520875701e-14  0.0  0.0  0.0  0.0  
Exp1  19192.26  1  0.7376615193937569  0.2623384805349964  1.1418224707973683e-14  7.096480953313844e-11  2.706661316251412e-13  0.0  0.0  0.0  0.0  
Exp1  4994.3804  1  9.090720463274534e-06  0.008038266136804677  0.024963290786044413  0.9614003361333662  0.005589016223321581  0.0  0.0  0.0  0.0  
Exp1  25547.021  1  0.9661807111721752  0.03381928882782068  1.2099514611376903e-23  3.8075427321814124e-15  1.571074031869645e-16  0.0  0.0  0.0  0.0  
Exp1  6632.0503  1  0.0003679844952491192  0.09579389629556026  0.7484749241798043  0.15519567365871756  0.0001675213706687173  0.0  0.0  0.0  0.0  
Exp1  24418.9  1  0.9512421247179952  0.04875787528198461  4.3466176906154e-22  1.9700672475776842e-14  5.269013625372114e-16  0.0  0.0  0.0  0.0  
Exp1  20772.26  1  0.8391736736727202  0.1608263263218078  6.152111477449776e-17  5.435215290560265e-12  3.673107691561638e-14  0.0  0.0  0.0  0.0  
Exp1  16507.05  1  0.47621216055196147  0.5237878329767286  7.825017422607964e-11  6.383224892150844e-09  9.834764298967333e-12  0.0  0.0  0.0  0.0  
Exp1  30637.781  1  0.9929313689078452  0.007068631092154804  2.1382495290010317e-30  3.8717821907276935e-18  1.1372618095979675e-18  0.0  0.0  0.0  0.0  
Exp1  16513.371  1  0.4769071714787023  0.5230928221198539  7.665916418772884e-11  6.315035321466234e-09  9.749156000181982e-12  0.0  0.0  0.0  0.0  
Exp1  10966.78  1  0.055296026008033516  0.9429152113348656  0.0016620433855181486  0.00012666325268070782  5.6018901890019775e-08  0.0  0.0  0.0  0.0  
Exp1  26897.92  1  0.9780008793143846  0.021999120685614795  1.7693400683150874e-25  5.636922584551684e-16  3.9164137595686226e-17  0.0  0.0  0.0  0.0  
Exp1  20758.041  1  0.8384398244245157  0.16156017556988622  6.447501217855162e-17  5.560551586816763e-12  3.738185206268114e-14  0.0  0.0  0.0  0.0  
Exp1  25720.031  1  0.968009948047585  0.0319900519524116  7.015294192598836e-24  2.9708069978635777e-15  1.3103112562387065e-16  0.0  0.0  0.0  0.0  
Exp1  6395.8403  1  0.0002564982355765317  0.07906555252474018  0.6892590394318965  0.23112383919729945  0.0002950706104874512  0.0  0.0  0.0  0.0  
Exp1  10572.57  1  0.04461759306123608  0.9503501959852282  0.004759020886276656  0.00027307232699422506  1.1774026491743508e-07  0.0  0.0  0.0  0.0  
Exp1  24448.13  1  0.9517052456874582  0.048294754312522496  3.9590373736940836e-22  1.886845684385535e-14  5.103314257750615e-16  0.0  0.0  0.0  0.0  
Exp1  34157.23  1  0.9973815339972048  0.0026184660027952847  8.256664753915712e-35  5.143060654248467e-20  5.779031330938237e-20  0.0  0.0  0.0  0.0  
Exp1  37585.832  1  0.9989390948062399  0.0010609051937600733  6.402485007878959e-39  1.0219680830780526e-21  4.145427736005347e-21  0.0  0.0  0.0  0.0  
Exp1  7854.97  1  0.002922302621319487  0.32921091555682364  0.6387824136979307  0.029067133979045378  1.7234144880807243e-05  0.0  0.0  0.0  0.0  
Exp1  35137.62  1  0.9979899953654229  0.0020100046345770685  5.28421661110726e-36  1.6318962111325147e-20  2.6538511376907834e-20  0.0  0.0  0.0  0.0  
Exp1  15821.33  1  0.4009457583813304  0.5990542203165206  7.191641829653643e-10  2.0557357292261235e-08  2.5627598677844542e-11  0.0  0.0  0.0  0.0  
Exp1  18590.281  1  0.687784532218849  0.31221546758831825  8.365354453248166e-14  1.921558934155008e-10  5.930624609022772e-13  0.0  0.0  0.0  0.0  
Exp1  24354.121  1  0.9501996288546584  0.049800371145319336  5.3464847347365495e-22  2.167998904514309e-14  5.65620555487907e-16  0.0  0.0  0.0  0.0  
Exp1  13301.23  1  0.16779534982743147  0.8322010431460923  1.9402998691396843e-06  1.6656617336549257e-06  1.0648734287409002e-09  0.0  0.0  0.0  0.0  
Exp1  20982.4  1  0.8496702997055083  0.1503297002905798  3.077691891023986e-17  3.883551549486679e-12  2.8360719368925777e-14  0.0  0.0  0.0  0.0  
Exp1  26315.691  1  0.9735527966968567  0.026447203303142135  1.0836870490765592e-24  1.2743400743425561e-15  7.071892193491562e-17  0.0  0.0  0.0  0.0  
Exp1  24173.21  1  0.9471645842982599  0.052835415701711026  9.539959697438809e-22  2.8348385310421926e-14  6.900824683695261e-16  0.0  0.0  0.0  0.0  
Exp1  20058.89  1  0.7984797228718055  0.2015202771109172  6.489689470999792e-16  1.7187166216238305e-11  8.948185656654459e-14  0.0  0.0  0.0  0.0  
Exp1  6959.1104  1  0.000617722561952481  0.12776020562113888  0.7786813160737218  0.09285879606270982  8.19596804769716e-05  0.0  0.0  0.0  0.0  
Exp1  20107.08  1  0.8014864958604961  0.19851350412352553  5.533815910186705e-16  1.589360636092181e-11  8.420780569760305e-14  0.0  0.0  0.0  0.0  
Exp1  13711.24  1  0.1982118169790655  0.801786824320691  5.548577419492871e-07  8.032784255405297e-07  5.640760327466066e-10  0.0  0.0  0.0  0.0  
Exp1  20566.861  1  0.8282771401918947  0.17172285980049837  1.211528422435663e-16  7.5594564231609e-12  4.737204276188338e-14  0.0  0.0  0.0  0.0  
Exp1  18052.291  1  0.6381661577006913  0.3618338418264144  4.943587282200878e-13  4.711919925581509e-10  1.2079648290723075e-12  0.0  0.0  0.0  0.0  
Exp1  20618.21  1  0.831061403742441  0.16893859625055438  1.0226712590828515e-16  6.960199068962658e-12  4.444642869836091e-14  0.0  0.0  0.0  0.0  
Exp1  27615.24  1  0.982419770348104  0.01758022965189571  1.9321297883751356e-26  2.0957829056065694e-16  1.9208066853107447e-17  0.0  0.0  0.0  0.0  
Exp1  9997.45  1  0.03187470305134959  0.9467779313125548  0.020497595947145605  0.0008494076140439735  3.6207490599907866e-07  0.0  0.0  0.0  0.0  
Exp1  12895.17  1  0.14102395323104966  0.8589659912661611  6.5974872358005794e-06  3.455987727096253e-06  2.027826268616785e-09  0.0  0.0  0.0  0.0  
Exp1  12749.0205  1  0.13219660028467659  0.8677886879138651  1.0205697813106797e-05  4.503536634685085e-06  2.567010605260181e-09  0.0  0.0  0.0  0.0  
Exp1  13242.7705  1  0.1637360631413293  0.8362597699283686  2.3164695474580982e-06  1.8492935271600036e-06  1.1672276002273055e-09  0.0  0.0  0.0  0.0  
Exp1  17126.41  1  0.543589927044496  0.45641007070613476  1.0371159464148431e-11  2.2347954966902477e-09  4.2026903711018834e-12  0.0  0.0  0.0  0.0  
Exp1  26971.39  1  0.9785032383256086  0.021496761674390758  1.40899326909662e-25  5.089748203981424e-16  3.637984692516802e-17  0.0  0.0  0.0  0.0  
Exp1  14776.95  1  0.29237343052100273  0.707626425043313  2.00709157848429e-08  1.2425012028471938e-07  1.1464811360495173e-10  0.0  0.0  0.0  0.0  
Exp1  28900.57  1  0.9881468021525844  0.01185319784741554  3.8431023161980155e-28  3.7100334513518295e-17  5.584162166251023e-18  0.0  0.0  0.0  0.0  
Exp1  10943.87  1  0.05462460805990901  0.9434744356326918  0.0017684898045154994  0.00013240805054981302  5.845233382374689e-08  0.0  0.0  0.0  0.0  
Exp1  30931.66  1  0.9935116278345383  0.006488372165461736  8.989188146931079e-31  2.6647808514231706e-18  8.761672518926058e-19  0.0  0.0  0.0  0.0  
Exp1  16765.38  1  0.504536725814333  0.49546327002791096  3.374403622954137e-11  4.11712475920973e-09  6.887337034843502e-12  0.0  0.0  0.0  0.0  
Exp1  20863.9  1  0.8438305267503958  0.156169473244878  4.547916767456903e-17  4.693321011669461e-12  3.280687173073374e-14  0.0  0.0  0.0  0.0  
Exp1  26242.22  1  0.9729275356576839  0.027072464342314737  1.3633987047589286e-24  1.4136304806501612e-15  7.625658287246681e-17  0.0  0.0  0.0  0.0  
Exp1  30207.23  1  0.9919787691850097  0.008021230814990286  7.657218498038567e-30  6.722987337417299e-18  1.673677442431189e-18  0.0  0.0  0.0  0.0  
Exp1  8838.5205  1  0.01247813603695274  0.7474806643079022  0.23257558931844943  0.007462124216892544  3.4861198032224854e-06  0.0  0.0  0.0  0.0  
Exp1  11346.7705  1  0.06744480201512713  0.9319092064881669  0.000584922196635089  6.104130315998816e-05  2.7996910757600307e-08  0.0  0.0  0.0  0.0  
Exp1  15415.2705  1  0.35738660391876714  0.6426133521317322  2.6443857231156616e-09  4.1259512674598913e-08  4.560226629193223e-11  0.0  0.0  0.0  0.0  
Exp1  22759.9  1  0.9159201761878278  0.08407982381192883  9.136753253005689e-20  2.398130212782584e-13  3.4076748316242503e-15  0.0  0.0  0.0  0.0  
Exp1  6063.25  1  0.00015060530452853352  0.059141115613712054  0.5365005413967149  0.403531191887376  0.000676545797668476  0.0  0.0  0.0  0.0  
Exp1  35725.383  1  0.9982805605099221  0.0017194394900778333  1.033868226734448e-36  8.289349971810092e-21  1.6808625427237643e-20  0.0  0.0  0.0  0.0  
Exp1  45338.1  1  0.9998328695209584  0.000167130479041628  1.3485571168715292e-47  3.441221750947495e-25  2.289968029750443e-23  0.0  0.0  0.0  0.0  
Exp1  26126.88  1  0.9719142107335611  0.028085789266437265  1.9560368314692377e-24  1.6643017395607198e-15  8.587174702830424e-17  0.0  0.0  0.0  0.0  
Exp1  8345.561  1  0.006535684481014301  0.5349390786080269  0.44285550437963195  0.015661666148043908  8.066383282940863e-06  0.0  0.0  0.0  0.0  
Exp1  6364.24  1  0.0002443709241553568  0.07706404071273214  0.6784117203023314  0.24396084215486957  0.0003190259059115579  0.0  0.0  0.0  0.0  
Exp1  3784.8901  1  9.952607261246244e-08  0.00023368980065242658  5.700138585029194e-06  0.9354967154229755  0.06426379511171444  0.0  0.0  0.0  0.0  
Exp1  3558.9502  1  3.921069825801855e-08  0.0001110449962605956  5.442588970879376e-07  0.8827350950217271  0.11715327651241703  0.0  0.0  0.0  0.0  
Exp1  10033.79  1  0.032598158189784766  0.9478589275075004  0.01875206520560582  0.0007905122159335201  3.368811754586605e-07  0.0  0.0  0.0  0.0  
Exp1  30613.291  1  0.9928805538203301  0.00711944617966987  2.2987633753004134e-30  3.994694510082691e-18  1.162380920074626e-18  0.0  0.0  0.0  0.0  
Exp1  18705.621  1  0.6978180387093349  0.3021819611314326  5.712885672362005e-14  1.586657566130337e-10  5.098120231657556e-13  0.0  0.0  0.0  0.0  
Exp1  50936.832  1  0.9999495518880632  5.044811193674882e-05  2.141236894043922e-53  1.9489987119541005e-27  8.886068572992971e-25  0.0  0.0  0.0  0.0  
Exp1  13208.011  1  0.1613551308109404  0.8386403263867942  2.5734725586109524e-06  1.968096829178391e-06  1.2328775761636258e-09  0.0  0.0  0.0  0.0  
Exp1  7639.3003  1  0.001998251284035607  0.25980518899495714  0.7004938269859442  0.03767858704204954  2.4145693013378586e-05  0.0  0.0  0.0  0.0  
Exp1  19651.25  1  0.7714821633167872  0.22851783664965714  2.4995461375580835e-15  3.3403030815379485e-11  1.5009926643575289e-13  0.0  0.0  0.0  0.0  
Exp1  22408.352  1  0.9056047550498876  0.09439524494969523  2.8698122104120886e-19  4.1240361086779247e-13  5.131116868155991e-15  0.0  0.0  0.0  0.0  
Exp1  20397.8  1  0.818819057821859  0.18118094216815475  2.1172880049312012e-16  9.927574246153934e-12  5.847726241263954e-14  0.0  0.0  0.0  0.0  
Exp1  11934.53  1  0.0904474550224267  0.9094215793265298  0.00011080703190253626  2.0148642646484992e-05  9.97649459222583e-09  0.0  0.0  0.0  0.0  
Exp1  26027.34  1  0.971007597710806  0.02899240228919197  2.6720316779569423e-24  1.9168016965473795e-15  9.517483689052633e-17  0.0  0.0  0.0  0.0  
Exp1  27713.99  1  0.9829501587361273  0.017049841263872417  1.4266538561863952e-26  1.8313140040417986e-16  1.7436549428515453e-17  0.0  0.0  0.0  0.0  
Exp1  41168.48  1  0.9995620346466187  0.0004379653533812606  4.965048481514696e-43  2.2174886679758677e-23  3.339687195191811e-22  0.0  0.0  0.0  0.0  
Exp1  12200.761  1  0.10275445310518226  0.8971819578058652  5.1291490068350315e-05  1.2291252422544111e-05  6.346461667803121e-09  0.0  0.0  0.0  0.0  
Exp1  45864.242  1  0.9998513212868724  0.00014867871312769732  3.709152276742152e-48  2.075632867823201e-25  1.66075853102299e-23  0.0  0.0  0.0  0.0  
Exp1  49165.652  1  0.9999271014497039  7.289855029609314e-05  1.3385767379180525e-51  9.55146913452902e-27  2.3897117954611645e-24  0.0  0.0  0.0  0.0  
Exp1  12411.69  1  0.11341048181267385  0.8865535000569748  2.7678386714936917e-05  8.335281497776183e-06  4.462138578991451e-09  0.0  0.0  0.0  0.0  
Exp1  33193.43  1  0.9965869949897804  0.0034130050102196756  1.2743084494147714e-33  1.6263688017848166e-19  1.2682618854553332e-19  0.0  0.0  0.0  0.0  
Exp1  27837.23  1  0.9835883402778168  0.016411659722183013  9.776332028613993e-27  1.548265876516493e-16  1.545997701141605e-17  0.0  0.0  0.0  0.0  
Exp1  30908.75  1  0.993468271174645  0.006531728825355003  9.616360842901484e-31  2.74330255049355e-18  8.940924099714602e-19  0.0  0.0  0.0  0.0  
Exp1  25597.58  1  0.9667263125832357  0.03327368741676065  1.0316721935545461e-23  3.5408327189354175e-15  1.489755728574145e-16  0.0  0.0  0.0  0.0  
Exp1  26886.861  1  0.977924198460774  0.022075801539225372  1.8310725237630166e-25  5.724315051183481e-16  3.9601900284744794e-17  0.0  0.0  0.0  0.0  
Exp1  12739.54  1  0.1316387099499278  0.8683462080394417  1.0497696167330182e-05  4.581707703250714e-06  2.6067598903836033e-09  0.0  0.0  0.0  0.0  
Exp1  25339.25  1  0.9638386043557774  0.03616139564421714  2.3316954410701796e-23  5.136310565375024e-15  1.9564212190517888e-16  0.0  0.0  0.0  0.0  
Exp1  26763.621  1  0.9770501574251671  0.02294984257483223  2.684436046119692e-25  6.796935209551758e-16  4.4837622249980805e-17  0.0  0.0  0.0  0.0  
Exp1  21053.5  1  0.8530768707045487  0.14692312929195792  2.435213154877177e-17  3.4671899607390252e-12  2.5994742285343545e-14  0.0  0.0  0.0  0.0  
Exp1  14238.96  1  0.24225812243613934  0.7577414515992474  1.0841746590723199e-07  3.172933131587345e-07  2.538342152511607e-10  0.0  0.0  0.0  0.0  
Exp1  6668.39  1  0.0003892167061442992  0.09874172463152932  0.7545052939176485  0.14620969857110375  0.00015406617357405935  0.0  0.0  0.0  0.0  
Exp1  14133.891  1  0.2330641968209919  0.7669352710991459  1.5033495639639874e-07  3.814478048042114e-07  2.9710105424423944e-10  0.0  0.0  0.0  0.0  
Exp1  14340.87  1  0.2513692860886292  0.7486303693155534  7.889415714693427e-08  2.654836108088936e-07  2.180494724496302e-10  0.0  0.0  0.0  0.0  
Exp1  22096.3  1  0.8954109461220725  0.1045890538772503  7.949132832650018e-19  6.697019773486057e-13  7.408831438596462e-15  0.0  0.0  0.0  0.0  
Exp1  17254.39  1  0.5572090800078973  0.44279091818120275  6.819341471335982e-12  1.8005492660524356e-09  3.5314102117179935e-12  0.0  0.0  0.0  0.0  
Exp1  31031.99  1  0.9936978882033599  0.006302111796640039  6.692135023349988e-31  2.3469792009915356e-18  8.019451285171093e-19  0.0  0.0  0.0  0.0  
Exp1  12690.561  1  0.1287832726912447  0.8711995726365315  1.2143556313405492e-05  5.0082932533000995e-06  2.8226571374568815e-09  0.0  0.0  0.0  0.0  
Exp1  14353.511  1  0.25251252206391206  0.7474871421995252  7.58395211916996e-08  2.5968305377254743e-07  2.139878541451194e-10  0.0  0.0  0.0  0.0  
Exp1  39588.48  1  0.9993575059795868  0.0006424940204131635  3.064680451929433e-41  1.1645116183228047e-22  9.872671773108069e-22  0.0  0.0  0.0  0.0  
Exp1  17760.781  1  0.6094931453455213  0.3905068538834748  1.2918316304247154e-12  7.679286825609796e-10  1.7832297740538998e-12  0.0  0.0  0.0  0.0  
Exp1  24572.951  1  0.953632118391683  0.0463678816083008  2.657971810828513e-22  1.5698181010269418e-14  4.454073292821777e-16  0.0  0.0  0.0  0.0  
Exp1  35676.402  1  0.9982581638169452  0.0017418361830546926  1.183839205062623e-36  8.76795534189269e-21  1.7455748913116385e-20  0.0  0.0  0.0  0.0  
Exp1  23123.3  1  0.9254042422945121  0.07459575770534821  2.809806271852593e-20  1.3755676775293866e-13  2.2434745617477108e-15  0.0  0.0  0.0  0.0  
Exp1  23807.441  1  0.9404338011100686  0.05956619888988141  3.08708857623323e-21  4.8929737321143706e-14  1.0356164352496937e-15  0.0  0.0  0.0  0.0  
Exp1  22388.602  1  0.9049894677402409  0.09501053225932866  3.0607354457455607e-19  4.2521308375497424e-13  5.251230191521988e-15  0.0  0.0  0.0  0.0  
Exp1  21599.39  1  0.8769357916510176  0.12306420834750954  4.047570360089437e-18  1.4594580974953682e-12  1.3403734472910103e-14  0.0  0.0  0.0  0.0  
Exp1  31349.57  1  0.99425068371142  0.005749316288580073  2.6364871289204344e-31  1.57304477957933e-18  6.070554369891492e-19  0.0  0.0  0.0  0.0  
Exp1  16338.78  1  0.4576873361295163  0.5423126552242317  1.3513480648156816e-10  8.498697676829571e-09  1.2419533443987624e-11  0.0  0.0  0.0  0.0  
Exp1  31505.201  1  0.9945024046983616  0.005497595301638371  1.6726530795350335e-31  1.2942938449492762e-18  5.301466882871911e-19  0.0  0.0  0.0  0.0  
Exp1  29474.9  1  0.9900289607631203  0.009971039236879756  6.817262912026152e-29  1.7401411023315785e-17  3.2681292481653656e-18  0.0  0.0  0.0  0.0  
Exp1  17421.08  1  0.574725520172924  0.4252744784608631  3.946695195283361e-12  1.359448713710906e-09  2.817459441727537e-12  0.0  0.0  0.0  0.0  
Exp1  19048.48  1  0.7263137403513941  0.2736862595583047  1.8376127259796186e-14  8.995686837584032e-11  3.260682323269906e-13  0.0  0.0  0.0  0.0  
Exp1  11817.61  1  0.08542879171186561  0.9143911964946854  0.0001549288887901538  2.5070700797433785e-05  1.2203861555884235e-08  0.0  0.0  0.0  0.0  
Exp1  6820.0703  1  0.0004936773061057182  0.11253212152850509  0.7721155084617839  0.11474882321769414  0.00010986948591106417  0.0  0.0  0.0  0.0  
Exp1  4121.43  1  3.7222364187583853e-07  0.0006625553677464044  0.0001084727319990721  0.9705943999053761  0.02863419977123646  0.0  0.0  0.0  0.0  
Exp1  10853.0205  1  0.05202678578573003  0.9455556550177971  0.002259564806761434  0.00015792514857881887  6.924113258253728e-08  0.0  0.0  0.0  0.0  
Exp1  17941.691  1  0.6274245541212743  0.3725754453095955  7.118833763819696e-13  5.670184631888354e-10  1.3998754160845424e-12  0.0  0.0  0.0  0.0  
Exp1  11127.15  1  0.06018452726276592  0.9386492816219669  0.0010731901596268125  9.295926302033152e-05  4.169261996206508e-08  0.0  0.0  0.0  0.0  
Exp1  26656.97  1  0.9762643012777045  0.02373569872229478  3.7396888033794554e-25  7.88927006832577e-16  4.994448512124785e-17  0.0  0.0  0.0  0.0  
Exp1  29700.05  1  0.9906773985805858  0.009322601419414192  3.4729866986059585e-29  1.2967813010389607e-17  2.656050630978591e-18  0.0  0.0  0.0  0.0  
Exp1  11289.101  1  0.0654724897767021  0.9337727682799778  0.0006865643105204701  6.814657097884615e-05  3.1061821074485956e-08  0.0  0.0  0.0  0.0  
Exp1  11843.681  1  0.08652804482297145  0.9133042714064054  0.00014379593971161007  2.3876165140560677e-05  1.166577106312271e-08  0.0  0.0  0.0  0.0  
Exp1  27186.271  1  0.9799042660905712  0.020095733909428416  7.246552473421654e-26  3.7794130569601754e-16  2.9351078842890875e-17  0.0  0.0  0.0  0.0  
Exp1  28558.5  1  0.9868485644975128  0.013151435502487194  1.083171133628483e-27  5.851844628965908e-17  7.719130033584507e-18  0.0  0.0  0.0  0.0  
Exp1  36711.3  1  0.9986715721762817  0.0013284278237183792  6.883799808899792e-38  2.70817491672114e-21  7.937637856360968e-21  0.0  0.0  0.0  0.0  
Exp1  32469.791  1  0.9958215406358343  0.0041784593641657234  1.0173023403941514e-32  3.9205059959197276e-19  2.3212908935222357e-19  0.0  0.0  0.0  0.0  
Exp1  27228.14  1  0.9801658084152995  0.01983419158470008  6.367337015489901e-26  3.5670912802567876e-16  2.81536918368959e-17  0.0  0.0  0.0  0.0  
Exp1  21352.121  1  0.8666185819705746  0.1333814180272502  9.117493827070008e-18  2.157159743344633e-12  1.806777454281578e-14  0.0  0.0  0.0  0.0  
Exp1  40963.87  1  0.999540025601528  0.0004599743984720554  8.430375465031767e-43  2.7415532650075183e-23  3.834240287936985e-22  0.0  0.0  0.0  0.0  
Exp1  21328.42  1  0.8655880022986759  0.13441199769906564  9.856171116735338e-18  2.239713568000612e-12  1.8594642958767348e-14  0.0  0.0  0.0  0.0  
Exp1  9047.87  1  0.015527190417869789  0.8167524075132335  0.1625051232098573  0.005212914959222472  2.363899816937209e-06  0.0  0.0  0.0  0.0  
Exp1  29941.791  1  0.9913237682528282  0.008676231747171862  1.6872804542855005e-29  9.472666701361506e-18  2.12934492961955e-18  0.0  0.0  0.0  0.0  
Exp1  24287.76  1  0.9491076164836704  0.050892383516305255  6.610980649458636e-22  2.391815515804999e-14  6.083454349188207e-16  0.0  0.0  0.0  0.0  
Exp1  23363.46  1  0.9310747071609144  0.06892529283898838  1.2918601906717176e-20  9.551413650574534e-14  1.706754018028728e-15  0.0  0.0  0.0  0.0  
Exp1  14764.311  1  0.29114218012041176  0.7088576718718822  2.088687583407261e-08  1.270040453076067e-07  1.1678494688085937e-10  0.0  0.0  0.0  0.0  
Exp1  33864.14  1  0.9971633118744035  0.002836688125596475  1.8907311757587207e-34  7.281231489469895e-20  7.322835982634342e-20  0.0  0.0  0.0  0.0  
Exp1  40958.34  1  0.9995394152199726  0.0004605847800273824  8.551889969606723e-43  2.757329687610223e-23  3.8485968145377222e-22  0.0  0.0  0.0  0.0  
Exp1  32570.121  1  0.9959378503180618  0.004062149681938208  7.618347481891023e-33  3.467460477751935e-19  2.1330681122525311e-19  0.0  0.0  0.0  0.0  
Exp1  34482.71  1  0.997602972962502  0.0023970270374979665  3.3020889992932506e-35  3.504353678559407e-20  4.4528502981105287e-20  0.0  0.0  0.0  0.0  
Exp1  14892.29  1  0.30372355968430537  0.6962763245415282  1.394313065267622e-08  1.0173413385398289e-07  9.69019698057289e-11  0.0  0.0  0.0  0.0  
Exp1  28256.72  1  0.9855771900599911  0.014422809940008717  2.712594283693498e-27  8.774423097550182e-17  1.0301842581924869e-17  0.0  0.0  0.0  0.0  
Exp1  46037.25  1  0.9998569009528779  0.0001430990471219433  2.4305293099372822e-48  1.7594108285599053e-25  1.4954428634887182e-23  0.0  0.0  0.0  0.0  
Exp1  25298.96  1  0.9633649774262949  0.03663502257369946  2.648623667868314e-23  5.444350796441178e-15  2.041835676124989e-16  0.0  0.0  0.0  0.0  
Exp1  9908.181  1  0.030136224171829276  0.9433992240188485  0.025450838828758263  0.0010132805126933375  4.3246787071954915e-07  0.0  0.0  0.0  0.0  
Exp1  3447.56  1  2.4199405651652897e-08  7.51853435361192e-05  1.4917099883989553e-07  0.8406586029846066  0.15926603830145278  0.0  0.0  0.0  0.0  
Exp1  21156.99  1  0.8579085313150414  0.1420914686819952  1.7321409916942196e-17  2.940416573565369e-12  2.290683223723849e-14  0.0  0.0  0.0  0.0  
Exp1  9974.54  1  0.031423310614114665  0.9460123553072328  0.0216751843701628  0.0008887707641297424  3.7894435993492036e-07  0.0  0.0  0.0  0.0  
Exp1  15126.131  1  0.3273055127213977  0.6726944126644566  6.644179217617565e-09  6.790090716787594e-08  6.905931917023774e-11  0.0  0.0  0.0  0.0  
Exp1  12077.5205  1  0.09690251644972668  0.9030086809112504  7.335264383705226e-05  1.5442179094131038e-05  7.816091683878607e-09  0.0  0.0  0.0  0.0  
Exp1  29851.73  1  0.9910887397289382  0.008911260271061892  2.2073551416492855e-29  1.0646299533319521e-17  2.311653624475589e-18  0.0  0.0  0.0  0.0  
Exp1  17018.18  1  0.5319709414871879  0.46802905580976817  1.4778524405669568e-11  2.6833941381925413e-09  4.871148467153131e-12  0.0  0.0  0.0  0.0  
Exp1  12473.311  1  0.11667967598073029  0.8832897850145573  2.3089958767715484e-05  7.445016247037472e-06  4.029697819463312e-09  0.0  0.0  0.0  0.0  
Exp1  8853.53  1  0.012688491275341943  0.7529952438405949  0.22703424602532454  0.00727862645441305  3.392404325428034e-06  0.0  0.0  0.0  0.0  
Exp1  17673.88  1  0.6007286893100451  0.39927130979766645  1.7195186932645922e-12  8.885651924688087e-10  2.0038648755539544e-12  0.0  0.0  0.0  0.0  
Exp1  10379.0205  1  0.03999533480045257  0.951738038202467  0.007866885339299237  0.00039957065227193034  1.7100550907330044e-07  0.0  0.0  0.0  0.0  
Exp1  17614.63  1  0.5946998438975798  0.4053001551165734  2.0895026116639844e-12  9.815871684139742e-10  2.1700609126695093e-12  0.0  0.0  0.0  0.0  
Exp1  16954.98  1  0.5251471383083216  0.47485285868197386  1.8170809097081525e-11  2.9862229806132466e-09  5.310672706415323e-12  0.0  0.0  0.0  0.0  
Exp1  16345.891  1  0.4584702434550428  0.5415297480041342  1.320549197755978e-10  8.396470576269549e-09  1.2297448555016897e-11  0.0  0.0  0.0  0.0  
Exp1  33973.16  1  0.9972466780313097  0.002753321968690224  1.3887676170125145e-34  6.396439084751302e-20  6.704007954376598e-20  0.0  0.0  0.0  0.0  
Exp1  3637.9502  1  5.463140059523674e-08  0.00014488960490850698  1.2867861060443787e-06  0.9052945460805255  0.09455922289705937  0.0  0.0  0.0  0.0  
Exp1  21707.621  1  0.881209468592337  0.11879053140642044  2.8379106325376135e-18  1.2308066437750525e-12  1.1770226696482602e-14  0.0  0.0  0.0  0.0  
Exp1  8087.23  1  0.0043419180252432955  0.4200111493261566  0.553737819669305  0.021897038842916435  1.2074136378598916e-05  0.0  0.0  0.0  0.0  
Exp1  32352.08  1  0.9956805120665239  0.004319487933476166  1.4289220484474692e-32  4.529590191140723e-19  2.5642130224445303e-19  0.0  0.0  0.0  0.0  
Exp1  21261.271  1  0.8626274361548568  0.13737256384263163  1.2291137967882213e-17  2.4914185379078924e-12  2.0174697441431947e-14  0.0  0.0  0.0  0.0  
Exp1  9732.8  1  0.02686800963289709  0.9331580510373124  0.03854214538132179  0.0014311800469569336  6.139015117560439e-07  0.0  0.0  0.0  0.0  
Exp1  31310.861  1  0.9941861756930713  0.005813824306928611  2.9528545332351736e-31  1.6514121071508728e-18  6.279199494993375e-19  0.0  0.0  0.0  0.0  
Exp1  14852.79  1  0.29981431684070725  0.7001855583191259  1.5797468069596812e-08  1.0894006047825612e-07  1.026383125653117e-10  0.0  0.0  0.0  0.0  
Exp1  22948.71  1  0.920989532948513  0.07901046705130448  4.94865985097083e-20  1.795551996489984e-13  2.740668097261645e-15  0.0  0.0  0.0  0.0  
Exp1  19965.67  1  0.7925533527964627  0.2074466471834361  8.833099504179112e-16  1.99996997111997e-11  1.0066471811304293e-13  0.0  0.0  0.0  0.0  
Exp1  45310.453  1  0.9998318341886443  0.00016816581135566932  1.4435330697846638e-47  3.5343039505853853e-25  2.3291921337680683e-23  0.0  0.0  0.0  0.0  
Exp1  12847.7705  1  0.13811459117468664  0.8618740390479167  7.602194913499857e-06  3.765394027491008e-06  2.1884556299640403e-09  0.0  0.0  0.0  0.0  
Exp1  6922.77  1  0.0005822091340442771  0.1235052799744508  0.7777816875241963  0.09804247810212026  8.834526518840336e-05  0.0  0.0  0.0  0.0  
Exp1  3302.99  1  1.2469748924742095e-08  4.369508432419859e-05  2.364089683773889e-08  0.7626034023022815  0.23735286650274842  0.0  0.0  0.0  0.0  
Exp1  5913.1504  1  0.00011463362082856839  0.05029383635798324  0.4422260256587373  0.5063905685676661  0.0009749357947848666  0.0  0.0  0.0  0.0  
Exp1  18559.47  1  0.6850673434735715  0.314932656323468  9.262164195299969e-14  2.0225039071117851e-10  6.17559558260457e-13  0.0  0.0  0.0  0.0  
Exp1  23429.82  1  0.9325630703466508  0.06743692965326141  1.0426276029127845e-20  8.63893709862537e-14  1.5831986934217524e-15  0.0  0.0  0.0  0.0  
Exp1  38322.902  1  0.9991197818584758  0.0008802181415241426  8.826476343316115e-40  4.551653058135851e-22  2.4245073389107383e-21  0.0  0.0  0.0  0.0  
Exp1  15766.03  1  0.39494381360221453  0.6050561629118688  8.591636150310187e-10  2.2599044811637624e-08  2.7708261589005654e-11  0.0  0.0  0.0  0.0  
Exp1  11435.25  1  0.0705644905211803  0.9289269552478867  0.0004569513326658678  5.157900313568004e-05  2.3895131719936092e-08  0.0  0.0  0.0  0.0  
Exp1  9002.84  1  0.014852055830784614  0.803287789137836  0.17621546644605202  0.005642115021209712  2.573564117554078e-06  0.0  0.0  0.0  0.0  
Exp1  19249.14  1  0.7420517187895066  0.25794828114561363  9.458811855316275e-15  6.46188463561796e-11  2.514926782247059e-13  0.0  0.0  0.0  0.0  
Exp1  9058.931  1  0.01569457889408995  0.8199384767225243  0.15925287977926927  0.005111749811774294  2.3147923421075404e-06  0.0  0.0  0.0  0.0  
Exp1  30126.65  1  0.9917856960154509  0.008214303984549079  9.729914744316071e-30  7.458892462390131e-18  1.8002290458103006e-18  0.0  0.0  0.0  0.0  
Exp1  28650.932  1  0.9872136441558668  0.012786355844133178  8.1828759292557e-28  5.172028988246275e-17  7.070060172789554e-18  0.0  0.0  0.0  0.0  
Exp1  25892.25  1  0.9697278739456225  0.0302721260543748  4.082532269932099e-24  2.3230449864803474e-15  1.0949211771499836e-16  0.0  0.0  0.0  0.0  
Exp1  17876.91  1  0.6210538920857187  0.3789461072798474  8.81284586819116e-13  6.320262670613592e-10  1.5264300034362266e-12  0.0  0.0  0.0  0.0  
Exp1  7519.22  1  0.0016149573581857582  0.22759407171782114  0.7271186446808954  0.04364298613918294  2.9340103914858984e-05  0.0  0.0  0.0  0.0  
Exp1  15781.04  1  0.396571586496801  0.6034283906320652  8.186715182752633e-10  2.2025335380719384e-08  2.712684642768652e-11  0.0  0.0  0.0  0.0  
Exp1  36857.45  1  0.9987208924800238  0.0012791075199762047  4.620326294328044e-38  2.2985595942456656e-21  7.113856051280557e-21  0.0  0.0  0.0  0.0  
Exp1  8881.971  1  0.013090976445061245  0.7632249693406147  0.2167402360434816  0.006940597403535021  3.2207673076149364e-06  0.0  0.0  0.0  0.0  
Exp1  22064.701  1  0.8943205817903391  0.10567941820894958  8.814368164086488e-19  7.035360120635066e-13  7.691274495531647e-15  0.0  0.0  0.0  0.0  
Exp1  19582.521  1  0.76665063501239  0.2333493649500634  3.137890314945661e-15  3.7379713763180815e-11  1.6387460060211329e-13  0.0  0.0  0.0  0.0  
Exp1  50785.94  1  0.999947963768988  5.203623101207296e-05  3.036246372169969e-53  2.2280272565394805e-27  9.654947938870037e-25  0.0  0.0  0.0  0.0  
Exp1  20429.4  1  0.8206212146952321  0.17937878529527754  1.9074270034678754e-16  9.43390180735055e-12  5.62152689031534e-14  0.0  0.0  0.0  0.0  
Exp1  29757.72  1  0.9908361071673416  0.009163892832658371  2.9230303531835164e-29  1.2030005756614093e-17  2.5192710782577055e-18  0.0  0.0  0.0  0.0  
Exp1  14844.101  1  0.2989577068296644  0.7010421662368859  1.623700960526209e-08  1.1059249431553476e-07  1.0394581054328011e-10  0.0  0.0  0.0  0.0  
Exp1  13391.29  1  0.17418482141334388  0.8258122836301017  1.475800494069784e-06  1.4182310394269106e-06  9.250209637383291e-10  0.0  0.0  0.0  0.0  
Exp1  15652.2705  1  0.38265854218419726  0.6173414290812224  1.2380972782530561e-09  2.746393496358837e-08  3.254810887913414e-11  0.0  0.0  0.0  0.0  
Exp1  26788.9  1  0.9772323525684157  0.02276764743158365  2.481740524416471e-25  6.561412880561788e-16  4.370835673633694e-17  0.0  0.0  0.0  0.0  
Exp1  3120.5  1  4.928459917593543e-09  2.0097356297701135e-05  1.6798567321404987e-09  0.6174026376836415  0.38257725835174416  0.0  0.0  0.0  0.0  
Exp1  12980.49  1  0.14637348010234327  0.8536184468018193  5.108718396746694e-06  2.9626086092619128e-06  1.768831350164228e-09  0.0  0.0  0.0  0.0  
Exp1  13581.681  1  0.18823339239366607  0.8117647707509943  8.254835185447281e-07  1.0106833526943935e-06  6.884685342620638e-10  0.0  0.0  0.0  0.0  
Exp1  31526.531  1  0.9945359809567234  0.005464019043276561  1.5716184141878532e-31  1.2602113984953718e-18  5.204182231639357e-19  0.0  0.0  0.0  0.0  
Exp1  8782.431  1  0.011704499159542355  0.7261731128251335  0.25393822974848723  0.008180301692209895  3.856574627038423e-06  0.0  0.0  0.0  0.0  
Exp1  4191.74  1  4.869979478228753e-07  0.0008184699060959835  0.00018718767174234695  0.9744644004334994  0.02452945499071448  0.0  0.0  0.0  0.0  
Exp1  11072.641  1  0.058485092940391975  0.9401656875564971  0.0012459282067466167  0.00010324522082564185  4.6075538650540627e-08  0.0  0.0  0.0  0.0  
Exp1  14818.82  1  0.29647061396934926  0.7035292527883196  1.7586761082525153e-08  1.1554772037391203e-07  1.078498105109196e-10  0.0  0.0  0.0  0.0  
Exp1  15726.53  1  0.3906692170330255  0.6093307577813977  9.754282372777652e-10  2.418084954554301e-08  2.929901424891363e-11  0.0  0.0  0.0  0.0  
Exp1  16826.21  1  0.5111700000327634  0.4888299962194381  2.7670153129664517e-11  3.7137930768655462e-09  6.3353243697718354e-12  0.0  0.0  0.0  0.0  
Exp1  13078.45  1  0.15269587187136852  0.847297837945503  3.8051932974920327e-06  2.4834765197215053e-06  1.5133111627325397e-09  0.0  0.0  0.0  0.0  
Exp1  17901.4  1  0.62346904105851  0.3765309583325883  8.129670461279853e-13  6.066116158343747e-10  1.4772703539672047e-12  0.0  0.0  0.0  0.0  
Exp1  24958.47  1  0.9590960155874741  0.040903984412516935  7.79245964375084e-23  8.925482974312805e-15  2.9365315371787494e-16  0.0  0.0  0.0  0.0  
Exp1  15266.75  1  0.3418198839619562  0.658180058455983  4.247354837784526e-09  5.3278298022547896e-08  5.64081290941795e-11  0.0  0.0  0.0  0.0  
Exp1  31696.38  1  0.9947955950129534  0.005204404987046485  9.576068181848579e-32  1.019449843891408e-18  4.492576202729104e-19  0.0  0.0  0.0  0.0  
Exp1  24744.38  1  0.9561496924107803  0.0438503075892071  1.5392204816234017e-22  1.2204635080471428e-14  3.6983611549531084e-16  0.0  0.0  0.0  0.0  
Exp1  30542.98  1  0.9927324930711267  0.007267506928873407  2.830057090667464e-30  4.3700730518435624e-18  1.2377296783729188e-18  0.0  0.0  0.0  0.0  
Exp1  8247.601  1  0.005623993762179354  0.49028575596541224  0.48623515113569216  0.017845680946779702  9.418189936460017e-06  0.0  0.0  0.0  0.0  
Exp1  15220.931  1  0.3370653700771719  0.6629345672916882  4.914645173652313e-09  5.765624861930716e-08  6.02460244008955e-11  0.0  0.0  0.0  0.0  
Exp1  26077.111  1  0.9714646490339047  0.028535350966093574  2.2860965847689687e-24  1.786030693320561e-15  9.040019250728447e-17  0.0  0.0  0.0  0.0  
Exp1  32479.271  1  0.9958326667755456  0.004167333224454463  9.899020706564349e-33  3.8752959913589073e-19  2.3028178362576606e-19  0.0  0.0  0.0  0.0  
Exp1  18405.42  1  0.6712479775563727  0.3287520221813733  1.5409983768718715e-13  2.6134335144882905e-10  7.564624240236165e-13  0.0  0.0  0.0  0.0  
Exp1  23632.852  1  0.9369183198508181  0.06308168014911697  5.4157967856289185e-21  6.359726165551495e-14  1.2592861429968606e-15  0.0  0.0  0.0  0.0  
Exp1  25124.371  1  0.9612374489665645  0.03876255103342838  4.6033435134249563e-23  7.011299807599174e-15  2.458696158344157e-16  0.0  0.0  0.0  0.0  
Exp1  5550.54  1  5.054530503500977e-05  0.029109256920456083  0.2052897768187868  0.7634038372719412  0.0021465836837808107  0.0  0.0  0.0  0.0  
Exp1  16148.391  1  0.4367308072938225  0.5632691806836958  2.503605378679155e-10  1.1755928032204636e-08  1.6192891137781774e-11  0.0  0.0  0.0  0.0  
Exp1  13853.44  1  0.20954850357439847  0.7904505130125792  3.5817999074927906e-07  6.247790743595252e-07  4.539571290426183e-10  0.0  0.0  0.0  0.0  
Exp1  16202.9  1  0.44272668428695844  0.5572733047757913  2.0987719052958434e-10  1.071236686581115e-08  1.5006287971387352e-11  0.0  0.0  0.0  0.0  
Exp1  28297.012  1  0.9857542822134009  0.014245717786598984  2.3991330636195206e-27  8.31100788590155e-17  9.910723046632332e-18  0.0  0.0  0.0  0.0  
Exp1  40483.55  1  0.9994835578523038  0.0005164421476961239  2.9367184701205407e-42  4.5249048621817384e-23  5.316277327819117e-22  0.0  0.0  0.0  0.0  
Exp1  14119.67  1  0.23183549073165025  0.7681639607524128  1.5712567625926627e-07  3.910867442545068e-07  3.03516332711639e-10  0.0  0.0  0.0  0.0  
Exp1  21142.771  1  0.8572535543241336  0.14274644567283531  1.81511940343993e-17  3.007687532126121e-12  2.3307725072561834e-14  0.0  0.0  0.0  0.0  
Exp1  17572.76  1  0.5904146091497853  0.4095853897923478  2.397872300887555e-12  1.0531732618678103e-09  2.2959065264281084e-12  0.0  0.0  0.0  0.0  
Exp1  21368.71  1  0.8673356324533179  0.13266436754456318  8.633629470167429e-18  2.101207354011674e-12  1.770807098451745e-14  0.0  0.0  0.0  0.0  
Exp1  24793.361  1  0.9568425561707505  0.043157443829237634  1.3170781786101648e-22  1.1359968805044536e-14  3.5077553840548173e-16  0.0  0.0  0.0  0.0  
Exp1  23308.951  1  0.9298269496217271  0.0701730503781674  1.5408003528871624e-20  1.0374054780472677e-13  1.815688135034563e-15  0.0  0.0  0.0  0.0  
Exp1  14563.65  1  0.2719232670300798  0.7280765135378237  3.927194430541977e-08  1.8000336953951702e-07  1.5678273530155346e-10  0.0  0.0  0.0  0.0  
Exp1  28013.4  1  0.9844569839804339  0.015543016019565948  5.701259525760299e-27  1.218910131347914e-16  1.302794256883799e-17  0.0  0.0  0.0  0.0  
Exp1  8234.17  1  0.005506606144922703  0.4842355301380367  0.4920867576698398  0.018161487740878723  9.618306322125373e-06  0.0  0.0  0.0  0.0  
Exp1  11367.311  1  0.06815882210809035  0.9312300503671845  0.0005524031251621799  5.8697416361930126e-05  2.6983201235285026e-08  0.0  0.0  0.0  0.0  
Exp1  4140.39  1  4.0027959680985206e-07  0.0007015343032341008  0.0001259386867929755  0.9717211209028819  0.027451005827494216  0.0  0.0  0.0  0.0  
Exp1  63396.71  1  0.9999952108661948  4.789133805181957e-06  3.7934441227757826e-65  7.581273540868943e-32  1.8966417485231585e-27  0.0  0.0  0.0  0.0  
Exp1  6292.35  1  0.0002186686181805268  0.07264078333713164  0.6509091231683575  0.275849907218328  0.0003815176580024619  0.0  0.0  0.0  0.0  
Exp1  15250.95  1  0.34017707331950203  0.6598228674067608  4.4666959169170126e-09  5.4749338185603816e-08  5.7702943413130476e-11  0.0  0.0  0.0  0.0  
Exp1  7335.1504  1  0.0011680456848380497  0.18646575058366507  0.7572247790548782  0.05510128581622067  4.013886039803902e-05  0.0  0.0  0.0  0.0  
Exp1  23596.51  1  0.936160349640565  0.06383965035936655  6.088821102191248e-21  6.717382957170878e-14  1.3117967222825366e-15  0.0  0.0  0.0  0.0  
Exp1  36686.812  1  0.9986631135328453  0.001336886467154594  7.359744243744742e-38  2.78372155445931e-21  8.084990498205341e-21  0.0  0.0  0.0  0.0  
Exp1  30601.441  1  0.9928558186014603  0.0071441813985396625  2.3807466834100362e-30  4.0556040329626845e-18  1.1747442375691452e-18  0.0  0.0  0.0  0.0  
Exp1  22863.39  1  0.9187376578167716  0.08126234218302068  6.527860244163538e-20  2.0460770446876527e-13  3.0236506749723224e-15  0.0  0.0  0.0  0.0  
Exp1  27949.41  1  0.984147227977229  0.015852772022770932  6.934047088238111e-27  1.3293980105603575e-16  1.3862084571680424e-17  0.0  0.0  0.0  0.0  
Exp1  8535.95  1  0.008580671228874143  0.6219181401136062  0.35752412583860027  0.011971153720150871  5.90909876833691e-06  0.0  0.0  0.0  0.0  
Exp1  5018.08  1  9.858459665003456e-06  0.008556875357480587  0.027905217570290415  0.9581500236435666  0.005378024968997326  0.0  0.0  0.0  0.0  
Exp1  23611.521  1  0.9364745412328955  0.06352545876703758  5.80121553701947e-21  6.56724186873266e-14  1.2898392701852224e-15  0.0  0.0  0.0  0.0  
Exp1  20218.47  1  0.8082903761728464  0.19170962381381282  3.8291182157844925e-16  1.3267253780745993e-11  7.319957286679922e-14  0.0  0.0  0.0  0.0  
Exp1  21504.59  1  0.8730730306788907  0.12692696931939948  5.525037993641837e-18  1.6948950524174496e-12  1.5025183853474476e-14  0.0  0.0  0.0  0.0  
Exp1  1223.7101  1  1.958676733237416e-18  2.6219095210937443e-14  5.543750092595902e-42  1.3987593608904683e-07  0.9999998601240377  0.0  0.0  0.0  0.0  
Exp1  3792.79  1  1.0273502701232787e-07  0.00023965325784154506  6.151414114695491e-06  0.936777672107381  0.06297642048563573  0.0  0.0  0.0  0.0  
Exp1  4755.8003  1  3.930452917726015e-06  0.004194796433643081  0.0073519621637294355  0.980144186239925  0.008305124709784579  0.0  0.0  0.0  0.0  
Exp1  17912.46  1  0.6245578214037855  0.3754421779985089  7.838525101720265e-13  5.954661892359742e-10  1.4555860192349558e-12  0.0  0.0  0.0  0.0  
Exp1  34097.98  1  0.9973389202004892  0.00266107979951091  9.759511146770255e-35  5.516544345566935e-20  6.061384297695757e-20  0.0  0.0  0.0  0.0  
Exp1  19038.21  1  0.7254893258080043  0.2745106741001507  1.901150718528701e-14  9.149566210333688e-11  3.304442709739387e-13  0.0  0.0  0.0  0.0  
Exp1  4472.98  1  1.4006022528800421e-06  0.001874075251524873  0.0013515564555367833  0.9829352003559093  0.013837767334776187  0.0  0.0  0.0  0.0  
Exp1  30549.3  1  0.9927459336620388  0.007254066337961262  2.777640624289286e-30  4.334915411616291e-18  1.2307557410675281e-18  0.0  0.0  0.0  0.0  
Exp1  5652.45  1  6.531838092974258e-05  0.03482736335629034  0.267197544127731  0.6961618429731082  0.0017479311619405951  0.0  0.0  0.0  0.0  
Exp1  14467.2705  1  0.26292602589965314  0.7370737078708864  5.313125672306786e-08  2.1291744033078133e-07  1.807635066076664e-10  0.0  0.0  0.0  0.0  
Exp1  19181.201  1  0.736801402351291  0.2631985975761526  1.1843912715401593e-14  7.226986071805243e-11  2.745639971739877e-13  0.0  0.0  0.0  0.0  
Exp1  4633.35  1  2.524731402370567e-06  0.002970479743378421  0.0036522879241501697  0.9830864442490976  0.01028826335197149  0.0  0.0  0.0  0.0  
Exp1  10153.08  1  0.035042713469741985  0.9503802486982368  0.013952427385067403  0.0006243443498281433  2.660971256632961e-07  0.0  0.0  0.0  0.0  
Exp1  15817.381  1  0.4005173051520318  0.5994826733972994  7.283451719612918e-10  2.069655315170078e-08  2.577049875851736e-11  0.0  0.0  0.0  0.0  
Exp1  6459.04  1  0.00028247357866491437  0.08320316830107836  0.7087674285521134  0.20749415901570845  0.0002527705524348253  0.0  0.0  0.0  0.0  
Exp1  19111.68  1  0.7313459743348402  0.26865402558379775  1.4908004046842797e-14  8.10468747463704e-11  3.0041427225850734e-13  0.0  0.0  0.0  0.0  
Exp1  32190.13  1  0.9954780727111232  0.004521927288876807  2.2824819180918266e-32  5.528550455435405e-19  2.942188332944148e-19  0.0  0.0  0.0  0.0  
Exp1  30497.951  1  0.9926359545609709  0.007364045439029073  3.233430662716297e-30  4.629115993146144e-18  1.2886169769508183e-18  0.0  0.0  0.0  0.0  
Exp1  18965.531  1  0.7196043384010928  0.28039566149535095  2.4180165468667675e-14  1.0316900375542002e-10  3.6316776767988747e-13  0.0  0.0  0.0  0.0  
Exp1  19777.65  1  0.7801556472527039  0.21984435271999658  1.645217647652087e-15  2.7170041555703593e-11  1.2777363865003243e-13  0.0  0.0  0.0  0.0  
Exp1  3792.0  1  1.0240984860991332e-07  0.0002390508048428728  6.104840947013837e-06  0.9366509581513662  0.0631037837929953  0.0  0.0  0.0  0.0  
Exp1  22078.13  1  0.8947850768949176  0.1052149231043861  8.435869947404479e-19  6.889575529115119e-13  7.569973542036483e-15  0.0  0.0  0.0  0.0  
Exp1  13945.08  1  0.21706548893208522  0.7829337091896839  2.6990332481393327e-07  5.315799201344152e-07  3.949859284533384e-10  0.0  0.0  0.0  0.0  
Exp1  17688.89  1  0.6022489763928315  0.3977510227371218  1.6366794315019372e-12  8.664462161722895e-10  1.9638656514426083e-12  0.0  0.0  0.0  0.0  
Exp1  6290.77  1  0.00021813082065892574  0.07254522565733637  0.6502595901514513  0.27659402636492786  0.00038302700562559534  0.0  0.0  0.0  0.0  
Exp1  9635.63  1  0.02513177301385974  0.92494863038705  0.04818811312180305  0.00173073788056513  7.45596721972192e-07  0.0  0.0  0.0  0.0  
Exp1  28303.33  1  0.9857817760322082  0.014218223967791765  2.3534989057275428e-27  8.240798497588787e-17  9.850940434642102e-18  0.0  0.0  0.0  0.0  
Exp1  30241.201  1  0.9920586886127402  0.007941311387259797  6.922346797122973e-30  6.435358295044646e-18  1.623128122121835e-18  0.0  0.0  0.0  0.0  
Exp1  24395.99  1  0.950875977763491  0.049124022236487895  4.676799834096385e-22  2.0378881210549964e-14  5.402743989779772e-16  0.0  0.0  0.0  0.0  
Exp1  9129.24  1  0.016770962147801112  0.8390493964901674  0.13967034243728  0.004507275054074739  2.0238706768836613e-06  0.0  0.0  0.0  0.0  
Exp1  15672.0205  1  0.38478544874611814  0.6152145235109653  1.162044613762379e-09  2.6549222448965598e-08  3.164954785895629e-11  0.0  0.0  0.0  0.0  
Exp1  4182.2603  1  4.6972105269898324e-07  0.000795562404796823  0.00017413400272158814  0.9739903492121563  0.025039484659272453  0.0  0.0  0.0  0.0  
Exp1  37589.78  1  0.9989401631876662  0.0010598368123338497  6.33453397956659e-39  1.0175163983153159e-21  4.133416346700344e-21  0.0  0.0  0.0  0.0  
Exp1  10661.05  1  0.04685985401874859  0.9491405912154409  0.003769838319407104  0.00022961699238518865  9.945401825410937e-08  0.0  0.0  0.0  0.0  
Exp1  38513.293  1  0.9991608844208849  0.0008391155791150241  5.3060743978449004e-40  3.7001392685737244e-22  2.1141942272839408e-21  0.0  0.0  0.0  0.0  
Exp1  5255.08  1  2.1484248132860822e-05  0.01551123425073073  0.07675366632820485  0.9040642473085654  0.0036493678643661764  0.0  0.0  0.0  0.0  
Exp1  19814.781  1  0.7826512500622439  0.2173487499120599  1.4550557907561143e-15  2.5572965105218677e-11  1.2188412561761734e-13  0.0  0.0  0.0  0.0  
Exp1  5433.62  1  3.6710063795999725e-05  0.023109032372853246  0.14456360834795007  0.8296154785294336  0.00267517068596717  0.0  0.0  0.0  0.0  
Exp1  15653.061  1  0.38274426961219143  0.6172557016939249  1.2349362294817604e-09  2.7426435999096203e-08  3.251136847169241e-11  0.0  0.0  0.0  0.0  
Exp1  1482.8301  1  1.8619827588877306e-16  2.388372110501215e-12  1.314562033210753e-33  8.378830988057035e-06  0.9999916211666233  0.0  0.0  0.0  0.0  
Exp1  28537.17  1  0.9867626914993385  0.013237308500661318  1.1556924080756342e-27  6.021352623002998e-17  7.87758568324715e-18  0.0  0.0  0.0  0.0  
Exp1  6079.8403  1  0.00015495210764506225  0.060110736490225504  0.5461011704093677  0.3929838754597209  0.0006492655330407541  0.0  0.0  0.0  0.0  
Exp1  16154.71  1  0.4374257545616346  0.5625742335471564  2.4529410306090917e-10  1.162986432821896e-08  1.605053510939419e-11  0.0  0.0  0.0  0.0  
Exp1  5026.77  1  1.015462674723948e-05  0.008754248952121867  0.029055186144651367  0.9568776493282424  0.005302760948237216  0.0  0.0  0.0  0.0  
Exp1  10523.59  1  0.04341224413643627  0.950877425807005  0.005409573109924136  0.00030062761146616967  1.2933516850521713e-07  0.0  0.0  0.0  0.0  
Exp1  13769.7  1  0.2028238317227829  0.7971749798110161  4.6358616068900606e-07  7.243642431058121e-07  5.157972383972227e-10  0.0  0.0  0.0  0.0  
Exp1  27707.67  1  0.9829167300894518  0.017083269910548003  1.4545979673718858e-26  1.8471739757523048e-16  1.7544692270224195e-17  0.0  0.0  0.0  0.0  
Exp1  1832.8  1  2.976949187426772e-14  3.2293387409669715e-10  2.425331823161752e-25  0.00048657959769574994  0.9995134200793406  0.0  0.0  0.0  0.0  
Exp1  12450.4  1  0.11545591307243194  0.88451161780149  2.4700835650076972e-05  7.764105294947863e-06  4.1851330460386595e-09  0.0  0.0  0.0  0.0  
Exp1  8949.91  1  0.0140712739246667  0.7864384943818508  0.19330358151370408  0.006183808963981263  2.841215797319914e-06  0.0  0.0  0.0  0.0  
Exp1  9436.55  1  0.021716481580354392  0.9008874695446139  0.0748524977228687  0.0025424422468209125  1.108905342159951e-06  0.0  0.0  0.0  0.0  
Exp1  32431.08  1  0.9957757030231299  0.004224296976870061  1.137530338832651e-32  4.1110689125323956e-19  2.39845472093175e-19  0.0  0.0  0.0  0.0  
Exp1  20265.871  1  0.8111235760309805  0.18887642395666293  3.2739659446600736e-16  1.2287272319909193e-11  6.897360792338651e-14  0.0  0.0  0.0  0.0  
Exp1  16333.25  1  0.457078379604549  0.5429216116662795  1.3757974973731476e-10  8.579076269942437e-09  1.2515346643595431e-11  0.0  0.0  0.0  0.0  
Exp1  10021.94  1  0.03236125470228945  0.9475239077605818  0.019305240551957065  0.0008092520936596049  3.448915120811212e-07  0.0  0.0  0.0  0.0  
Exp1  12015.11  1  0.0940416221524176  0.9058531758221516  8.785283884195164e-05  1.7340494806117825e-05  8.691782676229466e-09  0.0  0.0  0.0  0.0  
Exp1  36183.582  1  0.9984757662891821  0.001524233710817768  2.922783405635736e-37  4.915399860466296e-21  1.1831738688568197e-20  0.0  0.0  0.0  0.0  
Exp1  31166.291  1  0.9939383080695845  0.0060616919304155486  4.511087530903039e-31  1.9809559044311676e-18  7.126372281606121e-19  0.0  0.0  0.0  0.0  
Exp1  33398.04  1  0.9967750721658872  0.003224927834112726  7.107741218410757e-34  1.2712568778471974e-19  1.0714339757439857e-19  0.0  0.0  0.0  0.0  
Exp1  20848.1  1  0.8430364808043019  0.15696351919085108  4.7910490159335145e-17  4.813500027790324e-12  3.3451447996335706e-14  0.0  0.0  0.0  0.0  
Exp1  27682.39  1  0.9827822973816636  0.01721770261833622  1.5719996798291078e-26  1.912034203042143e-16  1.7984312209516422e-17  0.0  0.0  0.0  0.0  
Exp1  25295.8  1  0.9633277603917801  0.03667223960821416  2.6750930121685916e-23  5.4691557155907455e-15  2.0486583328559919e-16  0.0  0.0  0.0  0.0  
Exp1  46111.51  1  0.9998592277788221  0.00014077222117789764  2.027593192482495e-48  1.6390886566096767e-25  1.4297680301764557e-23  0.0  0.0  0.0  0.0  
Exp1  26653.021  1  0.9762345452047589  0.023765454795240205  3.7860963877266764e-25  7.933157846426218e-16  5.014552890129825e-17  0.0  0.0  0.0  0.0  
Exp1  17870.59  1  0.6204292083998689  0.37957079095893353  8.998293916736493e-13  6.387582575515896e-10  1.5393868499379556e-12  0.0  0.0  0.0  0.0  
Exp1  20831.51  1  0.8421982458324551  0.15780175416256764  5.0605376930534863e-17  4.94312667245246e-12  3.414268140769137e-14  0.0  0.0  0.0  0.0  
Exp1  34085.34  1  0.9973297301375156  0.0026702698624844496  1.0114250239758622e-34  5.599757689074203e-20  6.123466788127908e-20  0.0  0.0  0.0  0.0  
Exp1  25175.72  1  0.9618761585046018  0.038123841495391365  3.912260046539602e-23  6.507965271180553e-15  2.3277020521044684e-16  0.0  0.0  0.0  0.0  
Exp1  29071.21  1  0.9887427376475714  0.01125726235242856  2.2958021821361776e-28  2.9595876049361635e-17  4.757582745343114e-18  0.0  0.0  0.0  0.0  
Exp1  23536.47  1  0.9348877466353335  0.06511225336459128  7.389582494083098e-21  7.353635142638832e-14  1.4035472778594522e-15  0.0  0.0  0.0  0.0  
Exp1  21640.47  1  0.8785750789740507  0.1214249210245685  3.5371013353900415e-18  1.3679815974791426e-12  1.2757846074220708e-14  0.0  0.0  0.0  0.0  
Exp1  15334.69  1  0.3489123389502165  0.6510876101831373  3.4201800263480712e-09  4.7395293617441655e-08  5.1172498124697074e-11  0.0  0.0  0.0  0.0  
Exp1  26337.021  1  0.973731525347386  0.026268474652612683  1.0138177789328557e-24  1.236563489339304e-15  6.918975633793863e-17  0.0  0.0  0.0  0.0  
Exp1  6511.97  1  0.0003062007266796319  0.08683480523181994  0.7229603163705727  0.18967625852798692  0.00022241914294081206  0.0  0.0  0.0  0.0  
Exp1  12827.23  1  0.1368679684603494  0.8631200381460684  8.083084157624797e-06  3.9080473237142516e-06  2.262100919367451e-09  0.0  0.0  0.0  0.0  
Exp1  21574.9  1  0.8759488367452138  0.12405116325325535  4.3862593441732825e-18  1.5168991954440328e-12  1.3804539592161664e-14  0.0  0.0  0.0  0.0  
Exp1  20580.291  1  0.8290089396473953  0.17099106034516004  1.1590224608729873e-16  7.397929340672582e-12  4.6588673023567175e-14  0.0  0.0  0.0  0.0  
Exp1  24689.871  1  0.9553649457381044  0.04463505426188213  1.8309853530508859e-22  1.3220137154332022e-14  3.923123097781971e-16  0.0  0.0  0.0  0.0  
Exp1  23137.521  1  0.9257527149574908  0.07424728504237238  2.6833265746673802e-20  1.346101089076488e-13  2.2073084770886606e-15  0.0  0.0  0.0  0.0  
Exp1  14123.62  1  0.2321762479514197  0.7678232081503431  1.5521036609877987e-07  3.883861501544603e-07  3.0172100274543466e-10  0.0  0.0  0.0  0.0  
Exp1  7831.27  1  0.0028038351102194167  0.3208510310732622  0.6464205882035808  0.029906670571959552  1.7875040977986054e-05  0.0  0.0  0.0  0.0  
Exp1  23838.25  1  0.9410333152568621  0.05896668474309022  2.7957771043822085e-21  4.672198394995989e-14  1.0005983642106792e-15  0.0  0.0  0.0  0.0  
Exp1  13304.391  1  0.1680165438069041  0.8319798770430696  1.9218021633838413e-06  1.6562882448220898e-06  1.059617895058179e-09  0.0  0.0  0.0  0.0  
Exp1  21277.861  1  0.8633645765424113  0.1366354234551423  1.1638493949165837e-17  2.4266768346276906e-12  1.977189933121855e-14  0.0  0.0  0.0  0.0  
Exp1  30960.89  1  0.9935664969581632  0.006433503041836828  8.24828882558166e-31  2.5679099242757635e-18  8.538360134934409e-19  0.0  0.0  0.0  0.0  
Exp1  16915.48  1  0.5208702953852368  0.479129701395814  2.0673776701312445e-11  3.19266977141112e-09  5.605616165210204e-12  0.0  0.0  0.0  0.0  
Exp1  21024.271  1  0.8516847990157739  0.14831520098056658  2.6813034985344866e-17  3.632629891085102e-12  2.694210912926034e-14  0.0  0.0  0.0  0.0  
Exp1  6060.8804  1  0.000149990081358632  0.05900236687165287  0.5351122496406229  0.4050548598829414  0.0006805335234243045  0.0  0.0  0.0  0.0  
Exp1  32408.96  1  0.9957492785959484  0.004250721404051585  1.2125092514509839e-32  4.224123129171325e-19  2.4437175224801544e-19  0.0  0.0  0.0  0.0  
Exp1  5870.49  1  0.00010544278906203252  0.04775142976343865  0.4136421350672853  0.537422799738681  0.0010781926415328437  0.0  0.0  0.0  0.0  
Exp1  9001.26  1  0.01482850024141655  0.8027998505480756  0.1767113430438063  0.005657724936953924  2.5812297476470535e-06  0.0  0.0  0.0  0.0  
Exp1  31807.771  1  0.9949586648199794  0.005041335180020474  6.923700148138332e-32  8.874900041260006e-19  4.0812258533743233e-19  0.0  0.0  0.0  0.0  
Exp1  17411.6  1  0.573736052353476  0.4262639462582524  4.07154752980721e-12  1.3813461982507765e-09  2.853836710908447e-12  0.0  0.0  0.0  0.0  
Exp1  14104.66  1  0.23054287348848995  0.7694565600517875  1.6462252054671944e-07  4.015267600351044e-07  3.1044189683661153e-10  0.0  0.0  0.0  0.0  
Exp1  23027.71  1  0.9230185034375875  0.0769814965622509  3.8301993015948766e-20  1.5914212570154236e-13  2.5029921997505484e-15  0.0  0.0  0.0  0.0  
Exp1  24949.781  1  0.9589806944902597  0.041019305509731145  8.010171441590728e-23  9.039110925043826e-15  2.9640148737787267e-16  0.0  0.0  0.0  0.0  
Exp1  32677.56  1  0.9960585701515198  0.003941429848480299  5.591767774929591e-33  3.0410686112772243e-19  1.9489211674157093e-19  0.0  0.0  0.0  0.0  
Exp1  5653.24  1  6.544265442859821e-05  0.034872892776967  0.2677022834795964  0.6956143166275567  0.0017450644614511951  0.0  0.0  0.0  0.0  
Exp1  31193.941  1  0.9939865575448269  0.006013442455173009  4.159762495624732e-31  1.9131451871658e-18  6.955712437678472e-19  0.0  0.0  0.0  0.0  
Exp1  22721.98  1  0.9148634194546896  0.0851365805450528  1.033573507709626e-19  2.5420452211309605e-13  3.560688079322427e-15  0.0  0.0  0.0  0.0  
Exp1  19786.34  1  0.7807414305437504  0.21925856942933394  1.5986261993630617e-15  2.6787709144670888e-11  1.263706181708596e-13  0.0  0.0  0.0  0.0  
Exp1  15574.851  1  0.3743512604222096  0.6256487065892123  1.586957590794399e-09  3.136529191423914e-08  3.632851634803782e-11  0.0  0.0  0.0  0.0  
Exp1  6895.91  1  0.000557439203030028  0.12049044229235568  0.77675307237675  0.10210559681977635  9.344930808790692e-05  0.0  0.0  0.0  0.0  
Exp1  22476.291  1  0.9076915204200524  0.09230847957957163  2.2996682161289253e-19  3.7125314190320695e-13  4.739074074932888e-15  0.0  0.0  0.0  0.0  
Exp1  9179.8  1  0.017558250524409968  0.8515961659270819  0.12673203084506857  0.004111716860190033  1.835843249432973e-06  0.0  0.0  0.0  0.0  
Exp1  23065.63  1  0.9239738767451073  0.07602612325474012  3.3871726040178256e-20  1.5019594432798058e-13  2.396537693609671e-15  0.0  0.0  0.0  0.0  
Exp1  22812.83  1  0.9173731516010665  0.08262684839870911  7.692920770845589e-20  2.2109914583351067e-13  3.2053643464419656e-15  0.0  0.0  0.0  0.0  
Exp1  25810.88  1  0.9689286253822812  0.031071374617715926  5.271681451420606e-24  2.6089631335313133e-15  1.1917170149933382e-16  0.0  0.0  0.0  0.0  
Exp1  36186.742  1  0.9984770259155057  0.0015229740844943476  2.8975233440835566e-37  4.8978106740589726e-21  1.1803321089551484e-20  0.0  0.0  0.0  0.0  
Exp1  29139.15  1  0.9889710190405603  0.01102898095943976  1.870672207671989e-28  2.7056152437951814e-17  4.464723116033445e-18  0.0  0.0  0.0  0.0  
Exp1  14988.67  1  0.31335445418050256  0.6866454493545283  1.0276890993097059e-08  8.610383278423547e-08  8.424532630721789e-11  0.0  0.0  0.0  0.0  
Exp1  7268.0  1  0.0010394321757374078  0.17371306952160592  0.7650192083432934  0.06018304928941556  4.524066994785112e-05  0.0  0.0  0.0  0.0  
Exp1  28257.512  1  0.9855806597614691  0.014419340238530788  2.7061159197627e-27  8.765155473752342e-17  1.0294078338894677e-17  0.0  0.0  0.0  0.0  
Exp1  29172.33  1  0.9890806775966973  0.010919322403302713  1.692791689043462e-28  2.5897850702724324e-17  4.328571865484458e-18  0.0  0.0  0.0  0.0  
Exp1  38685.51  1  0.9991962958044921  0.0008037041955078829  3.3519063739135562e-40  3.0698822274987234e-22  1.868879526022062e-21  0.0  0.0  0.0  0.0  
Exp1  16022.78  1  0.4229409398770465  0.5770590451609525  3.75696095831762e-10  1.4566999658763796e-08  1.9305258398180957e-11  0.0  0.0  0.0  0.0  
Exp1  24994.81  1  0.959575351284833  0.04042464871515837  6.943311674233793e-23  8.465144884082028e-15  2.824252806893836e-16  0.0  0.0  0.0  0.0  
Exp1  11041.83  1  0.05754196856192998  0.9409931781848325  0.0013552394820147778  0.00010956500796860477  4.876325403158283e-08  0.0  0.0  0.0  0.0  
Exp1  28141.38  1  0.9850572452068808  0.014942754793119085  3.856406439252643e-27  1.0251561057120548e-16  1.1511968378280689e-17  0.0  0.0  0.0  0.0  
Exp1  20649.81  1  0.8327549810655855  0.1672450189277562  9.213931943387728e-17  6.615487516350237e-12  4.273838991482347e-14  0.0  0.0  0.0  0.0  
Exp1  20856.791  1  0.843473377677712  0.1565266223175079  4.6558445449494067e-17  4.74706374498825e-12  3.309556939399598e-14  0.0  0.0  0.0  0.0  
Exp1  21193.33  1  0.859569759489859  0.1404302405073438  1.5369335927988273e-17  2.7753351435061748e-12  2.1914115618701212e-14  0.0  0.0  0.0  0.0  
Exp1  48497.312  1  0.9999160277290237  8.397227097634343e-05  6.507290912351055e-51  1.759142460456137e-26  3.502099523964417e-24  0.0  0.0  0.0  0.0  
Exp1  2765.79  1  4.945525454937844e-10  2.699942032205998e-06  2.4861920039087873e-12  0.25035126145549147  0.7496460381054375  0.0  0.0  0.0  0.0  
Exp1  8824.3  1  0.01228006606803873  0.7421806006579592  0.23789638636402466  0.007639369905291429  3.577004685906157e-06  0.0  0.0  0.0  0.0  
Exp1  11887.92  1  0.08841913860223548  0.9114321924405172  0.00012667763235078987  2.1980516162500453e-05  1.080873419432654e-08  0.0  0.0  0.0  0.0  
Exp1  22908.42  1  0.9199337739677873  0.08006622603201892  5.640137327433855e-20  1.9097514404339553e-13  2.8707680603088306e-15  0.0  0.0  0.0  0.0  
Exp1  34734.723  1  0.9977606173541592  0.002239382645840779  1.6283848111386912e-35  2.608317495733509e-20  3.6447745557823345e-20  0.0  0.0  0.0  0.0  
Exp1  20390.691  1  0.8184117343725326  0.18158826561736605  2.1675627636071116e-16  1.0042106857538536e-11  5.899848404063244e-14  0.0  0.0  0.0  0.0  
Exp1  8301.32  1  0.00611182565866575  0.5146785869488609  0.4625782644946946  0.016622668612609276  8.654285169348976e-06  0.0  0.0  0.0  0.0  
Exp1  7196.1104  1  0.0009185215914980971  0.16125637298694892  0.7714817768827609  0.06629172162847817  5.160691031401608e-05  0.0  0.0  0.0  0.0  
Exp1  7365.1704  1  0.0012309719654425184  0.19253822384246397  0.7531906395047037  0.05300207936928056  3.808531810913824e-05  0.0  0.0  0.0  0.0  
Exp1  8989.41  1  0.014652537542575993  0.7991153298150414  0.1804537551069492  0.005775738261429033  2.639274004339048e-06  0.0  0.0  0.0  0.0  
Exp1  8940.431  1  0.013932900490076089  0.7833037945085969  0.19647516973472412  0.006285243557683465  2.8917089193609945e-06  0.0  0.0  0.0  0.0  
Exp1  15618.301  1  0.3790085608673831  0.6209914086064935  1.3805991988805615e-09  2.91113698764465e-08  3.4154383983853826e-11  0.0  0.0  0.0  0.0  
Exp1  40775.062  1  0.9995186601879802  0.0004813398120198369  1.3757417410435393e-42  3.336716533381873e-23  4.357933430698977e-22  0.0  0.0  0.0  0.0  
Exp1  63384.863  1  0.9999952009397702  4.799060229758114e-06  3.886472703505453e-65  7.649213031949627e-32  1.9066848847735932e-27  0.0  0.0  0.0  0.0  
Exp1  25312.39  1  0.9635235502398983  0.03647644976009599  2.5384578712301575e-23  5.339649184964503e-15  2.0129478213930074e-16  0.0  0.0  0.0  0.0  
Exp1  23944.9  1  0.9430608251673068  0.05693917483265256  1.9844635210236627e-21  3.983303823006321e-14  8.885513829160247e-16  0.0  0.0  0.0  0.0  
Exp1  13239.61  1  0.1635180144589554  0.8364777857488868  2.3388042365239984e-06  1.8598148624522445e-06  1.1730588822618146e-09  0.0  0.0  0.0  0.0  
Exp1  14563.65  1  0.2719232670300798  0.7280765135378237  3.927194430541977e-08  1.8000336953951702e-07  1.5678273530155346e-10  0.0  0.0  0.0  0.0  
Exp1  13158.24  1  0.15798819665181513  0.8420066588409166  2.9913196057750846e-06  2.1518540328810564e-06  1.3336295774615623e-09  0.0  0.0  0.0  0.0  
Exp1  5069.43  1  1.1731303876077752e-05  0.009782097175174228  0.03530074349709662  0.9499570068604173  0.004948421163435758  0.0  0.0  0.0  0.0  
Exp1  17054.52  1  0.5358808395180124  0.46411915794071446  1.3122627169418309e-11  2.5235152082351944e-09  4.6354656882005006e-12  0.0  0.0  0.0  0.0  
Exp1  10903.58  1  0.053460051910151914  0.9444248046795026  0.0019719198104360476  0.00014316059773650174  6.300217291857119e-08  0.0  0.0  0.0  0.0  
Exp1  30182.74  1  0.9919206086540779  0.008079391345922154  8.235285200792648e-30  6.9384756868578086e-18  1.7111351312458161e-18  0.0  0.0  0.0  0.0  
Exp1  18218.98  1  0.6540184818365994  0.34598151780550845  2.8522733889366904e-13  3.566388909721239e-10  9.68015593406364e-13  0.0  0.0  0.0  0.0  
Exp1  20814.13  1  0.8413167195576553  0.1586832804372272  5.358814953596422e-17  5.082560986628576e-12  3.488171427580689e-14  0.0  0.0  0.0  0.0  
Exp1  29951.271  1  0.9913481258114457  0.008651874188554183  1.6402489273441132e-29  9.357016703356708e-18  2.1110353515244813e-18  0.0  0.0  0.0  0.0  
Exp1  13230.13  1  0.16286720136132649  0.8371284989373702  2.4068701765697876e-06  1.891640449708332e-06  1.1906769429330256e-09  0.0  0.0  0.0  0.0  
Exp1  7457.6  1  0.0014482150064814808  0.21276096034516143  0.7386315477425475  0.04712676257729504  3.2514328514667625e-05  0.0  0.0  0.0  0.0  
Exp1  40683.42  1  0.999507911635386  0.0004920883646139589  1.745490830431353e-42  3.6713346740987145e-23  4.638197172965249e-22  0.0  0.0  0.0  0.0  
Exp1  10369.54  1  0.03977825200481148  0.9517535464921745  0.008060914373762324  0.000407112943626429  1.7418562534442267e-07  0.0  0.0  0.0  0.0  
Exp1  28471.602  1  0.9864951915698547  0.013504808430145275  1.4103761833795831e-27  6.573875483941819e-17  8.385620753183188e-18  0.0  0.0  0.0  0.0  
Exp1  24252.21  1  0.9485125121872272  0.05148748781274689  7.407707235732628e-22  2.5212338470354307e-14  6.3258866495771e-16  0.0  0.0  0.0  0.0  
Exp1  7209.54  1  0.000939891894845848  0.16349400379738402  0.7704226135678818  0.06509315238280529  5.033835708309771e-05  0.0  0.0  0.0  0.0  
Exp1  14465.69  1  0.2627800466478762  0.7372196862723595  5.339450728607136e-08  2.1350407091188417e-07  1.8118604569685358e-10  0.0  0.0  0.0  0.0  
Exp1  15918.5  1  0.41153236622435896  0.5884676158186031  5.259219785310842e-10  1.7408766355806637e-08  2.2349736057425054e-11  0.0  0.0  0.0  0.0  
Exp1  28653.3  1  0.9872228527632594  0.012777147236740631  8.124341729389934e-28  5.155712319761247e-17  7.054195661495793e-18  0.0  0.0  0.0  0.0  
Exp1  19988.58  1  0.7940233654561588  0.2059766345244745  8.188494976418492e-16  1.9268016702329616e-11  9.779014203717412e-14  0.0  0.0  0.0  0.0  
Exp1  13804.46  1  0.20559838398716956  0.7944005177711979  4.1654251942950307e-07  6.812099792870394e-07  4.891339478650569e-10  0.0  0.0  0.0  0.0  
Exp1  27740.852  1  0.9830915179397094  0.016908482060290317  1.3137338336112e-26  1.7654119940774757e-16  1.6984381786508727e-17  0.0  0.0  0.0  0.0  
Exp1  29049.88  1  0.9886699848255404  0.011330015174459649  2.448449065241706e-28  3.044283550603398e-17  4.853632646760957e-18  0.0  0.0  0.0  0.0  
Exp1  15203.551  1  0.3352675029519748  0.664732432381115  5.194280143697313e-09  5.94108585936321e-08  6.177144464794236e-11  0.0  0.0  0.0  0.0  
Exp1  43055.793  1  0.9997191467757967  0.0002808532242033458  3.9936687431240433e-45  3.245033874791366e-24  9.628276440156056e-23  0.0  0.0  0.0  0.0  
Exp1  3731.9602  1  8.036233367574003e-08  0.00019714568053827422  3.3879015756796657e-06  0.9260967644067697  0.07370262164878262  0.0  0.0  0.0  0.0  
Exp1  20494.18  1  0.8242657029834359  0.1757342970080138  1.540104227574913e-16  8.498232535909253e-12  5.185480155581092e-14  0.0  0.0  0.0  0.0  
Exp1  31472.021  1  0.9944497439649342  0.005550256035065801  1.8429148750354192e-31  1.3491763378265363e-18  5.45652743336699e-19  0.0  0.0  0.0  0.0  
Exp1  36766.6  1  0.998690470845438  0.0013095291545619802  5.919272041681904e-38  2.54508863602035e-21  7.614885927221513e-21  0.0  0.0  0.0  0.0  
Exp1  13511.37  1  0.18296033632335332  0.8170374943358031  1.0234111359979152e-06  1.1451621793801607e-06  7.675284132993728e-10  0.0  0.0  0.0  0.0  
Exp1  20652.97  1  0.832923131584659  0.16707686840871627  9.11855720085824e-17  6.582053685259979e-12  4.257169091769029e-14  0.0  0.0  0.0  0.0  
Exp1  16070.181  1  0.42813879790045434  0.5718611883245437  3.22379601577963e-10  1.3434557509623441e-08  1.8064907786114962e-11  0.0  0.0  0.0  0.0  
Exp1  23361.88  1  0.9310386191671851  0.06896138083271743  1.298518009571945e-20  9.57445259689478e-14  1.7098352319014432e-15  0.0  0.0  0.0  0.0  
Exp1  19607.8  1  0.768436694386701  0.23156330557727264  2.886132193686837e-15  3.58646943797665e-11  1.5866506842853943e-13  0.0  0.0  0.0  0.0  
Exp1  10478.561  1  0.042325756523296273  0.9512630995360574  0.006082554332380874  0.0003284485634994211  1.4104476608342782e-07  0.0  0.0  0.0  0.0  
Exp1  21347.38  1  0.8664129701538338  0.1335870298439746  9.260717268289879e-18  2.1734274481118275e-12  1.81719549286662e-14  0.0  0.0  0.0  0.0  
Exp1  13861.341  1  0.21019047621437376  0.7898085576597413  3.495522043782147e-07  6.161251513119541e-07  4.485293164258492e-10  0.0  0.0  0.0  0.0  
Exp1  51210.96  1  0.999952306072352  4.769392764804039e-05  1.1369165280221323e-53  1.5295460319484594e-27  7.647009936376324e-25  0.0  0.0  0.0  0.0  
Exp1  15208.29  1  0.3357577503198663  0.664242185575544  5.116442222064729e-09  5.8926796061237514e-08  6.135131040452533e-11  0.0  0.0  0.0  0.0  
Exp1  27145.98  1  0.9796490906012212  0.020350909398778316  8.207760072369193e-26  3.9959093051594287e-16  3.0553260826427297e-17  0.0  0.0  0.0  0.0  
Exp1  23880.121  1  0.9418380314348644  0.05816196856509077  2.443634180349485e-21  4.388337006943785e-14  9.54963341305225e-16  0.0  0.0  0.0  0.0  
Exp1  23305.0  1  0.9297357954507223  0.07026420454917152  1.5605758515299892e-20  1.0436292596088616e-13  1.8238420408220756e-15  0.0  0.0  0.0  0.0  
Exp1  21432.701  1  0.8700677862508494  0.1299322137472354  6.996234367411255e-18  1.8987993926992017e-12  1.638799565250808e-14  0.0  0.0  0.0  0.0  
Exp1  19564.35  1  0.7653590146564  0.23464098530491959  3.332468109451999e-15  3.850936239513322e-11  1.6772988271625815e-13  0.0  0.0  0.0  0.0  
Exp1  12542.04  1  0.12041098906079196  0.8795635885377109  1.885334143791667e-05  6.565461635054604e-06  3.5984242527489443e-09  0.0  0.0  0.0  0.0  
Exp1  11359.41  1  0.06788339947181167  0.9314922860927712  0.0005646989819607708  5.958808488167411e-05  2.7368574683425316e-08  0.0  0.0  0.0  0.0  
Exp1  12460.67  1  0.11600314309104555  0.8839652677578853  2.39656243542836e-05  7.619412001745358e-06  4.114713165693732e-09  0.0  0.0  0.0  0.0  
Exp1  17703.111  1  0.6036873809856843  0.39631261816483415  1.5618416240852837e-12  8.459930164928197e-10  1.926703956055531e-12  0.0  0.0  0.0  0.0  
Exp1  5389.3804  1  3.230776124905753e-05  0.021037580409172838  0.12491944620653192  0.851114282084659  0.002896383538387112  0.0  0.0  0.0  0.0  
Exp1  12977.33  1  0.14617292188810055  0.8538189394427513  5.157366668950686e-06  2.9795247033771e-06  1.7777756139510387e-09  0.0  0.0  0.0  0.0  
Exp1  16158.66  1  0.43785910087896585  0.5621408873109329  2.4218692666935844e-10  1.1551951713775576e-08  1.596242155820948e-11  0.0  0.0  0.0  0.0  
Exp1  22029.15  1  0.8930803754182102  0.1069196245810383  9.901451217765614e-19  7.436885693970643e-13  8.022380887762599e-15  0.0  0.0  0.0  0.0  
Exp1  12934.67  1  0.14348266406377888  0.8565082547461729  5.861341927597377e-06  3.2179447835323806e-06  1.9033372093096437e-09  0.0  0.0  0.0  0.0  
Exp1  20804.65  1  0.840833869269833  0.1591661307249715  5.5289168404031217e-17  5.160309333314549e-12  3.5291830127261874e-14  0.0  0.0  0.0  0.0  
Exp1  15769.98  1  0.3953719510022538  0.6046280256752129  8.483208377941083e-10  2.2446658306251786e-08  2.7554067144728764e-11  0.0  0.0  0.0  0.0  
Exp1  12635.261  1  0.12561615828668726  0.8743639910959154  1.4308886745830351e-05  5.538641772582236e-06  3.0888787146051176e-09  0.0  0.0  0.0  0.0  
Exp1  26386.0  1  0.9741369256040274  0.02586307439597151  8.700827298010872e-25  1.1541114899505235e-15  6.580799653091792e-17  0.0  0.0  0.0  0.0  
Exp1  5908.41  1  0.00011358991282654731  0.05001167587407842  0.4390747436168145  0.5098139995521384  0.000985991044142149  0.0  0.0  0.0  0.0  
Exp1  11974.03  1  0.09219506263360211  0.9076873070723798  9.890234261099896e-05  1.8718627676140124e-05  9.323730937723338e-09  0.0  0.0  0.0  0.0  
Exp1  12887.2705  1  0.1405359968069816  0.859453740134754  6.7553066783311215e-06  3.5056978658482158e-06  2.0537202545167973e-09  0.0  0.0  0.0  0.0  
Exp1  32350.5  1  0.9956785816160124  0.004321418383987582  1.4354693748542587e-32  4.538404338731663e-19  2.567652480100881e-19  0.0  0.0  0.0  0.0  
Exp1  13509.0  1  0.18278390218494733  0.8172139161717291  1.0308625472418818e-06  1.1500104178146905e-06  7.703584214974436e-10  0.0  0.0  0.0  0.0  
Exp1  20313.271  1  0.8139205844225635  0.186079415565991  2.7993356075527677e-16  1.1380363207695305e-11  6.499676038619653e-14  0.0  0.0  0.0  0.0  
Exp1  10139.65  1  0.034762022566610803  0.9501683400850196  0.014428214802572429  0.0006411493098127801  2.732359843676903e-07  0.0  0.0  0.0  0.0  
Exp1  18534.191  1  0.6828259688342968  0.3171740309540319  1.006937981579341e-13  2.1093209326953404e-10  6.384311799561709e-13  0.0  0.0  0.0  0.0  
Exp1  22641.4  1  0.9125743668487312  0.08742563315097707  1.343279150059863e-19  2.8775794383097777e-13  3.909674585053241e-15  0.0  0.0  0.0  0.0  
Exp1  16420.15  1  0.4666482818099883  0.5333517106754421  1.037755032110814e-10  7.399701189153732e-09  1.1092871904280523e-11  0.0  0.0  0.0  0.0  
Exp1  34496.14  1  0.9976116663004914  0.002388333699508655  3.179829352385127e-35  3.449513135915386e-20  4.4054365123047146e-20  0.0  0.0  0.0  0.0  
Exp1  16264.5205  1  0.4495094176867798  0.5504905724830804  1.71911549194226e-10  9.644456833858435e-09  1.377124576888115e-11  0.0  0.0  0.0  0.0  
Exp1  12470.94  1  0.116552377680293  0.8834168888297079  2.325198554495807e-05  7.477458929361787e-06  4.045524906653644e-09  0.0  0.0  0.0  0.0  
Exp1  16372.75  1  0.4614287883528144  0.5385712034931073  1.2103414895384852e-10  8.021197138093227e-09  1.1847030780302834e-11  0.0  0.0  0.0  0.0  
Exp1  41298.043  1  0.9995753875964767  0.00042461240352338424  3.553048119192689e-43  1.939461685476701e-23  3.061050219756319e-22  0.0  0.0  0.0  0.0  
Exp1  7575.31  1  0.001783785690575488  0.24208244830232586  0.7153745764224333  0.04073242338753315  2.6766197132184855e-05  0.0  0.0  0.0  0.0  
Exp1  9836.29  1  0.02877421062628186  0.9398352562116017  0.030222376827992236  0.0011676571607038071  4.991734204350629e-07  0.0  0.0  0.0  0.0  
Exp1  9446.82  1  0.021888437968822307  0.902401176144694  0.07321630717821807  0.0024929921953269814  1.0865129386929725e-06  0.0  0.0  0.0  0.0  
Exp1  18983.701  1  0.721084559691281  0.27891544020822556  2.2768895689559332e-14  1.0011591345978538e-10  3.5468644450671864e-13  0.0  0.0  0.0  0.0  
Exp1  42030.37  1  0.9996430931042959  0.0003569068957039965  5.414383985936755e-44  9.148200480549619e-24  1.8799860946889359e-22  0.0  0.0  0.0  0.0  
Exp1  26124.51  1  0.9718930124786113  0.028106987521387045  1.9705829148985167e-24  1.6698919004954708e-15  8.608158891308085e-17  0.0  0.0  0.0  0.0  
Exp1  22705.39  1  0.9143970015570514  0.08560299844268428  1.0908680306362637e-19  2.60772730099107e-13  3.629829543664177e-15  0.0  0.0  0.0  0.0  
Exp1  26768.361  1  0.9770844548177748  0.022915545182224557  2.645182189599859e-25  6.752104224168412e-16  4.4623494119964164e-17  0.0  0.0  0.0  0.0  
Exp1  24526.34  1  0.952922113427592  0.0470778865723907  3.0841304912064433e-22  1.6813192167193086e-14  4.685901003958956e-16  0.0  0.0  0.0  0.0  
Exp1  22379.121  1  0.9046926083852119  0.09530739161435137  3.1568916760314125e-19  4.315068794282292e-13  5.309932235142918e-15  0.0  0.0  0.0  0.0  
Exp1  24523.97  1  0.9528857573212316  0.04711424267875127  3.1075166748784773e-22  1.687191988485936e-14  4.698001335991201e-16  0.0  0.0  0.0  0.0  
Exp1  17823.191  1  0.6157288581893288  0.38427114111639643  1.0518460936666684e-12  6.915827791975293e-10  1.6401631334795433e-12  0.0  0.0  0.0  0.0  
Exp1  14674.25  1  0.2824370592471513  0.7175627643766697  2.7739331665182356e-08  1.4850359673421367e-07  1.3325062377879004e-10  0.0  0.0  0.0  0.0  
Exp1  22686.43  1  0.9138607761988362  0.08613922380089163  1.1602669618417243e-19  2.6849145876042367e-13  3.71055269679685e-15  0.0  0.0  0.0  0.0  
Exp1  2556.4402  1  8.632972912673928e-11  5.57648806614964e-07  1.8219355313671338e-14  0.09909055839891653  0.9009088838659289  0.0  0.0  0.0  0.0  
Exp1  38269.973  1  0.9991079799319944  0.0008920200680055348  1.0169493201798314e-39  4.821953801329985e-22  2.5188509247148394e-21  0.0  0.0  0.0  0.0  
Exp1  20393.85  1  0.8185926768829282  0.18140732310702162  2.1450959351395944e-16  9.991092633308387e-12  5.876648746177076e-14  0.0  0.0  0.0  0.0  
Exp1  16924.96  1  0.5218970313430633  0.4781029654894824  2.004373215232183e-11  3.141877300042417e-09  5.533381893759691e-12  0.0  0.0  0.0  0.0  
Exp1  17169.07  1  0.5481445113292845  0.45185548657827584  9.019096116840205e-12  2.079454928985534e-09  3.965608901594975e-12  0.0  0.0  0.0  0.0  
Exp1  16066.23  1  0.4277051790480684  0.5722948070817575  3.2652093357733496e-10  1.3525487879802078e-08  1.8165137481146807e-11  0.0  0.0  0.0  0.0  
Exp1  14702.69  1  0.28517230119133474  0.7148275319727725  2.5363608024092713e-08  1.4134447644770192e-07  1.2780814331738007e-10  0.0  0.0  0.0  0.0  
Exp1  20335.39  1  0.815213164087745  0.18478683590121095  2.6020988562872985e-16  1.0980696707192302e-11  6.322240932536234e-14  0.0  0.0  0.0  0.0  
Exp1  28846.852  1  0.9879522759041824  0.012047724095817482  4.520989303665867e-28  3.9843764362487937e-17  5.874105674085322e-18  0.0  0.0  0.0  0.0  
Exp1  25610.22  1  0.9668612992169414  0.03313870078305483  9.913745090563034e-24  3.477160709472594e-15  1.4701090441649204e-16  0.0  0.0  0.0  0.0  
Exp1  22147.65  1  0.8971592117031636  0.10284078829621131  6.721080015143728e-19  6.18209998589915e-13  6.9724587842937186e-15  0.0  0.0  0.0  0.0  
Exp1  20588.191  1  0.8294386358827707  0.17056136410987865  1.1291712035716062e-16  7.304435355414188e-12  4.613352384582681e-14  0.0  0.0  0.0  0.0  
Exp1  34500.883  1  0.9976147289957958  0.0023852710042041063  3.137738659536382e-35  3.430350955309948e-20  4.3888134477180706e-20  0.0  0.0  0.0  0.0  
Exp1  13613.28  1  0.19063623691671833  0.8093620575183401  7.493516523954069e-07  9.555575676012442e-07  6.557215599424273e-10  0.0  0.0  0.0  0.0  
Exp1  14020.92  1  0.22340985613681014  0.7765894649063361  2.1343907078362276e-07  4.651655984405977e-07  3.521846066409152e-10  0.0  0.0  0.0  0.0  
Exp1  4929.6  1  7.26705925440905e-06  0.006760851420391365  0.01824049435401138  0.9687795387535639  0.006211848412778836  0.0  0.0  0.0  0.0  
Exp1  17199.88  1  0.5514259404547691  0.44857405755925467  8.152979706927486e-12  1.974020511392352e-09  3.8028263762428984e-12  0.0  0.0  0.0  0.0  
Exp1  23376.102  1  0.9313607181763344  0.0686392818235701  1.2401714817408595e-20  9.370377083864137e-14  1.6824786441850394e-15  0.0  0.0  0.0  0.0  
Exp1  15522.71  1  0.36878344798482454  0.6312165157977444  1.8753977436329845e-09  3.430290837538694e-08  3.912498064434959e-11  0.0  0.0  0.0  0.0  
Exp1  16983.42  1  0.5282215392124013  0.47177845792003925  1.6557383255414785e-11  2.845893932486759e-09  5.108067502515696e-12  0.0  0.0  0.0  0.0  
Exp1  18329.58  1  0.6643052381656077  0.3356947615368113  1.979665275154278e-13  2.965468975693038e-10  8.361582690665102e-13  0.0  0.0  0.0  0.0  
Exp1  17570.39  1  0.590171476498306  0.40982852243959567  2.4166230581367402e-12  1.0573783361379617e-09  2.3032471409845216e-12  0.0  0.0  0.0  0.0  
Exp1  7389.66  1  0.0012849703516096007  0.19766846733326257  0.7496478577637362  0.051362200743711554  3.650380768017774e-05  0.0  0.0  0.0  0.0  
Exp1  15394.73  1  0.35522022181497515  0.6447797325711646  2.8237129872487574e-09  4.2743186931757346e-08  4.696044098337414e-11  0.0  0.0  0.0  0.0  
Exp1  29263.182  1  0.9893751306770419  0.010624869322958105  1.2877707934812674e-28  2.2976757296053412e-17  3.977190472446031e-18  0.0  0.0  0.0  0.0  
Exp1  19294.17  1  0.7454864745143911  0.2545135254253588  8.149366022807391e-15  6.000458708028298e-11  2.3730448687047256e-13  0.0  0.0  0.0  0.0  
Exp1  14275.301  1  0.24548543176767507  0.7545141734444154  9.680797296833528e-08  2.977395094742262e-07  2.404270169354385e-10  0.0  0.0  0.0  0.0  
Exp1  41802.062  1  0.999623321789251  0.00037667821074902834  9.715920504691502e-44  1.1551121035481898e-23  2.186617602051178e-22  0.0  0.0  0.0  0.0  
Exp1  18548.41  1  0.684087791027977  0.3159122087652959  9.607131333468297e-14  2.0600435396932264e-10  6.266061611220235e-13  0.0  0.0  0.0  0.0  
Exp1  20810.18  1  0.84111572543015  0.15888427456470025  5.4290332264193796e-17  5.114805901630554e-12  3.5051972014244144e-14  0.0  0.0  0.0  0.0  
Exp1  4454.02  1  1.3055069942747595e-06  0.0017737202531843339  0.0011943890844266646  0.9826800021047979  0.01435058305059693  0.0  0.0  0.0  0.0  
Exp1  30437.91  1  0.9925051034912641  0.007494896508735884  3.862524113093925e-30  4.99898376559966e-18  1.3598506010686443e-18  0.0  0.0  0.0  0.0  
Exp1  25325.031  1  0.9636722634069439  0.0363277365930507  2.4388961670560893e-23  5.242897565875899e-15  1.986122572492903e-16  0.0  0.0  0.0  0.0  
Exp1  12199.971  1  0.10271605620168014  0.8972202185915665  5.1409634851132e-05  1.2309216994797051e-05  6.354907372269048e-09  0.0  0.0  0.0  0.0  
Exp1  4999.91  1  9.26470921395893e-06  0.008156707993894863  0.02562482602130286  0.9606701720230651  0.005539029252523101  0.0  0.0  0.0  0.0  
Exp1  4101.68  1  3.450303684292852e-07  0.000624158522740085  9.268666987391139e-05  0.9693504337261794  0.029932376050838008  0.0  0.0  0.0  0.0  
Exp1  33168.152  1  0.9965629644212894  0.0034370355787106703  1.369724509521594e-33  1.6767310887356398e-19  1.2950422452525854e-19  0.0  0.0  0.0  0.0  
Exp1  34966.98  1  0.9978960730542579  0.0021039269457421767  8.505519157259264e-36  1.9895600474375106e-20  3.0342909909043473e-20  0.0  0.0  0.0  0.0  
Exp1  41848.67  1  0.9996274499288033  0.0003725500711967114  8.621971191565441e-44  1.1013401492573598e-23  2.120089482905772e-22  0.0  0.0  0.0  0.0  
Exp1  13955.351  1  0.2179183447816855  0.7820808713145786  2.614646379785055e-07  5.220502105296283e-07  3.888874183534071e-10  0.0  0.0  0.0  0.0  
Exp1  11523.73  1  0.07380110481270187  0.9257987615330142  0.00035650513390899827  4.360810324485823e-05  2.0417129952283685e-08  0.0  0.0  0.0  0.0  
Exp1  25597.58  1  0.9667263125832357  0.03327368741676065  1.0316721935545461e-23  3.5408327189354175e-15  1.489755728574145e-16  0.0  0.0  0.0  0.0  
Exp1  32161.691  1  0.9954414894570657  0.00455851054293433  2.478369910952875e-32  5.725850142999645e-19  3.0142909376381286e-19  0.0  0.0  0.0  0.0  
Exp2  6975.7  1  0.01957781472574737  0.9077023833226823  0.01805879031437817  6.504072078124224e-06  1.6568448777073362e-124  0.0  0.0  0.0  0.0  
Exp2  16280.32  1  0.9397937843571172  0.011413978399044029  1.6140931955385074e-09  9.446395080484836e-14  7.683542599684814e-255  0.0  0.0  0.0  0.0  
Exp2  12005.63  1  0.7064516834196255  0.20770537653014834  3.763217503598946e-06  2.7353658766260594e-10  2.0239985106378368e-202  0.0  0.0  0.0  0.0  
Exp2  14603.94  1  0.9056294596499725  0.03528308592931937  3.04185235933608e-08  1.8182773969137838e-12  1.873126144930599e-235  0.0  0.0  0.0  0.0  
Exp2  7010.46  1  0.020429357011887552  0.9075666817747253  0.017098230227494196  6.025891099122093e-06  3.9151520427097907e-125  0.0  0.0  0.0  0.0  
Exp2  37553.44  1  0.8741993400791392  4.684237646567652e-07  3.5786580619155636e-21  1.4286917663161276e-24  4.694716082433697e-309  0.0  0.0  0.0  0.0  
Exp2  124776.555  1  0.00029502763104102895  3.243987497878965e-18  1.4009129751592402e-46  5.59360432164982e-46  1.8174303786603732e-307  0.0  0.0  0.0  0.0  
Exp2  2947.49  1  1.681520645257717e-06  0.046912814465603414  0.8147453968454911  0.09050189081755798  8.431870304734003e-40  0.0  0.0  0.0  0.0  
Exp2  27302.4  1  0.948175368616633  2.9077232311741807e-05  2.372095190510964e-16  2.947390231103939e-20  1.437659823962947e-309  0.0  0.0  0.0  0.0  
Exp2  3143.4102  1  3.5909133397346905e-06  0.06655476593715358  0.8376722514723812  0.05296483355841597  1.6083413195978563e-44  0.0  0.0  0.0  0.0  
Exp2  2080.07  1  1.6435219082674646e-08  0.0034606846638674024  0.20521670392655367  0.7050482442606104  6.652962266587114e-19  0.0  0.0  0.0  0.0  
Exp2  11329.391  1  0.5959345527468868  0.3123873147628431  1.3220626138792211e-05  1.0585406573888412e-09  3.8495450946299404e-193  0.0  0.0  0.0  0.0  
Exp2  4775.5503  1  0.0005482053412184979  0.5427878531234195  0.4089219669437692  0.0011310288686150957  2.2590436900418424e-81  0.0  0.0  0.0  0.0  
Exp2  6297.8804  1  0.008077042132310249  0.8884491834507805  0.052139945166567433  3.0205736530021186e-05  5.785644245228644e-112  0.0  0.0  0.0  0.0  
Exp2  29812.23  1  0.9376890306155111  9.67661230791073e-06  1.2400508873334382e-17  2.0152278529656763e-21  1.866656630364933e-309  0.0  0.0  0.0  0.0  
Exp2  18862.041  1  0.956136205656065  0.0022761305258397154  2.4300767028566184e-11  1.5264064925110925e-15  2.80966322132049e-282  0.0  0.0  0.0  0.0  
Exp2  9031.28  1  0.16392834772578177  0.755812547023583  0.0007002975326524598  9.703428140620699e-08  4.0599580333047486e-159  0.0  0.0  0.0  0.0  
Exp2  4467.45  1  0.0002560280444743229  0.4174298587356872  0.5359265247444448  0.002295156036975127  9.366902333601221e-75  0.0  0.0  0.0  0.0  
Exp2  32841.09  1  0.9193169269748565  2.7941472233184026e-06  4.382085145530818e-19  1.0030260662876182e-22  2.641557122378437e-309  0.0  0.0  0.0  0.0  
Exp2  5368.8403  1  0.0018589903814506758  0.7447803815803627  0.20371388446195424  0.0002767683892104847  1.0465507722206739e-93  0.0  0.0  0.0  0.0  
Exp2  5206.89  1  0.0013703534434997664  0.6980847540417984  0.2512543018443322  0.00040825051034800504  2.1568149905964905e-90  0.0  0.0  0.0  0.0  
Exp2  6975.7  1  0.01957781472574737  0.9077023833226823  0.01805879031437817  6.504072078124224e-06  1.6568448777073362e-124  0.0  0.0  0.0  0.0  
Exp2  26104.76  1  0.9518964143512031  5.046914660398724e-05  1.0359698590744368e-15  1.1402928666649256e-19  1.28473481326108e-309  0.0  0.0  0.0  0.0  
Exp2  4322.88  1  0.00017335498955406761  0.3598812684331246  0.5939844171177369  0.0031834053619841604  1.344265393119315e-71  0.0  0.0  0.0  0.0  
Exp2  10212.33  1  0.3714252677956589  0.5360324674938475  9.756933827676101e-05  9.709834160601965e-09  4.062787209325746e-177  0.0  0.0  0.0  0.0  
Exp2  3434.1301  1  1.0365439424570881e-05  0.10752709235650708  0.828252036576004  0.02501426392233714  2.0406106949270915e-51  0.0  0.0  0.0  0.0  
Exp2  31601.58  1  0.927682057531981  4.5981110347709585e-06  1.675858066859857e-18  3.327787427321797e-22  2.284246569708267e-309  0.0  0.0  0.0  0.0  
Exp2  26886.07  1  0.9495576728709778  3.514827121437281e-05  3.939762493199176e-16  4.690561262545619e-20  1.38111980060913e-309  0.0  0.0  0.0  0.0  
Exp2  3434.1301  1  1.0365439424570881e-05  0.10752709235650708  0.828252036576004  0.02501426392233714  2.0406106949270915e-51  0.0  0.0  0.0  0.0  
Exp2  11601.94  1  0.6438093081089385  0.2665365089920375  7.989253379247931e-06  6.134921125785194e-10  6.441540048040702e-197  0.0  0.0  0.0  0.0  
Exp2  3855.2002  1  4.280876966478264e-05  0.20141691807636083  0.750164436600124  0.009176158063393343  3.7840429527478414e-61  0.0  0.0  0.0  0.0  
Exp2  22711.71  1  0.9582926841727609  0.0002685315390734561  8.817328548360301e-14  7.128392203917004e-18  8.1861e-319  0.0  0.0  0.0  0.0  
Exp2  2890.61  1  1.3372321545623541e-06  0.042133063624143444  0.8019603733724214  0.10611184812182445  2.0179431608173507e-38  0.0  0.0  0.0  0.0  
Exp2  22037.84  1  0.9587962329751519  0.00038251615158648415  2.2464711653509553e-13  1.7219104791835443e-17  9.6157217693e-313  0.0  0.0  0.0  0.0  
Exp2  5132.6304  1  0.001183698224833518  0.6743204600610333  0.2754076784757373  0.0004875050651500732  7.356680567603871e-89  0.0  0.0  0.0  0.0  
Exp2  18498.64  1  0.9550184834004797  0.002829316763443525  4.288191838660605e-11  2.6510485654413127e-15  1.4192605633693428e-278  0.0  0.0  0.0  0.0  
Exp2  9235.891  1  0.19338263024015773  0.7236735979352737  0.0005024432557758945  6.515493963746663e-08  2.534601761683617e-162  0.0  0.0  0.0  0.0  
Exp2  7712.77  1  0.045952486464084584  0.8869416522682736  0.005666521208659936  1.3499009625811596e-06  1.814869142611604e-137  0.0  0.0  0.0  0.0  
Exp2  33335.633  1  0.9156183593962233  2.2989041068156233e-06  2.5908352992734544e-19  6.280005535144561e-23  2.801983407789155e-309  0.0  0.0  0.0  0.0  
Exp2  1254.52  1  3.2485900955414085e-12  7.174880004825547e-06  0.0005371986830115275  0.8378181903143369  0.01062905803432522  0.0  0.0  0.0  0.0  
Exp2  624.89  1  3.992004502614703e-18  7.275282431407404e-11  3.7236141211800285e-10  0.024348640301206252  5.019037049616528e-07  0.0  0.0  0.0  0.0  
Exp2  17502.451  1  0.9504062112829322  0.005217394485781296  2.1115086734403507e-10  1.2613298898572694e-14  3.643931488605118e-268  0.0  0.0  0.0  0.0  
Exp2  7197.6904  1  0.025589261745660615  0.9053203341690551  0.012736726344631825  4.0094657263251885e-06  1.7564203177997508e-128  0.0  0.0  0.0  0.0  
Exp2  3558.1602  1  1.5967239014787493e-05  0.1304644541404035  0.8123742764943744  0.018454875288865663  2.575458628826443e-54  0.0  0.0  0.0  0.0  
Exp2  16997.64  1  0.9468769497752498  0.007178106561192273  4.839512564819797e-10  2.8575495079689656e-14  9.727547511785064e-263  0.0  0.0  0.0  0.0  
Exp2  29220.521  1  0.9405119793237817  1.2463813924669824e-05  2.4475750330407596e-17  3.728081637129825e-21  1.7505921690691e-309  0.0  0.0  0.0  0.0  
Exp2  34316.02  1  0.9076293050099967  1.5705427351154863e-06  9.28260135844581e-20  2.5229946155452246e-23  3.15354793986125e-309  0.0  0.0  0.0  0.0  
Exp2  1438.5901  1  3.2385102659792415e-11  4.0515864278590354e-05  0.003412864313459728  0.8889394191366102  1.5568706678061762e-05  0.0  0.0  0.0  0.0  
Exp2  25694.75  1  0.9529932874422097  6.121818105814653e-05  1.7343592076646205e-15  1.8337173824738202e-19  1.238939804681323e-309  0.0  0.0  0.0  0.0  
Exp2  7737.2603  1  0.047192598616326194  0.8856356195347597  0.0054524835040284  1.2831878300969016e-06  6.910524723214051e-138  0.0  0.0  0.0  0.0  
Exp2  16908.371  1  0.9461427863636869  0.007599546301694057  5.612780171326955e-10  3.3088038992320667e-14  9.093290061811751e-262  0.0  0.0  0.0  0.0  
Exp2  14975.24  1  0.9163545696921774  0.027349453390918235  1.564575218094443e-08  9.255343651830561e-13  7.23410017427844e-240  0.0  0.0  0.0  0.0  
Exp2  8923.05  1  0.14964530359749265  0.7715320979571944  0.0008337144499990869  1.198463352749074e-07  2.0857099628146337e-157  0.0  0.0  0.0  0.0  
Exp2  5215.58  1  0.001393638814669748  0.7007703039804981  0.24852351415233143  0.00039984830348328506  1.428986631541979e-90  0.0  0.0  0.0  0.0  
Exp2  13393.66  1  0.8479075101371119  0.08167440122012123  2.7949941233888816e-07  1.7764863020562302e-11  1.4794217283166589e-220  0.0  0.0  0.0  0.0  
Exp2  4788.98  1  0.0005655048547491769  0.5481335301231939  0.40349908044988425  0.0010962328988071168  1.171556150920232e-81  0.0  0.0  0.0  0.0  
Exp2  21804.791  1  0.9589025108154348  0.00043311205113126267  3.1182190124271544e-13  2.3482438122976563e-17  1.29454366315504e-310  0.0  0.0  0.0  0.0  
Exp2  18215.031  1  0.9539608370277888  0.003359903521659462  6.713230407657842e-11  4.104003369403365e-15  1.192769504492162e-275  0.0  0.0  0.0  0.0  
Exp2  5590.04  1  0.0027409405043959194  0.7969977327143815  0.1502604616256934  0.00016247304573488889  3.605067460928115e-98  0.0  0.0  0.0  0.0  
Exp2  6789.2603  1  0.015513300811197004  0.9068037587256246  0.024206708847331806  9.835763948241169e-06  4.047519240289689e-121  0.0  0.0  0.0  0.0  
Exp2  76900.97  1  0.05467652448752606  1.2044846744526793e-12  9.982343487836492e-35  3.896273569331358e-36  8.304430706699798e-308  0.0  0.0  0.0  0.0  
Exp2  3043.87  1  2.455275547671041e-06  0.05591012481340933  0.8296924912422365  0.06934404756084295  3.961081053657069e-42  0.0  0.0  0.0  0.0  
Exp2  22631.92  1  0.9583669020845768  0.0002799052562141741  9.840187742294955e-14  7.90398818217842e-18  4.219074e-318  0.0  0.0  0.0  0.0  
Exp2  4519.5903  1  0.0002931817256607593  0.43865019749710793  0.5144625984180137  0.0020384102036164493  6.937487933507216e-76  0.0  0.0  0.0  0.0  
Exp2  2509.04  1  2.411652629388369e-07  0.017830734122289013  0.6086100612347547  0.3048034468635721  3.967887226190684e-29  0.0  0.0  0.0  0.0  
Exp2  20009.91  1  0.9583090722137225  0.0011668335487700274  4.227861888507626e-12  2.8213719818102007e-16  1.1454718874049596e-293  0.0  0.0  0.0  0.0  
Exp2  15476.101  1  0.927510564154893  0.019473353959935425  6.464205212752353e-09  3.791118447066843e-13  1.0382628090402134e-245  0.0  0.0  0.0  0.0  
Exp2  16661.1  1  0.9439069217961931  0.008909485380935542  8.483440961985285e-10  4.9824917212628275e-14  4.6279424977470686e-259  0.0  0.0  0.0  0.0  
Exp2  4606.49  1  0.00036524575808061417  0.4742218622676821  0.4784412638781897  0.0016711314571947198  9.263293923072358e-78  0.0  0.0  0.0  0.0  
Exp2  5526.0503  1  0.002457255639810882  0.7832408148638206  0.16439333518716504  0.0001895469400588213  6.925409909769716e-97  0.0  0.0  0.0  0.0  
Exp2  4782.66  1  0.0005573091349647695  0.5456206014860411  0.40604834158613695  0.0011124764859009202  1.595582984888193e-81  0.0  0.0  0.0  0.0  
Exp2  8076.1704  1  0.0674592630960995  0.8634361953106378  0.0031991050536492355  6.418883743549353e-07  1.2795009407169658e-143  0.0  0.0  0.0  0.0  
Exp2  8492.5  1  0.10160051503848622  0.8250596359489408  0.001657339887507607  2.7925046941816664e-07  1.7267927428529285e-150  0.0  0.0  0.0  0.0  
Exp2  30272.8  1  0.9353305577692453  7.966147430999217e-06  7.351355781075809e-18  1.2571548228551297e-21  1.96416372361038e-309  0.0  0.0  0.0  0.0  
Exp2  3801.4802  1  3.600422046807553e-05  0.18681442752304706  0.7638001535045215  0.01038659630642398  6.341952465014033e-60  0.0  0.0  0.0  0.0  
Exp2  13531.91  1  0.8568358804203141  0.0742040237784906  2.1620685354715691e-07  1.3614093841992431e-11  2.672870998912676e-222  0.0  0.0  0.0  0.0  
Exp2  3761.98  1  3.165310379177002e-05  0.17658502167644208  0.7731749493683566  0.0113840315662561  5.077362367742156e-59  0.0  0.0  0.0  0.0  
Exp2  14953.12  1  0.9157807620883663  0.027765807426496324  1.627417178229104e-08  9.632109833934486e-13  1.3191728514147805e-239  0.0  0.0  0.0  0.0  
Exp2  1099.68  1  2.492971186170681e-13  9.070697564558702e-07  5.34105978644729e-05  0.5117645255901131  0.3219775005367054  0.0  0.0  0.0  0.0  
Exp2  5948.7  1  0.004862931015999935  0.8557186035081358  0.08889501028381076  6.876884296206395e-05  2.989085490198451e-105  0.0  0.0  0.0  0.0  
Exp2  6812.96  1  0.015985707158683315  0.9070770707631145  0.02332225081656924  9.328482686895935e-06  1.4925816916450638e-121  0.0  0.0  0.0  0.0  
Exp2  4001.35  1  6.771157591182423e-05  0.2451502933698765  0.7081249955687089  0.006574346052530239  1.8733022846722175e-64  0.0  0.0  0.0  0.0  
Exp2  6225.99  1  0.007300601108961795  0.8833109600974697  0.0582614661912517  3.572555533501406e-05  1.3491962352154448e-110  0.0  0.0  0.0  0.0  
Exp2  5605.8403  1  0.0028148828433950746  0.8002306828350022  0.14693150985748352  0.0001564079622724784  1.7414811981780915e-98  0.0  0.0  0.0  0.0  
Exp2  15775.511  1  0.9327632746607045  0.01593422112588457  3.83860549125148e-09  2.2458880666537823e-13  3.815500191643417e-249  0.0  0.0  0.0  0.0  
Exp2  7852.6  1  0.05341977930288229  0.878951635416028  0.004548113115745771  1.0119158523807768e-06  7.482315266408558e-140  0.0  0.0  0.0  0.0  
Exp2  3444.4001  1  1.0747734435113427e-05  0.10928974744603205  0.8271809612393612  0.024384101529961028  1.17145426537484e-51  0.0  0.0  0.0  0.0  
Exp2  4600.96  1  0.00036025188335613565  0.4719557348083398  0.4807372517486888  0.0016924674722681278  1.2182867555510884e-77  0.0  0.0  0.0  0.0  
Exp2  19204.9  1  0.9569801921675966  0.0018587728697457677  1.431183213779064e-11  9.139326849363296e-16  9.9664239724204e-286  0.0  0.0  0.0  0.0  
Exp2  20544.74  1  0.958781335997341  0.0008627714884313287  1.914047020922182e-12  1.3201188688122676e-16  8.01257470047401e-299  0.0  0.0  0.0  0.0  
Exp2  17794.75  1  0.9520387462009243  0.004349362435561444  1.3150442287291022e-10  7.923195570893915e-15  2.9304437453554496e-271  0.0  0.0  0.0  0.0  
Exp2  16145.23  1  0.9381073361181157  0.012472738401267879  2.0321412335286043e-09  1.1886054138960266e-13  2.502512180323443e-253  0.0  0.0  0.0  0.0  
Exp2  6178.5903  1  0.006823794589306656  0.8795046029200143  0.06266840130974316  3.9924728175843895e-05  1.0862523405668178e-109  0.0  0.0  0.0  0.0  
Exp2  14811.71  1  0.9119257167675578  0.03058794211032045  2.0947973462555932e-08  1.244342078560912e-12  6.228851652381039e-238  0.0  0.0  0.0  0.0  
Exp2  2447.4202  1  1.749038185636856e-07  0.014938258176091677  0.5566455938504653  0.3560734021068482  1.2430035557639999e-27  0.0  0.0  0.0  0.0  
Exp2  5359.3604  1  0.001827029271502474  0.7422445523520055  0.20629972080894177  0.0002831529703190798  1.631925257574609e-93  0.0  0.0  0.0  0.0  
Exp2  3165.53  1  3.90233741869705e-06  0.06912777522908724  0.838554690960628  0.049928936259590447  4.752201420930322e-45  0.0  0.0  0.0  0.0  
Exp2  5714.0703  1  0.003365721814360826  0.8206875118668149  0.1257758227542903  0.00012056006286618143  1.2203945875439997e-100  0.0  0.0  0.0  0.0  
Exp2  60810.25  1  0.2924318768327199  2.0501839166198545e-10  1.0352996612194897e-29  6.683010173158942e-32  4.561486019856309e-308  0.0  0.0  0.0  0.0  
Exp2  7061.81  1  0.021745869479383735  0.9072013569853747  0.01577171665811722  5.385311420400039e-06  4.677709664138027e-126  0.0  0.0  0.0  0.0  
Exp2  10023.5205  1  0.33333006413156047  0.5753441104430008  0.00013501824312135845  1.405686132280967e-08  2.563833148765959e-174  0.0  0.0  0.0  0.0  
Exp2  2166.1802  1  3.096743938483486e-08  0.005241367674803719  0.2817591707890257  0.6282358311440308  6.571401143040599e-21  0.0  0.0  0.0  0.0  
Exp2  1450.4401  1  3.719213247729128e-11  4.489977179362704e-05  0.0037927222133247286  0.8902166630977248  9.682210122168437e-06  0.0  0.0  0.0  0.0  
Exp2  5382.27  1  0.0019050161586134933  0.7483294158136538  0.2000937815633022  0.00026796975553844014  5.581345599021623e-94  0.0  0.0  0.0  0.0  
Exp2  23316.06  1  0.9576098553031955  0.0001968088162527424  3.871810773388501e-14  3.291892601807692e-18  0.0  0.0  0.0  0.0  0.0  
Exp2  3088.11  1  2.910840055199935e-06  0.06045925960077278  0.834088702394073  0.06147130084305346  3.4137997528556496e-43  0.0  0.0  0.0  0.0  
Exp2  18768.031  1  0.9558704996393873  0.0024072279134734766  2.812786813995238e-11  1.759261053943595e-15  2.524066474578231e-281  0.0  0.0  0.0  0.0  
Exp2  3709.84  1  2.665275402481781e-05  0.16373598843604634  0.7846850734218901  0.012859833105547204  7.985959260686269e-58  0.0  0.0  0.0  0.0  
Exp2  4509.3203  1  0.0002855206844069149  0.434458287208588  0.5187043420549848  0.00208667505878542  1.1575646170207883e-75  0.0  0.0  0.0  0.0  
Exp2  5281.15  1  0.0015797354611992757  0.720384172320738  0.22856882775874596  0.0003416898230164781  6.446796115887218e-92  0.0  0.0  0.0  0.0  
Exp2  21198.07  1  0.9590000652814039  0.0006012831590591851  7.40406658628631e-13  5.3357550066274106e-17  5.36653200884296e-305  0.0  0.0  0.0  0.0  
Exp2  2073.75  1  1.56567328325481e-08  0.003350616076353737  0.2000624413026373  0.7102446639773963  9.309154891439045e-19  0.0  0.0  0.0  0.0  
Exp2  6950.4204  1  0.018977823848919956  0.9077432871483677  0.01879115939812946  6.876582049723226e-06  4.742662303065063e-124  0.0  0.0  0.0  0.0  
Exp2  3000.4202  1  2.0729486203860385e-06  0.05170582291622811  0.8239207890298863  0.0781427520499656  4.425388855700201e-41  0.0  0.0  0.0  0.0  
Exp2  672.29004  1  2.303573081299148e-17  3.577602161064901e-10  2.857274848361269e-09  0.0542329105306789  5.041308194109813e-05  0.0  0.0  0.0  0.0  
Exp2  7632.98  1  0.04210197484337936  0.8909240978285038  0.0064238559971604384  1.5932859769671335e-06  4.265161985690387e-136  0.0  0.0  0.0  0.0  
Exp2  2966.4502  1  1.8131613566319711e-06  0.04858989890248528  0.8183177544869558  0.08585162337915132  2.9311954305243243e-40  0.0  0.0  0.0  0.0  
Exp2  30930.871  1  0.931704292475348  6.055316534096854e-06  3.51559033948713e-18  6.471112135297041e-22  2.11515453693687e-309  0.0  0.0  0.0  0.0  
Exp2  14113.351  1  0.8871870360119539  0.049539948290583585  7.40968214842138e-08  4.51650245288056e-12  1.6384500865609061e-229  0.0  0.0  0.0  0.0  
Exp2  3469.6802  1  1.174593489242995e-05  0.11373106694325451  0.8243530559969356  0.022905779609623762  2.9934049722495638e-52  0.0  0.0  0.0  0.0  
Exp2  10003.7705  1  0.3294140467108255  0.5794088599107027  0.00013965156324473077  1.4610298031631594e-08  5.050498966070166e-174  0.0  0.0  0.0  0.0  
Exp2  4412.94  1  0.00022156487325903057  0.39545926087953065  0.5581223880644217  0.002597155400305905  1.4384965799931178e-73  0.0  0.0  0.0  0.0  
Exp2  18489.16  1  0.9549858857910838  0.0028455451629988884  4.3526578640959147e-11  2.6898473279470295e-15  1.7758035499912318e-278  0.0  0.0  0.0  0.0  
Exp2  15745.49  1  0.9322770007857925  0.016256533711401407  4.0435633688543565e-09  2.366161411751588e-13  8.395913872672266e-249  0.0  0.0  0.0  0.0  
Exp2  1526.28  1  8.818445097202004e-11  8.495800997070576e-05  0.0072235793789328095  0.8951194045850734  4.1010578261425126e-07  0.0  0.0  0.0  0.0  
Exp2  3257.9602  1  5.498095976294858e-06  0.08077952294606816  0.8391514505572338  0.03915151078051029  2.9687098366335707e-47  0.0  0.0  0.0  0.0  
Exp2  3595.29  1  1.8130605786930338e-05  0.13805888298614677  0.8064135574030836  0.016876174961636244  3.534018447798073e-55  0.0  0.0  0.0  0.0  
Exp2  22224.281  1  0.9586854495449775  0.00034657243699166964  1.7310282153966275e-13  1.3461018828445975e-17  1.95395188e-314  0.0  0.0  0.0  0.0  
Exp2  4208.33  1  0.0001254239913301827  0.31646548437282707  0.6375403085313283  0.0041208620628286835  4.507638162549083e-69  0.0  0.0  0.0  0.0  
Exp2  4004.51  1  6.837193612779528e-05  0.24615918213850804  0.7071400206460302  0.006527427183735483  1.5905993789015916e-64  0.0  0.0  0.0  0.0  
Exp2  13636.98  1  0.8631415263283234  0.06898101954964621  1.7796964413254393e-07  1.1131809251039812e-11  1.2871687429073934e-223  0.0  0.0  0.0  0.0  
Exp2  4425.58  1  0.00022917804664166074  0.4005288297189927  0.5530036759017541  0.002523860490174405  7.628542484264927e-74  0.0  0.0  0.0  0.0  
Exp2  3945.26  1  5.6910541144904646e-05  0.2276806732120335  0.7250874776657013  0.007467874752558726  3.441833827678019e-63  0.0  0.0  0.0  0.0  
Exp2  17285.99  1  0.9490133942899261  0.005977834417959065  3.007885052351729e-10  1.786950358022705e-14  7.508177924454529e-266  0.0  0.0  0.0  0.0  
Exp2  1180.26  1  1.0999834490254947e-12  3.0793021825655944e-06  0.00020949012101116322  0.748908241079305  0.07796222064142094  0.0  0.0  0.0  0.0  
Exp2  8333.71  1  0.08725015533510588  0.8412028316561024  0.002131003781274301  3.8279725510160717e-07  6.85140622988636e-148  0.0  0.0  0.0  0.0  
Exp2  16480.98  1  0.9420713103618357  0.010012846247917305  1.1487956851026656e-09  6.733519681152547e-14  4.5045659150174e-257  0.0  0.0  0.0  0.0  
Exp2  6437.71  1  0.009788481083270333  0.8964394177030566  0.041963874522118305  2.184884366240063e-05  1.3271076168620092e-114  0.0  0.0  0.0  0.0  
Exp2  5581.35  1  0.002700953557584525  0.795192676288282  0.15211773476904186  0.00016590802435120078  5.380485521364083e-98  0.0  0.0  0.0  0.0  
Exp2  7910.27  1  0.056783817498244536  0.8752758921066759  0.004153690798383827  8.992371933302819e-07  7.887163176366667e-141  0.0  0.0  0.0  0.0  
Exp2  5149.22  1  0.0012235227162436062  0.6797534262126189  0.26988731706156505  0.0004685861550899477  3.3381606030624216e-89  0.0  0.0  0.0  0.0  
Exp2  31058.852  1  0.9309627152408433  5.743551568081229e-06  3.0495121388451224e-18  5.694680444540826e-22  2.14619994940537e-309  0.0  0.0  0.0  0.0  
Exp2  12330.32  1  0.7493429830520952  0.16831713831048822  2.047034730582731e-06  1.4316524329003618e-10  9.054374162897995e-207  0.0  0.0  0.0  0.0  
Exp2  11958.23  1  0.6996318159625862  0.21403977017951517  4.112235340555104e-06  3.0071483495311775e-10  8.84610845004622e-202  0.0  0.0  0.0  0.0  
Exp2  55578.082  1  0.44207758749371584  1.1222650279839893e-09  5.958669366313384e-28  2.0846134613764904e-30  3.218582551949971e-308  0.0  0.0  0.0  0.0  
Exp2  5122.3604  1  0.00115956923352251  0.6709223279043505  0.278860079120371  0.0004995885326444801  1.2003950936489819e-88  0.0  0.0  0.0  0.0  
Exp2  3140.25  1  3.54838352857241e-06  0.06619375714034544  0.8375213473101462  0.053414579993163014  1.9144882556903463e-44  0.0  0.0  0.0  0.0  
Exp2  8738.19  1  0.12732288943056536  0.7962811186573622  0.0011210957011463828  1.7209339072676276e-07  1.850124011924313e-154  0.0  0.0  0.0  0.0  
Exp2  4661.79  1  0.0004184250790879063  0.4968333284002364  0.45552488661568663  0.0014716669553867666  6.027417441682325e-79  0.0  0.0  0.0  0.0  
Exp2  1754.5901  1  9.56326154470839e-10  0.0004796220207690809  0.0377489033103969  0.8743026342958018  1.1177941076681673e-11  0.0  0.0  0.0  0.0  
Exp2  3723.27  1  2.786538979261466e-05  0.16697468504983976  0.7818157091935998  0.012461129381223604  3.923344362112574e-58  0.0  0.0  0.0  0.0  
Exp2  7288.54  1  0.028474327018411662  0.9033500363065178  0.011040786786877529  3.29798812481821e-06  4.325787630480411e-130  0.0  0.0  0.0  0.0  
Exp2  6218.0903  1  0.007219234594688  0.8827002089483634  0.05897489066261271  3.639259626068458e-05  1.9091942547426407e-110  0.0  0.0  0.0  0.0  
Exp2  20185.291  1  0.9584960720954832  0.00105617814405454  3.2554005298297646e-12  2.1953573962489165e-16  2.2817341280806743e-295  0.0  0.0  0.0  0.0  
Exp2  1900.7401  1  3.731554949762504e-09  0.0012565818820228934  0.08884143867757346  0.8230932921326913  7.660062248372732e-15  0.0  0.0  0.0  0.0  
Exp2  4380.5503  1  0.00020303809826849057  0.38254428139778196  0.5711536997094331  0.0027946594116367157  7.330648356497398e-73  0.0  0.0  0.0  0.0  
Exp2  2437.1501  1  1.6550250998290377e-07  0.014481953661866212  0.5474693963121142  0.3651173951603446  2.204227040587257e-27  0.0  0.0  0.0  0.0  
Exp2  12297.931  1  0.7453607233374346  0.17193923753186136  2.1753699639098984e-06  1.526944765866632e-10  2.4417746037675465e-206  0.0  0.0  0.0  0.0  
Exp2  22195.05  1  0.9587042996032521  0.0003519618273308734  1.803057792987343e-13  1.3989238532219267e-17  3.593813888e-314  0.0  0.0  0.0  0.0  
Exp2  17849.26  1  0.9523146003240855  0.004205213317784854  1.2045675667422052e-10  7.270219405383334e-15  7.829228716465709e-272  0.0  0.0  0.0  0.0  
Exp2  8099.87  1  0.06911104961101351  0.8615890807727746  0.0030818958244755866  6.118841578062867e-07  5.141041104306688e-144  0.0  0.0  0.0  0.0  
Exp2  15457.931  1  0.9271611598299067  0.019713032501743066  6.673070318577096e-09  3.9144333069711443e-13  1.6831074641692231e-245  0.0  0.0  0.0  0.0  
Exp2  8276.04  1  0.08245604872951139  0.8465998725029399  0.0023342770817407947  4.295079773264633e-07  6.110404271934125e-147  0.0  0.0  0.0  0.0  
Exp2  2765.0  1  7.913730652711391e-07  0.03277738656999485  0.7610634009631401  0.1511813842576989  2.2920328094535736e-35  0.0  0.0  0.0  0.0  
Exp2  3351.1802  1  7.713415615194282e-06  0.0941375235356804  0.8352002894040735  0.030812212253567988  1.833685170739841e-49  0.0  0.0  0.0  0.0  
Exp2  11721.23  1  0.6633847079957771  0.2480018200939972  6.400234895921526e-06  4.831540533040444e-10  1.4850153941444396e-198  0.0  0.0  0.0  0.0  
Exp2  6550.68  1  0.01138763688828284  0.9011637708882718  0.03518168449969005  1.6862625517190574e-05  1.0246002062314185e-116  0.0  0.0  0.0  0.0  
Exp2  3793.58  1  3.509217990958009e-05  0.18473421609956236  0.7657196991352371  0.010578388472281536  9.609166560662963e-60  0.0  0.0  0.0  0.0  
Exp2  8726.34  1  0.12598021722374753  0.7977767490789833  0.0011425093150232654  1.7614257327577704e-07  2.8662317573403523e-154  0.0  0.0  0.0  0.0  
Exp2  1365.12  1  1.342037137960316e-11  2.0996503842005373e-05  0.001717680229719399  0.8774512092536945  0.00025933148033619304  0.0  0.0  0.0  0.0  
Exp2  11541.9  1  0.6336314380120327  0.276223609899742  8.930056115858687e-06  6.918438652319445e-10  4.330312202164715e-196  0.0  0.0  0.0  0.0  
Exp2  21042.441  1  0.9589803311632688  0.0006547997360475992  9.267305894318298e-13  6.606772787311564e-17  1.5431838470620806e-303  0.0  0.0  0.0  0.0  
Exp2  4983.3203  1  0.0008698496586080157  0.6224258100386786  0.32810721368362  0.0006949177203331621  9.415646830113982e-86  0.0  0.0  0.0  0.0  
Exp2  5330.1304  1  0.0017312474275448131  0.734271581985819  0.21442609272723903  0.0003037671795727056  6.431697035663759e-93  0.0  0.0  0.0  0.0  
Exp2  9085.79  1  0.17146294456834663  0.7475561644098876  0.0006412157753595935  8.72575474622928e-08  5.637113762100733e-160  0.0  0.0  0.0  0.0  
Exp2  23248.121  1  0.9576970198314668  0.00020374328579014905  4.244013945041609e-14  3.587563834579019e-18  2.5e-323  0.0  0.0  0.0  0.0  
Exp2  6241.79  1  0.007465617901842598  0.8845043752560039  0.05685959743808567  3.442922283288673e-05  6.742921220932432e-111  0.0  0.0  0.0  0.0  
Exp2  26356.771  1  0.951177943860696  4.4871396021685515e-05  7.568084814926857e-16  8.541634748685808e-20  1.314486195459353e-309  0.0  0.0  0.0  0.0  
Exp2  981.18005  1  1.9939831270768914e-14  1.076216229000705e-07  4.655450073435701e-06  0.23115862778667615  0.6217663999220334  0.0  0.0  0.0  0.0  
Exp2  13818.681  1  0.873143933730209  0.06079554742294353  1.272469241776105e-07  7.874498274756202e-12  7.015472730005595e-226  0.0  0.0  0.0  0.0  
Exp2  5789.12  1  0.003796541877581136  0.8332162358854923  0.1127118981086639  0.00010068921395381906  4.0064052399673336e-102  0.0  0.0  0.0  0.0  
Exp2  7979.79  1  0.0610722482570916  0.8705452659414648  0.003723305911563431  7.804276945837954e-07  5.29784272413764e-142  0.0  0.0  0.0  0.0  
Exp2  3468.1  1  1.1681083931438333e-05  0.11344918088384691  0.8245376997463283  0.0229952376521985  3.2596241227492823e-52  0.0  0.0  0.0  0.0  
Exp2  19569.09  1  0.9576844582004463  0.001503143401720407  8.210221993108578e-12  5.343699559455096e-16  2.394109363243006e-289  0.0  0.0  0.0  0.0  
Exp2  10502.261  1  0.43131174765329583  0.47504729262898415  5.878929351203371e-05  5.4864916012694996e-09  2.3041223698161078e-181  0.0  0.0  0.0  0.0  
Exp2  14676.62  1  0.9079227044251101  0.033561384817709275  2.6689879980772796e-08  1.5916923976692943e-12  2.529987771088736e-236  0.0  0.0  0.0  0.0  
Exp2  7853.39  1  0.05346494530644764  0.8789025353033569  0.004542435553346846  1.0102688934761145e-06  7.2536089790707e-140  0.0  0.0  0.0  0.0  
Exp2  19638.611  1  0.9577986198441844  0.0014439035781694451  7.389660885224067e-12  4.827952220560016e-16  4.937907184246166e-290  0.0  0.0  0.0  0.0  
Exp2  4209.12  1  0.00012570978241838873  0.31675646542453684  0.6372494230044932  0.004113536714893264  4.3296753462214715e-69  0.0  0.0  0.0  0.0  
Exp2  21433.49  1  0.958994225532555  0.0005289825713086817  5.283275267759043e-13  3.871605583986389e-17  3.4431361940584174e-307  0.0  0.0  0.0  0.0  
Exp2  36739.742  1  0.8837100968448723  6.308377320470591e-07  7.965708580640308e-21  2.8850860389437596e-24  4.24530101441922e-309  0.0  0.0  0.0  0.0  
Exp2  30323.361  1  0.9350628433724736  7.79889340916482e-06  6.943668892013058e-18  1.1941310047879437e-21  1.97526551340412e-309  0.0  0.0  0.0  0.0  
Exp2  6944.89  1  0.01884874229879151  0.9077456590148761  0.018955236225586997  6.960967246250503e-06  5.97068902659461e-124  0.0  0.0  0.0  0.0  
Exp2  4792.14  1  0.000569639575570962  0.5493881815862475  0.4022262647189405  0.0010881972519677988  1.003942195964525e-81  0.0  0.0  0.0  0.0  
Exp2  2027.93  1  1.0922172995902868e-08  0.002630714212543811  0.16488791510888773  0.745793767538381  1.0497483587340551e-17  0.0  0.0  0.0  0.0  
Exp2  6290.77  1  0.007997266039935556  0.8879737192826815  0.052716717727094624  3.071017798330696e-05  7.89426747078813e-112  0.0  0.0  0.0  0.0  
Exp2  3676.6602  1  2.386336683263162e-05  0.15594177831296885  0.7914883862995284  0.013904899531776378  4.6384114400489284e-57  0.0  0.0  0.0  0.0  
Exp2  4537.7603  1  0.0003071594751001506  0.44607493828998573  0.5069477591965389  0.001955679311650494  2.8076046699845707e-76  0.0  0.0  0.0  0.0  
Exp2  3042.29  1  2.440290338634332e-06  0.05575265806810361  0.8295085080680834  0.06964484880998781  4.32425394405121e-42  0.0  0.0  0.0  0.0  
Exp2  4531.44  1  0.00030223545226723704  0.44349135029593656  0.5095629544926531  0.001984076408707417  3.8451508669821e-76  0.0  0.0  0.0  0.0  
Exp2  1347.74  1  1.0828588709281798e-11  1.787313094175804e-05  0.0014474070212116444  0.8736416064191351  0.00048640431224467766  0.0  0.0  0.0  0.0  
Exp2  13859.761  1  0.8752560343245259  0.059084024715833385  1.179780999652089e-07  7.2843487176516e-12  2.172382230312066e-226  0.0  0.0  0.0  0.0  
Exp2  5225.85  1  0.0014215713535475367  0.7039190641234917  0.2453213206637193  0.0003901344930295002  8.786629245462767e-91  0.0  0.0  0.0  0.0  
Exp2  2063.48  1  1.4460833013486443e-08  0.003177432110141158  0.19183798346203063  0.7185430713675559  1.6055746801124912e-18  0.0  0.0  0.0  0.0  
Exp2  14411.971  1  0.8990614733077293  0.040281434387641014  4.302960392530238e-08  2.5897394459706396e-12  3.8232424023057593e-233  0.0  0.0  0.0  0.0  
Exp2  16327.721  1  0.940355414634292  0.01106530997778392  1.489176525356058e-09  8.717854855725889e-14  2.273557342564197e-255  0.0  0.0  0.0  0.0  
Exp2  12632.891  1  0.7835032844532613  0.13758012594850483  1.159763134326863e-06  7.857528910005799e-11  9.200949901408566e-211  0.0  0.0  0.0  0.0  
Exp2  24659.852  1  0.9553692488578597  0.00010070420572674742  6.532101397935875e-15  6.259604403126203e-19  1.136935183611023e-309  0.0  0.0  0.0  0.0  
Exp2  3856.78  1  4.302575983149685e-05  0.20185856516011041  0.7497480818233829  0.009142887372362851  3.483507284714407e-61  0.0  0.0  0.0  0.0  
Exp2  5160.2803  1  0.0012506617300924025  0.6833363039224373  0.26624634635310995  0.00045637446945653653  1.972197181096987e-89  0.0  0.0  0.0  0.0  
Exp2  4395.56  1  0.0002114503800166948  0.38851442887873927  0.5651314367178241  0.002701369412262107  3.444992103137798e-73  0.0  0.0  0.0  0.0  
Exp2  6706.31  1  0.013953438351710838  0.9054569317283012  0.02757210834370221  1.1848475499815511e-05  1.3469373206246433e-119  0.0  0.0  0.0  0.0  
Exp2  6567.27  1  0.011640260661094585  0.9017385705470845  0.034280926520448965  1.623652289291087e-05  5.0334566474066776e-117  0.0  0.0  0.0  0.0  
Exp2  3721.6902  1  2.7720124922525424e-05  0.16659114939743838  0.7821567084833502  0.012507338009395137  4.265325634308868e-58  0.0  0.0  0.0  0.0  
Exp2  3423.07  1  9.96800056259979e-06  0.10565517306640865  0.8293547399918524  0.025713004892724527  3.711596349905404e-51  0.0  0.0  0.0  0.0  
Exp2  2838.47  1  1.0792438192485076e-06  0.03806093860271274  0.7872588744527157  0.12288028637767615  3.729848993404885e-37  0.0  0.0  0.0  0.0  
Exp2  22343.57  1  0.9586029073427405  0.00032547172338935024  1.4662613476129606e-13  1.1509331306468882e-17  1.634676816e-315  0.0  0.0  0.0  0.0  
Exp2  5300.9  1  0.001639502428345065  0.7260631204717463  0.22278710842431437  0.00032586635416373665  2.5425616605663594e-92  0.0  0.0  0.0  0.0  
Exp2  40771.11  1  0.8281915228712947  1.494914066529e-07  1.6803183562054016e-22  9.887930951962172e-26  6.97912892686007e-309  0.0  0.0  0.0  0.0  
Exp2  8270.51  1  0.08200774605749275  0.8471044512862463  0.00235474555077857  4.3428300303593133e-07  7.53985976877986e-147  0.0  0.0  0.0  0.0  
Exp2  3700.36  1  2.5826307303777632e-05  0.16147874434128082  0.7866707852099307  0.01314955257053231  1.3196050844253114e-57  0.0  0.0  0.0  0.0  
Exp2  7354.1104  1  0.030727016942281162  0.9015837827110289  0.009958957125197234  2.8669353314387046e-06  3.0302421570925045e-131  0.0  0.0  0.0  0.0  
Exp2  2348.6702  1  1.0051497891528772e-07  0.010861732772929386  0.46351268984325505  0.44788665239504294  3.0109469777272694e-25  0.0  0.0  0.0  0.0  
Exp2  7189.79  1  0.025350808110784207  0.9054650614326604  0.012895951778828508  4.0784326278079674e-06  2.4264388413510074e-128  0.0  0.0  0.0  0.0  
Exp2  25304.49  1  0.9539551132778897  7.37264908482532e-05  2.8472568271482235e-15  2.899151749174738e-19  1.198247543270414e-309  0.0  0.0  0.0  0.0  
Exp2  1374.6001  1  1.507086548020668e-11  2.2902651503293163e-05  0.0018829887266298174  0.8793246878554016  0.00018287921222285623  0.0  0.0  0.0  0.0  
Exp2  17917.201  1  0.9526468667488756  0.00403255367689696  1.0799862890302481e-10  6.532873208063823e-15  1.5158886635574548e-272  0.0  0.0  0.0  0.0  
Exp2  6316.0503  1  0.008283988067791648  0.8896326505806169  0.05069340059325241  2.8954996106817423e-05  2.616711859888353e-112  0.0  0.0  0.0  0.0  
Exp2  6940.1504  1  0.01873868016394331  0.907745800079288  0.01909704223246929  7.034170986435545e-06  7.274317640055922e-124  0.0  0.0  0.0  0.0  
Exp2  3626.8901  1  2.0184329905063654e-05  0.14479875814165633  0.800917848214743  0.015647811556510037  6.547196071897395e-56  0.0  0.0  0.0  0.0  
Exp2  4757.3804  1  0.0005255007421626019  0.5355253503087756  0.4162888644525529  0.0011797909708014993  5.496144219323256e-81  0.0  0.0  0.0  0.0  
Exp2  21164.1  1  0.9589973945874617  0.0006125536968391962  7.775114678149738e-13  5.589862486337769e-17  1.1154548505242123e-304  0.0  0.0  0.0  0.0  
Exp2  5565.5503  1  0.0026294273425801536  0.791859452231789  0.15554493997027483  0.00017234346803353246  1.1153507388855177e-97  0.0  0.0  0.0  0.0  
Exp2  23640.75  1  0.957157818960432  0.0001669599383516318  2.503015512911769e-14  2.1885220225960667e-18  1.054129771666547e-309  0.0  0.0  0.0  0.0  
Exp2  1827.27  1  1.9132485374935343e-09  0.000785674032578816  0.05889906857669789  0.8534292654936746  3.117297983640773e-13  0.0  0.0  0.0  0.0  
Exp2  16258.2  1  0.9395264331046246  0.011580655644620392  1.6760064617002015e-09  9.80755890660008e-14  1.3574777954144442e-254  0.0  0.0  0.0  0.0  
Exp2  21000.57  1  0.9589717027548897  0.0006700466580165414  9.84603742756499e-13  6.999243580166492e-17  3.820583616984381e-303  0.0  0.0  0.0  0.0  
Exp2  25182.041  1  0.9542404461152763  7.81893742286719e-05  3.3299712093192526e-15  3.351314791711261e-19  1.186044868276653e-309  0.0  0.0  0.0  0.0  
Exp2  3789.6301  1  3.464418395904727e-05  0.18370053187683236  0.7666711701636435  0.010675693283336665  1.1829339378164692e-59  0.0  0.0  0.0  0.0  
Exp2  5605.8403  1  0.0028148828433950746  0.8002306828350022  0.14693150985748352  0.0001564079622724784  1.7414811981780915e-98  0.0  0.0  0.0  0.0  
Exp2  1698.5  1  5.48028363456705e-10  0.0003215193681274382  0.026087817764541093  0.8850625329696015  1.655097876927632e-10  0.0  0.0  0.0  0.0  
Exp2  2742.09  1  7.167971687752503e-07  0.031230278773754935  0.751456157145757  0.16126151810408137  8.289526293692011e-35  0.0  0.0  0.0  0.0  
Exp2  6186.49  1  0.006901397130437193  0.8801629984820702  0.06191244050442819  3.91910719888561e-05  7.668830142902503e-110  0.0  0.0  0.0  0.0  
Exp2  16415.41  1  0.9413553152516495  0.010449618590459188  1.283483552027065e-09  7.518591694338308e-14  2.4047285146684564e-256  0.0  0.0  0.0  0.0  
Exp2  29888.07  1  0.937310596381247  9.370234390440457e-06  1.1373348445643353e-17  1.86381967585379e-21  1.882267515816937e-309  0.0  0.0  0.0  0.0  
Exp2  11946.38  1  0.6979040916106606  0.21564741153822722  4.204410388378049e-06  3.079247250679449e-10  1.2798140240137122e-201  0.0  0.0  0.0  0.0  
Exp2  6439.29  1  0.009809436491542011  0.8965156033522519  0.04186080095787762  2.1769519975027677e-05  1.2395340404299038e-114  0.0  0.0  0.0  0.0  
Exp2  3931.83  1  5.456899113654867e-05  0.22362372527346824  0.7289983100328591  0.007699910540792016  6.922431768580484e-63  0.0  0.0  0.0  0.0  
Exp2  18835.97  1  0.9560640606335596  0.00231171707013872  2.5305703783833106e-11  1.5876281895777453e-15  5.161874989299612e-282  0.0  0.0  0.0  0.0  
Exp2  3728.01  1  2.8305575661912887e-05  0.1681297339828604  0.7807868735501745  0.012323551960517326  3.0532309168894045e-58  0.0  0.0  0.0  0.0  
Exp2  4194.9  1  0.00012065382522484428  0.31153974497182557  0.6424618522322427  0.00424737756277534  8.941870472481519e-69  0.0  0.0  0.0  0.0  
Exp2  2540.6401  1  2.825628218970641e-07  0.019416249470668504  0.6330329539075099  0.2806411710521801  6.757727731503607e-30  0.0  0.0  0.0  0.0  
Exp2  3957.9001  1  5.9197751066987855e-05  0.23154391246493347  0.721352728497373  0.007256101528669172  1.7841503904818365e-63  0.0  0.0  0.0  0.0  
Exp2  3434.9202  1  1.0394392299405179e-05  0.10766186042434199  0.8281712414572169  0.024965152739080704  1.9552820478241778e-51  0.0  0.0  0.0  0.0  
Exp2  6371.35  1  0.008941495161795848  0.8929611935249718  0.04652658290725987  2.546793050520852e-05  2.3555141624695372e-113  0.0  0.0  0.0  0.0  
Exp2  2633.07  1  4.3973593361277355e-07  0.02445825853152072  0.695276925431685  0.2186039734041282  3.77807850869428e-32  0.0  0.0  0.0  0.0  
Exp2  3334.59  1  7.266056956268256e-06  0.09163405213428925  0.8362131991103541  0.03214081334131522  4.523319331637403e-49  0.0  0.0  0.0  0.0  
Exp2  3002.79  1  2.0922869788334824e-06  0.051928609991384725  0.8242748280401985  0.07763339044693558  3.8791833295386217e-41  0.0  0.0  0.0  0.0  
Exp2  16744.84  1  0.944699107880105  0.008440937563869938  7.372883311333593e-10  4.3351774781850654e-14  5.5684954420351645e-260  0.0  0.0  0.0  0.0  
Exp2  36279.17  1  0.8887481354244134  7.479630298841661e-07  1.2594773334467436e-20  4.317887716199471e-24  4.010664997519835e-309  0.0  0.0  0.0  0.0  
Exp2  26384.42  1  0.9510970558663963  4.429864555545809e-05  7.312749848270486e-16  8.276303560367983e-20  1.31782625429253e-309  0.0  0.0  0.0  0.0  
Exp2  8009.81  1  0.06300539453194953  0.8684002182531659  0.003551481256824019  7.342506942617245e-07  1.6571376044641066e-142  0.0  0.0  0.0  0.0  
Exp2  2982.25  1  1.930016999330325e-06  0.0500210820579546  0.8210480279492441  0.08216998200993847  1.2161002804268833e-40  0.0  0.0  0.0  0.0  
Exp2  4517.22  1  0.00029139761877355154  0.4376819521621287  0.5154424229606474  0.0020494565600962206  7.807686956395587e-76  0.0  0.0  0.0  0.0  
Exp2  1748.27  1  8.990121286312678e-10  0.0004588646180142241  0.03625108147193025  0.8757330408344122  1.5191265698496956e-11  0.0  0.0  0.0  0.0  
Exp2  4353.69  1  0.0001887067185254363  0.3719322271256727  0.5818506279006431  0.0029695304382214016  2.8369713345408916e-72  0.0  0.0  0.0  0.0  
Exp2  4291.2803  1  0.000158751759480301  0.3476729379433603  0.6062597054577836  0.003418530245868107  6.65306855815465e-71  0.0  0.0  0.0  0.0  
Exp2  5612.95  1  0.0028486657078356232  0.8016642014640646  0.14545435205985974  0.00015375421302498942  1.2556985281413179e-98  0.0  0.0  0.0  0.0  
Exp2  17246.49  1  0.9487406717642505  0.0061288147942128  3.209399367647193e-10  1.904913976358935e-14  1.994192842552863e-265  0.0  0.0  0.0  0.0  
Exp2  5981.8804  1  0.005112874557684572  0.8597425792888913  0.08456242023451005  6.35501974736197e-05  6.7616285546653655e-106  0.0  0.0  0.0  0.0  
Exp2  4796.0903  1  0.0005748403795327112  0.5509540532945799  0.4006377008282223  0.001078237171855044  8.278485640230449e-82  0.0  0.0  0.0  0.0  
Exp2  9288.03  1  0.2013930446025714  0.7149950805872278  0.00046143516609103627  5.887345687417736e-08  3.9209729999427474e-163  0.0  0.0  0.0  0.0  
Exp2  67251.125  1  0.15717005980744075  2.5443747825450502e-11  8.621925948861111e-32  1.1619556161591983e-33  6.183099434765303e-308  0.0  0.0  0.0  0.0  
Exp2  6354.7603  1  0.008739765428041158  0.8920048796436254  0.04774045733014945  2.6465965426438864e-05  4.845393828397298e-113  0.0  0.0  0.0  0.0  
Exp2  2142.48  1  2.6146747415339004e-08  0.004697534280963202  0.25963757932290715  0.6503703176870649  2.358705601867501e-20  0.0  0.0  0.0  0.0  
Exp2  7009.6704  1  0.020409708677396717  0.9075707647061095  0.017119425502100143  6.0363137928971e-06  4.045117790793187e-125  0.0  0.0  0.0  0.0  
Exp2  8159.12  1  0.07338698957944968  0.8567964043780176  0.0028071422957709293  5.430095128621132e-07  5.291020459069114e-145  0.0  0.0  0.0  0.0  
Exp2  25051.691  1  0.9545355804849864  8.325707770632776e-05  3.93634267717298e-15  3.9129417019075305e-19  1.173344832256826e-309  0.0  0.0  0.0  0.0  
Exp2  24974.271  1  0.9547066528227587  8.64308135351713e-05  4.3487306161104226e-15  4.291442984259025e-19  1.165942655146543e-309  0.0  0.0  0.0  0.0  
Exp2  1410.9401  1  2.335715111536433e-11  3.177041348272564e-05  0.002653463271420842  0.8853777715155553  4.6129135584726685e-05  0.0  0.0  0.0  0.0  
Exp2  36047.7  1  0.8911887432806845  8.152096032942412e-07  1.587835384814814e-20  5.295718389767662e-24  3.897874476275913e-309  0.0  0.0  0.0  0.0  
Exp2  9733.59  1  0.2775676424772844  0.6336619628653467  0.00022063596902001297  2.475198707868359e-08  5.804982831020455e-170  0.0  0.0  0.0  0.0  
Exp2  26152.951  1  0.951761648431429  4.9344053853005186e-05  9.754451678699225e-16  1.0788110989947653e-19  1.29032790045424e-309  0.0  0.0  0.0  0.0  
Exp2  6428.23  1  0.009663430324903195  0.895975570276802  0.04258812236689761  2.233156401333655e-05  2.000010443266412e-114  0.0  0.0  0.0  0.0  
Exp2  23830.352  1  0.956867115869843  0.00015178680997110044  1.943751603766097e-14  1.7280236294129436e-18  1.06827790125634e-309  0.0  0.0  0.0  0.0  
Exp2  2545.3801  1  2.8925993497676585e-07  0.019660104270133524  0.6365605215413447  0.277145562045875  5.180787684044007e-30  0.0  0.0  0.0  0.0  
Exp2  4615.97  1  0.000373937473370761  0.4781038171379965  0.4745078364854689  0.0016351758841077067  5.794314695871566e-78  0.0  0.0  0.0  0.0  
Exp2  5847.58  1  0.00416233420216686  0.8420891725444632  0.10338765020164487  8.753681883144621e-05  2.8363946758435734e-103  0.0  0.0  0.0  0.0  
Exp2  2284.6802  1  6.815747746161995e-08  0.00860187718769316  0.3992912684540073  0.5113595417931617  1.0275323936798116e-23  0.0  0.0  0.0  0.0  
Exp2  34024.51  1  0.910098909829001  1.757567193596404e-06  1.25689481740936e-19  3.3014941764799497e-23  3.044143846369266e-309  0.0  0.0  0.0  0.0  
Exp2  17748.93  1  0.951800139451488  0.004474637547883244  1.4159342265935383e-10  8.518869210077111e-15  8.909654285155623e-271  0.0  0.0  0.0  0.0  
Exp2  6936.99  1  0.018665620432289486  0.9077449208859795  0.01919215836359189  7.08341350914859e-06  8.298169871921072e-124  0.0  0.0  0.0  0.0  
Exp2  5830.2  1  0.004050706148538541  0.8395298657358793  0.10608453005687989  9.125360282548186e-05  6.224845327193507e-103  0.0  0.0  0.0  0.0  
Exp2  15185.381  1  0.9214427758604739  0.023702975603722493  1.0778106462211503e-08  6.348191195849944e-13  2.470528986334554e-242  0.0  0.0  0.0  0.0  
Exp2  3446.77  1  1.083777525863047e-05  0.10969971488244101  0.8269274899939969  0.024241229652241292  1.030749099047166e-51  0.0  0.0  0.0  0.0  
Exp2  3468.1  1  1.1681083931438333e-05  0.11344918088384691  0.8245376997463283  0.0229952376521985  3.2596241227492823e-52  0.0  0.0  0.0  0.0  
Exp2  18945.781  1  0.9563599771217746  0.002165747439697099  2.1341156391441885e-11  1.3457426395762876e-15  4.0007116758641515e-283  0.0  0.0  0.0  0.0  
Exp2  5483.39  1  0.002281587235096242  0.7734675765826311  0.17440739983717485  0.00021006063999765216  5.005896226507815e-96  0.0  0.0  0.0  0.0  
Exp2  3864.6802  1  4.412549971897577e-05  0.20407628168272934  0.7476542216783499  0.008978489766276899  2.3038525664188875e-61  0.0  0.0  0.0  0.0  
Exp2  4977.79  1  0.0008596688350741027  0.6204078562366541  0.33015568927636507  0.0007040517104516548  1.2289466051023508e-85  0.0  0.0  0.0  0.0  
Exp2  1548.4  1  1.1264198876570235e-10  0.0001016952658303389  0.008633501879192717  0.8955162380185484  1.5728896775218925e-07  0.0  0.0  0.0  0.0  
Exp2  3332.22  1  7.204153542527679e-06  0.09128087122686791  0.8363473233342803  0.032335770586210046  5.146756263491767e-49  0.0  0.0  0.0  0.0  
Exp2  30039.75  1  0.9365420007792811  8.787736848924654e-06  9.57128521003341e-18  1.5950167371303206e-21  1.914013389964455e-309  0.0  0.0  0.0  0.0  
Exp2  4863.24  1  0.000669404734107499  0.5772598716349945  0.37394728256875265  0.0009217381571401716  3.142023113050154e-83  0.0  0.0  0.0  0.0  
Exp2  3809.3801  1  3.693823066683032e-05  0.18891220636635794  0.7618581406833767  0.010198455465486323  4.1863828204043866e-60  0.0  0.0  0.0  0.0  
Exp2  12484.37  1  0.767410845309204  0.15198236519676125  1.532812175823912e-06  1.0543074239673696e-10  8.254499322955345e-209  0.0  0.0  0.0  0.0  
Exp2  21487.21  1  0.9589870741131973  0.0005138166389916208  4.893362329168633e-13  3.5998148400966785e-17  1.0937136997327612e-307  0.0  0.0  0.0  0.0  
Exp2  2552.49  1  2.995557699732331e-07  0.02002881676178095  0.6417841595540851  0.27196605489039294  3.477465369320864e-30  0.0  0.0  0.0  0.0  
Exp2  4563.04  1  0.0003275453750326785  0.456422463490969  0.4964711075306906  0.0018459493229096998  7.989285015757086e-77  0.0  0.0  0.0  0.0  
Exp2  6456.6704  1  0.010042593257079197  0.8973344433615082  0.040742634209978056  2.0915963593417513e-05  5.850657547708312e-115  0.0  0.0  0.0  0.0  
Exp2  30880.31  1  0.9319938258381861  6.183305705634757e-06  3.719101262240711e-18  6.806925270691191e-22  2.10304921798295e-309  0.0  0.0  0.0  0.0  
Exp2  16676.9  1  0.9440592508048583  0.008819021982861424  8.261546451544601e-10  4.8531649865372766e-14  3.101997497644183e-259  0.0  0.0  0.0  0.0  
Exp2  3567.6401  1  1.6495380009722895e-05  0.1323704856883647  0.810903938132236  0.018037089694800907  1.550218540769926e-54  0.0  0.0  0.0  0.0  
Exp2  38951.742  1  0.8559230422035129  2.833338280494661e-07  9.28643961661888e-22  4.386172038471249e-25  5.581020302804086e-309  0.0  0.0  0.0  0.0  
Exp2  3543.1501  1  1.5163243599762952e-05  0.12749217573887184  0.8146294146879292  0.01913809257312021  5.757666390045581e-54  0.0  0.0  0.0  0.0  
Exp2  13017.62  1  0.8195733565255938  0.10588097356320193  5.637723565476603e-07  3.688183217860625e-11  9.28381458950433e-216  0.0  0.0  0.0  0.0  
Exp2  1286.91  1  4.996380762950728e-12  9.96502546902159e-06  0.0007704565927517586  0.8546580110212466  0.0038675122736127054  0.0  0.0  0.0  0.0  
Exp2  24186.64  1  0.9562684991645851  0.000127098902220809  1.2130352418252398e-14  1.1132322645090703e-18  1.0964001999122e-309  0.0  0.0  0.0  0.0  
Exp2  1345.37  1  1.051428836676263e-11  1.7481796956644857e-05  0.001413615208434313  0.8730807483308956  0.0005293257941774539  0.0  0.0  0.0  0.0  
Exp2  30702.56  1  0.932997345793547  6.656592893125831e-06  4.5353161522699455e-18  8.136897504477921e-22  2.061159960991737e-309  0.0  0.0  0.0  0.0  
Exp2  2388.1702  1  1.2623475148238033e-07  0.012408290707885548  0.5019551352370974  0.40997287204465055  3.367482776009252e-26  0.0  0.0  0.0  0.0  
Exp2  12673.181  1  0.7876519431977328  0.13389134626824284  1.0752796278281877e-06  7.256481768536701e-11  2.7315249830332564e-211  0.0  0.0  0.0  0.0  
Exp2  19043.74  1  0.9566069617540534  0.002043789353622158  1.834158065003688e-11  1.1620093602308683e-15  4.121002098039947e-284  0.0  0.0  0.0  0.0  
Exp2  7446.54  1  0.034161775098274685  0.8986125735144661  0.008611811580693405  2.356301015442136e-06  7.295536260403859e-133  0.0  0.0  0.0  0.0  
Exp2  13371.54  1  0.8464088639387254  0.08293640018697451  2.9124276888458127e-07  1.854012236169701e-11  2.818864913411081e-220  0.0  0.0  0.0  0.0  
Exp2  2253.08  1  5.573176581371779e-08  0.007600363959232756  0.36732573306860095  0.5430411673864691  5.816016754192227e-23  0.0  0.0  0.0  0.0  
Exp2  27808.791  1  0.946362893300419  2.3154135900952844e-05  1.288893228702862e-16  1.688180076086038e-20  1.511601964408354e-309  0.0  0.0  0.0  0.0  
Exp2  22517.371  1  0.9584667468010329  0.0002971371288225016  1.1524731567502045e-13  9.172123563967878e-18  4.4731997e-317  0.0  0.0  0.0  0.0  
Exp2  2351.83  1  1.0239709259663705e-07  0.01098125278190612  0.46663301056987355  0.44480750922773193  2.52768056502594e-25  0.0  0.0  0.0  0.0  
Exp2  8398.49  1  0.0928974610493195  0.8348459080173143  0.0019234808867418128  3.364865416172101e-07  5.922204001292028e-149  0.0  0.0  0.0  0.0  
Exp2  12885.69  1  0.8080722525085431  0.11589236284786825  7.217784817553311e-07  4.775789668115028e-11  4.686675124753165e-214  0.0  0.0  0.0  0.0  
Exp2  2080.07  1  1.6435219082674646e-08  0.0034606846638674024  0.20521670392655367  0.7050482442606104  6.652962266587114e-19  0.0  0.0  0.0  0.0  
Exp2  12716.63  1  0.7920251634034338  0.1300141849035811  9.910660570814949e-07  6.660286431275711e-11  7.390815157000959e-212  0.0  0.0  0.0  0.0  
Exp2  6432.18  1  0.009715392940106224  0.8961702474361536  0.042326804682812566  2.2129009321357743e-05  1.6856332193577063e-114  0.0  0.0  0.0  0.0  
Exp2  3103.9102  1  3.091748999681374e-06  0.062153074738301874  0.8353210339054509  0.05889872821070236  1.424601083516419e-43  0.0  0.0  0.0  0.0  
Exp2  2647.29  1  4.695349337111501e-07  0.02528905769045771  0.7036351897249487  0.2101886961655375  1.699990920763916e-32  0.0  0.0  0.0  0.0  
Exp2  7219.81  1  0.026267391828539776  0.9048922366761202  0.012301199720380972  3.822698884060566e-06  7.112448931205085e-129  0.0  0.0  0.0  0.0  
Exp2  2114.04  1  2.1232003505880593e-08  0.0040994986217275  0.23408656122921315  0.676000367968641  1.0856320236653145e-19  0.0  0.0  0.0  0.0  
Exp2  23500.92  1  0.9573596211400728  0.000179177692601662  3.01878190193574e-14  2.607661548441425e-18  1.044055082997815e-309  0.0  0.0  0.0  0.0  
Exp2  7268.0  1  0.027798667077085875  0.9038442846173037  0.011403264019844326  3.446448357985188e-06  9.972751500044327e-130  0.0  0.0  0.0  0.0  
Exp2  1294.81  1  5.536904022423048e-12  1.0773129404029577e-05  0.0008388020240877545  0.8578283603470491  0.002990744071813834  0.0  0.0  0.0  0.0  
Exp2  2915.1  1  1.4767016174228577e-06  0.044146062579330944  0.8078592827872171  0.0990709249727385  5.1375872138524935e-39  0.0  0.0  0.0  0.0  
Exp2  8810.08  1  0.13569490047951846  0.7869731026051991  0.0009993648635397679  1.494741603826569e-07  1.308740010534948e-155  0.0  0.0  0.0  0.0  
Exp2  3258.75  1  5.514066138936324e-06  0.08088575412831854  0.839136324180427  0.03907113274482793  2.8429841019134696e-47  0.0  0.0  0.0  0.0  
Exp2  3716.9502  1  2.728845189467007e-05  0.16544438281812918  0.7831743908968234  0.012647095194141457  5.481335310188121e-58  0.0  0.0  0.0  0.0  
Exp2  4275.48  1  0.00015186247600019326  0.3416312423589346  0.6123273930689441  0.0035424485960569825  1.4821440306791384e-70  0.0  0.0  0.0  0.0  
Exp2  8979.931  1  0.15703913623269433  0.7633833872321875  0.0007607806537941477  1.0725348352265933e-07  2.6232570898662926e-158  0.0  0.0  0.0  0.0  
Exp2  30267.271  1  0.9353596979127177  7.984648066491025e-06  7.397350245158266e-18  1.264243991577573e-21  1.962955741072793e-309  0.0  0.0  0.0  0.0  
Exp2  6579.12  1  0.011823632741381708  0.9021313459437982  0.03365143721682719  1.5804088870426412e-05  3.0311179143669726e-117  0.0  0.0  0.0  0.0  
Exp2  2817.1401  1  9.873232143644948e-07  0.03647439272569294  0.7803459045337351  0.13049962543472285  1.2318970547551534e-36  0.0  0.0  0.0  0.0  
Exp2  1133.65  1  4.898659946499941e-13  1.5949013669355941e-06  0.00010037244328745426  0.6272499093814679  0.19799558813575427  0.0  0.0  0.0  0.0  
Exp2  4100.1  1  9.13163062106198e-05  0.27789507088034493  0.6759225827410791  0.005258855293291532  1.1481883641034915e-66  0.0  0.0  0.0  0.0  
Exp2  5890.24  1  0.004447026615060284  0.8480968561952625  0.09702932262758782  7.905330930063405e-05  4.138007013629063e-104  0.0  0.0  0.0  0.0  
Exp2  4647.5703  1  0.0004041680539712001  0.4910277196471736  0.4614098899541973  0.0015206490200617411  1.215767171128847e-78  0.0  0.0  0.0  0.0  
Exp2  10484.09  1  0.42753892175746444  0.47886073129315004  6.070265008192017e-05  5.686933856788973e-09  4.234572163802118e-181  0.0  0.0  0.0  0.0  
Exp2  77.420006  1  3.867362341046824e-47  1.5542584311227455e-40  2.25904906131425e-52  4.84604826621892e-24  1.0205746157594399e-210  0.0  0.0  0.0  0.0  
Exp2  1967.1001  1  6.6230905052875724e-09  0.001870106887979978  0.12450996248665269  0.7867833964882681  2.5211821158505666e-16  0.0  0.0  0.0  0.0  
Exp2  5299.3203  1  0.0016346556790853306  0.7256127198721475  0.22324573806807546  0.0003271051942404216  2.7389037053007594e-92  0.0  0.0  0.0  0.0  
Exp2  5543.43  1  0.002531869360751476  0.7870841338658149  0.1604497786884972  0.00018177414742109654  3.098726103551739e-97  0.0  0.0  0.0  0.0  
Exp2  4156.19  1  0.00010779012165829594  0.2975556460988335  0.6564051694874423  0.004634309308245924  6.466257136956776e-68  0.0  0.0  0.0  0.0  
Exp2  2800.55  1  9.207461685775874e-07  0.03527074773369122  0.7745864555438874  0.13675405501709118  3.121548973884133e-36  0.0  0.0  0.0  0.0  
Exp2  6850.0903  1  0.0167506824743855  0.9074092580671402  0.022000834889548408  8.587774965128229e-06  3.1386671219523474e-122  0.0  0.0  0.0  0.0  
Exp2  3157.6301  1  3.788327573994005e-06  0.06819972261836034  0.8382741873938138  0.05099079463179918  7.343609949311716e-45  0.0  0.0  0.0  0.0  
Exp2  4299.97  1  0.00016265717803890054  0.3510147780114875  0.6029013825973423  0.003352198177801025  4.283723671428488e-71  0.0  0.0  0.0  0.0  
Exp2  3695.62  1  2.542211150747301e-05  0.1603593191768704  0.7876510352039815  0.01329701641071502  1.6964823508520074e-57  0.0  0.0  0.0  0.0  
Exp2  26684.621  1  0.9501922439613353  3.855562382388075e-05  5.045673127047641e-16  5.885617657916513e-20  1.355083284588697e-309  0.0  0.0  0.0  0.0  
Exp2  12479.63  1  0.7668756084687971  0.15246383832807764  1.5465307808001331e-06  1.0642731459074218e-10  9.534563898574193e-209  0.0  0.0  0.0  0.0  
Exp2  2828.2002  1  1.0340727091107533e-06  0.03729155065566801  0.7839985523614192  0.12649059454271566  6.62920100846959e-37  0.0  0.0  0.0  0.0  
Exp2  4331.5703  1  0.00017757067101511714  0.3632660633707342  0.5905779303307741  0.003121593401047963  8.665079649734283e-72  0.0  0.0  0.0  0.0  
Exp2  26472.111  1  0.9508378049432236  4.25328931941902e-05  6.559631911267306e-16  7.489475722905624e-20  1.328520108682736e-309  0.0  0.0  0.0  0.0  
Exp2  9394.681  1  0.21839790463747802  0.6966555314667284  0.0003873992312985748  4.7850859471966064e-08  8.771363358374973e-165  0.0  0.0  0.0  0.0  
Exp2  11313.59  1  0.5930320576201497  0.3151897024530117  1.3610506521968012e-05  1.0925370750859754e-09  6.396851538333368e-193  0.0  0.0  0.0  0.0  
Exp2  4135.65  1  0.0001014725058770659  0.29027062130059494  0.6636499727699028  0.004853828799380223  1.8517648769347946e-67  0.0  0.0  0.0  0.0  
Exp2  2128.26  1  2.357822601917202e-08  0.004391174062632271  0.24671640431950878  0.6633225732491166  5.0651818199261354e-20  0.0  0.0  0.0  0.0  
Exp2  20594.51  1  0.9588110672361155  0.0008391176415043919  1.7792184698172442e-12  1.231070973452526e-16  2.683911409400107e-299  0.0  0.0  0.0  0.0  
Exp2  17754.46  1  0.9518293044868077  0.00445929573196459  1.403332148042126e-10  8.444495137014453e-15  7.788452608503964e-271  0.0  0.0  0.0  0.0  
Exp2  5865.75  1  0.004281702272660596  0.8446949894968655  0.10063479478601088  8.381579715515281e-05  1.2485177755795195e-103  0.0  0.0  0.0  0.0  
Exp2  4412.15  1  0.0002210959930595132  0.39514270638784943  0.5584419494373859  0.0026018084314058513  1.4967443687486503e-73  0.0  0.0  0.0  0.0  
Exp2  3414.3801  1  9.665763487815121e-06  0.10420322534167355  0.830183969391357  0.026277142487214054  5.941157576867291e-51  0.0  0.0  0.0  0.0  
Exp2  15225.671  1  0.922347597867872  0.02306360318850933  1.0037736764624575e-08  5.907918879616577e-13  8.361909460273174e-243  0.0  0.0  0.0  0.0  
Exp2  4143.5503  1  0.00010386296276139073  0.2930620599732336  0.6608756105213114  0.0047681567139237655  1.235103218286374e-67  0.0  0.0  0.0  0.0  
Exp2  2303.6401  1  7.667174706041453e-08  0.009239325674446684  0.41846150203664273  0.4923903732780003  3.619914560623481e-24  0.0  0.0  0.0  0.0  
Exp2  9803.11  1  0.2905645760836974  0.6199832669015363  0.0001962896498886901  2.1616468650928627e-08  5.168425216887772e-171  0.0  0.0  0.0  0.0  
Exp2  4201.22  1  0.00012287801151935482  0.3138528494818303  0.6401513320465207  0.004187369547965245  6.47760282094425e-69  0.0  0.0  0.0  0.0  
Exp2  6886.43  1  0.017529757031917954  0.907623639332107  0.02077968426628406  7.921864991590449e-06  6.850748643009376e-123  0.0  0.0  0.0  0.0  
Exp2  3780.9402  1  3.3677107146135236e-05  0.18144153992867884  0.768744808124258  0.01089312685557017  1.8692261781252327e-59  0.0  0.0  0.0  0.0  
Exp2  5593.2  1  0.0027556032167302545  0.7976494877105047  0.14958961388153563  0.00016124136062603867  3.1166070790877396e-98  0.0  0.0  0.0  0.0  
Exp2  12732.431  1  0.7935892835196987  0.12863036097081157  9.62119226969199e-07  6.45606324736778e-11  4.5982820258574716e-212  0.0  0.0  0.0  0.0  
Exp2  2479.81  1  2.075198568842393e-07  0.01642579017354665  0.5846485077462356  0.32846074594935526  2.035879820539886e-28  0.0  0.0  0.0  0.0  
Exp2  5393.33  1  0.0019435971164311159  0.7512148532887791  0.1971495777858048  0.0002609327895557171  3.3273947971895795e-94  0.0  0.0  0.0  0.0  
Exp2  20174.23  1  0.9584852443962079  0.0010628148246363866  3.309352856115815e-12  2.2302436126884764e-16  2.9188108004199997e-295  0.0  0.0  0.0  0.0  
Exp2  24596.65  1  0.9554961744640439  0.00010386411273281868  7.091725933766645e-15  6.756301448373351e-19  1.131306867627557e-309  0.0  0.0  0.0  0.0  
Exp2  3175.01  1  4.0433974005577305e-06  0.0702551305335996  0.8388414234423478  0.04868636552853586  2.819554700333927e-45  0.0  0.0  0.0  0.0  
Exp2  5415.45  1  0.0020226413172786317  0.7568858772854392  0.1913602609951656  0.00024740262165421706  1.1838845985618776e-94  0.0  0.0  0.0  0.0  
Exp2  7749.1104  1  0.04780269426345445  0.8849895493967558  0.00535184413827098  1.2521442215767888e-06  4.333863268130871e-138  0.0  0.0  0.0  0.0  
Exp2  1589.4801  1  1.7604412477049165e-10  0.0001410132325215611  0.011892897038651054  0.8950039730232989  2.5525845190902165e-08  0.0  0.0  0.0  0.0  
Exp2  9645.9  1  0.26156261022605143  0.6505821098081866  0.00025551212954696333  2.935923195491368e-08  1.2430963329687091e-168  0.0  0.0  0.0  0.0  
Exp2  3997.4001  1  6.68941540249929e-05  0.24389273073414472  0.7093519958516542  0.006633490488641447  2.2985345657114774e-64  0.0  0.0  0.0  0.0  
Exp2  10838.011  1  0.5004904317090976  0.4057963467678268  3.232985202976217e-05  2.8208509674725718e-09  3.335711891580214e-186  0.0  0.0  0.0  0.0  
Exp2  7097.3604  1  0.022699788904541315  0.9068356576010059  0.014913977979584717  4.9835919923236655e-06  1.079330169180344e-126  0.0  0.0  0.0  0.0  
Exp2  26736.76  1  0.9500301168841878  3.764135461542548e-05  4.73210361543077e-16  5.549068456471342e-20  1.361741635830987e-309  0.0  0.0  0.0  0.0  
Exp2  24592.701  1  0.9555040390980698  0.00010406510762986215  7.128294044674329e-15  6.788665060475252e-19  1.130957256019733e-309  0.0  0.0  0.0  0.0  
Exp2  3692.4602  1  2.5155930115139292e-05  0.15961641461023687  0.7882998727477801  0.013396308333621992  2.0058825087025718e-57  0.0  0.0  0.0  0.0  
Exp2  7102.89  1  0.022851335588425913  0.9067706227518282  0.014784843640603453  4.923976522680606e-06  8.595247930506832e-127  0.0  0.0  0.0  0.0  
Exp2  17906.14  1  0.9525936561223101  0.004060133247187401  1.0993272588593474e-10  6.647420861042159e-15  1.9796707489019076e-272  0.0  0.0  0.0  0.0  
Exp2  2426.09  1  1.5585095285374025e-07  0.01399879912933964  0.5374358236400063  0.37500533534251773  4.0832953541953184e-27  0.0  0.0  0.0  0.0  
Exp2  25433.26  1  0.9536465692073417  6.932329812428646e-05  2.4162378069189795e-15  2.4908459207617515e-19  1.211369346701755e-309  0.0  0.0  0.0  0.0  
Exp2  5304.06  1  0.0016492237966609473  0.7269612739622437  0.22187250327949665  0.00032340418368976995  2.1913663633430745e-92  0.0  0.0  0.0  0.0  
Exp2  8347.141  1  0.08839793379617769  0.8399106331460927  0.002086237491378097  3.7268724921607144e-07  4.1207557214294506e-148  0.0  0.0  0.0  0.0  
Exp2  6438.5  1  0.009798925136887317  0.8964774428539488  0.04191244890102635  2.1809253841441747e-05  1.282693011902657e-114  0.0  0.0  0.0  0.0  
Exp2  1907.06  1  3.9459971855479166e-09  0.0013065258752332333  0.09187120579486642  0.8200097466395458  5.548104638107647e-15  0.0  0.0  0.0  0.0  
Exp2  2923.79  1  1.529289426195727e-06  0.04487648290572075  0.8098067571851993  0.096691367960571  3.1628655194225864e-39  0.0  0.0  0.0  0.0  
Exp2  13427.63  1  0.850170343106993  0.07977317969881033  2.62392736560209e-07  1.6638280006175523e-11  5.505033475041456e-221  0.0  0.0  0.0  0.0  
Exp2  3667.9702  1  2.3179002567065883e-05  0.15394895092631986  0.7932023592408116  0.014193472929649176  7.358785278435063e-57  0.0  0.0  0.0  0.0  
Exp2  22602.691  1  0.9583931339344927  0.00028419892383981627  1.0244551114228615e-13  8.20938264214776e-18  7.70067e-318  0.0  0.0  0.0  0.0  
Exp2  7339.89  1  0.03022588250800567  0.9019910489451354  0.010184177555815037  2.9551656439408356e-06  5.38781492549953e-131  0.0  0.0  0.0  0.0  
Exp2  1373.02  1  1.4783031303338376e-11  2.257433318940853e-05  0.0018545011826556139  0.8790216655258661  0.0001939003147107335  0.0  0.0  0.0  0.0  
Exp2  5236.91  1  0.0014521456694255067  0.7072779907450162  0.2419048988023366  0.0003799340965639077  5.206851610909314e-91  0.0  0.0  0.0  0.0  
Exp2  5291.42  1  0.0016105929641290451  0.7233504760411704  0.22554910658078142  0.0003333694338002271  3.973361518849829e-92  0.0  0.0  0.0  0.0  
Exp2  18504.17  1  0.9550373936657885  0.0028199056775928223  4.2510775605939556e-11  2.628706054973366e-15  1.2455488921906144e-278  0.0  0.0  0.0  0.0  
Exp2  14838.57  1  0.9126834783514026  0.030029887127575244  1.9965339253742152e-08  1.185108561308997e-12  2.9897408755850985e-238  0.0  0.0  0.0  0.0  
Exp2  10748.74  1  0.4822678685562466  0.423914221756651  3.7943952882794804e-05  3.368053971399336e-09  6.337166034896131e-185  0.0  0.0  0.0  0.0  
Exp2  5530.0  1  0.0024740552454822133  0.7841212591676413  0.16349022558946558  0.00018775181196132904  5.768118224859007e-97  0.0  0.0  0.0  0.0  
Exp2  6879.3203  1  0.01737498230376819  0.907590193385208  0.021013075906653925  8.04774082211785e-06  9.223001423624151e-123  0.0  0.0  0.0  0.0  
Exp2  16520.48  1  0.9424899326104168  0.009759109471812698  1.074724400774939e-09  6.30181913470076e-14  1.646035505536349e-257  0.0  0.0  0.0  0.0  
Exp2  3596.08  1  1.8179425253720336e-05  0.13822407470191678  0.8062810184952603  0.016844256934686063  3.3881469787333566e-55  0.0  0.0  0.0  0.0  
Exp2  4099.31  1  9.110095622506277e-05  0.2776229956783501  0.6761918593064096  0.005268251466574691  1.1958535687926717e-66  0.0  0.0  0.0  0.0  
Exp2  4792.14  1  0.000569639575570962  0.5493881815862475  0.4022262647189405  0.0010881972519677988  1.003942195964525e-81  0.0  0.0  0.0  0.0  
Exp2  2473.49  1  2.0078583960716034e-07  0.016129763792593524  0.5793001115158664  0.3337367860808334  2.898659382771424e-28  0.0  0.0  0.0  0.0  
Exp2  1631.3501  1  2.745864588455533e-10  0.0001949513217403697  0.016255605137702987  0.8927380209473901  3.814559895143808e-09  0.0  0.0  0.0  0.0  
Exp2  1056.23  1  9.734986726221607e-14  4.0883441957195246e-07  2.1817667634627058e-05  0.3710851024486074  0.4786466185764158  0.0  0.0  0.0  0.0  
Exp2  16129.431  1  0.9379013353541295  0.012603241505411467  2.087809614430879e-09  1.221111541749788e-13  3.766659529154897e-253  0.0  0.0  0.0  0.0  
Exp2  4433.48  1  0.000234050497747957  0.40370589907986837  0.5497948927392603  0.0024790725958240578  5.132999464099465e-74  0.0  0.0  0.0  0.0  
Exp2  25725.56  1  0.9529139416634854  6.033153679661557e-05  1.6681561345220002e-15  1.769020748903452e-19  1.242271389826678e-309  0.0  0.0  0.0  0.0  
Exp2  1817.79  1  1.7509598614600138e-09  0.0007378735954446313  0.055698531403151084  0.8566389900727871  4.997964669971439e-13  0.0  0.0  0.0  0.0  
Exp2  2561.1802  1  3.1255580929267453e-07  0.020484201948131078  0.6480571600115727  0.265740552682235  2.1361951564257572e-30  0.0  0.0  0.0  0.0  
Exp2  7972.68  1  0.06062148040439584  0.8710444412431949  0.0037652174910605095  7.918017046389857e-07  6.979816861799208e-142  0.0  0.0  0.0  0.0  
Exp2  4514.85  1  0.0002896236620409479  0.4367144542886467  0.5164214502610434  0.0020605551462372983  8.786673485503472e-76  0.0  0.0  0.0  0.0  
Exp2  2143.27  1  2.6296106084680855e-08  0.004714967739001725  0.2603626192395903  0.6496440592667991  2.260646003045519e-20  0.0  0.0  0.0  0.0  
Exp2  3458.62  1  1.1298941982484803e-05  0.11176981704009849  0.8256236178224002  0.02354014177100745  5.436155411847342e-52  0.0  0.0  0.0  0.0  
Exp2  7437.06  1  0.03379496203706376  0.8989430543003039  0.008741134108291268  2.404021560167609e-06  1.0679865979479456e-132  0.0  0.0  0.0  0.0  
Exp2  2934.06  1  1.59363296873673e-06  0.04575078158066325  0.8120127131533551  0.09395649816073996  1.783297260032838e-39  0.0  0.0  0.0  0.0  
Exp2  3399.37  1  9.1639818547597e-06  0.10173489088963915  0.831537877566799  0.02728365435257925  1.3397119370899165e-50  0.0  0.0  0.0  0.0  
Exp2  2708.12  1  6.175899389390909e-07  0.029018255407117152  0.7358542097380519  0.1774125021462374  5.581851281979447e-34  0.0  0.0  0.0  0.0  
Exp2  3603.1902  1  1.8624851506163397e-05  0.13971960452570698  0.8050759545750611  0.01655961555641851  2.3177765147746955e-55  0.0  0.0  0.0  0.0  
Exp2  16167.351  1  0.9383924379482497  0.012292538677350128  1.9567888790693298e-09  1.1446126579723166e-13  1.4129239891643107e-253  0.0  0.0  0.0  0.0  
Exp2  2479.02  1  2.0666809394440047e-07  0.016388641710709258  0.5839832487203283  0.329117076803917  2.127806647565274e-28  0.0  0.0  0.0  0.0  
Exp2  20066.791  1  0.9583733376013538  0.0011296525473343932  3.883593167235916e-12  2.600385945114756e-16  3.208442602762857e-294  0.0  0.0  0.0  0.0  
Exp2  2776.06  1  8.297722170130104e-07  0.033540817719965615  0.7654475544613654  0.1465384178260995  1.2324525491019064e-35  0.0  0.0  0.0  0.0  
Exp2  15438.971  1  0.926792450546089  0.01996649468750708  6.898425175597194e-09  4.047544273369427e-13  2.7878475833509024e-245  0.0  0.0  0.0  0.0  
Exp2  1954.4601  1  5.950665693634844e-09  0.0017371845729932992  0.11704794233876499  0.7943761894308061  4.852530422128601e-16  0.0  0.0  0.0  0.0
[truncated: 1,276,902 more chars]
