# Supplementary material for: Robust assessment of asymmetric division in colon cancer cells
Source: eLife. 2026 Jan 23;14:RP104528. doi: 10.7554/eLife.104528 (PMC12829991; doi:10.7554/eLife.104528)
Supplement: Source data 1. [file elife-104528-data1.zip › RawData_eLife/CCD18Co_Raw_Data/Citofluorimetry_Exp/Replica 1/DAPI/20220204_all_data.txt]

Exp  DAPI-A  Gate  
Exp0  43315.68  1  
Exp0  38865.13  1  
Exp0  32708.57  0  
Exp0  5877.76  0  
Exp0  41397.29  1  
Exp0  51347.58  0  
Exp0  105075.62  0  
Exp0  58070.758  0  
Exp0  34930.77  1  
Exp0  13050.71  0  
Exp0  59217.94  1  
Exp0  40817.55  0  
Exp0  48960.97  0  
Exp0  37249.32  1  
Exp0  51832.61  0  
Exp0  69485.16  1  
Exp0  61064.58  1  
Exp0  40075.86  0  
Exp0  59058.86  1  
Exp0  59190.47  1  
Exp0  51289.77  1  
Exp0  113157.945  0  
Exp0  76384.64  1  
Exp0  45955.668  1  
Exp0  28227.68  0  
Exp0  92867.05  0  
Exp0  138971.55  0  
Exp0  24918.16  0  
Exp0  21774.69  0  
Exp0  60383.57  0  
Exp0  24003.45  0  
Exp0  38727.78  1  
Exp0  74549.48  1  
Exp0  44422.27  1  
Exp0  22199.04  0  
Exp0  80961.06  0  
Exp0  34531.43  0  
Exp0  56535.72  1  
Exp0  15279.06  0  
Exp0  26707.4  0  
Exp0  61287.21  1  
Exp0  25078.879  0  
Exp0  28717.22  0  
Exp0  65599.18  0  
Exp0  53051.13  1  
Exp0  12554.61  0  
Exp0  45025.79  1  
Exp0  49414.02  1  
Exp0  58170.39  1  
Exp0  27996.44  1  
Exp0  57967.848  1  
Exp0  70495.81  1  
Exp0  87219.71  0  
Exp0  71267.016  0  
Exp0  77277.21  1  
Exp0  54079.41  1  
Exp0  29904.58  0  
Exp0  43226.3  0  
Exp0  47572.71  0  
Exp0  22159.68  0  
Exp0  56391.4  1  
Exp0  58025.25  1  
Exp0  55501.7  1  
Exp0  23487.26  1  
Exp0  61039.98  1  
Exp0  60337.65  1  
Exp0  39238.23  1  
Exp0  31613.459  0  
Exp0  31773.77  0  
Exp0  45029.48  1  
Exp0  20128.95  0  
Exp0  33713.48  0  
Exp0  54429.55  1  
Exp0  37886.87  1  
Exp0  46652.258  1  
Exp0  61067.86  1  
Exp0  52712.47  0  
Exp0  29483.92  0  
Exp0  28398.24  0  
Exp0  57181.47  0  
Exp0  82747.836  0  
Exp0  51803.09  1  
Exp0  69929.6  1  
Exp0  35779.88  1  
Exp0  20447.93  0  
Exp0  58139.23  0  
Exp0  46947.87  1  
Exp0  49412.38  0  
Exp0  43713.79  0  
Exp0  31428.959  0  
Exp0  54406.59  1  
Exp0  97635.35  0  
Exp0  67376.94  1  
Exp0  37620.78  0  
Exp0  19026.87  0  
Exp0  55742.37  0  
Exp0  21689.41  0  
Exp0  74143.17  0  
Exp0  56156.06  0  
Exp0  43084.03  1  
Exp0  821.23  0  
Exp0  38275.96  1  
Exp0  16857.15  0  
Exp0  52907.22  1  
Exp0  67918.96  0  
Exp0  49638.29  1  
Exp0  53383.23  0  
Exp0  49500.94  1  
Exp0  4637.1  0  
Exp0  18778.82  0  
Exp0  79041.85  1  
Exp0  49446.41  1  
Exp0  66949.72  1  
Exp0  43106.58  1  
Exp0  23293.33  0  
Exp0  60127.73  0  
Exp0  46411.59  1  
Exp0  6642.41  0  
Exp0  35159.14  0  
Exp0  49580.48  0  
Exp0  41984.82  1  
Exp0  51554.22  1  
Exp0  31496.61  0  
Exp0  46756.4  1  
Exp0  48140.15  1  
Exp0  46817.08  0  
Exp0  23876.76  0  
Exp0  41803.6  1  
Exp0  88040.53  1  
Exp0  121395.26  1  
Exp0  45010.62  0  
Exp0  55498.008  1  
Exp0  30392.89  0  
Exp0  43234.09  1  
Exp0  45809.3  0  
Exp0  2910.59  0  
Exp0  51446.8  1  
Exp0  30494.16  0  
Exp0  41655.59  1  
Exp0  35719.2  1  
Exp0  50678.87  1  
Exp0  47175.418  0  
Exp0  47929.0  1  
Exp0  99819.01  1  
Exp0  22099.0  0  
Exp0  49928.98  1  
Exp0  50792.03  1  
Exp0  74387.53  0  
Exp0  33249.36  1  
Exp0  50884.69  0  
Exp0  49820.33  1  
Exp0  47702.68  0  
Exp0  44240.64  0  
Exp0  32938.58  1  
Exp0  31841.01  0  
Exp0  66863.62  1  
Exp0  18690.26  0  
Exp0  40902.83  1  
Exp0  54700.56  0  
Exp0  41405.9  0  
Exp0  45277.53  1  
Exp0  42609.25  1  
Exp0  31117.36  0  
Exp0  46042.18  1  
Exp0  47348.03  1  
Exp0  80038.56  1  
Exp0  34248.94  0  
Exp0  28613.49  0  
Exp0  55318.02  0  
Exp0  39406.33  1  
Exp0  29153.459  0  
Exp0  62189.62  1  
Exp0  44229.57  1  
Exp0  53238.91  1  
Exp0  24722.18  1  
Exp0  62029.72  1  
Exp0  30475.299  1  
Exp0  72951.71  1  
Exp0  41774.49  0  
Exp0  45403.81  0  
Exp0  58600.48  1  
Exp0  13402.08  0  
Exp0  52107.31  1  
Exp0  25878.379  0  
Exp0  21445.459  0  
Exp0  47919.16  1  
Exp0  23314.24  0  
Exp0  26819.74  0  
Exp0  10404.16  0  
Exp0  10744.46  0  
Exp0  73532.266  0  
Exp0  44809.31  0  
Exp0  43154.55  0  
Exp0  41887.24  1  
Exp0  29025.95  0  
Exp0  66010.82  1  
Exp0  56760.4  1  
Exp0  41498.56  0  
Exp0  37444.07  0  
Exp0  23749.66  0  
Exp0  38766.73  0  
Exp0  54932.21  1  
Exp0  33533.08  0  
Exp0  56643.14  0  
Exp0  43459.59  0  
Exp0  16553.34  0  
Exp0  47221.75  1  
Exp0  10416.05  0  
Exp0  26688.95  0  
Exp0  47680.13  1  
Exp0  27242.86  0  
Exp0  53714.508  1  
Exp0  66848.86  1  
Exp0  36668.758  0  
Exp0  48261.918  1  
Exp0  64089.15  0  
Exp0  81279.22  0  
Exp0  32030.43  0  
Exp0  29903.76  1  
Exp0  31861.92  0  
Exp0  37023.0  0  
Exp0  21302.78  1  
Exp0  40016.41  0  
Exp0  32362.94  0  
Exp0  15448.8  1  
Exp0  63513.098  1  
Exp0  21129.35  0  
Exp0  45953.21  1  
Exp0  63648.81  1  
Exp0  48397.63  0  
Exp0  56222.89  1  
Exp0  31704.48  1  
Exp0  76225.97  1  
Exp0  13051.12  0  
Exp0  43862.21  0  
Exp0  50300.44  0  
Exp1  2268.53  1  
Exp1  5366.08  1  
Exp1  5555.09  1  
Exp1  6842.08  0  
Exp1  10168.82  0  
Exp1  5716.63  0  
Exp1  5617.0  1  
Exp1  30232.99  0  
Exp1  922.08997  0  
Exp1  3964.7  1  
Exp1  3565.77  0  
Exp1  10007.28  0  
Exp1  11332.81  0  
Exp1  4036.04  0  
Exp1  1451.8099  0  
Exp1  545.71  0  
Exp1  21780.43  0  
Exp1  2006.54  1  
Exp1  2682.63  1  
Exp1  1293.14  1  
Exp1  38672.84  0  
Exp1  2712.15  1  
Exp1  2958.97  0  
Exp1  13964.189  0  
Exp1  889.7  1  
Exp1  12092.95  0  
Exp1  13292.2  0  
Exp1  636.73  0  
Exp1  5496.05  1  
Exp1  1024.59  0  
Exp1  3435.8  0  
Exp1  8063.06  1  
Exp1  2863.8499  1  
Exp1  17930.53  0  
Exp1  13094.17  0  
Exp1  6589.52  1  
Exp1  356.29  0  
Exp1  4935.58  0  
Exp1  578.92  0  
Exp1  15379.51  0  
Exp1  1720.36  1  
Exp1  2349.71  1  
Exp1  6484.56  1  
Exp1  3620.71  1  
Exp1  7959.33  0  
Exp1  1006.55  1  
Exp1  4368.96  1  
Exp1  18618.1  0  
Exp1  7481.68  1  
Exp1  208.69  0  
Exp1  748.25  0  
Exp1  11103.62  0  
Exp1  10276.65  0  
Exp1  2060.66  1  
Exp1  11617.35  0  
Exp1  8644.439  1  
Exp1  1152.92  0  
Exp1  1912.24  1  
Exp1  10449.26  0  
Exp1  17067.89  0  
Exp1  9174.16  0  
Exp1  1319.79  0  
Exp1  12031.86  0  
Exp1  2758.07  1  
Exp1  10689.52  0  
Exp1  6769.1  1  
Exp1  1865.5  0  
Exp1  1519.87  0  
Exp1  5204.54  0  
Exp1  756.04  0  
Exp1  6384.52  0  
Exp1  2473.94  1  
Exp1  2528.06  1  
Exp1  1207.45  1  
Exp1  2054.1  1  
Exp1  10972.01  0  
Exp1  3474.75  1  
Exp1  2362.42  0  
Exp1  1448.53  1  
Exp1  12978.96  0  
Exp1  9123.32  0  
Exp1  500.61  0  
Exp1  4150.43  1  
Exp1  4946.2397  1  
Exp1  5093.43  1  
Exp1  15563.189  0  
Exp1  3050.4  1  
Exp1  6297.6  1  
Exp1  304.22  0  
Exp1  31675.78  0  
Exp1  1070.51  0  
Exp1  6983.53  0  
Exp1  8972.03  0  
Exp1  4909.75  1  
Exp1  10910.51  0  
Exp1  1375.55  1  
Exp1  5583.79  1  
Exp1  1855.25  0  
Exp1  14422.57  0  
Exp1  499.38  0  
Exp1  2178.74  1  
Exp1  6253.32  0  
Exp1  2427.6099  1  
Exp1  3803.98  0  
Exp1  10090.51  0  
Exp1  5835.94  0  
Exp1  874.94  0  
Exp1  17284.37  0  
Exp1  15101.939  0  
Exp1  52574.3  0  
Exp1  11933.46  0  
Exp1  3245.97  0  
Exp1  2461.64  0  
Exp1  10717.4  1  
Exp1  3803.98  1  
Exp1  2267.3  1  
Exp1  567.02997  0  
Exp1  8768.26  0  
Exp1  9504.62  0  
Exp1  1988.91  1  
Exp1  25400.32  0  
Exp1  22215.03  0  
Exp1  7670.69  0  
Exp1  1808.51  1  
Exp1  17493.879  0  
Exp1  11511.16  0  
Exp1  5566.16  0  
Exp1  13991.66  1  
Exp1  1897.07  1  
Exp1  3520.67  1  
Exp1  418.61  0  
Exp1  2273.04  1  
Exp1  1226.3099  1  
Exp1  5024.55  1  
Exp1  2203.75  1  
Exp1  1086.09  1  
Exp1  7777.29  0  
Exp1  12413.16  0  
Exp1  2902.8  0  
Exp1  8911.35  0  
Exp1  1004.08997  1  
Exp1  2041.7999  1  
Exp1  6087.68  0  
Exp1  3390.7  0  
Exp1  12351.25  0  
Exp1  7329.98  0  
Exp1  9036.4  1  
Exp1  1028.69  1  
Exp1  8585.4  0  
Exp1  6790.01  1  
Exp1  3596.52  1  
Exp1  2644.09  1  
Exp1  3411.6099  1  
Exp1  6635.03  0  
Exp1  16887.49  1  
Exp1  3926.57  1  
Exp1  2033.19  1  
Exp1  6702.68  1  
Exp1  2701.9  0  
Exp1  7220.1  1  
Exp1  11090.5  1  
Exp1  4730.9897  1  
Exp1  5473.5  0  
Exp1  1136.11  0  
Exp1  4587.08  1  
Exp1  4858.91  1  
Exp1  10311.5  1  
Exp1  4552.64  1  
Exp1  14602.97  0  
Exp1  5909.33  0  
Exp1  2372.67  1  
Exp1  1693.2999  1  
Exp1  4621.11  0  
Exp1  12883.43  0  
Exp1  1662.5499  0  
Exp1  9072.07  0  
Exp1  2599.81  1  
Exp1  433.78  0  
Exp1  2261.56  1  
Exp1  5756.81  1  
Exp1  867.97  1  
Exp1  1244.76  1  
Exp1  9610.81  1  
Exp1  18209.33  0  
Exp1  1975.38  1  
Exp1  14446.76  0  
Exp1  743.33  0  
Exp1  5264.81  0  
Exp1  2205.39  0  
Exp1  11067.95  0  
Exp1  10043.77  0  
Exp1  3700.25  0  
Exp1  3457.53  1  
Exp1  340.3  0  
Exp1  9006.47  0  
Exp1  10047.87  1  
Exp1  12371.75  0  
Exp1  21131.81  0  
Exp1  4695.32  1  
Exp1  643.29  0  
Exp1  5436.19  1  
Exp1  1220.98  1  
Exp1  11271.72  0  
Exp1  535.87  0  
Exp1  5889.65  0  
Exp1  1812.2  1  
Exp1  3534.6099  0  
Exp1  46200.848  0  
Exp1  788.83997  0  
Exp1  339.88998  0  
Exp1  896.67  0  
Exp1  3391.93  0  
Exp1  2116.42  1  
Exp1  968.42  0  
Exp1  5451.77  1  
Exp1  7692.42  0  
Exp1  4409.96  0  
Exp1  15333.18  0  
Exp1  5413.64  0  
Exp1  839.27  0  
Exp1  8152.03  1  
Exp1  370.63998  0  
Exp1  4400.53  1  
Exp1  7925.3  0  
Exp1  15062.17  0  
Exp1  2731.01  0  
Exp1  4629.7197  0  
Exp1  919.22  1  
Exp1  23934.57  1  
Exp1  6162.3  0  
Exp1  4063.0999  1  
Exp1  6601.0  0  
Exp1  40049.62  0  
Exp1  10653.03  0  
Exp1  2151.68  0  
Exp1  1337.01  0  
Exp1  1599.82  0  
Exp1  4367.32  0  
Exp1  3236.95  0  
Exp1  231.24  0  
Exp1  3386.19  1  
Exp1  9771.12  0  
Exp1  6649.38  1  
Exp1  3679.75  1  
Exp1  5037.26  1  
Exp1  7052.82  0  
Exp1  1414.5  1  
Exp1  7154.5  0  
Exp1  5418.56  1  
Exp1  9537.83  0  
Exp1  11267.21  0  
Exp1  19402.02  0  
Exp1  597.37  0  
Exp1  17623.03  0  
Exp1  14967.87  0  
Exp1  1252.14  0  
Exp1  1722.41  1  
Exp1  21932.54  0  
Exp1  4798.64  1  
Exp1  7928.9897  0  
Exp1  2125.85  0  
Exp1  6515.31  0  
Exp1  8881.42  0  
Exp1  1688.79  0  
Exp1  4023.74  1  
Exp1  10208.59  0  
Exp1  6845.36  1  
Exp1  1077.48  1  
Exp1  25630.74  0  
Exp1  13901.05  0  
Exp1  1853.2  1  
Exp1  5796.17  1  
Exp1  13922.37  0  
Exp1  3222.19  1  
Exp1  1969.64  0  
Exp1  7673.9697  0  
Exp1  1601.87  0  
Exp1  3334.53  0  
Exp1  7232.4  0  
Exp1  9437.38  0  
Exp1  1921.26  1  
Exp1  4491.14  1  
Exp1  962.68  1  
Exp1  974.16  1  
Exp1  26719.7  0  
Exp1  13867.84  0  
Exp1  9605.89  0  
Exp1  6083.17  1  
Exp1  32354.74  0  
Exp1  4328.78  0  
Exp1  50641.97  0  
Exp1  5270.96  1  
Exp1  9975.71  0  
Exp1  14236.02  0  
Exp1  21921.06  0  
Exp1  58769.81  0  
Exp1  5801.09  0  
Exp1  3063.1099  1  
Exp1  6611.25  1  
Exp1  1838.03  0  
Exp1  17034.68  0  
Exp1  3572.74  0  
Exp1  6611.25  1  
Exp1  12449.649  0  
Exp1  891.33997  0  
Exp1  101.68  1  
Exp1  2642.45  1  
Exp1  1171.37  0  
Exp1  6345.16  1  
Exp1  1538.73  0  
Exp1  367.77  0  
Exp1  1136.52  0  
Exp1  8612.05  1  
Exp1  3480.49  1  
Exp1  529.31  0  
Exp1  20640.22  0  
Exp1  4744.93  1  
Exp1  3628.91  0  
Exp1  452.23  0  
Exp1  428.86  0  
Exp1  6601.41  1  
Exp1  5663.7397  0  
Exp1  844.6  1  
Exp1  241.08  0  
Exp1  36556.008  0  
Exp1  7685.04  1  
Exp1  6182.8  1  
Exp1  2808.5  0  
Exp1  5253.33  1  
Exp1  14471.77  0  
Exp1  8719.06  1  
Exp1  4817.5  1  
Exp1  6974.1  0  
Exp1  2532.57  0  
Exp1  2676.48  1  
Exp1  2230.4  0  
Exp1  8696.92  1  
Exp1  8225.01  0  
Exp1  14046.6  0  
Exp1  30706.129  0  
Exp1  1528.48  0  
Exp1  5310.32  0  
Exp1  10985.54  0  
Exp1  17416.39  0  
Exp1  18679.19  0  
Exp1  9054.439  0  
Exp1  3690.0  0  
Exp1  667.89  0  
Exp1  1574.8099  0  
Exp1  521.52  0  
Exp1  1913.0599  0  
Exp1  447.31  0  
Exp1  27581.93  0  
Exp1  4314.02  0  
Exp1  5036.44  1  
Exp1  14204.04  0  
Exp1  9341.439  0  
Exp1  6481.69  0  
Exp1  5291.46  0  
Exp1  3671.96  1  
Exp1  3254.58  1  
Exp1  2347.25  1  
Exp1  4406.27  0  
Exp1  4696.55  0  
Exp1  4764.61  0  
Exp1  559.24  1  
Exp1  14785.01  0  
Exp1  4357.07  0  
Exp1  15994.1  0  
Exp1  1212.37  0  
Exp1  9964.64  0  
Exp1  27989.47  0  
Exp1  6120.89  0  
Exp1  348.91  0  
Exp1  17035.5  0  
Exp1  39068.9  0  
Exp1  9367.68  0  
Exp1  6765.82  0  
Exp1  3891.72  1  
Exp1  671.58  0  
Exp1  254.61  0  
Exp1  608.02997  0  
Exp1  6464.88  1  
Exp1  3766.26  0  
Exp1  3048.3499  0  
Exp1  2434.17  0  
Exp1  1080.35  1  
Exp1  5161.4897  1  
Exp1  7940.88  0  
Exp1  955.3  0  
Exp1  2807.68  1  
Exp1  4701.4697  0  
Exp1  12780.11  0  
Exp1  7984.75  1  
Exp1  3121.74  0  
Exp1  15191.7295  0  
Exp1  11383.24  0  
Exp1  40636.33  0  
Exp1  11389.39  0  
Exp1  9557.51  0  
Exp1  9339.39  0  
Exp1  4814.63  1  
Exp1  4864.2397  1  
Exp1  7647.73  1  
Exp1  8081.1  1  
Exp1  5840.4497  0  
Exp1  1362.84  0  
Exp1  1278.79  1  
Exp1  14821.5  0  
Exp1  776.95  0  
Exp1  5915.48  1  
Exp1  8269.7  0  
Exp1  6432.9  1  
Exp1  4803.15  0  
Exp1  1100.44  1  
Exp1  2329.6199  0  
Exp1  8401.31  1  
Exp1  3870.81  1  
Exp1  2100.02  1  
Exp1  3063.52  1  
Exp1  3755.19  0  
Exp1  3188.98  1  
Exp1  13910.07  0  
Exp1  2897.88  1  
Exp1  9409.5  0  
Exp1  12499.26  1  
Exp1  8887.16  0  
Exp1  9907.24  1  
Exp1  4426.36  1  
Exp1  8239.36  1  
Exp1  588.76  0  
Exp1  13206.51  0  
Exp1  23318.34  0  
Exp1  3947.48  1  
Exp1  10631.71  1  
Exp1  13861.689  0  
Exp1  2638.35  1  
Exp1  4710.4897  1  
Exp1  6013.06  1  
Exp1  1331.6799  0  
Exp1  7175.41  0  
Exp1  13003.149  0  
Exp1  9152.02  1  
Exp1  10400.47  0  
Exp1  2087.72  1  
Exp1  2876.15  1  
Exp1  485.44  0  
Exp1  454.69  0  
Exp1  2187.35  1  
Exp1  7733.42  0  
Exp1  6048.32  0  
Exp1  12737.88  0  
Exp1  7130.31  1  
Exp1  8127.02  0  
Exp1  4844.15  0  
Exp1  540.79  0  
Exp1  10725.6  1  
Exp1  400.57  0  
Exp1  2450.16  0  
Exp1  6138.52  1  
Exp1  4005.7  1  
Exp1  10981.85  0  
Exp1  7669.46  1  
Exp1  5385.76  0  
Exp1  3644.08  0  
Exp1  10011.38  0  
Exp1  5277.11  0  
Exp1  6461.6  0  
Exp1  3896.23  0  
Exp1  11723.13  0  
Exp1  1581.78  1  
Exp1  3789.63  0  
Exp1  3729.77  0  
Exp1  7254.9497  1  
Exp1  3522.31  1  
Exp1  548.58  0  
Exp1  1578.91  0  
Exp1  10113.88  0  
Exp1  2384.56  1  
Exp1  9157.76  0  
Exp1  12925.25  0  
Exp1  3031.95  1  
Exp1  8029.03  1  
Exp1  3641.21  0  
Exp1  874.52997  0  
Exp1  694.54  0  
Exp1  1920.85  0  
Exp1  12321.7295  0  
Exp1  2071.73  1  
Exp1  7057.7397  1  
Exp1  874.12  1  
Exp1  2282.47  1  
Exp1  10149.14  0  
Exp1  6327.53  1  
Exp1  14840.36  0  
Exp1  3704.3499  0  
Exp1  492.0  0  
Exp1  23804.6  0  
Exp1  5595.27  0  
Exp1  6473.08  0  
Exp1  2092.64  1  
Exp1  9295.93  0  
Exp1  940.95  0  
Exp1  4649.81  0  
Exp1  2226.71  1  
Exp1  4105.7397  1  
Exp1  31201.41  0  
Exp1  10656.72  0  
Exp1  1938.07  0  
Exp1  11469.34  0  
Exp1  686.33997  0  
Exp1  1148.41  1  
Exp1  14125.7295  0  
Exp1  3020.47  1  
Exp1  448.13  0  
Exp1  8916.68  0  
Exp1  9806.38  1  
Exp1  899.54  0  
Exp1  4794.13  0  
Exp1  5703.51  1  
Exp1  5214.79  1  
Exp1  4757.23  1  
Exp1  18111.75  0  
Exp1  10821.13  1  
Exp1  4004.88  0  
Exp1  1617.86  1  
Exp1  3641.6199  1  
Exp1  8446.0  1  
Exp1  3150.03  1  
Exp1  399.34  0  
Exp1  10293.46  0  
Exp1  12552.97  1  
Exp1  6944.9897  1  
Exp1  757.68  0  
Exp1  3106.16  0  
Exp1  17816.14  0  
Exp1  581.38  0  
Exp1  5319.34  0  
Exp1  1034.02  0  
Exp1  3990.53  0  
Exp1  14048.24  0  
Exp1  1494.04  0  
Exp1  4213.98  0  
Exp1  5981.08  0  
Exp1  7009.36  1  
Exp1  3136.09  0  
Exp1  2828.18  1  
Exp1  2116.01  0  
Exp1  9696.91  0  
Exp1  14502.11  0  
Exp1  4735.5  0  
Exp1  653.95  1  
Exp1  4249.65  1  
Exp1  389.91  0  
Exp1  2709.69  0  
Exp1  2399.73  0  
Exp1  7035.6  1  
Exp1  5569.44  0  
Exp1  8127.84  1  
Exp1  3428.01  1  
Exp1  960.63  1  
Exp1  4745.34  1  
Exp1  1877.39  0  
Exp1  9354.97  0  
Exp1  1708.47  1  
Exp1  1664.19  0  
Exp1  471.09  0  
Exp1  1027.46  1  
Exp1  445.66998  0  
Exp1  6445.1997  1  
Exp1  1891.74  1  
Exp1  4091.39  1  
Exp1  6758.03  0  
Exp1  2242.7  1  
Exp1  1020.89996  1  
Exp1  15986.31  0  
Exp1  7124.98  1  
Exp1  5399.29  0  
Exp1  14221.67  0  
Exp1  11872.37  0  
Exp1  10084.77  0  
Exp1  960.22  1  
Exp1  3375.1199  0  
Exp1  2263.2  1  
Exp1  3489.51  0  
Exp1  7740.8  1  
Exp1  2400.96  1  
Exp1  17263.87  0  
Exp1  1533.8099  1  
Exp1  1164.8099  0  
Exp1  39704.4  0  
Exp1  3205.38  1  
Exp1  4257.85  1  
Exp1  4043.01  1  
Exp1  13641.52  1  
Exp1  7368.93  1  
Exp1  384.58  0  
Exp1  2535.85  1  
Exp1  2843.3499  0  
Exp1  1263.62  0  
Exp1  5862.59  1  
Exp1  1482.97  0  
Exp1  4860.55  1  
Exp1  6093.01  1  
Exp1  7558.35  0  
Exp1  1516.1799  1  
Exp1  1541.19  0  
Exp1  2459.18  0  
Exp1  3552.24  1  
Exp1  10137.25  0  
Exp1  14353.689  0  
Exp1  21874.73  0  
Exp1  5072.52  1  
Exp1  7766.2197  0  
Exp1  1075.4299  0  
Exp1  11869.09  0  
Exp1  6445.61  0  
Exp1  851.98  0  
Exp1  1921.67  1  
Exp1  4816.68  1  
Exp1  3671.96  1  
Exp1  6306.62  0  
Exp1  10047.87  0  
Exp1  521.52  0  
Exp1  8282.41  1  
Exp1  8691.18  0  
Exp1  7201.65  1  
Exp1  5483.75  0  
Exp1  3668.27  1  
Exp1  1480.1  0  
Exp1  2012.69  1  
Exp1  4642.02  1  
Exp1  3321.82  0  
Exp1  1684.69  0  
Exp1  979.89996  1  
Exp1  4305.0  0  
Exp1  937.67  0  
Exp1  570.72  0  
Exp1  1169.32  0  
Exp1  4490.32  1  
Exp1  2472.3  1  
Exp1  842.55  0  
Exp1  3274.67  0  
Exp1  362.85  0  
Exp1  4024.15  1  
Exp1  1489.53  0  
Exp1  637.96  0  
Exp1  4650.63  1  
Exp1  10150.78  0  
Exp1  3796.5999  0  
Exp1  8857.64  1  
Exp1  2653.52  1  
Exp1  6465.6997  1  
Exp1  8997.45  0  
Exp1  7286.93  0  
Exp1  4949.11  0  
Exp1  15560.7295  0  
Exp1  9295.93  0  
Exp1  5060.2197  0  
Exp1  31671.27  0  
Exp1  1040.58  0  
Exp1  13048.66  0  
Exp1  10231.14  0  
Exp1  14507.85  0  
Exp1  9740.37  0  
Exp1  8601.8  1  
Exp1  3323.05  1  
Exp1  6603.46  0  
Exp1  2524.3699  1  
Exp1  690.44  0  
Exp1  7307.43  0  
Exp1  9381.21  0  
Exp1  441.16  0  
Exp1  1706.01  1  
Exp1  669.94  1  
Exp1  1376.78  0  
Exp1  1780.63  1  
Exp1  598.6  0  
Exp1  10899.439  0  
Exp1  1885.59  0  
Exp1  5721.14  1  
Exp1  19995.7  0  
Exp1  1047.14  0  
Exp1  5954.84  0  
Exp1  4616.6  1  
Exp1  7128.26  1  
Exp1  5769.11  1  
Exp1  1734.2999  0  
Exp1  11391.439  0  
Exp1  9235.66  0  
Exp1  3854.0  1  
Exp1  2211.13  1  
Exp1  1988.09  1  
Exp1  3408.33  1  
Exp1  8183.6  0  
Exp1  5398.06  1  
Exp1  1608.02  1  
Exp1  8395.57  1  
Exp1  452.63998  0  
Exp1  10198.34  1  
Exp1  3058.5999  0  
Exp1  10594.4  1  
Exp1  5147.96  1  
Exp1  3296.81  1  
Exp1  3970.44  0  
Exp1  1886.0  0  
Exp1  2187.76  0  
Exp1  7640.76  0  
Exp1  22663.98  0  
Exp1  10700.18  0  
Exp1  5222.9897  1  
Exp1  7618.21  0  
Exp1  2880.66  1  
Exp1  7680.12  0  
Exp1  7548.1  0  
Exp1  5316.4697  1  
Exp1  7140.56  0  
Exp1  5017.9897  0  
Exp1  3823.66  0  
Exp1  8897.82  0  
Exp1  1852.79  1  
Exp1  7713.7397  0  
Exp1  807.7  1  
Exp1  1613.35  0  
Exp1  6473.4897  1  
Exp1  1410.4  0  
Exp1  7798.1997  0  
Exp1  3395.6199  1  
Exp1  1410.4  0  
Exp1  12825.21  0  
Exp1  2236.55  0  
Exp1  5274.65  1  
Exp1  1419.42  0  
Exp1  24966.95  0  
Exp1  16967.85  0  
Exp1  511.68  0  
Exp1  12445.55  0  
Exp1  371.46  0  
Exp1  2081.57  1  
Exp1  6632.98  1  
Exp1  1900.76  1  
Exp1  3503.45  0  
Exp1  471.09  0  
Exp1  1482.5599  0  
Exp1  3708.04  1  
Exp1  10705.1  1  
Exp1  2945.44  1  
Exp1  16459.45  0  
Exp1  7808.86  0  
Exp1  6254.14  0  
Exp1  5978.21  1  
Exp1  2800.71  0  
Exp1  3629.73  1  
Exp1  3580.1199  0  
Exp1  7559.58  0  
Exp1  1662.5499  1  
Exp1  15414.77  0  
Exp1  5330.82  1  
Exp1  2985.6199  1  
Exp1  328.41  0  
Exp1  6134.42  1  
Exp1  13041.28  0  
Exp1  2491.98  1  
Exp1  3518.21  1  
Exp1  6693.66  1  
Exp1  6961.39  1  
Exp1  7114.32  0  
Exp1  6877.75  1  
Exp1  12596.43  0  
Exp1  8080.28  0  
Exp1  426.4  0  
Exp1  8808.439  0  
Exp1  479.29  0  
Exp1  10627.61  0  
Exp1  11359.05  0  
Exp1  1328.8099  0  
Exp1  12134.77  0  
Exp1  6733.43  1  
Exp1  5501.38  1  
Exp1  9512.0  0  
Exp1  5167.23  0  
Exp1  5545.25  1  
Exp1  2938.47  1  
Exp1  7764.9897  0  
Exp1  11660.81  0  
Exp1  5890.06  0  
Exp1  5145.5  1  
Exp1  9666.57  1  
Exp1  558.83  0  
Exp1  4539.11  0  
Exp1  26850.08  0  
Exp1  5994.61  0  
Exp1  870.83997  0  
Exp1  1089.78  0  
Exp1  468.63  0  
Exp1  3326.74  0  
Exp1  577.27997  0  
Exp1  3136.5  1  
Exp1  16874.37  0  
Exp1  5598.14  0  
Exp1  19285.99  0  
Exp1  1071.33  0  
Exp1  14105.64  0  
Exp1  1940.12  1  
Exp1  14809.61  0  
Exp1  2408.75  0  
Exp1  527.67  0  
Exp1  5546.07  0  
Exp1  3576.02  1  
Exp1  9005.65  1  
Exp1  12789.54  0  
Exp1  8908.07  1  
Exp1  16937.51  0  
Exp1  5004.87  0  
Exp1  8427.96  1  
Exp1  11015.47  0  
Exp1  7147.53  1  
Exp1  1845.82  1  
Exp1  9172.11  1  
Exp1  1981.12  1  
Exp1  548.58  0  
Exp1  5610.85  1  
Exp1  20198.24  0  
Exp1  14716.95  0  
Exp1  3044.25  1  
Exp1  2043.03  0  
Exp1  13692.77  0  
Exp1  5941.7197  0  
Exp1  16169.99  0  
Exp1  6979.84  0  
Exp1  20960.02  0  
Exp1  1491.99  1  
Exp1  6595.26  1  
Exp1  6278.33  0  
Exp1  6414.04  0  
Exp1  1871.65  0  
Exp1  1874.9299  1  
Exp1  75464.6  0  
Exp1  5607.57  0  
Exp1  527.67  0  
Exp1  1211.96  1  
Exp1  5818.31  1  
Exp1  9006.47  1  
Exp1  5933.93  1  
Exp1  9758.0  0  
Exp1  16436.9  0  
Exp1  16429.52  0  
Exp1  10409.9  0  
Exp1  8609.18  0  
Exp1  10731.75  0  
Exp1  5766.2397  0  
Exp1  673.63  0  
Exp1  8211.07  0  
Exp1  8901.92  0  
Exp1  2594.89  1  
Exp1  13873.99  0  
Exp1  12138.05  0  
Exp1  4172.57  0  
Exp1  8644.03  0  
Exp1  2563.73  1  
Exp1  1642.0499  0  
Exp1  2396.8599  1  
Exp1  3693.69  1  
Exp1  8196.31  1  
Exp1  59.45  1  
Exp1  19526.66  0  
Exp1  5997.48  0  
Exp1  30239.549  0  
Exp1  23775.08  0  
Exp1  4431.69  1  
Exp1  11167.58  0  
Exp1  6174.19  0  
Exp1  712.17  0  
Exp1  495.28  0  
Exp1  6053.65  1  
Exp1  3404.23  1  
Exp1  2926.99  1  
Exp1  8614.51  0  
Exp1  6496.4497  0  
Exp1  27090.34  0  
Exp1  16226.57  0  
Exp1  4309.1  1  
Exp1  2917.15  1  
Exp1  8448.46  0  
Exp1  9773.17  1  
Exp1  6709.65  1  
Exp1  8648.54  0  
Exp1  1746.6  1  
Exp1  1434.1799  1  
Exp1  25370.39  0  
Exp1  4924.51  1  
Exp1  1831.0599  1  
Exp1  20536.49  0  
Exp1  2070.91  1  
Exp1  5487.85  1  
Exp1  5983.54  1  
Exp1  6912.6  0  
Exp1  6751.4697  0  
Exp1  2348.89  0  
Exp1  10849.42  0  
Exp1  16830.91  0  
Exp1  1845.0  0  
Exp1  4171.34  1  
Exp1  14996.9795  1  
Exp1  2738.8  1  
Exp1  5793.71  1  
Exp1  9614.5  1  
Exp1  4605.53  1  
Exp1  1572.76  1  
Exp1  4421.03  1  
Exp1  464.94  0  
Exp1  8917.91  1  
Exp1  505.94  0  
Exp1  12216.77  0  
Exp1  753.17  1  
Exp1  6346.39  0  
Exp1  269.78  0  
Exp1  2297.64  0  
Exp1  5869.56  1  
Exp1  485.03  0  
Exp1  924.55  1  
Exp1  2140.2  0  
Exp1  839.27  0  
Exp1  7176.64  1  
Exp1  17348.33  1  
Exp1  6167.2197  0  
Exp1  2066.81  0  
Exp1  3659.25  1  
Exp1  1419.42  0  
Exp1  558.83  0  
Exp1  15093.33  0  
Exp1  5960.58  0  
Exp1  4512.46  1  
Exp1  1074.61  0  
Exp1  1475.59  1  
Exp1  10077.8  0  
Exp1  11671.06  0  
Exp1  7910.13  1  
Exp1  5186.09  1  
Exp1  5460.79  1  
Exp1  1708.47  1  
Exp1  909.38  1  
Exp1  10656.31  0  
Exp1  4796.18  1  
Exp1  5144.27  1  
Exp1  4677.69  0  
Exp1  2687.55  1  
Exp1  9313.15  0  
Exp1  3547.73  1  
Exp1  8093.81  1  
Exp1  4743.7  1  
Exp1  13575.51  0  
Exp1  3422.68  0  
Exp1  1063.95  0  
Exp1  20505.33  0  
Exp1  1181.62  1  
Exp1  9851.4795  1  
Exp1  1136.9299  0  
Exp1  1667.88  0  
Exp1  530.54  0  
Exp1  5667.02  1  
Exp1  325.13  0  
Exp1  11809.64  0  
Exp1  2548.97  0  
Exp1  9735.86  0  
Exp1  3620.71  1  
Exp1  1740.86  1  
Exp1  4836.77  1  
Exp2  5707.61  0  
Exp2  12777.24  1  
Exp2  7373.85  0  
Exp2  7322.6  0  
Exp2  4406.68  0  
Exp2  8128.66  0  
Exp2  1853.61  0  
Exp2  1654.35  0  
Exp2  13115.08  0  
Exp2  10928.96  0  
Exp2  23415.1  0  
Exp2  11056.47  0  
Exp2  15349.17  0  
Exp2  379.25  0  
Exp2  5241.03  0  
Exp2  2624.41  1  
Exp2  19123.629  0  
Exp2  1858.53  0  
Exp2  9953.16  1  
Exp2  8968.34  0  
Exp2  838.04  0  
Exp2  1881.49  0  
Exp2  1262.8  1  
Exp2  4674.82  0  
Exp2  2132.41  0  
Exp2  917.58  1  
Exp2  1283.3  1  
Exp2  13397.9795  0  
Exp2  2783.08  1  
Exp2  1166.04  1  
Exp2  3557.98  1  
Exp2  1264.03  0  
Exp2  1828.6  1  
Exp2  7729.73  0  
Exp2  5926.55  0  
Exp2  12292.21  0  
Exp2  649.02997  1  
Exp2  672.81  1  
Exp2  289.87  0  
Exp2  11047.86  1  
Exp2  11967.49  1  
Exp2  4648.17  1  
Exp2  6268.9  0  
Exp2  9591.95  0  
Exp2  13386.09  0  
Exp2  3153.72  0  
Exp2  2576.44  0  
Exp2  2679.35  1  
Exp2  5882.27  0  
Exp2  6167.2197  0  
Exp2  30043.98  0  
Exp2  3566.18  0  
Exp2  594.91  1  
Exp2  3375.94  0  
Exp2  1411.63  1  
Exp2  3489.0999  1  
Exp2  3428.83  0  
Exp2  4109.02  0  
Exp2  1285.35  1  
Exp2  2611.7  0  
Exp2  625.66  1  
Exp2  3974.54  0  
Exp2  1765.0499  1  
Exp2  1517.82  0  
Exp2  16907.99  0  
Exp2  8232.39  0  
Exp2  9783.83  0  
Exp2  6983.94  1  
Exp2  2038.52  1  
Exp2  2657.21  0  
Exp2  2610.06  0  
Exp2  3792.91  0  
Exp2  3184.06  0  
Exp2  1411.63  1  
Exp2  2795.38  0  
Exp2  1863.86  0  
Exp2  5021.27  0  
Exp2  4724.84  0  
Exp2  3427.19  0  
Exp2  656.41  0  
Exp2  9172.93  0  
Exp2  857.72  1  
Exp2  2522.32  0  
Exp2  421.88998  0  
Exp2  2873.69  0  
Exp2  2146.35  1  
Exp2  6384.11  1  
Exp2  6422.65  0  
Exp2  21709.09  0  
Exp2  499.79  0  
Exp2  2379.64  0  
Exp2  11961.75  0  
Exp2  7370.98  0  
Exp2  22139.59  0  
Exp2  5065.96  0  
Exp2  4671.95  0  
Exp2  1795.39  1  
Exp2  2385.38  1  
Exp2  2015.5599  0  
Exp2  10534.13  0  
Exp2  1576.86  1  
Exp2  14712.03  1  
Exp2  4586.26  1  
Exp2  1262.8  1  
Exp2  939.72  0  
Exp2  3943.79  1  
Exp2  10361.52  0  
Exp2  431.73  0  
Exp2  2706.0  0  
Exp2  11665.32  0  
Exp2  5003.23  0  
Exp2  5329.18  0  
Exp2  8166.79  1  
Exp2  37340.34  0  
Exp2  18342.17  0  
Exp2  11715.34  0  
Exp2  4091.39  0  
Exp2  16634.93  0  
Exp2  2787.18  1  
Exp2  8808.03  0  
Exp2  608.02997  1  
Exp2  11008.91  0  
Exp2  2897.47  1  
Exp2  701.51  1  
Exp2  404.26  0  
Exp2  3653.0999  0  
Exp2  11337.32  0  
Exp2  1418.6  1  
Exp2  3912.22  0  
Exp2  11348.8  0  
Exp2  2958.97  0  
Exp2  1269.36  0  
Exp2  2799.89  1  
Exp2  1574.4  0  
Exp2  4731.81  0  
Exp2  9916.67  0  
Exp2  1187.36  1  
Exp2  9835.9  0  
Exp2  6959.75  0  
Exp2  2020.48  0  
Exp2  824.51  1  
Exp2  6963.44  0  
Exp2  9543.9795  0  
Exp2  4398.89  0  
Exp2  7644.04  0  
Exp2  3680.98  0  
Exp2  2797.84  0  
Exp2  11434.08  0  
Exp2  3152.49  0  
Exp2  4429.64  1  
Exp2  2094.69  0  
Exp2  1340.7  0  
Exp2  2284.93  1  
Exp2  16111.359  0  
Exp2  13605.85  0  
Exp2  206.23  0  
Exp2  3082.79  0  
Exp2  6703.5  0  
Exp2  1150.05  1  
Exp2  2353.4  1  
Exp2  701.92  0  
Exp2  1096.75  1  
Exp2  8024.52  0  
Exp2  2775.29  0  
Exp2  633.04  1  
Exp2  611.72  1  
Exp2  922.5  1  
Exp2  37494.91  0  
Exp2  1999.98  0  
Exp2  1850.74  0  
Exp2  4400.12  1  
Exp2  3749.04  0  
Exp2  378.02  0  
Exp2  5377.56  0  
Exp2  826.97  0  
Exp2  958.17  0  
Exp2  5981.4897  0  
Exp2  5612.4897  0  
Exp2  415.74  1  
Exp2  1053.7  0  
Exp2  11518.13  0  
Exp2  15889.96  0  
Exp2  9500.93  0  
Exp2  16594.34  0  
Exp2  4985.6  1  
Exp2  24380.65  0  
Exp2  314.06  0  
Exp2  1457.96  1  
Exp2  672.81  1  
Exp2  4550.59  0  
Exp2  4357.07  1  
Exp2  315.29  0  
Exp2  2817.52  1  
Exp2  455.91998  0  
Exp2  8018.78  0  
Exp2  949.14996  1  
Exp2  811.39  0  
Exp2  416.15  0  
Exp2  808.52  1  
Exp2  3005.71  0  
Exp2  2463.69  1  
Exp2  4995.03  0  
Exp2  6798.21  0  
Exp2  856.49  0  
Exp2  17010.49  0  
Exp2  6421.01  0  
Exp2  11653.43  0  
Exp2  2857.7  0  
Exp2  8318.08  0  
Exp2  861.82  0  
Exp2  1551.44  1  
Exp2  8602.21  0  
Exp2  7159.42  0  
Exp2  781.87  0  
Exp2  469.44998  1  
Exp2  9718.2295  0  
Exp2  489.13  0  
Exp2  693.72  0  
Exp2  3120.0999  1  
Exp2  14575.5  0  
Exp2  4053.26  1  
Exp2  5231.6  0  
Exp2  15135.56  0  
Exp2  23763.6  0  
Exp2  10614.49  0  
Exp2  1826.14  1  
Exp2  1733.07  0  
Exp2  1055.34  1  
Exp2  5505.48  0  
Exp2  6424.29  0  
Exp2  220.58  0  
Exp2  11316.0  0  
Exp2  7380.82  1  
Exp2  3521.49  0  
Exp2  8414.02  0  
Exp2  806.06  0  
Exp2  7452.98  0  
Exp2  1674.03  0  
Exp2  5634.2197  0  
Exp2  3233.26  1  
Exp2  1220.98  1  
Exp2  4261.54  0  
Exp2  3122.56  0  
Exp2  147.6  0  
Exp2  8070.44  1  
Exp2  2224.66  0  
Exp2  6188.54  0  
Exp2  124.64  0  
Exp2  8310.29  0  
Exp2  4074.58  0  
Exp2  1399.33  0  
Exp2  11063.439  0  
Exp2  4454.65  0  
Exp2  12166.75  0  
Exp2  2800.71  0  
Exp2  5174.61  0  
Exp2  1523.5599  1  
Exp2  688.39  1  
Exp2  1287.8099  0  
Exp2  16151.13  0  
Exp2  13459.89  0  
Exp2  1333.32  1  
Exp2  1940.53  1  
Exp2  1180.39  0  
Exp2  3625.22  1  
Exp2  6154.51  0  
Exp2  5046.28  1  
Exp2  1049.6  0  
Exp2  12443.5  0  
Exp2  1631.7999  0  
Exp2  6018.8  0  
Exp2  8252.89  0  
Exp2  537.92  1  
Exp2  967.6  0  
Exp2  1004.5  1  
Exp2  799.91  0  
Exp2  1761.77  0  
Exp2  625.25  1  
Exp2  649.44  0  
Exp2  4982.73  1  
Exp2  222.22  0  
Exp2  2063.53  1  
Exp2  243.13  0  
Exp2  970.88  0  
Exp2  9711.26  0  
Exp2  1297.65  1  
Exp2  10119.62  0  
Exp2  5958.94  0  
Exp2  11416.45  0  
Exp2  14174.52  0  
Exp2  17292.16  0  
Exp2  7590.7397  0  
Exp2  1018.85  1  
Exp2  3489.92  0  
Exp2  45446.86  0  
Exp2  9008.52  0  
Exp2  540.79  0  
Exp2  4830.21  0  
Exp2  1987.27  0  
Exp2  2779.8  1  
Exp2  11558.31  1  
Exp2  839.68  0  
Exp2  13606.26  0  
Exp2  2004.9  0  
Exp2  1362.4299  1  
Exp2  10382.84  0  
Exp2  1047.14  1  
Exp2  13903.1  0  
Exp2  1930.69  0  
Exp2  18598.01  0  
Exp2  1947.5  0  
Exp2  18372.92  0  
Exp2  21665.22  0  
Exp2  1084.45  0  
Exp2  3106.57  0  
Exp2  9880.59  0  
Exp2  2455.9  1  
Exp2  7319.32  0  
Exp2  15600.09  0  
Exp2  6377.55  0  
Exp2  10512.81  0  
Exp2  551.04  1  
Exp2  281.66998  0  
Exp2  2702.72  1  
Exp2  1171.78  1  
Exp2  908.97  1  
Exp2  22469.64  0  
Exp2  7876.92  0  
Exp2  3862.2  0  
Exp2  5651.44  0  
Exp2  6847.0  0  
Exp2  26161.28  0  
Exp2  2707.23  1  
Exp2  7081.11  0  
Exp2  2806.45  1  
Exp2  7726.4497  0  
Exp2  24620.91  0  
Exp2  374.74  1  
Exp2  10169.2295  0  
Exp2  11277.46  0  
Exp2  333.74  0  
Exp2  4324.68  0  
Exp2  15095.79  0  
Exp2  10329.95  0  
Exp2  1829.83  0  
Exp2  1955.29  0  
Exp2  8906.43  0  
Exp2  12227.84  1  
Exp2  768.33997  1  
Exp2  255.02  0  
Exp2  1248.45  1  
Exp2  3075.0  0  
Exp2  628.52997  0  
Exp2  9979.81  0  
Exp2  1555.95  0  
Exp2  13642.34  0  
Exp2  3145.52  0  
Exp2  1518.64  0  
Exp2  6056.93  0  
Exp2  847.06  1  
Exp2  6195.51  0  
Exp2  759.32  0  
Exp2  17076.91  0  
Exp2  15564.83  0  
Exp2  545.71  0  
Exp2  10251.2295  0  
Exp2  4542.8  0  
Exp2  4086.47  1  
Exp2  3726.9  0  
Exp2  13717.78  0  
Exp2  260.35  1  
Exp2  785.56  0  
Exp2  4370.6  0  
Exp2  4220.13  1  
Exp2  3339.45  0  
Exp2  4849.48  0  
Exp2  312.41998  0  
Exp2  2254.18  1  
Exp2  3626.04  1  
Exp2  3865.89  0  
Exp2  31260.86  0  
Exp2  5304.17  1  
Exp2  10168.0  0  
Exp2  1257.88  1  
Exp2  195.98  0  
Exp2  33540.05  0  
Exp2  37240.3  0  
Exp2  11139.29  0  
Exp2  665.83997  1  
Exp2  5810.93  0  
Exp2  9531.68  0  
Exp2  4934.76  0  
Exp2  3306.24  1  
Exp2  1600.64  0  
Exp2  4137.7197  0  
Exp2  4857.27  0  
Exp2  29442.1  0  
Exp2  3001.2  1  
Exp2  1532.17  1  
Exp2  1409.58  0  
Exp2  3202.92  1  
Exp2  787.61  1  
Exp2  384.16998  0  
Exp2  1584.24  0  
Exp2  14988.37  0  
Exp2  2458.77  1  
Exp2  5356.65  0  
Exp2  5937.21  0  
Exp2  15092.92  0  
Exp2  669.52997  0  
Exp2  3318.95  1  
Exp2  4530.09  1  
Exp2  343.58  0  
Exp2  1997.52  0  
Exp2  1508.39  1  
Exp2  10831.79  1  
Exp2  15387.71  0  
Exp2  6404.1997  1  
Exp2  10673.939  0  
Exp2  683.88  0  
Exp2  9994.16  0  
Exp2  4120.5  1  
Exp2  5199.62  1  
Exp2  1176.29  1  
Exp2  1571.12  1  
Exp2  21839.879  0  
Exp2  3192.26  1  
Exp2  37284.168  0  
Exp2  13893.26  0  
Exp2  3792.09  0  
Exp2  13964.6  0  
Exp2  3770.3599  1  
Exp2  528.9  1  
Exp2  12737.06  0  
Exp2  1443.61  0  
Exp2  4162.73  0  
Exp2  4037.27  1  
Exp2  4733.86  0  
Exp2  10231.96  1  
Exp2  2879.02  0  
Exp2  1995.47  1  
Exp2  1387.85  1  
Exp2  262.4  0  
Exp2  6403.79  0  
Exp2  2702.31  0  
Exp2  8713.32  0  
Exp2  13566.49  0  
Exp2  10117.16  0  
Exp2  8077.82  0  
Exp2  20559.86  0  
Exp2  5102.04  1  
Exp2  2189.81  1  
Exp2  485.03  0  
Exp2  15387.3  0  
Exp2  15315.96  0  
Exp2  9418.11  0  
Exp2  5920.81  0  
Exp2  2179.15  1  
Exp2  5140.17  0  
Exp2  9648.12  0  
Exp2  1698.63  0  
Exp2  5865.05  0  
Exp2  23319.57  0  
Exp2  32162.86  0  
Exp2  26464.68  0  
Exp2  8591.14  0  
Exp2  3561.26  0  
Exp2  968.83  1  
Exp2  1599.41  0  
Exp2  6609.1997  0  
Exp2  3985.6099  0  
Exp2  3478.03  0  
Exp2  17610.32  0  
Exp2  1288.63  0  
Exp2  2386.2  0  
Exp2  277.57  1  
Exp2  5350.09  0  
Exp2  22519.25  0  
Exp2  422.71  0  
Exp2  17001.879  0  
Exp2  1461.65  0  
Exp2  5028.65  1  
Exp2  3643.26  1  
Exp2  11324.61  0  
Exp2  1753.16  1  
Exp2  1945.86  0  
Exp2  6768.69  0  
Exp2  5900.31  0  
Exp2  7059.79  0  
Exp2  4899.5  0  
Exp2  11662.45  0  
Exp2  7323.83  0  
Exp2  4163.14  0  
Exp2  2546.92  0  
Exp2  2027.04  0  
Exp2  19347.9  0  
Exp2  3386.5999  1  
Exp2  1151.69  0  
Exp2  6877.75  0  
Exp2  894.21  1  
Exp2  9557.51  0  
Exp2  1364.07  1  
Exp2  249.28  1  
Exp2  16218.78  0  
Exp2  325.13  0  
Exp2  5892.52  0  
Exp2  9723.56  0  
Exp2  2444.01  0  
Exp2  448.13  1  
Exp2  148.83  0  
Exp2  99.63  0  
Exp2  1811.38  1  
Exp2  760.96  1  
Exp2  15785.41  0  
Exp2  3829.81  1  
Exp2  5632.9897  0  
Exp2  7497.67  0  
Exp2  12607.09  0  
Exp2  701.51  0  
Exp2  15998.2  0  
Exp2  348.91  0  
Exp2  16516.44  1  
Exp2  975.39  1  
Exp2  1122.17  1  
Exp2  1580.96  1  
Exp2  13426.68  0  
Exp2  3496.89  0  
Exp2  351.37  0  
Exp2  2239.83  1  
Exp2  2674.02  0  
Exp2  6184.44  0  
Exp2  1434.59  0  
Exp2  7265.61  1  
Exp2  6238.9697  0  
Exp2  3429.65  1  
Exp2  7827.7197  0  
Exp2  15469.3  0  
Exp2  2396.04  1  
Exp2  17189.25  0  
Exp2  6640.36  0  
Exp2  8192.21  0  
Exp2  3430.06  1  
Exp2  2700.67  1  
Exp2  4232.84  0  
Exp2  1255.01  1  
Exp2  3152.49  1  
Exp2  4381.26  0  
Exp2  571.95  0  
Exp2  4571.91  0  
Exp2  4639.9697  1  
Exp2  606.39  0  
Exp2  1307.08  1  
Exp2  372.28  1  
Exp2  4087.7  0  
Exp2  22643.48  0  
Exp2  9609.58  0  
Exp2  4659.65  1  
Exp2  10382.84  0  
Exp2  30041.11  0  
Exp2  1804.0  0  
Exp2  10288.13  0  
Exp2  3985.6099  1  
Exp2  8491.92  0  
Exp2  14654.63  0  
Exp2  2303.79  0  
Exp2  3905.25  1  
Exp2  1601.46  1  
Exp2  6355.0  0  
Exp2  1084.04  1  
Exp2  1847.87  0  
Exp2  701.51  0  
Exp2  141.86  0  
Exp2  491.59  0  
Exp2  1051.65  1  
Exp2  1070.92  0  
Exp2  9965.87  0  
Exp2  5031.52  0  
Exp2  870.02  0  
Exp2  9157.76  0  
Exp2  1409.17  1  
Exp2  658.05  1  
Exp2  1749.88  0  
Exp2  16521.77  0  
Exp2  9368.91  0  
Exp2  423.53  0  
Exp2  150.47  0  
Exp2  7179.51  1  
Exp2  4404.2197  0  
Exp2  3537.89  0  
Exp2  3111.08  0  
Exp2  2412.44  1  
Exp2  868.79  0  
Exp2  895.02997  1  
Exp2  2132.82  0  
Exp2  6000.35  0  
Exp2  1688.79  1  
Exp2  456.74  1  
Exp2  1056.16  1  
Exp2  5152.88  1  
Exp2  2013.1  1  
Exp2  4698.19  0  
Exp2  4590.77  1  
Exp2  6539.91  0  
Exp2  1795.39  0  
Exp2  239.44  0  
Exp2  5824.46  0  
Exp2  1671.98  0  
Exp2  514.96  0  
Exp2  13.12  0  
Exp2  765.88  1  
Exp2  1944.63  0  
Exp2  7104.89  0  
Exp2  5889.65  1  
Exp2  3596.1099  0  
Exp2  4298.44  1  
Exp2  1821.63  1  
Exp2  3559.21  1  
Exp2  580.15  1  
Exp2  9546.439  0  
Exp2  5990.92  0  
Exp2  1048.78  1  
Exp2  2326.75  1  
Exp2  21310.57  0  
Exp2  10620.2295  0  
Exp2  2893.3699  0  
Exp2  1108.23  0  
Exp2  2024.58  1  
Exp2  763.83  1  
Exp2  459.19998  0  
Exp2  6134.42  0  
Exp2  1710.52  1  
Exp2  17505.36  0  
Exp2  7170.08  0  
Exp2  296.02  0  
Exp2  2526.42  0  
Exp2  1710.52  1  
Exp2  991.38  1  
Exp2  5749.84  0  
Exp2  801.14  1  
Exp2  732.67  1  
Exp2  595.32  0  
Exp2  2819.57  0  
Exp2  10903.13  0  
Exp2  359.16  0  
Exp2  389.09  0  
Exp2  2694.93  1  
Exp2  55.76  0  
Exp2  4800.28  0  
Exp2  8046.66  0  
Exp2  1760.13  0  
Exp2  363.26  0  
Exp2  397.69998  0  
Exp2  3684.26  0  
Exp2  3475.98  0  
Exp2  4086.47  1  
Exp2  6764.18  0  
Exp2  14976.4795  0  
Exp2  5771.98  0  
Exp2  4002.83  0  
Exp2  7566.96  0  
Exp2  12058.92  0  
Exp2  1336.6  1  
Exp2  9542.75  0  
Exp2  17649.27  0  
Exp2  2196.78  1  
Exp2  2065.99  0  
Exp2  9990.88  0  
Exp2  3489.0999  1  
Exp2  9579.65  0  
Exp2  508.81  0  
Exp2  955.71  0  
Exp2  1312.0  1  
Exp2  560.06  1  
Exp2  13935.899  0  
Exp2  4220.95  1  
Exp2  5447.26  0  
Exp2  2552.25  0  
Exp2  5752.71  1  
Exp2  11740.35  0  
Exp2  11571.43  0  
Exp2  3756.83  0  
Exp2  1134.88  1  
Exp2  772.02997  1  
Exp2  4558.38  1  
Exp2  2502.64  0  
Exp2  2889.68  1  
Exp2  5656.77  0  
Exp2  7580.4897  0  
Exp2  6419.78  0  
Exp2  2846.22  1  
Exp2  7055.28  0  
Exp2  2965.53  0  
Exp2  3905.66  0  
Exp2  2846.22  1  
Exp2  3405.05  0  
Exp2  1155.38  1  
Exp2  831.48  1  
Exp2  1039.76  0  
Exp2  8575.56  0  
Exp2  4180.77  0  
Exp2  15983.03  0  
Exp2  3973.72  0  
Exp2  7965.89  0  
Exp2  14537.78  0  
Exp2  1428.85  1  
Exp2  4293.93  0  
Exp2  4628.4897  0  
Exp2  6593.62  0  
Exp2  27922.64  0  
Exp2  10123.31  0  
Exp2  661.74  1  
Exp2  7307.43  0  
Exp2  3597.75  0  
Exp2  7809.68  0  
Exp2  13455.38  0  
Exp2  4309.92  0  
Exp2  7490.29  0  
Exp2  227.14  1  
Exp2  1668.29  1  
Exp2  10584.56  1  
Exp2  948.33  1  
Exp2  1528.07  0  
Exp2  12139.28  0  
Exp2  6213.14  0  
Exp2  4133.21  0  
Exp2  11596.03  0  
Exp2  2115.6  1  
Exp2  2216.8699  1  
Exp2  553.91  1  
Exp2  3639.98  1  
Exp2  6859.3  0  
Exp2  554.32  1  
Exp2  4716.64  0  
Exp2  6156.15  0  
Exp2  11165.12  0  
Exp2  4937.2197  0  
Exp2  15208.54  0  
Exp2  3489.92  0  
Exp2  815.08  1  
Exp2  3983.97  0  
Exp2  6821.9897  0  
Exp2  8401.72  0  
Exp2  1831.47  1  
Exp2  4119.27  1  
Exp2  9279.53  0  
Exp2  968.83  0  
Exp2  2133.23  0  
Exp2  15679.63  0  
Exp2  9230.74  0  
Exp2  11394.31  0  
Exp2  7809.27  1  
Exp2  768.75  0  
Exp2  6772.38  0  
Exp2  10994.56  0  
Exp2  4095.9  0  
Exp2  19812.43  0  
Exp2  1790.47  1  
Exp2  643.7  0  
Exp2  6081.53  0  
Exp2  3966.75  0  
Exp2  1417.37  0  
Exp2  8548.5  0  
Exp2  8869.53  0  
Exp2  5820.36  1  
Exp2  737.18  1  
Exp2  1199.25  1  
Exp2  5091.79  0  
Exp2  878.22  0  
Exp2  1863.45  1  
Exp2  3182.83  0  
Exp2  2022.53  1  
Exp2  789.25  0  
Exp2  207.87  0  
Exp2  359.57  0  
Exp2  8049.12  0  
Exp2  2002.03  0  
Exp2  1649.02  0  
Exp2  232.47  0  
Exp2  7131.13  0  
Exp2  8229.11  0  
Exp2  3696.56  1  
Exp2  13437.34  0  
Exp2  4861.78  0  
Exp2  480.11  0  
Exp2  1347.67  0  
Exp2  8753.91  0  
Exp2  8571.46  0  
Exp2  2695.34  0  
Exp2  21595.93  0  
Exp2  5043.82  1  
Exp2  1885.1799  1  
Exp2  711.76  1  
Exp2  473.55  1  
Exp2  1534.63  1  
Exp2  4995.03  0  
Exp2  690.85  1  
Exp2  4252.11  0  
Exp2  1704.78  1  
Exp2  7305.38  1  
Exp2  1544.88  1  
Exp2  981.54  1  
Exp2  2426.38  0  
Exp2  2307.07  1  
Exp2  1511.26  1  
Exp2  4022.51  0  
Exp2  2131.18  1  
Exp2  396.47  0  
Exp2  1240.25  1  
Exp2  10514.45  0  
Exp2  1950.37  0  
Exp2  1695.76  0  
Exp2  3363.23  1  
Exp2  13486.13  0  
Exp2  9489.86  0  
Exp2  11631.7  0  
Exp2  1151.28  1  
Exp2  848.29  1  
Exp2  3446.8699  0  
Exp2  24341.7  0  
Exp2  5107.78  0  
Exp2  806.88  1  
Exp2  900.36  0  
Exp2  1938.48  1  
Exp2  5020.04  0  
Exp2  6955.65  0  
Exp2  8800.65  0  
Exp2  468.63  0  
Exp2  979.49  1  
Exp2  1603.1  1  
Exp2  1596.13  0  
Exp2  27294.52  0  
Exp2  5626.43  0  
Exp2  8368.1  1  
Exp2  5840.04  0  
Exp2  1323.07  1  
Exp2  4233.25  0  
Exp2  620.74  1  
Exp2  1627.29  1  
Exp2  2019.66  0  
Exp2  1188.59  0  
Exp2  7156.96  0  
Exp2  12552.97  0  
Exp2  1754.7999  0  
Exp2  3673.19  0  
Exp2  1153.33  1  
Exp2  818.77  0  
Exp2  1135.7  1  
Exp2  8598.11  0  
Exp2  1928.64  0  
Exp2  15709.97  0  
Exp2  960.63  0  
Exp2  2246.8  0  
Exp2  1244.35  1  
Exp2  16014.189  0  
Exp2  3040.97  0  
Exp2  8084.38  0  
Exp2  1064.77  1  
Exp2  1382.52  0  
Exp2  3948.3  0  
Exp2  1260.34  1  
Exp2  7379.18  0  
Exp2  551.45  0  
Exp2  7258.64  0  
Exp2  4308.69  0  
Exp2  13337.3  0  
Exp2  5646.52  1  
Exp2  835.99  0  
Exp2  5980.67  0  
Exp2  5631.76  0  
Exp2  1620.73  0  
Exp2  1767.1  0  
Exp2  17236.81  0  
Exp2  2597.76  0  
Exp2  1354.64  1  
Exp2  2269.35  1  
Exp2  1551.44  0  
Exp2  266.91  0  
Exp2  4305.0  0  
Exp2  3054.5  0  
Exp2  1795.39  0  
Exp2  761.77997  1  
Exp2  2671.56  1  
Exp2  2240.65  0  
Exp2  990.56  1  
Exp2  4716.23  0  
Exp2  4638.7397  0  
Exp2  20144.53  0  
Exp2  5871.1997  0  
Exp2  1310.36  0  
Exp2  1489.12  0  
Exp2  5891.6997  1  
Exp2  3612.0999  0  
Exp2  1500.6  0  
Exp2  4824.88  0  
Exp2  2265.25  1  
Exp2  5900.7197  1  
Exp2  1186.13  1  
Exp2  3018.01  1  
Exp2  6239.38  1  
Exp2  653.54  0  
Exp2  1517.41  1  
Exp2  8995.4  0  
Exp2  2371.03  1  
Exp2  1107.41  0  
Exp2  7805.58  0  
Exp2  382.53  1  
Exp2  1371.04  1  
Exp2  2843.76  0  
Exp2  1175.47  0  
Exp2  2238.19  0  
Exp2  4357.89  1  
Exp2  5246.36  0  
Exp2  5919.9897  1  
Exp2  1330.86  0  
Exp2  4685.48  0  
Exp2  612.95  0  
Exp2  2690.42  1  
Exp2  5842.91  1  
Exp2  6155.7397  0  
Exp2  12333.21  0  
Exp2  12951.49  0  
Exp2  4557.9697  0  
Exp2  679.77997  0  
Exp2  2430.48  0  
Exp2  5950.7397  0  
Exp2  4295.16  1  
Exp2  2510.84  0  
Exp2  4827.34  0  
Exp2  1067.23  1  
Exp2  1648.61  1  
Exp2  3025.39  0  
Exp2  3011.04  1  
Exp2  30670.049  0  
Exp2  2229.58  0  
Exp2  3214.4  0  
Exp2  2280.83  0  
Exp2  1751.11  1  
Exp2  10820.72  0  
Exp2  1572.76  1  
Exp2  4556.7397  1  
Exp2  4378.8  1  
Exp2  16444.28  0  
Exp2  6954.42  0  
Exp2  2781.03  0  
Exp2  4321.81  0  
Exp2  5516.55  1  
Exp2  6165.17  0  
Exp2  2150.45  1  
Exp2  2710.92  0  
Exp2  3526.41  1  
Exp2  1705.6  1  
Exp2  11090.91  0  
Exp2  718.32  1  
Exp2  610.9  1  
Exp2  956.12  1  
Exp2  1308.3099  1  
Exp2  2875.74  0  
Exp2  267.32  0  
Exp2  972.11  1  
Exp2  2038.11  1  
Exp2  2875.74  0  
Exp2  250.92  0  
Exp2  2166.03  0  
Exp2  2609.65  0  
Exp2  615.82  0  
Exp2  1230.82  1  
Exp2  210.74  0  
Exp2  3180.78  0  
Exp2  1562.1  1  
Exp2  2020.89  0  
Exp2  6408.71  1  
Exp2  549.4  0  
Exp2  2530.52  0  
Exp2  4571.09  1  
Exp2  1923.3099  1  
Exp2  8256.58  0  
Exp2  2166.85  0  
Exp2  2334.54  0  
Exp2  1383.34  0  
Exp2  845.01  1  
Exp2  3420.63  1  
Exp2  2075.42  0  
Exp2  2263.6099  1  
Exp2  2068.45  1  
Exp2  8036.41  0  
Exp2  898.72  0  
Exp2  624.02  0  
Exp2  451.82  0  
Exp2  1245.58  0  
Exp2  3374.71  1  
Exp2  2194.32  1  
Exp2  1508.39  1  
Exp2  1313.64  1  
Exp2  3416.1199  1  
Exp2  722.01  1  
Exp2  1027.46  1  
Exp2  665.02  1  
Exp2  1974.97  1  
Exp2  526.85  0  
Exp2  1389.9  0  
Exp2  7334.4897  0  
Exp2  6303.75  0  
Exp2  1309.13  1  
Exp2  3400.54  1  
Exp2  1131.19  1  
Exp2  397.69998  1  
Exp2  1544.47  1  
Exp2  1749.88  0  
Exp2  1537.09  1  
Exp2  638.77997  0  
Exp2  6623.55  1  
Exp2  8763.75  0  
Exp2  6893.7397  0  
Exp2  7874.46  0  
Exp2  6995.83  0  
Exp2  2575.6199  1  
Exp2  893.8  1  
Exp2  2184.07  0  
Exp2  1560.0499  1  
Exp2  1767.1  0  
Exp2  3534.6099  0  
Exp2  811.39  0  
Exp2  1327.58  0  
Exp2  2882.3  0  
Exp2  2981.52  0  
Exp2  7619.44  0  
Exp2  4092.6199  0  
Exp2  1045.5  1  
Exp2  764.64996  1  
Exp2  1111.51  1  
Exp2  787.61  1  
Exp2  1215.24  1  
Exp2  4391.1  0  
Exp2  3355.8499  0  
Exp2  646.57  1  
Exp2  4135.26  1  
Exp2  804.01  1  
Exp2  8485.77  0  
Exp2  10593.99  0  
Exp2  1407.94  0  
Exp2  3862.6099  1  
Exp2  1297.65  0  
Exp2  3011.45  1  
Exp2  1822.45  0  
Exp2  2321.83  0  
Exp2  1314.87  1  
Exp2  3483.77  0  
Exp2  4996.26  0  
Exp2  4381.67  1  
Exp2  664.2  1  
Exp2  3108.6199  1  
Exp2  10174.15  0  
Exp2  3489.92  0  
Exp2  8759.65  0  
Exp2  5043.82  0  
Exp2  1422.29  0  
Exp2  15259.38  0  
Exp2  826.97  0  
Exp2  11352.899  0  
Exp2  7149.17  0  
Exp2  594.91  1  
Exp2  1277.5599  1  
Exp2  6382.4697  0  
Exp2  289.05  0  
Exp2  1007.77997  1  
Exp2  1387.44  1  
Exp2  11039.25  0  
Exp2  2342.74  0  
Exp2  21011.68  0  
Exp2  695.36  0  
Exp2  11568.149  1  
Exp2  6159.02  0  
Exp2  4236.12  0  
Exp2  4830.62  1  
Exp2  1891.33  0  
Exp2  2227.53  1  
Exp2  857.31  1  
Exp2  159.49  0  
Exp2  488.72  1  
Exp2  5548.94  0  
Exp2  3222.19  1  
Exp2  4828.57  0  
Exp2  1112.74  0  
Exp2  1293.96  0  
Exp2  4695.32  1  
Exp2  3997.0898  1  
Exp2  1451.8099  1  
Exp2  2387.02  0  
Exp2  888.06  1  
Exp2  1794.98  1  
Exp2  652.72  1  
Exp2  1418.6  1  
Exp2  5699.82  1  
Exp2  3079.92  0  
Exp2  690.85  1  
Exp2  29802.49  0  
Exp2  846.64996  1  
Exp2  1388.26  1  
Exp2  3896.64  0  
Exp2  18162.59  0  
Exp2  29783.629  0  
Exp2  845.83  1  
Exp2  646.98  1  
Exp2  1620.73  1  
Exp2  1530.12  0  
Exp2  881.08997  0  
Exp2  555.14  1  
Exp2  2446.88  0  
Exp2  767.11  1  
Exp2  273.88  0  
Exp2  11309.03  0  
Exp2  1628.52  1  
Exp2  1748.24  0  
Exp2  7540.31  0  
Exp2  2590.79  1  
Exp2  7218.87  0  
Exp2  424.76  0  
Exp2  16541.04  0  
Exp2  2990.95  1  
Exp2  928.64996  0  
Exp2  928.64996  1  
