# Supplementary material for: Robust assessment of asymmetric division in colon cancer cells
Source: eLife. 2026 Jan 23;14:RP104528. doi: 10.7554/eLife.104528 (PMC12829991; doi:10.7554/eLife.104528)
Supplement: Source data 1. [file elife-104528-data1.zip › RawData_eLife/CCD18Co_Raw_Data/Citofluorimetry_Exp/Replica 1/DAPI/20220204_fit_data.txt]

#Experiment generation  meanintensity variance fraction
0   0        15.60421227         0.19068767       111.00000000
1   2        12.34358406         0.43813926       271.47996614
1   3        10.99852661         0.07697630        68.38081184
1   4        10.00146818         0.11199991        38.13922202
2   1        13.53746581         0.04887607        10.77612078
2   2        11.88390729         0.33041440       135.00725869
2   3        10.35817544         0.30427142       176.54881137
2   4         9.41124183         0.04584256        33.09118029
2   5         8.74553249         0.28166982        17.57662887
