# Supplementary material for: Robust assessment of asymmetric division in colon cancer cells
Source: eLife. 2026 Jan 23;14:RP104528. doi: 10.7554/eLife.104528 (PMC12829991; doi:10.7554/eLife.104528)
Supplement: Source data 1. [file elife-104528-data1.zip › RawData_eLife/CCD18Co_Raw_Data/Citofluorimetry_Exp/Replica 1/DAPI/20220204_all_data_weight.txt]

Exp DAPI-A Gate  Gen0  Gen1  Gen2  Gen3  Gen4  Gen5  Gen6  Gen7  Gen8
Exp0  43315.68  1  1.0  0.0  0.0  0.0  0.0  0.0  0.0  0.0  0.0  
Exp0  38865.13  1  1.0  0.0  0.0  0.0  0.0  0.0  0.0  0.0  0.0  
Exp0  41397.29  1  1.0  0.0  0.0  0.0  0.0  0.0  0.0  0.0  0.0  
Exp0  34930.77  1  1.0  0.0  0.0  0.0  0.0  0.0  0.0  0.0  0.0  
Exp0  59217.94  1  1.0  0.0  0.0  0.0  0.0  0.0  0.0  0.0  0.0  
Exp0  37249.32  1  1.0  0.0  0.0  0.0  0.0  0.0  0.0  0.0  0.0  
Exp0  69485.16  1  1.0  0.0  0.0  0.0  0.0  0.0  0.0  0.0  0.0  
Exp0  61064.58  1  1.0  0.0  0.0  0.0  0.0  0.0  0.0  0.0  0.0  
Exp0  59058.86  1  1.0  0.0  0.0  0.0  0.0  0.0  0.0  0.0  0.0  
Exp0  59190.47  1  1.0  0.0  0.0  0.0  0.0  0.0  0.0  0.0  0.0  
Exp0  51289.77  1  1.0  0.0  0.0  0.0  0.0  0.0  0.0  0.0  0.0  
Exp0  76384.64  1  1.0  0.0  0.0  0.0  0.0  0.0  0.0  0.0  0.0  
Exp0  45955.668  1  1.0  0.0  0.0  0.0  0.0  0.0  0.0  0.0  0.0  
Exp0  38727.78  1  1.0  0.0  0.0  0.0  0.0  0.0  0.0  0.0  0.0  
Exp0  74549.48  1  1.0  0.0  0.0  0.0  0.0  0.0  0.0  0.0  0.0  
Exp0  44422.27  1  1.0  0.0  0.0  0.0  0.0  0.0  0.0  0.0  0.0  
Exp0  56535.72  1  1.0  0.0  0.0  0.0  0.0  0.0  0.0  0.0  0.0  
Exp0  61287.21  1  1.0  0.0  0.0  0.0  0.0  0.0  0.0  0.0  0.0  
Exp0  53051.13  1  1.0  0.0  0.0  0.0  0.0  0.0  0.0  0.0  0.0  
Exp0  45025.79  1  1.0  0.0  0.0  0.0  0.0  0.0  0.0  0.0  0.0  
Exp0  49414.02  1  1.0  0.0  0.0  0.0  0.0  0.0  0.0  0.0  0.0  
Exp0  58170.39  1  1.0  0.0  0.0  0.0  0.0  0.0  0.0  0.0  0.0  
Exp0  27996.44  1  1.0  0.0  0.0  0.0  0.0  0.0  0.0  0.0  0.0  
Exp0  57967.848  1  1.0  0.0  0.0  0.0  0.0  0.0  0.0  0.0  0.0  
Exp0  70495.81  1  1.0  0.0  0.0  0.0  0.0  0.0  0.0  0.0  0.0  
Exp0  77277.21  1  1.0  0.0  0.0  0.0  0.0  0.0  0.0  0.0  0.0  
Exp0  54079.41  1  1.0  0.0  0.0  0.0  0.0  0.0  0.0  0.0  0.0  
Exp0  56391.4  1  1.0  0.0  0.0  0.0  0.0  0.0  0.0  0.0  0.0  
Exp0  58025.25  1  1.0  0.0  0.0  0.0  0.0  0.0  0.0  0.0  0.0  
Exp0  55501.7  1  1.0  0.0  0.0  0.0  0.0  0.0  0.0  0.0  0.0  
Exp0  23487.26  1  1.0  0.0  0.0  0.0  0.0  0.0  0.0  0.0  0.0  
Exp0  61039.98  1  1.0  0.0  0.0  0.0  0.0  0.0  0.0  0.0  0.0  
Exp0  60337.65  1  1.0  0.0  0.0  0.0  0.0  0.0  0.0  0.0  0.0  
Exp0  39238.23  1  1.0  0.0  0.0  0.0  0.0  0.0  0.0  0.0  0.0  
Exp0  45029.48  1  1.0  0.0  0.0  0.0  0.0  0.0  0.0  0.0  0.0  
Exp0  54429.55  1  1.0  0.0  0.0  0.0  0.0  0.0  0.0  0.0  0.0  
Exp0  37886.87  1  1.0  0.0  0.0  0.0  0.0  0.0  0.0  0.0  0.0  
Exp0  46652.258  1  1.0  0.0  0.0  0.0  0.0  0.0  0.0  0.0  0.0  
Exp0  61067.86  1  1.0  0.0  0.0  0.0  0.0  0.0  0.0  0.0  0.0  
Exp0  51803.09  1  1.0  0.0  0.0  0.0  0.0  0.0  0.0  0.0  0.0  
Exp0  69929.6  1  1.0  0.0  0.0  0.0  0.0  0.0  0.0  0.0  0.0  
Exp0  35779.88  1  1.0  0.0  0.0  0.0  0.0  0.0  0.0  0.0  0.0  
Exp0  46947.87  1  1.0  0.0  0.0  0.0  0.0  0.0  0.0  0.0  0.0  
Exp0  54406.59  1  1.0  0.0  0.0  0.0  0.0  0.0  0.0  0.0  0.0  
Exp0  67376.94  1  1.0  0.0  0.0  0.0  0.0  0.0  0.0  0.0  0.0  
Exp0  43084.03  1  1.0  0.0  0.0  0.0  0.0  0.0  0.0  0.0  0.0  
Exp0  38275.96  1  1.0  0.0  0.0  0.0  0.0  0.0  0.0  0.0  0.0  
Exp0  52907.22  1  1.0  0.0  0.0  0.0  0.0  0.0  0.0  0.0  0.0  
Exp0  49638.29  1  1.0  0.0  0.0  0.0  0.0  0.0  0.0  0.0  0.0  
Exp0  49500.94  1  1.0  0.0  0.0  0.0  0.0  0.0  0.0  0.0  0.0  
Exp0  79041.85  1  1.0  0.0  0.0  0.0  0.0  0.0  0.0  0.0  0.0  
Exp0  49446.41  1  1.0  0.0  0.0  0.0  0.0  0.0  0.0  0.0  0.0  
Exp0  66949.72  1  1.0  0.0  0.0  0.0  0.0  0.0  0.0  0.0  0.0  
Exp0  43106.58  1  1.0  0.0  0.0  0.0  0.0  0.0  0.0  0.0  0.0  
Exp0  46411.59  1  1.0  0.0  0.0  0.0  0.0  0.0  0.0  0.0  0.0  
Exp0  41984.82  1  1.0  0.0  0.0  0.0  0.0  0.0  0.0  0.0  0.0  
Exp0  51554.22  1  1.0  0.0  0.0  0.0  0.0  0.0  0.0  0.0  0.0  
Exp0  46756.4  1  1.0  0.0  0.0  0.0  0.0  0.0  0.0  0.0  0.0  
Exp0  48140.15  1  1.0  0.0  0.0  0.0  0.0  0.0  0.0  0.0  0.0  
Exp0  41803.6  1  1.0  0.0  0.0  0.0  0.0  0.0  0.0  0.0  0.0  
Exp0  88040.53  1  1.0  0.0  0.0  0.0  0.0  0.0  0.0  0.0  0.0  
Exp0  121395.26  1  1.0  0.0  0.0  0.0  0.0  0.0  0.0  0.0  0.0  
Exp0  55498.008  1  1.0  0.0  0.0  0.0  0.0  0.0  0.0  0.0  0.0  
Exp0  43234.09  1  1.0  0.0  0.0  0.0  0.0  0.0  0.0  0.0  0.0  
Exp0  51446.8  1  1.0  0.0  0.0  0.0  0.0  0.0  0.0  0.0  0.0  
Exp0  41655.59  1  1.0  0.0  0.0  0.0  0.0  0.0  0.0  0.0  0.0  
Exp0  35719.2  1  1.0  0.0  0.0  0.0  0.0  0.0  0.0  0.0  0.0  
Exp0  50678.87  1  1.0  0.0  0.0  0.0  0.0  0.0  0.0  0.0  0.0  
Exp0  47929.0  1  1.0  0.0  0.0  0.0  0.0  0.0  0.0  0.0  0.0  
Exp0  99819.01  1  1.0  0.0  0.0  0.0  0.0  0.0  0.0  0.0  0.0  
Exp0  49928.98  1  1.0  0.0  0.0  0.0  0.0  0.0  0.0  0.0  0.0  
Exp0  50792.03  1  1.0  0.0  0.0  0.0  0.0  0.0  0.0  0.0  0.0  
Exp0  33249.36  1  1.0  0.0  0.0  0.0  0.0  0.0  0.0  0.0  0.0  
Exp0  49820.33  1  1.0  0.0  0.0  0.0  0.0  0.0  0.0  0.0  0.0  
Exp0  32938.58  1  1.0  0.0  0.0  0.0  0.0  0.0  0.0  0.0  0.0  
Exp0  66863.62  1  1.0  0.0  0.0  0.0  0.0  0.0  0.0  0.0  0.0  
Exp0  40902.83  1  1.0  0.0  0.0  0.0  0.0  0.0  0.0  0.0  0.0  
Exp0  45277.53  1  1.0  0.0  0.0  0.0  0.0  0.0  0.0  0.0  0.0  
Exp0  42609.25  1  1.0  0.0  0.0  0.0  0.0  0.0  0.0  0.0  0.0  
Exp0  46042.18  1  1.0  0.0  0.0  0.0  0.0  0.0  0.0  0.0  0.0  
Exp0  47348.03  1  1.0  0.0  0.0  0.0  0.0  0.0  0.0  0.0  0.0  
Exp0  80038.56  1  1.0  0.0  0.0  0.0  0.0  0.0  0.0  0.0  0.0  
Exp0  39406.33  1  1.0  0.0  0.0  0.0  0.0  0.0  0.0  0.0  0.0  
Exp0  62189.62  1  1.0  0.0  0.0  0.0  0.0  0.0  0.0  0.0  0.0  
Exp0  44229.57  1  1.0  0.0  0.0  0.0  0.0  0.0  0.0  0.0  0.0  
Exp0  53238.91  1  1.0  0.0  0.0  0.0  0.0  0.0  0.0  0.0  0.0  
Exp0  24722.18  1  1.0  0.0  0.0  0.0  0.0  0.0  0.0  0.0  0.0  
Exp0  62029.72  1  1.0  0.0  0.0  0.0  0.0  0.0  0.0  0.0  0.0  
Exp0  30475.299  1  1.0  0.0  0.0  0.0  0.0  0.0  0.0  0.0  0.0  
Exp0  72951.71  1  1.0  0.0  0.0  0.0  0.0  0.0  0.0  0.0  0.0  
Exp0  58600.48  1  1.0  0.0  0.0  0.0  0.0  0.0  0.0  0.0  0.0  
Exp0  52107.31  1  1.0  0.0  0.0  0.0  0.0  0.0  0.0  0.0  0.0  
Exp0  47919.16  1  1.0  0.0  0.0  0.0  0.0  0.0  0.0  0.0  0.0  
Exp0  41887.24  1  1.0  0.0  0.0  0.0  0.0  0.0  0.0  0.0  0.0  
Exp0  66010.82  1  1.0  0.0  0.0  0.0  0.0  0.0  0.0  0.0  0.0  
Exp0  56760.4  1  1.0  0.0  0.0  0.0  0.0  0.0  0.0  0.0  0.0  
Exp0  54932.21  1  1.0  0.0  0.0  0.0  0.0  0.0  0.0  0.0  0.0  
Exp0  47221.75  1  1.0  0.0  0.0  0.0  0.0  0.0  0.0  0.0  0.0  
Exp0  47680.13  1  1.0  0.0  0.0  0.0  0.0  0.0  0.0  0.0  0.0  
Exp0  53714.508  1  1.0  0.0  0.0  0.0  0.0  0.0  0.0  0.0  0.0  
Exp0  66848.86  1  1.0  0.0  0.0  0.0  0.0  0.0  0.0  0.0  0.0  
Exp0  48261.918  1  1.0  0.0  0.0  0.0  0.0  0.0  0.0  0.0  0.0  
Exp0  29903.76  1  1.0  0.0  0.0  0.0  0.0  0.0  0.0  0.0  0.0  
Exp0  21302.78  1  1.0  0.0  0.0  0.0  0.0  0.0  0.0  0.0  0.0  
Exp0  15448.8  1  1.0  0.0  0.0  0.0  0.0  0.0  0.0  0.0  0.0  
Exp0  63513.098  1  1.0  0.0  0.0  0.0  0.0  0.0  0.0  0.0  0.0  
Exp0  45953.21  1  1.0  0.0  0.0  0.0  0.0  0.0  0.0  0.0  0.0  
Exp0  63648.81  1  1.0  0.0  0.0  0.0  0.0  0.0  0.0  0.0  0.0  
Exp0  56222.89  1  1.0  0.0  0.0  0.0  0.0  0.0  0.0  0.0  0.0  
Exp0  31704.48  1  1.0  0.0  0.0  0.0  0.0  0.0  0.0  0.0  0.0  
Exp0  76225.97  1  1.0  0.0  0.0  0.0  0.0  0.0  0.0  0.0  0.0  
Exp1  2268.53  1  0.0  0.0  0.27279380679078663  0.7261045493543814  0.0011016438548317794  0.0  0.0  0.0  0.0  
Exp1  5366.08  1  0.0  0.0  0.9999979075473062  2.0924502561432433e-06  2.4377235259417236e-12  0.0  0.0  0.0  0.0  
Exp1  5555.09  1  0.0  0.0  0.9999991582793056  8.417198565987321e-07  8.378893132415873e-13  0.0  0.0  0.0  0.0  
Exp1  5617.0  1  0.0  0.0  0.9999993747003834  6.25299023485349e-07  5.931507667207464e-13  0.0  0.0  0.0  0.0  
Exp1  3964.7  1  0.0  0.0  0.9980783668908135  0.0019216194728198654  1.3636366613682648e-08  0.0  0.0  0.0  0.0  
Exp1  2006.54  1  0.0  0.0  0.16189560430078875  0.8322576926503459  0.005846703048865302  0.0  0.0  0.0  0.0  
Exp1  2682.63  1  0.0  0.0  0.6136448518905657  0.38626644530794657  8.870280148773449e-05  0.0  0.0  0.0  0.0  
Exp1  1293.14  1  0.0  0.0  0.047301171932307484  0.16373060197796493  0.7889682260897276  0.0  0.0  0.0  0.0  
Exp1  2712.15  1  0.0  0.0  0.6407415567156295  0.3591849185209552  7.352476341532043e-05  0.0  0.0  0.0  0.0  
Exp1  889.7  1  0.0  0.0  0.0026435789926665264  0.00022045796758197864  0.9971359630397515  0.0  0.0  0.0  0.0  
Exp1  5496.05  1  0.0  0.0  0.9999988819019099  1.118096922975335e-06  1.1671164535800487e-12  0.0  0.0  0.0  0.0  
Exp1  8063.06  1  0.0  0.0  0.9999999999914051  8.594889586738267e-12  2.9894306812400055e-18  0.0  0.0  0.0  0.0  
Exp1  2863.8499  1  0.0  0.0  0.7675788639767102  0.23239387471988088  2.7261303408977127e-05  0.0  0.0  0.0  0.0  
Exp1  6589.52  1  0.0  0.0  0.999999993625544  6.374452465062461e-09  3.3874832008412466e-15  0.0  0.0  0.0  0.0  
Exp1  1720.36  1  0.0  0.0  0.11465335464836894  0.8372345636936517  0.04811208165797933  0.0  0.0  0.0  0.0  
Exp1  2349.71  1  0.0  0.0  0.3252967603086419  0.6740283827552782  0.0006748569360798433  0.0  0.0  0.0  0.0  
Exp1  6484.56  1  0.0  0.0  0.9999999896278049  1.037218927560808e-08  5.785940114973301e-15  0.0  0.0  0.0  0.0  
Exp1  3620.71  1  0.0  0.0  0.9900888446811914  0.009911014708142601  1.4061066600144831e-07  0.0  0.0  0.0  0.0  
Exp1  1006.55  1  0.0  0.0  0.005941146524430539  0.0023911809725887566  0.9916676725029807  0.0  0.0  0.0  0.0  
Exp1  4368.96  1  0.0  0.0  0.9997307205134345  0.0002692785028803701  9.836851259213583e-10  0.0  0.0  0.0  0.0  
Exp1  7481.68  1  0.0  0.0  0.9999999998891954  1.1080451563346146e-10  4.332326661141068e-17  0.0  0.0  0.0  0.0  
Exp1  2060.66  1  0.0  0.0  0.17829836680393563  0.8176263404426783  0.004075292753386039  0.0  0.0  0.0  0.0  
Exp1  8644.439  1  0.0  0.0  0.9999999999992879  7.121763617192626e-13  2.318069817450268e-19  0.0  0.0  0.0  0.0  
Exp1  1912.24  1  0.0  0.0  0.1398064586431584  0.8489290958681263  0.011264445488715417  0.0  0.0  0.0  0.0  
Exp1  2758.07  1  0.0  0.0  0.6817034591363154  0.31824182397097833  5.4716892706329e-05  0.0  0.0  0.0  0.0  
Exp1  6769.1  1  0.0  0.0  0.9999999972151166  2.7848820989072206e-09  1.37113269218206e-15  0.0  0.0  0.0  0.0  
Exp1  2473.94  1  0.0  0.0  0.42254217944600975  0.5771375532654457  0.00032026728854461794  0.0  0.0  0.0  0.0  
Exp1  2528.06  1  0.0  0.0  0.4701517498397448  0.5296173383100448  0.00023091185021050666  0.0  0.0  0.0  0.0  
Exp1  1207.45  1  0.0  0.0  0.026767484612275197  0.059090749515486755  0.914141765872238  0.0  0.0  0.0  0.0  
Exp1  2054.1  1  0.0  0.0  0.17615093769366522  0.8195938245605747  0.004255237745759971  0.0  0.0  0.0  0.0  
Exp1  3474.75  1  0.0  0.0  0.9804921329176057  0.019507479405155265  3.8767723897365466e-07  0.0  0.0  0.0  0.0  
Exp1  1448.53  1  0.0  0.0  0.08924543450907778  0.5166259017621643  0.39412866372875793  0.0  0.0  0.0  0.0  
Exp1  4150.43  1  0.0  0.0  0.9992187767513446  0.0007812192352128705  4.013442621737337e-09  0.0  0.0  0.0  0.0  
Exp1  4946.2397  1  0.0  0.0  0.999983943192054  1.6056779754264128e-05  2.8191685355138605e-11  0.0  0.0  0.0  0.0  
Exp1  5093.43  1  0.0  0.0  0.9999921562889497  7.843699245410783e-06  1.1804846177640941e-11  0.0  0.0  0.0  0.0  
Exp1  3050.4  1  0.0  0.0  0.8799200318248673  0.12007234697196188  7.621203170785319e-06  0.0  0.0  0.0  0.0  
Exp1  6297.6  1  0.0  0.0  0.9999999751868921  2.4813092643215335e-08  1.5205721574508098e-14  0.0  0.0  0.0  0.0  
Exp1  4909.75  1  0.0  0.0  0.9999808171820944  1.9182782848749303e-05  3.505688510185483e-11  0.0  0.0  0.0  0.0  
Exp1  1375.55  1  0.0  0.0  0.07134210436679295  0.33857179155941214  0.590086104073795  0.0  0.0  0.0  0.0  
Exp1  5583.79  1  0.0  0.0  0.9999992666710419  7.333282444438555e-07  7.137141245522534e-13  0.0  0.0  0.0  0.0  
Exp1  2178.74  1  0.0  0.0  0.22528722742107396  0.7727983147020405  0.0019144578768853823  0.0  0.0  0.0  0.0  
Exp1  2427.6099  1  0.0  0.0  0.3840799699060737  0.6154969992193724  0.00042303087455399207  0.0  0.0  0.0  0.0  
Exp1  10717.4  1  0.0  0.0  0.9999999999999999  1.648382513437904e-16  5.661936181156592e-23  0.0  0.0  0.0  0.0  
Exp1  3803.98  1  0.0  0.0  0.9958406994862258  0.0041592603830584735  4.013071569421749e-08  0.0  0.0  0.0  0.0  
Exp1  2267.3  1  0.0  0.0  0.27206929793458373  0.7268207920181616  0.001109910047254735  0.0  0.0  0.0  0.0  
Exp1  1988.91  1  0.0  0.0  0.15717003738626836  0.8362385406870634  0.006591421926668281  0.0  0.0  0.0  0.0  
Exp1  1808.51  1  0.0  0.0  0.12345767326389478  0.8523277810733938  0.024214545662711293  0.0  0.0  0.0  0.0  
Exp1  13991.66  1  0.0  0.0  1.0  1.2212324584774084e-21  7.716062361755186e-28  0.0  0.0  0.0  0.0  
Exp1  1897.07  1  0.0  0.0  0.13693873698336215  0.8505000511507186  0.012561211865919306  0.0  0.0  0.0  0.0  
Exp1  3520.67  1  0.0  0.0  0.98420753912537  0.015792179468075863  2.81406554314254e-07  0.0  0.0  0.0  0.0  
Exp1  2273.04  1  0.0  0.0  0.27547020358844576  0.7234579409378865  0.0010718554736678142  0.0  0.0  0.0  0.0  
Exp1  1226.3099  1  0.0  0.0  0.030603594774166874  0.07547845025425304  0.8939179549715801  0.0  0.0  0.0  0.0  
Exp1  5024.55  1  0.0  0.0  0.9999890346427761  1.0965339512811029e-05  1.7710964667885692e-11  0.0  0.0  0.0  0.0  
Exp1  2203.75  1  0.0  0.0  0.23743651942412164  0.7609246593062734  0.0016388212696050186  0.0  0.0  0.0  0.0  
Exp1  1086.09  1  0.0  0.0  0.010772752515460279  0.009660025923391671  0.9795672215611481  0.0  0.0  0.0  0.0  
Exp1  1004.08997  1  0.0  0.0  0.005835163353461914  0.0022838681028204237  0.9918809685437177  0.0  0.0  0.0  0.0  
Exp1  2041.7999  1  0.0  0.0  0.17224576328702115  0.8231381159969509  0.004616120716028163  0.0  0.0  0.0  0.0  
Exp1  9036.4  1  0.0  0.0  0.9999999999998621  1.3778126093528058e-13  4.391966254491462e-20  0.0  0.0  0.0  0.0  
Exp1  1028.69  1  0.0  0.0  0.006995166765094105  0.0035874508214058473  0.9894173824135001  0.0  0.0  0.0  0.0  
Exp1  6790.01  1  0.0  0.0  0.9999999974700428  2.5299559994423953e-09  1.2352419926751456e-15  0.0  0.0  0.0  0.0  
Exp1  3596.52  1  0.0  0.0  0.9889000707833318  0.011099763014883569  1.662017846769951e-07  0.0  0.0  0.0  0.0  
Exp1  2644.09  1  0.0  0.0  0.5777342285001312  0.42215273519796653  0.00011303630190244898  0.0  0.0  0.0  0.0  
Exp1  3411.6099  1  0.0  0.0  0.9739986026000258  0.026000794157566  6.032424082441289e-07  0.0  0.0  0.0  0.0  
Exp1  16887.49  1  0.0  0.0  1.0  1.1293837344776172e-25  1.574910984621071e-31  0.0  0.0  0.0  0.0  
Exp1  3926.57  1  0.0  0.0  0.9976904356825537  0.0023095467318866836  1.758555965338549e-08  0.0  0.0  0.0  0.0  
Exp1  2033.19  1  0.0  0.0  0.16960470225219232  0.8255070043681897  0.004888293379618085  0.0  0.0  0.0  0.0  
Exp1  6702.68  1  0.0  0.0  0.9999999962198306  3.7801674247666836e-09  1.912656564895073e-15  0.0  0.0  0.0  0.0  
Exp1  7220.1  1  0.0  0.0  0.9999999996422754  3.577245461370276e-10  1.5034645830020787e-16  0.0  0.0  0.0  0.0  
Exp1  11090.5  1  0.0  0.0  1.0  3.9538761604083994e-17  1.4200567672599623e-23  0.0  0.0  0.0  0.0  
Exp1  4730.9897  1  0.0  0.0  0.9999540961630637  4.590373368770405e-05  1.0324862593911669e-10  0.0  0.0  0.0  0.0  
Exp1  4587.08  1  0.0  0.0  0.9999072544135269  9.274533627116083e-05  2.5020205181617213e-10  0.0  0.0  0.0  0.0  
Exp1  4858.91  1  0.0  0.0  0.9999754186974991  2.4581254938632444e-05  4.7562332212475955e-11  0.0  0.0  0.0  0.0  
Exp1  10311.5  1  0.0  0.0  0.9999999999999992  7.998596441350424e-16  2.6437635920126713e-22  0.0  0.0  0.0  0.0  
Exp1  4552.64  1  0.0  0.0  0.9998902489590032  0.00010975073111042974  3.0988638632348405e-10  0.0  0.0  0.0  0.0  
Exp1  2372.67  1  0.0  0.0  0.3417958802705649  0.6576161083845793  0.000588011344855777  0.0  0.0  0.0  0.0  
Exp1  1693.2999  1  0.0  0.0  0.11263980864690815  0.8276258143980285  0.05973437695506332  0.0  0.0  0.0  0.0  
Exp1  2599.81  1  0.0  0.0  0.5362503090811168  0.4636008536190885  0.00014883729979473434  0.0  0.0  0.0  0.0  
Exp1  2261.56  1  0.0  0.0  0.26871383922736275  0.7301367901686027  0.0011493706040347532  0.0  0.0  0.0  0.0  
Exp1  5756.81  1  0.0  0.0  0.9999996797248584  3.202748676210702e-07  2.740047281924239e-13  0.0  0.0  0.0  0.0  
Exp1  867.97  1  0.0  0.0  0.00230372549124039  0.00013454016458647078  0.9975617343441732  0.0  0.0  0.0  0.0  
Exp1  1244.76  1  0.0  0.0  0.03474930721924744  0.0948808080037261  0.8703698847770264  0.0  0.0  0.0  0.0  
Exp1  9610.81  1  0.0  0.0  0.9999999999999869  1.3066491472915286e-14  4.1592386255899716e-21  0.0  0.0  0.0  0.0  
Exp1  1975.38  1  0.0  0.0  0.15373724418947704  0.8390301092925513  0.007232646517971532  0.0  0.0  0.0  0.0  
Exp1  3457.53  1  0.0  0.0  0.9788939061954506  0.021105656524591575  4.3727995765851027e-07  0.0  0.0  0.0  0.0  
Exp1  10047.87  1  0.0  0.0  0.9999999999999977  2.264968300535776e-15  7.347463644672992e-22  0.0  0.0  0.0  0.0  
Exp1  4695.32  1  0.0  0.0  0.9999453566024986  5.464326909255955e-05  1.2840871863588858e-10  0.0  0.0  0.0  0.0  
Exp1  5436.19  1  0.0  0.0  0.9999985081957519  1.4918026116934552e-06  1.636475437969995e-12  0.0  0.0  0.0  0.0  
Exp1  1220.98  1  0.0  0.0  0.029478151762895203  0.07051107826684178  0.9000107699702631  0.0  0.0  0.0  0.0  
Exp1  1812.2  1  0.0  0.0  0.1239173041696857  0.8525376022317318  0.023545093598582565  0.0  0.0  0.0  0.0  
Exp1  2116.42  1  0.0  0.0  0.1984476803720898  0.7987138414649012  0.0028384781630089438  0.0  0.0  0.0  0.0  
Exp1  5451.77  1  0.0  0.0  0.9999986161198683  1.3838786332314351e-06  1.4983687999485721e-12  0.0  0.0  0.0  0.0  
Exp1  8152.03  1  0.0  0.0  0.9999999999941539  5.846109380222025e-12  2.006746652760961e-18  0.0  0.0  0.0  0.0  
Exp1  4400.53  1  0.0  0.0  0.9997691958026607  0.0002308033921633662  8.051760246847432e-10  0.0  0.0  0.0  0.0  
Exp1  919.22  1  0.0  0.0  0.0032108080639294666  0.0004196703790853726  0.9963695215569851  0.0  0.0  0.0  0.0  
Exp1  23934.57  1  0.0  0.0  1.0  4.654314351457819e-34  6.215328209737192e-39  0.0  0.0  0.0  0.0  
Exp1  4063.0999  1  0.0  0.0  0.9988062291553536  0.001193763734657604  7.109988824792497e-09  0.0  0.0  0.0  0.0  
Exp1  3386.19  1  0.0  0.0  0.970844679472302  0.0291545994447213  7.21082976607777e-07  0.0  0.0  0.0  0.0  
Exp1  6649.38  1  0.0  0.0  0.9999999951664112  4.833586203734955e-09  2.501810379735385e-15  0.0  0.0  0.0  0.0  
Exp1  3679.75  1  0.0  0.0  0.992493729862635  0.0075061764924208435  9.36449442833574e-08  0.0  0.0  0.0  0.0  
Exp1  5037.26  1  0.0  0.0  0.9999896923642235  1.0307619346593964e-05  1.6429862112119734e-11  0.0  0.0  0.0  0.0  
Exp1  1414.5  1  0.0  0.0  0.08167796070915173  0.4347389307769774  0.48358310851387093  0.0  0.0  0.0  0.0  
Exp1  5418.56  1  0.0  0.0  0.9999983758117901  1.6241864014706625e-06  1.80848565244722e-12  0.0  0.0  0.0  0.0  
Exp1  1722.41  1  0.0  0.0  0.11481666174682813  0.8378489097538948  0.04733442849927711  0.0  0.0  0.0  0.0  
Exp1  4798.64  1  0.0  0.0  0.9999670115472098  3.298838435480802e-05  6.84353962245747e-11  0.0  0.0  0.0  0.0  
Exp1  4023.74  1  0.0  0.0  0.9985554675547412  0.0014445232276137899  9.21764501620641e-09  0.0  0.0  0.0  0.0  
Exp1  6845.36  1  0.0  0.0  0.999999998037085  1.9629142077678913e-09  9.378661854185472e-16  0.0  0.0  0.0  0.0  
Exp1  1077.48  1  0.0  0.0  0.010091744207677056  0.008372080828894275  0.9815361749634287  0.0  0.0  0.0  0.0  
Exp1  1853.2  1  0.0  0.0  0.12959825627107613  0.8530897001375816  0.017312043591342457  0.0  0.0  0.0  0.0  
Exp1  5796.17  1  0.0  0.0  0.999999734566471  2.654333081339092e-07  2.2087937386797698e-13  0.0  0.0  0.0  0.0  
Exp1  3222.19  1  0.0  0.0  0.9402276469136809  0.059770065706383546  2.287379935647831e-06  0.0  0.0  0.0  0.0  
Exp1  1921.26  1  0.0  0.0  0.14159612260686366  0.847841119897993  0.010562757495143286  0.0  0.0  0.0  0.0  
Exp1  4491.14  1  0.0  0.0  0.999851760904658  0.00014823864034351804  4.5499857453434564e-10  0.0  0.0  0.0  0.0  
Exp1  962.68  1  0.0  0.0  0.004332650649942106  0.001027138383159792  0.9946402109668981  0.0  0.0  0.0  0.0  
Exp1  974.16  1  0.0  0.0  0.004700400011298859  0.0012883513643838316  0.9940112486243173  0.0  0.0  0.0  0.0  
Exp1  6083.17  1  0.0  0.0  0.9999999319956883  6.800426475288281e-08  4.70182935224266e-14  0.0  0.0  0.0  0.0  
Exp1  5270.96  1  0.0  0.0  0.9999966852464339  3.314749360824493e-06  4.205316552109286e-12  0.0  0.0  0.0  0.0  
Exp1  3063.1099  1  0.0  0.0  0.8856745590102644  0.11431846452558019  6.9764641554216154e-06  0.0  0.0  0.0  0.0  
Exp1  6611.25  1  0.0  0.0  0.999999994235158  5.7648389066388455e-09  3.03402193483456e-15  0.0  0.0  0.0  0.0  
Exp1  6611.25  1  0.0  0.0  0.999999994235158  5.7648389066388455e-09  3.03402193483456e-15  0.0  0.0  0.0  0.0  
Exp1  101.68  1  0.0  0.0  1.4174937153502265e-14  9.779144473360942e-52  1.0356457354983692e-20  0.0  0.0  0.0  0.0  
Exp1  2642.45  1  0.0  0.0  0.5761977607448605  0.42368803748632533  0.00011420176881402446  0.0  0.0  0.0  0.0  
Exp1  6345.16  1  0.0  0.0  0.9999999801367563  1.9863231803009854e-08  1.1873454339289041e-14  0.0  0.0  0.0  0.0  
Exp1  8612.05  1  0.0  0.0  0.9999999999991832  8.167823328493944e-13  2.6652911334400405e-19  0.0  0.0  0.0  0.0  
Exp1  3480.49  1  0.0  0.0  0.9809987188520679  0.019000908711364856  3.7243656722507434e-07  0.0  0.0  0.0  0.0  
Exp1  4744.93  1  0.0  0.0  0.9999571181179618  4.288178720263585e-05  9.483550413907117e-11  0.0  0.0  0.0  0.0  
Exp1  6601.41  1  0.0  0.0  0.9999999939667591  6.033237670590105e-09  3.1891753412939346e-15  0.0  0.0  0.0  0.0  
Exp1  844.6  1  0.0  0.0  0.0019984065836367603  7.752841335786095e-05  0.9979240650030053  0.0  0.0  0.0  0.0  
Exp1  7685.04  1  0.0  0.0  0.9999999999550329  4.496723380134672e-11  1.6768152515186502e-17  0.0  0.0  0.0  0.0  
Exp1  6182.8  1  0.0  0.0  0.999999957474156  4.252581631924661e-08  2.774979320982502e-14  0.0  0.0  0.0  0.0  
Exp1  5253.33  1  0.0  0.0  0.9999963898083085  3.610187036263493e-06  4.655241649419e-12  0.0  0.0  0.0  0.0  
Exp1  8719.06  1  0.0  0.0  0.9999999999994802  5.197515706930035e-13  1.6827224844159158e-19  0.0  0.0  0.0  0.0  
Exp1  4817.5  1  0.0  0.0  0.9999699132930489  3.0086645896128072e-05  6.105509769222887e-11  0.0  0.0  0.0  0.0  
Exp1  2676.48  1  0.0  0.0  0.6079460439683665  0.3919617367424354  9.221928919805197e-05  0.0  0.0  0.0  0.0  
Exp1  8696.92  1  0.0  0.0  0.9999999999994293  5.706118652729446e-13  1.8501897919080171e-19  0.0  0.0  0.0  0.0  
Exp1  5036.44  1  0.0  0.0  0.9999896510325023  1.0348950987931217e-05  1.6509822996507266e-11  0.0  0.0  0.0  0.0  
Exp1  3671.96  1  0.0  0.0  0.9922125045788849  0.007787396629797827  9.879131726882435e-08  0.0  0.0  0.0  0.0  
Exp1  3254.58  1  0.0  0.0  0.9479578969643154  0.0520402821980316  1.8208376530366392e-06  0.0  0.0  0.0  0.0  
Exp1  2347.25  1  0.0  0.0  0.32357103708462587  0.6757440597236912  0.0006849031916827232  0.0  0.0  0.0  0.0  
Exp1  559.24  1  0.0  0.0  0.0008138445897858175  8.686177377838868e-09  0.9991861467215372  0.0  0.0  0.0  0.0  
Exp1  3891.72  1  0.0  0.0  0.9972687222770912  0.002731255514333827  2.220857493045073e-08  0.0  0.0  0.0  0.0  
Exp1  6464.88  1  0.0  0.0  0.9999999886338823  1.136611140488406e-08  6.400446918070628e-15  0.0  0.0  0.0  0.0  
Exp1  1080.35  1  0.0  0.0  0.010313685306965454  0.008782955473539479  0.9809033592194951  0.0  0.0  0.0  0.0  
Exp1  5161.4897  1  0.0  0.0  0.9999943643399819  5.63565208886791e-06  7.92917985321615e-12  0.0  0.0  0.0  0.0  
Exp1  2807.68  1  0.0  0.0  0.7236867462286231  0.2762736804075166  3.957336386041671e-05  0.0  0.0  0.0  0.0  
Exp1  7984.75  1  0.0  0.0  0.9999999999879187  1.2081293995814315e-11  4.255224746351011e-18  0.0  0.0  0.0  0.0  
Exp1  4814.63  1  0.0  0.0  0.9999694890451881  3.051089268874848e-05  6.212304737954421e-11  0.0  0.0  0.0  0.0  
Exp1  4864.2397  1  0.0  0.0  0.9999760494954535  2.395045848449512e-05  4.606203313029232e-11  0.0  0.0  0.0  0.0  
Exp1  7647.73  1  0.0  0.0  0.9999999999469744  5.3025612397434994e-11  1.9934812671508968e-17  0.0  0.0  0.0  0.0  
Exp1  8081.1  1  0.0  0.0  0.9999999999920522  7.947804296480797e-12  2.75672862660518e-18  0.0  0.0  0.0  0.0  
Exp1  1278.79  1  0.0  0.0  0.043352845219723345  0.14046899424770976  0.816178160532567  0.0  0.0  0.0  0.0  
Exp1  5915.48  1  0.0  0.0  0.9999998495572012  1.5044268326454873e-07  1.1550466569636208e-13  0.0  0.0  0.0  0.0  
Exp1  6432.9  1  0.0  0.0  0.9999999868094916  1.3190500805447716e-08  7.544207806289782e-15  0.0  0.0  0.0  0.0  
Exp1  1100.44  1  0.0  0.0  0.012013947805832812  0.012210034120448873  0.9757760180737183  0.0  0.0  0.0  0.0  
Exp1  8401.31  1  0.0  0.0  0.999999999997998  2.002045507406748e-12  6.66292730442379e-19  0.0  0.0  0.0  0.0  
Exp1  3870.81  1  0.0  0.0  0.9969800824904732  0.003019891951216838  2.5558310001845118e-08  0.0  0.0  0.0  0.0  
Exp1  2100.02  1  0.0  0.0  0.19215887867650822  0.8046871723926438  0.003153948930847944  0.0  0.0  0.0  0.0  
Exp1  3063.52  1  0.0  0.0  0.88585686395155  0.1141361795172353  6.956531214568261e-06  0.0  0.0  0.0  0.0  
Exp1  3188.98  1  0.0  0.0  0.9312471575486679  0.0687499529097502  2.8895415817612653e-06  0.0  0.0  0.0  0.0  
Exp1  2897.88  1  0.0  0.0  0.7920171076354577  0.20796120230721585  2.1690057326439813e-05  0.0  0.0  0.0  0.0  
Exp1  12499.26  1  0.0  0.0  1.0  2.1943529954724984e-19  9.955554952449153e-26  0.0  0.0  0.0  0.0  
Exp1  9907.24  1  0.0  0.0  0.999999999999996  3.966058155603982e-15  1.2765646379328297e-21  0.0  0.0  0.0  0.0  
Exp1  4426.36  1  0.0  0.0  0.9997965575959796  0.00020344172016164923  6.838587966989368e-10  0.0  0.0  0.0  0.0  
Exp1  8239.36  1  0.0  0.0  0.9999999999959893  4.010768051558272e-12  1.3605658817125989e-18  0.0  0.0  0.0  0.0  
Exp1  3947.48  1  0.0  0.0  0.9979118795144981  0.002088105191436995  1.5294064968057605e-08  0.0  0.0  0.0  0.0  
Exp1  10631.71  1  0.0  0.0  0.9999999999999998  2.2954630447390223e-16  7.81366241981179e-23  0.0  0.0  0.0  0.0  
Exp1  2638.35  1  0.0  0.0  0.5723569326308571  0.42752590299050375  0.00011716437863923408  0.0  0.0  0.0  0.0  
Exp1  4710.4897  1  0.0  0.0  0.9999492599646642  5.073991831164441e-05  1.1702423970487743e-10  0.0  0.0  0.0  0.0  
Exp1  6013.06  1  0.0  0.0  0.9999999052773092  9.472262245938718e-08  6.834451435751507e-14  0.0  0.0  0.0  0.0  
Exp1  9152.02  1  0.0  0.0  0.9999999999999146  8.534120818890221e-14  2.712434190489538e-20  0.0  0.0  0.0  0.0  
Exp1  2087.72  1  0.0  0.0  0.18764390662853989  0.8089409539929672  0.003415139378492921  0.0  0.0  0.0  0.0  
Exp1  2876.15  1  0.0  0.0  0.7766089529820152  0.22336594209598112  2.5104922003722982e-05  0.0  0.0  0.0  0.0  
Exp1  2187.35  1  0.0  0.0  0.22937813938174362  0.7688074487360654  0.0018144118821907774  0.0  0.0  0.0  0.0  
Exp1  7130.31  1  0.0  0.0  0.9999999994634442  5.365555919368186e-10  2.3189906508498995e-16  0.0  0.0  0.0  0.0  
Exp1  10725.6  1  0.0  0.0  0.9999999999999999  1.597070054814979e-16  5.49056461969227e-23  0.0  0.0  0.0  0.0  
Exp1  6138.52  1  0.0  0.0  0.9999999476193476  5.238061719019561e-08  3.505689485026277e-14  0.0  0.0  0.0  0.0  
Exp1  4005.7  1  0.0  0.0  0.9984237068851138  0.0015762827283555632  1.0386530584994068e-08  0.0  0.0  0.0  0.0  
Exp1  7669.46  1  0.0  0.0  0.99999999995183  4.817007433717754e-11  1.802315906044392e-17  0.0  0.0  0.0  0.0  
Exp1  1581.78  1  0.0  0.0  0.10556448174952204  0.747294387329218  0.14714113092125994  0.0  0.0  0.0  0.0  
Exp1  7254.9497  1  0.0  0.0  0.9999999996942256  3.057741346268757e-10  1.2718251928298346e-16  0.0  0.0  0.0  0.0  
Exp1  3522.31  1  0.0  0.0  0.9843268493120347  0.01567287247930644  2.782086589142417e-07  0.0  0.0  0.0  0.0  
Exp1  2384.56  1  0.0  0.0  0.3506178390764289  0.6488346017839043  0.0005475591396668356  0.0  0.0  0.0  0.0  
Exp1  3031.95  1  0.0  0.0  0.871154442483178  0.12883689533727324  8.662179548716204e-06  0.0  0.0  0.0  0.0  
Exp1  8029.03  1  0.0  0.0  0.9999999999900361  9.964018823882142e-12  3.484225493480752e-18  0.0  0.0  0.0  0.0  
Exp1  2071.73  1  0.0  0.0  0.1820255133591801  0.8141845084706303  0.00378997817018974  0.0  0.0  0.0  0.0  
Exp1  7057.7397  1  0.0  0.0  0.9999999992545443  7.454553961929401e-10  3.2995703072648566e-16  0.0  0.0  0.0  0.0  
Exp1  874.12  1  0.0  0.0  0.0023940034334444483  0.00015499777109879547  0.9974509987954567  0.0  0.0  0.0  0.0  
Exp1  2282.47  1  0.0  0.0  0.28115596817836613  0.7178317799568478  0.001012251864786021  0.0  0.0  0.0  0.0  
Exp1  6327.53  1  0.0  0.0  0.9999999784301252  2.1569861708806844e-08  1.3011989654967234e-14  0.0  0.0  0.0  0.0  
Exp1  2092.64  1  0.0  0.0  0.18942913039656467  0.8072628701437228  0.003307999459712747  0.0  0.0  0.0  0.0  
Exp1  2226.71  1  0.0  0.0  0.24931633577567514  0.7492612090974956  0.0014224551268292149  0.0  0.0  0.0  0.0  
Exp1  4105.7397  1  0.0  0.0  0.9990293213994023  0.0009706732266224807  5.373975246882992e-09  0.0  0.0  0.0  0.0  
Exp1  1148.41  1  0.0  0.0  0.01729100253851376  0.025709722303532436  0.9569992751579538  0.0  0.0  0.0  0.0  
Exp1  3020.47  1  0.0  0.0  0.8654483182396501  0.13454230284409233  9.378916257667744e-06  0.0  0.0  0.0  0.0  
Exp1  9806.38  1  0.0  0.0  0.9999999999999941  5.939786092908917e-15  1.9030470457047834e-21  0.0  0.0  0.0  0.0  
Exp1  5703.51  1  0.0  0.0  0.99999958681752  4.131821127057944e-07  3.67350809672131e-13  0.0  0.0  0.0  0.0  
Exp1  5214.79  1  0.0  0.0  0.999995648442725  4.351551457558406e-06  5.8173967244661676e-12  0.0  0.0  0.0  0.0  
Exp1  4757.23  1  0.0  0.0  0.9999596183380022  4.038157400415972e-05  8.799367471737992e-11  0.0  0.0  0.0  0.0  
Exp1  10821.13  1  0.0  0.0  0.9999999999999999  1.1058119897568081e-16  3.842440511970239e-23  0.0  0.0  0.0  0.0  
Exp1  1617.86  1  0.0  0.0  0.10788829684672839  0.7821235469856934  0.10998815616757833  0.0  0.0  0.0  0.0  
Exp1  3641.6199  1  0.0  0.0  0.9910158598339168  0.008984018440053877  1.2172602923321103e-07  0.0  0.0  0.0  0.0  
Exp1  8446.0  1  0.0  0.0  0.9999999999983458  1.6542465626177634e-12  5.479871332588585e-19  0.0  0.0  0.0  0.0  
Exp1  3150.03  1  0.0  0.0  0.9192111728729153  0.080785028020964  3.799106120812174e-06  0.0  0.0  0.0  0.0  
Exp1  12552.97  1  0.0  0.0  1.0  1.810752291204574e-19  8.302932209568017e-26  0.0  0.0  0.0  0.0  
Exp1  6944.9897  1  0.0  0.0  0.9999999987549895  1.245009953965549e-09  5.731684213447691e-16  0.0  0.0  0.0  0.0  
Exp1  7009.36  1  0.0  0.0  0.9999999990713203  9.286792044615862e-10  4.1790455491777453e-16  0.0  0.0  0.0  0.0  
Exp1  2828.18  1  0.0  0.0  0.7401914445119403  0.2597739906226534  3.45648654062808e-05  0.0  0.0  0.0  0.0  
Exp1  653.95  1  0.0  0.0  0.000868052624100662  3.2484483883937383e-07  0.9991316225310541  0.0  0.0  0.0  0.0  
Exp1  4249.65  1  0.0  0.0  0.9995180545270448  0.0004819433625892907  2.1103658387578205e-09  0.0  0.0  0.0  0.0  
Exp1  7035.6  1  0.0  0.0  0.9999999991757149  8.242847900435622e-10  3.6759474625814998e-16  0.0  0.0  0.0  0.0  
Exp1  8127.84  1  0.0  0.0  0.9999999999935091  6.490994991621448e-12  2.2358519764191508e-18  0.0  0.0  0.0  0.0  
Exp1  3428.01  1  0.0  0.0  0.9758592205267907  0.024140241767999317  5.377052098994499e-07  0.0  0.0  0.0  0.0  
Exp1  960.63  1  0.0  0.0  0.004270474560324709  0.0009859913158708669  0.9947435341238045  0.0  0.0  0.0  0.0  
Exp1  4745.34  1  0.0  0.0  0.9999572034482469  4.2796457152894026e-05  9.460019895806553e-11  0.0  0.0  0.0  0.0  
Exp1  1708.47  1  0.0  0.0  0.11373726502107433  0.8333658386265795  0.0528968963523461  0.0  0.0  0.0  0.0  
Exp1  1027.46  1  0.0  0.0  0.006931575055549337  0.0035087403276780308  0.9895596846167726  0.0  0.0  0.0  0.0  
Exp1  6445.1997  1  0.0  0.0  0.9999999875438221  1.2456170813888141e-08  7.081485737894436e-15  0.0  0.0  0.0  0.0  
Exp1  1891.74  1  0.0  0.0  0.13597262924846576  0.8509728732469961  0.013054497504538005  0.0  0.0  0.0  0.0  
Exp1  4091.39  1  0.0  0.0  0.9989592906269423  0.0010407034690541027  5.9040035383291315e-09  0.0  0.0  0.0  0.0  
Exp1  2242.7  1  0.0  0.0  0.25800956597712216  0.7407008259300074  0.0012896080928703933  0.0  0.0  0.0  0.0  
Exp1  1020.89996  1  0.0  0.0  0.00660279303711482  0.0031150428203291607  0.990282164142556  0.0  0.0  0.0  0.0  
Exp1  7124.98  1  0.0  0.0  0.999999999450339  5.496607838708779e-10  2.3797052026904013e-16  0.0  0.0  0.0  0.0  
Exp1  960.22  1  0.0  0.0  0.004258158489030063  0.0009779446109544503  0.9947638969000155  0.0  0.0  0.0  0.0  
Exp1  2263.2  1  0.0  0.0  0.2696672669675203  0.7291947759259118  0.001137957106567999  0.0  0.0  0.0  0.0  
Exp1  7740.8  1  0.0  0.0  0.9999999999648344  3.516570993998506e-11  1.2960262611473844e-17  0.0  0.0  0.0  0.0  
Exp1  2400.96  1  0.0  0.0  0.3630896874193263  0.6364140099218968  0.0004963026587768544  0.0  0.0  0.0  0.0  
Exp1  1533.8099  1  0.0  0.0  0.10161636519313476  0.6837290858360708  0.2146545489707945  0.0  0.0  0.0  0.0  
Exp1  3205.38  1  0.0  0.0  0.935821644535751  0.06417578075947497  2.5747047739670824e-06  0.0  0.0  0.0  0.0  
Exp1  4257.85  1  0.0  0.0  0.9995369359510703  0.0004630620470851818  2.001844554062973e-09  0.0  0.0  0.0  0.0  
Exp1  4043.01  1  0.0  0.0  0.9986841683726789  0.0013158235111410043  8.116180041021034e-09  0.0  0.0  0.0  0.0  
Exp1  13641.52  1  0.0  0.0  1.0  4.018788222077372e-21  2.3350917657750702e-27  0.0  0.0  0.0  0.0  
Exp1  7368.93  1  0.0  0.0  0.9999999998166709  1.8332924476366413e-10  7.382714242460296e-17  0.0  0.0  0.0  0.0  
Exp1  2535.85  1  0.0  0.0  0.47719597911624767  0.5225837850020991  0.00022023588165326477  0.0  0.0  0.0  0.0  
Exp1  5862.59  1  0.0  0.0  0.9999998065561874  1.9344365871999764e-07  1.5381883872848443e-13  0.0  0.0  0.0  0.0  
Exp1  4860.55  1  0.0  0.0  0.9999756144102798  2.438554262430574e-05  4.709579301357563e-11  0.0  0.0  0.0  0.0  
Exp1  6093.01  1  0.0  0.0  0.9999999350817108  6.49182446551445e-08  4.4622570791106724e-14  0.0  0.0  0.0  0.0  
Exp1  1516.1799  1  0.0  0.0  0.09973651149331672  0.6548256949642174  0.24543779354246587  0.0  0.0  0.0  0.0  
Exp1  3552.24  1  0.0  0.0  0.9863562883174378  0.013643485757825686  2.2592473643033186e-07  0.0  0.0  0.0  0.0  
Exp1  5072.52  1  0.0  0.0  0.9999913169703378  8.683016314499495e-06  1.3347743830009218e-11  0.0  0.0  0.0  0.0  
Exp1  1921.67  1  0.0  0.0  0.14167904915685306  0.8477889606157317  0.010531990227415265  0.0  0.0  0.0  0.0  
Exp1  4816.68  1  0.0  0.0  0.9999697928617641  3.0207076878117368e-05  6.135786350617482e-11  0.0  0.0  0.0  0.0  
Exp1  3671.96  1  0.0  0.0  0.9922125045788849  0.007787396629797827  9.879131726882435e-08  0.0  0.0  0.0  0.0  
Exp1  8282.41  1  0.0  0.0  0.9999999999966672  3.3327632663057028e-12  1.1244441286985951e-18  0.0  0.0  0.0  0.0  
Exp1  7201.65  1  0.0  0.0  0.9999999996112467  3.887531356812266e-10  1.6430619374541765e-16  0.0  0.0  0.0  0.0  
Exp1  3668.27  1  0.0  0.0  0.9920757281305334  0.007924170541154189  1.0132831237101676e-07  0.0  0.0  0.0  0.0  
Exp1  2012.69  1  0.0  0.0  0.16361301457768992  0.8307781914745723  0.005608793947737642  0.0  0.0  0.0  0.0  
Exp1  4642.02  1  0.0  0.0  0.9999290969441954  7.090287764301515e-05  1.7816155948675504e-10  0.0  0.0  0.0  0.0  
Exp1  979.89996  1  0.0  0.0  0.004897414535097972  0.0014407825366636955  0.9936618029282384  0.0  0.0  0.0  0.0  
Exp1  4490.32  1  0.0  0.0  0.9998511661048515  0.0001488334378076316  4.5734091976843183e-10  0.0  0.0  0.0  0.0  
Exp1  2472.3  1  0.0  0.0  0.42114149443845317  0.578535061335476  0.0003234442260707183  0.0  0.0  0.0  0.0  
Exp1  4024.15  1  0.0  0.0  0.998558328916631  0.0014416618906515119  9.192717464552445e-09  0.0  0.0  0.0  0.0  
Exp1  4650.63  1  0.0  0.0  0.9999320184857797  6.798134525961475e-05  1.6896074696467422e-10  0.0  0.0  0.0  0.0  
Exp1  8857.64  1  0.0  0.0  0.9999999999997096  2.903969201108938e-13  9.325107930857237e-20  0.0  0.0  0.0  0.0  
Exp1  2653.52  1  0.0  0.0  0.5865558804159778  0.4133375645394834  0.00010655504453861993  0.0  0.0  0.0  0.0  
Exp1  6465.6997  1  0.0  0.0  0.9999999886769589  1.1323034634587564e-08  6.373682873846732e-15  0.0  0.0  0.0  0.0  
Exp1  8601.8  1  0.0  0.0  0.9999999999991469  8.530082504854938e-13  2.7858068597447103e-19  0.0  0.0  0.0  0.0  
Exp1  3323.05  1  0.0  0.0  0.9613847082211946  0.03861416759797759  1.1241808278692606e-06  0.0  0.0  0.0  0.0  
Exp1  2524.3699  1  0.0  0.0  0.4668290513043061  0.5329348055390314  0.00023614315666247175  0.0  0.0  0.0  0.0  
Exp1  1706.01  1  0.0  0.0  0.11355410248558673  0.8324981492959298  0.05394774821848352  0.0  0.0  0.0  0.0  
Exp1  669.94  1  0.0  0.0  0.0009035742320211302  5.57838031684497e-07  0.9990958679299448  0.0  0.0  0.0  0.0  
Exp1  1780.63  1  0.0  0.0  0.1202398510196889  0.8497746205863681  0.029985528393943063  0.0  0.0  0.0  0.0  
Exp1  5721.14  1  0.0  0.0  0.9999996202222114  3.797774550571879e-07  3.333424920291926e-13  0.0  0.0  0.0  0.0  
Exp1  4616.6  1  0.0  0.0  0.9999197164025074  8.02833890726062e-05  2.0841986977348634e-10  0.0  0.0  0.0  0.0  
Exp1  7128.26  1  0.0  0.0  0.9999999994584448  5.41555019677776e-10  2.3421384708059333e-16  0.0  0.0  0.0  0.0  
Exp1  5769.11  1  0.0  0.0  0.9999996979906278  3.020091160137753e-07  2.5613373437875495e-13  0.0  0.0  0.0  0.0  
Exp1  3854.0  1  0.0  0.0  0.9967263899809868  0.003273581398059603  2.8620953490399314e-08  0.0  0.0  0.0  0.0  
Exp1  2211.13  1  0.0  0.0  0.2411779447344529  0.7572563144281212  0.0015657408374259497  0.0  0.0  0.0  0.0  
Exp1  1988.09  1  0.0  0.0  0.15695720702991325  0.8364143082323304  0.006628484737756336  0.0  0.0  0.0  0.0  
Exp1  3408.33  1  0.0  0.0  0.973610575427506  0.02638880728786025  6.172846336679909e-07  0.0  0.0  0.0  0.0  
Exp1  5398.06  1  0.0  0.0  0.9999982069461394  1.793051828688069e-06  2.0318123356991855e-12  0.0  0.0  0.0  0.0  
Exp1  1608.02  1  0.0  0.0  0.10728220813517758  0.773608100343358  0.11910969152146439  0.0  0.0  0.0  0.0  
Exp1  8395.57  1  0.0  0.0  0.9999999999979482  2.0517866137599844e-12  6.832682476726345e-19  0.0  0.0  0.0  0.0  
Exp1  10198.34  1  0.0  0.0  0.9999999999999987  1.2485671569432695e-15  4.0912322914130403e-22  0.0  0.0  0.0  0.0  
Exp1  10594.4  1  0.0  0.0  0.9999999999999998  2.6524732060068584e-16  8.994811825906464e-23  0.0  0.0  0.0  0.0  
Exp1  5147.96  1  0.0  0.0  0.9999939818013415  6.018190078664503e-06  8.579909829417574e-12  0.0  0.0  0.0  0.0  
Exp1  3296.81  1  0.0  0.0  0.9566696913710593  0.043328956300392144  1.3523285485293405e-06  0.0  0.0  0.0  0.0  
Exp1  5222.9897  1  0.0  0.0  0.9999958180446618  4.181949790575165e-06  5.547564234868622e-12  0.0  0.0  0.0  0.0  
Exp1  2880.66  1  0.0  0.0  0.7798640934007713  0.22011155035539257  2.4356243836224526e-05  0.0  0.0  0.0  0.0  
Exp1  5316.4697  1  0.0  0.0  0.9999973405107646  2.659485997859907e-06  3.2374614916406705e-12  0.0  0.0  0.0  0.0  
Exp1  1852.79  1  0.0  0.0  0.12953615429883972  0.8530992375541021  0.01736460814705806  0.0  0.0  0.0  0.0  
Exp1  807.7  1  0.0  0.0  0.0016188534643597418  3.10224439781643e-05  0.998350124091662  0.0  0.0  0.0  0.0  
Exp1  6473.4897  1  0.0  0.0  0.9999999890799564  1.0920037600506277e-08  6.123865044634487e-15  0.0  0.0  0.0  0.0  
Exp1  3395.6199  1  0.0  0.0  0.9720544520564289  0.02794487305701115  6.748865598444949e-07  0.0  0.0  0.0  0.0  
Exp1  5274.65  1  0.0  0.0  0.9999967439612896  3.25603459357666e-06  4.1168592741950215e-12  0.0  0.0  0.0  0.0  
Exp1  2081.57  1  0.0  0.0  0.18544967176859456  0.8109959574401135  0.003554370791291865  0.0  0.0  0.0  0.0  
Exp1  6632.98  1  0.0  0.0  0.9999999947860416  5.21395560087023e-09  2.717998748747637e-15  0.0  0.0  0.0  0.0  
Exp1  1900.76  1  0.0  0.0  0.13762020452047846  0.8501482976228458  0.012231497856675757  0.0  0.0  0.0  0.0  
Exp1  3708.04  1  0.0  0.0  0.9934339832638582  0.006565939599613787  7.713652796320868e-08  0.0  0.0  0.0  0.0  
Exp1  10705.1  1  0.0  0.0  0.9999999999999998  1.7285346176477957e-16  5.929378186705535e-23  0.0  0.0  0.0  0.0  
Exp1  2945.44  1  0.0  0.0  0.8232477273280238  0.17673656531441975  1.5707357556506993e-05  0.0  0.0  0.0  0.0  
Exp1  5978.21  1  0.0  0.0  0.9999998882806584  1.1171925918046841e-07  8.238530578140471e-14  0.0  0.0  0.0  0.0  
Exp1  3629.73  1  0.0  0.0  0.9904996368146775  0.009500231060960413  1.321243621649677e-07  0.0  0.0  0.0  0.0  
Exp1  1662.5499  1  0.0  0.0  0.11060966274211717  0.8128365992961167  0.0765537379617661  0.0  0.0  0.0  0.0  
Exp1  5330.82  1  0.0  0.0  0.9999975187729224  2.481224095650933e-06  2.9819802623877534e-12  0.0  0.0  0.0  0.0  
Exp1  2985.6199  1  0.0  0.0  0.8469174224160846  0.15307064973159787  1.1927852317540041e-05  0.0  0.0  0.0  0.0  
Exp1  6134.42  1  0.0  0.0  0.9999999465974385  5.34025256823706e-08  3.582586496837133e-14  0.0  0.0  0.0  0.0  
Exp1  2491.98  1  0.0  0.0  0.43812554690485656  0.5615871829075567  0.0002872701875865782  0.0  0.0  0.0  0.0  
Exp1  3518.21  1  0.0  0.0  0.9840271248463905  0.015972588885543804  2.8626806561821976e-07  0.0  0.0  0.0  0.0  
Exp1  6693.66  1  0.0  0.0  0.9999999960594239  3.940574135443867e-09  2.0013903592546474e-15  0.0  0.0  0.0  0.0  
Exp1  6961.39  1  0.0  0.0  0.9999999988446693  1.1553302217583611e-09  5.287561911993675e-16  0.0  0.0  0.0  0.0  
Exp1  6877.75  1  0.0  0.0  0.999999998307499  1.6925002058035792e-09  7.987566751632018e-16  0.0  0.0  0.0  0.0  
Exp1  6733.43  1  0.0  0.0  0.9999999967188113  3.2811869447909014e-09  1.6391194772808172e-15  0.0  0.0  0.0  0.0  
Exp1  5501.38  1  0.0  0.0  0.9999989102319838  1.0897668835853618e-06  1.1326090486508317e-12  0.0  0.0  0.0  0.0  
Exp1  5545.25  1  0.0  0.0  0.9999991175199084  8.824792063012699e-07  8.853504001374946e-13  0.0  0.0  0.0  0.0  
Exp1  2938.47  1  0.0  0.0  0.8188881194114854  0.1810954088767664  1.6471711748184792e-05  0.0  0.0  0.0  0.0  
Exp1  5145.5  1  0.0  0.0  0.9999939094908097  6.090500486366752e-06  8.70395322888924e-12  0.0  0.0  0.0  0.0  
Exp1  9666.57  1  0.0  0.0  0.9999999999999896  1.0428741544970689e-14  3.3246443596790537e-21  0.0  0.0  0.0  0.0  
Exp1  3136.5  1  0.0  0.0  0.914620993147851  0.08537482948194038  4.177370208768021e-06  0.0  0.0  0.0  0.0  
Exp1  1940.12  1  0.0  0.0  0.1455485820553594  0.845207456718147  0.009243961226493392  0.0  0.0  0.0  0.0  
Exp1  3576.02  1  0.0  0.0  0.9877853798084046  0.012214428635163501  1.915564318148025e-07  0.0  0.0  0.0  0.0  
Exp1  9005.65  1  0.0  0.0  0.9999999999998435  1.5656948024961516e-13  4.995937317707733e-20  0.0  0.0  0.0  0.0  
Exp1  8908.07  1  0.0  0.0  0.9999999999997649  2.351672184434361e-13  7.533247546492537e-20  0.0  0.0  0.0  0.0  
Exp1  8427.96  1  0.0  0.0  0.9999999999982134  1.7866123735945955e-12  5.929287034242121e-19  0.0  0.0  0.0  0.0  
Exp1  7147.53  1  0.0  0.0  0.9999999995036413  4.963585180460213e-10  2.1335117110846134e-16  0.0  0.0  0.0  0.0  
Exp1  1845.82  1  0.0  0.0  0.1284953498989891  0.853217436141056  0.018287213959954817  0.0  0.0  0.0  0.0  
Exp1  9172.11  1  0.0  0.0  0.9999999999999215  7.854344493185576e-14  2.495465468266895e-20  0.0  0.0  0.0  0.0  
Exp1  1981.12  1  0.0  0.0  0.15517342089216654  0.8378738789093408  0.006952700198492676  0.0  0.0  0.0  0.0  
Exp1  5610.85  1  0.0  0.0  0.9999993559713816  6.440280047362728e-07  6.138083853176761e-13  0.0  0.0  0.0  0.0  
Exp1  3044.25  1  0.0  0.0  0.8770527713257196  0.1229392748626594  7.953811620967994e-06  0.0  0.0  0.0  0.0  
Exp1  1491.99  1  0.0  0.0  0.09663787970480262  0.6101728083515884  0.2931893119436089  0.0  0.0  0.0  0.0  
Exp1  6595.26  1  0.0  0.0  0.9999999937926216  6.2073751721877686e-09  3.290235202802432e-15  0.0  0.0  0.0  0.0  
Exp1  1874.9299  1  0.0  0.0  0.13306239756605862  0.8521846284380351  0.01475297399590643  0.0  0.0  0.0  0.0  
Exp1  1211.96  1  0.0  0.0  0.02764759474338888  0.06271327410676618  0.909639131149845  0.0  0.0  0.0  0.0  
Exp1  5818.31  1  0.0  0.0  0.9999997611543417  2.3884546255623796e-07  1.95729600467899e-13  0.0  0.0  0.0  0.0  
Exp1  9006.47  1  0.0  0.0  0.9999999999998439  1.5603533410398977e-13  4.9787517094489455e-20  0.0  0.0  0.0  0.0  
Exp1  5933.93  1  0.0  0.0  0.9999998621745845  1.3782531087538472e-07  1.0455546032424792e-13  0.0  0.0  0.0  0.0  
Exp1  2594.89  1  0.0  0.0  0.531652944437886  0.46819362917242785  0.00015342638968623875  0.0  0.0  0.0  0.0  
Exp1  2563.73  1  0.0  0.0  0.502713730693279  0.49710047854346157  0.00018579076325943232  0.0  0.0  0.0  0.0  
Exp1  2396.8599  1  0.0  0.0  0.3599387217837074  0.63955262841201  0.0005086498042826263  0.0  0.0  0.0  0.0  
Exp1  3693.69  1  0.0  0.0  0.9929724064221669  0.00702750847318028  8.510465287256351e-08  0.0  0.0  0.0  0.0  
Exp1  8196.31  1  0.0  0.0  0.9999999999951714  4.828521451672125e-12  1.6473196799417744e-18  0.0  0.0  0.0  0.0  
Exp1  59.45  1  0.0  0.0  3.150207535387857e-19  2.403409537705886e-72  6.984216800775185e-32  0.0  0.0  0.0  0.0  
Exp1  4431.69  1  0.0  0.0  0.999801785577449  0.00019821376130689497  6.612440444141802e-10  0.0  0.0  0.0  0.0  
Exp1  6053.65  1  0.0  0.0  0.9999999218210207  7.817892417172703e-08  5.502143740853913e-14  0.0  0.0  0.0  0.0  
Exp1  3404.23  1  0.0  0.0  0.973117757818627  0.026881606877083308  6.353042896078165e-07  0.0  0.0  0.0  0.0  
Exp1  2926.99  1  0.0  0.0  0.811545003755484  0.1884371866568186  1.7809587697424886e-05  0.0  0.0  0.0  0.0  
Exp1  4309.1  1  0.0  0.0  0.9996393433520424  0.0003606552071326229  1.4408249531543078e-09  0.0  0.0  0.0  0.0  
Exp1  2917.15  1  0.0  0.0  0.8050879314084266  0.1948930288527895  1.9039738783958416e-05  0.0  0.0  0.0  0.0  
Exp1  9773.17  1  0.0  0.0  0.9999999999999932  6.787411053694554e-15  2.1717157537581183e-21  0.0  0.0  0.0  0.0  
Exp1  6709.65  1  0.0  0.0  0.9999999963392436  3.660754604816997e-09  1.846845688913219e-15  0.0  0.0  0.0  0.0  
Exp1  1746.6  1  0.0  0.0  0.11687661955372664  0.8440284912698695  0.03909488917640396  0.0  0.0  0.0  0.0  
Exp1  1434.1799  1  0.0  0.0  0.08624241800332068  0.4827307909599586  0.4310267910367208  0.0  0.0  0.0  0.0  
Exp1  4924.51  1  0.0  0.0  0.9999821491062812  1.7850861623330013e-05  3.209545054133902e-11  0.0  0.0  0.0  0.0  
Exp1  1831.0599  1  0.0  0.0  0.12639701800313954  0.8531824861447097  0.020420495852150954  0.0  0.0  0.0  0.0  
Exp1  2070.91  1  0.0  0.0  0.18174486047627264  0.8144447782572466  0.0038103612664808282  0.0  0.0  0.0  0.0  
Exp1  5487.85  1  0.0  0.0  0.9999988368981212  1.1631006565661125e-06  1.2222647309546226e-12  0.0  0.0  0.0  0.0  
Exp1  5983.54  1  0.0  0.0  0.9999998910664528  1.0893346720311644e-07  8.006135369549742e-14  0.0  0.0  0.0  0.0  
Exp1  4171.34  1  0.0  0.0  0.999294314456273  0.0007056820408624778  3.5028645135847597e-09  0.0  0.0  0.0  0.0  
Exp1  14996.9795  1  0.0  0.0  1.0  4.3520772350637243e-23  3.556227749421565e-29  0.0  0.0  0.0  0.0  
Exp1  2738.8  1  0.0  0.0  0.6647245597187409  0.33521346882947217  6.197145178700408e-05  0.0  0.0  0.0  0.0  
Exp1  5793.71  1  0.0  0.0  0.9999997314352145  2.685645615462122e-07  2.2386853515430092e-13  0.0  0.0  0.0  0.0  
Exp1  9614.5  1  0.0  0.0  0.9999999999999871  1.2872655803663263e-14  4.097914632672807e-21  0.0  0.0  0.0  0.0  
Exp1  4605.53  1  0.0  0.0  0.9999152522341671  8.474754264638699e-05  2.231864470853859e-10  0.0  0.0  0.0  0.0  
Exp1  1572.76  1  0.0  0.0  0.10492040414791763  0.736940436357995  0.1581391594940873  0.0  0.0  0.0  0.0  
Exp1  4421.03  1  0.0  0.0  0.9997911895444325  0.0002088097482955942  7.072718959736116e-10  0.0  0.0  0.0  0.0  
Exp1  8917.91  1  0.0  0.0  0.9999999999997743  2.2569782115816976e-13  7.226718976261406e-20  0.0  0.0  0.0  0.0  
Exp1  753.17  1  0.0  0.0  0.001230318318196942  7.152112626186123e-06  0.9987625295691769  0.0  0.0  0.0  0.0  
Exp1  5869.56  1  0.0  0.0  0.9999998128636667  1.871361852699436e-07  1.4810912281790036e-13  0.0  0.0  0.0  0.0  
Exp1  924.55  1  0.0  0.0  0.0033283007422272104  0.0004699078732926984  0.9962017913844801  0.0  0.0  0.0  0.0  
Exp1  7176.64  1  0.0  0.0  0.9999999995648009  4.35199013003167e-10  1.8536079922235435e-16  0.0  0.0  0.0  0.0  
Exp1  17348.33  1  0.0  0.0  1.0  2.801961551946744e-26  4.484512399581532e-32  0.0  0.0  0.0  0.0  
Exp1  3659.25  1  0.0  0.0  0.991731483945665  0.008268408243407866  1.0781092700300576e-07  0.0  0.0  0.0  0.0  
Exp1  4512.46  1  0.0  0.0  0.9998664300015889  0.000133569600252521  3.9815855684363056e-10  0.0  0.0  0.0  0.0  
Exp1  1475.59  1  0.0  0.0  0.09414147171268059  0.5767328172591479  0.32912571102817134  0.0  0.0  0.0  0.0  
Exp1  7910.13  1  0.0  0.0  0.9999999999832695  1.6730447725012688e-11  5.968984693817485e-18  0.0  0.0  0.0  0.0  
Exp1  5186.09  1  0.0  0.0  0.9999949985243353  5.001468793203081e-06  6.8716225864876315e-12  0.0  0.0  0.0  0.0  
Exp1  5460.79  1  0.0  0.0  0.9999986749856691  1.3250129069805377e-06  1.4238836769776946e-12  0.0  0.0  0.0  0.0  
Exp1  1708.47  1  0.0  0.0  0.11373726502107433  0.8333658386265795  0.0528968963523461  0.0  0.0  0.0  0.0  
Exp1  909.38  1  0.0  0.0  0.0030066644007972253  0.00033975815920407967  0.9966535774399987  0.0  0.0  0.0  0.0  
Exp1  4796.18  1  0.0  0.0  0.9999666127893385  3.33871411982821e-05  6.946320938645612e-11  0.0  0.0  0.0  0.0  
Exp1  5144.27  1  0.0  0.0  0.9999938729714938  6.12701973960877e-06  8.766722436544315e-12  0.0  0.0  0.0  0.0  
Exp1  2687.55  1  0.0  0.0  0.6181924125059778  0.381721605845536  8.598164848638506e-05  0.0  0.0  0.0  0.0  
Exp1  3547.73  1  0.0  0.0  0.9860675691946549  0.013932197688555937  2.3311678909728212e-07  0.0  0.0  0.0  0.0  
Exp1  8093.81  1  0.0  0.0  0.9999999999924784  7.521759870717086e-12  2.603950375000627e-18  0.0  0.0  0.0  0.0  
Exp1  4743.7  1  0.0  0.0  0.9999568591651712  4.314073927844405e-05  9.555035549172234e-11  0.0  0.0  0.0  0.0  
Exp1  1181.62  1  0.0  0.0  0.0221667699317966  0.0415492997043327  0.9362839303638707  0.0  0.0  0.0  0.0  
Exp1  9851.4795  1  0.0  0.0  0.9999999999999951  4.957229983480053e-15  1.5913632201140625e-21  0.0  0.0  0.0  0.0  
Exp1  5667.02  1  0.0  0.0  0.9999995079736581  4.920258925182011e-07  4.494070404584989e-13  0.0  0.0  0.0  0.0  
Exp1  3620.71  1  0.0  0.0  0.9900888446811914  0.009911014708142601  1.4061066600144831e-07  0.0  0.0  0.0  0.0  
Exp1  1740.86  1  0.0  0.0  0.11636469775332582  0.8427330943686264  0.04090220787804772  0.0  0.0  0.0  0.0  
Exp1  4836.77  1  0.0  0.0  0.9999726141151358  2.7385830515324576e-05  5.434894681995841e-11  0.0  0.0  0.0  0.0  
Exp2  12777.24  1  0.0  0.9521509740521044  0.047848884473021255  1.4147487433800922e-07  5.990508262433459e-85  2.4078288181959105e-19  0.0  0.0  0.0  
Exp2  2624.41  1  0.0  1.7555275446278583e-22  0.7137829388865823  0.28621622104117483  8.081137512556566e-19  8.400722428191403e-07  0.0  0.0  0.0  
Exp2  9953.16  1  0.0  0.6698864690242654  0.33010663541032065  6.89556541384751e-06  4.939296978880419e-71  1.2396923491561248e-16  0.0  0.0  0.0  
Exp2  1262.8  1  0.0  4.787353895384798e-48  0.016456941791957683  0.9820778466403088  8.254722623478967e-05  0.001382664341498788  0.0  0.0  0.0  
Exp2  917.58  1  0.0  4.3653759704098825e-62  0.0018445734499370928  0.8926024137767116  0.08858373118930145  0.01696928158404991  0.0  0.0  0.0  
Exp2  1283.3  1  0.0  2.204689558761369e-47  0.01828530791081329  0.9804539201083323  5.198018460362231e-05  0.0012087917962508756  0.0  0.0  0.0  
Exp2  2783.08  1  0.0  6.970820902987617e-21  0.7904859464223358  0.20951368359667336  2.006217013109156e-20  3.6998099080694407e-07  0.0  0.0  0.0  
Exp2  1166.04  1  0.0  2.1679332843815863e-51  0.00975686466763906  0.9868674564376384  0.0007008861424525736  0.0026747927522699573  0.0  0.0  0.0  
Exp2  3557.98  1  0.0  6.946372393111846e-15  0.9560851392205568  0.043914851714469905  7.05301131256879e-28  9.064966299953825e-09  0.0  0.0  0.0  
Exp2  1828.6  1  0.0  7.156312119573657e-34  0.16890713322520942  0.8310394962807821  1.3968631473483431e-10  5.337035432205364e-05  0.0  0.0  0.0  
Exp2  649.02997  1  0.0  1.3875350698514593e-79  5.982817578418257e-05  0.26308980421856304  0.6578932158716532  0.07895715173399959  0.0  0.0  0.0  
Exp2  672.81  1  0.0  1.0839541719297947e-77  8.280008741798236e-05  0.290362696972385  0.643935638630692  0.06561886430950505  0.0  0.0  0.0  
Exp2  11047.86  1  0.0  0.8739941908632561  0.12600464134922668  1.1677875171080875e-06  8.729577386350881e-77  7.874261835940989e-18  0.0  0.0  0.0  
Exp2  11967.49  1  0.0  0.931577314214767  0.06842234694385643  3.388413766170184e-07  2.904867110240028e-81  1.0733438317330405e-18  0.0  0.0  0.0  
Exp2  4648.17  1  0.0  1.6421568596261711e-09  0.9934710174076474  0.006528980824614438  3.164388333650599e-37  1.2558133161564537e-10  0.0  0.0  0.0  
Exp2  2679.35  1  0.0  6.553619754683805e-22  0.7426412015429859  0.2573581669528718  2.23471551158048e-19  6.315041423148468e-07  0.0  0.0  0.0  
Exp2  594.91  1  0.0  3.372265257482476e-84  3.057237826989218e-05  0.23178601404561092  0.6303999022761207  0.13778351129999847  0.0  0.0  0.0  
Exp2  1411.63  1  0.0  1.5275712165527014e-43  0.034017202702037376  0.9654390684956469  2.7267338027009796e-06  0.000541002068513136  0.0  0.0  0.0  
Exp2  3489.0999  1  0.0  2.5286936448689483e-15  0.9497841699800701  0.0502158177084166  3.039690825484873e-27  1.2311510723957381e-08  0.0  0.0  0.0  
Exp2  1285.35  1  0.0  2.563735684842425e-47  0.01847717980948244  0.9802804275738712  4.962301411023e-05  0.0011927696025360553  0.0  0.0  0.0  
Exp2  625.66  1  0.0  1.6031209603800869e-81  4.4231232409065284e-05  0.24478208085487452  0.6571562520753258  0.09801743583739064  0.0  0.0  0.0  
Exp2  1765.0499  1  0.0  3.9942182310027976e-35  0.13763614907531033  0.8622892304513639  6.380559918679634e-10  7.461983526991518e-05  0.0  0.0  0.0  
Exp2  6983.94  1  0.0  0.0016367606463162992  0.998048296134429  0.00031494321910336586  8.05342194658222e-54  1.5123436006317423e-13  0.0  0.0  0.0  
Exp2  2038.52  1  0.0  3.615714975795253e-30  0.30012646828098266  0.6998556300748187  9.160641089046952e-13  1.7901643282635215e-05  0.0  0.0  0.0  
Exp2  1411.63  1  0.0  1.5275712165527014e-43  0.034017202702037376  0.9654390684956469  2.7267338027009796e-06  0.000541002068513136  0.0  0.0  0.0  
Exp2  857.72  1  0.0  2.6012610514554614e-65  0.0010276753288135838  0.7683601476735865  0.20547770299857307  0.025134473999026755  0.0  0.0  0.0  
Exp2  2146.35  1  0.0  1.7123914095428555e-28  0.37982323453576994  0.6201665376487571  6.920506858989115e-14  1.0227815403758132e-05  0.0  0.0  0.0  
Exp2  6384.11  1  0.0  0.00013074182639957567  0.9992484633513297  0.0006207948215927486  6.441932115973851e-50  6.780281017096682e-13  0.0  0.0  0.0  
Exp2  1795.39  1  0.0  1.6148605210887204e-34  0.1520384476280966  0.8478979935961243  3.0904402015962654e-10  6.355846673528351e-05  0.0  0.0  0.0  
Exp2  2385.38  1  0.0  3.12329527143973e-25  0.5607647595001706  0.439232306012221  2.296048005532596e-16  2.934487608200889e-06  0.0  0.0  0.0  
Exp2  1576.86  1  0.0  2.8795011302213957e-39  0.06908103156383812  0.9307114858483196  5.621040293593473e-08  0.00020742637743926002  0.0  0.0  0.0  
Exp2  14712.03  1  0.0  0.9637283076946442  0.03627165726563283  3.503972309668681e-08  6.412888562060303e-93  1.5524240352200778e-20  0.0  0.0  0.0  
Exp2  4586.26  1  0.0  9.401363172513098e-10  0.992800263407856  0.007199735495869699  9.970489757826723e-37  1.5613810196772061e-10  0.0  0.0  0.0  
Exp2  1262.8  1  0.0  4.787353895384798e-48  0.016456941791957683  0.9820778466403088  8.254722623478967e-05  0.001382664341498788  0.0  0.0  0.0  
Exp2  3943.79  1  0.0  1.118293497696905e-12  0.9786457973612208  0.021354200862393643  2.4837326680695225e-31  1.7752671413604357e-09  0.0  0.0  0.0  
Exp2  8166.79  1  0.0  0.06257153811534084  0.9373385420066657  8.991987798330709e-05  5.6504644691081885e-61  1.0206608664105753e-14  0.0  0.0  0.0  
Exp2  2787.18  1  0.0  7.629813551169822e-21  0.7922043235157071  0.20779531419238262  1.824755381062302e-20  3.6229191018144964e-07  0.0  0.0  0.0  
Exp2  608.02997  1  0.0  4.88577669499841e-83  3.565605765465983e-05  0.23593524018406334  0.6458043936405374  0.11822471011774462  0.0  0.0  0.0  
Exp2  2897.47  1  0.0  7.975149670660599e-20  0.8338318977721929  0.16616789538876228  1.4451937138334532e-21  2.0683904480755316e-07  0.0  0.0  0.0  
Exp2  701.51  1  0.0  1.6629721125638887e-75  0.00012476851135038294  0.3361512752183266  0.6091205145401427  0.05460344173018043  0.0  0.0  0.0  
Exp2  1418.6  1  0.0  2.3905888474488506e-43  0.035119566658351545  0.964359365803422  2.318528226552618e-06  0.0005187490099999182  0.0  0.0  0.0  
Exp2  2799.89  1  0.0  1.0080876691076059e-20  0.7974506670148191  0.2025489935049886  1.3604091388430486e-20  3.394801922705938e-07  0.0  0.0  0.0  
Exp2  1187.36  1  0.0  1.2734793130376314e-50  0.010989998137654909  0.9862652696205059  0.00044062374534383034  0.002304108496495583  0.0  0.0  0.0  
Exp2  824.51  1  0.0  2.986759764613823e-67  0.0006983604497133156  0.6728056762775548  0.2962924983967293  0.030203464876002634  0.0  0.0  0.0  
Exp2  4429.64  1  0.0  2.1488426185597842e-10  0.9907311499456513  0.009268849565272495  1.8875565078249369e-35  2.7419197046436823e-10  0.0  0.0  0.0  
Exp2  2284.93  1  0.0  1.5630054459321106e-26  0.48606249245721306  0.5139325420240246  2.516707558503536e-15  4.965518759919141e-06  0.0  0.0  0.0  
Exp2  1150.05  1  0.0  5.578496784790108e-52  0.008909922102548398  0.98710462101777  0.000989648928873709  0.0029958079508080443  0.0  0.0  0.0  
Exp2  2353.4  1  0.0  1.232371034241882e-25  0.53743816658344  0.4625583635245219  4.915984139981231e-16  3.4698920376760617e-06  0.0  0.0  0.0  
Exp2  1096.75  1  0.0  4.979044090753048e-54  0.006514075931369764  0.9860188849956986  0.003056478807718218  0.004410560265213528  0.0  0.0  0.0  
Exp2  633.04  1  0.0  6.688736966665403e-81  4.8560525489064544e-05  0.24971212515689714  0.6590481799003348  0.09119113441727898  0.0  0.0  0.0  
Exp2  611.72  1  0.0  1.0240481486273622e-82  3.726883577614561e-05  0.23746149190328475  0.6490239182102078  0.11347732105073127  0.0  0.0  0.0  
Exp2  922.5  1  0.0  7.77939003394328e-62  0.0019248185925605085  0.8997628688434391  0.08192895163755244  0.01638336092644791  0.0  0.0  0.0  
Exp2  4400.12  1  0.0  1.6092857208813566e-10  0.9902707398699856  0.009729259663575638  3.306131317229753e-35  3.0551016283400857e-10  0.0  0.0  0.0  
Exp2  415.74  1  0.0  1.353511043121162e-104  1.3734741843439776e-06  0.09384319724749733  0.016620260308416485  0.8895351689699017  0.0  0.0  0.0  
Exp2  4985.6  1  0.0  2.721783170117015e-08  0.9960933410474004  0.003906631694696786  7.003407731774773e-40  4.007105959602215e-11  0.0  0.0  0.0  
Exp2  1457.96  1  0.0  2.8318690194423447e-42  0.041907818308973735  0.9576808865190827  9.250243562512106e-07  0.00041037014758744857  0.0  0.0  0.0  
Exp2  672.81  1  0.0  1.0839541719297947e-77  8.280008741798236e-05  0.290362696972385  0.643935638630692  0.06561886430950505  0.0  0.0  0.0  
Exp2  4357.07  1  0.0  1.0488528136865832e-10  0.9895528692045916  0.010447130332403623  7.512947238472605e-35  3.581194036187726e-10  0.0  0.0  0.0  
Exp2  2817.52  1  0.0  1.4782292055612205e-20  0.8045276371334603  0.19547205261169495  9.058210549718853e-21  3.1025484471332473e-07  0.0  0.0  0.0  
Exp2  949.14996  1  0.0  1.6455959326567407e-60  0.002396407102857867  0.9314863858648043  0.05264035714483868  0.013476849887499153  0.0  0.0  0.0  
Exp2  808.52  1  0.0  3.157567060493086e-68  0.0005705014561659322  0.6230661615101859  0.3436491083988992  0.032714228634748946  0.0  0.0  0.0  
Exp2  2463.69  1  0.0  2.7910670805354408e-24  0.6154293992911333  0.3845686543338807  3.5757493879100423e-17  1.946374986022527e-06  0.0  0.0  0.0  
Exp2  1551.44  1  0.0  6.986907360346987e-40  0.06234299587154222  0.9374175934534372  1.0255869724543903e-07  0.0002393081163233826  0.0  0.0  0.0  
Exp2  469.44998  1  0.0  2.6505509712532587e-97  5.5492669044057235e-06  0.18132795790212086  0.14121150390127007  0.6774549889297047  0.0  0.0  0.0  
Exp2  3120.0999  1  0.0  5.86541499617364e-18  0.8946766087193789  0.10532332249916906  9.471843767619265e-24  6.878145205117561e-08  0.0  0.0  0.0  
Exp2  4053.26  1  0.0  4.039454918758249e-12  0.9824301238149578  0.017569875035277422  2.7886147135523665e-32  1.145725273752304e-09  0.0  0.0  0.0  
Exp2  1826.14  1  0.0  6.417988052061981e-34  0.167617894484698  0.8323280412603922  1.4815403162769694e-10  5.406410675576077e-05  0.0  0.0  0.0  
Exp2  1055.34  1  0.0  1.0181921927966435e-55  0.005040260982331357  0.9818167426058173  0.007132978950633734  0.0060100174612177  0.0  0.0  0.0  
Exp2  7380.82  1  0.0  0.006676156024571194  0.9931177515655042  0.00020609240986508786  2.7149686773147984e-56  5.954794328664766e-14  0.0  0.0  0.0  
Exp2  3233.26  1  0.0  4.2804492996929355e-17  0.91635458262819  0.0836453773676319  7.729011401526953e-25  4.0004178006282995e-08  0.0  0.0  0.0  
Exp2  1220.98  1  0.0  1.9041935034598e-49  0.01319913222535435  0.9847615854493407  0.00021009459742599273  0.0018291877278791668  0.0  0.0  0.0  
Exp2  8070.44  1  0.0  0.049414706893756453  0.9504854472493067  9.98458569240803e-05  2.0570913543014403e-60  1.264944358160949e-14  0.0  0.0  0.0  
Exp2  1523.5599  1  0.0  1.4218440566683298e-40  0.05556018566434818  0.9441592036398603  1.9804840192153307e-07  0.00028041264738952763  0.0  0.0  0.0  
Exp2  688.39  1  0.0  1.7162929839634952e-76  0.00010324637128534204  0.3133987770454451  0.6273897510624245  0.059108225520845055  0.0  0.0  0.0  
Exp2  1333.32  1  0.0  7.973438884995554e-46  0.023472096328803597  0.9756340942430639  1.6636571583424124e-05  0.0008771728565491744  0.0  0.0  0.0  
Exp2  1940.53  1  0.0  8.081125929024974e-32  0.23398067889490706  0.7659895574913628  9.582917654579259e-12  2.97636041471381e-05  0.0  0.0  0.0  
Exp2  3625.22  1  0.0  1.8033227064493957e-14  0.9614144114873912  0.03858558175893104  1.7152956503004301e-28  6.753659792054116e-09  0.0  0.0  0.0  
Exp2  5046.28  1  0.0  4.33985442082459e-08  0.996426160615983  0.0035737959525947416  2.3905400590003e-40  3.28778883526081e-11  0.0  0.0  0.0  
Exp2  537.92  1  0.0  1.2616471619736605e-89  1.6101615467249987e-05  0.2280331661531034  0.47467954035446996  0.29727119187695944  0.0  0.0  0.0  
Exp2  1004.5  1  0.0  6.359246369632736e-58  0.0036007676075533847  0.9682520488159632  0.019294294815060856  0.00885288876142258  0.0  0.0  0.0  
Exp2  625.25  1  0.0  1.479951703600572e-81  4.400470804339246e-05  0.24453012176392014  0.6570037815511321  0.09842209197690426  0.0  0.0  0.0  
Exp2  4982.73  1  0.0  2.6616584698943983e-08  0.9960767607932708  0.003923212549694387  7.369944132511963e-40  4.044997867983935e-11  0.0  0.0  0.0  
Exp2  2063.53  1  0.0  9.107439520422972e-30  0.31810122862520507  0.6818830475451586  5.031303942203339e-13  1.5723829133184072e-05  0.0  0.0  0.0  
Exp2  1297.65  1  0.0  6.294081192468202e-47  0.019663963517849978  0.9791970756572106  3.754389643502584e-05  0.001101416928504434  0.0  0.0  0.0  
Exp2  1018.85  1  0.0  2.761875158440428e-57  0.003970857222878286  0.973440208681207  0.014656577656195864  0.007932356439719025  0.0  0.0  0.0  
Exp2  2779.8  1  0.0  6.483768047559455e-21  0.7891020162175569  0.21089760752978218  2.1643565043140758e-20  3.762526608413094e-07  0.0  0.0  0.0  
Exp2  11558.31  1  0.0  0.9126350656911099  0.08736436579388708  5.685150030082538e-07  2.6033161185829743e-79  2.5028115258543357e-18  0.0  0.0  0.0  
Exp2  1362.4299  1  0.0  5.908963519747703e-45  0.027018286577329076  0.9722421150015328  8.520565178974852e-06  0.000731077855959139  0.0  0.0  0.0  
Exp2  1047.14  1  0.0  4.596393081260675e-56  0.0047827169935277854  0.9804164285496028  0.008406106667164046  0.00639474778970539  0.0  0.0  0.0  
Exp2  2455.9  1  0.0  2.256701456423923e-24  0.6101677016244124  0.3898302708712191  4.300942135637569e-17  2.027504368541776e-06  0.0  0.0  0.0  
Exp2  551.04  1  0.0  2.5865212746973866e-88  1.8709803598082934e-05  0.22828458695143508  0.5249566960463472  0.24674000719861955  0.0  0.0  0.0  
Exp2  2702.72  1  0.0  1.1316933018726832e-21  0.7541687085220553  0.24583073192547558  1.295801418859475e-19  5.595524690174138e-07  0.0  0.0  0.0  
Exp2  1171.78  1  0.0  3.5070689985969314e-51  0.010076818249058804  0.9867354005621025  0.0006188380005738223  0.0025689431882648436  0.0  0.0  0.0  
Exp2  908.97  1  0.0  1.5704783804884855e-62  0.0017090657232963808  0.8790027947330934  0.10125798941690138  0.018030150126708805  0.0  0.0  0.0  
Exp2  2707.23  1  0.0  1.2563841644940548e-21  0.7563431793579383  0.2436562739877158  1.1665455219707147e-19  5.466543458945519e-07  0.0  0.0  0.0  
Exp2  2806.45  1  0.0  1.1629654965886182e-20  0.8001108770933907  0.19988879461759546  1.1692624493997234e-20  3.2828901376991547e-07  0.0  0.0  0.0  
Exp2  374.74  1  0.0  4.470252214466152e-111  3.580636638864899e-07  0.04566038889300465  0.0014530602435016279  0.9528861927998299  0.0  0.0  0.0  
Exp2  12227.84  1  0.0  0.9400871471338557  0.05991260237095515  2.504951891548391e-07  1.7906541107790422e-82  6.470964324028005e-19  0.0  0.0  0.0  
Exp2  768.33997  1  0.0  8.353611639370114e-71  0.00032997514698459055  0.4990036897006351  0.4613147808216775  0.03935155433070297  0.0  0.0  0.0  
Exp2  1248.45  1  0.0  1.610211327979973e-48  0.015270547336266762  0.98309485330504  0.00011390978130116094  0.0015206895773920187  0.0  0.0  0.0  
Exp2  847.06  1  0.0  6.381489321510294e-66  0.0009124349834976896  0.7392989998265403  0.23305233474993925  0.02673623044002273  0.0  0.0  0.0  
Exp2  4086.47  1  0.0  5.891259324259487e-12  0.9834259846556569  0.016574014333205413  1.4448582092715112e-32  1.005246321887215e-09  0.0  0.0  0.0  
Exp2  260.35  1  0.0  3.3708759639510815e-135  2.890848625619558e-09  0.003141540322208616  9.070258039064398e-09  0.9968584477166847  0.0  0.0  0.0  
Exp2  4220.13  1  0.0  2.5477451451289238e-11  0.9868448715276992  0.01315512784748643  1.0525317870796291e-33  5.993369221034058e-10  0.0  0.0  0.0  
Exp2  2254.18  1  0.0  5.974930111877605e-27  0.4625586993375457  0.5374354695407247  5.246082966122852e-15  5.83112172434537e-06  0.0  0.0  0.0  
Exp2  3626.04  1  0.0  1.8240674001753207e-14  0.9614748532646344  0.038525140005693  1.6861104916021977e-28  6.729654256204867e-09  0.0  0.0  0.0  
Exp2  5304.17  1  0.0  2.8043427482312123e-07  0.9975261941587396  0.0024735253924632926  2.6847104060225922e-42  1.45223273770028e-11  0.0  0.0  0.0  
Exp2  1257.88  1  0.0  3.301451194292859e-48  0.016041790111325983  0.9824376447074454  9.219814713667733e-05  0.0014283670340918837  0.0  0.0  0.0  
Exp2  665.83997  1  0.0  3.076789444590653e-78  7.515394320188207e-05  0.28140911778232025  0.6494739141180275  0.06904181415645051  0.0  0.0  0.0  
Exp2  3306.24  1  0.0  1.4487957942267434e-16  0.9278119168637167  0.07218805474312183  1.5636826215877184e-25  2.8393161444289917e-08  0.0  0.0  0.0  
Exp2  3001.2  1  0.0  6.326045838123112e-19  0.8656208813929382  0.1343789954471378  1.3669163492873309e-22  1.231599239970527e-07  0.0  0.0  0.0  
Exp2  1532.17  1  0.0  2.335142004550672e-40  0.057589110366279214  0.9421437645808602  1.616526709723061e-07  0.00026696340018956806  0.0  0.0  0.0  
Exp2  3202.92  1  0.0  2.5423504037266808e-17  0.9110424685301514  0.0889574852662916  1.5081613559728658e-24  4.6203557043143215e-08  0.0  0.0  0.0  
Exp2  787.61  1  0.0  1.5160869278701968e-69  0.0004317285244773604  0.5574698199113417  0.4060149358336295  0.036083515730551366  0.0  0.0  0.0  
Exp2  2458.77  1  0.0  2.4408362876521373e-24  0.612111210871011  0.387886791903599  4.0180136921537734e-17  1.9972253899196667e-06  0.0  0.0  0.0  
Exp2  3318.95  1  0.0  1.7830155098718722e-16  0.9296311707641998  0.07036880247364273  1.1855956060489037e-25  2.676215739025366e-08  0.0  0.0  0.0  
Exp2  4530.09  1  0.0  5.59836739649346e-10  0.9921243897591118  0.007875609490360428  2.8448162160047564e-36  1.9069115639086376e-10  0.0  0.0  0.0  
Exp2  1508.39  1  0.0  5.874302162066583e-41  0.05212429586777097  0.9475695057653687  2.831239046808812e-07  0.00030591524295578394  0.0  0.0  0.0  
Exp2  10831.79  1  0.0  0.8499756266112346  0.1500227510600675  1.6223286979822814e-06  1.0982471841726143e-75  1.3176556954793673e-17  0.0  0.0  0.0  
Exp2  6404.1997  1  0.0  0.00014354242801684547  0.9992501573445355  0.0006063002268041172  4.729213185481503e-50  6.434774045332794e-13  0.0  0.0  0.0  
Exp2  4120.5  1  0.0  8.623327947369341e-12  0.9843818096060865  0.015618189505301229  7.385927962954238e-33  8.799890386643039e-10  0.0  0.0  0.0  
Exp2  5199.62  1  0.0  1.3454817202524215e-07  0.9971341089235444  0.0028657565081492238  1.631847420444577e-41  2.0134365444841266e-11  0.0  0.0  0.0  
Exp2  1176.29  1  0.0  5.106549358919426e-51  0.010334385108759453  0.9866156047589442  0.0005610234352897824  0.002488986697006641  0.0  0.0  0.0  
Exp2  1571.12  1  0.0  2.0974519181303978e-39  0.06751193350093412  0.9322737960708347  6.439210863305914e-08  0.00021420603612259522  0.0  0.0  0.0  
Exp2  3192.26  1  0.0  2.112808597635212e-17  0.9090933284848489  0.09090662290213325  1.9085647930551616e-24  4.861301781399642e-08  0.0  0.0  0.0  
Exp2  3770.3599  1  0.0  1.276332647275399e-13  0.9706612237598692  0.02933877260863247  8.445257872134182e-30  3.6313707322153623e-09  0.0  0.0  0.0  
Exp2  528.9  1  0.0  1.4917224631728086e-90  1.4450535188406833e-05  0.22716931885860467  0.43510960204775995  0.33770662855844696  0.0  0.0  0.0  
Exp2  4037.27  1  0.0  3.3615732921454638e-12  0.9819270068359625  0.01807299194005663  3.8310041799915455e-32  1.2206193639576623e-09  0.0  0.0  0.0  
Exp2  10231.96  1  0.0  0.7448871839945296  0.2551085162003972  4.299805073272281e-06  1.539691289731841e-72  5.966056672294843e-17  0.0  0.0  0.0  
Exp2  1995.47  1  0.0  7.060281102877548e-31  0.2701512428283111  0.7298263777751062  2.569752132479024e-12  2.2379394013087775e-05  0.0  0.0  0.0  
Exp2  1387.85  1  0.0  3.236553757022886e-44  0.030468141422150312  0.9689020155524631  4.7352411595993596e-06  0.0006251077842268417  0.0  0.0  0.0  
Exp2  5102.04  1  0.0  6.599636860757314e-08  0.9967041384093085  0.0032957955668579376  8.959712570427858e-41  2.7465034831892924e-11  0.0  0.0  0.0  
Exp2  2189.81  1  0.0  7.422091070012791e-28  0.41306551379070394  0.5869263286757029  2.4453977510682924e-14  8.157533568733725e-06  0.0  0.0  0.0  
Exp2  2179.15  1  0.0  5.2028772752534955e-28  0.4048825704039212  0.5951088064230877  3.155996995269605e-14  8.623172959437918e-06  0.0  0.0  0.0  
Exp2  968.83  1  0.0  1.4472058210263196e-59  0.002787361814110847  0.9483179421809896  0.03727261320697084  0.011622082797928653  0.0  0.0  0.0  
Exp2  277.57  1  0.0  8.304286563624768e-131  6.716489576549622e-09  0.005033681121808233  1.0818430189008594e-07  0.9949662039774003  0.0  0.0  0.0  
Exp2  5028.65  1  0.0  3.794027029380583e-08  0.9963328717076096  0.0036670903173047975  3.2642971973890746e-40  3.481518851102136e-11  0.0  0.0  0.0  
Exp2  3643.26  1  0.0  2.317173709852734e-14  0.9627211596459996  0.03727883410849678  1.1761689077862524e-28  6.245480732909087e-09  0.0  0.0  0.0  
Exp2  1753.16  1  0.0  2.2875886128732244e-35  0.13225486282168944  0.8676656541396793  8.475607116231791e-10  7.948219107068486e-05  0.0  0.0  0.0  
Exp2  3386.5999  1  0.0  5.261556460316627e-16  0.9385269528046958  0.06147302760943357  2.73685972587262e-26  1.9585870144027625e-08  0.0  0.0  0.0  
Exp2  894.21  1  0.0  2.6302075464369896e-63  0.0014910465275559928  0.8523875950478237  0.12617301021783275  0.019948348206787512  0.0  0.0  0.0  
Exp2  1364.07  1  0.0  6.603068155097509e-45  0.02723062972068431  0.9720374871141049  8.204353860165907e-06  0.0007236788113505546  0.0  0.0  0.0  
Exp2  249.28  1  0.0  3.2551607030577676e-138  1.6351840372022007e-09  0.0022835580088655777  1.5436241294220384e-09  0.9977164388123263  0.0  0.0  0.0  
Exp2  448.13  1  0.0  4.772092258800814e-100  3.384734257219159e-06  0.14679426714284313  0.06938692874637527  0.7838154193765243  0.0  0.0  0.0  
Exp2  1811.38  1  0.0  3.324103346285653e-34  0.16001644794315004  0.8399251272490516  2.1086720928057563e-10  5.8424596931217165e-05  0.0  0.0  0.0  
Exp2  760.96  1  0.0  2.682502291945482e-71  0.0002969959865730797  0.477602006529952  0.4814283745577952  0.04067262292567976  0.0  0.0  0.0  
Exp2  3829.81  1  0.0  2.7391564184311884e-13  0.9737196318539276  0.026280365313206006  2.4995126303443046e-30  2.832592606670365e-09  0.0  0.0  0.0  
Exp2  16516.44  1  0.0  0.9515791263353807  0.048420855132823355  1.8531796058936282e-08  1.7351955088956577e-99  2.6993096252839747e-21  0.0  0.0  0.0  
Exp2  975.39  1  0.0  2.9450598702439635e-59  0.0029263733907618386  0.95289650614317  0.033119717449694386  0.011057403016373661  0.0  0.0  0.0  
Exp2  1122.17  1  0.0  4.9116256175033e-53  0.007579661194253615  0.9869657371022014  0.0017932746989121273  0.003661327004633005  0.0  0.0  0.0  
Exp2  1580.96  1  0.0  3.6071772747256154e-39  0.07021898484307729  0.9295782393923673  5.1009633765086166e-08  0.00020272475492165892  0.0  0.0  0.0  
Exp2  2239.83  1  0.0  3.785831726879825e-27  0.4515400845113407  0.5484536307022589  7.39242677446189e-15  6.284786392932055e-06  0.0  0.0  0.0  
Exp2  7265.61  1  0.0  0.004528526736547044  0.9952387327325029  0.00023274053087242203  1.3901301128387651e-55  7.772245509442659e-14  0.0  0.0  0.0  
Exp2  3429.65  1  0.0  1.0274952590376628e-15  0.9435552937970751  0.05644469010749323  1.0836612806034503e-26  1.609543056699431e-08  0.0  0.0  0.0  
Exp2  2396.04  1  0.0  4.238517513185385e-25  0.5684235381063798  0.43157368690756315  1.7817947353980906e-16  2.7749860568691946e-06  0.0  0.0  0.0  
Exp2  3430.06  1  0.0  1.0339988582987765e-15  0.9436010436421701  0.056398940292340945  1.0741589315402085e-26  1.6065487929294433e-08  0.0  0.0  0.0  
Exp2  2700.67  1  0.0  1.0790854515159032e-21  0.7531750675506746  0.2468243669330151  1.3592036863574216e-19  5.655163102859244e-07  0.0  0.0  0.0  
Exp2  1255.01  1  0.0  2.6554363561134737e-48  0.015803654052001934  0.9826422132451861  9.83344029500313e-05  0.0014557982998620032  0.0  0.0  0.0  
Exp2  3152.49  1  0.0  1.049168856903531e-17  0.9014201176758955  0.09857982350113613  4.606763936063409e-24  5.882296847181548e-08  0.0  0.0  0.0  
Exp2  4639.9697  1  0.0  1.526412260559219e-09  0.9933863082031829  0.006613690141166902  3.682308916017062e-37  1.2923805555235392e-10  0.0  0.0  0.0  
Exp2  1307.08  1  0.0  1.2431862552329993e-46  0.02061652484543742  0.9783166036400675  3.029624213442231e-05  0.001036575272360681  0.0  0.0  0.0  
Exp2  372.28  1  0.0  1.7092096717387407e-111  3.282949414346233e-07  0.043546113932749965  0.0012254962445763767  0.9552280615277322  0.0  0.0  0.0  
Exp2  4659.65  1  0.0  1.8182562527685648e-09  0.9935875172012775  0.0064124808598194465  2.5602311617613474e-37  1.2064687658243433e-10  0.0  0.0  0.0  
Exp2  3985.6099  1  0.0  1.8402525469691006e-12  0.9801890263190851  0.019810972179131695  1.0734084524531266e-31  1.499942797556971e-09  0.0  0.0  0.0  
Exp2  3905.25  1  0.0  7.007072012084878e-13  0.9771049122931648  0.022895085629747947  5.402072645292588e-31  2.0763866910914392e-09  0.0  0.0  0.0  
Exp2  1601.46  1  0.0  1.0990050370136387e-38  0.0761292203242905  0.9236898881174929  3.137875355010692e-08  0.00018086017946292114  0.0  0.0  0.0  
Exp2  1084.04  1  0.0  1.5421166885533977e-54  0.006029135000922018  0.9851482074067798  0.0039763760842670744  0.004846281508031181  0.0  0.0  0.0  
Exp2  1051.65  1  0.0  7.125990904449131e-56  0.004923053694723896  0.9812155388333372  0.007681368652651751  0.006180038819287064  0.0  0.0  0.0  
Exp2  1409.17  1  0.0  1.3032989726894146e-43  0.03363506922791656  0.9658129428320349  2.887201409927458e-06  0.0005491007386386937  0.0  0.0  0.0  
Exp2  658.05  1  0.0  7.399398179794865e-79  6.754625637995715e-05  0.27235603683113474  0.6542589362293172  0.07331748068316818  0.0  0.0  0.0  
Exp2  7179.51  1  0.0  0.0033529717116091333  0.9963919638613941  0.0002550644269016414  4.758925324953375e-55  9.504373597406162e-14  0.0  0.0  0.0  
Exp2  2412.44  1  0.0  6.749074440038935e-25  0.5800796199947069  0.41991783364602603  1.2065864534137773e-16  2.546359266984831e-06  0.0  0.0  0.0  
Exp2  895.02997  1  0.0  2.907985520006311e-63  0.0015026865940025154  0.8539775563245968  0.12468104693823473  0.01983871014316589  0.0  0.0  0.0  
Exp2  1688.79  1  0.0  1.0117989046584578e-36  0.10565812959415266  0.894229675445221  3.935046418933903e-09  0.00011219102558000512  0.0  0.0  0.0  
Exp2  456.74  1  0.0  6.455207133214655e-99  4.175708437446687e-06  0.1612990577926542  0.0944839727140302  0.7442127937848781  0.0  0.0  0.0  
Exp2  1056.16  1  0.0  1.101964501986206e-55  0.005066600265123837  0.9819441942396789  0.007016291776758753  0.005972913718438477  0.0  0.0  0.0  
Exp2  5152.88  1  0.0  9.597091907490253e-08  0.9969365721732997  0.0030633318324343084  3.6809496841297585e-41  2.3347006304950404e-11  0.0  0.0  0.0  
Exp2  2013.1  1  0.0  1.3875919837605295e-30  0.28226836216834755  0.717711213896844  1.6843582371996778e-12  2.042393312410223e-05  0.0  0.0  0.0  
Exp2  4590.77  1  0.0  9.795900430144336e-10  0.9928516524180178  0.007148346448725785  9.16819425982575e-37  1.5366652159263288e-10  0.0  0.0  0.0  
Exp2  765.88  1  0.0  5.729636669393347e-71  0.00031863396970842946  0.49179721922876624  0.468097548122674  0.039786598678851336  0.0  0.0  0.0  
Exp2  5889.65  1  0.0  1.0524697556445179e-05  0.9988537746147684  0.0011357006850912042  1.5688435348376648e-46  2.5841025964349482e-12  0.0  0.0  0.0  
Exp2  4298.44  1  0.0  5.78075947317513e-11  0.988478057523311  0.011521941973225218  2.3138049230401783e-34  4.4565618869416484e-10  0.0  0.0  0.0  
Exp2  1821.63  1  0.0  5.253943176966928e-34  0.1652716386179334  0.8346730016654272  1.6502478455487507e-10  5.53595516144576e-05  0.0  0.0  0.0  
Exp2  3559.21  1  0.0  7.070690191747815e-15  0.9561895653041937  0.043810425679878855  6.872147371225816e-28  9.015920446399157e-09  0.0  0.0  0.0  
Exp2  580.15  1  0.0  1.533306859061569e-85  2.585604057396203e-05  0.22921700070404044  0.6049249702647116  0.1658321729906739  0.0  0.0  0.0  
Exp2  1048.78  1  0.0  5.392478474944185e-56  0.0048333786580528225  0.9807154636410769  0.008135375239523105  0.006315782461347134  0.0  0.0  0.0  
Exp2  2326.75  1  0.0  5.584527713821211e-26  0.5176414662233688  0.4823545441195506  9.27822139829256e-16  3.989657079618117e-06  0.0  0.0  0.0  
Exp2  2024.58  1  0.0  2.143559623508011e-30  0.290278833412025  0.7097019229868102  1.279320205406247e-12  1.9243599885658155e-05  0.0  0.0  0.0  
Exp2  763.83  1  0.0  4.1794552876291955e-71  0.00030944978582648786  0.4858453756593202  0.47369204820162986  0.040153126353223365  0.0  0.0  0.0  
Exp2  1710.52  1  0.0  2.956221857384806e-36  0.11416277194291885  0.8857374172931268  2.3443681257705473e-09  9.980841958604191e-05  0.0  0.0  0.0  
Exp2  1710.52  1  0.0  2.956221857384806e-36  0.11416277194291885  0.8857374172931268  2.3443681257705473e-09  9.980841958604191e-05  0.0  0.0  0.0  
Exp2  991.38  1  0.0  1.6179160501619526e-58  0.0032847602306676884  0.9622376014972179  0.024689974136773634  0.00978766413534081  0.0  0.0  0.0  
Exp2  801.14  1  0.0  1.0952174667240052e-68  0.0005179507749776857  0.5998442801089675  0.365748173821725  0.03388959529432967  0.0  0.0  0.0  
Exp2  732.67  1  0.0  3.0106362897115894e-73  0.0001968559648783933  0.40275124324685246  0.5506981171755277  0.0463537836127414  0.0  0.0  0.0  
Exp2  2694.93  1  0.0  9.441615816977383e-22  0.7503757059494586  0.24962371149405121  1.5537257624251613e-19  5.825564902547498e-07  0.0  0.0  0.0  
Exp2  4086.47  1  0.0  5.891259324259487e-12  0.9834259846556569  0.016574014333205413  1.4448582092715112e-32  1.005246321887215e-09  0.0  0.0  0.0  
Exp2  1336.6  1  0.0  1.0022628474743384e-45  0.023851176380304658  0.975274177833276  1.5431574490760717e-05  0.000859214211928616  0.0  0.0  0.0  
Exp2  2196.78  1  0.0  9.348179493675157e-28  0.4184219941125933  0.5815701392167542  2.0697928382456046e-14  7.866670631992351e-06  0.0  0.0  0.0  
Exp2  3489.0999  1  0.0  2.5286936448689483e-15  0.9497841699800701  0.0502158177084166  3.039690825484873e-27  1.2311510723957381e-08  0.0  0.0  0.0  
Exp2  1312.0  1  0.0  1.7683474294511453e-46  0.02112856089219964  0.9778399340788896  2.708362603060537e-05  0.0010044214028802436  0.0  0.0  0.0  
Exp2  560.06  1  0.0  1.9549134821506937e-87  2.068808731093432e-05  0.22826677480331703  0.5542985274730958  0.21741400963627622  0.0  0.0  0.0  
Exp2  4220.95  1  0.0  2.5700734287225265e-11  0.9868632634031056  0.013136735973728822  1.0358849094335324e-33  5.974647561824537e-10  0.0  0.0  0.0  
Exp2  5752.71  1  0.0  4.825677232249504e-06  0.9986416036981233  0.001353570620831524  1.455413242347943e-45  3.812854141576015e-12  0.0  0.0  0.0  
Exp2  1134.88  1  0.0  1.502243817749498e-52  0.008164009393679266  0.9871270558173023  0.0013691794473668715  0.0033397553416515333  0.0  0.0  0.0  
Exp2  772.02997  1  0.0  1.4662613828073698e-70  0.0003476610264487304  0.509939835948877  0.4510046780215935  0.03870782500308082  0.0  0.0  0.0  
Exp2  4558.38  1  0.0  7.279472590145872e-10  0.9924732862331493  0.007526712866525976  1.6762611337838062e-36  1.7237736308947213e-10  0.0  0.0  0.0  
Exp2  2889.68  1  0.0  6.791211079482218e-20  0.8311700712771224  0.1688297135940927  1.7270745901478175e-21  2.1512878481968003e-07  0.0  0.0  0.0  
Exp2  2846.22  1  0.0  2.732705886820475e-20  0.8155637576673852  0.18443597424898092  4.6788963019841875e-21  2.680836339446725e-07  0.0  0.0  0.0  
Exp2  2846.22  1  0.0  2.732705886820475e-20  0.8155637576673852  0.18443597424898092  4.6788963019841875e-21  2.680836339446725e-07  0.0  0.0  0.0  
Exp2  1155.38  1  0.0  8.795683236288065e-52  0.009185120710823589  0.987048129174876  0.0008824146982275883  0.0028843354160727206  0.0  0.0  0.0  
Exp2  831.48  1  0.0  7.796808910844238e-67  0.0007602528332482264  0.6939510690090638  0.27616645019487884  0.02912222796280921  0.0  0.0  0.0  
Exp2  1428.85  1  0.0  4.593033333285169e-43  0.036793780931284  0.9627165801644552  1.8260159024744588e-06  0.00048781288835846655  0.0  0.0  0.0  
Exp2  661.74  1  0.0  1.4568335456899605e-78  7.103396025364797e-05  0.27652119750783244  0.6521792128858884  0.07122855564602541  0.0  0.0  0.0  
Exp2  227.14  1  0.0  9.139066801629131e-145  4.858972679272347e-10  0.00115683159444207  2.736298377547407e-11  0.9988431678922978  0.0  0.0  0.0  
Exp2  1668.29  1  0.0  3.6108759692986945e-37  0.09806784549131267  0.901806791599958  6.411562075488256e-09  0.00012535649716723286  0.0  0.0  0.0  
Exp2  10584.56  1  0.0  0.8145642622125548  0.18543333686896937  2.4009184758315724e-06  2.0953432812972835e-74  2.4232226117489066e-17  0.0  0.0  0.0  
Exp2  948.33  1  0.0  1.5008859727094755e-60  0.0023809267887247216  0.9306733565968738  0.053386211355941536  0.013559505258460017  0.0  0.0  0.0  
Exp2  2115.6  1  0.0  5.888345573408682e-29  0.35658447233558876  0.6434035275752393  1.4452829979261376e-13  1.2000089027350555e-05  0.0  0.0  0.0  
Exp2  2216.8699  1  0.0  1.805686697144018e-27  0.4338783972306692  0.5661145182249239  1.279999694473099e-14  7.084544394165797e-06  0.0  0.0  0.0  
Exp2  553.91  1  0.0  4.945162535102188e-88  1.9320618421280935e-05  0.22827545170593658  0.5347538046044256  0.23695142307121658  0.0  0.0  0.0  
Exp2  3639.98  1  0.0  2.214252873050089e-14  0.9624871621323797  0.037512831532780885  1.2596303761775865e-28  6.3348172228044255e-09  0.0  0.0  0.0  
Exp2  554.32  1  0.0  5.423293423077006e-88  1.9409288411345198e-05  0.22827389990702976  0.5361189911386917  0.23558769966586723  0.0  0.0  0.0  
Exp2  815.08  1  0.0  7.999881004978131e-68  0.0006206073113804957  0.643620071586737  0.32408051981946473  0.03167880128241792  0.0  0.0  0.0  
Exp2  1831.47  1  0.0  8.12296933377366e-34  0.17041851311286915  0.8295289139037632  1.3042050995047189e-10  5.257285294731207e-05  0.0  0.0  0.0  
Exp2  4119.27  1  0.0  8.506145566349098e-12  0.9843483250120052  0.01565167409526833  7.567020173879962e-33  8.842202726113614e-10  0.0  0.0  0.0  
Exp2  7809.27  1  0.0  0.024685567582493986  0.9751827333562177  0.00013169906126563884  7.090271877516763e-59  2.261593901807031e-14  0.0  0.0  0.0  
Exp2  1790.47  1  0.0  1.2906609559229243e-34  0.14963758508347025  0.8502971846443248  3.476061371741723e-10  6.522992459894917e-05  0.0  0.0  0.0  
Exp2  5820.36  1  0.0  7.127531122186515e-06  0.9987522934817259  0.0012405789840091166  4.82417365506932e-46  3.1429136317899444e-12  0.0  0.0  0.0  
Exp2  737.18  1  0.0  6.249085393207255e-73  0.00021030324633989077  0.4138259599678227  0.5406010008465577  0.04536273593927973  0.0  0.0  0.0  
Exp2  1199.25  1  0.0  3.3543902253035076e-50  0.011732679754556878  0.9858056392057934  0.000339483019358174  0.0021221980202913732  0.0  0.0  0.0  
Exp2  1863.45  1  0.0  3.2671925273540774e-33  0.18783583376967922  0.8121196980770592  6.06792084465562e-11  4.446809258242199e-05  0.0  0.0  0.0  
Exp2  2022.53  1  0.0  1.9839122909854974e-30  0.28884118048835994  0.7111393701895984  1.3437476245263854e-12  1.9449320697866967e-05  0.0  0.0  0.0  
Exp2  3696.56  1  0.0  4.799188581911387e-14  0.9663067172975183  0.03369327773655128  3.877438170023436e-29  4.965882540448112e-09  0.0  0.0  0.0  
Exp2  5043.82  1  0.0  4.2594073941505216e-08  0.9964132977245259  0.003586659648258673  2.4967147012076248e-40  3.3141377925198356e-11  0.0  0.0  0.0  
Exp2  1885.1799  1  0.0  8.239335935582764e-33  0.2002620498644964  0.7996982507001894  3.6069859690505916e-11  3.9699399244363874e-05  0.0  0.0  0.0  
Exp2  711.76  1  0.0  9.475011682476035e-75  0.00014487895548606717  0.3561103888618068  0.5921773738351596  0.051567358347547554  0.0  0.0  0.0  
Exp2  473.55  1  0.0  8.508308730963304e-97  6.042025780961535e-06  0.18721930224469646  0.15860188369438544  0.6541727720351371  0.0  0.0  0.0  
Exp2  1534.63  1  0.0  2.688790547368522e-40  0.05817950042047483  0.9415570978586368  1.5253614753764086e-07  0.0002632491847408863  0.0  0.0  0.0  
Exp2  690.85  1  0.0  2.637462826982097e-76  0.00010695568671241623  0.31742845313196383  0.6242615390629072  0.05820305211841662  0.0  0.0  0.0  
Exp2  1704.78  1  0.0  2.231470259520429e-36  0.11186983115628044  0.8880272327589098  2.688179351448213e-09  0.00010293339663010492  0.0  0.0  0.0  
Exp2  7305.38  1  0.0  0.005187121255577862  0.9945897307134021  0.00022314803094932334  7.897030949154072e-56  7.08696052854901e-14  0.0  0.0  0.0  
Exp2  1544.88  1  0.0  4.821797635367134e-40  0.06069108896472058  0.9390604302486848  1.1975150511596956e-07  0.00024836103508961617  0.0  0.0  0.0  
Exp2  981.54  1  0.0  5.697442582733649e-59  0.003060860383438212  0.9567780541577935  0.029609614339345853  0.010551471119422529  0.0  0.0  0.0  
Exp2  2307.07  1  0.0  3.082163424760539e-26  0.5028493701679033  0.497146207320919  1.4836155958993305e-15  4.422511176138725e-06  0.0  0.0  0.0  
Exp2  1511.26  1  0.0  6.95013049090073e-41  0.052760812680722476  0.9469380164539727  2.6462867975573855e-07  0.0003009062366252024  0.0  0.0  0.0  
Exp2  2131.18  1  0.0  1.014516971986951e-28  0.3683210339551629  0.6316678990418328  9.951743229110306e-14  1.106700290466075e-05  0.0  0.0  0.0  
Exp2  1240.25  1  0.0  8.571960418864724e-49  0.014625465441594028  0.9836313829640679  0.00013683221221406816  0.001606319382123996  0.0  0.0  0.0  
Exp2  3363.23  1  0.0  3.6359011187749417e-16  0.9355976973421736  0.06440228085282447  4.5352356620365595e-26  2.180500163044978e-08  0.0  0.0  0.0  
Exp2  1151.28  1  0.0  6.19853928036328e-52  0.008972845696021641  0.9870936852771275  0.0009638131240706039  0.002969655902780167  0.0  0.0  0.0  
Exp2  848.29  1  0.0  7.514926345756964e-66  0.0009252689973606547  0.7427418268062668  0.2297829225593171  0.02654998163705538  0.0  0.0  0.0  
Exp2  806.88  1  0.0  2.498464078396939e-68  0.0005584764016525525  0.6179095946627765  0.34855752076991137  0.03297440816565959  0.0  0.0  0.0  
Exp2  1938.48  1  0.0  7.439351055509198e-32  0.2326810191660481  0.7672888985068935  1.0065225307273007e-11  3.0082316993120918e-05  0.0  0.0  0.0  
Exp2  979.49  1  0.0  4.575717458481949e-59  0.0030155858940690123  0.9555267177511961  0.030740105600912317  0.010717590753822547  0.0  0.0  0.0  
Exp2  1603.1  1  0.0  1.200349922183813e-38  0.07661798663279688  0.9232027597738712  3.018190013504031e-08  0.00017922341143178846  0.0  0.0  0.0  
Exp2  8368.1  1  0.0  0.09886891240220755  0.9010593558511366  7.173174664922312e-05  3.8760882965870166e-62  6.4971650624416364e-15  0.0  0.0  0.0  
Exp2  1323.07  1  0.0  3.8817951067896704e-46  0.022319763879057822  0.9767232086214098  2.1035024992270234e-05  0.0009359924745401314  0.0  0.0  0.0  
Exp2  620.74  1  0.0  6.120537294949855e-82  4.1605057528466256e-05  0.2419088297875682  0.6549884783536399  0.10306108680126343  0.0  0.0  0.0  
Exp2  1627.29  1  0.0  4.344719978461626e-38  0.0841127914205038  0.9157303711896956  1.699689527476279e-08  0.00015682039290532132  0.0  0.0  0.0  
Exp2  1153.33  1  0.0  7.385423741034269e-52  0.009078469848748785  0.9870726410785285  0.000922236241596026  0.0029266528311266363  0.0  0.0  0.0  
Exp2  1135.7  1  0.0  1.6136775621681569e-52  0.008202967894755  0.9871314916231748  0.001345450332604668  0.003320090149465376  0.0  0.0  0.0  
Exp2  1244.35  1  0.0  1.1757128204077729e-48  0.014945101536920448  0.9833671882041644  0.00012485320769436105  0.0015628570512207843  0.0  0.0  0.0  
Exp2  1064.77  1  0.0  2.5146583356830287e-55  0.005349740528086828  0.9831563220724363  0.005896212813290754  0.005597724586186114  0.0  0.0  0.0  
Exp2  1260.34  1  0.0  3.9764802158646435e-48  0.016248226190288234  0.9822592176286997  8.724180201550747e-05  0.00140531437899661  0.0  0.0  0.0  
Exp2  5646.52  1  0.0  2.5653164242098224e-06  0.9984424023834896  0.0015550322948999203  8.365619721862307e-45  5.186244103602382e-12  0.0  0.0  0.0  
Exp2  1354.64  1  0.0  3.4778399273928954e-45  0.02602844294337633  0.9731939949221949  1.0195311035326074e-05  0.0007673668233935794  0.0  0.0  0.0  
Exp2  2269.35  1  0.0  9.628478054237019e-27  0.47417685168662993  0.5258177614957225  3.65107482633914e-15  5.3868176439260395e-06  0.0  0.0  0.0  
Exp2  761.77997  1  0.0  3.045497739857484e-71  0.00030050693059545386  0.4799465311884519  0.479229565051121  0.04052339682983172  0.0  0.0  0.0  
Exp2  2671.56  1  0.0  5.452491187139255e-22  0.7386995116382092  0.2612998308314229  2.6805901590012154e-19  6.57530367737772e-07  0.0  0.0  0.0  
Exp2  990.56  1  0.0  1.4839660332615521e-58  0.0032656799980460356  0.9618156171628537  0.02506948156657146  0.009849221272528666  0.0  0.0  0.0  
Exp2  5891.6997  1  0.0  1.0645322687083053e-05  0.9988566045377872  0.0011327501369564135  1.517690358612252e-46  2.5692473461496914e-12  0.0  0.0  0.0  
Exp2  2265.25  1  0.0  8.467881141671835e-27  0.4710402950444726  0.5289542014697641  4.0268295585816905e-15  5.5034857592272696e-06  0.0  0.0  0.0  
Exp2  5900.7197  1  0.0  1.1190966045076912e-05  0.9988689249641535  0.001119884067296573  1.3120350976224253e-46  2.505019543044694e-12  0.0  0.0  0.0  
Exp2  1186.13  1  0.0  1.1511849813760018e-50  0.010915468820912645  0.9863080066983445  0.00045263823927539697  0.0023238862414676183  0.0  0.0  0.0  
Exp2  3018.01  1  0.0  8.746722685674828e-19  0.8701741864346132  0.12982570023096593  9.351569393882101e-23  1.1333442083588119e-07  0.0  0.0  0.0  
Exp2  6239.38  1  0.0  6.540569189859152e-05  0.9991971207642896  0.0007374735428191555  6.075567662912119e-49  9.928218033022143e-13  0.0  0.0  0.0  
Exp2  1517.41  1  0.0  9.951196923349156e-41  0.05414607962108577  0.9455632265747457  2.2894009473906699e-07  0.00029046486407388654  0.0  0.0  0.0  
Exp2  2371.03  1  0.0  2.0631464371973692e-25  0.5503603451869463  0.44963649110091297  3.230643120276945e-16  3.163712140359194e-06  0.0  0.0  0.0  
Exp2  382.53  1  0.0  8.909596446417358e-110  4.692475255530167e-07  0.052903319204616  0.0024450787245374216  0.9446511328233209  0.0  0.0  0.0  
Exp2  1371.04  1  0.0  1.0563837003551453e-44  0.02814851120623737  0.9711513675626989  6.985383524096798e-06  0.0006931358475396325  0.0  0.0  0.0  
Exp2  4357.89  1  0.0  1.0574969899776347e-10  0.9895670508444322  0.01043294869278302  7.396371870495045e-35  3.570350840547145e-10  0.0  0.0  0.0  
Exp2  5919.9897  1  0.0  1.2445540122225767e-05  0.9988946124753145  0.0010929419821897486  9.616772958434143e-47  2.373412050199637e-12  0.0  0.0  0.0  
Exp2  2690.42  1  0.0  8.497753249168117e-22  0.7481568276113134  0.2518425760728888  1.7260373101453902e-19  5.963157978947972e-07  0.0  0.0  0.0  
Exp2  5842.91  1  0.0  8.100155763352548e-06  0.9987866035319127  0.0012052963093756631  3.344082060506786e-46  2.948208206204007e-12  0.0  0.0  0.0  
Exp2  4295.16  1  0.0  5.588775374771829e-11  0.9884143676502543  0.01158563184267979  2.4646941006073535e-34  4.5117823556707127e-10  0.0  0.0  0.0  
Exp2  1067.23  1  0.0  3.1777574304466043e-55  0.005432894110538447  0.9834629102991084  0.0056089957720905454  0.005495199818262748  0.0  0.0  0.0  
Exp2  1648.61  1  0.0  1.319383845700013e-37  0.09116889046312966  0.9086915669231717  1.0240088908069626e-08  0.0001395323736096944  0.0  0.0  0.0  
Exp2  3011.04  1  0.0  7.650220388770897e-19  0.8683054934810117  0.13169438921365048  1.0944397072676185e-22  1.173053378903047e-07  0.0  0.0  0.0  
Exp2  1751.11  1  0.0  2.0767974396828143e-35  0.13134193162455235  0.8685777142281348  8.90078011871233e-10  8.035325723484158e-05  0.0  0.0  0.0  
Exp2  1572.76  1  0.0  2.2965668931858985e-39  0.06795728256284116  0.9318304099168959  6.194084052585656e-08  0.00021224557942237465  0.0  0.0  0.0  
Exp2  4556.7397  1  0.0  7.17017340636253e-10  0.9924535531709001  0.0075464459386965456  1.7283367527069096e-36  1.7338590429493755e-10  0.0  0.0  0.0  
Exp2  4378.8  1  0.0  1.3031241415971637e-10  0.9899223796564679  0.010077619882758876  4.961670435994408e-35  3.304608540997528e-10  0.0  0.0  0.0  
Exp2  5516.55  1  0.0  1.1440698728963317e-06  0.9981499320649876  0.0018489238575259488  7.302297525903844e-44  7.613512064546044e-12  0.0  0.0  0.0  
Exp2  2150.45  1  0.0  1.9705874472959585e-28  0.38294290234454903  0.6170470855932112  6.273418004637498e-14  1.0012062177069781e-05  0.0  0.0  0.0  
Exp2  3526.41  1  0.0  4.39000565822229e-15  0.9533106554364638  0.0466893341391944  1.3755896313285626e-27  1.0424337527494348e-08  0.0  0.0  0.0  
Exp2  1705.6  1  0.0  2.323220545492022e-36  0.11219557948837736  0.887701937427889  2.636104036988495e-09  0.00010248044762950728  0.0  0.0  0.0  
Exp2  718.32  1  0.0  2.8409603637037683e-74  0.00015948675753816978  0.3698927849813877  0.5801413172063574  0.04980641105471681  0.0  0.0  0.0  
Exp2  610.9  1  0.0  8.691596268256342e-83  3.6902857277816925e-05  0.23710803772061048  0.648348770970355  0.11450628845175674  0.0  0.0  0.0  
Exp2  956.12  1  0.0  3.5805360311481284e-60  0.0025305184809731565  0.9380180666501279  0.04665945306569719  0.01279196180320182  0.0  0.0  0.0  
Exp2  1308.3099  1  0.0  1.3579249830880233e-46  0.020743573007069884  0.9781985368726728  2.9459255093452194e-05  0.0010284308651638194  0.0  0.0  0.0  
Exp2  972.11  1  0.0  2.066182811748882e-59  0.0028562954104681677  0.9506657451376143  0.035141451171701345  0.011336508280216023  0.0  0.0  0.0  
Exp2  2038.11  1  0.0  3.560882345681849e-30  0.29983528204334414  0.7001467782459043  9.25098976637745e-13  1.793970982654265e-05  0.0  0.0  0.0  
Exp2  1230.82  1  0.0  4.121942126724983e-49  0.013912085304546103  0.9842076627456762  0.0001688429904534464  0.0017114089593242262  0.0  0.0  0.0  
Exp2  1562.1  1  0.0  1.2704590931641047e-39  0.06510275478720391  0.934671823268277  7.971073190105218e-08  0.00022534223378704505  0.0  0.0  0.0  
Exp2  6408.71  1  0.0  0.00014657111438142576  0.999250330320738  0.0006030985642446049  4.412550068453678e-50  6.359792983298761e-13  0.0  0.0  0.0  
Exp2  4571.09  1  0.0  8.182789237606237e-10  0.9926243664439011  0.007375632573056591  1.3224901697973503e-36  1.6476349152032304e-10  0.0  0.0  0.0  
Exp2  1923.3099  1  0.0  4.015408446881367e-32  0.22318162531671276  0.7767858240693991  1.4475404104986149e-11  3.2550599412680846e-05  0.0  0.0  0.0  
Exp2  845.01  1  0.0  4.855707219175841e-66  0.0008913149903437872  0.7335129596605215  0.2385483619042765  0.027047363444858218  0.0  0.0  0.0  
Exp2  3420.63  1  0.0  8.941348044066483e-16  0.9425395214808377  0.057460461750575106  1.3152860983154916e-26  1.676858634258896e-08  0.0  0.0  0.0  
Exp2  2263.6099  1  0.0  8.042847268669685e-27  0.469784589201286  0.5302098599372224  4.1877896287827894e-15  5.550861487437467e-06  0.0  0.0  0.0  
Exp2  2068.45  1  0.0  1.0899574826684922e-29  0.3216804915268598  0.6783041809306165  4.4717872123868686e-13  1.5327542076552605e-05  0.0  0.0  0.0  
Exp2  3374.71  1  0.0  4.3620813708898107e-16  0.937054822438558  0.06294515687768332  3.5381287743504353e-26  2.0683758326319493e-08  0.0  0.0  0.0  
Exp2  2194.32  1  0.0  8.618248917242468e-28  0.41653082453858437  0.5834612073179544  2.1952760916112666e-14  7.968143439270892e-06  0.0  0.0  0.0  
Exp2  1508.39  1  0.0  5.874302162066583e-41  0.05212429586777097  0.9475695057653687  2.831239046808812e-07  0.00030591524295578394  0.0  0.0  0.0  
Exp2  1313.64  1  0.0  1.987977413292852e-46  0.021301619929783015  0.9776783450949019  2.608932611166582e-05  0.0009939456492034067  0.0  0.0  0.0  
Exp2  3416.1199  1  0.0  8.338918937064811e-16  0.9420242610108958  0.0579757218729218  1.4491743160662266e-26  1.7116181738807767e-08  0.0  0.0  0.0  
Exp2  722.01  1  0.0  5.241670995256014e-74  0.00016835677955448706  0.3779908183111913  0.5729709275040654  0.0488698974051886  0.0  0.0  0.0  
Exp2  1027.46  1  0.0  6.574081320636902e-57  0.00420592882393469  0.9759683017652495  0.012398269632715892  0.007427499778099886  0.0  0.0  0.0  
Exp2  665.02  1  0.0  2.6505736409163196e-78  7.430849871832163e-05  0.28040934936361206  0.6500479629433928  0.06946837919427673  0.0  0.0  0.0  
Exp2  1974.97  1  0.0  3.179752091162282e-31  0.2563616755329834  0.7436134338836288  4.19955627160412e-12  2.4890579188007e-05  0.0  0.0  0.0  
Exp2  1309.13  1  0.0  1.4401565280491333e-46  0.020828641724436835  0.978119404467479  2.8913967459315306e-05  0.0010230398406248981  0.0  0.0  0.0  
Exp2  3400.54  1  0.0  6.545342868276278e-16  0.9402058750304759  0.05979410659340825  2.0264199925136656e-26  1.8376115176033685e-08  0.0  0.0  0.0  
Exp2  1131.19  1  0.0  1.0878045592867086e-52  0.007990635991295075  0.9870984827925371  0.0014810655539768786  0.003429815662190959  0.0  0.0  0.0  
Exp2  397.69998  1  0.0  2.4340191782904992e-107  7.790856468683557e-07  0.06954489367707285  0.006223952897831098  0.9242303743394492  0.0  0.0  0.0  
Exp2  1544.47  1  0.0  4.711100302726129e-40  0.060589138166115525  0.939161802774461  1.2091523217172912e-07  0.0002489381441912712  0.0  0.0  0.0  
Exp2  1537.09  1  0.0  3.0949740871921833e-40  0.05877465269193939  0.9409656127987608  1.439323376379789e-07  0.00025959057696209634  0.0  0.0  0.0  
Exp2  6623.55  1  0.0  0.00038191776807529256  0.9991476342807857  0.0004704479507720193  1.6806078057607873e-51  3.6704428364772065e-13  0.0  0.0  0.0  
Exp2  2575.6199  1  0.0  5.233550039520702e-23  0.6860816251480892  0.3139172914118471  2.542346332642432e-18  1.0834400635768733e-06  0.0  0.0  0.0  
Exp2  893.8  1  0.0  2.501207499388248e-63  0.0014852425847072552  0.8515870259739703  0.12692439156760812  0.020003339873714356  0.0  0.0  0.0  
Exp2  1560.0499  1  0.0  1.132953532530986e-39  0.06456461438876406  0.935207342782001  8.367142731316306e-08  0.00022795915780754128  0.0  0.0  0.0  
Exp2  1045.5  1  0.0  3.9163933781171475e-56  0.00473246189332458  0.9801073532538391  0.008685420788918834  0.006474764063917501  0.0  0.0  0.0  
Exp2  764.64996  1  0.0  4.742096992022118e-71  0.0003130938130383055  0.48821957739206995  0.47146123189875505  0.04000609689613663  0.0  0.0  0.0  
Exp2  1111.51  1  0.0  1.897425236004989e-53  0.0071166302354656414  0.9866811414345031  0.0022450682895814506  0.003957160040449849  0.0  0.0  0.0  
Exp2  787.61  1  0.0  1.5160869278701968e-69  0.0004317285244773604  0.5574698199113417  0.4060149358336295  0.036083515730551366  0.0  0.0  0.0  
Exp2  1215.24  1  0.0  1.2086879471040159e-49  0.012797560186575841  0.9850618552953463  0.0002385827543581453  0.0019020017637196498  0.0  0.0  0.0  
Exp2  646.57  1  0.0  8.750745980646309e-80  5.790652536517468e-05  0.2607829515008792  0.6585195167298523  0.08063962524390328  0.0  0.0  0.0  
Exp2  4135.26  1  0.0  1.0154797211782807e-11  0.9847771404456145  0.015222858713343222  5.525813961895383e-33  8.308875358329788e-10  0.0  0.0  0.0  
Exp2  804.01  1  0.0  1.655978453655003e-68  0.0005379140100896402  0.6088791018110421  0.35715196555280676  0.033431018626061695  0.0  0.0  0.0  
Exp2  3862.6099  1  0.0  4.1373073647010103e-13  0.9752551412585616  0.024744856267789342  1.2817880811013373e-30  2.4732353017202145e-09  0.0  0.0  0.0  
Exp2  3011.45  1  0.0  7.710870100311392e-19  0.8684161941398455  0.13158368879242602  1.0843535323230945e-22  1.1706772844680467e-07  0.0  0.0  0.0  
Exp2  1314.87  1  0.0  2.1701394779234773e-46  0.02143219439030686  0.9775562710400993  2.5367356322089706e-05  0.0009861672132716064  0.0  0.0  0.0  
Exp2  4381.67  1  0.0  1.340817418712836e-10  0.9899700716179183  0.010029927921019272  4.6975381698025254e-35  3.2698073600526935e-10  0.0  0.0  0.0  
Exp2  664.2  1  0.0  2.2829823833105185e-78  7.347404756985828e-05  0.27942086512533426  0.6506054761959124  0.06990018463118343  0.0  0.0  0.0  
Exp2  3108.6199  1  0.0  4.761115242372198e-18  0.892174377124997  0.10782555015599146  1.2236658164363633e-23  7.27190115893713e-08  0.0  0.0  0.0  
Exp2  594.91  1  0.0  3.372265257482476e-84  3.057237826989218e-05  0.23178601404561092  0.6303999022761207  0.13778351129999847  0.0  0.0  0.0  
Exp2  1277.5599  1  0.0  1.4425892785438207e-47  0.017757049299458618  0.9809288531439584  5.91828476016352e-05  0.0012549147089814187  0.0  0.0  0.0  
Exp2  1007.77997  1  0.0  8.919093922599447e-58  0.0036830486139296952  0.9695561040812631  0.018127459557101516  0.008633387747705612  0.0  0.0  0.0  
Exp2  1387.44  1  0.0  3.150072744226181e-44  0.030409739779104522  0.968958802182655  4.780426829332875e-06  0.0006266776114110898  0.0  0.0  0.0  
Exp2  11568.149  1  0.0  0.9131917951241626  0.0868076437394616  5.611363757526382e-07  2.3326303567926207e-79  2.4505435918481153e-18  0.0  0.0  0.0  
Exp2  4830.62  1  0.0  7.852472916844385e-09  0.9950736645051828  0.004926327575242095  1.1274015028319705e-38  6.71023099779958e-11  0.0  0.0  0.0  
Exp2  2227.53  1  0.0  2.5504098932889067e-27  0.4420814765411248  0.5579118220730422  9.919636423983364e-15  6.701385823055952e-06  0.0  0.0  0.0  
Exp2  857.31  1  0.0  2.4656655885793197e-65  0.0010230771350916565  0.76727674205928  0.2065046835745352  0.02519549723109328  0.0  0.0  0.0  
Exp2  488.72  1  0.0  5.586330627757832e-95  8.050097677080092e-06  0.20568308155422615  0.23071583749315347  0.5635930308549433  0.0  0.0  0.0  
Exp2  3222.19  1  0.0  3.542959363104975e-17  0.914455998079889  0.08554395976126813  9.861106849046197e-25  4.21588429523161e-08  0.0  0.0  0.0  
Exp2  4695.32  1  0.0  2.4879596196712587e-09  0.9939349734924041  0.006065023913060054  1.3277148980784046e-37  1.0657617199736191e-10  0.0  0.0  0.0  
Exp2  3997.0898  1  0.0  2.1064397024551026e-12  0.9805907078614019  0.019409290703972442  8.532649040788365e-32  1.4325191428631058e-09  0.0  0.0  0.0  
Exp2  1451.8099  1  0.0  1.936720188066564e-42  0.040781956229691  0.9587914322396635  1.0681698071839623e-06  0.0004255433608383634  0.0  0.0  0.0  
Exp2  888.06  1  0.0  1.2328060691538143e-63  0.001405447303238267  0.8400335126371501  0.13777913602162511  0.020781904037986527  0.0  0.0  0.0  
Exp2  1794.98  1  0.0  1.5850810809014265e-34  0.1518376876311339  0.8480986161971945  3.1208307701518544e-10  6.369585958869472e-05  0.0  0.0  0.0  
Exp2  652.72  1  0.0  2.7606841991520824e-79  6.285408430645959e-05  0.26672614475636985  0.6566580343843504  0.0765529667749733  0.0  0.0  0.0  
Exp2  1418.6  1  0.0  2.3905888474488506e-43  0.035119566658351545  0.964359365803422  2.318528226552618e-06  0.0005187490099999182  0.0  0.0  0.0  
Exp2  5699.82  1  0.0  3.533485236902427e-06  0.9985464751467993  0.0014499913635225604  3.469341444110898e-45  4.441246621053624e-12  0.0  0.0  0.0  
Exp2  690.85  1  0.0  2.637462826982097e-76  0.00010695568671241623  0.31742845313196383  0.6242615390629072  0.05820305211841662  0.0  0.0  0.0  
Exp2  846.64996  1  0.0  6.042715002867103e-66  0.0009081859194511734  0.7381470684262301  0.2341463877131986  0.026798357941120027  0.0  0.0  0.0  
Exp2  1388.26  1  0.0  3.3253982086744077e-44  0.030526652968916688  0.9688451147808231  4.690466235754397e-06  0.0006235417840243659  0.0  0.0  0.0  
Exp2  845.83  1  0.0  5.417140537854133e-66  0.0008997224973641717  0.735834466835904  0.23634300587704427  0.026922804789687605  0.0  0.0  0.0  
Exp2  646.98  1  0.0  9.450199711423899e-80  5.8221394012534456e-05  0.26116065656573473  0.6584262624642769  0.08035485957597578  0.0  0.0  0.0  
Exp2  1620.73  1  0.0  3.0736824742025263e-38  0.08202723987110692  0.9178101544669125  1.986251607351872e-08  0.00016258579946444997  0.0  0.0  0.0  
Exp2  555.14  1  0.0  6.520182325933015e-88  1.9587556145132633e-05  0.22827089476313003  0.5388210778972409  0.23288843978348392  0.0  0.0  0.0  
Exp2  767.11  1  0.0  6.9200041645950424e-71  0.0003242615917512186  0.4953925842417292  0.4647147504893069  0.039568403677212725  0.0  0.0  0.0  
Exp2  1628.52  1  0.0  4.634932953362247e-38  0.08450825459686978  0.915335965108815  1.650746817453462e-08  0.00015576378684730195  0.0  0.0  0.0  
Exp2  2590.79  1  0.0  7.656765177908302e-23  0.6949024494698871  0.3050965495732517  1.7794154964930927e-18  1.000956861144846e-06  0.0  0.0  0.0  
Exp2  2990.95  1  0.0  5.183792720139568e-19  0.8627663022593203  0.13723356815902793  1.7235981536456191e-22  1.2958165176275895e-07  0.0  0.0  0.0  
Exp2  928.64996  1  0.0  1.591382608013958e-61  0.0020280377371191998  0.9081118057249731  0.07418780813448206  0.015672348403425653  0.0  0.0  0.0  
